# Supplementary material for: CurveCurator: a recalibrated F-statistic to assess, classify, and explore significance of dose–response curves
Source: Nat Commun. 2023 Nov 30;14:7902. doi: 10.1038/s41467-023-43696-z (PMC10689459; doi:10.1038/s41467-023-43696-z)
Supplement: Supplementary file 4 — Supplementary Data 1 [file 41467_2023_43696_MOESM4_ESM.xlsx]

## Sheet: Legend
	Supplementary Dataset 1: Comparison of the fitted curves by CurveCurator and the original manual classification (Klaeger et al. 2017) for the Kinobeads dataset.
	Name	Name consisting of the drug, gene and original manual classification (see Drug, Gene names and Original annotation columns)
	Drug	Drug used in the Kinobeads assay
	Original Annotation	Manual annotation from Klaeger et al. 2017: $$ if regulated, empty if not regulated
	Protein IDs	All UniProt protein identifiers the detected peptides can be mapped to
	Majority protein IDs	UniProt protein identifiers for which at least half the detected peptides map to this protein
	Protein names	Protein descriptions for the protein identifiers
	Gene names	Gene names for the protein identifiers
	Fasta headers	Fasta headers for the protein identifiers
	Number of proteins	Number of protein identifiers in Protein IDs column
	Peptides	Number of peptides detected for this group of proteins
	Q-value	FDR for the protein identification
	Score	Raw protein score for the protein identification
	Raw 0	Raw intensity for the DMSO channel
	Raw 1-8	Raw intensities for the different doses
	Ratio 0-8	Normalized intensities by dividing the raw intensity by the DMSO intensity (Raw 0)
	Signal Quality	Log2 intensity of the Raw control value
	pEC50	Drug potency value (Only interpretable for significant curves !)
	Curve Slope	Dose-response slope (Only interpretable for significant curves !)
	Curve Front	Dose-response front plateau
	Curve Back	Dose-response back plateau
	Curve Fold Change	Dose-response fold change between front and back
	Curve AUC	Area under the curve
	Curve R2	Dose-response model R2
	pEC50 Error	Fitting error of the drug potency
	Curve Slope Error	Fitting error of the slope
	Curve Front Error	Fitting error of the front plateau
	Curve Back Error	Fitting error of the back plateau
	Null Model	Intercept value of the Mean (M0) model
	Null RMSE	Root-mean squared error of the Null model
	Curve F_Value	Dose-response model F-value
	Curve P_Value	Dose-response model P-value
	Curve Log P_Value	-log10 (Curve P_Value)
	Curve F_Value SAM Corrected	Dose-response model F-value after s0 adjustment
	Curve Relevance Score	-log10 (Curve P_Value based on SAM F_value)
	Curve Regulation	Classification of curves (up, down, not, unclear)
	Curve q_Value	q-value to calculate FDR
	Manual Regulation	Same as Original Annotation but converted into a boolean value

## Sheet: Supplemental_Data1
Name	Drug	Original Annotation	Protein IDs	Majority protein IDs	Protein names	Gene names	Fasta headers	Number of proteins	Peptides	Q-value	Score	Raw 0	Raw 1	Raw 2	Raw 3	Raw 4	Raw 5	Raw 6	Raw 7	Raw 8	Ratio 0	Ratio 1	Ratio 2	Ratio 3	Ratio 4	Ratio 5	Ratio 6	Ratio 7	Ratio 8	Signal Quality	pEC50	Curve Slope	Curve Front	Curve Back	Curve Fold Change	Curve AUC	Curve R2	pEC50 Error	Curve Slope Error	Curve Front Error	Curve Back Error	Null Model	Null RMSE	Curve F_Value	Curve P_Value	Curve Log P_Value	Curve F_Value SAM Corrected	Curve Relevance Score	Curve Regulation
X-396_BMPR1B	X-396		O00238	O00238	Bone morphogenetic protein receptor type-1B	BMPR1B	>sp|O00238|BMR1B_HUMAN Bone morphogenetic protein receptor type-1B OS=Homo sapiens GN=BMPR1B PE=1 SV=1 XREF(PFAM)=Activin types I and II receptor domain;Protein tyrosine kinase (_KINASE_-PROTEIN);Transforming growth factor beta type I GS-motif;	1	12	0	61.069	286030	814200	236250	131758	686120	371830	438180	131758	566870	1	2.84655	0.825962	0.460642	2.39877	1.29997	1.53194	0.460642	1.98186	18.1258	8.24643	10	2.23116	1.269	-0.813031	1.33552	0	19.5976	781.045	1.0254	0.41862	1.40182	0.700952	0.193609	0.993849	0.00267977	0.147257	0.000260442	False
X-396_PLK4	X-396		O00444	O00444	Serine/threonine-protein kinase PLK4	PLK4	>sp|O00444|PLK4_HUMAN Serine/threonine-protein kinase PLK4 OS=Homo sapiens GN=PLK4 PE=1 SV=3 XREF(PFAM)=Protein kinase domain (_KINASE_-PROTEIN);POLO box duplicated region;	1	12	0	36.586	338410	351170	330890	131758	327870	345050	352750	340240	305320	1	1.03771	0.977778	0.389343	0.968854	1.01962	1.04237	1.00541	0.902219	18.3684	7.07173	10	0.81818	0.989939	0.274921	0.927627	0.673976	318.308	44374	0.141786	0.123119	0.92183	0.178531	0.280292	0.967202	0.0144827	0.121036	8.04e-08	False
X-396_PDXK	X-396		O00764	O00764	Pyridoxal kinase	PDXK	>sp|O00764|PDXK_HUMAN Pyridoxal kinase OS=Homo sapiens GN=PDXK PE=1 SV=1 XREF(PFAM)=Phosphomethylpyrimidine kinase (_KINASE_-METABOLIC);	1	21	0	323.31	11868000	11872000	13365000	11867000	12644000	14106000	12828000	13614000	10343000	1	1.00034	1.12614	0.999916	1.06539	1.18857	1.08089	1.14712	0.871503	23.5006	4.88293	3.39708	1.08324	0.861899	-0.309002	1.06291	0.963654	500.096	2431.15	0.0359388	74.0576	1.05855	0.0827013	2.16407	0.223039	0.651619	0.412708	0.0464999	False
X-396_CIT	X-396		O14578	O14578	Citron Rho-interacting kinase	CIT	>sp|O14578|CTRO_HUMAN Citron Rho-interacting kinase OS=Homo sapiens GN=CIT PE=1 SV=2 XREF(PFAM)=CNH domain;PH domain;Protein kinase domain (_KINASE_-PROTEIN);Protein kinase C terminal domain (UNCLEAR);	1	129	0	323.31	8953400	8064600	7715000	9369500	8563400	9144000	7891100	8773700	9765700	1	0.90073	0.861684	1.04647	0.956441	1.02129	0.881352	0.979929	1.09073	23.094	5.15093	2.32261	0.950624	1.08988	0.191016	0.972712	0.966805	9.77165	55.0802	0.0335728	0.62293	0.972723	0.0684655	1.14576	0.487807	0.311752	0.180668	0.00172268	False
X-396_CHEK1	X-396		O14757	O14757	Serine/threonine-protein kinase Chk1	CHEK1	>sp|O14757|CHK1_HUMAN Serine/threonine-protein kinase Chk1 OS=Homo sapiens GN=CHEK1 PE=1 SV=2 XREF(PFAM)=Protein kinase domain (_KINASE_-PROTEIN);	1	20	0	59.106	1222500	975230	971870	970170	1333400	1210300	869890	1085700	988260	1	0.797734	0.794986	0.793595	1.09072	0.99002	0.711566	0.888098	0.808393	20.2214	6.27503	10	0.900432	0.816082	-0.141903	0.863484	0.881741	27.5114	1085.41	0.0643364	0.101726	0.866106	0.105149	0.498833	0.845067	0.0731089	0.0904397	0	False
X-396_AURKA	X-396		O14965	O14965	Aurora kinase A	AURKA	>sp|O14965|AURKA_HUMAN Aurora kinase A OS=Homo sapiens GN=AURKA PE=1 SV=2 XREF(PFAM)=Protein kinase domain (_KINASE_-PROTEIN);	1	37	0	323.31	19510000	20646000	21875000	25839000	28548000	23681000	21795000	20946000	15794000	1	1.05823	1.12122	1.3244	1.46325	1.21379	1.11712	1.0736	0.809534	24.2177	5.29629	1.22215	1.22168	0.778336	-0.568954	1.13173	0.858936	1.75427	4.0221	0.0840443	0.59254	1.13433	0.1745	1.75593	0.298709	0.524751	0.660055	0.129412	False
X-396_GAK	X-396		O14976	O14976	Cyclin-G-associated kinase	GAK	>sp|O14976|GAK_HUMAN Cyclin-G-associated kinase OS=Homo sapiens GN=GAK PE=1 SV=2 XREF(PFAM)=DnaJ domain;Protein kinase domain (_KINASE_-PROTEIN);C2 domain of PTEN tumour-suppressor protein;	1	75	0	323.31	58229000	62284000	58429000	64897000	69059000	62039000	58030000	64867000	69576000	1	1.06964	1.00343	1.11451	1.18599	1.06543	0.996582	1.114	1.19487	25.7952	5.33435	2.86311	1.07083	1.18485	0.145309	1.09398	0.971456	3.8425	56.2136	0.0324803	0.106177	1.09269	0.0655888	1.18234	0.472868	0.32526	0.128996	1.74e-05	False
X-396_EPHB6	X-396		O15197	O15197	Ephrin type-B receptor 6	EPHB6	>sp|O15197|EPHB6_HUMAN Ephrin type-B receptor 6 OS=Homo sapiens GN=EPHB6 PE=1 SV=4 XREF(PFAM)=Ephrin type-A receptor 2 transmembrane domain;Ephrin receptor ligand binding domain;Fibronectin type III domain;GCC2 and GCC3;Protein tyrosine kinase (_KINASE_-PR	1	20	0	97.916	1119700	883340	1402400	1235800	1062200	1105400	1027100	975000	729570	1	0.788908	1.25248	1.10369	0.948647	0.987229	0.917299	0.870769	0.651576	20.0947	5.12008	0.68835	1.03987	0.509199	-0.65787	0.933575	0.871728	3.87805	1.87816	0.0998796	1.35836	0.937073	0.158735	2.23557	0.212511	0.672619	0.856285	0.202834	False
X-396_ACOX3	X-396		O15254	O15254	Peroxisomal acyl-coenzyme A oxidase 3	ACOX3	>sp|O15254|ACOX3_HUMAN Peroxisomal acyl-coenzyme A oxidase 3 OS=Homo sapiens GN=ACOX3 PE=1 SV=2 XREF(PFAM)=Acyl-CoA oxidase;Acyl-CoA dehydrogenase, C-terminal domain;Acyl-CoA dehydrogenase, middle domain;	1	42	0	323.31	5277900	7264300	6357600	7483500	6905000	7334000	5865600	8099600	6174000	1	1.37636	1.20457	1.41789	1.30829	1.38957	1.11135	1.53463	1.16978	22.3315	10.5229	3.2641	0.999998	1.31875	1.03e-07	1.31875	0.888116	5.03333e+07	8.22012e+07	0.169185	0.0697005	1.30649	0.125933	1.4812	0.369588	0.432283	1.45e-13	0	False
X-396_RIPK2	X-396		O43353	O43353	Receptor-interacting serine/threonine-protein kinase 2	RIPK2	>sp|O43353|RIPK2_HUMAN Receptor-interacting serine/threonine-protein kinase 2 OS=Homo sapiens GN=RIPK2 PE=1 SV=2 XREF(PFAM)=Caspase recruitment domain;Protein tyrosine kinase (_KINASE_-PROTEIN);	1	46	0	323.31	33893000	32317000	36912000	41253000	34954000	34748000	30192000	32188000	31044000	1	0.953501	1.08907	1.21715	1.0313	1.02523	0.890803	0.949695	0.915941	25.0145	6.46722	2.98887	1.0733	0.923138	-0.217438	1.00031	0.955832	0.493828	14.5395	0.0447416	0.0659109	1.00573	0.0923744	1.78522	0.292236	0.534267	0.25138	0.00956608	False
X-396_AP1G1	X-396		O43747	O43747	AP-1 complex subunit gamma-1	AP1G1	>sp|O43747|AP1G1_HUMAN AP-1 complex subunit gamma-1 OS=Homo sapiens GN=AP1G1 PE=1 SV=5 XREF(PFAM)=Adaptin N terminal region;Adaptin C-terminal domain;	1	13	0	32.907	166730	135210	134020	136340	171410	141340	131758	155360	139280	1	0.810952	0.803815	0.817729	1.02807	0.847718	0.790245	0.931806	0.835363	17.3472	10.5229	3.13438	1.00001	0.861643	-1.25e-07	0.861643	0.946857	3.23893e+07	5.0799e+07	0.0963794	0.0397636	0.866965	0.0709338	0.882514	0.612671	0.212772	2.12e-13	0	False
X-396_ROCK2	X-396		O75116	O75116	Rho-associated protein kinase 2	ROCK2	>sp|O75116|ROCK2_HUMAN Rho-associated protein kinase 2 OS=Homo sapiens GN=ROCK2 PE=1 SV=4 XREF(PFAM)=Protein kinase domain (_KINASE_-PROTEIN);Rho Binding;	1	126	0	323.31	55247000	49470000	51975000	58031000	54885000	51821000	49724000	54049000	59638000	1	0.895433	0.940775	1.05039	0.993448	0.937988	0.900031	0.978316	1.07948	25.7194	5.11455	2.42291	0.958503	1.07934	0.165537	0.976572	0.979782	13.5673	73.3357	0.0261767	0.756807	0.976843	0.0567671	1.41306	0.390437	0.408449	0.162854	0.000765949	False
X-396_RPS6KA4	X-396		O75676	O75676	Ribosomal protein S6 kinase alpha-4	RPS6KA4	>sp|O75676|KS6A4_HUMAN Ribosomal protein S6 kinase alpha-4 OS=Homo sapiens GN=RPS6KA4 PE=1 SV=1 XREF(PFAM)=Protein kinase domain (_KINASE_-PROTEIN);Protein kinase C terminal domain (UNCLEAR);	1	48	0	323.31	10565000	11080000	10290000	13463000	9938500	11871000	10631000	10558000	11435000	1	1.04875	0.973971	1.2743	0.9407	1.12362	1.00625	0.999337	1.08235	23.3328	7.1744	10	1.08361	1.03326	-0.0686424	1.05023	0.925915	126.694	7259.25	0.0720117	0.0623638	1.05246	0.0819226	0.10879	1	0	0.0205312	0	False
X-396_STK16	X-396		O75716	O75716	Serine/threonine-protein kinase 16	STK16	>sp|O75716|STK16_HUMAN Serine/threonine-protein kinase 16 OS=Homo sapiens GN=STK16 PE=1 SV=4 XREF(PFAM)=Protein kinase domain (_KINASE_-PROTEIN);	1	11	0	117.01	666010	131758	131758	131758	536510	131758	131758	131758	131758	1	0.197831	0.197831	0.197831	0.805558	0.197831	0.197831	0.197831	0.197831	19.3452	10.5229	4.04631	0.999994	0.270759	-3.14e-08	0.270759	0.0881461	2503431141	5066229345	0.25426	0.104194	0.298806	0.223754	3.45674	0.103598	0.98465	1.34e-14	0	False
X-396_STK10	X-396		O94804	O94804	Serine/threonine-protein kinase 10	STK10	>sp|O94804|STK10_HUMAN Serine/threonine-protein kinase 10 OS=Homo sapiens GN=STK10 PE=1 SV=1 XREF(PFAM)=Protein kinase domain (_KINASE_-PROTEIN);Polo kinase kinase (_KINASE_-PROTEIN);	1	64	0	323.31	9010300	5567800	6785600	7315100	7819800	8517100	6048400	8081600	7337600	1	0.617937	0.753094	0.81186	0.867873	0.945263	0.671276	0.896929	0.814357	23.1031	9.21576	10	1	0.805236	-4.11e-08	0.805236	0.892894	60779199920	877190000000	0.132522	0.0540847	0.812727	0.0975358	0.934442	0.585534	0.232448	2.3e-14	0	False
X-396_PRKD3	X-396		O94806	O94806	Serine/threonine-protein kinase D3	PRKD3	>sp|O94806|KPCD3_HUMAN Serine/threonine-protein kinase D3 OS=Homo sapiens GN=PRKD3 PE=1 SV=1 XREF(PFAM)=Phorbol esters/diacylglycerol binding domain (C1 domain);PH domain;Protein kinase domain (_KINASE_-PROTEIN);	1	32	0	315.19	809320	1148400	999640	1093900	1821800	1583700	938600	1450400	1281400	1	1.41897	1.23516	1.35163	2.25103	1.95683	1.15974	1.79212	1.5833	19.6264	7.45504	10	1.27489	1.73483	0.444423	1.61204	0.495539	189.931	27997.1	0.227283	0.196082	1.58156	0.33278	1.68803	0.314459	0.502436	0.525608	0.0819905	False
X-396_MAP3K6	X-396		O95382	O95382	Mitogen-activated protein kinase kinase kinase 6	MAP3K6	>sp|O95382|M3K6_HUMAN Mitogen-activated protein kinase kinase kinase 6 OS=Homo sapiens GN=MAP3K6 PE=1 SV=3 XREF(PFAM)=Domain of unknown function (DUF4071);Protein kinase domain (_KINASE_-PROTEIN);	1	25	0	176.04	995050	886030	131758	940180	880610	896000	978770	950530	1198200	1	0.890438	0.132413	0.944857	0.884991	0.900457	0.983639	0.955259	1.20416	19.9244	7.606	10	0.584017	0.989789	0.761111	0.896778	0.387793	65.2171	7844.42	0.231758	0.146579	0.876952	0.261462	0.680058	0.72988	0.136749	0.406415	0.0446991	False
X-396_LATS1	X-396		O95835;Q9NRM7	O95835	Serine/threonine-protein kinase LATS1	LATS1	>sp|O95835|LATS1_HUMAN Serine/threonine-protein kinase LATS1 OS=Homo sapiens GN=LATS1 PE=1 SV=1 XREF(PFAM)=Protein kinase domain (_KINASE_-PROTEIN);UBA/TS-N domain;	2	29	0	190.87	2649300	1818400	1355100	1918500	1847200	1841900	1805200	131758	1713100	1	0.68637	0.511494	0.724154	0.697241	0.69524	0.681388	0.049733	0.646624	21.3372	5.86608	10	0.685081	0.347082	-0.980997	0.571581	0.510768	34.3499	2562.88	0.101559	0.248767	0.581023	0.214087	1.64143	0.325898	0.486918	0.895529	0.217705	False
X-396_PAK4	X-396		O96013;Q9P286	O96013	Serine/threonine-protein kinase PAK 4	PAK4	>sp|O96013|PAK4_HUMAN Serine/threonine-protein kinase PAK 4 OS=Homo sapiens GN=PAK4 PE=1 SV=1 XREF(PFAM)=P21-Rho-binding domain;Protein kinase domain (_KINASE_-PROTEIN);	2	47	0	323.31	46533000	42723000	45878000	48654000	40355000	40264000	46540000	49692000	44854000	1	0.918123	0.985924	1.04558	0.867234	0.865278	1.00015	1.06789	0.963918	25.4718	6.04957	10	0.942944	1.01821	0.110789	0.97167	0.96547	259.531	52354.7	0.0364443	0.0589952	0.970503	0.0647016	0.551738	0.811194	0.090875	0.0695499	0	False
X-396_ABL1	X-396		P00519	P00519	Tyrosine-protein kinase ABL1	ABL1	>sp|P00519|ABL1_HUMAN Tyrosine-protein kinase ABL1 OS=Homo sapiens GN=ABL1 PE=1 SV=4 XREF(PFAM)=F-actin binding;Protein tyrosine kinase (_KINASE_-PROTEIN);SH2 domain;SH3 domain;	1	71	0	323.31	18245000	15059000	13870000	18272000	18272000	16364000	14346000	15941000	15640000	1	0.825377	0.760208	1.00148	1.00148	0.896903	0.786298	0.873719	0.857221	24.121	6.45595	10	0.907805	0.845628	-0.102359	0.877757	0.933565	428.005	63945	0.0487134	0.0766422	0.880681	0.0782317	0.445304	0.878681	0.0561687	0.0581883	0	False
X-396_EGFR	X-396		P00533	P00533	Epidermal growth factor receptor	EGFR	>sp|P00533|EGFR_HUMAN Epidermal growth factor receptor OS=Homo sapiens GN=EGFR PE=1 SV=2 XREF(PFAM)=Furin-like cysteine rich region;Growth factor receptor domain IV;Protein tyrosine kinase (_KINASE_-PROTEIN);Receptor L domain;	1	30	0	196.41	1838300	1054500	1562800	1380000	2017600	1232800	858880	1589000	1349600	1	0.573628	0.850133	0.750694	1.09754	0.67062	0.467214	0.864386	0.734157	20.8099	6.64725	10	0.835823	0.69989	-0.256069	0.76363	0.672049	70.9566	5703.26	0.113	0.130481	0.768067	0.161558	0.548393	0.813342	0.089727	0.172394	0.00122665	False
X-396_NTRK1	X-396		P04629;Q16620;Q16288	P04629	High affinity nerve growth factor receptor	NTRK1	>sp|P04629|NTRK1_HUMAN High affinity nerve growth factor receptor OS=Homo sapiens GN=NTRK1 PE=1 SV=4 XREF(PFAM)=Leucine rich repeat;Protein tyrosine kinase (_KINASE_-PROTEIN);Tyrosine-protein kinase receptor C2 Ig-like domain;	3	10	0	50.254	397360	389800	378130	386640	366560	516000	445360	131758	436300	1	0.980974	0.951606	0.973022	0.922488	1.29857	1.1208	0.331582	1.098	18.6001	5.84	10	1.03879	0.711572	-0.545819	0.931042	0.585346	26.4698	1651.6	0.115438	0.282763	0.939277	0.239964	0.921616	0.59212	0.22759	0.422723	0.0494117	False
X-396_PRKCB	X-396		P05771	P05771	Protein kinase C beta type	PRKCB	>sp|P05771|KPCB_HUMAN Protein kinase C beta type OS=Homo sapiens GN=PRKCB PE=1 SV=4 XREF(PFAM)=Phorbol esters/diacylglycerol binding domain (C1 domain);C2 domain;Protein kinase domain (_KINASE_-PROTEIN);Protein kinase C terminal domain (UNCLEAR);	1	58	0	323.31	20811000	15390000	19914000	19594000	20157000	19325000	16989000	22519000	21131000	1	0.739513	0.956898	0.941521	0.968574	0.928595	0.816347	1.08207	1.01538	24.3108	5.72852	10	0.904222	1.0489	0.214124	0.947829	0.94111	8.19547	386.984	0.042928	0.105151	0.944873	0.0914896	1.27075	0.438961	0.357574	0.215841	0.00483594	False
X-396_INSR	X-396		P06213	P06213	Insulin receptor;Insulin receptor subunit alpha;Insulin receptor subunit beta	INSR	>sp|P06213|INSR_HUMAN Insulin receptor OS=Homo sapiens GN=INSR PE=1 SV=4 XREF(PFAM)=Fibronectin type III domain;Furin-like cysteine rich region;Protein tyrosine kinase (_KINASE_-PROTEIN);Receptor L domain;	1	51	0	183.82	1426500	1340100	1383000	2105400	1964200	1607600	1457200	1648900	1774300	1	0.939432	0.969506	1.47592	1.37694	1.12695	1.02152	1.15591	1.24381	20.444	7.88826	10	0.955972	1.2239	0.356447	1.18139	0.873789	31.8834	2852.66	0.120243	0.0760479	1.163	0.162597	2.19419	0.21852	0.660509	0.485475	0.0687724	False
X-396_LCK	X-396		P06239	P06239	Tyrosine-protein kinase Lck	LCK	>sp|P06239|LCK_HUMAN Tyrosine-protein kinase Lck OS=Homo sapiens GN=LCK PE=1 SV=6 XREF(PFAM)=Protein tyrosine kinase (_KINASE_-PROTEIN);SH2 domain;SH3 domain;	1	38	0	323.31	72230000	82743000	79945000	85043000	81660000	81671000	75884000	88461000	81616000	1	1.14555	1.10681	1.17739	1.13056	1.13071	1.05059	1.22471	1.12995	26.1061	8.7844	0.0356806	0.999943	1.25728	0.0264587	1.1405	0.983861	1300.19	2.31156	0.060175	13.8346	1.13483	0.0492577	2.23956	0.211942	0.673783	0.00840377	0	False
X-396_FYN	X-396		P06241	P06241	Tyrosine-protein kinase Fyn	FYN	>sp|P06241|FYN_HUMAN Tyrosine-protein kinase Fyn OS=Homo sapiens GN=FYN PE=1 SV=3 XREF(PFAM)=Protein tyrosine kinase (_KINASE_-PROTEIN);SH2 domain;SH3 domain;	1	39	0	323.31	15735000	14509000	13264000	15523000	15101000	15266000	13109000	15242000	15673000	1	0.922085	0.842962	0.986527	0.959708	0.970194	0.833111	0.968669	0.99606	23.9075	5.55696	10	0.924581	0.987972	0.0956717	0.940969	0.970344	106.468	31236.1	0.0305182	0.0747538	0.940138	0.0536809	0.341943	0.938217	0.0276967	0.0484712	0	False
X-396_CDK1	X-396		P06493	P06493	Cyclin-dependent kinase 1	CDK1	>sp|P06493|CDK1_HUMAN Cyclin-dependent kinase 1 OS=Homo sapiens GN=CDK1 PE=1 SV=3 XREF(PFAM)=Protein kinase domain (_KINASE_-PROTEIN);	1	30	0	323.31	21536000	15714000	21737000	20630000	14669000	19278000	18201000	17915000	17856000	1	0.729662	1.00933	0.957931	0.681139	0.895152	0.845143	0.831863	0.829123	24.3602	7.34801	10	0.916346	0.821436	-0.157744	0.849312	0.909504	64.7455	3699.78	0.0722144	0.0625393	0.854601	0.0903709	0.751806	0.686404	0.16342	0.121326	1.49e-07	False
X-396_PYGL	X-396		P06737	P06737	Glycogen phosphorylase, liver form	PYGL	>sp|P06737|PYGL_HUMAN Glycogen phosphorylase, liver form OS=Homo sapiens GN=PYGL PE=1 SV=4 XREF(PFAM)=Carbohydrate phosphorylase;	1	66	0	323.31	10911000	11211000	10987000	12208000	11478000	13207000	11373000	12632000	10912000	1	1.0275	1.00697	1.11887	1.05197	1.21043	1.04234	1.15773	1.00009	23.3793	7.77726	10	1.01422	1.09699	0.113176	1.08156	0.970154	8.87035	384.516	0.0564702	0.0357147	1.0766	0.0623685	1.0692	0.520914	0.283234	0.0885197	0	False
X-396_FES	X-396		P07332	P07332	Tyrosine-protein kinase Fes/Fps	FES	>sp|P07332|FES_HUMAN Tyrosine-protein kinase Fes/Fps OS=Homo sapiens GN=FES PE=1 SV=3 XREF(PFAM)=Fes/CIP4, and EFC/F-BAR homology domain;Protein tyrosine kinase (_KINASE_-PROTEIN);SH2 domain;	1	54	0	323.31	16009000	17059000	15488000	17784000	14028000	16251000	15349000	15718000	16473000	1	1.06559	0.967456	1.11088	0.876257	1.01512	0.958773	0.981823	1.02898	23.9324	7.29637	10	1.03804	0.977506	-0.0866836	0.996067	0.972775	24.507	1065.64	0.0426146	0.0369052	0.999159	0.0548874	0.730212	0.699288	0.155344	0.0541866	0	False
X-396_YES1	X-396		P07947	P07947	Tyrosine-protein kinase Yes	YES1	>sp|P07947|YES_HUMAN Tyrosine-protein kinase Yes OS=Homo sapiens GN=YES1 PE=1 SV=3 XREF(PFAM)=Protein tyrosine kinase (_KINASE_-PROTEIN);SH2 domain;SH3 domain;	1	37	0	323.31	6274700	5474600	5938300	7946300	6093300	6212900	6703500	5744400	5188500	1	0.872488	0.946388	1.2664	0.97109	0.990151	1.06834	0.915486	0.826892	22.5811	5.55612	4.03725	1.02054	0.849157	-0.265208	0.976268	0.90373	0.58281	50.4489	0.0563539	0.137718	0.9794	0.114401	0.855185	0.627455	0.202418	0.226114	0.00604553	False
X-396_LYN	X-396		P07948	P07948	Tyrosine-protein kinase Lyn	LYN	>sp|P07948|LYN_HUMAN Tyrosine-protein kinase Lyn OS=Homo sapiens GN=LYN PE=1 SV=3 XREF(PFAM)=Protein tyrosine kinase (_KINASE_-PROTEIN);SH2 domain;SH3 domain;	1	63	0	323.31	54133000	53968000	55530000	62762000	65773000	57862000	52932000	55390000	58680000	1	0.996952	1.02581	1.1594	1.21503	1.06889	0.977814	1.02322	1.084	25.69	7.96384	10	1.00123	1.08318	0.113506	1.07173	0.964084	98.5031	27242	0.0618348	0.0390364	1.06616	0.0707239	0.797456	0.659798	0.180589	0.0813134	0	False
X-396_RET	X-396		P07949	P07949	Proto-oncogene tyrosine-protein kinase receptor Ret;Soluble RET kinase fragment;Extracellular cell-membrane anchored RET cadherin 120 kDa fragment	RET	>sp|P07949|RET_HUMAN Proto-oncogene tyrosine-protein kinase receptor Ret OS=Homo sapiens GN=RET PE=1 SV=3 XREF(PFAM)=Cadherin domain;Protein tyrosine kinase (_KINASE_-PROTEIN);	1	55	0	323.31	7971200	8133300	7276400	7997700	9370800	7576000	6655800	8295800	9002200	1	1.02034	0.912836	1.00332	1.17558	0.950422	0.834981	1.04072	1.12934	22.9264	5.51764	10	0.984364	1.10295	0.164106	1.01386	0.932761	33.6336	64283.8	0.0475197	0.116399	1.01146	0.0926815	0.625018	0.764363	0.1167	0.117611	0	False
X-396_IGF1R	X-396		P08069	P08069	Insulin-like growth factor 1 receptor;Insulin-like growth factor 1 receptor alpha chain;Insulin-like growth factor 1 receptor beta chain	IGF1R	>sp|P08069|IGF1R_HUMAN Insulin-like growth factor 1 receptor OS=Homo sapiens GN=IGF1R PE=1 SV=1 XREF(PFAM)=Furin-like cysteine rich region;Protein tyrosine kinase (_KINASE_-PROTEIN);Receptor L domain;	1	54	0	323.31	14304000	17877000	14762000	15696000	14121000	14934000	14570000	14853000	15728000	1	1.24979	1.03202	1.09732	0.987206	1.04404	1.0186	1.03838	1.09955	23.7699	8.20681	10	1.16667	1.04645	-0.156789	1.05596	0.957944	27.8333	1341.19	0.0945567	0.0386028	1.064	0.0649113	0.318045	0.950226	0.0221731	0.0815735	0	False
X-396_HCK	X-396		P08631;Q9H6Q3	P08631	Tyrosine-protein kinase HCK	HCK	>sp|P08631|HCK_HUMAN Tyrosine-protein kinase HCK OS=Homo sapiens GN=HCK PE=1 SV=5 XREF(PFAM)=Protein tyrosine kinase (_KINASE_-PROTEIN);SH2 domain;SH3 domain;	2	53	0	323.31	32763000	31750000	29756000	37425000	36383000	35725000	28764000	33115000	32644000	1	0.969081	0.90822	1.14229	1.11049	1.09041	0.877942	1.01074	0.996368	24.9656	7.82486	10	0.94892	1.03303	0.122522	1.01835	0.948667	22.321	1269.07	0.0720667	0.0455788	1.01312	0.0783182	0.51468	0.834956	0.0783365	0.0769348	0	False
X-396_PDGFRB	X-396		P09619	P09619	Platelet-derived growth factor receptor beta	PDGFRB	>sp|P09619|PGFRB_HUMAN Platelet-derived growth factor receptor beta OS=Homo sapiens GN=PDGFRB PE=1 SV=1 XREF(PFAM)=Immunoglobulin I-set domain;Immunoglobulin domain;Immunoglobulin domain;Protein tyrosine kinase (_KINASE_-PROTEIN);	1	21	0	92.379	620120	914540	502740	717150	794590	847750	797360	1135400	1346800	1	1.47478	0.810714	1.15647	1.28135	1.36707	1.28582	1.83094	2.17184	19.2422	5.56628	0.969552	1.14335	2.27682	0.926641	1.45064	0.781617	0.646614	1.12481	0.130892	0.534172	1.43525	0.391222	8.30105	0.0178426	1.74854	2.44541	0.732301	False
X-396_PIM1	X-396		P11309;Q86V86	P11309	Serine/threonine-protein kinase pim-1	PIM1	>sp|P11309|PIM1_HUMAN Serine/threonine-protein kinase pim-1 OS=Homo sapiens GN=PIM1 PE=1 SV=3 XREF(PFAM)=Protein kinase domain (_KINASE_-PROTEIN);	2	16	0	190.82	1781300	1680600	2110200	2270000	1372800	1420700	2294100	1628600	1961000	1	0.943468	1.18464	1.27435	0.770673	0.797564	1.28788	0.914276	1.10088	20.7645	7.29248	10	1.12182	0.980738	-0.193896	1.02413	0.74281	30.8729	1315.86	0.13292	0.115112	1.03131	0.165019	0.281852	0.966556	0.0147731	0.092896	0	False
X-396_FGFR1	X-396		P11362;P22455	P11362	Fibroblast growth factor receptor 1	FGFR1	>sp|P11362|FGFR1_HUMAN Fibroblast growth factor receptor 1 OS=Homo sapiens GN=FGFR1 PE=1 SV=3 XREF(PFAM)=Immunoglobulin I-set domain;Immunoglobulin domain;Protein tyrosine kinase (_KINASE_-PROTEIN);	2	7	0	27.922	360910	297880	274190	283180	344150	131758	131758	131758	309890	1	0.825358	0.759718	0.784628	0.953562	0.36507	0.36507	0.36507	0.858635	18.4613	6.76623	10	0.840109	0.497906	-0.754704	0.648188	0.667435	5.43959	228.685	0.107692	0.124352	0.66204	0.22184	3.12077	0.123986	0.906628	1.16855	0.320177	False
X-396_SRC	X-396		P12931;Q9H3Y6	P12931	Proto-oncogene tyrosine-protein kinase Src	SRC	>sp|P12931|SRC_HUMAN Proto-oncogene tyrosine-protein kinase Src OS=Homo sapiens GN=SRC PE=1 SV=3 XREF(PFAM)=Protein tyrosine kinase (_KINASE_-PROTEIN);SH2 domain;SH3 domain;	2	47	0	323.31	54531000	54440000	52617000	59345000	64480000	53003000	50604000	48081000	52873000	1	0.998331	0.964901	1.08828	1.18245	0.971979	0.927986	0.881719	0.969595	25.7006	6.54711	10	1.05301	0.926344	-0.184898	0.988909	0.964515	55.0422	22709.3	0.0420332	0.0487549	0.993195	0.0831192	1.77768	0.293884	0.531824	0.203751	0.00358396	False
X-396_BRAF	X-396		P15056	P15056	Serine/threonine-protein kinase B-raf	BRAF	>sp|P15056|BRAF_HUMAN Serine/threonine-protein kinase B-raf OS=Homo sapiens GN=BRAF PE=1 SV=4 XREF(PFAM)=Phorbol esters/diacylglycerol binding domain (C1 domain);Protein tyrosine kinase (_KINASE_-PROTEIN);Raf-like Ras-binding domain;	1	26	0	273.21	2234100	2191700	2380600	2589800	2412500	2716500	2627500	2521300	2977400	1	0.981021	1.06557	1.15921	1.07985	1.21593	1.17609	1.12855	1.33271	21.0913	2.52288	0.190697	0.982117	2.04842	0.297907	1.15102	0.977646	24.8476	0.324941	0.070758	7.28873	1.14312	0.0931535	6.64683	0.0287693	1.54107	0.594122	0.105669	False
X-396_PHKG2	X-396		P15735	P15735	Phosphorylase b kinase gamma catalytic chain, liver/testis isoform	PHKG2	>sp|P15735|PHKG2_HUMAN Phosphorylase b kinase gamma catalytic chain, liver/testis isoform OS=Homo sapiens GN=PHKG2 PE=1 SV=1 XREF(PFAM)=Protein kinase domain (_KINASE_-PROTEIN);	1	13	0	87.133	354210	437320	131758	600080	615760	716050	131758	131758	461040	1	1.23463	0.371976	1.69414	1.7384	2.02154	0.371976	0.371976	1.3016	18.4342	6.2203	10	1.37068	0.697436	-0.974756	1.08498	0	22.5071	1008.74	0.309661	0.489622	1.10478	0.570511	0.816229	0.649117	0.187677	0.521448	0.080595	False
X-396_FER	X-396		P16591	P16591	Tyrosine-protein kinase Fer	FER	>sp|P16591|FER_HUMAN Tyrosine-protein kinase Fer OS=Homo sapiens GN=FER PE=1 SV=2 XREF(PFAM)=Fes/CIP4, and EFC/F-BAR homology domain;Protein tyrosine kinase (_KINASE_-PROTEIN);SH2 domain;	1	64	0	323.31	21289000	20487000	20264000	25495000	23660000	21798000	20243000	21251000	21237000	1	0.962328	0.951853	1.19757	1.11137	1.02391	0.950867	0.998215	0.997557	24.3436	6.51267	10	1.05386	0.986237	-0.0956802	1.02022	0.953827	97.3718	95339.7	0.0473949	0.0593141	1.02296	0.0732005	0.326901	0.945878	0.0241649	0.0476567	0	False
X-396_PRKCA	X-396		P17252;P05129	P17252	Protein kinase C alpha type	PRKCA	>sp|P17252|KPCA_HUMAN Protein kinase C alpha type OS=Homo sapiens GN=PRKCA PE=1 SV=4 XREF(PFAM)=Phorbol esters/diacylglycerol binding domain (C1 domain);C2 domain;Protein kinase domain (_KINASE_-PROTEIN);	2	50	0	189.28	8829000	5521800	8092900	8974400	7125000	8323600	6645400	7768100	7842000	1	0.625416	0.916627	1.01647	0.807	0.942757	0.752679	0.879839	0.888209	23.0738	8.19711	10	0.749513	0.885352	0.240153	0.874288	0.858029	48.6592	2463.42	0.157162	0.0641614	0.865316	0.0990345	0.00897174	1	0	0.007323	0	False
X-396_PRKACA	X-396		P17612	P17612	cAMP-dependent protein kinase catalytic subunit alpha	PRKACA	>sp|P17612|KAPCA_HUMAN cAMP-dependent protein kinase catalytic subunit alpha OS=Homo sapiens GN=PRKACA PE=1 SV=2 XREF(PFAM)=Protein kinase domain (_KINASE_-PROTEIN);	1	25	0	323.31	13763000	11505000	13833000	15897000	12688000	15012000	9968500	12669000	11726000	1	0.835937	1.00509	1.15505	0.921892	1.09075	0.724297	0.920512	0.851994	23.7143	6.28076	10	1.00417	0.847463	-0.244778	0.9353	0.908956	14.4455	584.021	0.0586661	0.0927601	0.940196	0.114332	1.47906	0.370221	0.431539	0.268701	0.0124035	False
X-396_RPL35A	X-396		P18077	P18077	60S ribosomal protein L35a	RPL35A	>sp|P18077|RL35A_HUMAN 60S ribosomal protein L35a OS=Homo sapiens GN=RPL35A PE=1 SV=2 XREF(PFAM)=Ribosomal protein L35Ae;	1	8	0	27.803	3370000	3709200	3005100	4108900	2883000	3650400	4411700	3163700	3089400	1	1.10065	0.891721	1.21926	0.85549	1.0832	1.30911	0.938783	0.916736	21.6843	5.59768	10	1.0683	0.921827	-0.212753	1.02894	0.842279	95.728	12797	0.0737656	0.180688	1.03045	0.13284	0.411971	0.898901	0.046288	0.124728	3.53e-06	False
X-396_CSNK2A2	X-396		P19784	P19784	Casein kinase II subunit alpha	CSNK2A2	>sp|P19784|CSK22_HUMAN Casein kinase II subunit alpha OS=Homo sapiens GN=CSNK2A2 PE=1 SV=1 XREF(PFAM)=Protein kinase domain (_KINASE_-PROTEIN);	1	29	0	323.31	10889000	10109000	11110000	13277000	10720000	11463000	8763900	11076000	10438000	1	0.928368	1.0203	1.2193	0.98448	1.05271	0.80484	1.01717	0.958582	23.3764	6.38288	10	1.04203	0.941914	-0.145724	0.995474	0.92504	117.386	8382.72	0.0547149	0.0865121	0.999598	0.094687	0.658487	0.743295	0.128839	0.104623	0	False
X-396_EPHA1	X-396		P21709	P21709	Ephrin type-A receptor 1	EPHA1	>sp|P21709|EPHA1_HUMAN Ephrin type-A receptor 1 OS=Homo sapiens GN=EPHA1 PE=1 SV=4 XREF(PFAM)=Ephrin type-A receptor 2 transmembrane domain;Ephrin receptor ligand binding domain;Fibronectin type III domain;Protein tyrosine kinase (_KINASE_-PROTEIN);SAM dom	1	13	0	173.01	643950	751260	667700	131758	766860	519110	450510	670020	131758	1	1.16664	1.03688	0.204608	1.19087	0.806134	0.699604	1.04048	0.204608	19.2966	4.89688	3.21357	0.872246	0.172793	-2.0262	0.805407	0.0911968	408.347	1907.82	0.158482	192.843	0.792653	0.318716	1.27561	0.437185	0.359335	0.962825	0.243188	False
X-396_PRKACB	X-396		P22694	P22694	cAMP-dependent protein kinase catalytic subunit beta	PRKACB	>sp|P22694|KAPCB_HUMAN cAMP-dependent protein kinase catalytic subunit beta OS=Homo sapiens GN=PRKACB PE=1 SV=2 XREF(PFAM)=Protein kinase domain (_KINASE_-PROTEIN);	1	25	0	139.98	1175300	1153300	811350	1442100	1522200	1693400	1057200	1387800	1162900	1	0.981281	0.690334	1.22701	1.29516	1.44082	0.899515	1.1808	0.98945	20.1646	7.72896	10	0.863059	1.16648	0.434634	1.10626	0.757581	9.23634	441.174	0.161677	0.102253	1.08838	0.199062	1.3473	0.411983	0.385121	0.453525	0.0586903	False
X-396_JAK1	X-396		P23458	P23458	Tyrosine-protein kinase JAK1	JAK1	>sp|P23458|JAK1_HUMAN Tyrosine-protein kinase JAK1 OS=Homo sapiens GN=JAK1 PE=1 SV=2 XREF(PFAM)=Protein tyrosine kinase (_KINASE_-PROTEIN);	1	56	0	323.31	4138600	3536900	3571800	4700800	4782600	5016200	3831700	3968600	4355700	1	0.854613	0.863045	1.13584	1.15561	1.21205	0.925844	0.958923	1.05246	21.9807	7.78674	10	0.882006	1.06524	0.272317	1.03152	0.920649	7.03198	320.088	0.0898601	0.0568323	1.0205	0.11573	1.50487	0.362678	0.440478	0.305198	0.0194062	False
X-396_CDK2	X-396		P24941	P24941	Cyclin-dependent kinase 2	CDK2	>sp|P24941|CDK2_HUMAN Cyclin-dependent kinase 2 OS=Homo sapiens GN=CDK2 PE=1 SV=2 XREF(PFAM)=Protein kinase domain (_KINASE_-PROTEIN);	1	37	0	323.31	30229000	33454000	34880000	37364000	37662000	36122000	35400000	37230000	34827000	1	1.10669	1.15386	1.23603	1.24589	1.19495	1.17106	1.2316	1.15211	24.8494	8.48969	1.59178	1.00334	1.20345	0.133193	1.19313	0.992775	0.246727	1.55889	0.0410371	0.0181777	1.18196	0.0542743	11.1645	0.00920475	2.03599	0.183648	0.00192344	False
X-396_MAPK3	X-396		P27361	P27361	Mitogen-activated protein kinase 3	MAPK3	>sp|P27361|MK03_HUMAN Mitogen-activated protein kinase 3 OS=Homo sapiens GN=MAPK3 PE=1 SV=4 XREF(PFAM)=Protein kinase domain (_KINASE_-PROTEIN);	1	38	0	323.31	34671000	31911000	31039000	33212000	25254000	24836000	31017000	29049000	28450000	1	0.920395	0.895244	0.957919	0.72839	0.716334	0.894609	0.837847	0.820571	25.0472	7.29664	10	0.931361	0.80481	-0.210692	0.843605	0.96529	12.3494	537.74	0.0447004	0.0387115	0.850071	0.078506	3.51487	0.100546	0.997637	0.302109	0.0187634	False
X-396_MARK3	X-396		P27448	P27448	MAP/microtubule affinity-regulating kinase 3	MARK3	>sp|P27448|MARK3_HUMAN MAP/microtubule affinity-regulating kinase 3 OS=Homo sapiens GN=MARK3 PE=1 SV=4 XREF(PFAM)=Kinase associated domain 1 (NOT KINASE);Protein kinase domain (_KINASE_-PROTEIN);UBA/TS-N domain;	1	54	0	323.31	5407100	4224800	4150700	5424500	4712800	4480900	4469200	4849200	4113800	1	0.781343	0.767639	1.00322	0.871595	0.828707	0.826543	0.896821	0.760814	22.3664	8.7859	0.0286566	1.0002	0.708702	-0.0326648	0.843606	0.946654	3651.59	4.02538	0.0957686	35.2632	0.849869	0.0719428	1.14094	0.489821	0.309962	0.0117359	0	False
X-396_RPL10	X-396		P27635;Q96L21	P27635	60S ribosomal protein L10	RPL10	>sp|P27635|RL10_HUMAN 60S ribosomal protein L10 OS=Homo sapiens GN=RPL10 PE=1 SV=4 XREF(PFAM)=Ribosomal protein L16p/L10e;	2	14	0	164.24	2659300	3468100	1936300	2739700	3123500	3121000	2795100	2704000	2729600	1	1.30414	0.728124	1.03023	1.17456	1.17362	1.05107	1.01681	1.02644	21.3426	8.35086	10	1.20211	1.03364	-0.214047	1.04092	0.824465	56.9918	3310.14	0.192553	0.07861	1.05357	0.132909	0.216934	0.988648	0.00495829	0.0858558	0	False
X-396_MAPK1	X-396		P28482	P28482	Mitogen-activated protein kinase 1	MAPK1	>sp|P28482|MK01_HUMAN Mitogen-activated protein kinase 1 OS=Homo sapiens GN=MAPK1 PE=1 SV=3 XREF(PFAM)=Protein kinase domain (_KINASE_-PROTEIN);	1	54	0	323.31	342770000	317960000	362650000	356440000	369130000	361310000	336550000	374580000	326760000	1	0.927619	1.058	1.03988	1.0769	1.05409	0.981854	1.0928	0.953292	28.3527	8.25845	10	0.95169	1.03687	0.123378	1.03124	0.981943	11.595	444.643	0.0607075	0.0247839	1.02534	0.047838	0.99651	0.55474	0.25591	0.0977911	0	False
X-396_EPHA2	X-396		P29317	P29317	Ephrin type-A receptor 2	EPHA2	>sp|P29317|EPHA2_HUMAN Ephrin type-A receptor 2 OS=Homo sapiens GN=EPHA2 PE=1 SV=2 XREF(PFAM)=Ephrin type-A receptor 2 transmembrane domain;Ephrin receptor ligand binding domain;Fibronectin type III domain;Protein tyrosine kinase (_KINASE_-PROTEIN);SAM dom	1	53	0	323.31	15489000	16399000	17569000	20702000	19983000	16374000	17450000	18009000	13008000	1	1.05875	1.13429	1.33656	1.29014	1.05714	1.12661	1.1627	0.839822	23.8847	4.86866	1.57853	1.16568	0.746012	-0.474467	1.12218	0.911596	13.5382	21.7421	0.0613801	6.18674	1.11812	0.132057	1.83117	0.282448	0.549062	0.582687	0.101636	False
X-396_EPHB2	X-396		P29323	P29323	Ephrin type-B receptor 2	EPHB2	>sp|P29323|EPHB2_HUMAN Ephrin type-B receptor 2 OS=Homo sapiens GN=EPHB2 PE=1 SV=5 XREF(PFAM)=Ephrin type-A receptor 2 transmembrane domain;Ephrin receptor ligand binding domain;Fibronectin type III domain;GCC2 and GCC3;Protein tyrosine kinase (_KINASE_-PR	1	53	0	323.31	124960000	140460000	134370000	155670000	186330000	148070000	121430000	155540000	151220000	1	1.12404	1.0753	1.24576	1.49112	1.18494	0.971751	1.24472	1.21015	26.8969	7.76993	10	1.08284	1.22488	0.177822	1.19815	0.875214	10.598	447.436	0.120933	0.0764846	1.18966	0.13113	0.801373	0.657557	0.182067	0.143399	0.00018018	False
X-396_TYK2	X-396		P29597	P29597	Non-receptor tyrosine-protein kinase TYK2	TYK2	>sp|P29597|TYK2_HUMAN Non-receptor tyrosine-protein kinase TYK2 OS=Homo sapiens GN=TYK2 PE=1 SV=3 XREF(PFAM)=Protein tyrosine kinase (_KINASE_-PROTEIN);	1	41	0	221	687450	131758	131758	131758	594820	131758	556430	131758	649890	1	0.191661	0.191661	0.191661	0.865256	0.191661	0.809412	0.191661	0.945363	19.3909	4.84786	3.63143	0.413761	0.975577	1.18504	0.46048	0	2381.82	11685.8	0.178904	997.593	0.473212	0.298323	0.501116	0.843613	0.0738566	0.371226	0.0350699	False
X-396_WEE1	X-396		P30291	P30291	Wee1-like protein kinase	WEE1	>sp|P30291|WEE1_HUMAN Wee1-like protein kinase OS=Homo sapiens GN=WEE1 PE=1 SV=2 XREF(PFAM)=Protein kinase domain (_KINASE_-PROTEIN);	1	38	0	323.31	6476700	7175500	7025300	7216100	8563800	8054600	6754200	8544300	8090700	1	1.10789	1.0847	1.11416	1.32225	1.24363	1.04285	1.31924	1.2492	22.6268	7.42809	6.35479	1.08283	1.238	0.193202	1.19553	0.948938	5.11787	342.392	0.0631801	0.0545036	1.18622	0.100626	2.30151	0.203384	0.691684	0.235295	0.00723673	False
X-396_DNAJA1	X-396		P31689	P31689	DnaJ homolog subfamily A member 1	DNAJA1	>sp|P31689|DNJA1_HUMAN DnaJ homolog subfamily A member 1 OS=Homo sapiens GN=DNAJA1 PE=1 SV=2 XREF(PFAM)=DnaJ domain;DnaJ C terminal domain;DnaJ central domain;	1	14	0	172.75	711670	469870	557010	455120	671450	513750	372760	375710	424770	1	0.660236	0.78268	0.63951	0.943485	0.721894	0.523782	0.527927	0.596864	19.4408	6.38128	4.66959	0.776304	0.551759	-0.492582	0.67198	0.839432	1.35056	42.4894	0.067805	0.107335	0.680207	0.136767	2.49145	0.179879	0.74502	0.713839	0.149246	False
X-396_AKT1	X-396		P31749	P31749	RAC-alpha serine/threonine-protein kinase	AKT1	>sp|P31749|AKT1_HUMAN RAC-alpha serine/threonine-protein kinase OS=Homo sapiens GN=AKT1 PE=1 SV=2 XREF(PFAM)=PH domain;Protein kinase domain (_KINASE_-PROTEIN);Protein kinase C terminal domain (UNCLEAR);	1	33	0	227.77	1552200	131758	1529100	2228200	1565500	1449500	1680200	1510700	1000100	1	0.0848844	0.985118	1.43551	1.00857	0.933836	1.08246	0.973264	0.644311	20.5659	8.2093	10	0.390589	1.00011	1.35479	0.952319	0.123693	22.1207	1052.7	0.398333	0.16262	0.911417	0.313923	0.828513	0.642212	0.192321	0.592977	0.105264	False
X-396_AKT2	X-396		P31751	P31751	RAC-beta serine/threonine-protein kinase	AKT2	>sp|P31751|AKT2_HUMAN RAC-beta serine/threonine-protein kinase OS=Homo sapiens GN=AKT2 PE=1 SV=2 XREF(PFAM)=PH domain;Protein kinase domain (_KINASE_-PROTEIN);Protein kinase C terminal domain (UNCLEAR);	1	33	0	236.79	2902600	1679500	2281100	2849900	2162700	2247000	2501800	2296400	1981100	1	0.578619	0.785882	0.981844	0.745091	0.774134	0.861917	0.791153	0.682526	21.4689	10.5229	4.07169	1	0.777863	-2.96e-09	0.777863	0.876533	5232011543	10654430366	0.140563	0.0575963	0.786408	0.104434	1.06083	0.524689	0.280098	1.19e-16	0	False
X-396_MAP2K2	X-396		P36507	P36507	Dual specificity mitogen-activated protein kinase kinase 2	MAP2K2	>sp|P36507|MP2K2_HUMAN Dual specificity mitogen-activated protein kinase kinase 2 OS=Homo sapiens GN=MAP2K2 PE=1 SV=1 XREF(PFAM)=Protein kinase domain (_KINASE_-PROTEIN);	1	24	0	272.31	1750000	1661700	2028000	1647200	1080800	1919100	1842900	1580100	1601400	1	0.949543	1.15886	0.941257	0.6176	1.09663	1.05309	0.902914	0.915086	20.7389	7.58596	10	1.04615	0.916879	-0.190288	0.947158	0.828237	136.464	21629.7	0.128363	0.0811958	0.953485	0.13326	0.368244	0.924079	0.0342908	0.10598	0	False
X-396_RPL4	X-396		P36578	P36578	60S ribosomal protein L4	RPL4	>sp|P36578|RL4_HUMAN 60S ribosomal protein L4 OS=Homo sapiens GN=RPL4 PE=1 SV=5 XREF(PFAM)=60S ribosomal protein L4 C-terminal domain;Ribosomal protein L4/L1 family;	1	25	0	129.05	5541400	4666700	3980300	4628300	6154800	4948600	5206200	5351000	6124600	1	0.842152	0.718284	0.835222	1.11069	0.893023	0.93951	0.96564	1.10524	22.4018	7.39645	7.13984	0.811661	0.999895	0.300899	0.946887	0.909241	7.73435	435.973	0.0752274	0.0651252	0.935634	0.115811	1.26136	0.442419	0.354167	0.31181	0.0208118	False
X-396_FLT3	X-396		P36888;P07333	P36888	Receptor-type tyrosine-protein kinase FLT3	FLT3	>sp|P36888|FLT3_HUMAN Receptor-type tyrosine-protein kinase FLT3 OS=Homo sapiens GN=FLT3 PE=1 SV=2 XREF(PFAM)=Immunoglobulin domain;Protein tyrosine kinase (_KINASE_-PROTEIN);	2	21	0	130.25	586970	455160	131758	131758	670460	787020	552630	653550	834370	1	0.77544	0.224471	0.224471	1.14224	1.34082	0.941496	1.11343	1.42149	19.1629	7.20565	7.6376	0.464569	1.19846	1.36722	0.956785	0.291123	3.45241	126.195	0.207329	0.179546	0.922616	0.405199	3.02505	0.130794	0.883414	1.67301	0.497454	False
X-396_BMPR1A	X-396		P36894	P36894	Bone morphogenetic protein receptor type-1A	BMPR1A	>sp|P36894|BMR1A_HUMAN Bone morphogenetic protein receptor type-1A OS=Homo sapiens GN=BMPR1A PE=1 SV=2 XREF(PFAM)=Activin types I and II receptor domain;Protein tyrosine kinase (_KINASE_-PROTEIN);Transforming growth factor beta type I GS-motif;	1	14	0	158.3	613310	131758	665870	756460	772070	512460	648160	657250	524940	1	0.21483	1.0857	1.23341	1.25886	0.835564	1.05682	1.07164	0.855913	19.2263	8.22472	10	0.476625	1.05255	1.14115	1.00962	0.471771	14.2466	628.499	0.317962	0.129808	0.9704	0.263668	1.25049	0.446465	0.350212	0.78082	0.17432	False
X-396_ACVR1B	X-396		P36896	P36896	Activin receptor type-1B	ACVR1B	>sp|P36896|ACV1B_HUMAN Activin receptor type-1B OS=Homo sapiens GN=ACVR1B PE=1 SV=1 XREF(PFAM)=Activin types I and II receptor domain;Protein kinase domain (_KINASE_-PROTEIN);Transforming growth factor beta type I GS-motif;	1	14	0	129.14	757530	759930	131758	939920	856190	671210	616850	131758	764820	1	1.00317	0.17393	1.24077	1.13024	0.886051	0.814291	0.17393	1.00962	19.5309	5.95215	10	0.888237	0.579421	-0.616332	0.777892	0	180.693	37746.3	0.188763	0.461892	0.787429	0.337112	0.334968	0.941811	0.0260363	0.212869	0.00451079	False
X-396_TGFBR1	X-396		P36897;Q8NER5	P36897	TGF-beta receptor type-1	TGFBR1	>sp|P36897|TGFR1_HUMAN TGF-beta receptor type-1 OS=Homo sapiens GN=TGFBR1 PE=1 SV=1 XREF(PFAM)=Activin types I and II receptor domain;Protein kinase domain (_KINASE_-PROTEIN);Transforming growth factor beta type I GS-motif;	2	26	0	323.31	5032300	4171300	5019300	6034900	5812000	4998300	4627600	4514700	4858300	1	0.828905	0.997417	1.19923	1.15494	0.993244	0.91958	0.897144	0.965423	22.2628	6.51561	10	1.04797	0.929299	-0.173389	0.988852	0.909955	52.3239	72029.6	0.0656368	0.080914	0.993579	0.107519	0.539102	0.819306	0.0865539	0.116915	0	False
X-396_TGFBR2	X-396		P37173	P37173	TGF-beta receptor type-2	TGFBR2	>sp|P37173|TGFR2_HUMAN TGF-beta receptor type-2 OS=Homo sapiens GN=TGFBR2 PE=1 SV=2 XREF(PFAM)=Transforming growth factor beta receptor 2 ectodomain;Protein tyrosine kinase (_KINASE_-PROTEIN);	1	12	0	80.92	351640	131758	428330	131758	131758	131758	131758	131758	428690	1	0.374694	1.21809	0.374694	0.374694	0.374694	0.374694	0.374694	1.21912	18.4237	4.91186	3.23245	0.526127	1.24481	1.19813	0.597316	0	382.314	1857.47	0.168925	169.779	0.609732	0.327168	1.01817	0.544411	0.264073	0.674985	0.134883	False
X-396_CSK	X-396		P41240;P42679	P41240	Tyrosine-protein kinase CSK	CSK	>sp|P41240|CSK_HUMAN Tyrosine-protein kinase CSK OS=Homo sapiens GN=CSK PE=1 SV=1 XREF(PFAM)=Protein tyrosine kinase (_KINASE_-PROTEIN);SH2 domain;SH3 domain;	2	49	0	323.31	133130000	135450000	137500000	156780000	146800000	151460000	131740000	147540000	136840000	1	1.01743	1.03283	1.17765	1.10268	1.13768	0.989559	1.10824	1.02787	26.9883	7.9529	10	1.01481	1.0885	0.101134	1.078	0.976876	89.289	18954.1	0.0496772	0.0313975	1.07289	0.0550754	1.06117	0.524534	0.280227	0.0750696	0	False
X-396_GARS	X-396		P41250	P41250	Glycine--tRNA ligase	GARS	>sp|P41250|SYG_HUMAN Glycine--tRNA ligase OS=Homo sapiens GN=GARS PE=1 SV=3 XREF(PFAM)=Anticodon binding domain;tRNA synthetase class II core domain (G, H, P, S and T);WHEP-TRS domain;	1	28	0	274.23	676420	553430	495780	432450	448670	458310	131758	446990	508440	1	0.818175	0.732947	0.639322	0.663301	0.677552	0.194787	0.660817	0.751663	19.3676	8.34419	0.886855	0.994563	0.590184	-0.489557	0.634331	0.708699	0.934801	1.74634	0.198993	0.111559	0.65551	0.170134	1.97943	0.25367	0.595731	0.625687	0.116941	False
X-396_PRKCI	X-396		P41743	P41743	Protein kinase C iota type	PRKCI	>sp|P41743|KPCI_HUMAN Protein kinase C iota type OS=Homo sapiens GN=PRKCI PE=1 SV=2 XREF(PFAM)=Phorbol esters/diacylglycerol binding domain (C1 domain);PB1 domain;Protein kinase domain (_KINASE_-PROTEIN);	1	15	0	196.87	1576500	1959000	1173600	2158700	2650400	2624300	1795300	2300500	1845900	1	1.24263	0.744434	1.3693	1.68119	1.66464	1.13879	1.45925	1.17088	20.5883	7.64367	7.98396	0.996895	1.41561	0.505906	1.32357	0.689749	7.96461	524.955	0.198868	0.125772	1.30141	0.261672	2.03849	0.243292	0.613872	0.654625	0.127429	False
X-396_TEC	X-396		P42680;REV__Q9BZC7	P42680	Tyrosine-protein kinase Tec	TEC	>sp|P42680|TEC_HUMAN Tyrosine-protein kinase Tec OS=Homo sapiens GN=TEC PE=1 SV=2 XREF(PFAM)=BTK motif;PH domain;Protein tyrosine kinase (_KINASE_-PROTEIN);SH2 domain;SH3 domain;	2	51	0	323.31	8213100	7956100	7334300	8976900	7867200	8668800	8436500	7647600	9767000	1	0.968709	0.893	1.093	0.957884	1.05548	1.0272	0.931147	1.1892	22.9695	4.87999	3.38735	0.991981	1.19865	0.258496	1.01083	0.969476	485.007	2334.96	0.0322982	68.5009	1.01493	0.0773265	2.53583	0.174923	0.757153	0.35595	0.0311451	False
X-396_ABL2	X-396		P42684	P42684	Abelson tyrosine-protein kinase 2	ABL2	>sp|P42684|ABL2_HUMAN Abelson tyrosine-protein kinase 2 OS=Homo sapiens GN=ABL2 PE=1 SV=1 XREF(PFAM)=F-actin binding;Protein tyrosine kinase (_KINASE_-PROTEIN);SH2 domain;SH3 domain;	1	63	0	323.31	27529000	21331000	22332000	22776000	24637000	22654000	21212000	23168000	20507000	1	0.774856	0.811217	0.827346	0.894947	0.822914	0.770533	0.841585	0.744924	24.7144	8.78829	0.0442424	1.00053	0.660757	-0.0605446	0.811192	0.982168	448.054	1.28727	0.0544733	7.83543	0.818907	0.0530034	5.17963	0.0480542	1.31827	0.041404	0	False
X-396_FRK	X-396		P42685	P42685	Tyrosine-protein kinase FRK	FRK	>sp|P42685|FRK_HUMAN Tyrosine-protein kinase FRK OS=Homo sapiens GN=FRK PE=1 SV=1 XREF(PFAM)=Protein tyrosine kinase (_KINASE_-PROTEIN);SH2 domain;SH3 domain;	1	42	0	323.31	16963000	17899000	19961000	22316000	20847000	19276000	19957000	19129000	17460000	1	1.05518	1.17674	1.31557	1.22897	1.13636	1.1765	1.12769	1.0293	24.0159	5.20407	1.34274	1.17696	1.01452	-0.189404	1.14779	0.938705	4.40819	10.5614	0.0538182	0.552118	1.14822	0.0841367	0.376797	0.919303	0.0365414	0.106824	0	False
X-396_SYK	X-396		P43405;P43403;Q8NFD2	P43405	Tyrosine-protein kinase SYK	SYK	>sp|P43405|KSYK_HUMAN Tyrosine-protein kinase SYK OS=Homo sapiens GN=SYK PE=1 SV=1 XREF(PFAM)=Protein tyrosine kinase (_KINASE_-PROTEIN);SH2 domain;	3	46	0	323.31	1689300	1762300	1873900	1645300	1242900	1506600	1771000	1698900	1447000	1	1.04321	1.10928	0.973954	0.735749	0.891849	1.04836	1.00568	0.856568	20.688	7.53929	10	1.06058	0.913872	-0.214791	0.949948	0.928997	57.9207	35279.8	0.0821649	0.0525334	0.957935	0.102625	1.26103	0.442542	0.354046	0.215945	0.00484752	False
X-396_MAPK8	X-396		P45983	P45983	Mitogen-activated protein kinase 8	MAPK8	>sp|P45983|MK08_HUMAN Mitogen-activated protein kinase 8 OS=Homo sapiens GN=MAPK8 PE=1 SV=2 XREF(PFAM)=Protein kinase domain (_KINASE_-PROTEIN);	1	35	0	323.31	11557000	11859000	11076000	15807000	16505000	13811000	12702000	12717000	14212000	1	1.02613	0.95838	1.36774	1.42814	1.19503	1.09907	1.10037	1.22973	23.4623	7.80311	10	0.993003	1.22591	0.303986	1.184	0.916567	7.65773	383.339	0.0982119	0.0621144	1.16985	0.140159	2.74557	0.153844	0.812918	0.447535	0.0568499	False
X-396_MAPK9	X-396		P45984	P45984	Mitogen-activated protein kinase 9	MAPK9	>sp|P45984|MK09_HUMAN Mitogen-activated protein kinase 9 OS=Homo sapiens GN=MAPK9 PE=1 SV=2 XREF(PFAM)=Protein kinase domain (_KINASE_-PROTEIN);	1	21	0	227.16	3353500	3817000	4047900	4841800	4828300	3667800	4227100	2970700	4245700	1	1.13821	1.20707	1.4438	1.43978	1.09372	1.2605	0.885851	1.26605	21.6772	6.68394	10	1.28357	1.11421	-0.204143	1.19207	0.786452	31.7193	1965.92	0.112853	0.130312	1.19826	0.161458	0.211086	0.9901	0.00432111	0.0814566	0	False
X-396_CSNK1A1	X-396		P48729;Q8N752	P48729	Casein kinase I isoform alpha	CSNK1A1	>sp|P48729|KC1A_HUMAN Casein kinase I isoform alpha OS=Homo sapiens GN=CSNK1A1 PE=1 SV=2 XREF(PFAM)=Protein kinase domain (_KINASE_-PROTEIN);	2	23	0	283.11	5692800	5876200	6763500	8081500	6090000	6278200	5948800	5754500	4890900	1	1.03222	1.18808	1.4196	1.06977	1.10283	1.04497	1.01084	0.859138	22.4407	5.62442	0.841697	1.17185	0.840578	-0.418949	1.076	0.886657	1.66703	2.10507	0.0918411	0.378239	1.08102	0.141785	1.25994	0.442946	0.353649	0.422966	0.049483	False
X-396_CSNK1D	X-396		P48730	P48730	Casein kinase I isoform delta	CSNK1D	>sp|P48730|KC1D_HUMAN Casein kinase I isoform delta OS=Homo sapiens GN=CSNK1D PE=1 SV=2 XREF(PFAM)=Protein kinase domain (_KINASE_-PROTEIN);	1	29	0	323.31	12512000	11788000	13547000	11840000	10613000	13462000	12086000	12253000	9897400	1	0.942136	1.08272	0.946292	0.848226	1.07593	0.965953	0.9793	0.791033	23.5768	4.97415	2.17861	0.980113	0.773926	-0.305006	0.955835	0.957869	22.9609	75.9082	0.0377782	3.76804	0.953789	0.0823401	1.77605	0.294243	0.531294	0.372399	0.0353781	False
X-396_MAPKAPK2	X-396		P49137	P49137	MAP kinase-activated protein kinase 2	MAPKAPK2	>sp|P49137|MAPK2_HUMAN MAP kinase-activated protein kinase 2 OS=Homo sapiens GN=MAPKAPK2 PE=1 SV=1 XREF(PFAM)=Protein kinase domain (_KINASE_-PROTEIN);	1	16	0	75.76	809050	131758	131758	890830	878050	131758	131758	131758	131758	1	0.162855	0.162855	1.10108	1.08529	0.162855	0.162855	0.162855	0.162855	19.6259	6.66239	10	0.660031	0.160074	-2.04379	0.392616	0	30.0197	2150.49	0.222013	0.256359	0.409744	0.386134	1.51243	0.360507	0.443087	1.11813	0.301493	False
X-396_CSNK1E	X-396		P49674	P49674	Casein kinase I isoform epsilon	CSNK1E	>sp|P49674|KC1E_HUMAN Casein kinase I isoform epsilon OS=Homo sapiens GN=CSNK1E PE=1 SV=1 XREF(PFAM)=Protein kinase domain (_KINASE_-PROTEIN);	1	29	0	33.928	2613000	1448400	1940000	1522100	1836700	1657700	1669600	1801500	1618600	1	0.554305	0.742442	0.582511	0.702909	0.634405	0.638959	0.689437	0.619441	21.3173	10.5229	3.94647	1	0.648608	-1e-08	0.648608	0.959372	8.75296e+08	1727702718	0.0746026	0.0305856	0.662124	0.0823012	9.40198	0.0135529	1.86797	1.36e-15	0	False
X-396_GSK3A	X-396		P49840	P49840	Glycogen synthase kinase-3 alpha	GSK3A	>sp|P49840|GSK3A_HUMAN Glycogen synthase kinase-3 alpha OS=Homo sapiens GN=GSK3A PE=1 SV=2 XREF(PFAM)=Protein kinase domain (_KINASE_-PROTEIN);	1	40	0	323.31	52240000	55564000	52283000	59016000	69072000	61560000	51537000	57229000	52464000	1	1.06363	1.00082	1.12971	1.32221	1.17841	0.986543	1.0955	1.00429	25.6387	6.26344	10	1.13089	1.03634	-0.125959	1.08974	0.922261	20.4011	780.532	0.0581331	0.0919175	1.09266	0.0969633	0.369434	0.923419	0.0346011	0.0693875	0	False
X-396_GSK3B	X-396		P49841	P49841	Glycogen synthase kinase-3 beta	GSK3B	>sp|P49841|GSK3B_HUMAN Glycogen synthase kinase-3 beta OS=Homo sapiens GN=GSK3B PE=1 SV=2 XREF(PFAM)=Protein kinase domain (_KINASE_-PROTEIN);	1	40	0	323.31	30321000	33679000	34117000	40100000	44016000	35590000	30731000	35325000	32502000	1	1.11075	1.12519	1.32252	1.45167	1.17377	1.01352	1.16503	1.07193	24.8538	6.51135	10	1.2355	1.09443	-0.174918	1.16537	0.871026	95.2228	82619.1	0.0841869	0.106141	1.17111	0.125251	0.328793	0.944933	0.024599	0.0922215	0	False
X-396_CDK7	X-396		P50613;Q9C098	P50613	Cyclin-dependent kinase 7	CDK7	>sp|P50613|CDK7_HUMAN Cyclin-dependent kinase 7 OS=Homo sapiens GN=CDK7 PE=1 SV=1 XREF(PFAM)=Protein kinase domain (_KINASE_-PROTEIN);	2	26	0	323.31	8576300	8315500	9388700	10148000	9766000	9383200	7378500	8621300	8597500	1	0.969591	1.09473	1.18326	1.13872	1.09408	0.860336	1.00525	1.00247	23.0319	6.36518	10	1.09437	0.967939	-0.177111	1.03614	0.953287	56.1044	3556.32	0.0440556	0.0696586	1.04104	0.088437	1.35191	0.410425	0.386767	0.175089	0.00137833	False
X-396_CDK9	X-396		P50750;Q96Q40	P50750	Cyclin-dependent kinase 9	CDK9	>sp|P50750|CDK9_HUMAN Cyclin-dependent kinase 9 OS=Homo sapiens GN=CDK9 PE=1 SV=3 XREF(PFAM)=Protein kinase domain (_KINASE_-PROTEIN);	2	32	0	323.31	25810000	28456000	25306000	30905000	25873000	29515000	25958000	26100000	25966000	1	1.10252	0.980473	1.1974	1.00244	1.14355	1.00573	1.01124	1.00604	24.6214	6.15317	10	1.07723	1.00769	-0.0962693	1.04889	0.961491	89.7848	5860.49	0.0402156	0.0635872	1.05043	0.0638587	0.433952	0.885647	0.0527396	0.0532761	0	False
X-396_RPS6KA3	X-396		P51812	P51812	Ribosomal protein S6 kinase alpha-3	RPS6KA3	>sp|P51812|KS6A3_HUMAN Ribosomal protein S6 kinase alpha-3 OS=Homo sapiens GN=RPS6KA3 PE=1 SV=1 XREF(PFAM)=Protein kinase domain (_KINASE_-PROTEIN);Protein kinase C terminal domain (UNCLEAR);	1	60	0	323.31	21094000	22033000	20553000	23125000	24108000	24774000	21273000	26742000	24603000	1	1.04452	0.974353	1.09628	1.14288	1.17446	1.00849	1.26775	1.16635	24.3303	5.75399	10	1.07201	1.2171	0.18313	1.11667	0.962725	5.79418	242.64	0.036923	0.0904424	1.11361	0.0876337	2.12506	0.229081	0.64001	0.213247	0.00455156	False
X-396_NEK3	X-396		P51956	P51956	Serine/threonine-protein kinase Nek3	NEK3	>sp|P51956|NEK3_HUMAN Serine/threonine-protein kinase Nek3 OS=Homo sapiens GN=NEK3 PE=1 SV=2 XREF(PFAM)=Protein kinase domain (_KINASE_-PROTEIN);	1	17	0	167.21	1178500	791490	1156300	881940	1132600	1058600	1046500	1397900	1046300	1	0.671608	0.981162	0.748358	0.961052	0.898261	0.887993	1.18617	0.887824	20.1685	5.91444	10	0.868016	1.03758	0.257425	0.927004	0.849827	88.6378	10355.8	0.0676269	0.165646	0.921598	0.12846	0.645684	0.75132	0.124175	0.18953	0.00235424	False
X-396_MAP2K6	X-396		P52564	P52564	Dual specificity mitogen-activated protein kinase kinase 6	MAP2K6	>sp|P52564|MP2K6_HUMAN Dual specificity mitogen-activated protein kinase kinase 6 OS=Homo sapiens GN=MAP2K6 PE=1 SV=1 XREF(PFAM)=Protein kinase domain (_KINASE_-PROTEIN);	1	20	0	306.07	2555700	2646500	2547500	3824200	3085800	3035700	2845800	3123200	3344400	1	1.03553	0.996791	1.49634	1.20742	1.18782	1.11351	1.22205	1.3086	21.2853	7.86079	10	1.01098	1.25002	0.306196	1.21046	0.922901	18.7313	1344.7	0.095149	0.0601773	1.19472	0.134133	3.06683	0.127761	0.893602	0.471781	0.0643988	False
X-396_LIMK1	X-396		P53667	P53667	LIM domain kinase 1	LIMK1	>sp|P53667|LIMK1_HUMAN LIM domain kinase 1 OS=Homo sapiens GN=LIMK1 PE=1 SV=3 XREF(PFAM)=LIM domain;PDZ domain (Also known as DHR or GLGF);Protein tyrosine kinase (_KINASE_-PROTEIN);	1	28	0	90.099	1095700	565260	933750	815700	858130	813280	541930	563030	854190	1	0.515889	0.852195	0.744456	0.78318	0.742247	0.494597	0.513854	0.779584	20.0634	6.38671	8.33346	0.75373	0.602348	-0.323452	0.683193	0.749663	34.7253	2123.01	0.0845609	0.133704	0.689373	0.134328	0.829152	0.641855	0.192563	0.266839	0.0120828	False
X-396_LIMK2	X-396		P53671	P53671	LIM domain kinase 2	LIMK2	>sp|P53671|LIMK2_HUMAN LIM domain kinase 2 OS=Homo sapiens GN=LIMK2 PE=1 SV=1 XREF(PFAM)=LIM domain;PDZ domain (Also known as DHR or GLGF);Protein tyrosine kinase (_KINASE_-PROTEIN);	1	41	0	269.4	4039000	2789400	3382000	3622600	2888100	3102200	3212300	3068800	2734600	1	0.690616	0.837336	0.896905	0.715053	0.768061	0.795321	0.759792	0.677049	21.9456	2.52288	0.0673243	0.996351	0.339762	-0.173915	0.765987	0.955877	242.125	0.736434	0.0836714	13.0566	0.7759	0.0762828	3.54024	0.0992526	1.00326	0.229067	0.00641748	False
X-396_PRKAG1	X-396		P54619	P54619	5-AMP-activated protein kinase subunit gamma-1	PRKAG1	>sp|P54619|AAKG1_HUMAN 5-AMP-activated protein kinase subunit gamma-1 OS=Homo sapiens GN=PRKAG1 PE=1 SV=1 XREF(PFAM)=CBS domain;	1	41	0	323.31	43506000	49334000	47963000	60637000	70234000	64809000	46784000	57526000	53363000	1	1.13396	1.10245	1.39376	1.61435	1.48966	1.07535	1.32225	1.22657	25.3747	7.78018	10	1.09793	1.34762	0.295627	1.30126	0.846408	7.4386	326.939	0.139227	0.0880545	1.28629	0.172395	1.79938	0.289172	0.538844	0.362031	0.0326876	False
X-396_EPHB3	X-396		P54753	P54753	Ephrin type-B receptor 3	EPHB3	>sp|P54753|EPHB3_HUMAN Ephrin type-B receptor 3 OS=Homo sapiens GN=EPHB3 PE=1 SV=2 XREF(PFAM)=Ephrin type-A receptor 2 transmembrane domain;Ephrin receptor ligand binding domain;Fibronectin type III domain;GCC2 and GCC3;Protein tyrosine kinase (_KINASE_-PR	1	35	0	186.84	2795900	2865800	3389700	2990500	3003700	2940200	3016300	2929600	2765600	1	1.025	1.21238	1.0696	1.07432	1.05161	1.07883	1.04782	0.989163	21.4149	4.83762	0.642921	1.09011	0.926343	-0.138797	1.06387	0.972812	11.8999	3.76706	0.0502872	1.32316	1.06447	0.0553114	0.404774	0.903164	0.0442332	0.0805305	0	False
X-396_EPHB4	X-396		P54760	P54760	Ephrin type-B receptor 4	EPHB4	>sp|P54760|EPHB4_HUMAN Ephrin type-B receptor 4 OS=Homo sapiens GN=EPHB4 PE=1 SV=2 XREF(PFAM)=Ephrin type-A receptor 2 transmembrane domain;Ephrin receptor ligand binding domain;Fibronectin type III domain;GCC2 and GCC3;Protein tyrosine kinase (_KINASE_-PR	1	42	0	323.31	7104500	9143300	8172000	8647100	8179500	8111100	8696200	9096800	8428500	1	1.28697	1.15026	1.21713	1.15131	1.14168	1.22404	1.28043	1.18636	22.7603	8.78647	0.0156702	0.999989	1.39581	0.0170499	1.20597	0.980144	12566	3.8574	0.0685131	89.8388	1.19787	0.0613162	3.75968	0.0889647	1.05078	0.00371487	0	False
X-396_EPHA4	X-396		P54764	P54764	Ephrin type-A receptor 4	EPHA4	>sp|P54764|EPHA4_HUMAN Ephrin type-A receptor 4 OS=Homo sapiens GN=EPHA4 PE=1 SV=1 XREF(PFAM)=Ephrin type-A receptor 2 transmembrane domain;Ephrin receptor ligand binding domain;Fibronectin type III domain;Protein tyrosine kinase (_KINASE_-PROTEIN);SAM dom	1	27	0	238.16	3363800	3805500	3292800	3606000	2986200	3371100	3183200	3933700	3717100	1	1.13131	0.978893	1.072	0.887746	1.00217	0.946311	1.16942	1.10503	21.6817	5.74723	10	1.0009	1.13734	0.184356	1.04266	0.960776	6.22896	265.827	0.0367426	0.0900004	1.03981	0.0839268	1.58545	0.340364	0.468056	0.195119	0.00280584	False
X-396_AK2	X-396		P54819	P54819	Adenylate kinase 2, mitochondrial;Adenylate kinase 2, mitochondrial, N-terminally processed	AK2	>sp|P54819|KAD2_HUMAN Adenylate kinase 2, mitochondrial OS=Homo sapiens GN=AK2 PE=1 SV=2 XREF(PFAM)=Adenylate kinase, active site lid (_KINASE_-METABOLIC);	1	13	0	95.549	889040	1014100	1100700	913780	625090	553950	1117700	689450	855090	1	1.14067	1.23808	1.02783	0.703107	0.623088	1.2572	0.775499	0.961813	19.7619	7.50972	7.63044	1.15487	0.866421	-0.414588	0.939482	0.703942	6.67985	3882.41	0.157114	0.112675	0.956458	0.200644	1.03208	0.537889	0.269307	0.372776	0.0354772	False
X-396_CDK5	X-396		Q00535	Q00535	Cyclin-dependent-like kinase 5	CDK5	>sp|Q00535|CDK5_HUMAN Cyclin-dependent-like kinase 5 OS=Homo sapiens GN=CDK5 PE=1 SV=3 XREF(PFAM)=Protein kinase domain (_KINASE_-PROTEIN);	1	33	0	323.31	54143000	44841000	52437000	58644000	66095000	57012000	46760000	48499000	51425000	1	0.828196	0.968491	1.08313	1.22075	1.05299	0.863639	0.895758	0.9498	25.6903	6.27845	10	1.03472	0.90663	-0.190648	0.978499	0.909223	17.5024	700.371	0.0597977	0.0945493	0.982493	0.111147	0.74249	0.691939	0.159932	0.150034	0.000328825	False
X-396_CDK16	X-396		Q00536;O94921	Q00536	Cyclin-dependent kinase 16	CDK16	>sp|Q00536|CDK16_HUMAN Cyclin-dependent kinase 16 OS=Homo sapiens GN=CDK16 PE=1 SV=1 XREF(PFAM)=Protein kinase domain (_KINASE_-PROTEIN);	2	22	0	90.38	410880	131758	131758	131758	131758	366690	262230	344320	285230	1	0.320672	0.320672	0.320672	0.320672	0.89245	0.638216	0.838006	0.694193	18.6484	6.77795	10	0.377012	0.763703	1.0184	0.595016	0.252406	7.25565	317.627	0.149003	0.172054	0.579285	0.23566	0.923124	0.591342	0.228161	0.585526	0.102635	False
X-396_MAP2K1	X-396		Q02750	Q02750	Dual specificity mitogen-activated protein kinase kinase 1	MAP2K1	>sp|Q02750|MP2K1_HUMAN Dual specificity mitogen-activated protein kinase kinase 1 OS=Homo sapiens GN=MAP2K1 PE=1 SV=2 XREF(PFAM)=Protein kinase domain (_KINASE_-PROTEIN);	1	22	0	296.47	838000	677110	946980	905150	679290	857570	1033800	731390	695810	1	0.808007	1.13005	1.08013	0.810609	1.02335	1.23365	0.87278	0.830322	19.6766	5.58596	10	1.01532	0.842398	-0.269367	0.969366	0.846015	85.9561	13625.5	0.0707988	0.173421	0.971179	0.135635	0.615146	0.770627	0.113156	0.192223	0.00256671	False
X-396_EIF4G1	X-396		Q04637;O43432;REV__Q8NEG2	Q04637	Eukaryotic translation initiation factor 4 gamma 1	EIF4G1	>sp|Q04637|IF4G1_HUMAN Eukaryotic translation initiation factor 4 gamma 1 OS=Homo sapiens GN=EIF4G1 PE=1 SV=4 XREF(PFAM)=MA3 domain;MIF4G domain;eIF4-gamma/eIF5/eIF2-epsilon;	3	31	0	72.593	501260	131758	391760	131758	131758	131758	131758	131758	131758	1	0.262853	0.78155	0.262853	0.262853	0.262853	0.262853	0.262853	0.262853	18.9352	9.3874	0.3095	0.994526	0.208921	-1.05772	0.319453	0.509016	2.28484	0.789853	0.198771	0.331693	0.351054	0.197459	5.27683	0.0462945	1.33447	2.09141	0.629911	False
X-396_ACVR1	X-396		Q04771	Q04771	Activin receptor type-1	ACVR1	>sp|Q04771|ACVR1_HUMAN Activin receptor type-1 OS=Homo sapiens GN=ACVR1 PE=1 SV=1 XREF(PFAM)=Activin types I and II receptor domain;Protein kinase domain (_KINASE_-PROTEIN);Transforming growth factor beta type I GS-motif;	1	13	0	84.02	1193100	821660	1230700	1087300	1831200	1449600	982830	1756400	1401900	1	0.688677	1.03151	0.911323	1.53483	1.21499	0.823762	1.47213	1.17501	20.1863	7.38353	9.85444	0.8962	1.24697	0.476529	1.14705	0.642776	63.035	4456.89	0.161465	0.139831	1.12585	0.247417	1.49377	0.365898	0.43664	0.519983	0.0801047	False
X-396_MST1R	X-396		Q04912	Q04912	Macrophage-stimulating protein receptor;Macrophage-stimulating protein receptor alpha chain;Macrophage-stimulating protein receptor beta chain	MST1R	>sp|Q04912|RON_HUMAN Macrophage-stimulating protein receptor OS=Homo sapiens GN=MST1R PE=1 SV=2 XREF(PFAM)=Protein tyrosine kinase (_KINASE_-PROTEIN);Sema domain;IPT/TIG domain;	1	23	0	189.04	921690	1031700	840370	888340	1041400	1029200	776870	865940	806550	1	1.11936	0.911771	0.963816	1.12988	1.11664	0.842876	0.939513	0.875077	19.8139	6.24622	10	1.04043	0.892775	-0.220817	0.976817	0.950267	10.4039	409.622	0.0443507	0.0701253	0.981315	0.0973706	2.19438	0.218492	0.660564	0.276407	0.0137702	False
X-396_PTK2	X-396		Q05397	Q05397	Focal adhesion kinase 1	PTK2	>sp|Q05397|FAK1_HUMAN Focal adhesion kinase 1 OS=Homo sapiens GN=PTK2 PE=1 SV=2 XREF(PFAM)=FERM central domain;Focal adhesion targeting region;Protein tyrosine kinase (_KINASE_-PROTEIN);	1	90	0	323.31	77873000	83314000	74971000	84199000	86663000	76882000	77431000	76086000	59927000	1	1.06987	0.962734	1.08123	1.11288	0.987274	0.994324	0.977052	0.769548	26.2146	4.72611	0.839265	1.04277	0.584155	-0.438947	0.988895	0.981555	4.44353	1.98692	0.0331111	1.77836	0.98814	0.0923473	7.51346	0.0221548	1.65453	1.03683	0.271092	False
X-396_PRKCD	X-396		Q05655	Q05655	Protein kinase C delta type;Protein kinase C delta type regulatory subunit;Protein kinase C delta type catalytic subunit	PRKCD	>sp|Q05655|KPCD_HUMAN Protein kinase C delta type OS=Homo sapiens GN=PRKCD PE=1 SV=2 XREF(PFAM)=Phorbol esters/diacylglycerol binding domain (C1 domain);Protein kinase domain (_KINASE_-PROTEIN);Protein kinase C terminal domain (UNCLEAR);	1	39	0	219.15	1981300	1507500	1776400	1869100	1872400	1655100	1474600	1629400	1640000	1	0.760864	0.896583	0.943371	0.945036	0.835361	0.744259	0.822389	0.827739	20.918	6.5612	7.87798	0.89828	0.803378	-0.161087	0.84992	0.956125	12.9476	2659.47	0.0434859	0.0504204	0.853178	0.0704522	1.44863	0.379373	0.420934	0.158372	0.000589848	False
X-396_BTK	X-396		Q06187	Q06187	Tyrosine-protein kinase BTK	BTK	>sp|Q06187|BTK_HUMAN Tyrosine-protein kinase BTK OS=Homo sapiens GN=BTK PE=1 SV=3 XREF(PFAM)=BTK motif;PH domain;Protein tyrosine kinase (_KINASE_-PROTEIN);SH2 domain;SH3 domain;	1	78	0	323.31	157070000	143130000	156520000	168630000	151530000	146660000	144850000	157690000	150930000	1	0.91125	0.996498	1.0736	0.964729	0.933724	0.9222	1.00395	0.960909	27.2268	7.06849	10	0.997064	0.959133	-0.055955	0.972925	0.982289	353.714	51640.8	0.0338623	0.029431	0.974206	0.0437606	0.423395	0.892054	0.049609	0.0245751	0	False
X-396_TNK2	X-396		Q07912	Q07912	Activated CDC42 kinase 1	TNK2	>sp|Q07912|ACK1_HUMAN Activated CDC42 kinase 1 OS=Homo sapiens GN=TNK2 PE=1 SV=3 XREF(PFAM)=GTPase binding;EGFR receptor inhibitor Mig-6;Protein tyrosine kinase (_KINASE_-PROTEIN);Variant SH3 domain;	1	30	0	231.18	2412500	2248600	2209200	2510000	1940800	2313800	2246900	2437800	2460800	1	0.932062	0.915731	1.04041	0.804477	0.959088	0.931358	1.01049	1.02002	21.2021	5.74097	6.24275	0.934151	1.01635	0.121667	0.959182	0.965049	1.99104	52.2379	0.0333985	0.0817935	0.957515	0.0622772	0.567753	0.800914	0.0964139	0.0791672	0	False
X-396_DDR1	X-396		Q08345	Q08345	Epithelial discoidin domain-containing receptor 1	DDR1	>sp|Q08345|DDR1_HUMAN Epithelial discoidin domain-containing receptor 1 OS=Homo sapiens GN=DDR1 PE=1 SV=1 XREF(PFAM)=F5/8 type C domain;Protein tyrosine kinase (_KINASE_-PROTEIN);	1	26	0	129.63	3860200	2827000	3931000	3273900	3104500	3559900	3114900	3527800	3940100	1	0.732345	1.01834	0.848117	0.804233	0.922206	0.806927	0.91389	1.0207	21.8802	5.24796	2.29035	0.868478	1.01577	0.221528	0.895328	0.921676	5.87988	43.9848	0.0496103	0.351254	0.894552	0.0857911	0.563914	0.803378	0.0950802	0.153218	0.000418489	False
X-396_MAP4K2_$$	X-396	$$	Q12851	Q12851	Mitogen-activated protein kinase kinase kinase kinase 2	MAP4K2	>sp|Q12851|M4K2_HUMAN Mitogen-activated protein kinase kinase kinase kinase 2 OS=Homo sapiens GN=MAP4K2 PE=1 SV=2 XREF(PFAM)=CNH domain;Protein kinase domain (_KINASE_-PROTEIN);	1	23	0	323.31	1453800	1145600	1204900	1170200	891480	520670	131758	131758	131758	1	0.788004	0.828794	0.804925	0.613207	0.358144	0.0906298	0.0906298	0.0906298	20.4714	6.7286	1.43469	0.845315	0.075457	-3.47223	0.420907	0.94144	0.124322	0.526757	0.0464412	0.0581169	0.451417	0.328973	79.8085	7.75e-05	4.11043	27.7099	2.97036	True
X-396_STK4	X-396		Q13043	Q13043	Serine/threonine-protein kinase 4;Serine/threonine-protein kinase 4 37kDa subunit;Serine/threonine-protein kinase 4 18kDa subunit	STK4	>sp|Q13043|STK4_HUMAN Serine/threonine-protein kinase 4 OS=Homo sapiens GN=STK4 PE=1 SV=2 XREF(PFAM)=C terminal SARAH domain of Mst1;Protein kinase domain (_KINASE_-PROTEIN);	1	32	0	323.31	3682600	3626100	3525500	3724600	2944400	3028800	3775000	2614800	3260600	1	0.984658	0.95734	1.0114	0.799544	0.822462	1.02509	0.710042	0.885407	21.8123	7.27146	10	0.984746	0.842525	-0.225032	0.88702	0.937724	11.1281	431.62	0.061489	0.0532509	0.894164	0.0976444	1.81026	0.286848	0.542348	0.263726	0.0115547	False
X-396_PRKAA1	X-396		Q13131;P54646	Q13131	5-AMP-activated protein kinase catalytic subunit alpha-1	PRKAA1	>sp|Q13131|AAPK1_HUMAN 5-AMP-activated protein kinase catalytic subunit alpha-1 OS=Homo sapiens GN=PRKAA1 PE=1 SV=4 XREF(PFAM)=Adenylate sensor of SNF1-like protein kinase;Protein kinase domain (_KINASE_-PROTEIN);	2	43	0	323.31	46519000	46238000	46163000	53768000	56956000	56557000	47221000	53852000	44839000	1	0.993959	0.992347	1.15583	1.22436	1.21578	1.01509	1.15763	0.963886	25.4713	7.78751	10	0.993985	1.11892	0.170806	1.09595	0.946067	8.84364	404.309	0.0763163	0.0482665	1.08843	0.0917017	1.26149	0.442373	0.354211	0.163037	0.000773657	False
X-396_MAP2K5	X-396		Q13163	Q13163	Dual specificity mitogen-activated protein kinase kinase 5	MAP2K5	>sp|Q13163|MP2K5_HUMAN Dual specificity mitogen-activated protein kinase kinase 5 OS=Homo sapiens GN=MAP2K5 PE=1 SV=2 XREF(PFAM)=PB1 domain;Protein kinase domain (_KINASE_-PROTEIN);	1	16	0	284.97	3653900	2621000	3162000	2800200	3037300	3362600	2820600	3065700	2646300	1	0.717316	0.865377	0.766359	0.831249	0.920277	0.771942	0.839021	0.72424	21.801	8.78797	0.0209879	1.00009	0.631565	-0.0317681	0.805759	0.956953	6729.78	3.8146	0.0843394	60.0557	0.813455	0.0672672	2.24292	0.211465	0.674761	0.0118238	0	False
X-396_STK3	X-396		Q13188	Q13188	Serine/threonine-protein kinase 3;Serine/threonine-protein kinase 3 36kDa subunit;Serine/threonine-protein kinase 3 20kDa subunit	STK3	>sp|Q13188|STK3_HUMAN Serine/threonine-protein kinase 3 OS=Homo sapiens GN=STK3 PE=1 SV=2 XREF(PFAM)=C terminal SARAH domain of Mst1;Protein kinase domain (_KINASE_-PROTEIN);	1	33	0	314.98	5560600	5031700	6104300	6709300	5615600	5396100	5251800	6560100	5629500	1	0.904884	1.09778	1.20658	1.00989	0.970417	0.944466	1.17975	1.01239	22.4068	8.26314	10	0.936483	1.06369	0.183256	1.05542	0.933836	14.5988	556.723	0.1171	0.047806	1.04661	0.0900721	0.603472	0.778059	0.108988	0.130728	2.68e-05	False
X-396_MAP3K1_$$	X-396	$$	Q13233	Q13233	Mitogen-activated protein kinase kinase kinase 1	MAP3K1	>sp|Q13233|M3K1_HUMAN Mitogen-activated protein kinase kinase kinase 1 OS=Homo sapiens GN=MAP3K1 PE=1 SV=4 XREF(PFAM)=Protein kinase domain (_KINASE_-PROTEIN);	1	70	0	323.31	13753000	13540000	12468000	13022000	11251000	9686200	7948100	7204200	2758400	1	0.984512	0.906566	0.946848	0.818076	0.704297	0.577918	0.523828	0.200567	23.7132	5.63811	0.467123	1.01303	0.001	-2.0425	0.679245	0.987737	0.441959	0.125974	0.0378123	0.214124	0.696911	0.248638	143.042	1.78e-05	4.74998	21.3811	2.69777	True
X-396_ROCK1	X-396		Q13464	Q13464	Rho-associated protein kinase 1	ROCK1	>sp|Q13464|ROCK1_HUMAN Rho-associated protein kinase 1 OS=Homo sapiens GN=ROCK1 PE=1 SV=1 XREF(PFAM)=Protein kinase domain (_KINASE_-PROTEIN);Protein kinase C terminal domain (UNCLEAR);Rho Binding;	1	138	0	323.31	39575000	36946000	36428000	41187000	43872000	40312000	37004000	42017000	44676000	1	0.933569	0.92048	1.04073	1.10858	1.01862	0.935035	1.06171	1.12889	25.2381	7.7113	6.50648	0.939243	1.05269	0.164504	1.02967	0.972275	1.75149	58.0722	0.0531073	0.0335798	1.02316	0.0701834	1.51571	0.359571	0.444216	0.165341	0.000874697	False
X-396_TNK1	X-396		Q13470	Q13470	Non-receptor tyrosine-protein kinase TNK1	TNK1	>sp|Q13470|TNK1_HUMAN Non-receptor tyrosine-protein kinase TNK1 OS=Homo sapiens GN=TNK1 PE=1 SV=3 XREF(PFAM)=Protein tyrosine kinase (_KINASE_-PROTEIN);	1	24	0	119.71	3359800	3262300	2816400	2874500	2237400	2618800	2746600	2537000	3650500	1	0.97098	0.838264	0.855557	0.665932	0.779451	0.817489	0.755104	1.08652	21.6799	4.90372	3.23401	0.818721	1.09776	0.402658	0.845822	0.899109	343.159	1639.67	0.0542798	61.7417	0.850799	0.111713	1.418	0.388875	0.41019	0.437037	0.0536652	False
X-396_CAMK2G	X-396		Q13555	Q13555	Calcium/calmodulin-dependent protein kinase type II subunit gamma	CAMK2G	>sp|Q13555|KCC2G_HUMAN Calcium/calmodulin-dependent protein kinase type II subunit gamma OS=Homo sapiens GN=CAMK2G PE=1 SV=3 XREF(PFAM)=Calcium/calmodulin dependent protein kinase II association domain (NOT KINASE);Protein kinase domain (_KINASE_-PROTEIN);	1	40	0	323.31	47017000	50870000	50307000	52010000	60642000	49539000	44894000	49467000	50042000	1	1.08195	1.06997	1.1062	1.28979	1.05364	0.954846	1.05211	1.06434	25.4867	6.56687	10	1.12534	1.02941	-0.128538	1.07632	0.948485	105.22	23916.9	0.0526036	0.0607865	1.0793	0.0799533	0.534643	0.822167	0.0850398	0.0827873	0	False
X-396_CAMK2D	X-396		Q13557	Q13557	Calcium/calmodulin-dependent protein kinase type II subunit delta	CAMK2D	>sp|Q13557|KCC2D_HUMAN Calcium/calmodulin-dependent protein kinase type II subunit delta OS=Homo sapiens GN=CAMK2D PE=1 SV=3 XREF(PFAM)=Calcium/calmodulin dependent protein kinase II association domain (NOT KINASE);Protein kinase domain (_KINASE_-PROTEIN);	1	47	0	323.31	143710000	142490000	145220000	161020000	183850000	174970000	147170000	162910000	163400000	1	0.991511	1.01051	1.12045	1.27931	1.21752	1.02408	1.1336	1.13701	27.0986	7.71837	3.89733	0.996838	1.1543	0.211415	1.12262	0.96593	0.555443	9.59065	0.061896	0.0389264	1.1134	0.0880994	2.8858	0.141641	0.848812	0.285896	0.0155375	False
X-396_DYRK1A	X-396		Q13627	Q13627	Dual specificity tyrosine-phosphorylation-regulated kinase 1A	DYRK1A	>sp|Q13627|DYR1A_HUMAN Dual specificity tyrosine-phosphorylation-regulated kinase 1A OS=Homo sapiens GN=DYRK1A PE=1 SV=2 XREF(PFAM)=Protein kinase domain (_KINASE_-PROTEIN);	1	19	0	86.381	448270	407910	131758	131758	131758	454280	462760	487610	425700	1	0.909965	0.293925	0.293925	0.293925	1.01341	1.03232	1.08776	0.949651	18.774	6.72682	10	0.481203	1.02429	1.0899	0.780434	0.256052	7.2515	349.259	0.168566	0.194643	0.758932	0.32831	1.76322	0.29708	0.527126	0.996643	0.25596	False
X-396_PTK6	X-396		Q13882	Q13882	Protein-tyrosine kinase 6	PTK6	>sp|Q13882|PTK6_HUMAN Protein-tyrosine kinase 6 OS=Homo sapiens GN=PTK6 PE=1 SV=1 XREF(PFAM)=Protein tyrosine kinase (_KINASE_-PROTEIN);SH2 domain;SH3 domain;	1	18	0	72.924	504950	131758	481240	512830	411430	532470	131758	131758	131758	1	0.260932	0.953045	1.01561	0.814794	1.0545	0.260932	0.260932	0.260932	18.9458	6.22748	10	0.842553	0.2603	-1.69459	0.594426	0.309581	10.0686	434.587	0.134344	0.212419	0.611767	0.339603	3.53382	0.0995775	1.00184	2.08921	0.62925	False
X-396_CDK13	X-396		Q14004	Q14004	Cyclin-dependent kinase 13	CDK13	>sp|Q14004|CDK13_HUMAN Cyclin-dependent kinase 13 OS=Homo sapiens GN=CDK13 PE=1 SV=2 XREF(PFAM)=Protein kinase domain (_KINASE_-PROTEIN);	1	32	0	138.59	547550	131758	131758	131758	131758	131758	131758	131758	539110	1	0.240631	0.240631	0.240631	0.240631	0.240631	0.240631	0.240631	0.984586	19.0626	4.96585	2.56094	0.276067	1.0241	1.81737	0.361153	0	47.9054	194.355	0.135979	24.582	0.369985	0.258161	1.49505	0.365525	0.437083	1.06957	0.283371	False
X-396_IKBKE	X-396		Q14164	Q14164	Inhibitor of nuclear factor kappa-B kinase subunit epsilon	IKBKE	>sp|Q14164|IKKE_HUMAN Inhibitor of nuclear factor kappa-B kinase subunit epsilon OS=Homo sapiens GN=IKBKE PE=1 SV=1 XREF(PFAM)=Protein kinase domain (_KINASE_-PROTEIN);	1	18	0	69.136	491460	131758	405240	438590	525550	318490	131758	489570	463170	1	0.268094	0.824564	0.892423	1.06936	0.648049	0.268094	0.996154	0.942437	18.9067	5.64061	10	0.698407	0.972751	0.478004	0.775068	0.143375	60.106	5103.69	0.148057	0.362662	0.771572	0.264079	0.350776	0.933568	0.0298542	0.196611	0.00293335	False
X-396_PTK2B	X-396		Q14289	Q14289	Protein-tyrosine kinase 2-beta	PTK2B	>sp|Q14289|FAK2_HUMAN Protein-tyrosine kinase 2-beta OS=Homo sapiens GN=PTK2B PE=1 SV=2 XREF(PFAM)=FERM central domain;Focal adhesion targeting region;Protein tyrosine kinase (_KINASE_-PROTEIN);	1	95	0	323.31	47054000	48424000	50697000	52883000	54523000	51024000	50941000	53318000	48709000	1	1.02912	1.07742	1.12388	1.15873	1.08437	1.08261	1.13312	1.03517	25.4878	8.27733	2.38203	1.00462	1.102	0.104894	1.09499	0.990755	0.477999	3.79893	0.0446551	0.0188388	1.08882	0.0412293	2.8406	0.145425	0.837361	0.0991157	0	False
X-396_MELK	X-396		Q14680;P35240	Q14680	Maternal embryonic leucine zipper kinase	MELK	>sp|Q14680|MELK_HUMAN Maternal embryonic leucine zipper kinase OS=Homo sapiens GN=MELK PE=1 SV=3 XREF(PFAM)=Kinase associated domain 1 (NOT KINASE);Protein kinase domain (_KINASE_-PROTEIN);	2	19	0	90.117	461380	131758	459080	619600	512460	746020	493700	131758	493700	1	0.285573	0.995015	1.34293	1.11071	1.61693	1.07005	0.285573	1.07005	18.8156	5.88791	10	1.09123	0.675401	-0.692134	0.949323	0	79.5942	7097.11	0.209334	0.512758	0.961858	0.39205	0.380942	0.916959	0.0376499	0.247109	0.00891815	False
X-396_RPS6KA1	X-396		Q15418;Q96GX5;O60307;Q9Y2H9;Q6P0Q8;O15021	Q15418	Ribosomal protein S6 kinase alpha-1	RPS6KA1	>sp|Q15418|KS6A1_HUMAN Ribosomal protein S6 kinase alpha-1 OS=Homo sapiens GN=RPS6KA1 PE=1 SV=2 XREF(PFAM)=Protein kinase domain (_KINASE_-PROTEIN);Protein kinase C terminal domain (UNCLEAR);	6	66	0	323.31	45181000	48669000	48529000	55205000	46581000	52049000	48763000	50437000	50612000	1	1.0772	1.0741	1.22186	1.03099	1.15201	1.07928	1.11633	1.12021	25.4292	8.61481	1.72853	1.00171	1.11575	0.0616882	1.11198	0.979467	0.831808	7.25838	0.0671139	0.0291764	1.10591	0.0493168	1.27252	0.438313	0.358216	0.0358889	0	False
X-396_MAPK11	X-396		Q15759	Q15759	Mitogen-activated protein kinase 11	MAPK11	>sp|Q15759|MK11_HUMAN Mitogen-activated protein kinase 11 OS=Homo sapiens GN=MAPK11 PE=1 SV=2 XREF(PFAM)=Protein kinase domain (_KINASE_-PROTEIN);	1	10	0	80.34	504030	131758	131758	131758	610400	541840	131758	560020	589110	1	0.261408	0.261408	0.261408	1.21104	1.07502	0.261408	1.11108	1.1688	18.9432	7.28344	10	0.343059	0.973276	1.50439	0.777997	0	12.3179	501.688	0.268739	0.232735	0.746134	0.407585	1.15716	0.483092	0.31597	0.812038	0.186094	False
X-396_PKN1	X-396		Q16512	Q16512	Serine/threonine-protein kinase N1	PKN1	>sp|Q16512|PKN1_HUMAN Serine/threonine-protein kinase N1 OS=Homo sapiens GN=PKN1 PE=1 SV=2 XREF(PFAM)=Hr1 repeat;Protein kinase domain (_KINASE_-PROTEIN);Protein kinase C terminal domain (UNCLEAR);	1	28	0	220.7	3366800	2858800	2798000	3101300	2537100	2453800	2621800	2929500	2844000	1	0.849115	0.831056	0.921142	0.753564	0.728823	0.778722	0.870114	0.844719	21.6829	9.18421	0.681975	0.99879	0.813528	-0.0832172	0.822447	0.96839	3.01166	2.55004	0.0729543	0.0448176	0.830757	0.063744	2.64951	0.163043	0.787698	0.0667624	0	False
X-396_PKN2	X-396		Q16513	Q16513	Serine/threonine-protein kinase N2	PKN2	>sp|Q16513|PKN2_HUMAN Serine/threonine-protein kinase N2 OS=Homo sapiens GN=PKN2 PE=1 SV=1 XREF(PFAM)=Hr1 repeat;Protein kinase domain (_KINASE_-PROTEIN);Protein kinase C terminal domain (UNCLEAR);	1	25	0	61.738	481110	131758	131758	131758	512670	131758	131758	131758	131758	1	0.273862	0.273862	0.273862	1.0656	0.273862	0.273862	0.273862	0.273862	18.876	10.5229	3.04112	1.00002	0.36887	-2.04e-06	0.36887	0	1.46372e+07	2.22754e+07	0.331245	0.136825	0.393144	0.257537	1.5234	0.357385	0.446863	5.68e-11	0	False
X-396_MAPK14	X-396		Q16539	Q16539	Mitogen-activated protein kinase 14	MAPK14	>sp|Q16539|MK14_HUMAN Mitogen-activated protein kinase 14 OS=Homo sapiens GN=MAPK14 PE=1 SV=3 XREF(PFAM)=Protein kinase domain (_KINASE_-PROTEIN);	1	30	0	323.31	72869000	90558000	85452000	91253000	96353000	88307000	82498000	85651000	89038000	1	1.24275	1.17268	1.25229	1.32228	1.21186	1.13214	1.17541	1.22189	26.1188	10.5229	3.27499	0.999997	1.21435	7.18e-08	1.21435	0.979899	3.25203e+07	5.32869e+07	0.069236	0.0285206	1.20611	0.0640719	4.06445	0.0769658	1.1137	7.02e-14	0	False
X-396_MAP3K11	X-396		Q16584;Q02779;Q5TCX8;P80192	Q16584	Mitogen-activated protein kinase kinase kinase 11	MAP3K11	>sp|Q16584|M3K11_HUMAN Mitogen-activated protein kinase kinase kinase 11 OS=Homo sapiens GN=MAP3K11 PE=1 SV=1 XREF(PFAM)=Protein tyrosine kinase (_KINASE_-PROTEIN);Variant SH3 domain;	4	21	0	58.231	585340	452410	131758	613240	131758	614380	454750	554050	543150	1	0.772901	0.225096	1.04766	0.225096	1.04961	0.776899	0.946544	0.927922	19.1589	6.69589	10	0.607977	0.922276	0.601182	0.778721	0.0872012	23.3021	1342.39	0.188028	0.217117	0.766895	0.27053	0.481902	0.855807	0.067624	0.27959	0.0143527	False
X-396_DDR2	X-396		Q16832	Q16832	Discoidin domain-containing receptor 2	DDR2	>sp|Q16832|DDR2_HUMAN Discoidin domain-containing receptor 2 OS=Homo sapiens GN=DDR2 PE=1 SV=2 XREF(PFAM)=F5/8 type C domain;Protein tyrosine kinase (_KINASE_-PROTEIN);	1	27	0	275.45	7781100	8209500	7349600	7932100	7478100	8819700	7895300	8153700	7835900	1	1.05506	0.944545	1.01941	0.961059	1.13348	1.01468	1.04789	1.00704	22.8915	6.83306	10	0.994423	1.04618	0.0731983	1.02431	0.982201	25.9355	1550.03	0.0301342	0.034796	1.02205	0.0462837	0.806689	0.654525	0.184073	0.0431349	0	False
X-396_AAK1_$$	X-396	$$	Q2M2I8	Q2M2I8	AP2-associated protein kinase 1	AAK1	>sp|Q2M2I8|AAK1_HUMAN AP2-associated protein kinase 1 OS=Homo sapiens GN=AAK1 PE=1 SV=3 XREF(PFAM)=Protein kinase domain (_KINASE_-PROTEIN);	1	41	0	323.31	16492000	16617000	14723000	15386000	14973000	15642000	11893000	11808000	5890400	1	1.00758	0.892736	0.932937	0.907895	0.94846	0.721138	0.715984	0.357167	23.9753	4.88341	0.595031	0.966375	0.001	-1.38763	0.796651	0.976766	1.56566	0.447125	0.0438877	0.955636	0.801633	0.192464	38.6867	0.000472021	3.32604	7.88907	1.70035	True
X-396_HSP90AB2P	X-396		Q58FF8	Q58FF8	Putative heat shock protein HSP 90-beta 2	HSP90AB2P	>sp|Q58FF8|H90B2_HUMAN Putative heat shock protein HSP 90-beta 2 OS=Homo sapiens GN=HSP90AB2P PE=1 SV=2 XREF(PFAM)=Histidine kinase-, DNA gyrase B-, and HSP90-like ATPase (NOT KINASE);Hsp90 protein;	1	15	0	110.17	831730	2241400	131758	827630	1025600	954320	938440	131758	131758	1	2.69486	0.158414	0.995071	1.23309	1.14739	1.1283	0.158414	0.158414	19.6658	8.25927	10	2.13042	0.686083	-1.63242	0.781304	0	9.02092	345.429	0.805291	0.32876	0.881233	0.693221	1.31632	0.422646	0.374023	0.928874	0.230339	False
X-396_CDC42BPA	X-396		Q5VT25	Q5VT25	Serine/threonine-protein kinase MRCK alpha	CDC42BPA	>sp|Q5VT25|MRCKA_HUMAN Serine/threonine-protein kinase MRCK alpha OS=Homo sapiens GN=CDC42BPA PE=1 SV=1 XREF(PFAM)=Phorbol esters/diacylglycerol binding domain (C1 domain);CNH domain;DMPK coiled coil domain like;KELK-motif containing domain of MRCK Ser/Thr	1	59	0	323.31	990620	1176100	1187800	1317700	1399600	980110	895760	1360500	1186000	1	1.18724	1.19905	1.33018	1.41285	0.98939	0.904242	1.37338	1.19723	19.918	5.67731	10	1.16619	1.28471	0.139643	1.2004	0.802137	46.7627	3023.11	0.0881094	0.215823	1.19843	0.153893	0.297453	0.959818	0.0178111	0.0702172	0	False
X-396_ULK3	X-396		Q6PHR2	Q6PHR2	Serine/threonine-protein kinase ULK3	ULK3	>sp|Q6PHR2|ULK3_HUMAN Serine/threonine-protein kinase ULK3 OS=Homo sapiens GN=ULK3 PE=1 SV=2 XREF(PFAM)=MIT (microtubule interacting and transport) domain;Protein kinase domain (_KINASE_-PROTEIN);	1	39	0	323.31	11870000	12753000	13266000	14779000	13445000	14625000	12899000	14222000	14832000	1	1.07439	1.11761	1.24507	1.13269	1.2321	1.08669	1.19815	1.24954	23.5008	8.27942	1.68324	1.00969	1.19086	0.167322	1.17599	0.978794	0.454303	2.29	0.0696149	0.0310154	1.16517	0.0673588	3.66881	0.0930383	1.03134	0.21808	0.00508829	False
X-396_ERN2	X-396		Q76MJ5	Q76MJ5	Serine/threonine-protein kinase/endoribonuclease IRE2;Serine/threonine-protein kinase;Endoribonuclease	ERN2	>sp|Q76MJ5|ERN2_HUMAN Serine/threonine-protein kinase/endoribonuclease IRE2 OS=Homo sapiens GN=ERN2 PE=1 SV=4 XREF(PFAM)=Protein kinase domain (_KINASE_-PROTEIN);Ribonuclease 2-5A;	1	12	0	30.586	967070	1024900	131758	1069400	648230	952920	782110	903400	948060	1	1.0598	0.136244	1.10581	0.670303	0.985368	0.808742	0.934162	0.980343	19.8833	7.68345	10	0.656444	0.91144	0.473475	0.857927	0.213569	37.7592	2347.68	0.259068	0.163849	0.843722	0.245527	0.158837	0.998603	0.000606951	0.10532	0	False
X-396_MARK2	X-396		Q7KZI7	Q7KZI7	Serine/threonine-protein kinase MARK2	MARK2	>sp|Q7KZI7|MARK2_HUMAN Serine/threonine-protein kinase MARK2 OS=Homo sapiens GN=MARK2 PE=1 SV=2 XREF(PFAM)=Kinase associated domain 1 (NOT KINASE);Protein kinase domain (_KINASE_-PROTEIN);UBA/TS-N domain;	1	66	0	323.31	23866000	21124000	22456000	21635000	23170000	23993000	21144000	21544000	23481000	1	0.885109	0.94092	0.90652	0.970837	1.00532	0.885947	0.902707	0.983868	24.5085	4.81084	4.24915	0.932913	0.986703	0.0764315	0.936865	0.98159	22094.6	121731	0.0240991	900.561	0.938299	0.0397029	0.251418	0.978201	0.00957199	0.0325908	0	False
X-396_ADCK1	X-396		Q86TW2	Q86TW2	Uncharacterized aarF domain-containing protein kinase 1	ADCK1	>sp|Q86TW2|ADCK1_HUMAN Uncharacterized aarF domain-containing protein kinase 1 OS=Homo sapiens GN=ADCK1 PE=2 SV=2 XREF(PFAM)=ABC1 family;	1	19	0	103.13	1568300	1616300	1358600	1997600	1592900	1647200	1594200	1801100	1741200	1	1.03061	0.866288	1.27374	1.01569	1.05031	1.01651	1.14844	1.11025	20.5808	7.80504	10	0.957282	1.10079	0.201522	1.07504	0.938486	10.5234	532.749	0.0806307	0.0509951	1.0663	0.0951863	1.30358	0.427132	0.369438	0.202844	0.00349763	False
X-396_ADCK3	X-396		Q8NI60	Q8NI60	Atypical kinase ADCK3, mitochondrial	ADCK3	>sp|Q8NI60|ADCK3_HUMAN Atypical kinase ADCK3, mitochondrial OS=Homo sapiens GN=ADCK3 PE=1 SV=1 XREF(PFAM)=ABC1 family;	1	14	0	208.33	940290	1033200	982720	902650	1161200	1362900	1185400	864090	131758	1	1.09881	1.04512	0.95997	1.23494	1.44945	1.26067	0.918961	0.140124	19.8427	5.16362	1.88256	1.16281	0.109948	-2.76051	0.990492	0.807312	1.78018	7.51812	0.0843111	1.17891	0.990914	0.349318	10.2946	0.0110606	1.95622	5.95408	1.44133	True
X-396_NEK9	X-396		Q8TD19;REV__Q9P0M6	Q8TD19	Serine/threonine-protein kinase Nek9	NEK9	>sp|Q8TD19|NEK9_HUMAN Serine/threonine-protein kinase Nek9 OS=Homo sapiens GN=NEK9 PE=1 SV=2 XREF(PFAM)=Protein kinase domain (_KINASE_-PROTEIN);Regulator of chromosome condensation (RCC1) repeat;	2	69	0	323.31	115390000	109910000	121040000	122210000	117220000	109300000	95502000	115830000	105480000	1	0.952509	1.04896	1.0591	1.01586	0.947222	0.827645	1.00381	0.914117	26.7819	6.70171	4.25944	1.02111	0.925585	-0.141696	0.969076	0.976094	0.758963	15.8485	0.0342387	0.0396041	0.972782	0.0643886	1.84425	0.279739	0.553247	0.142561	0.000164963	False
X-396_GRAMD1A	X-396		Q96CP6;Q3KR37	Q96CP6	GRAM domain-containing protein 1A	GRAMD1A	>sp|Q96CP6|GRM1A_HUMAN GRAM domain-containing protein 1A OS=Homo sapiens GN=GRAMD1A PE=1 SV=2 XREF(PFAM)=Domain of unknown function (DUF4782);GRAM domain;	2	21	0	108.86	508430	131758	131758	524310	131758	491750	490270	478130	736210	1	0.259146	0.259146	1.03123	0.259146	0.967193	0.964282	0.940405	1.44801	18.9557	5.49047	0.522171	0.467904	1.67915	1.47966	0.822888	0	3.51384	1.22133	0.337857	2.24311	0.804635	0.383059	1.6476	0.324353	0.488983	1.08016	0.287334	False
X-396_AURKB	X-396		Q96GD4;Q9UQB9	Q96GD4	Aurora kinase B	AURKB	>sp|Q96GD4|AURKB_HUMAN Aurora kinase B OS=Homo sapiens GN=AURKB PE=1 SV=3 XREF(PFAM)=Protein kinase domain (_KINASE_-PROTEIN);	2	25	0	199.4	2880800	2093800	2465700	2969900	2966000	2981200	2766700	2611500	2233600	1	0.726812	0.855908	1.03093	1.02958	1.03485	0.960393	0.906519	0.77534	21.458	5.17593	1.95715	0.947837	0.77265	-0.278538	0.918736	0.911629	6.79656	31.6911	0.0543208	0.700134	0.918914	0.103528	0.729088	0.699963	0.154925	0.217571	0.00503032	False
X-396_CAMKK2	X-396		Q96RR4	Q96RR4	Calcium/calmodulin-dependent protein kinase kinase 2	CAMKK2	>sp|Q96RR4|KKCC2_HUMAN Calcium/calmodulin-dependent protein kinase kinase 2 OS=Homo sapiens GN=CAMKK2 PE=1 SV=2 XREF(PFAM)=Protein kinase domain (_KINASE_-PROTEIN);	1	28	0	184.29	1478800	1620100	1360500	1350000	1200500	1312100	1570700	926120	974760	1	1.09555	0.920003	0.912902	0.811807	0.887273	1.06214	0.626265	0.659156	20.496	5.73023	10	0.943894	0.642063	-0.555911	0.85279	0.928806	4.10368	191.76	0.0458572	0.112327	0.858976	0.152096	5.62756	0.0406376	1.39107	1.21044	0.335585	False
X-396_TP53RK	X-396		Q96S44	Q96S44	TP53-regulating kinase	TP53RK	>sp|Q96S44|PRPK_HUMAN TP53-regulating kinase OS=Homo sapiens GN=TP53RK PE=1 SV=2 XREF(PFAM)=Lipopolysaccharide kinase (Kdo/WaaP) family (OTHER);	1	9	0	105.75	2129000	1862800	1902800	2287200	2421900	2015000	1769100	2034100	1824200	1	0.874965	0.893753	1.07431	1.13758	0.946454	0.830953	0.955425	0.856834	21.0217	6.51837	10	0.998264	0.889662	-0.166166	0.944085	0.936814	27.9036	61880.7	0.0539889	0.0657533	0.948352	0.0918411	0.925443	0.590147	0.229039	0.140268	0.000127176	False
X-396_PKMYT1	X-396		Q99640	Q99640	Membrane-associated tyrosine- and threonine-specific cdc2-inhibitory kinase	PKMYT1	>sp|Q99640|PMYT1_HUMAN Membrane-associated tyrosine- and threonine-specific cdc2-inhibitory kinase OS=Homo sapiens GN=PKMYT1 PE=1 SV=1 XREF(PFAM)=Protein kinase domain (_KINASE_-PROTEIN);	1	21	0	248.94	17091000	16976000	15086000	18542000	19885000	17540000	16182000	18149000	17403000	1	0.993271	0.882687	1.0849	1.16348	1.02627	0.946814	1.0619	1.01826	24.0267	7.73674	10	0.948276	1.04914	0.145833	1.02932	0.96514	9.12421	417.66	0.059622	0.0377081	1.02335	0.0708364	1.04384	0.532447	0.273723	0.124274	2.75e-06	False
X-396_MAP3K5	X-396		Q99683;O43283	Q99683	Mitogen-activated protein kinase kinase kinase 5	MAP3K5	>sp|Q99683|M3K5_HUMAN Mitogen-activated protein kinase kinase kinase 5 OS=Homo sapiens GN=MAP3K5 PE=1 SV=1 XREF(PFAM)=Domain of unknown function (DUF4071);Protein kinase domain (_KINASE_-PROTEIN);	2	50	0	248.88	2971600	2844500	3255500	3104800	3327400	3570400	3212700	3768000	3477700	1	0.957228	1.09554	1.04482	1.11973	1.20151	1.08113	1.268	1.17031	21.5028	7.35343	0.677599	0.976421	1.20476	0.253794	1.13297	0.976368	0.790716	0.709027	0.0689911	0.0671609	1.12267	0.08623	4.69546	0.0583543	1.23393	0.427713	0.0508823	False
X-396_MAP3K3	X-396		Q99759	Q99759	Mitogen-activated protein kinase kinase kinase 3	MAP3K3	>sp|Q99759|M3K3_HUMAN Mitogen-activated protein kinase kinase kinase 3 OS=Homo sapiens GN=MAP3K3 PE=1 SV=2 XREF(PFAM)=PB1 domain;Protein kinase domain (_KINASE_-PROTEIN);	1	27	0	116.39	954680	896570	1091200	956020	911490	131758	131758	924340	757470	1	0.939131	1.143	1.0014	0.95476	0.138012	0.138012	0.96822	0.793428	19.8647	6.92854	10	1.02624	0.56766	-0.854275	0.750444	0.232806	64.8224	9070.2	0.17367	0.200525	0.773972	0.338882	2.02467	0.245669	0.609649	0.96127	0.2426	False
X-396_EIF2AK1	X-396		Q9BQI3	Q9BQI3	Eukaryotic translation initiation factor 2-alpha kinase 1	EIF2AK1	>sp|Q9BQI3|E2AK1_HUMAN Eukaryotic translation initiation factor 2-alpha kinase 1 OS=Homo sapiens GN=EIF2AK1 PE=1 SV=2 XREF(PFAM)=Protein kinase domain (_KINASE_-PROTEIN);	1	13	0	82.251	338670	261350	250740	131758	261230	239560	131758	241260	533490	1	0.771695	0.740367	0.389044	0.771341	0.707355	0.389044	0.712375	1.57525	18.3695	5.03315	2.34437	0.647402	1.61215	1.26365	0.77323	0.612307	11.3105	47.6167	0.103018	6.75723	0.780137	0.318211	5.13773	0.0488413	1.31121	2.32666	0.69888	False
X-396_PRKD2	X-396		Q9BZL6	Q9BZL6	Serine/threonine-protein kinase D2	PRKD2	>sp|Q9BZL6|KPCD2_HUMAN Serine/threonine-protein kinase D2 OS=Homo sapiens GN=PRKD2 PE=1 SV=2 XREF(PFAM)=Phorbol esters/diacylglycerol binding domain (C1 domain);Protein kinase domain (_KINASE_-PROTEIN);	1	38	0	323.31	7491900	7720000	6780500	7246100	8754100	7306500	5976500	7733500	7690700	1	1.03045	0.905044	0.967191	1.16848	0.975253	0.797728	1.03225	1.02654	22.8369	5.60837	10	0.975556	1.03078	0.0794394	0.990542	0.921573	156.404	18291.6	0.0508532	0.124564	0.989964	0.0877768	0.117486	1	0	0.0249715	0	False
X-396_SIK2	X-396		Q9H0K1;P57059	Q9H0K1	Serine/threonine-protein kinase SIK2	SIK2	>sp|Q9H0K1|SIK2_HUMAN Serine/threonine-protein kinase SIK2 OS=Homo sapiens GN=SIK2 PE=1 SV=1 XREF(PFAM)=Protein kinase domain (_KINASE_-PROTEIN);	2	37	0	323.31	4108500	4335600	4212000	5433100	5057000	4915700	4115100	4982400	5206800	1	1.05528	1.02519	1.3224	1.23086	1.19647	1.00161	1.21271	1.26732	21.9702	7.82636	10	1.03263	1.2042	0.221758	1.17433	0.946263	12.2185	700.927	0.078467	0.0496267	1.16363	0.104673	2.42395	0.18779	0.726327	0.287781	0.0158994	False
X-396_SLK	X-396		Q9H2G2	Q9H2G2	STE20-like serine/threonine-protein kinase	SLK	>sp|Q9H2G2|SLK_HUMAN STE20-like serine/threonine-protein kinase OS=Homo sapiens GN=SLK PE=1 SV=1 XREF(PFAM)=Protein kinase domain (_KINASE_-PROTEIN);Polo kinase kinase (_KINASE_-PROTEIN);	1	90	0	323.31	15623000	12866000	13399000	13768000	15769000	15686000	12468000	14731000	12776000	1	0.823529	0.857646	0.881265	1.00935	1.00403	0.798054	0.942905	0.817769	23.8972	6.23761	10	0.920927	0.862973	-0.0937715	0.896083	0.946082	28.8544	1181.71	0.0441513	0.06981	0.897833	0.0710635	0.518339	0.832615	0.0795557	0.0546316	0	False
X-396_TAOK3	X-396		Q9H2K8	Q9H2K8	Serine/threonine-protein kinase TAO3	TAOK3	>sp|Q9H2K8|TAOK3_HUMAN Serine/threonine-protein kinase TAO3 OS=Homo sapiens GN=TAOK3 PE=1 SV=2 XREF(PFAM)=Protein kinase domain (_KINASE_-PROTEIN);	1	49	0	323.31	4298500	4344000	4943100	4733300	3690200	4638300	4575000	4527500	4703500	1	1.01059	1.14996	1.10115	0.858486	1.07905	1.06432	1.05327	1.09422	22.0354	6.61594	10	1.03061	1.07213	0.0569766	1.05233	0.951018	160.011	17190.9	0.0506058	0.0584351	1.05109	0.0709217	0.229803	0.985118	0.00651186	0.0213655	0	False
X-396_BMP2K	X-396		Q9NSY1	Q9NSY1	BMP-2-inducible protein kinase	BMP2K	>sp|Q9NSY1|BMP2K_HUMAN BMP-2-inducible protein kinase OS=Homo sapiens GN=BMP2K PE=1 SV=2 XREF(PFAM)=BMP-2-inducible protein kinase C-terminus (_KINASE_-PROTEIN);Protein kinase domain (_KINASE_-PROTEIN);	1	41	0	323.31	8454000	6997200	7754100	7812200	7315800	8252600	7959600	7430900	5242800	1	0.827679	0.917211	0.924083	0.865366	0.976177	0.941519	0.87898	0.620156	23.0112	5.05083	1.97636	0.915194	0.599378	-0.548874	0.872007	0.974931	4.78693	16.4035	0.0282405	1.09539	0.870336	0.0991834	8.18121	0.0184189	1.73474	1.40633	0.406077	False
X-396_IRAK4	X-396		Q9NWZ3	Q9NWZ3	Interleukin-1 receptor-associated kinase 4	IRAK4	>sp|Q9NWZ3|IRAK4_HUMAN Interleukin-1 receptor-associated kinase 4 OS=Homo sapiens GN=IRAK4 PE=1 SV=1 XREF(PFAM)=Protein tyrosine kinase (_KINASE_-PROTEIN);	1	36	0	323.31	8796600	7633000	8581100	9663000	7497200	8848600	8651500	9074000	8530500	1	0.867722	0.975502	1.09849	0.852284	1.00591	0.983505	1.03153	0.96975	23.0685	8.07618	8.16617	0.913586	0.99137	0.117856	0.982683	0.956204	57.2351	6130.33	0.0918945	0.0378428	0.978333	0.0636014	0.209616	0.990449	0.00416786	0.0497553	0	False
X-396_ZAK	X-396		Q9NYL2	Q9NYL2	Mitogen-activated protein kinase kinase kinase MLT	ZAK	>sp|Q9NYL2|MLTK_HUMAN Mitogen-activated protein kinase kinase kinase MLT OS=Homo sapiens GN=ZAK PE=1 SV=3 XREF(PFAM)=Protein tyrosine kinase (_KINASE_-PROTEIN);SAM domain (Sterile alpha motif);	1	25	0	189	1830800	1389700	1971300	1808400	1272300	1513100	1616500	1671300	1800000	1	0.759067	1.07674	0.987765	0.694942	0.826469	0.882947	0.91288	0.983177	20.804	7.37582	10	0.955351	0.870506	-0.134177	0.894837	0.884888	133.033	9044.5	0.0832306	0.0720794	0.899881	0.105158	0.427269	0.889711	0.0507511	0.0793877	0	False
X-396_CDK12	X-396		Q9NYV4	Q9NYV4	Cyclin-dependent kinase 12	CDK12	>sp|Q9NYV4|CDK12_HUMAN Cyclin-dependent kinase 12 OS=Homo sapiens GN=CDK12 PE=1 SV=2 XREF(PFAM)=Protein kinase domain (_KINASE_-PROTEIN);	1	43	0	323.31	9300700	7652600	6386400	8324800	8596100	8679800	7504700	10546000	10650000	1	0.822798	0.686658	0.895072	0.924242	0.933242	0.806896	1.13389	1.14508	23.1489	5.74383	10	0.855074	1.14003	0.414951	0.942053	0.92955	3.86097	167.187	0.0466709	0.11432	0.936102	0.144279	3.96373	0.0806703	1.09329	0.749307	0.162484	False
X-396_STK26	X-396		Q9P289	Q9P289	Serine/threonine-protein kinase 26	STK26	>sp|Q9P289|STK26_HUMAN Serine/threonine-protein kinase 26 OS=Homo sapiens GN=STK26 PE=1 SV=2 XREF(PFAM)=Protein kinase domain (_KINASE_-PROTEIN);	1	15	0	46.501	506800	397860	131758	131758	131758	131758	131758	131758	329570	1	0.785043	0.259979	0.259979	0.259979	0.259979	0.259979	0.259979	0.650296	18.9511	8.41646	3.69087	0.989887	0.322235	-1.30738	0.346672	0.698412	0.275647	8.06222	0.163633	0.0671913	0.391471	0.210895	9.4461	0.0134122	1.8725	3.52519	0.999927	False
X-396_TBK1	X-396		Q9UHD2	Q9UHD2	Serine/threonine-protein kinase TBK1	TBK1	>sp|Q9UHD2|TBK1_HUMAN Serine/threonine-protein kinase TBK1 OS=Homo sapiens GN=TBK1 PE=1 SV=1 XREF(PFAM)=Protein kinase domain (_KINASE_-PROTEIN);	1	66	0	323.31	40838000	37837000	39581000	47883000	48768000	46284000	43516000	45556000	45149000	1	0.926515	0.96922	1.17251	1.19418	1.13336	1.06558	1.11553	1.10556	25.2834	7.81082	7.56097	0.954177	1.12845	0.242011	1.09743	0.98701	1.21224	46.9804	0.0373882	0.0236446	1.08663	0.0805252	8.96997	0.0150448	1.82261	0.473377	0.0649045	False
X-396_RPS6KA6	X-396		Q9UK32	Q9UK32	Ribosomal protein S6 kinase alpha-6	RPS6KA6	>sp|Q9UK32|KS6A6_HUMAN Ribosomal protein S6 kinase alpha-6 OS=Homo sapiens GN=RPS6KA6 PE=1 SV=1 XREF(PFAM)=Protein kinase domain (_KINASE_-PROTEIN);Protein kinase C terminal domain (UNCLEAR);	1	51	0	323.31	2794500	4198000	3505500	4499800	5097800	4273800	3968600	4055900	4183800	1	1.50224	1.25443	1.61023	1.82423	1.52936	1.42015	1.45139	1.49716	21.4142	9.15793	0.869146	1.00356	1.52884	0.112863	1.51262	0.876532	3.00359	3.59234	0.189507	0.0998944	1.48909	0.167117	3.12925	0.123407	0.908661	0.113678	0	False
X-396_SIK3	X-396		Q9Y2K2	Q9Y2K2	Serine/threonine-protein kinase SIK3	SIK3	>sp|Q9Y2K2|SIK3_HUMAN Serine/threonine-protein kinase SIK3 OS=Homo sapiens GN=SIK3 PE=1 SV=3 XREF(PFAM)=Protein kinase domain (_KINASE_-PROTEIN);	1	26	0	88.849	526600	464990	459700	495060	776670	634860	420120	719920	664830	1	0.883004	0.872959	0.940106	1.47488	1.20558	0.797797	1.36711	1.2625	19.0063	7.4265	8.80435	0.899512	1.22372	0.444065	1.13486	0.744808	42.0424	3840.21	0.136201	0.117878	1.11418	0.218425	1.63097	0.328539	0.483413	0.515218	0.0785155	False
X-396_MAP3K2	X-396		Q9Y2U5	Q9Y2U5	Mitogen-activated protein kinase kinase kinase 2	MAP3K2	>sp|Q9Y2U5|M3K2_HUMAN Mitogen-activated protein kinase kinase kinase 2 OS=Homo sapiens GN=MAP3K2 PE=1 SV=2 XREF(PFAM)=PB1 domain;Protein kinase domain (_KINASE_-PROTEIN);	1	36	0	278.7	4283900	3370300	5124000	3863600	3502200	4495800	3750000	3433600	2031900	1	0.786736	1.19611	0.901888	0.817526	1.04946	0.875371	0.801513	0.474311	22.0305	5.0898	1.0432	0.958951	0.354758	-1.00425	0.858992	0.861486	2.68378	3.04279	0.0773097	1.31116	0.859771	0.182999	3.85237	0.0850581	1.07028	1.64667	0.488672	False
X-396_MAP4K5_$$	X-396	$$	Q9Y4K4	Q9Y4K4	Mitogen-activated protein kinase kinase kinase kinase 5	MAP4K5	>sp|Q9Y4K4|M4K5_HUMAN Mitogen-activated protein kinase kinase kinase kinase 5 OS=Homo sapiens GN=MAP4K5 PE=1 SV=1 XREF(PFAM)=CNH domain;Protein kinase domain (_KINASE_-PROTEIN);	1	54	0	323.31	9302800	8793500	10167000	10224000	8880000	7691300	7577200	6607800	2249700	1	0.945253	1.0929	1.09902	0.954551	0.826773	0.814507	0.710302	0.24183	23.1492	5.16409	0.662788	1.03543	0.001	-1.85986	0.816545	0.958457	1.02283	0.47684	0.055813	0.676522	0.823616	0.251628	33.4477	0.000675522	3.17036	9.85237	1.91337	True
X-396_CDC42BPB	X-396		Q9Y5S2	Q9Y5S2	Serine/threonine-protein kinase MRCK beta	CDC42BPB	>sp|Q9Y5S2|MRCKB_HUMAN Serine/threonine-protein kinase MRCK beta OS=Homo sapiens GN=CDC42BPB PE=1 SV=2 XREF(PFAM)=Phorbol esters/diacylglycerol binding domain (C1 domain);CNH domain;DMPK coiled coil domain like;KELK-motif containing domain of MRCK Ser/Thr	1	119	0	323.31	23069000	22461000	21615000	23316000	24253000	25266000	21709000	23718000	24758000	1	0.973644	0.936972	1.01071	1.05132	1.09524	0.941046	1.02813	1.07322	24.4595	7.56728	5.61336	0.963416	1.03756	0.106964	1.01985	0.983849	1.84394	227.208	0.0401966	0.0257292	1.01572	0.0493568	1.17267	0.476761	0.321699	0.083701	0	False
X-396_IRAK3	X-396		Q9Y616	Q9Y616	Interleukin-1 receptor-associated kinase 3	IRAK3	>sp|Q9Y616|IRAK3_HUMAN Interleukin-1 receptor-associated kinase 3 OS=Homo sapiens GN=IRAK3 PE=1 SV=2 XREF(PFAM)=Death domain;Protein kinase domain (_KINASE_-PROTEIN);	1	32	0	323.31	1643500	1740000	1694900	1781400	2065700	1788900	1262600	1316900	1555000	1	1.05872	1.03127	1.08391	1.25689	1.08847	0.768239	0.801278	0.946152	20.6483	6.29289	10	1.09914	0.843753	-0.381477	0.986128	0.940918	8.79569	377.104	0.048708	0.0770149	0.994222	0.14251	4.65782	0.0592789	1.2271	0.726043	0.153789	False
X-396_CSNK1G3	X-396		Q9Y6M4	Q9Y6M4	Casein kinase I isoform gamma-3	CSNK1G3	>sp|Q9Y6M4|KC1G3_HUMAN Casein kinase I isoform gamma-3 OS=Homo sapiens GN=CSNK1G3 PE=1 SV=2 XREF(PFAM)=Casein kinase 1 gamma C terminal (NOT KINASE);Protein kinase domain (_KINASE_-PROTEIN);	1	23	0	280.92	3272600	3587400	2984900	4128500	3244400	3367700	3112000	3335200	2351100	1	1.09619	0.912088	1.26154	0.991383	1.02906	0.950926	1.01913	0.71842	21.642	4.04847	0.699458	1.05575	0.001	-0.549955	0.993269	0.921221	22.0477	3.36292	0.0757713	23.08	0.991017	0.127334	2.57982	0.17019	0.769065	0.803987	0.183053	False
X-396_MAP3K4	X-396		Q9Y6R4	Q9Y6R4	Mitogen-activated protein kinase kinase kinase 4	MAP3K4	>sp|Q9Y6R4|M3K4_HUMAN Mitogen-activated protein kinase kinase kinase 4 OS=Homo sapiens GN=MAP3K4 PE=1 SV=2 XREF(PFAM)=Protein kinase domain (_KINASE_-PROTEIN);	1	44	0	306.15	940170	727170	131758	961610	819130	823560	791080	819490	956200	1	0.773445	0.140142	1.0228	0.871257	0.875969	0.841422	0.87164	1.01705	19.8426	7.69297	10	0.544451	0.914418	0.748051	0.837658	0.443906	18.3212	1074.36	0.21403	0.135364	0.816717	0.231902	0.627998	0.762476	0.117774	0.379124	0.0371623	False
XL-019_BMPR1B	XL-019		O00238	O00238	Bone morphogenetic protein receptor type-1B	BMPR1B	>sp|O00238|BMR1B_HUMAN Bone morphogenetic protein receptor type-1B OS=Homo sapiens GN=BMPR1B PE=1 SV=1 XREF(PFAM)=Activin types I and II receptor domain;Protein tyrosine kinase (_KINASE_-PROTEIN);Transforming growth factor beta type I GS-motif;	1	12	0	61.305	2793400	3327800	2817400	3192500	2833900	3756300	2386000	2610500	1393100	1	1.19131	1.00859	1.14287	1.0145	1.34471	0.854156	0.934524	0.498711	21.4136	5.0794	0.946468	1.11356	0.330476	-1.12617	0.981274	0.862738	2.38053	2.16538	0.0859347	1.46458	0.982936	0.218231	5.22083	0.0472973	1.32516	2.17386	0.654514	False
XL-019_PLK4_$$	XL-019	$$	O00444	O00444	Serine/threonine-protein kinase PLK4	PLK4	>sp|O00444|PLK4_HUMAN Serine/threonine-protein kinase PLK4 OS=Homo sapiens GN=PLK4 PE=1 SV=3 XREF(PFAM)=Protein kinase domain (_KINASE_-PROTEIN);POLO box duplicated region;	1	12	0	37.148	6767700	5256900	6334800	6584100	7105500	5133700	3936800	3539700	1304600	1	0.776763	0.936034	0.972871	1.04991	0.758559	0.581704	0.523029	0.192769	22.6902	5.76612	0.908049	0.944094	0.184083	-1.9925	0.701646	0.905485	0.403148	0.651606	0.0683104	0.213872	0.715614	0.265158	17.9829	0.00303309	2.51811	7.2342	1.61921	True
XL-019_PDXK	XL-019		O00764	O00764	Pyridoxal kinase	PDXK	>sp|O00764|PDXK_HUMAN Pyridoxal kinase OS=Homo sapiens GN=PDXK PE=1 SV=1 XREF(PFAM)=Phosphomethylpyrimidine kinase (_KINASE_-METABOLIC);	1	21	0	323.31	77568000	102280000	84410000	95585000	110490000	97377000	81772000	119510000	90057000	1	1.31858	1.08821	1.23227	1.42443	1.25538	1.0542	1.54071	1.16101	26.209	5.77467	10	1.21864	1.35077	0.148517	1.25999	0.822668	16.7788	729.109	0.0852864	0.208908	1.25716	0.142817	0.409163	0.90057	0.0454826	0.0871363	0	False
XL-019_CIT_$$	XL-019	$$	O14578	O14578	Citron Rho-interacting kinase	CIT	>sp|O14578|CTRO_HUMAN Citron Rho-interacting kinase OS=Homo sapiens GN=CIT PE=1 SV=2 XREF(PFAM)=CNH domain;PH domain;Protein kinase domain (_KINASE_-PROTEIN);Protein kinase C terminal domain (UNCLEAR);	1	130	0	323.31	95649000	115450000	111260000	102020000	104860000	117780000	107290000	84474000	40771000	1	1.20702	1.16321	1.06661	1.0963	1.23138	1.12171	0.883167	0.426256	26.5112	5.28174	1.52299	1.14386	0.400073	-1.35026	0.999173	0.955483	0.513433	1.93323	0.0422286	0.274284	1.00307	0.238941	22.1505	0.00184203	2.7347	5.85889	1.42691	True
XL-019_CHEK1	XL-019		O14757	O14757	Serine/threonine-protein kinase Chk1	CHEK1	>sp|O14757|CHK1_HUMAN Serine/threonine-protein kinase Chk1 OS=Homo sapiens GN=CHEK1 PE=1 SV=2 XREF(PFAM)=Protein kinase domain (_KINASE_-PROTEIN);	1	20	0	61.177	25264000	29056000	26240000	28947000	26249000	26273000	22734000	30189000	18054000	1	1.15009	1.03863	1.14578	1.03899	1.03994	0.899858	1.19494	0.714614	24.5906	4.86042	3.52499	1.06461	0.695869	-0.567782	1.03278	0.936974	650.855	3159.74	0.0466386	173.12	1.02484	0.124856	3.75398	0.0892126	1.04957	1.0135	0.262313	False
XL-019_AURKA	XL-019		O14965	O14965	Aurora kinase A	AURKA	>sp|O14965|AURKA_HUMAN Aurora kinase A OS=Homo sapiens GN=AURKA PE=1 SV=2 XREF(PFAM)=Protein kinase domain (_KINASE_-PROTEIN);	1	38	0	323.31	218830000	189000000	222360000	227190000	224420000	173730000	150220000	182630000	125980000	1	0.863684	1.01613	1.0382	1.02554	0.793904	0.686469	0.834575	0.575698	27.7052	6.61558	4.14739	0.990096	0.709033	-0.481715	0.843051	0.936856	0.39094	15.5894	0.0525559	0.0611411	0.853585	0.150444	6.78394	0.0275548	1.5598	1.1165	0.300887	False
XL-019_GAK_$$	XL-019	$$	O14976	O14976	Cyclin-G-associated kinase	GAK	>sp|O14976|GAK_HUMAN Cyclin-G-associated kinase OS=Homo sapiens GN=GAK PE=1 SV=2 XREF(PFAM)=DnaJ domain;Protein kinase domain (_KINASE_-PROTEIN);C2 domain of PTEN tumour-suppressor protein;	1	78	0	323.31	561490000	615440000	531310000	410560000	289230000	176330000	87657000	55394000	5601500	1	1.09608	0.94625	0.731197	0.515112	0.314039	0.156115	0.0986554	0.00997614	29.0647	7.10014	0.803639	1.10371	0.029813	-4.73089	0.420626	0.967705	0.116401	0.148916	0.0518883	0.0532049	0.467611	0.380374	183.954	9.4e-06	5.02689	58.2705	3.76808	True
XL-019_EPHB6	XL-019		O15197	O15197	Ephrin type-B receptor 6	EPHB6	>sp|O15197|EPHB6_HUMAN Ephrin type-B receptor 6 OS=Homo sapiens GN=EPHB6 PE=1 SV=4 XREF(PFAM)=Ephrin type-A receptor 2 transmembrane domain;Ephrin receptor ligand binding domain;Fibronectin type III domain;GCC2 and GCC3;Protein tyrosine kinase (_KINASE_-PR	1	20	0	91.568	8004500	6166300	7530300	5333300	6379800	5828600	6022700	6584000	3852800	1	0.770354	0.940758	0.666288	0.797027	0.728165	0.752414	0.822537	0.481329	22.9324	4.94156	2.6058	0.792347	0.460672	-0.706507	0.756553	0.885119	58.3536	229.388	0.0553126	14.2121	0.752102	0.119243	2.45159	0.184495	0.734014	0.957099	0.241022	False
XL-019_ACOX3	XL-019		O15254	O15254	Peroxisomal acyl-coenzyme A oxidase 3	ACOX3	>sp|O15254|ACOX3_HUMAN Peroxisomal acyl-coenzyme A oxidase 3 OS=Homo sapiens GN=ACOX3 PE=1 SV=2 XREF(PFAM)=Acyl-CoA oxidase;Acyl-CoA dehydrogenase, C-terminal domain;Acyl-CoA dehydrogenase, middle domain;	1	44	0	323.31	106850000	124860000	129260000	125190000	131260000	116530000	95278000	136770000	139870000	1	1.16855	1.20973	1.17164	1.22845	1.09059	0.891699	1.28002	1.30903	26.671	5.60037	10	1.12293	1.30156	0.212974	1.17105	0.919276	57.6386	7437.2	0.055627	0.136258	1.16921	0.11714	1.35684	0.408765	0.388527	0.220274	0.00534171	False
XL-019_SLC16A3	XL-019		O15427	O15427	Monocarboxylate transporter 4	SLC16A3	>sp|O15427|MOT4_HUMAN Monocarboxylate transporter 4 OS=Homo sapiens GN=SLC16A3 PE=1 SV=1 XREF(PFAM)=Major Facilitator Superfamily;	1	11	0	81.193	6255000	5915800	6237700	7118600	5522800	5776900	5317600	5316300	5939800	1	0.945771	0.997234	1.13807	0.882942	0.923565	0.850136	0.849928	0.949608	22.5766	7.17221	10	1.02261	0.890478	-0.199607	0.935095	0.970101	30.2697	1756.56	0.0434835	0.0376578	0.940908	0.0805975	2.97109	0.134857	0.870125	0.26638	0.0120042	False
XL-019_RIPK2	XL-019		O43353	O43353	Receptor-interacting serine/threonine-protein kinase 2	RIPK2	>sp|O43353|RIPK2_HUMAN Receptor-interacting serine/threonine-protein kinase 2 OS=Homo sapiens GN=RIPK2 PE=1 SV=2 XREF(PFAM)=Caspase recruitment domain;Protein tyrosine kinase (_KINASE_-PROTEIN);	1	46	0	323.31	331840000	290710000	317840000	329200000	308750000	270670000	227040000	313530000	296800000	1	0.876055	0.957811	0.992044	0.930418	0.815664	0.684185	0.944823	0.894407	28.3059	6.87885	5.84321	0.950172	0.846663	-0.166401	0.889206	0.945385	2.59769	122.749	0.0495926	0.05726	0.893855	0.0852108	1.38315	0.400055	0.39788	0.162782	0.000762905	False
XL-019_BUB1_$$	XL-019	$$	O43683	O43683	Mitotic checkpoint serine/threonine-protein kinase BUB1	BUB1	>sp|O43683|BUB1_HUMAN Mitotic checkpoint serine/threonine-protein kinase BUB1 OS=Homo sapiens GN=BUB1 PE=1 SV=1 XREF(PFAM)=Mad3/BUB1 homology region 1;Protein kinase domain (_KINASE_-PROTEIN);	1	15	0	166.3	5212200	3684900	2823000	4397400	3164900	2783900	770939	770939	770939	1	0.706976	0.541614	0.843674	0.60721	0.534112	0.147911	0.147911	0.147911	22.3135	6.41766	2.16924	0.710042	0.135779	-2.38614	0.438015	0.729816	0.28346	2.78849	0.0814406	0.127708	0.457705	0.272276	11.0233	0.00947511	2.02342	5.81359	1.41998	True
XL-019_AP1G1	XL-019		O43747	O43747	AP-1 complex subunit gamma-1	AP1G1	>sp|O43747|AP1G1_HUMAN AP-1 complex subunit gamma-1 OS=Homo sapiens GN=AP1G1 PE=1 SV=5 XREF(PFAM)=Adaptin N terminal region;Adaptin C-terminal domain;	1	14	0	34.744	9714700	9402100	8526100	8527500	8395300	11010000	9788600	9905400	10813000	1	0.967822	0.877649	0.877793	0.864185	1.13333	1.00761	1.01963	1.11306	23.2117	6.77744	10	0.903789	1.06389	0.235295	0.99403	0.970759	4.43881	193.854	0.0379408	0.0438103	0.987518	0.0906683	3.87106	0.0842988	1.07418	0.363001	0.0329362	False
XL-019_SYNGR2	XL-019		O43760	O43760	Synaptogyrin-2	SYNGR2	>sp|O43760|SNG2_HUMAN Synaptogyrin-2 OS=Homo sapiens GN=SYNGR2 PE=1 SV=1 XREF(PFAM)=Membrane-associating domain;	1	5	0	13.617	6762100	3180000	3122700	3595800	3220400	2811300	2457100	4262900	6582600	1	0.470268	0.461794	0.531758	0.476243	0.415744	0.363363	0.630411	0.973455	22.689	5.24209	2.14823	0.487142	0.963088	0.963426	0.573395	0.505762	3.41361	22.6528	0.10179	0.761406	0.571197	0.192595	1.20815	0.46265	0.334748	0.704963	0.145951	False
XL-019_ROCK2_$$	XL-019	$$	O75116	O75116	Rho-associated protein kinase 2	ROCK2	>sp|O75116|ROCK2_HUMAN Rho-associated protein kinase 2 OS=Homo sapiens GN=ROCK2 PE=1 SV=4 XREF(PFAM)=Protein kinase domain (_KINASE_-PROTEIN);Rho Binding;	1	129	0	323.31	394190000	491560000	573820000	462090000	508840000	506500000	364730000	339510000	106010000	1	1.24701	1.45569	1.17225	1.29085	1.28491	0.925264	0.861285	0.268931	28.5543	5.22089	0.800191	1.29097	0.0110645	-2.16014	1.02564	0.853783	1.21323	0.916576	0.101834	1.08571	1.03426	0.340163	12.3082	0.00736451	2.13286	5.93532	1.4385	True
XL-019_ULK1	XL-019		O75385	O75385	Serine/threonine-protein kinase ULK1	ULK1	>sp|O75385|ULK1_HUMAN Serine/threonine-protein kinase ULK1 OS=Homo sapiens GN=ULK1 PE=1 SV=2 XREF(PFAM)=Domain of unknown function (DUF3543);Protein kinase domain (_KINASE_-PROTEIN);	1	11	0	33.326	2409000	3065900	2080100	2201200	2442400	2362400	2942100	1156700	1119800	1	1.27269	0.86347	0.91374	1.01386	0.980656	1.2213	0.480158	0.46484	21.2	5.72764	10	1.0305	0.471004	-1.12954	0.861988	0.845732	3.42133	162.423	0.0684932	0.167773	0.873399	0.269053	8.15773	0.0185348	1.73201	2.87284	0.845541	False
XL-019_ERN1	XL-019		O75460	O75460	Serine/threonine-protein kinase/endoribonuclease IRE1;Serine/threonine-protein kinase;Endoribonuclease	ERN1	>sp|O75460|ERN1_HUMAN Serine/threonine-protein kinase/endoribonuclease IRE1 OS=Homo sapiens GN=ERN1 PE=1 SV=2 XREF(PFAM)=Protein kinase domain (_KINASE_-PROTEIN);Ribonuclease 2-5A;	1	39	0	170.7	11632000	8107400	9377400	9780900	8108700	11049000	7827400	7482900	8115600	1	0.696991	0.806173	0.840861	0.697103	0.94988	0.67292	0.643303	0.697696	23.4716	6.12485	10	0.810391	0.668286	-0.278152	0.753479	0.892653	98.7758	7911.18	0.0578105	0.0914096	0.756094	0.0996749	1.43291	0.384213	0.415427	0.305417	0.0194522	False
XL-019_RPS6KA5	XL-019		O75582	O75582	Ribosomal protein S6 kinase alpha-5	RPS6KA5	>sp|O75582|KS6A5_HUMAN Ribosomal protein S6 kinase alpha-5 OS=Homo sapiens GN=RPS6KA5 PE=1 SV=1 XREF(PFAM)=Protein kinase domain (_KINASE_-PROTEIN);Protein kinase C terminal domain (UNCLEAR);	1	27	0	134.26	15500000	18420000	17521000	16134000	15047000	17504000	18054000	14954000	14749000	1	1.18839	1.13039	1.0409	0.970774	1.12929	1.16477	0.964774	0.951548	23.8858	5.69588	9.35405	1.09418	0.957166	-0.193014	1.054	0.959043	8.76295	470.295	0.0380432	0.093186	1.0565	0.0851075	1.3821	0.4004	0.397505	0.196767	0.00294688	False
XL-019_RPS6KA4	XL-019		O75676	O75676	Ribosomal protein S6 kinase alpha-4	RPS6KA4	>sp|O75676|KS6A4_HUMAN Ribosomal protein S6 kinase alpha-4 OS=Homo sapiens GN=RPS6KA4 PE=1 SV=1 XREF(PFAM)=Protein kinase domain (_KINASE_-PROTEIN);Protein kinase C terminal domain (UNCLEAR);	1	48	0	323.31	171480000	201090000	203340000	193900000	197990000	202680000	198310000	200560000	179340000	1	1.17267	1.18579	1.13074	1.1546	1.18195	1.15646	1.16958	1.04584	27.3535	4.94201	2.84224	1.1563	1.04072	-0.142269	1.14391	0.976053	145.76	642.572	0.03044	11.0027	1.14227	0.0476532	0.665974	0.738623	0.131577	0.102085	0	False
XL-019_STK16	XL-019		O75716	O75716	Serine/threonine-protein kinase 16	STK16	>sp|O75716|STK16_HUMAN Serine/threonine-protein kinase 16 OS=Homo sapiens GN=STK16 PE=1 SV=4 XREF(PFAM)=Protein kinase domain (_KINASE_-PROTEIN);	1	11	0	113.09	7134400	4285500	5282600	7341800	7341900	5072200	770939	3787700	770939	1	0.600681	0.740441	1.02907	1.02908	0.71095	0.108059	0.530907	0.108059	22.7664	6.4257	5.03726	0.865569	0.280713	-1.62455	0.587351	0.567605	1.13249	57.4051	0.106725	0.167518	0.60986	0.319376	6.07255	0.0347514	1.45903	3.05017	0.889551	False
XL-019_STK10	XL-019		O94804	O94804	Serine/threonine-protein kinase 10	STK10	>sp|O94804|STK10_HUMAN Serine/threonine-protein kinase 10 OS=Homo sapiens GN=STK10 PE=1 SV=1 XREF(PFAM)=Protein kinase domain (_KINASE_-PROTEIN);Polo kinase kinase (_KINASE_-PROTEIN);	1	66	0	323.31	159620000	181050000	181910000	169320000	161660000	191060000	203600000	144860000	119750000	1	1.13426	1.13964	1.06077	1.01278	1.19697	1.27553	0.90753	0.750219	27.2501	5.56876	5.7611	1.12478	0.794945	-0.500718	1.03854	0.940367	0.83151	102.502	0.0457681	0.112071	1.04418	0.151862	5.00151	0.051527	1.28796	1.02391	0.266233	False
XL-019_PRKD3_$$	XL-019	$$	O94806;Q00532;Q92772;Q8IVW4;Q9NRP7	O94806	Serine/threonine-protein kinase D3	PRKD3	>sp|O94806|KPCD3_HUMAN Serine/threonine-protein kinase D3 OS=Homo sapiens GN=PRKD3 PE=1 SV=1 XREF(PFAM)=Phorbol esters/diacylglycerol binding domain (C1 domain);PH domain;Protein kinase domain (_KINASE_-PROTEIN);	5	33	0	312.68	16885000	15382000	16741000	14449000	15882000	16878000	13954000	11065000	4020600	1	0.910986	0.991472	0.85573	0.940598	0.999585	0.826414	0.655315	0.238117	24.0092	5.30125	1.16979	0.94617	0.168629	-1.89869	0.786515	0.974002	0.376715	0.782474	0.0312926	0.223017	0.79129	0.234132	49.568	0.000255316	3.59292	12.3343	2.13497	True
XL-019_MAP3K6	XL-019		O95382	O95382	Mitogen-activated protein kinase kinase kinase 6	MAP3K6	>sp|O95382|M3K6_HUMAN Mitogen-activated protein kinase kinase kinase 6 OS=Homo sapiens GN=MAP3K6 PE=1 SV=3 XREF(PFAM)=Domain of unknown function (DUF4071);Protein kinase domain (_KINASE_-PROTEIN);	1	25	0	188.89	9772800	9890100	11161000	9822900	8363100	11396000	10722000	10569000	10269000	1	1.012	1.14205	1.00513	0.855753	1.16609	1.09713	1.08147	1.05077	23.2203	6.69945	10	1.00853	1.09289	0.115895	1.05443	0.953347	21.4671	1210.78	0.0493868	0.057027	1.05123	0.0787828	0.930905	0.587343	0.231108	0.0878287	0	False
XL-019_MAP4K4	XL-019		O95819	O95819	Mitogen-activated protein kinase kinase kinase kinase 4	MAP4K4	>sp|O95819|M4K4_HUMAN Mitogen-activated protein kinase kinase kinase kinase 4 OS=Homo sapiens GN=MAP4K4 PE=1 SV=2 XREF(PFAM)=CNH domain;Protein kinase domain (_KINASE_-PROTEIN);	1	17	0	86.806	4766200	6464900	3743700	5028100	4810900	4969900	6959500	3281800	3297000	1	1.35641	0.785469	1.05495	1.00938	1.04274	1.46018	0.688557	0.691746	22.1844	5.65718	10	1.09607	0.685418	-0.677283	0.979617	0.684663	21.7776	1620.56	0.103033	0.252377	0.985557	0.242423	1.89169	0.270203	0.56831	0.787164	0.176709	False
XL-019_LATS1_$$	XL-019	$$	O95835;Q9NRM7	O95835	Serine/threonine-protein kinase LATS1	LATS1	>sp|O95835|LATS1_HUMAN Serine/threonine-protein kinase LATS1 OS=Homo sapiens GN=LATS1 PE=1 SV=1 XREF(PFAM)=Protein kinase domain (_KINASE_-PROTEIN);UBA/TS-N domain;	2	30	0	197.32	14348000	15276000	14253000	15718000	14589000	16790000	13831000	12054000	5560400	1	1.06468	0.993379	1.09548	1.0168	1.1702	0.963967	0.840117	0.387538	23.7743	5.19431	1.25746	1.06015	0.306019	-1.40456	0.924859	0.970581	0.639485	1.30048	0.0346703	0.377527	0.926847	0.219421	31.9791	0.000754228	3.1225	7.31497	1.62954	True
XL-019_PAK4	XL-019		O96013;Q9P286	O96013	Serine/threonine-protein kinase PAK 4	PAK4	>sp|O96013|PAK4_HUMAN Serine/threonine-protein kinase PAK 4 OS=Homo sapiens GN=PAK4 PE=1 SV=1 XREF(PFAM)=P21-Rho-binding domain;Protein kinase domain (_KINASE_-PROTEIN);	2	46	0	323.31	389120000	478330000	514990000	444900000	450650000	435060000	381190000	478450000	215870000	1	1.22926	1.32347	1.14335	1.15813	1.11806	0.979621	1.22957	0.554765	28.5356	4.92751	2.56348	1.15832	0.506703	-1.04472	1.08998	0.908583	32.4223	120.826	0.0584172	16.6482	1.08081	0.200392	7.02852	0.0255587	1.59246	2.468	0.738558	False
XL-019_ABL1	XL-019		P00519	P00519	Tyrosine-protein kinase ABL1	ABL1	>sp|P00519|ABL1_HUMAN Tyrosine-protein kinase ABL1 OS=Homo sapiens GN=ABL1 PE=1 SV=4 XREF(PFAM)=F-actin binding;Protein tyrosine kinase (_KINASE_-PROTEIN);SH2 domain;SH3 domain;	1	72	0	323.31	183850000	197150000	219030000	200710000	195880000	196070000	193770000	165310000	145430000	1	1.07234	1.19135	1.09171	1.06543	1.06647	1.05396	0.899157	0.791025	27.454	5.62394	1.38083	1.09838	0.78919	-0.460429	1.01255	0.979193	0.321834	1.3359	0.0302252	0.0844665	1.01742	0.115874	9.38661	0.0136024	1.86639	1.1948	0.329846	False
XL-019_EGFR	XL-019		P00533	P00533	Epidermal growth factor receptor	EGFR	>sp|P00533|EGFR_HUMAN Epidermal growth factor receptor OS=Homo sapiens GN=EGFR PE=1 SV=2 XREF(PFAM)=Furin-like cysteine rich region;Growth factor receptor domain IV;Protein tyrosine kinase (_KINASE_-PROTEIN);Receptor L domain;	1	30	0	206.51	24862000	27875000	26697000	24475000	25462000	29895000	28845000	24541000	28336000	1	1.12119	1.07381	0.984434	1.02413	1.20244	1.1602	0.987089	1.13973	24.5674	6.84762	10	1.04475	1.11019	0.0876508	1.08278	0.962972	38.7184	2538.04	0.044654	0.0515621	1.07982	0.0694498	0.796891	0.660122	0.180376	0.0563835	0	False
XL-019_PRKCB	XL-019		P05771	P05771	Protein kinase C beta type	PRKCB	>sp|P05771|KPCB_HUMAN Protein kinase C beta type OS=Homo sapiens GN=PRKCB PE=1 SV=4 XREF(PFAM)=Phorbol esters/diacylglycerol binding domain (C1 domain);C2 domain;Protein kinase domain (_KINASE_-PROTEIN);Protein kinase C terminal domain (UNCLEAR);	1	58	0	323.31	200050000	263770000	198660000	194970000	180700000	217340000	250240000	154680000	145010000	1	1.31852	0.993052	0.974606	0.903274	1.08643	1.25089	0.773207	0.724869	27.5758	5.65875	7.73655	1.07141	0.741005	-0.531956	0.977586	0.857453	3.89637	220.694	0.0690289	0.16908	0.982727	0.181496	2.67049	0.160971	0.793251	0.795392	0.179811	False
XL-019_INSR	XL-019		P06213	P06213	Insulin receptor;Insulin receptor subunit alpha;Insulin receptor subunit beta	INSR	>sp|P06213|INSR_HUMAN Insulin receptor OS=Homo sapiens GN=INSR PE=1 SV=4 XREF(PFAM)=Fibronectin type III domain;Furin-like cysteine rich region;Protein tyrosine kinase (_KINASE_-PROTEIN);Receptor L domain;	1	54	0	193.22	52471000	59900000	71195000	59020000	70138000	69088000	57445000	68524000	59600000	1	1.14158	1.35684	1.12481	1.3367	1.31669	1.0948	1.30594	1.13587	25.645	8.53988	10	0.99999	1.23739	0.116207	1.23606	0.934718	201.517	118556	0.125247	0.0511322	1.22088	0.0959694	1.64402	0.325248	0.487785	0.103293	0	False
XL-019_LCK	XL-019		P06239	P06239	Tyrosine-protein kinase Lck	LCK	>sp|P06239|LCK_HUMAN Tyrosine-protein kinase Lck OS=Homo sapiens GN=LCK PE=1 SV=6 XREF(PFAM)=Protein tyrosine kinase (_KINASE_-PROTEIN);SH2 domain;SH3 domain;	1	38	0	323.31	590100000	569010000	517470000	586260000	527440000	457970000	429660000	584380000	611580000	1	0.96426	0.876919	0.993493	0.893815	0.776089	0.728114	0.990307	1.0364	29.1364	5.57456	10	0.879468	1.02282	0.217855	0.917159	0.925124	74.6558	14442.8	0.0478591	0.11723	0.91556	0.0968855	0.772907	0.673997	0.171342	0.176371	0.00145384	False
XL-019_FYN	XL-019		P06241	P06241	Tyrosine-protein kinase Fyn	FYN	>sp|P06241|FYN_HUMAN Tyrosine-protein kinase Fyn OS=Homo sapiens GN=FYN PE=1 SV=3 XREF(PFAM)=Protein tyrosine kinase (_KINASE_-PROTEIN);SH2 domain;SH3 domain;	1	39	0	323.31	179270000	173490000	150050000	165860000	154610000	147310000	138060000	156000000	153270000	1	0.967758	0.837006	0.925197	0.862442	0.821721	0.770123	0.870196	0.854967	27.4176	8.30611	0.82591	1.00578	0.838039	-0.163824	0.858317	0.983456	0.641614	1.04544	0.0538102	0.0317972	0.867001	0.0554398	4.51883	0.0628737	1.20153	0.221603	0.00549808	False
XL-019_CDK1	XL-019		P06493	P06493	Cyclin-dependent kinase 1	CDK1	>sp|P06493|CDK1_HUMAN Cyclin-dependent kinase 1 OS=Homo sapiens GN=CDK1 PE=1 SV=3 XREF(PFAM)=Protein kinase domain (_KINASE_-PROTEIN);	1	30	0	323.31	312350000	313810000	347670000	386620000	380850000	319060000	295710000	377940000	357580000	1	1.00467	1.11308	1.23778	1.21931	1.02148	0.946726	1.20999	1.14481	28.2186	8.2287	4.378	0.999163	1.13334	0.172321	1.1233	0.934776	1.35112	23.4355	0.119765	0.0490416	1.11437	0.0948337	0.828942	0.641972	0.192484	0.140204	0.000126217	False
XL-019_PYGL	XL-019		P06737	P06737	Glycogen phosphorylase, liver form	PYGL	>sp|P06737|PYGL_HUMAN Glycogen phosphorylase, liver form OS=Homo sapiens GN=PYGL PE=1 SV=4 XREF(PFAM)=Carbohydrate phosphorylase;	1	68	0	323.31	176080000	215660000	233180000	204480000	218770000	232840000	211080000	248000000	202790000	1	1.22478	1.32428	1.16129	1.24245	1.32235	1.19877	1.40845	1.15169	27.3917	8.60112	9.9954	0.999999	1.26194	0.0430904	1.26151	0.954603	2883.85	368426	0.105505	0.0430726	1.24901	0.086348	2.55223	0.173138	0.761607	0.0209206	0	False
XL-019_FES	XL-019		P07332	P07332	Tyrosine-protein kinase Fes/Fps	FES	>sp|P07332|FES_HUMAN Tyrosine-protein kinase Fes/Fps OS=Homo sapiens GN=FES PE=1 SV=3 XREF(PFAM)=Fes/CIP4, and EFC/F-BAR homology domain;Protein tyrosine kinase (_KINASE_-PROTEIN);SH2 domain;	1	56	0	323.31	143910000	158150000	186240000	169680000	163380000	174330000	151120000	174100000	150230000	1	1.09895	1.29414	1.17907	1.13529	1.21138	1.0501	1.20978	1.04392	27.1006	4.84849	3.60344	1.16123	1.03712	-0.152252	1.15088	0.942073	2640.58	12848.6	0.0470508	246.127	1.14808	0.0745571	0.31696	0.950749	0.0219339	0.0790909	0	False
XL-019_YES1	XL-019		P07947	P07947	Tyrosine-protein kinase Yes	YES1	>sp|P07947|YES_HUMAN Tyrosine-protein kinase Yes OS=Homo sapiens GN=YES1 PE=1 SV=3 XREF(PFAM)=Protein tyrosine kinase (_KINASE_-PROTEIN);SH2 domain;SH3 domain;	1	37	0	315.21	64218000	55630000	52959000	54585000	46993000	47775000	38349000	50113000	48477000	1	0.866268	0.824675	0.849995	0.731773	0.74395	0.597169	0.780358	0.754882	25.9365	8.20514	0.678473	0.987442	0.721419	-0.296059	0.762655	0.966545	0.640863	0.725069	0.0727003	0.0512882	0.775841	0.0837355	6.35637	0.0315992	1.50032	0.581114	0.101084	False
XL-019_LYN	XL-019		P07948	P07948	Tyrosine-protein kinase Lyn	LYN	>sp|P07948|LYN_HUMAN Tyrosine-protein kinase Lyn OS=Homo sapiens GN=LYN PE=1 SV=3 XREF(PFAM)=Protein tyrosine kinase (_KINASE_-PROTEIN);SH2 domain;SH3 domain;	1	63	0	323.31	690320000	725480000	701690000	762950000	703420000	619330000	580430000	629000000	628020000	1	1.05093	1.01647	1.10521	1.01898	0.897164	0.840813	0.911172	0.909752	29.3627	6.81577	4.07241	1.04955	0.890597	-0.236932	0.958437	0.989713	0.287431	5.52586	0.0224688	0.0259657	0.965079	0.0803433	11.2016	0.00913568	2.03926	0.480694	0.0672367	False
XL-019_RET_$$	XL-019	$$	P07949	P07949	Proto-oncogene tyrosine-protein kinase receptor Ret;Soluble RET kinase fragment;Extracellular cell-membrane anchored RET cadherin 120 kDa fragment	RET	>sp|P07949|RET_HUMAN Proto-oncogene tyrosine-protein kinase receptor Ret OS=Homo sapiens GN=RET PE=1 SV=3 XREF(PFAM)=Cadherin domain;Protein tyrosine kinase (_KINASE_-PROTEIN);	1	57	0	323.31	162500000	191590000	200080000	176910000	177110000	189820000	164030000	118750000	54846000	1	1.17902	1.23126	1.08868	1.08991	1.16812	1.00942	0.730769	0.337514	27.2759	5.46916	1.2473	1.14839	0.308792	-1.67021	0.945105	0.95868	0.255347	0.78766	0.0425151	0.167773	0.954387	0.278441	33.5208	0.00067191	3.17269	8.91379	1.81658	True
XL-019_IGF1R	XL-019		P08069	P08069	Insulin-like growth factor 1 receptor;Insulin-like growth factor 1 receptor alpha chain;Insulin-like growth factor 1 receptor beta chain	IGF1R	>sp|P08069|IGF1R_HUMAN Insulin-like growth factor 1 receptor OS=Homo sapiens GN=IGF1R PE=1 SV=1 XREF(PFAM)=Furin-like cysteine rich region;Protein tyrosine kinase (_KINASE_-PROTEIN);Receptor L domain;	1	54	0	323.31	147720000	179450000	196020000	176610000	177220000	212000000	161920000	208450000	181490000	1	1.2148	1.32697	1.19557	1.1997	1.43515	1.09613	1.41112	1.22861	27.1383	8.59945	7.2593	1.00001	1.2745	0.0692343	1.2735	0.924671	105.635	10016.2	0.136362	0.0556756	1.25931	0.104	1.69355	0.313137	0.504265	0.0456211	0	False
XL-019_HCK	XL-019		P08631;Q9H6Q3	P08631	Tyrosine-protein kinase HCK	HCK	>sp|P08631|HCK_HUMAN Tyrosine-protein kinase HCK OS=Homo sapiens GN=HCK PE=1 SV=5 XREF(PFAM)=Protein tyrosine kinase (_KINASE_-PROTEIN);SH2 domain;SH3 domain;	2	55	0	323.31	456020000	477360000	472910000	488710000	483620000	399570000	350180000	488610000	370270000	1	1.0468	1.03704	1.07169	1.06052	0.876212	0.767905	1.07147	0.81196	28.7645	6.76541	10	1.04964	0.893932	-0.231659	0.962345	0.940601	5.94543	249.602	0.0537155	0.0620254	0.968646	0.104751	2.22569	0.213925	0.669739	0.295409	0.0173996	False
XL-019_PDGFRB_$$	XL-019	$$	P09619	P09619	Platelet-derived growth factor receptor beta	PDGFRB	>sp|P09619|PGFRB_HUMAN Platelet-derived growth factor receptor beta OS=Homo sapiens GN=PDGFRB PE=1 SV=1 XREF(PFAM)=Immunoglobulin I-set domain;Immunoglobulin domain;Immunoglobulin domain;Protein tyrosine kinase (_KINASE_-PROTEIN);	1	21	0	90.109	14838000	15744000	17402000	14610000	14668000	13064000	12425000	770939	770939	1	1.06106	1.1728	0.984634	0.988543	0.880442	0.837377	0.0519571	0.0519571	23.8228	5.8221	3.63859	1.01251	0.0340148	-4.89486	0.694692	0.936314	0.109403	1.85448	0.0409513	0.0997559	0.716681	0.425465	64.5989	0.000131807	3.88006	30.9426	3.08743	True
XL-019_ARAF	XL-019		P10398	P10398	Serine/threonine-protein kinase A-Raf	ARAF	>sp|P10398|ARAF_HUMAN Serine/threonine-protein kinase A-Raf OS=Homo sapiens GN=ARAF PE=1 SV=2 XREF(PFAM)=Phorbol esters/diacylglycerol binding domain (C1 domain);Protein tyrosine kinase (_KINASE_-PROTEIN);Raf-like Ras-binding domain;	1	16	0	33.919	4742200	4834500	4737700	4887100	4925200	4129500	3961400	4339700	770939	1	1.01946	0.999051	1.03056	1.03859	0.870798	0.835351	0.915124	0.16257	22.1771	4.96335	1.4222	0.980202	0.001	-2.38084	0.856516	0.957167	1.79287	2.93754	0.0387192	1.661	0.850046	0.25382	34.9292	0.00060724	3.21664	12.4858	2.14717	True
XL-019_PYGB	XL-019		P11216	P11216	Glycogen phosphorylase, brain form	PYGB	>sp|P11216|PYGB_HUMAN Glycogen phosphorylase, brain form OS=Homo sapiens GN=PYGB PE=1 SV=5 XREF(PFAM)=Carbohydrate phosphorylase;	1	30	0	91.377	9721300	10922000	9790000	10691000	10800000	12310000	11327000	9395000	10926000	1	1.12351	1.00707	1.09975	1.11096	1.26629	1.16517	0.966435	1.12392	23.2127	5.79671	10	1.12075	1.04505	-0.100887	1.09664	0.941884	21.8909	1064.66	0.0460759	0.112862	1.09831	0.0801701	0.206088	0.991263	0.00381126	0.0418472	0	False
XL-019_PIM1	XL-019		P11309	P11309	Serine/threonine-protein kinase pim-1	PIM1	>sp|P11309|PIM1_HUMAN Serine/threonine-protein kinase pim-1 OS=Homo sapiens GN=PIM1 PE=1 SV=3 XREF(PFAM)=Protein kinase domain (_KINASE_-PROTEIN);	1	16	0	185.43	16890000	12152000	14351000	14125000	13841000	11231000	11556000	17682000	16310000	1	0.719479	0.849674	0.836294	0.819479	0.66495	0.684192	1.04689	0.96566	24.0097	5.74053	10	0.778893	1.00654	0.369912	0.848192	0.895778	5.74548	252.934	0.0541157	0.132555	0.843455	0.125115	1.69633	0.312475	0.505185	0.444299	0.0558623	False
XL-019_FGFR1	XL-019		P11362;P22455	P11362	Fibroblast growth factor receptor 1	FGFR1	>sp|P11362|FGFR1_HUMAN Fibroblast growth factor receptor 1 OS=Homo sapiens GN=FGFR1 PE=1 SV=3 XREF(PFAM)=Immunoglobulin I-set domain;Immunoglobulin domain;Protein tyrosine kinase (_KINASE_-PROTEIN);	2	7	0	28.185	3350100	4099600	3969100	4086100	3945800	3250000	4415600	3044500	2212100	1	1.22372	1.18477	1.21969	1.17782	0.97012	1.31805	0.908779	0.660309	21.6758	5.53492	3.95416	1.1669	0.720787	-0.694951	1.05403	0.904992	0.175739	22.3352	0.0584921	0.142931	1.06219	0.194869	5.29671	0.0459456	1.33776	1.47145	0.428891	False
XL-019_CDK4	XL-019		P11802	P11802	Cyclin-dependent kinase 4	CDK4	>sp|P11802|CDK4_HUMAN Cyclin-dependent kinase 4 OS=Homo sapiens GN=CDK4 PE=1 SV=2 XREF(PFAM)=Protein kinase domain (_KINASE_-PROTEIN);	1	9	0	47.196	3139400	2966200	4366400	3407600	4784100	3615200	2909400	5662300	3252700	1	0.94483	1.39084	1.08543	1.52389	1.15156	0.926738	1.80362	1.03609	21.5821	5.79936	10	1.17447	1.4208	0.274695	1.25308	0.487999	21.899	1080.5	0.143526	0.351564	1.24763	0.252744	0.452332	0.874334	0.0583224	0.163486	0.000792796	False
XL-019_SRC	XL-019		P12931	P12931	Proto-oncogene tyrosine-protein kinase Src	SRC	>sp|P12931|SRC_HUMAN Proto-oncogene tyrosine-protein kinase Src OS=Homo sapiens GN=SRC PE=1 SV=3 XREF(PFAM)=Protein tyrosine kinase (_KINASE_-PROTEIN);SH2 domain;SH3 domain;	1	47	0	323.31	473980000	473390000	488040000	502250000	482370000	381700000	359740000	482710000	495050000	1	0.998755	1.02966	1.05964	1.0177	0.805308	0.758977	1.01842	1.04445	28.8203	6.91248	10	1.02772	0.923488	-0.154277	0.965451	0.930628	80.6233	9209.69	0.0580149	0.0669889	0.97077	0.0996798	0.930163	0.587723	0.230827	0.128185	1.37e-05	False
XL-019_BRAF	XL-019		P15056	P15056	Serine/threonine-protein kinase B-raf	BRAF	>sp|P15056|BRAF_HUMAN Serine/threonine-protein kinase B-raf OS=Homo sapiens GN=BRAF PE=1 SV=4 XREF(PFAM)=Phorbol esters/diacylglycerol binding domain (C1 domain);Protein tyrosine kinase (_KINASE_-PROTEIN);Raf-like Ras-binding domain;	1	28	0	268.98	30150000	32946000	28805000	30808000	30615000	30559000	31705000	32847000	32045000	1	1.09274	0.95539	1.02182	1.01542	1.01357	1.05158	1.08945	1.06285	24.8457	6.06207	3.61073	1.01636	1.07594	0.0821909	1.03929	0.990091	0.644778	31.3119	0.0201835	0.034824	1.03781	0.0391365	1.27964	0.435718	0.360795	0.057219	0	False
XL-019_PHKG2	XL-019		P15735	P15735	Phosphorylase b kinase gamma catalytic chain, liver/testis isoform	PHKG2	>sp|P15735|PHKG2_HUMAN Phosphorylase b kinase gamma catalytic chain, liver/testis isoform OS=Homo sapiens GN=PHKG2 PE=1 SV=1 XREF(PFAM)=Protein kinase domain (_KINASE_-PROTEIN);	1	13	0	95.382	7721300	9290900	7945600	10862000	8737000	7628400	5774300	8244400	9467100	1	1.20328	1.02905	1.40676	1.13155	0.987968	0.74784	1.06775	1.2261	22.8804	6.9407	6.08709	1.18755	1.02271	-0.215591	1.08792	0.789842	4.68351	476.004	0.107234	0.123391	1.09539	0.162078	0.439807	0.882063	0.0545002	0.130835	2.75e-05	False
XL-019_FER	XL-019		P16591	P16591	Tyrosine-protein kinase Fer	FER	>sp|P16591|FER_HUMAN Tyrosine-protein kinase Fer OS=Homo sapiens GN=FER PE=1 SV=2 XREF(PFAM)=Fes/CIP4, and EFC/F-BAR homology domain;Protein tyrosine kinase (_KINASE_-PROTEIN);SH2 domain;	1	65	0	323.31	244430000	249050000	281910000	279090000	285560000	255580000	222360000	287900000	236570000	1	1.0189	1.15334	1.1418	1.16827	1.04562	0.909708	1.17784	0.967844	27.8648	6.59947	9.2109	1.11254	1.03194	-0.108493	1.0707	0.936705	59.6311	7169.07	0.05805	0.0670357	1.07316	0.0831371	0.354188	0.931744	0.0307033	0.0572986	0	False
XL-019_PRKCA	XL-019		P17252;P05129	P17252	Protein kinase C alpha type	PRKCA	>sp|P17252|KPCA_HUMAN Protein kinase C alpha type OS=Homo sapiens GN=PRKCA PE=1 SV=4 XREF(PFAM)=Phorbol esters/diacylglycerol binding domain (C1 domain);C2 domain;Protein kinase domain (_KINASE_-PROTEIN);	2	50	0	192.95	139370000	177260000	163910000	143770000	133290000	156970000	163380000	127220000	73340000	1	1.27187	1.17608	1.03157	0.956375	1.12628	1.17228	0.912822	0.526225	27.0543	5.26366	1.75503	1.11086	0.519132	-1.02109	0.999486	0.918227	0.985268	4.8263	0.0557013	0.372803	1.00233	0.206838	8.13606	0.0186427	1.72949	2.63595	0.784094	False
XL-019_PRKACA	XL-019		P17612	P17612	cAMP-dependent protein kinase catalytic subunit alpha	PRKACA	>sp|P17612|KAPCA_HUMAN cAMP-dependent protein kinase catalytic subunit alpha OS=Homo sapiens GN=PRKACA PE=1 SV=2 XREF(PFAM)=Protein kinase domain (_KINASE_-PROTEIN);	1	28	0	323.31	439510000	455880000	490490000	516330000	537010000	424450000	358600000	495000000	525540000	1	1.03725	1.11599	1.17479	1.22184	0.965735	0.815909	1.12625	1.19574	28.7113	5.53769	10	1.05472	1.17514	0.155964	1.08527	0.892995	76.9297	51946.8	0.0618534	0.151509	1.08331	0.116627	0.4455	0.878561	0.0562281	0.0955287	0	False
XL-019_RPL35A	XL-019		P18077	P18077	60S ribosomal protein L35a	RPL35A	>sp|P18077|RL35A_HUMAN 60S ribosomal protein L35a OS=Homo sapiens GN=RPL35A PE=1 SV=2 XREF(PFAM)=Ribosomal protein L35Ae;	1	9	0	33.107	32677000	21891000	23228000	22878000	27193000	25179000	25652000	26043000	24873000	1	0.669921	0.710836	0.700125	0.832176	0.770542	0.785017	0.796983	0.761178	24.9618	10.5229	3.92823	1	0.756917	-6.45e-09	0.756917	0.972873	9.97477e+08	1959777044	0.0650839	0.0266853	0.766267	0.065498	5.93474	0.0364403	1.43842	5.66e-16	0	False
XL-019_CSNK2A2_$$	XL-019	$$	P19784	P19784	Casein kinase II subunit alpha	CSNK2A2	>sp|P19784|CSK22_HUMAN Casein kinase II subunit alpha OS=Homo sapiens GN=CSNK2A2 PE=1 SV=1 XREF(PFAM)=Protein kinase domain (_KINASE_-PROTEIN);	1	29	0	323.31	178440000	154720000	175250000	184230000	175080000	142380000	99909000	112120000	23231000	1	0.86707	0.982123	1.03245	0.98117	0.797915	0.559902	0.628334	0.130189	27.4109	5.45266	0.663497	0.990286	0.001	-2.34233	0.726779	0.923536	0.800957	0.487861	0.0743641	0.487792	0.73836	0.27667	24.5875	0.00143153	2.8442	9.92982	1.92099	True
XL-019_EPHA1	XL-019		P21709	P21709	Ephrin type-A receptor 1	EPHA1	>sp|P21709|EPHA1_HUMAN Ephrin type-A receptor 1 OS=Homo sapiens GN=EPHA1 PE=1 SV=4 XREF(PFAM)=Ephrin type-A receptor 2 transmembrane domain;Ephrin receptor ligand binding domain;Fibronectin type III domain;Protein tyrosine kinase (_KINASE_-PROTEIN);SAM dom	1	13	0	161.37	2265400	770939	2859000	2722900	2296600	3076600	770939	3014800	2109700	1	0.340311	1.26203	1.20195	1.01377	1.35808	0.340311	1.3308	0.93127	21.1113	8.25725	10	0.560084	1.0673	0.92738	1.03361	0	14.4905	557.049	0.447832	0.182828	0.998533	0.322581	0.491369	0.849811	0.0706776	0.338517	0.0268762	False
XL-019_COMT	XL-019		P21964	P21964	Catechol O-methyltransferase	COMT	>sp|P21964|COMT_HUMAN Catechol O-methyltransferase OS=Homo sapiens GN=COMT PE=1 SV=2 XREF(PFAM)=O-methyltransferase;	1	12	0	71.476	5671700	5010900	770939	4919700	770939	770939	4780100	5817000	4974900	1	0.883492	0.135927	0.867412	0.135927	0.135927	0.842798	1.02562	0.877144	22.4353	6.06908	7.97081	0.465087	0.949425	1.02955	0.652309	0	29.2939	3380.71	0.19562	0.312321	0.643661	0.34419	0.677421	0.731512	0.135779	0.457681	0.059977	False
XL-019_PRKACG	XL-019		P22612	P22612	cAMP-dependent protein kinase catalytic subunit gamma	PRKACG	>sp|P22612|KAPCG_HUMAN cAMP-dependent protein kinase catalytic subunit gamma OS=Homo sapiens GN=PRKACG PE=1 SV=3 XREF(PFAM)=Protein kinase domain (_KINASE_-PROTEIN);	1	4	0	26.718	6879800	8473900	7505200	10830000	9314600	5908900	6064800	16756000	9846700	1	1.23171	1.0909	1.57417	1.35391	0.858877	0.881537	2.43554	1.43125	22.7139	5.78536	10	1.16193	1.93364	0.734792	1.4055	0.299736	6.82743	312.531	0.175369	0.429564	1.38881	0.447995	2.47073	0.182259	0.739311	0.990222	0.253538	False
XL-019_PRKACB	XL-019		P22694	P22694	cAMP-dependent protein kinase catalytic subunit beta	PRKACB	>sp|P22694|KAPCB_HUMAN cAMP-dependent protein kinase catalytic subunit beta OS=Homo sapiens GN=PRKACB PE=1 SV=2 XREF(PFAM)=Protein kinase domain (_KINASE_-PROTEIN);	1	28	0	143.76	24297000	25379000	29116000	27861000	28659000	24439000	19459000	30854000	23825000	1	1.04453	1.19834	1.14668	1.17953	1.00584	0.800881	1.26987	0.980574	24.5343	6.74482	10	1.13295	1.03294	-0.13332	1.0774	0.863827	15.8019	690.177	0.0853375	0.0985393	1.08141	0.122693	0.308808	0.954622	0.0201688	0.0681075	0	False
XL-019_RPS6KB1	XL-019		P23443;Q9UBS0	P23443	Ribosomal protein S6 kinase beta-1	RPS6KB1	>sp|P23443|KS6B1_HUMAN Ribosomal protein S6 kinase beta-1 OS=Homo sapiens GN=RPS6KB1 PE=1 SV=2 XREF(PFAM)=Protein kinase domain (_KINASE_-PROTEIN);Protein kinase C terminal domain (UNCLEAR);	2	6	0	47.633	2449600	6029400	6350300	7047100	770939	1902000	770939	3848400	770939	1	2.46138	2.59238	2.87684	0.314721	0.776453	0.314721	1.57103	0.314721	21.2241	7.26054	10	2.45855	0.715083	-1.78163	1.26529	0	6.97574	266.596	0.486112	0.420984	1.35248	0.941473	3.35221	0.109414	0.960927	2.05103	0.617691	False
XL-019_JAK1	XL-019		P23458	P23458	Tyrosine-protein kinase JAK1	JAK1	>sp|P23458|JAK1_HUMAN Tyrosine-protein kinase JAK1 OS=Homo sapiens GN=JAK1 PE=1 SV=2 XREF(PFAM)=Protein tyrosine kinase (_KINASE_-PROTEIN);	1	58	0	323.31	51722000	66866000	70155000	60586000	70028000	64940000	59950000	82234000	76706000	1	1.2928	1.35639	1.17138	1.35393	1.25556	1.15908	1.58992	1.48304	25.6243	5.74917	10	1.25227	1.53675	0.295342	1.33948	0.916855	4.83531	204.927	0.0599275	0.146792	1.33351	0.148275	3.27849	0.113788	0.943903	0.462977	0.0616277	False
XL-019_CDK2	XL-019		P24941	P24941	Cyclin-dependent kinase 2	CDK2	>sp|P24941|CDK2_HUMAN Cyclin-dependent kinase 2 OS=Homo sapiens GN=CDK2 PE=1 SV=2 XREF(PFAM)=Protein kinase domain (_KINASE_-PROTEIN);	1	37	0	323.31	429380000	424900000	468100000	491170000	528570000	435890000	365600000	587440000	435670000	1	0.989566	1.09018	1.14391	1.23101	1.01516	0.85146	1.36811	1.01465	28.6777	5.74661	10	1.05799	1.19093	0.170765	1.09866	0.857371	12.4931	534.451	0.0715977	0.175377	1.09588	0.131447	0.501419	0.843421	0.0739558	0.111196	0	False
XL-019_ADRBK1	XL-019		P25098;P35626	P25098	Beta-adrenergic receptor kinase 1	ADRBK1	>sp|P25098|ARBK1_HUMAN Beta-adrenergic receptor kinase 1 OS=Homo sapiens GN=ADRBK1 PE=1 SV=2 XREF(PFAM)=PH domain;Protein kinase domain (_KINASE_-PROTEIN);Regulator of G protein signaling domain;	2	21	0	55.864	8345100	10597000	10564000	10842000	10540000	12129000	11248000	12480000	12261000	1	1.26985	1.26589	1.29921	1.26302	1.45343	1.34786	1.49549	1.46925	22.9925	6.811	0.170097	1.00301	1.70137	0.274404	1.37092	0.983974	5.66557	0.216797	0.0649884	0.733591	1.35335	0.11404	18.4389	0.00285774	2.54398	0.671568	0.133628	False
XL-019_MAPK3	XL-019		P27361	P27361	Mitogen-activated protein kinase 3	MAPK3	>sp|P27361|MK03_HUMAN Mitogen-activated protein kinase 3 OS=Homo sapiens GN=MAPK3 PE=1 SV=4 XREF(PFAM)=Protein kinase domain (_KINASE_-PROTEIN);	1	37	0	323.31	243100000	291180000	324730000	321250000	318150000	279640000	244600000	283710000	311930000	1	1.19778	1.33579	1.32147	1.30872	1.15031	1.00617	1.16705	1.28313	27.857	6.73606	10	1.26984	1.15785	-0.133201	1.20788	0.895204	14.4786	661.794	0.079187	0.0914373	1.21235	0.105343	0.174865	0.996861	0.00136537	0.05106	0	False
XL-019_MARK3_$$	XL-019	$$	P27448	P27448	MAP/microtubule affinity-regulating kinase 3	MARK3	>sp|P27448|MARK3_HUMAN MAP/microtubule affinity-regulating kinase 3 OS=Homo sapiens GN=MARK3 PE=1 SV=4 XREF(PFAM)=Kinase associated domain 1 (NOT KINASE);Protein kinase domain (_KINASE_-PROTEIN);UBA/TS-N domain;	1	54	0	323.31	36776000	41245000	38302000	34118000	38848000	31134000	28286000	17094000	6268500	1	1.12152	1.04149	0.927725	1.05634	0.846585	0.769143	0.464814	0.170451	25.1323	5.65282	0.831004	1.04945	0.0750978	-2.57329	0.760868	0.964339	0.272283	0.33868	0.0455078	0.18028	0.776288	0.307095	59.9215	0.000159075	3.7984	18.189	2.52988	True
XL-019_RPL10	XL-019		P27635;Q96L21	P27635	60S ribosomal protein L10	RPL10	>sp|P27635|RL10_HUMAN 60S ribosomal protein L10 OS=Homo sapiens GN=RPL10 PE=1 SV=4 XREF(PFAM)=Ribosomal protein L16p/L10e;	2	14	0	168.92	36185000	30610000	26110000	21642000	24639000	28628000	25480000	27155000	28606000	1	0.845931	0.72157	0.598093	0.680918	0.791157	0.704159	0.750449	0.790549	25.1089	8.54698	2.90393	0.998837	0.722672	-0.233533	0.729031	0.963611	0.20129	9.92088	0.0746039	0.0308893	0.745047	0.0813623	6.42822	0.0308645	1.51054	0.413769	0.0468058	False
XL-019_MAPK1	XL-019		P28482	P28482	Mitogen-activated protein kinase 1	MAPK1	>sp|P28482|MK01_HUMAN Mitogen-activated protein kinase 1 OS=Homo sapiens GN=MAPK1 PE=1 SV=3 XREF(PFAM)=Protein kinase domain (_KINASE_-PROTEIN);	1	55	0	323.31	3758400000	4012900000	4470400000	4293600000	3967300000	3787900000	3350800000	4716400000	4200800000	1	1.06771	1.18944	1.1424	1.05558	1.00785	0.89155	1.2549	1.11771	31.8075	5.7013	10	1.05982	1.18617	0.162485	1.09705	0.93705	15.9072	885.482	0.0476221	0.11665	1.09467	0.0971154	0.973584	0.565907	0.247255	0.139129	0.000110491	False
XL-019_EPHA2	XL-019		P29317	P29317	Ephrin type-A receptor 2	EPHA2	>sp|P29317|EPHA2_HUMAN Ephrin type-A receptor 2 OS=Homo sapiens GN=EPHA2 PE=1 SV=2 XREF(PFAM)=Ephrin type-A receptor 2 transmembrane domain;Ephrin receptor ligand binding domain;Fibronectin type III domain;Protein tyrosine kinase (_KINASE_-PROTEIN);SAM dom	1	51	0	323.31	100280000	101320000	112830000	106380000	104340000	112880000	103990000	129120000	101410000	1	1.01037	1.12515	1.06083	1.04049	1.12565	1.037	1.28759	1.01127	26.5795	5.854	10	1.06518	1.15166	0.112612	1.09396	0.94961	46.4451	3177.6	0.0425441	0.104211	1.09166	0.0774531	0.596536	0.782485	0.106524	0.0730174	0	False
XL-019_EPHB2	XL-019		P29323	P29323	Ephrin type-B receptor 2	EPHB2	>sp|P29323|EPHB2_HUMAN Ephrin type-B receptor 2 OS=Homo sapiens GN=EPHB2 PE=1 SV=5 XREF(PFAM)=Ephrin type-A receptor 2 transmembrane domain;Ephrin receptor ligand binding domain;Fibronectin type III domain;GCC2 and GCC3;Protein tyrosine kinase (_KINASE_-PR	1	53	0	323.31	758550000	862430000	976680000	854720000	908200000	945560000	774690000	1043300000	847500000	1	1.13695	1.28756	1.12678	1.19728	1.24654	1.02128	1.37539	1.11726	29.4987	8.55603	10	0.999994	1.20082	0.078821	1.19999	0.927377	700.776	211380	0.13023	0.0531666	1.18818	0.0950864	1.01632	0.545286	0.263376	0.0509697	0	False
XL-019_TYK2	XL-019		P29597	P29597	Non-receptor tyrosine-protein kinase TYK2	TYK2	>sp|P29597|TYK2_HUMAN Non-receptor tyrosine-protein kinase TYK2 OS=Homo sapiens GN=TYK2 PE=1 SV=3 XREF(PFAM)=Protein tyrosine kinase (_KINASE_-PROTEIN);	1	41	0	227.04	21618000	31610000	33290000	27027000	28207000	33617000	32038000	33235000	21287000	1	1.46221	1.53992	1.25021	1.30479	1.55505	1.48201	1.53738	0.984689	24.3657	4.89685	3.32015	1.423	0.966748	-0.521269	1.37951	0.797287	477.629	2323.96	0.096011	139.83	1.37105	0.179817	1.18479	0.471886	0.326163	0.483266	0.0680619	False
XL-019_WEE1	XL-019		P30291	P30291	Wee1-like protein kinase	WEE1	>sp|P30291|WEE1_HUMAN Wee1-like protein kinase OS=Homo sapiens GN=WEE1 PE=1 SV=2 XREF(PFAM)=Protein kinase domain (_KINASE_-PROTEIN);	1	40	0	323.31	96720000	108980000	102560000	100420000	97936000	105180000	106740000	81823000	72474000	1	1.12676	1.06038	1.03825	1.01257	1.08747	1.1036	0.845978	0.749318	26.5273	5.6415	4.32482	1.06499	0.776525	-0.455728	0.984319	0.985104	0.220064	7.03562	0.0223574	0.0546652	0.989625	0.123704	16.9953	0.00346774	2.45995	1.42708	0.413383	False
XL-019_DNAJA1	XL-019		P31689	P31689	DnaJ homolog subfamily A member 1	DNAJA1	>sp|P31689|DNJA1_HUMAN DnaJ homolog subfamily A member 1 OS=Homo sapiens GN=DNAJA1 PE=1 SV=2 XREF(PFAM)=DnaJ domain;DnaJ C terminal domain;DnaJ central domain;	1	14	0	172.83	9383400	6138600	8687900	6778500	7671000	6022000	6613800	6444300	7347500	1	0.654198	0.92588	0.722393	0.817508	0.641772	0.70484	0.686777	0.783032	23.1617	10.5183	0.244132	0.997987	0.709513	-0.118002	0.74135	0.917909	10.9536	1.71964	0.112488	0.257374	0.752323	0.0897596	2.22928	0.213409	0.670786	0.113685	0	False
XL-019_AKT1	XL-019		P31749	P31749	RAC-alpha serine/threonine-protein kinase	AKT1	>sp|P31749|AKT1_HUMAN RAC-alpha serine/threonine-protein kinase OS=Homo sapiens GN=AKT1 PE=1 SV=2 XREF(PFAM)=PH domain;Protein kinase domain (_KINASE_-PROTEIN);Protein kinase C terminal domain (UNCLEAR);	1	33	0	224.76	16652000	21702000	14431000	16349000	17551000	17037000	18425000	20770000	20217000	1	1.30327	0.866623	0.981804	1.05399	1.02312	1.10647	1.2473	1.21409	23.9892	5.93092	3.58061	1.03568	1.23087	0.249104	1.10439	0.902897	0.710502	27.3624	0.0603332	0.142608	1.09972	0.126376	1.20866	0.462453	0.334933	0.250685	0.00945925	False
XL-019_AKT2	XL-019		P31751	P31751	RAC-beta serine/threonine-protein kinase	AKT2	>sp|P31751|AKT2_HUMAN RAC-beta serine/threonine-protein kinase OS=Homo sapiens GN=AKT2 PE=1 SV=2 XREF(PFAM)=PH domain;Protein kinase domain (_KINASE_-PROTEIN);Protein kinase C terminal domain (UNCLEAR);	1	33	0	238.27	23499000	31109000	26771000	29746000	30440000	23507000	23320000	28936000	36159000	1	1.32384	1.13924	1.26584	1.29537	1.00034	0.992383	1.23137	1.53875	24.4861	5.13616	2.40073	1.16083	1.53592	0.392417	1.2189	0.884469	9.40771	53.2567	0.0694196	1.56512	1.21924	0.160132	2.21823	0.215002	0.667558	0.539173	0.0865779	False
XL-019_MAP2K2	XL-019		P36507	P36507	Dual specificity mitogen-activated protein kinase kinase 2	MAP2K2	>sp|P36507|MP2K2_HUMAN Dual specificity mitogen-activated protein kinase kinase 2 OS=Homo sapiens GN=MAP2K2 PE=1 SV=1 XREF(PFAM)=Protein kinase domain (_KINASE_-PROTEIN);	1	26	0	266.48	38526000	34984000	38197000	43299000	40230000	38413000	34549000	39581000	46311000	1	0.908062	0.99146	1.12389	1.04423	0.997067	0.896771	1.02738	1.20207	25.1993	5.09597	2.44216	0.998372	1.20298	0.259527	1.02804	0.963927	13.1081	68.2011	0.0357629	1.28648	1.02874	0.086732	2.30256	0.203242	0.691986	0.344802	0.0283885	False
XL-019_RPL4	XL-019		P36578	P36578	60S ribosomal protein L4	RPL4	>sp|P36578|RL4_HUMAN 60S ribosomal protein L4 OS=Homo sapiens GN=RPL4 PE=1 SV=5 XREF(PFAM)=60S ribosomal protein L4 C-terminal domain;Ribosomal protein L4/L1 family;	1	25	0	126.67	43308000	39516000	37141000	32922000	35672000	36154000	35061000	40299000	51707000	1	0.912441	0.857601	0.760183	0.823682	0.834811	0.809573	0.930521	1.19394	25.3681	5.16157	1.72468	0.84054	1.21218	0.495398	0.901661	0.955634	2.04767	7.37269	0.0386731	0.526595	0.90152	0.121512	5.45026	0.0433697	1.36281	1.05137	0.276552	False
XL-019_FLT3_$$	XL-019	$$	P36888;P07333	P36888	Receptor-type tyrosine-protein kinase FLT3	FLT3	>sp|P36888|FLT3_HUMAN Receptor-type tyrosine-protein kinase FLT3 OS=Homo sapiens GN=FLT3 PE=1 SV=2 XREF(PFAM)=Immunoglobulin domain;Protein tyrosine kinase (_KINASE_-PROTEIN);	2	21	0	135.65	15679000	16021000	9188700	13642000	12495000	11790000	10421000	7355600	4323800	1	1.02181	0.586051	0.870081	0.796926	0.751961	0.664647	0.469137	0.27577	23.9023	5.24674	0.5061	0.882099	0.001	-1.69805	0.659127	0.839678	2.63422	0.718759	0.124206	1.22523	0.669434	0.217429	7.53917	0.0219923	1.65773	3.64532	1.02626	True
XL-019_BMPR1A	XL-019		P36894	P36894	Bone morphogenetic protein receptor type-1A	BMPR1A	>sp|P36894|BMR1A_HUMAN Bone morphogenetic protein receptor type-1A OS=Homo sapiens GN=BMPR1A PE=1 SV=2 XREF(PFAM)=Activin types I and II receptor domain;Protein tyrosine kinase (_KINASE_-PROTEIN);Transforming growth factor beta type I GS-motif;	1	14	0	157.17	4634500	6636900	5942700	6380700	6069000	6259100	4794700	7346800	3822100	1	1.43206	1.28227	1.37678	1.30953	1.35054	1.03457	1.58524	0.824706	22.144	4.81932	4.03948	1.31698	0.796057	-0.671025	1.27751	0.781499	4914.17	25903.3	0.0954464	1970.59	1.26418	0.194404	1.63595	0.327278	0.485084	0.711405	0.148342	False
XL-019_ACVR1B	XL-019		P36896	P36896	Activin receptor type-1B	ACVR1B	>sp|P36896|ACV1B_HUMAN Activin receptor type-1B OS=Homo sapiens GN=ACVR1B PE=1 SV=1 XREF(PFAM)=Activin types I and II receptor domain;Protein kinase domain (_KINASE_-PROTEIN);Transforming growth factor beta type I GS-motif;	1	13	0	123.67	8042800	6281200	6009800	9406200	9107900	5772500	4882700	8839000	4908100	1	0.780972	0.747227	1.16952	1.13243	0.717723	0.60709	1.099	0.610248	22.9393	6.711	10	0.961436	0.780498	-0.300796	0.862457	0.636881	21.006	1107.86	0.125955	0.145441	0.869471	0.19409	0.662638	0.740702	0.130356	0.220577	0.00537718	False
XL-019_TGFBR1	XL-019		P36897;Q8NER5	P36897	TGF-beta receptor type-1	TGFBR1	>sp|P36897|TGFR1_HUMAN TGF-beta receptor type-1 OS=Homo sapiens GN=TGFBR1 PE=1 SV=1 XREF(PFAM)=Activin types I and II receptor domain;Protein kinase domain (_KINASE_-PROTEIN);Transforming growth factor beta type I GS-motif;	2	28	0	323.31	36502000	29193000	29466000	36981000	31916000	23522000	22975000	34526000	21667000	1	0.799764	0.807243	1.01312	0.874363	0.644403	0.629418	0.945866	0.593584	25.1215	6.84054	7.85074	0.888807	0.720337	-0.303199	0.791193	0.847934	6.30072	307.747	0.0785763	0.0907331	0.798695	0.132408	1.54927	0.350161	0.455733	0.347236	0.0289823	False
XL-019_CSK	XL-019		P41240;P42679	P41240	Tyrosine-protein kinase CSK	CSK	>sp|P41240|CSK_HUMAN Tyrosine-protein kinase CSK OS=Homo sapiens GN=CSK PE=1 SV=1 XREF(PFAM)=Protein tyrosine kinase (_KINASE_-PROTEIN);SH2 domain;SH3 domain;	2	48	0	323.31	1403000000	1247900000	1343900000	1527600000	1377600000	1176100000	989080000	1626900000	1566200000	1	0.889451	0.957876	1.08881	0.981896	0.838275	0.704975	1.15959	1.11632	30.3859	5.67259	10	0.920901	1.13939	0.307143	0.983701	0.901848	17.524	1169.03	0.0563578	0.138048	0.980177	0.134217	1.70571	0.310254	0.508282	0.368283	0.0343009	False
XL-019_GARS	XL-019		P41250	P41250	Glycine--tRNA ligase	GARS	>sp|P41250|SYG_HUMAN Glycine--tRNA ligase OS=Homo sapiens GN=GARS PE=1 SV=3 XREF(PFAM)=Anticodon binding domain;tRNA synthetase class II core domain (G, H, P, S and T);WHEP-TRS domain;	1	29	0	277.74	20472000	16959000	16803000	21101000	19932000	19638000	25844000	18250000	24615000	1	0.8284	0.82078	1.03072	0.973623	0.959261	1.26241	0.891462	1.20237	24.2871	7.17345	0.96407	0.8621	1.08682	0.315553	1.00984	0.870121	1.25949	2.31938	0.134685	0.123019	0.999444	0.131151	0.990795	0.557502	0.253754	0.288039	0.0159491	False
XL-019_PRKCI	XL-019		P41743	P41743	Protein kinase C iota type	PRKCI	>sp|P41743|KPCI_HUMAN Protein kinase C iota type OS=Homo sapiens GN=PRKCI PE=1 SV=2 XREF(PFAM)=Phorbol esters/diacylglycerol binding domain (C1 domain);PB1 domain;Protein kinase domain (_KINASE_-PROTEIN);	1	17	0	202.54	25352000	24635000	27007000	27918000	29213000	29312000	26310000	28475000	29525000	1	0.971718	1.06528	1.10121	1.1523	1.1562	1.03779	1.12319	1.1646	24.5956	8.02386	2.20958	0.977947	1.12569	0.187115	1.1067	0.988967	0.303203	3.6194	0.0446676	0.0219498	1.09756	0.0591889	5.55715	0.0416932	1.37993	0.285295	0.0154229	False
XL-019_TEC	XL-019		P42680;REV__Q9BZC7	P42680	Tyrosine-protein kinase Tec	TEC	>sp|P42680|TEC_HUMAN Tyrosine-protein kinase Tec OS=Homo sapiens GN=TEC PE=1 SV=2 XREF(PFAM)=BTK motif;PH domain;Protein tyrosine kinase (_KINASE_-PROTEIN);SH2 domain;SH3 domain;	2	52	0	323.31	91848000	102270000	107720000	98942000	105280000	99329000	90805000	111170000	86243000	1	1.11347	1.17281	1.07724	1.14624	1.08145	0.988644	1.21037	0.938975	26.4527	4.80593	4.32427	1.10645	0.929546	-0.235954	1.09367	0.959712	13575.5	75637.5	0.0381757	1838.61	1.08887	0.0741451	1.1755	0.475617	0.322743	0.233238	0.00696096	False
XL-019_ABL2	XL-019		P42684	P42684	Abelson tyrosine-protein kinase 2	ABL2	>sp|P42684|ABL2_HUMAN Abelson tyrosine-protein kinase 2 OS=Homo sapiens GN=ABL2 PE=1 SV=1 XREF(PFAM)=F-actin binding;Protein tyrosine kinase (_KINASE_-PROTEIN);SH2 domain;SH3 domain;	1	63	0	323.31	202920000	197460000	210260000	205410000	202730000	195010000	198630000	189000000	134570000	1	0.973093	1.03617	1.01227	0.999064	0.961019	0.978859	0.931402	0.663168	27.5963	4.81096	1.00478	1.00209	0.486263	-0.599556	0.941851	0.996467	1.40585	0.962036	0.0129427	0.685485	0.940061	0.105145	65.6283	0.00012669	3.89726	3.02094	0.882407	False
XL-019_FRK	XL-019		P42685;Q9H3Y6	P42685	Tyrosine-protein kinase FRK	FRK	>sp|P42685|FRK_HUMAN Tyrosine-protein kinase FRK OS=Homo sapiens GN=FRK PE=1 SV=1 XREF(PFAM)=Protein tyrosine kinase (_KINASE_-PROTEIN);SH2 domain;SH3 domain;	2	43	0	323.31	160440000	136870000	148900000	174770000	148100000	125190000	103760000	160040000	177610000	1	0.853091	0.928073	1.08932	0.923087	0.780292	0.646722	0.997507	1.10702	27.2575	5.54008	10	0.880728	1.07443	0.286804	0.929987	0.861141	55.6222	32327.4	0.0654337	0.160279	0.926915	0.134306	0.80863	0.653422	0.184806	0.236395	0.00738626	False
XL-019_SYK	XL-019		P43405;P43403;Q8NFD2	P43405	Tyrosine-protein kinase SYK	SYK	>sp|P43405|KSYK_HUMAN Tyrosine-protein kinase SYK OS=Homo sapiens GN=SYK PE=1 SV=1 XREF(PFAM)=Protein tyrosine kinase (_KINASE_-PROTEIN);SH2 domain;	3	48	0	323.31	104230000	105620000	116570000	111030000	121160000	107760000	95857000	116400000	73411000	1	1.01334	1.11839	1.06524	1.16243	1.03387	0.919668	1.11676	0.704317	26.6352	4.91702	2.79423	1.05816	0.681073	-0.57822	1.01989	0.956644	64.2351	262.163	0.0387929	18.0186	1.01401	0.121432	5.49722	0.0426219	1.37037	1.24815	0.349361	False
XL-019_MAPK8_$$	XL-019	$$	P45983	P45983	Mitogen-activated protein kinase 8	MAPK8	>sp|P45983|MK08_HUMAN Mitogen-activated protein kinase 8 OS=Homo sapiens GN=MAPK8 PE=1 SV=2 XREF(PFAM)=Protein kinase domain (_KINASE_-PROTEIN);	1	35	0	323.31	165660000	146950000	162070000	169130000	151640000	127780000	88860000	95555000	42516000	1	0.887058	0.978329	1.02095	0.915369	0.771339	0.5364	0.576814	0.256646	27.3037	5.9312	0.710256	0.992941	0.237787	-1.68061	0.717723	0.952822	0.388684	0.369166	0.0596597	0.178108	0.734243	0.246749	32.4921	0.00072535	3.13945	8.82353	1.80681	True
XL-019_MAPK9	XL-019		P45984	P45984	Mitogen-activated protein kinase 9	MAPK9	>sp|P45984|MK09_HUMAN Mitogen-activated protein kinase 9 OS=Homo sapiens GN=MAPK9 PE=1 SV=2 XREF(PFAM)=Protein kinase domain (_KINASE_-PROTEIN);	1	21	0	226.52	32215000	46686000	33638000	38596000	35098000	36110000	26650000	36079000	15294000	1	1.4492	1.04417	1.19808	1.08949	1.12091	0.827254	1.11994	0.474748	24.9412	4.62208	0.649212	1.17279	0.001	-1.10528	1.02246	0.794327	7.2944	1.88812	0.134066	6.2738	1.02323	0.235442	3.82741	0.0860865	1.06506	1.74836	0.522279	False
XL-019_MAP2K3	XL-019		P46734	P46734	Dual specificity mitogen-activated protein kinase kinase 3	MAP2K3	>sp|P46734|MP2K3_HUMAN Dual specificity mitogen-activated protein kinase kinase 3 OS=Homo sapiens GN=MAP2K3 PE=1 SV=2 XREF(PFAM)=Protein kinase domain (_KINASE_-PROTEIN);	1	14	0	108.98	4557000	770939	5109200	4081500	4079100	3157200	3033800	4196700	3615700	1	0.169177	1.12118	0.895655	0.895128	0.692824	0.665745	0.920935	0.793439	22.1197	8.26013	10	0.446339	0.850501	0.927105	0.823943	0.334576	12.9516	495.289	0.325252	0.132784	0.795973	0.22097	0.316064	0.951181	0.0217369	0.233155	0.00694995	False
XL-019_CSNK1A1	XL-019		P48729;Q8N752	P48729	Casein kinase I isoform alpha	CSNK1A1	>sp|P48729|KC1A_HUMAN Casein kinase I isoform alpha OS=Homo sapiens GN=CSNK1A1 PE=1 SV=2 XREF(PFAM)=Protein kinase domain (_KINASE_-PROTEIN);	2	23	0	318.94	77702000	70802000	68667000	70834000	75385000	53992000	52186000	81513000	80213000	1	0.911199	0.883722	0.911611	0.970181	0.69486	0.671617	1.04905	1.03232	26.2114	5.66394	10	0.851693	1.04242	0.291533	0.906101	0.887522	23.8118	1686.74	0.058177	0.142504	0.903202	0.124463	1.0595	0.525292	0.279599	0.276749	0.0138322	False
XL-019_CSNK1D	XL-019		P48730	P48730	Casein kinase I isoform delta	CSNK1D	>sp|P48730|KC1D_HUMAN Casein kinase I isoform delta OS=Homo sapiens GN=CSNK1D PE=1 SV=2 XREF(PFAM)=Protein kinase domain (_KINASE_-PROTEIN);	1	29	0	323.31	129850000	133670000	118810000	144760000	141860000	109020000	116750000	146210000	150960000	1	1.02942	0.914979	1.11482	1.09249	0.839584	0.899114	1.12599	1.16257	26.9523	5.63507	6.98252	0.984112	1.15126	0.226318	1.03059	0.937012	3.82739	236.785	0.0462783	0.113349	1.02806	0.105314	1.43074	0.384886	0.414667	0.241901	0.00815672	False
XL-019_MAPKAPK2_$$	XL-019	$$	P49137	P49137	MAP kinase-activated protein kinase 2	MAPKAPK2	>sp|P49137|MAPK2_HUMAN MAP kinase-activated protein kinase 2 OS=Homo sapiens GN=MAPKAPK2 PE=1 SV=1 XREF(PFAM)=Protein kinase domain (_KINASE_-PROTEIN);	1	16	0	75.627	5709000	6341500	5884300	7333500	5531100	6014700	770939	770939	770939	1	1.11079	1.03071	1.28455	0.968839	1.05355	0.135039	0.135039	0.135039	22.4448	6.26723	6.27448	1.08751	0.131289	-3.05021	0.670513	0.915001	0.312489	7.45877	0.0509033	0.080533	0.700301	0.462141	62.5554	0.00014285	3.84512	21.5805	2.70746	True
XL-019_CSNK1E	XL-019		P49674	P49674	Casein kinase I isoform epsilon	CSNK1E	>sp|P49674|KC1E_HUMAN Casein kinase I isoform epsilon OS=Homo sapiens GN=CSNK1E PE=1 SV=1 XREF(PFAM)=Protein kinase domain (_KINASE_-PROTEIN);	1	29	0	30.125	17628000	22419000	19908000	21316000	21606000	25415000	20643000	22437000	15003000	1	1.27178	1.12934	1.20921	1.22566	1.44174	1.17103	1.2728	0.851089	24.0714	4.94156	2.66605	1.23302	0.82781	-0.525482	1.18939	0.90029	61.5436	249.372	0.0634393	17.8046	1.18386	0.143844	2.21053	0.216119	0.665306	0.708306	0.147191	False
XL-019_CLK1	XL-019		P49759	P49759	Dual specificity protein kinase CLK1	CLK1	>sp|P49759|CLK1_HUMAN Dual specificity protein kinase CLK1 OS=Homo sapiens GN=CLK1 PE=1 SV=2 XREF(PFAM)=Protein kinase domain (_KINASE_-PROTEIN);	1	15	0	46.165	5536800	7545900	3616900	4090000	3844800	3567700	4391000	2434200	3421400	1	1.36286	0.653247	0.738694	0.694408	0.644361	0.793057	0.43964	0.617938	22.4006	8.24165	10	1.24205	0.643685	-0.947224	0.685764	0.806023	5.67772	231.049	0.173014	0.0706329	0.726916	0.225773	6.63793	0.0288508	1.53984	2.20016	0.662263	False
XL-019_CLK2	XL-019		P49760	P49760	Dual specificity protein kinase CLK2	CLK2	>sp|P49760|CLK2_HUMAN Dual specificity protein kinase CLK2 OS=Homo sapiens GN=CLK2 PE=1 SV=1 XREF(PFAM)=Protein kinase domain (_KINASE_-PROTEIN);	1	8	0	59.804	2795600	3484100	1835700	1567600	1487700	2022700	3225900	1553100	2822000	1	1.24628	0.656639	0.560738	0.532158	0.72353	1.15392	0.555552	1.00944	21.4147	8.26204	10	1.16461	0.741213	-0.650597	0.768834	0.522555	10.5715	403.42	0.280926	0.114688	0.798151	0.232805	1.31004	0.424851	0.371764	0.600791	0.108035	False
XL-019_GSK3A	XL-019		P49840	P49840	Glycogen synthase kinase-3 alpha	GSK3A	>sp|P49840|GSK3A_HUMAN Glycogen synthase kinase-3 alpha OS=Homo sapiens GN=GSK3A PE=1 SV=2 XREF(PFAM)=Protein kinase domain (_KINASE_-PROTEIN);	1	40	0	323.31	553460000	433140000	495520000	547090000	539660000	405450000	340560000	529610000	536640000	1	0.782604	0.895313	0.988491	0.975066	0.732573	0.615329	0.956907	0.969609	29.0439	5.60169	10	0.845031	0.967697	0.19555	0.878114	0.848341	99.2671	12594.2	0.0666811	0.163334	0.87685	0.120145	0.292335	0.962082	0.0167881	0.0955507	0	False
XL-019_GSK3B	XL-019		P49841	P49841	Glycogen synthase kinase-3 beta	GSK3B	>sp|P49841|GSK3B_HUMAN Glycogen synthase kinase-3 beta OS=Homo sapiens GN=GSK3B PE=1 SV=2 XREF(PFAM)=Protein kinase domain (_KINASE_-PROTEIN);	1	40	0	323.31	438250000	281030000	309930000	369960000	331770000	264960000	195650000	335480000	350580000	1	0.641255	0.707199	0.844176	0.757034	0.604586	0.446435	0.765499	0.799954	28.7072	10.1662	4.43236	1	0.70173	-3.19e-08	0.70173	0.841875	6.77374e+08	1827416485	0.151897	0.0621647	0.713202	0.122908	1.64611	0.324726	0.488483	1.39e-14	0	False
XL-019_CDK7	XL-019		P50613;Q9C098	P50613	Cyclin-dependent kinase 7	CDK7	>sp|P50613|CDK7_HUMAN Cyclin-dependent kinase 7 OS=Homo sapiens GN=CDK7 PE=1 SV=1 XREF(PFAM)=Protein kinase domain (_KINASE_-PROTEIN);	2	28	0	323.31	186790000	166200000	167190000	173300000	168310000	138600000	134970000	180120000	180930000	1	0.889769	0.895069	0.92778	0.901065	0.74201	0.722576	0.964291	0.968628	27.4768	5.62604	10	0.856257	0.968972	0.178411	0.887343	0.931058	54.7613	5307.4	0.0452282	0.110786	0.88605	0.0851336	0.516646	0.833699	0.0789908	0.118099	0	False
XL-019_CDK9	XL-019		P50750;Q96Q40	P50750	Cyclin-dependent kinase 9	CDK9	>sp|P50750|CDK9_HUMAN Cyclin-dependent kinase 9 OS=Homo sapiens GN=CDK9 PE=1 SV=3 XREF(PFAM)=Protein kinase domain (_KINASE_-PROTEIN);	2	32	0	323.31	217880000	210520000	223050000	228920000	208090000	234730000	185880000	234540000	216260000	1	0.96622	1.02373	1.05067	0.955067	1.07734	0.85313	1.07646	0.992565	27.699	5.66703	10	0.991344	1.03403	0.0608243	1.00355	0.963238	60.919	4222.09	0.0349965	0.0857234	1.00289	0.0581287	0.190133	0.994487	0.00240096	0.0219617	0	False
XL-019_IRAK1	XL-019		P51617	P51617	Interleukin-1 receptor-associated kinase 1	IRAK1	>sp|P51617|IRAK1_HUMAN Interleukin-1 receptor-associated kinase 1 OS=Homo sapiens GN=IRAK1 PE=1 SV=2 XREF(PFAM)=Death domain;Protein kinase domain (_KINASE_-PROTEIN);	1	16	0	322.46	3978900	4536600	5194200	4491000	4576100	4206000	4143700	4916200	4832300	1	1.14016	1.30544	1.1287	1.15009	1.05708	1.04142	1.23557	1.21448	21.9239	5.67734	10	1.13189	1.22556	0.114706	1.15892	0.945685	30.5131	1972.19	0.0454597	0.111353	1.15737	0.0817147	0.680178	0.729806	0.136793	0.0782613	0	False
XL-019_RPS6KA3	XL-019		P51812;Q96GX5;O60307;Q9Y2H9;O15021	P51812	Ribosomal protein S6 kinase alpha-3	RPS6KA3	>sp|P51812|KS6A3_HUMAN Ribosomal protein S6 kinase alpha-3 OS=Homo sapiens GN=RPS6KA3 PE=1 SV=1 XREF(PFAM)=Protein kinase domain (_KINASE_-PROTEIN);Protein kinase C terminal domain (UNCLEAR);	5	62	0	323.31	345980000	407090000	397030000	393710000	383150000	428390000	397440000	440250000	388280000	1	1.17663	1.14755	1.13796	1.10743	1.23819	1.14874	1.27247	1.12226	28.3661	10.5229	0.210849	1.00077	1.20043	0.0550482	1.17285	0.980113	8.5948	1.36702	0.0676352	0.20887	1.16535	0.0573103	2.7474	0.153676	0.813395	0.0327566	0	False
XL-019_NEK3_$$	XL-019	$$	P51956	P51956	Serine/threonine-protein kinase Nek3	NEK3	>sp|P51956|NEK3_HUMAN Serine/threonine-protein kinase Nek3 OS=Homo sapiens GN=NEK3 PE=1 SV=2 XREF(PFAM)=Protein kinase domain (_KINASE_-PROTEIN);	1	17	0	181.49	19453000	19096000	16283000	18588000	15028000	10014000	6082200	770939	770939	1	0.981648	0.837043	0.955534	0.772529	0.514779	0.312661	0.0396309	0.0396309	24.2135	6.40818	1.06642	0.949561	0.00678369	-5.89252	0.504807	0.958731	0.12638	0.282379	0.0431832	0.072996	0.53573	0.372922	112.911	3.23e-05	4.49017	50.9549	3.62275	True
XL-019_MAP2K6	XL-019		P52564	P52564	Dual specificity mitogen-activated protein kinase kinase 6	MAP2K6	>sp|P52564|MP2K6_HUMAN Dual specificity mitogen-activated protein kinase kinase 6 OS=Homo sapiens GN=MAP2K6 PE=1 SV=1 XREF(PFAM)=Protein kinase domain (_KINASE_-PROTEIN);	1	20	0	284.95	28680000	22677000	25738000	27048000	24101000	24083000	20299000	29656000	29193000	1	0.79069	0.89742	0.943096	0.840342	0.839714	0.707775	1.03403	1.01789	24.7735	5.6809	10	0.850308	1.02708	0.272491	0.901484	0.935807	14.694	928.001	0.0438053	0.1073	0.898481	0.10023	1.64874	0.324068	0.489364	0.318072	0.0221793	False
XL-019_PLK1	XL-019		P53350	P53350	Serine/threonine-protein kinase PLK1	PLK1	>sp|P53350|PLK1_HUMAN Serine/threonine-protein kinase PLK1 OS=Homo sapiens GN=PLK1 PE=1 SV=1 XREF(PFAM)=Protein kinase domain (_KINASE_-PROTEIN);POLO box duplicated region;	1	6	0	17.824	2571500	2227900	770939	770939	770939	1940400	770939	2504600	3167000	1	0.866381	0.299801	0.299801	0.299801	0.754579	0.299801	0.973984	1.23158	21.2942	5.60472	4.98989	0.49483	1.1588	1.22763	0.674409	0.0725799	0.861715	49.9554	0.143993	0.352415	0.662837	0.339946	1.77575	0.29431	0.531195	1.06033	0.279911	False
XL-019_LIMK1_#	XL-019	#	P53667	P53667	LIM domain kinase 1	LIMK1	>sp|P53667|LIMK1_HUMAN LIM domain kinase 1 OS=Homo sapiens GN=LIMK1 PE=1 SV=3 XREF(PFAM)=LIM domain;PDZ domain (Also known as DHR or GLGF);Protein tyrosine kinase (_KINASE_-PROTEIN);	1	29	0	94.002	17117000	15576000	20298000	17182000	16800000	12797000	10991000	13448000	6340000	1	0.909973	1.18584	1.0038	0.98148	0.747619	0.64211	0.785652	0.370392	24.0289	5.28235	0.426322	1.07911	0.110325	-1.30166	0.809404	0.879908	2.71795	0.506403	0.129079	1.21217	0.82294	0.22357	8.20803	0.0182877	1.73784	3.22094	0.930438	False
XL-019_LIMK2	XL-019		P53671	P53671	LIM domain kinase 2	LIMK2	>sp|P53671|LIMK2_HUMAN LIM domain kinase 2 OS=Homo sapiens GN=LIMK2 PE=1 SV=1 XREF(PFAM)=LIM domain;PDZ domain (Also known as DHR or GLGF);Protein tyrosine kinase (_KINASE_-PROTEIN);	1	41	0	267.34	54774000	53522000	56643000	60197000	61054000	52294000	49599000	61768000	36358000	1	0.977142	1.03412	1.09901	1.11465	0.954723	0.905521	1.12769	0.663782	25.707	4.88928	3.26698	1.02761	0.645885	-0.619891	0.991863	0.952431	227.023	1065.44	0.0398271	59.4352	0.984651	0.124891	5.58098	0.0413317	1.38372	1.35089	0.386405	False
XL-019_MAPK10	XL-019		P53779	P53779	Mitogen-activated protein kinase 10	MAPK10	>sp|P53779|MK10_HUMAN Mitogen-activated protein kinase 10 OS=Homo sapiens GN=MAPK10 PE=1 SV=2 XREF(PFAM)=Protein kinase domain (_KINASE_-PROTEIN);	1	24	0	60.109	23063000	30019000	28602000	30996000	33090000	28726000	22687000	31992000	1682400	1	1.30161	1.24017	1.34397	1.43477	1.24554	0.983697	1.38716	0.072948	24.4591	4.9417	2.62997	1.26095	0.001	-3.75456	1.12506	0.811139	24.7077	98.355	0.0850151	22.5938	1.10778	0.375074	12.8825	0.00662977	2.1785	8.1272	1.72846	True
XL-019_PRKAG1	XL-019		P54619	P54619	5-AMP-activated protein kinase subunit gamma-1	PRKAG1	>sp|P54619|AAKG1_HUMAN 5-AMP-activated protein kinase subunit gamma-1 OS=Homo sapiens GN=PRKAG1 PE=1 SV=1 XREF(PFAM)=CBS domain;	1	41	0	323.31	406970000	305810000	346590000	436370000	399620000	285040000	233220000	422170000	401350000	1	0.751431	0.851635	1.07224	0.98194	0.700396	0.573064	1.03735	0.986191	28.6003	5.64989	10	0.838383	1.01335	0.273456	0.887682	0.773209	45.3465	3568.81	0.0817394	0.200219	0.885287	0.154578	0.460639	0.869166	0.0608974	0.164682	0.000845085	False
XL-019_EPHB3	XL-019		P54753	P54753	Ephrin type-B receptor 3	EPHB3	>sp|P54753|EPHB3_HUMAN Ephrin type-B receptor 3 OS=Homo sapiens GN=EPHB3 PE=1 SV=2 XREF(PFAM)=Ephrin type-A receptor 2 transmembrane domain;Ephrin receptor ligand binding domain;Fibronectin type III domain;GCC2 and GCC3;Protein tyrosine kinase (_KINASE_-PR	1	33	0	178.12	25460000	24989000	28163000	23147000	24828000	24027000	22886000	36075000	26029000	1	0.9815	1.10617	0.909152	0.975177	0.943716	0.8989	1.41693	1.02235	24.6017	5.80424	10	0.972329	1.21997	0.32733	1.05166	0.895573	9.85961	499.638	0.0598256	0.146542	1.04612	0.147204	2.02325	0.245916	0.609213	0.426756	0.0505994	False
XL-019_EPHA5	XL-019		P54756	P54756	Ephrin type-A receptor 5	EPHA5	>sp|P54756|EPHA5_HUMAN Ephrin type-A receptor 5 OS=Homo sapiens GN=EPHA5 PE=1 SV=3 XREF(PFAM)=Ephrin type-A receptor 2 transmembrane domain;Ephrin receptor ligand binding domain;Fibronectin type III domain;Protein tyrosine kinase (_KINASE_-PROTEIN);SAM dom	1	22	0	78.714	10566000	10230000	13568000	8801900	11197000	10962000	9384900	10692000	7726300	1	0.9682	1.28412	0.83304	1.05972	1.03748	0.888217	1.01193	0.731242	23.3329	3.81881	0.567519	1.04122	0.001	-0.480246	0.9749	0.873037	33.3484	3.2733	0.110731	28.7899	0.974433	0.134405	1.29352	0.430715	0.36581	0.479965	0.0670035	False
XL-019_EPHB4	XL-019		P54760;P29322	P54760	Ephrin type-B receptor 4	EPHB4	>sp|P54760|EPHB4_HUMAN Ephrin type-B receptor 4 OS=Homo sapiens GN=EPHB4 PE=1 SV=2 XREF(PFAM)=Ephrin type-A receptor 2 transmembrane domain;Ephrin receptor ligand binding domain;Fibronectin type III domain;GCC2 and GCC3;Protein tyrosine kinase (_KINASE_-PR	2	43	0	323.31	50457000	60890000	71919000	55552000	62570000	62983000	53431000	69647000	53249000	1	1.20677	1.42535	1.10098	1.24007	1.24825	1.05894	1.38032	1.05533	25.5886	4.77695	6.45892	1.22653	1.05145	-0.216838	1.21534	0.866131	9.47098e+06	7.95755e+07	0.0729018	733161	1.20972	0.11608	0.296431	0.960274	0.0176049	0.10499	0	False
XL-019_EPHA4	XL-019		P54764	P54764	Ephrin type-A receptor 4	EPHA4	>sp|P54764|EPHA4_HUMAN Ephrin type-A receptor 4 OS=Homo sapiens GN=EPHA4 PE=1 SV=1 XREF(PFAM)=Ephrin type-A receptor 2 transmembrane domain;Ephrin receptor ligand binding domain;Fibronectin type III domain;Protein tyrosine kinase (_KINASE_-PROTEIN);SAM dom	1	28	0	228.73	24019000	30961000	32048000	28153000	29229000	28655000	28715000	33812000	19390000	1	1.28902	1.33428	1.17211	1.21691	1.19301	1.19551	1.40772	0.807278	24.5177	4.85881	3.58079	1.24207	0.78486	-0.613507	1.20283	0.908864	781.607	3856.03	0.0601486	254.207	1.19286	0.149878	3.23998	0.116169	0.93491	1.00565	0.259356	False
XL-019_AK2	XL-019		P54819	P54819	Adenylate kinase 2, mitochondrial;Adenylate kinase 2, mitochondrial, N-terminally processed	AK2	>sp|P54819|KAD2_HUMAN Adenylate kinase 2, mitochondrial OS=Homo sapiens GN=AK2 PE=1 SV=2 XREF(PFAM)=Adenylate kinase, active site lid (_KINASE_-METABOLIC);	1	13	0	91.717	6903200	4472100	770939	4045100	3906900	5977100	7235700	4177900	7591000	1	0.64783	0.111679	0.585975	0.565955	0.865845	1.04817	0.605212	1.09963	22.7188	6.80745	3.4651	0.497253	0.896053	0.849603	0.725025	0.199037	0.773	11.7204	0.172245	0.19924	0.708539	0.270785	0.785082	0.666923	0.175925	0.477261	0.0661398	False
XL-019_CDK6	XL-019		Q00534	Q00534	Cyclin-dependent kinase 6	CDK6	>sp|Q00534|CDK6_HUMAN Cyclin-dependent kinase 6 OS=Homo sapiens GN=CDK6 PE=1 SV=1 XREF(PFAM)=Protein kinase domain (_KINASE_-PROTEIN);	1	13	0	190.84	11953000	14552000	12166000	14623000	14601000	15771000	11376000	16163000	15521000	1	1.21743	1.01782	1.22337	1.22153	1.31942	0.951728	1.35221	1.2985	23.5109	5.66897	10	1.15301	1.32639	0.202107	1.20268	0.893462	26.8717	1837.5	0.0646795	0.158431	1.19995	0.123891	1.03542	0.53634	0.27056	0.185257	0.00203674	False
XL-019_CDK5	XL-019		Q00535	Q00535	Cyclin-dependent-like kinase 5	CDK5	>sp|Q00535|CDK5_HUMAN Cyclin-dependent-like kinase 5 OS=Homo sapiens GN=CDK5 PE=1 SV=3 XREF(PFAM)=Protein kinase domain (_KINASE_-PROTEIN);	1	35	0	323.31	531280000	512870000	565110000	612550000	607490000	538120000	461210000	658950000	582280000	1	0.965348	1.06368	1.15297	1.14345	1.01287	0.868111	1.24031	1.09599	28.9849	5.70349	10	1.03866	1.168	0.169316	1.07684	0.932051	15.4184	847.066	0.0490057	0.120039	1.07438	0.0995381	0.960721	0.572279	0.242392	0.145629	0.000224512	False
XL-019_CDK16	XL-019		Q00536;O94921	Q00536	Cyclin-dependent kinase 16	CDK16	>sp|Q00536|CDK16_HUMAN Cyclin-dependent kinase 16 OS=Homo sapiens GN=CDK16 PE=1 SV=1 XREF(PFAM)=Protein kinase domain (_KINASE_-PROTEIN);	2	22	0	89.743	12078000	10085000	9653300	9642800	10240000	8435400	10873000	8187700	10185000	1	0.834989	0.799247	0.798377	0.847822	0.69841	0.900232	0.677902	0.843269	23.5259	9.64183	0.481703	0.999966	0.781555	-0.0863152	0.793887	0.952045	5.93344	2.37775	0.0888034	0.0741312	0.803184	0.0709303	2.28513	0.205601	0.686976	0.0692332	0	False
XL-019_PFKP	XL-019		Q01813	Q01813	ATP-dependent 6-phosphofructokinase, platelet type	PFKP	>sp|Q01813|PFKAP_HUMAN ATP-dependent 6-phosphofructokinase, platelet type OS=Homo sapiens GN=PFKP PE=1 SV=2 XREF(PFAM)=Phosphofructokinase (_KINASE_-METABOLIC);	1	13	0	52.763	5130100	5637600	4759400	4865300	5851800	5360400	7720200	6741200	5737900	1	1.09893	0.92774	0.948383	1.14068	1.04489	1.50488	1.31405	1.11848	22.2906	6.40057	8.94014	1.02464	1.29298	0.33558	1.1506	0.901405	29.428	2150.18	0.066524	0.105178	1.13915	0.165667	3.35818	0.10907	0.962295	0.546202	0.0889763	False
XL-019_MAP2K1	XL-019		Q02750	Q02750	Dual specificity mitogen-activated protein kinase kinase 1	MAP2K1	>sp|Q02750|MP2K1_HUMAN Dual specificity mitogen-activated protein kinase kinase 1 OS=Homo sapiens GN=MAP2K1 PE=1 SV=2 XREF(PFAM)=Protein kinase domain (_KINASE_-PROTEIN);	1	23	0	279.88	33501000	37815000	30487000	39004000	38791000	34854000	34687000	38618000	39141000	1	1.12877	0.910033	1.16426	1.15791	1.04039	1.0354	1.15274	1.16835	24.9977	7.7122	10	1.01579	1.12169	0.143068	1.10023	0.958803	14.4111	755.924	0.066833	0.0422688	1.09408	0.0777931	1.18608	0.471369	0.326639	0.126463	7.66e-06	False
XL-019_EIF4G1	XL-019		Q04637;O43432;REV__Q8NEG2	Q04637	Eukaryotic translation initiation factor 4 gamma 1	EIF4G1	>sp|Q04637|IF4G1_HUMAN Eukaryotic translation initiation factor 4 gamma 1 OS=Homo sapiens GN=EIF4G1 PE=1 SV=4 XREF(PFAM)=MA3 domain;MIF4G domain;eIF4-gamma/eIF5/eIF2-epsilon;	3	32	0	75.764	4809200	5665500	4142000	6131000	4733800	5776700	9680900	4459600	5897800	1	1.17805	0.861266	1.27485	0.984322	1.20118	2.013	0.927306	1.22636	22.1974	6.52449	10	1.06962	1.33087	0.315277	1.20035	0.368435	13.1419	81587.8	0.19161	0.228626	1.1904	0.291291	0.580547	0.792712	0.100884	0.212007	0.0044186	False
XL-019_PRKCQ	XL-019		Q04759	Q04759	Protein kinase C theta type	PRKCQ	>sp|Q04759|KPCT_HUMAN Protein kinase C theta type OS=Homo sapiens GN=PRKCQ PE=1 SV=3 XREF(PFAM)=Phorbol esters/diacylglycerol binding domain (C1 domain);Protein kinase domain (_KINASE_-PROTEIN);Protein kinase C terminal domain (UNCLEAR);	1	15	0	41.471	6688600	6305100	6708900	8970600	3130800	2922600	4885600	770939	6266400	1	0.942664	1.00304	1.34118	0.46808	0.436952	0.730437	0.115262	0.936878	22.6733	7.22799	10	1.07987	0.525498	-1.03911	0.704961	0.366765	11.4057	493.022	0.180874	0.156641	0.732147	0.333777	2.97561	0.13451	0.871245	1.41569	0.409376	False
XL-019_MST1R	XL-019		Q04912	Q04912	Macrophage-stimulating protein receptor;Macrophage-stimulating protein receptor alpha chain;Macrophage-stimulating protein receptor beta chain	MST1R	>sp|Q04912|RON_HUMAN Macrophage-stimulating protein receptor OS=Homo sapiens GN=MST1R PE=1 SV=2 XREF(PFAM)=Protein tyrosine kinase (_KINASE_-PROTEIN);Sema domain;IPT/TIG domain;	1	24	0	190.56	9293000	9408100	10501000	8973400	8985400	11174000	9444800	7368700	8288300	1	1.01239	1.12999	0.965609	0.9669	1.20241	1.01633	0.79293	0.891886	23.1477	5.85734	5.82149	1.0514	0.843447	-0.317941	0.982023	0.947012	1.44558	57.096	0.0419928	0.102814	0.987231	0.114097	2.68961	0.159114	0.798292	0.467891	0.0631702	False
XL-019_PTK2	XL-019		Q05397	Q05397	Focal adhesion kinase 1	PTK2	>sp|Q05397|FAK1_HUMAN Focal adhesion kinase 1 OS=Homo sapiens GN=PTK2 PE=1 SV=2 XREF(PFAM)=FERM central domain;Focal adhesion targeting region;Protein tyrosine kinase (_KINASE_-PROTEIN);	1	90	0	323.31	817180000	863480000	976800000	928700000	879410000	951730000	562350000	531640000	568140000	1	1.05666	1.19533	1.13647	1.07615	1.16465	0.688159	0.650579	0.695245	29.6061	6.24941	10	1.11854	0.67529	-0.728037	0.927218	0.969625	2.61156	101.63	0.0341985	0.0540731	0.940754	0.216981	28.2856	0.00101829	2.99213	3.18671	0.922356	False
XL-019_PRKCD	XL-019		Q05655	Q05655	Protein kinase C delta type;Protein kinase C delta type regulatory subunit;Protein kinase C delta type catalytic subunit	PRKCD	>sp|Q05655|KPCD_HUMAN Protein kinase C delta type OS=Homo sapiens GN=PRKCD PE=1 SV=2 XREF(PFAM)=Phorbol esters/diacylglycerol binding domain (C1 domain);Protein kinase domain (_KINASE_-PROTEIN);Protein kinase C terminal domain (UNCLEAR);	1	41	0	248.41	54013000	63187000	64408000	56188000	59622000	58478000	65974000	52069000	51695000	1	1.16985	1.19245	1.04027	1.10385	1.08267	1.22145	0.964009	0.957084	25.6868	5.69613	10	1.12416	0.959669	-0.228237	1.07591	0.962229	10.3218	592.814	0.0368971	0.090379	1.07894	0.0897036	2.04029	0.242986	0.614418	0.280777	0.0145727	False
XL-019_BTK	XL-019		Q06187	Q06187	Tyrosine-protein kinase BTK	BTK	>sp|Q06187|BTK_HUMAN Tyrosine-protein kinase BTK OS=Homo sapiens GN=BTK PE=1 SV=3 XREF(PFAM)=BTK motif;PH domain;Protein tyrosine kinase (_KINASE_-PROTEIN);SH2 domain;SH3 domain;	1	78	0	323.31	1960400000	2247000000	2550200000	2399700000	2366200000	2326900000	2014400000	2588200000	2162300000	1	1.14619	1.30086	1.22409	1.207	1.18695	1.02755	1.32024	1.10299	30.8685	8.56801	10	0.99999	1.198	0.0636981	1.19734	0.944808	1111.57	246321	0.113567	0.0463639	1.18639	0.0855827	1.28824	0.432611	0.363902	0.0379302	0	False
XL-019_TNK2	XL-019		Q07912	Q07912	Activated CDC42 kinase 1	TNK2	>sp|Q07912|ACK1_HUMAN Activated CDC42 kinase 1 OS=Homo sapiens GN=TNK2 PE=1 SV=3 XREF(PFAM)=GTPase binding;EGFR receptor inhibitor Mig-6;Protein tyrosine kinase (_KINASE_-PROTEIN);Variant SH3 domain;	1	30	0	217.18	25901000	26853000	27137000	27198000	23131000	26883000	28342000	24867000	19686000	1	1.03676	1.04772	1.05008	0.893054	1.03791	1.09424	0.960079	0.760048	24.6265	5.17198	2.09637	1.02243	0.758688	-0.409627	0.979045	0.974149	2.98114	15.3465	0.0301314	0.41792	0.979284	0.0956749	5.3318	0.0453387	1.34353	0.834752	0.194682	False
XL-019_DDR1	XL-019		Q08345	Q08345	Epithelial discoidin domain-containing receptor 1	DDR1	>sp|Q08345|DDR1_HUMAN Epithelial discoidin domain-containing receptor 1 OS=Homo sapiens GN=DDR1 PE=1 SV=1 XREF(PFAM)=F5/8 type C domain;Protein tyrosine kinase (_KINASE_-PROTEIN);	1	26	0	127.12	22920000	25335000	31422000	30251000	31518000	29677000	22463000	33489000	26208000	1	1.10537	1.37094	1.31985	1.37513	1.29481	0.980061	1.46113	1.14346	24.4501	8.47628	5.0576	1.00116	1.28031	0.214056	1.27431	0.869078	1.40918	148.868	0.179306	0.0732924	1.25509	0.138107	1.27218	0.438439	0.358091	0.21586	0.00483803	False
XL-019_MAP4K2	XL-019		Q12851	Q12851	Mitogen-activated protein kinase kinase kinase kinase 2	MAP4K2	>sp|Q12851|M4K2_HUMAN Mitogen-activated protein kinase kinase kinase kinase 2 OS=Homo sapiens GN=MAP4K2 PE=1 SV=2 XREF(PFAM)=CNH domain;Protein kinase domain (_KINASE_-PROTEIN);	1	25	0	323.31	24810000	27139000	27109000	29318000	25752000	29043000	25288000	28520000	24572000	1	1.09387	1.09266	1.1817	1.03797	1.17062	1.01927	1.14954	0.990407	24.5644	4.84253	3.70601	1.10095	0.984123	-0.15137	1.0914	0.967907	2751.05	13687.9	0.0341587	240.5	1.08869	0.0580194	0.603241	0.778206	0.108906	0.105588	0	False
XL-019_AIMP1	XL-019		Q12904	Q12904	Aminoacyl tRNA synthase complex-interacting multifunctional protein 1;Endothelial monocyte-activating polypeptide 2	AIMP1	>sp|Q12904|AIMP1_HUMAN Aminoacyl tRNA synthase complex-interacting multifunctional protein 1 OS=Homo sapiens GN=AIMP1 PE=1 SV=2 XREF(PFAM)=Putative tRNA binding domain;	1	15	0	106.7	7867000	7381300	7230100	7227100	7383200	7630100	6905700	7573800	7680000	1	0.938261	0.919042	0.91866	0.938503	0.969887	0.877806	0.96273	0.97623	22.9074	5.57182	10	0.931503	0.972286	0.0618213	0.942198	0.989964	98.312	20086	0.0177759	0.0435417	0.941733	0.0295421	0.354985	0.931316	0.0309028	0.0272208	0	False
XL-019_STK4	XL-019		Q13043	Q13043	Serine/threonine-protein kinase 4;Serine/threonine-protein kinase 4 37kDa subunit;Serine/threonine-protein kinase 4 18kDa subunit	STK4	>sp|Q13043|STK4_HUMAN Serine/threonine-protein kinase 4 OS=Homo sapiens GN=STK4 PE=1 SV=2 XREF(PFAM)=C terminal SARAH domain of Mst1;Protein kinase domain (_KINASE_-PROTEIN);	1	33	0	323.31	128150000	114340000	115740000	135250000	115920000	107280000	111320000	96491000	100100000	1	0.892236	0.90316	1.0554	0.904565	0.837144	0.86867	0.752954	0.781116	26.9333	6.39782	1.1801	0.951732	0.769908	-0.302943	0.866454	0.9705	0.610876	1.65548	0.0419717	0.0707163	0.872428	0.0870331	4.27475	0.0699534	1.15519	0.526598	0.0823234	False
XL-019_PRKAA1	XL-019		Q13131;P54646	Q13131	5-AMP-activated protein kinase catalytic subunit alpha-1	PRKAA1	>sp|Q13131|AAPK1_HUMAN 5-AMP-activated protein kinase catalytic subunit alpha-1 OS=Homo sapiens GN=PRKAA1 PE=1 SV=4 XREF(PFAM)=Adenylate sensor of SNF1-like protein kinase;Protein kinase domain (_KINASE_-PROTEIN);	2	47	0	323.31	545610000	609640000	589740000	613450000	588800000	536340000	513490000	569730000	555630000	1	1.11735	1.08088	1.12434	1.07916	0.98301	0.94113	1.04421	1.01836	29.0233	6.85169	5.57828	1.09444	1.00188	-0.127482	1.04056	0.983994	1.27546	46.1319	0.0289154	0.0333912	1.04462	0.0556771	1.97325	0.254791	0.593817	0.124225	2.67e-06	False
XL-019_MAP2K5	XL-019		Q13163	Q13163	Dual specificity mitogen-activated protein kinase kinase 5	MAP2K5	>sp|Q13163|MP2K5_HUMAN Dual specificity mitogen-activated protein kinase kinase 5 OS=Homo sapiens GN=MAP2K5 PE=1 SV=2 XREF(PFAM)=PB1 domain;Protein kinase domain (_KINASE_-PROTEIN);	1	16	0	289.62	24111000	26151000	23759000	27010000	22300000	25809000	19447000	28191000	21199000	1	1.08461	0.985401	1.12024	0.924889	1.07042	0.806561	1.16922	0.879225	24.5232	4.77043	10	1.0208	0.878746	-0.215407	1.012	0.905195	142606000000	1886840000000	0.0563413	2064689598	1.00724	0.097173	0.418694	0.894883	0.0482337	0.127255	1.02e-05	False
XL-019_STK3	XL-019		Q13188	Q13188	Serine/threonine-protein kinase 3;Serine/threonine-protein kinase 3 36kDa subunit;Serine/threonine-protein kinase 3 20kDa subunit	STK3	>sp|Q13188|STK3_HUMAN Serine/threonine-protein kinase 3 OS=Homo sapiens GN=STK3 PE=1 SV=2 XREF(PFAM)=C terminal SARAH domain of Mst1;Protein kinase domain (_KINASE_-PROTEIN);	1	33	0	255.28	42415000	55389000	39549000	43736000	38139000	42081000	42978000	34311000	36224000	1	1.30588	0.93243	1.03114	0.899187	0.992125	1.01327	0.808936	0.854037	25.3381	8.22449	10	1.20376	0.925443	-0.378984	0.946207	0.903522	12.8118	565.824	0.137645	0.0561937	0.965156	0.126355	1.71367	0.308387	0.510904	0.457267	0.0598485	False
XL-019_MAP3K1	XL-019		Q13233	Q13233	Mitogen-activated protein kinase kinase kinase 1	MAP3K1	>sp|Q13233|M3K1_HUMAN Mitogen-activated protein kinase kinase kinase 1 OS=Homo sapiens GN=MAP3K1 PE=1 SV=4 XREF(PFAM)=Protein kinase domain (_KINASE_-PROTEIN);	1	73	0	323.31	164420000	169120000	160100000	163430000	163030000	171180000	157940000	149820000	125260000	1	1.02859	0.973726	0.993979	0.991546	1.04111	0.960589	0.911203	0.761829	27.2928	5.27722	1.21895	1.00367	0.739183	-0.386823	0.951118	0.995888	0.499571	1.10108	0.0132363	0.100961	0.952521	0.0803807	30.5599	0.000842952	3.0742	1.28744	0.363614	False
XL-019_ROCK1	XL-019		Q13464	Q13464	Rho-associated protein kinase 1	ROCK1	>sp|Q13464|ROCK1_HUMAN Rho-associated protein kinase 1 OS=Homo sapiens GN=ROCK1 PE=1 SV=1 XREF(PFAM)=Protein kinase domain (_KINASE_-PROTEIN);Protein kinase C terminal domain (UNCLEAR);Rho Binding;	1	142	0	323.31	426640000	567530000	640100000	538400000	592930000	619240000	541890000	566850000	290060000	1	1.33023	1.50033	1.26195	1.38977	1.45143	1.27013	1.32864	0.679871	28.6684	4.94788	1.7766	1.35398	0.565342	-0.986748	1.26239	0.8603	7.99247	18.3178	0.0801958	5.97023	1.2554	0.224602	4.52636	0.0626714	1.20293	1.8036	0.540204	False
XL-019_TNK1	XL-019		Q13470	Q13470	Non-receptor tyrosine-protein kinase TNK1	TNK1	>sp|Q13470|TNK1_HUMAN Non-receptor tyrosine-protein kinase TNK1 OS=Homo sapiens GN=TNK1 PE=1 SV=3 XREF(PFAM)=Protein tyrosine kinase (_KINASE_-PROTEIN);	1	25	0	117	9384400	11556000	13202000	13302000	11895000	14201000	12068000	13075000	9057900	1	1.23141	1.4068	1.41746	1.26753	1.51326	1.28596	1.39327	0.965208	23.1618	4.93508	2.79143	1.34429	0.944579	-0.46935	1.30204	0.857541	104.802	444.526	0.0788406	28.9103	1.29626	0.15007	1.2899	0.432015	0.364502	0.470574	0.0640169	False
XL-019_CAMK2G	XL-019		Q13555	Q13555	Calcium/calmodulin-dependent protein kinase type II subunit gamma	CAMK2G	>sp|Q13555|KCC2G_HUMAN Calcium/calmodulin-dependent protein kinase type II subunit gamma OS=Homo sapiens GN=CAMK2G PE=1 SV=3 XREF(PFAM)=Calcium/calmodulin dependent protein kinase II association domain (NOT KINASE);Protein kinase domain (_KINASE_-PROTEIN);	1	40	0	323.31	414380000	451220000	436020000	424000000	426320000	390940000	353300000	456090000	381340000	1	1.0889	1.05222	1.02322	1.02881	0.943434	0.852599	1.10066	0.920266	28.6264	6.88946	5.15014	1.04644	0.964879	-0.11707	0.998185	0.961973	1.98067	88.7835	0.0437037	0.0504375	1.0018	0.0705372	0.906604	0.599926	0.221902	0.0883341	0	False
XL-019_CAMK2D	XL-019		Q13557	Q13557	Calcium/calmodulin-dependent protein kinase type II subunit delta	CAMK2D	>sp|Q13557|KCC2D_HUMAN Calcium/calmodulin-dependent protein kinase type II subunit delta OS=Homo sapiens GN=CAMK2D PE=1 SV=3 XREF(PFAM)=Calcium/calmodulin dependent protein kinase II association domain (NOT KINASE);Protein kinase domain (_KINASE_-PROTEIN);	1	48	0	323.31	1830800000	1929200000	2006700000	1891000000	1852000000	1667200000	1571000000	1948800000	1789000000	1	1.05375	1.09608	1.03288	1.01158	0.91064	0.858095	1.06445	0.977168	30.7698	7.08171	3.17684	1.05665	0.963994	-0.1324	0.997378	0.970109	0.720535	20.3981	0.0448532	0.040469	1.00154	0.0682479	1.22137	0.457522	0.339588	0.114812	0	False
XL-019_DYRK1A	XL-019		Q13627	Q13627	Dual specificity tyrosine-phosphorylation-regulated kinase 1A	DYRK1A	>sp|Q13627|DYR1A_HUMAN Dual specificity tyrosine-phosphorylation-regulated kinase 1A OS=Homo sapiens GN=DYRK1A PE=1 SV=2 XREF(PFAM)=Protein kinase domain (_KINASE_-PROTEIN);	1	22	0	99.865	18008000	20762000	21900000	18012000	20455000	21051000	20704000	25636000	21708000	1	1.15293	1.21613	1.00022	1.13588	1.16898	1.14971	1.42359	1.20546	24.1021	5.88492	7.62692	1.12641	1.31362	0.221819	1.19016	0.942811	6.94514	458.162	0.0470561	0.115254	1.18495	0.110407	2.2079	0.216503	0.664535	0.278633	0.0141764	False
XL-019_ACVR2B	XL-019		Q13705	Q13705	Activin receptor type-2B	ACVR2B	>sp|Q13705|AVR2B_HUMAN Activin receptor type-2B OS=Homo sapiens GN=ACVR2B PE=1 SV=3 XREF(PFAM)=Activin types I and II receptor domain;Protein kinase domain (_KINASE_-PROTEIN);	1	9	0	81.402	4079000	3344600	2734200	3525600	770939	2365000	2154700	3026900	2753800	1	0.819956	0.670311	0.864329	0.189002	0.579799	0.528242	0.742069	0.675116	21.9598	7.37232	10	0.803054	0.567401	-0.501127	0.635184	0.631637	69.9572	4645.58	0.128685	0.111444	0.649082	0.18445	1.73132	0.304296	0.516704	0.591113	0.104605	False
XL-019_BMPR2	XL-019		Q13873	Q13873	Bone morphogenetic protein receptor type-2	BMPR2	>sp|Q13873|BMPR2_HUMAN Bone morphogenetic protein receptor type-2 OS=Homo sapiens GN=BMPR2 PE=1 SV=2 XREF(PFAM)=Activin types I and II receptor domain;Protein kinase domain (_KINASE_-PROTEIN);	1	20	0	95.606	9109600	11420000	12979000	10436000	10982000	13039000	10665000	11071000	9210600	1	1.25362	1.42476	1.1456	1.20554	1.43135	1.17074	1.21531	1.01109	23.119	5.0088	1.20688	1.26338	0.949361	-0.317225	1.21873	0.877374	7.81093	10.3415	0.0805005	2.16815	1.218	0.124695	0.601781	0.779137	0.108386	0.217711	0.00504623	False
XL-019_PTK6	XL-019		Q13882	Q13882	Protein-tyrosine kinase 6	PTK6	>sp|Q13882|PTK6_HUMAN Protein-tyrosine kinase 6 OS=Homo sapiens GN=PTK6 PE=1 SV=1 XREF(PFAM)=Protein tyrosine kinase (_KINASE_-PROTEIN);SH2 domain;SH3 domain;	1	19	0	77.829	6832600	4698200	6070000	5578500	5621500	4197900	3939900	6003700	8124600	1	0.687615	0.888388	0.816453	0.822747	0.614393	0.576633	0.878685	1.18909	22.704	5.24066	2.41598	0.756118	1.17188	0.622839	0.831066	0.82234	3.66724	28.9116	0.0716341	0.543303	0.828902	0.172951	2.24641	0.210972	0.675775	0.823133	0.190287	False
XL-019_PRKG1	XL-019		Q13976;Q13237	Q13976	cGMP-dependent protein kinase 1	PRKG1	>sp|Q13976|KGP1_HUMAN cGMP-dependent protein kinase 1 OS=Homo sapiens GN=PRKG1 PE=1 SV=3 XREF(PFAM)=Cyclic nucleotide-binding domain;Coiled-coil N-terminus of cGMP-dependent protein kinase;Protein kinase domain (_KINASE_-PROTEIN);	2	21	0	92.943	22876000	23669000	25658000	24982000	24133000	23241000	21181000	29240000	24051000	1	1.03467	1.12161	1.09206	1.05495	1.01596	0.925905	1.2782	1.05136	24.4473	5.7599	10	1.042	1.16465	0.160537	1.07993	0.952114	7.73882	323.016	0.0412084	0.100939	1.07733	0.0864601	1.2037	0.464395	0.333112	0.14802	0.000278322	False
XL-019_CDK13	XL-019		Q14004	Q14004	Cyclin-dependent kinase 13	CDK13	>sp|Q14004|CDK13_HUMAN Cyclin-dependent kinase 13 OS=Homo sapiens GN=CDK13 PE=1 SV=2 XREF(PFAM)=Protein kinase domain (_KINASE_-PROTEIN);	1	32	0	141.65	10368000	9623800	6905900	6792100	9312100	8026000	7378900	7442200	9018000	1	0.928221	0.666078	0.655102	0.898158	0.774113	0.711699	0.717805	0.869792	23.3056	8.45064	5.46933	0.998432	0.759628	-0.291757	0.765545	0.930928	1.55145	116.071	0.10528	0.0430141	0.78275	0.0955326	2.96715	0.135161	0.86915	0.439043	0.0542696	False
XL-019_IKBKE_$$	XL-019	$$	Q14164	Q14164	Inhibitor of nuclear factor kappa-B kinase subunit epsilon	IKBKE	>sp|Q14164|IKKE_HUMAN Inhibitor of nuclear factor kappa-B kinase subunit epsilon OS=Homo sapiens GN=IKBKE PE=1 SV=1 XREF(PFAM)=Protein kinase domain (_KINASE_-PROTEIN);	1	21	0	73.847	23077000	25413000	28788000	25472000	20638000	16707000	9372300	770939	770939	1	1.10123	1.24748	1.10378	0.89431	0.723968	0.406132	0.0334073	0.0334073	24.46	6.33584	1.0956	1.14489	0.001	-6.49011	0.625723	0.922817	0.153651	0.357189	0.0624249	0.111124	0.65887	0.458036	68.4116	0.000114168	3.94245	37.8002	3.30118	True
XL-019_PTK2B	XL-019		Q14289	Q14289	Protein-tyrosine kinase 2-beta	PTK2B	>sp|Q14289|FAK2_HUMAN Protein-tyrosine kinase 2-beta OS=Homo sapiens GN=PTK2B PE=1 SV=2 XREF(PFAM)=FERM central domain;Focal adhesion targeting region;Protein tyrosine kinase (_KINASE_-PROTEIN);	1	96	0	323.31	786040000	830330000	994120000	891630000	945440000	934160000	782320000	953210000	865970000	1	1.05635	1.26472	1.13433	1.20279	1.18844	0.995267	1.21267	1.10169	29.55	8.49814	10	0.999948	1.15617	0.130206	1.15445	0.957885	132.7	53643	0.097494	0.039802	1.14247	0.0750636	1.38296	0.400118	0.397812	0.116386	0	False
XL-019_MELK	XL-019		Q14680;P35240	Q14680	Maternal embryonic leucine zipper kinase	MELK	>sp|Q14680|MELK_HUMAN Maternal embryonic leucine zipper kinase OS=Homo sapiens GN=MELK PE=1 SV=3 XREF(PFAM)=Kinase associated domain 1 (NOT KINASE);Protein kinase domain (_KINASE_-PROTEIN);	2	20	0	82.806	7304900	7550400	8107200	8103200	6641700	6457200	4440300	5914800	4837600	1	1.03361	1.10983	1.10928	0.909212	0.883955	0.607852	0.809703	0.66224	22.8004	6.76759	1.63532	1.07464	0.709747	-0.597659	0.869898	0.948729	0.291605	1.56635	0.0552718	0.0663373	0.884656	0.169284	10.8232	0.00987716	2.00537	1.74365	0.520741	False
XL-019_RPS6KA1	XL-019		Q15418	Q15418	Ribosomal protein S6 kinase alpha-1	RPS6KA1	>sp|Q15418|KS6A1_HUMAN Ribosomal protein S6 kinase alpha-1 OS=Homo sapiens GN=RPS6KA1 PE=1 SV=2 XREF(PFAM)=Protein kinase domain (_KINASE_-PROTEIN);Protein kinase C terminal domain (UNCLEAR);	1	66	0	323.31	719020000	770120000	846810000	802460000	813510000	814050000	759490000	837920000	778200000	1	1.07107	1.17773	1.11605	1.13141	1.13217	1.05628	1.16536	1.08231	29.4215	8.53662	10	0.999997	1.12288	0.0681412	1.12215	0.989942	109.814	79933.8	0.0471172	0.0192356	1.11416	0.040753	3.12997	0.123358	0.908833	0.0484857	0	False
XL-019_TESK1	XL-019		Q15569	Q15569	Dual specificity testis-specific protein kinase 1	TESK1	>sp|Q15569|TESK1_HUMAN Dual specificity testis-specific protein kinase 1 OS=Homo sapiens GN=TESK1 PE=1 SV=2 XREF(PFAM)=Protein tyrosine kinase (_KINASE_-PROTEIN);	1	6	0	14.319	1063600	1382100	961320	1392800	1393600	1298700	1370500	957500	796630	1	1.29945	0.903836	1.30951	1.31027	1.22104	1.28855	0.900244	0.748994	20.0205	5.62144	4.56781	1.20505	0.791418	-0.606576	1.09145	0.843095	0.583592	24.6706	0.0762744	0.186579	1.09887	0.205242	2.79084	0.149753	0.824623	0.915255	0.22518	False
XL-019_MAPK11	XL-019		Q15759	Q15759	Mitogen-activated protein kinase 11	MAPK11	>sp|Q15759|MK11_HUMAN Mitogen-activated protein kinase 11 OS=Homo sapiens GN=MAPK11 PE=1 SV=2 XREF(PFAM)=Protein kinase domain (_KINASE_-PROTEIN);	1	10	0	82.872	5105200	6871900	6909100	7008500	5748900	4380600	4721500	5314700	770939	1	1.34606	1.35335	1.37282	1.12609	0.858066	0.924841	1.04104	0.151011	22.2835	5.20357	0.653384	1.2719	0.001	-1.90722	0.99225	0.721059	2.21605	1.03985	0.160388	1.7728	0.998588	0.351511	6.83725	0.0271017	1.567	3.63507	1.02403	True
XL-019_STK11	XL-019		Q15831	Q15831	Serine/threonine-protein kinase STK11	STK11	>sp|Q15831|STK11_HUMAN Serine/threonine-protein kinase STK11 OS=Homo sapiens GN=STK11 PE=1 SV=1 XREF(PFAM)=Protein kinase domain (_KINASE_-PROTEIN);	1	15	0	65.509	6221700	7428900	6112400	6277800	6485200	6205000	5512900	7152200	7396900	1	1.19403	0.982432	1.00902	1.04235	0.997316	0.886076	1.14956	1.18889	22.5689	5.59084	10	1.01623	1.17717	0.212096	1.0592	0.951244	51.8837	7633.03	0.0413085	0.101185	1.05754	0.0949341	1.65794	0.321784	0.492436	0.237008	0.00747028	False
XL-019_PKN1	XL-019		Q16512	Q16512	Serine/threonine-protein kinase N1	PKN1	>sp|Q16512|PKN1_HUMAN Serine/threonine-protein kinase N1 OS=Homo sapiens GN=PKN1 PE=1 SV=2 XREF(PFAM)=Hr1 repeat;Protein kinase domain (_KINASE_-PROTEIN);Protein kinase C terminal domain (UNCLEAR);	1	28	0	224.06	39405000	46923000	36278000	38818000	39198000	38625000	36848000	31557000	23398000	1	1.19079	0.920645	0.985103	0.994747	0.980206	0.93511	0.800837	0.593783	25.2319	4.99622	0.613754	1.03634	0.359529	-0.809254	0.907543	0.956682	2.52762	0.852394	0.0624522	1.0775	0.911769	0.152805	9.80392	0.0123432	1.90857	2.33671	0.701743	False
XL-019_PKN2	XL-019		Q16513	Q16513	Serine/threonine-protein kinase N2	PKN2	>sp|Q16513|PKN2_HUMAN Serine/threonine-protein kinase N2 OS=Homo sapiens GN=PKN2 PE=1 SV=1 XREF(PFAM)=Hr1 repeat;Protein kinase domain (_KINASE_-PROTEIN);Protein kinase C terminal domain (UNCLEAR);	1	26	0	68.609	11790000	12917000	10760000	9250300	10103000	11684000	10269000	10697000	8072900	1	1.09559	0.912638	0.784589	0.856913	0.991009	0.870992	0.907294	0.684724	23.4911	8.09915	4.39623	1.06013	0.849615	-0.315474	0.871986	0.932861	1.0563	43.9675	0.10836	0.0453147	0.88512	0.10424	2.26156	0.208849	0.680168	0.430667	0.0517592	False
XL-019_MAPK14	XL-019		Q16539	Q16539	Mitogen-activated protein kinase 14	MAPK14	>sp|Q16539|MK14_HUMAN Mitogen-activated protein kinase 14 OS=Homo sapiens GN=MAPK14 PE=1 SV=3 XREF(PFAM)=Protein kinase domain (_KINASE_-PROTEIN);	1	29	0	323.31	913420000	968740000	928350000	1046300000	932060000	772530000	591020000	860560000	499710000	1	1.06056	1.01635	1.14548	1.02041	0.845756	0.647041	0.94213	0.547076	29.7667	6.65679	2.83683	1.06312	0.730316	-0.541708	0.885575	0.890979	0.350445	5.20807	0.0719138	0.0848955	0.898452	0.1795	4.92568	0.0531112	1.27481	1.10631	0.297094	False
XL-019_MAP3K11	XL-019		Q16584;Q02779;Q5TCX8;P80192	Q16584	Mitogen-activated protein kinase kinase kinase 11	MAP3K11	>sp|Q16584|M3K11_HUMAN Mitogen-activated protein kinase kinase kinase 11 OS=Homo sapiens GN=MAP3K11 PE=1 SV=1 XREF(PFAM)=Protein tyrosine kinase (_KINASE_-PROTEIN);Variant SH3 domain;	4	22	0	64.664	7094900	9051700	8107500	7580500	7653200	9348800	7490700	8058400	4208000	1	1.2758	1.14272	1.06844	1.07869	1.31768	1.05579	1.1358	0.593102	22.7584	4.94009	1.78655	1.14998	0.495994	-0.949122	1.0752	0.918493	7.2774	16.5396	0.0568367	4.5672	1.06917	0.186249	6.64134	0.0288195	1.54031	2.20455	0.663553	False
XL-019_DDR2	XL-019		Q16832	Q16832	Discoidin domain-containing receptor 2	DDR2	>sp|Q16832|DDR2_HUMAN Discoidin domain-containing receptor 2 OS=Homo sapiens GN=DDR2 PE=1 SV=2 XREF(PFAM)=F5/8 type C domain;Protein tyrosine kinase (_KINASE_-PROTEIN);	1	27	0	272.45	58657000	68838000	66462000	57623000	64504000	70295000	63954000	61127000	63279000	1	1.17357	1.13306	0.982372	1.09968	1.19841	1.0903	1.04211	1.0788	25.8058	5.97617	10	1.10746	1.06112	-0.0616704	1.09062	0.962132	202.41	84896.9	0.0371682	0.0902026	1.09191	0.0603269	0.0893916	1	0	0.0167007	0	False
XL-019_AAK1_$$	XL-019	$$	Q2M2I8	Q2M2I8	AP2-associated protein kinase 1	AAK1	>sp|Q2M2I8|AAK1_HUMAN AP2-associated protein kinase 1 OS=Homo sapiens GN=AAK1 PE=1 SV=3 XREF(PFAM)=Protein kinase domain (_KINASE_-PROTEIN);	1	41	0	323.31	105510000	82890000	52768000	13892000	2498000	770939	770939	770939	770939	1	0.785613	0.500123	0.131665	0.0236755	0.00730679	0.00730679	0.00730679	0.00730679	26.6528	8.02725	1.38059	0.975246	0.00151772	-9.04352	0.13657	0.987013	0.0363253	0.132962	0.0259357	0.0130985	0.193426	0.298567	797.134	2.25e-07	6.64828	233.952	5.29204	True
XL-019_HSP90AB2P	XL-019		Q58FF8	Q58FF8	Putative heat shock protein HSP 90-beta 2	HSP90AB2P	>sp|Q58FF8|H90B2_HUMAN Putative heat shock protein HSP 90-beta 2 OS=Homo sapiens GN=HSP90AB2P PE=1 SV=2 XREF(PFAM)=Histidine kinase-, DNA gyrase B-, and HSP90-like ATPase (NOT KINASE);Hsp90 protein;	1	15	0	109.97	7825200	10542000	5484600	6967300	6318800	6482000	10732000	5353500	13513000	1	1.34719	0.700889	0.890367	0.807494	0.828349	1.37147	0.684136	1.72686	22.8997	4.87044	3.4143	0.94636	1.76816	0.860238	1.01941	0.507367	579.48	2761.34	0.131433	339.63	1.03632	0.306759	2.32145	0.200727	0.697394	1.05999	0.279784	False
XL-019_ULK3_$$	XL-019	$$	Q6PHR2	Q6PHR2	Serine/threonine-protein kinase ULK3	ULK3	>sp|Q6PHR2|ULK3_HUMAN Serine/threonine-protein kinase ULK3 OS=Homo sapiens GN=ULK3 PE=1 SV=2 XREF(PFAM)=MIT (microtubule interacting and transport) domain;Protein kinase domain (_KINASE_-PROTEIN);	1	39	0	323.31	181900000	180740000	160990000	172300000	157790000	116140000	77482000	71875000	24351000	1	0.993623	0.885047	0.947224	0.867455	0.638483	0.425959	0.395135	0.13387	27.4386	6.21913	0.732674	0.99295	0.131871	-2.45091	0.623296	0.971889	0.201061	0.213709	0.0456591	0.0991066	0.64714	0.294858	91.2144	5.54e-05	4.25641	21.5824	2.70755	True
XL-019_MARK2_$$	XL-019	$$	Q7KZI7	Q7KZI7	Serine/threonine-protein kinase MARK2	MARK2	>sp|Q7KZI7|MARK2_HUMAN Serine/threonine-protein kinase MARK2 OS=Homo sapiens GN=MARK2 PE=1 SV=2 XREF(PFAM)=Kinase associated domain 1 (NOT KINASE);Protein kinase domain (_KINASE_-PROTEIN);UBA/TS-N domain;	1	68	0	323.31	194170000	213830000	235230000	218500000	217800000	216300000	181440000	145610000	48677000	1	1.10125	1.21146	1.1253	1.1217	1.11397	0.934439	0.74991	0.250693	27.5327	5.26773	0.924616	1.14218	0.0834364	-2.11516	0.921992	0.969156	0.475516	0.53301	0.0408587	0.368948	0.928878	0.291529	52.4034	0.000222291	3.65308	14.108	2.27006	True
XL-019_TAOK1	XL-019		Q7L7X3	Q7L7X3	Serine/threonine-protein kinase TAO1	TAOK1	>sp|Q7L7X3|TAOK1_HUMAN Serine/threonine-protein kinase TAO1 OS=Homo sapiens GN=TAOK1 PE=1 SV=1 XREF(PFAM)=Protein kinase domain (_KINASE_-PROTEIN);	1	18	0	24.152	14932000	12972000	8686300	11392000	10105000	10751000	13240000	7164900	15040000	1	0.868738	0.581724	0.762925	0.676735	0.719997	0.886686	0.479835	1.00723	23.8319	4.78028	5.78911	0.721678	1.01634	0.48079	0.740816	0.731794	1.04883e+06	7.83628e+06	0.0833188	171980	0.750027	0.142546	0.66006	0.742312	0.129413	0.310573	0.0205458	False
XL-019_ADCK1_$$	XL-019	$$	Q86TW2	Q86TW2	Uncharacterized aarF domain-containing protein kinase 1	ADCK1	>sp|Q86TW2|ADCK1_HUMAN Uncharacterized aarF domain-containing protein kinase 1 OS=Homo sapiens GN=ADCK1 PE=2 SV=2 XREF(PFAM)=ABC1 family;	1	19	0	100.76	7583300	9143900	6936600	8049100	7327600	4402200	770939	770939	770939	1	1.20579	0.914721	1.06142	0.966281	0.580512	0.101663	0.101663	0.101663	22.8544	6.52409	2.13411	1.04591	0.0890498	-3.5531	0.56719	0.927386	0.0914594	1.03062	0.0502284	0.0698036	0.601952	0.43417	77.0647	8.47e-05	4.07225	27.6519	2.96814	True
XL-019_MAP4K3	XL-019		Q8IVH8	Q8IVH8	Mitogen-activated protein kinase kinase kinase kinase 3	MAP4K3	>sp|Q8IVH8|M4K3_HUMAN Mitogen-activated protein kinase kinase kinase kinase 3 OS=Homo sapiens GN=MAP4K3 PE=1 SV=1 XREF(PFAM)=CNH domain;Protein kinase domain (_KINASE_-PROTEIN);	1	32	0	271.08	19599000	22767000	24329000	18391000	21120000	25397000	18273000	19130000	13751000	1	1.16164	1.24134	0.938364	1.07761	1.29583	0.932343	0.97607	0.701617	24.2243	5.22575	0.968665	1.12264	0.627445	-0.65474	1.02515	0.885426	2.18425	2.57922	0.0796931	0.812243	1.02771	0.166163	2.76903	0.151705	0.819	0.971113	0.246321	False
XL-019_ADCK3	XL-019		Q8NI60	Q8NI60	Atypical kinase ADCK3, mitochondrial	ADCK3	>sp|Q8NI60|ADCK3_HUMAN Atypical kinase ADCK3, mitochondrial OS=Homo sapiens GN=ADCK3 PE=1 SV=1 XREF(PFAM)=ABC1 family;	1	15	0	206.37	12348000	11573000	10231000	13532000	14727000	9792800	8794200	14936000	13574000	1	0.937237	0.828555	1.09589	1.19266	0.793068	0.712196	1.20959	1.09929	23.5578	5.6935	10	0.935873	1.15495	0.303444	0.999987	0.813019	17.1999	1003.78	0.0783687	0.191963	0.996002	0.162853	0.902772	0.601936	0.22045	0.264239	0.0116411	False
XL-019_PIP4K2C_$$	XL-019	$$	Q8TBX8	Q8TBX8	Phosphatidylinositol 5-phosphate 4-kinase type-2 gamma	PIP4K2C	>sp|Q8TBX8|PI42C_HUMAN Phosphatidylinositol 5-phosphate 4-kinase type-2 gamma OS=Homo sapiens GN=PIP4K2C PE=1 SV=3 XREF(PFAM)=Phosphatidylinositol-4-phosphate 5-Kinase (_KINASE_-LIPID);	1	11	0	91.596	9107400	6336800	7418800	6832700	8744100	5448500	4113400	3983600	770939	1	0.695786	0.81459	0.750236	0.960109	0.59825	0.451655	0.437403	0.0846498	23.1186	5.63949	0.699951	0.834515	0.001	-2.79293	0.583286	0.832742	0.863544	0.691952	0.0986186	0.449729	0.596533	0.25924	12.0531	0.00772736	2.11197	6.74478	1.55448	True
XL-019_MAPK15	XL-019		Q8TD08	Q8TD08	Mitogen-activated protein kinase 15	MAPK15	>sp|Q8TD08|MK15_HUMAN Mitogen-activated protein kinase 15 OS=Homo sapiens GN=MAPK15 PE=1 SV=1 XREF(PFAM)=Protein kinase domain (_KINASE_-PROTEIN);	1	2	0	6.0526	138090000	64444000	102950000	90432000	114960000	70376000	70829000	113150000	118350000	1	0.466681	0.745528	0.654877	0.832501	0.509639	0.512919	0.819393	0.85705	27.041	5.61993	8.4795	0.648977	0.845643	0.381882	0.702915	0.665835	20.8703	1821.93	0.0889911	0.21798	0.700398	0.147847	0.365621	0.925527	0.0336108	0.179045	0.00161827	False
XL-019_NEK9_$$	XL-019	$$	Q8TD19;REV__Q9P0M6	Q8TD19	Serine/threonine-protein kinase Nek9	NEK9	>sp|Q8TD19|NEK9_HUMAN Serine/threonine-protein kinase Nek9 OS=Homo sapiens GN=NEK9 PE=1 SV=2 XREF(PFAM)=Protein kinase domain (_KINASE_-PROTEIN);Regulator of chromosome condensation (RCC1) repeat;	2	69	0	323.31	1489200000	1680700000	1968800000	1626400000	1757400000	1624500000	1256800000	1066500000	176780000	1	1.12859	1.32205	1.09213	1.1801	1.09085	0.843943	0.716156	0.118708	30.4719	5.3872	0.87937	1.17909	0.001	-2.74644	0.901482	0.92119	0.536254	0.614781	0.0675334	0.446971	0.911108	0.347483	28.9715	0.00096045	3.01753	12.3601	2.13706	True
XL-019_MAP4K1	XL-019		Q92918	Q92918	Mitogen-activated protein kinase kinase kinase kinase 1	MAP4K1	>sp|Q92918|M4K1_HUMAN Mitogen-activated protein kinase kinase kinase kinase 1 OS=Homo sapiens GN=MAP4K1 PE=1 SV=1 XREF(PFAM)=CNH domain;Protein kinase domain (_KINASE_-PROTEIN);	1	15	0	47.429	4664800	6818900	5508800	5394700	4622900	5622400	6591300	5001200	2655300	1	1.46178	1.18093	1.15647	0.991018	1.20528	1.41299	1.07211	0.569221	22.1534	5.15097	2.16128	1.20946	0.564877	-1.03073	1.10686	0.814487	4.38376	22.2724	0.0856201	1.48009	1.10674	0.238672	3.75035	0.0893715	1.0488	1.64686	0.488737	False
XL-019_GRAMD1A	XL-019		Q96CP6;Q3KR37	Q96CP6	GRAM domain-containing protein 1A	GRAMD1A	>sp|Q96CP6|GRM1A_HUMAN GRAM domain-containing protein 1A OS=Homo sapiens GN=GRAMD1A PE=1 SV=2 XREF(PFAM)=Domain of unknown function (DUF4782);GRAM domain;	2	23	0	110.02	5692600	4765100	4645800	5217800	5220700	6169800	6120200	4882900	5004800	1	0.837069	0.816112	0.916593	0.917103	1.08383	1.07512	0.857763	0.879176	22.4407	7.51205	3.22882	0.856069	0.954534	0.15698	0.92965	0.924175	0.711514	37.649	0.078903	0.0573108	0.924119	0.0894253	0.293494	0.961573	0.0170176	0.078382	0	False
XL-019_CERS2	XL-019		Q96G23	Q96G23	Ceramide synthase 2	CERS2	>sp|Q96G23|CERS2_HUMAN Ceramide synthase 2 OS=Homo sapiens GN=CERS2 PE=1 SV=1 XREF(PFAM)=Homeobox domain;TLC domain;	1	9	0	108.81	23830000	28169000	20835000	20693000	18845000	24705000	28632000	17110000	32161000	1	1.18208	0.874318	0.868359	0.79081	1.03672	1.20151	0.718003	1.3496	24.5063	4.81066	4.21097	0.952874	1.37235	0.500557	0.983697	0.781971	9177.2	49991.3	0.0855415	2963.17	0.994845	0.178639	1.39655	0.395711	0.402622	0.519452	0.0799273	False
XL-019_AURKB	XL-019		Q96GD4;Q9UQB9	Q96GD4	Aurora kinase B	AURKB	>sp|Q96GD4|AURKB_HUMAN Aurora kinase B OS=Homo sapiens GN=AURKB PE=1 SV=3 XREF(PFAM)=Protein kinase domain (_KINASE_-PROTEIN);	2	27	0	196.61	55835000	44288000	47582000	50776000	47107000	39355000	30533000	43862000	28228000	1	0.793194	0.852189	0.909394	0.843682	0.704845	0.546843	0.785565	0.505561	25.7347	6.66542	3.12368	0.868141	0.627712	-0.467827	0.739359	0.906785	0.420675	6.99423	0.0607446	0.071062	0.748676	0.13417	4.44255	0.0649756	1.18725	0.900851	0.219722	False
XL-019_NEK1	XL-019		Q96PY6	Q96PY6	Serine/threonine-protein kinase Nek1	NEK1	>sp|Q96PY6|NEK1_HUMAN Serine/threonine-protein kinase Nek1 OS=Homo sapiens GN=NEK1 PE=1 SV=2 XREF(PFAM)=Protein kinase domain (_KINASE_-PROTEIN);	1	23	0	102.4	4421700	3444000	770939	3552200	3324800	3604000	770939	770939	770939	1	0.778886	0.174354	0.803356	0.751928	0.815071	0.174354	0.174354	0.174354	22.0762	6.2366	10	0.678253	0.173903	-1.96354	0.462174	0.243193	9.71005	399.688	0.127681	0.201883	0.477387	0.299518	3.41982	0.105602	0.976326	2.17067	0.653571	False
XL-019_CAMKK2	XL-019		Q96RR4;Q8N5S9	Q96RR4	Calcium/calmodulin-dependent protein kinase kinase 2	CAMKK2	>sp|Q96RR4|KKCC2_HUMAN Calcium/calmodulin-dependent protein kinase kinase 2 OS=Homo sapiens GN=CAMKK2 PE=1 SV=2 XREF(PFAM)=Protein kinase domain (_KINASE_-PROTEIN);	2	30	0	187.36	28634000	28412000	28727000	27809000	26837000	24576000	28402000	28770000	26824000	1	0.992247	1.00325	0.971188	0.937242	0.85828	0.991898	1.00475	0.936788	24.7712	7.55032	4.29088	0.997646	0.949593	-0.0712145	0.961276	0.98596	0.80465	95.7116	0.0360418	0.023876	0.963998	0.0419652	0.861294	0.62412	0.204732	0.0419549	0	False
XL-019_TP53RK	XL-019		Q96S44	Q96S44	TP53-regulating kinase	TP53RK	>sp|Q96S44|PRPK_HUMAN TP53-regulating kinase OS=Homo sapiens GN=TP53RK PE=1 SV=2 XREF(PFAM)=Lipopolysaccharide kinase (Kdo/WaaP) family (OTHER);	1	9	0	106.18	15777000	20212000	20278000	18619000	21608000	20140000	17549000	26261000	20954000	1	1.28111	1.28529	1.18014	1.36959	1.27654	1.11232	1.66451	1.32814	23.9113	5.77423	10	1.23992	1.49632	0.27118	1.32013	0.877475	7.28553	315.985	0.072233	0.176934	1.31465	0.154119	1.87664	0.273182	0.563548	0.33447	0.0259191	False
XL-019_PKMYT1	XL-019		Q99640	Q99640	Membrane-associated tyrosine- and threonine-specific cdc2-inhibitory kinase	PKMYT1	>sp|Q99640|PMYT1_HUMAN Membrane-associated tyrosine- and threonine-specific cdc2-inhibitory kinase OS=Homo sapiens GN=PKMYT1 PE=1 SV=1 XREF(PFAM)=Protein kinase domain (_KINASE_-PROTEIN);	1	21	0	218.72	66327000	73348000	75447000	72281000	81092000	67801000	57813000	87521000	74554000	1	1.10585	1.1375	1.08977	1.22261	1.02222	0.871636	1.31954	1.12404	25.9831	5.70819	10	1.07517	1.22149	0.184073	1.11853	0.912447	14.5772	778.648	0.0566397	0.138738	1.1157	0.112273	0.929146	0.588244	0.230442	0.158809	0.0006059	False
XL-019_MAP3K5	XL-019		Q99683;O43283	Q99683	Mitogen-activated protein kinase kinase kinase 5	MAP3K5	>sp|Q99683|M3K5_HUMAN Mitogen-activated protein kinase kinase kinase 5 OS=Homo sapiens GN=MAP3K5 PE=1 SV=1 XREF(PFAM)=Domain of unknown function (DUF4071);Protein kinase domain (_KINASE_-PROTEIN);	2	51	0	249.41	43164000	42804000	43096000	40708000	44499000	45443000	52218000	40937000	38315000	1	0.99166	0.998425	0.943101	1.03093	1.0528	1.20976	0.948406	0.887661	25.3633	5.55197	10	1.03466	0.905663	-0.192105	1.00147	0.95623	62.9206	21629.3	0.0383298	0.0938883	1.00325	0.0830427	1.12034	0.498523	0.302315	0.180285	0.0016977	False
XL-019_MAP3K3	XL-019		Q99759	Q99759	Mitogen-activated protein kinase kinase kinase 3	MAP3K3	>sp|Q99759|M3K3_HUMAN Mitogen-activated protein kinase kinase kinase 3 OS=Homo sapiens GN=MAP3K3 PE=1 SV=2 XREF(PFAM)=PB1 domain;Protein kinase domain (_KINASE_-PROTEIN);	1	29	0	127.61	18790000	24585000	23509000	18630000	18308000	19582000	22660000	17164000	16721000	1	1.30841	1.25114	0.991485	0.974348	1.04215	1.20596	0.913465	0.889888	24.1635	5.71234	9.99887	1.11455	0.900812	-0.307161	1.05099	0.889079	10.3227	537.769	0.0627245	0.153643	1.05518	0.139734	1.30467	0.426744	0.369833	0.323722	0.0234422	False
XL-019_EIF2AK1	XL-019		Q9BQI3	Q9BQI3	Eukaryotic translation initiation factor 2-alpha kinase 1	EIF2AK1	>sp|Q9BQI3|E2AK1_HUMAN Eukaryotic translation initiation factor 2-alpha kinase 1 OS=Homo sapiens GN=EIF2AK1 PE=1 SV=2 XREF(PFAM)=Protein kinase domain (_KINASE_-PROTEIN);	1	14	0	86.048	9236700	10570000	7750600	9266800	10171000	8977000	12007000	8270900	8811100	1	1.14435	0.839109	1.00326	1.10115	0.971884	1.29992	0.895439	0.953923	23.1389	5.64691	10	1.05028	0.923815	-0.185102	1.01474	0.871578	53.1226	4281.39	0.0661828	0.162114	1.01644	0.119342	0.426706	0.890052	0.0505847	0.111512	0	False
XL-019_PRKD2_$$	XL-019	$$	Q9BZL6	Q9BZL6	Serine/threonine-protein kinase D2	PRKD2	>sp|Q9BZL6|KPCD2_HUMAN Serine/threonine-protein kinase D2 OS=Homo sapiens GN=PRKD2 PE=1 SV=2 XREF(PFAM)=Phorbol esters/diacylglycerol binding domain (C1 domain);Protein kinase domain (_KINASE_-PROTEIN);	1	38	0	323.31	72920000	73070000	71844000	69827000	70385000	70080000	56104000	58778000	17877000	1	1.00206	0.985244	0.957584	0.965236	0.961053	0.769391	0.806061	0.245159	26.1198	4.97988	0.879527	0.978658	0.001	-1.81206	0.826761	0.978913	0.968866	0.660529	0.0322646	0.751775	0.827037	0.226531	57.9302	0.000173093	3.76172	12.6728	2.16205	True
XL-019_SIK2_$$	XL-019	$$	Q9H0K1;P57059	Q9H0K1	Serine/threonine-protein kinase SIK2	SIK2	>sp|Q9H0K1|SIK2_HUMAN Serine/threonine-protein kinase SIK2 OS=Homo sapiens GN=SIK2 PE=1 SV=1 XREF(PFAM)=Protein kinase domain (_KINASE_-PROTEIN);	2	38	0	323.31	43090000	54532000	50907000	49203000	43974000	33326000	19050000	14023000	2846500	1	1.26554	1.18141	1.14187	1.02052	0.773405	0.442098	0.325435	0.0660594	25.3608	6.29122	0.912096	1.20699	0.0913799	-3.34312	0.711812	0.931409	0.190359	0.312668	0.0674761	0.128088	0.74518	0.416727	58.676	0.000167648	3.7756	22.3356	2.74341	True
XL-019_SLK	XL-019		Q9H2G2	Q9H2G2	STE20-like serine/threonine-protein kinase	SLK	>sp|Q9H2G2|SLK_HUMAN STE20-like serine/threonine-protein kinase OS=Homo sapiens GN=SLK PE=1 SV=1 XREF(PFAM)=Protein kinase domain (_KINASE_-PROTEIN);Polo kinase kinase (_KINASE_-PROTEIN);	1	94	0	323.31	350610000	399480000	380720000	369880000	333390000	397660000	387870000	337210000	302740000	1	1.13939	1.08588	1.05496	0.950886	1.13419	1.10627	0.961781	0.863467	28.3853	5.54318	3.37477	1.07158	0.885559	-0.274971	1.02413	0.970113	0.263796	15.3131	0.0322841	0.0787715	1.02747	0.0883277	3.00646	0.132175	0.878852	0.40982	0.0456707	False
XL-019_TAOK3	XL-019		Q9H2K8	Q9H2K8	Serine/threonine-protein kinase TAO3	TAOK3	>sp|Q9H2K8|TAOK3_HUMAN Serine/threonine-protein kinase TAO3 OS=Homo sapiens GN=TAOK3 PE=1 SV=2 XREF(PFAM)=Protein kinase domain (_KINASE_-PROTEIN);	1	53	0	323.31	126500000	134770000	127800000	129950000	113070000	144020000	144150000	113850000	126290000	1	1.06538	1.01028	1.02727	0.893834	1.1385	1.13953	0.9	0.99834	26.9146	5.71808	10	1.04021	0.94924	-0.132025	1.01303	0.951703	14.3122	720.303	0.0405078	0.0992232	1.01484	0.077619	0.578834	0.793809	0.100284	0.0882307	0	False
XL-019_CLK4	XL-019		Q9HAZ1	Q9HAZ1	Dual specificity protein kinase CLK4	CLK4	>sp|Q9HAZ1|CLK4_HUMAN Dual specificity protein kinase CLK4 OS=Homo sapiens GN=CLK4 PE=1 SV=1 XREF(PFAM)=Protein kinase domain (_KINASE_-PROTEIN);	1	6	0	7.2427	2383800	770939	770939	770939	1748800	770939	770939	770939	770939	1	0.323408	0.323408	0.323408	0.733619	0.323408	0.323408	0.323408	0.323408	21.1848	10.5229	3.80753	1	0.372633	-5.89e-08	0.372633	0.668427	521690345	9.93537e+08	0.171623	0.0704116	0.396763	0.168541	5.61859	0.04077	1.38966	4.73e-14	0	False
XL-019_CSNK1G1	XL-019		Q9HCP0	Q9HCP0	Casein kinase I isoform gamma-1	CSNK1G1	>sp|Q9HCP0|KC1G1_HUMAN Casein kinase I isoform gamma-1 OS=Homo sapiens GN=CSNK1G1 PE=1 SV=1 XREF(PFAM)=Casein kinase 1 gamma C terminal (NOT KINASE);Protein kinase domain (_KINASE_-PROTEIN);	1	19	0	41.028	6121800	5109200	5021500	6652200	6234600	5761400	4853000	7048600	6868300	1	0.834591	0.820265	1.08664	1.01843	0.941128	0.792741	1.15139	1.12194	22.5455	5.7071	10	0.92596	1.13738	0.296694	0.988553	0.919988	9.24213	496.891	0.0509712	0.124853	0.984479	0.125104	1.98381	0.25288	0.597085	0.379542	0.0372742	False
XL-019_BMP2K_$$	XL-019	$$	Q9NSY1	Q9NSY1	BMP-2-inducible protein kinase	BMP2K	>sp|Q9NSY1|BMP2K_HUMAN BMP-2-inducible protein kinase OS=Homo sapiens GN=BMP2K PE=1 SV=2 XREF(PFAM)=BMP-2-inducible protein kinase C-terminus (_KINASE_-PROTEIN);Protein kinase domain (_KINASE_-PROTEIN);	1	41	0	323.31	64417000	71754000	88223000	34209000	21192000	10508000	5899700	3653000	770939	1	1.1139	1.36956	0.531055	0.328981	0.163125	0.0915861	0.0567086	0.0119679	25.9409	7.50261	2.07409	1.21317	0.0957333	-3.65348	0.381201	0.670109	0.150527	1.55323	0.131982	0.0946112	0.442554	0.468791	26.3851	0.00120623	2.91857	13.8361	2.25038	True
XL-019_IRAK4	XL-019		Q9NWZ3	Q9NWZ3	Interleukin-1 receptor-associated kinase 4	IRAK4	>sp|Q9NWZ3|IRAK4_HUMAN Interleukin-1 receptor-associated kinase 4 OS=Homo sapiens GN=IRAK4 PE=1 SV=1 XREF(PFAM)=Protein tyrosine kinase (_KINASE_-PROTEIN);	1	35	0	323.31	148300000	146560000	140720000	145060000	147100000	126510000	106390000	149210000	148130000	1	0.988267	0.948887	0.978152	0.991908	0.853068	0.717397	1.00614	0.998854	27.1439	5.61613	10	0.91807	1.00446	0.129752	0.941683	0.929659	84.3203	9040.93	0.04701	0.11515	0.940748	0.0859557	0.297938	0.959601	0.0179093	0.0650698	0	False
XL-019_ZAK	XL-019		Q9NYL2	Q9NYL2	Mitogen-activated protein kinase kinase kinase MLT	ZAK	>sp|Q9NYL2|MLTK_HUMAN Mitogen-activated protein kinase kinase kinase MLT OS=Homo sapiens GN=ZAK PE=1 SV=3 XREF(PFAM)=Protein tyrosine kinase (_KINASE_-PROTEIN);SAM domain (Sterile alpha motif);	1	27	0	185.91	36989000	41123000	41451000	40749000	38814000	35738000	33483000	38035000	21048000	1	1.11176	1.12063	1.10165	1.04934	0.966179	0.905215	1.02828	0.569034	25.1406	4.38383	0.674495	1.07676	0.001	-0.849211	0.974704	0.962634	5.91945	1.263	0.0536041	5.30255	0.973584	0.156848	12.1332	0.00761079	2.11857	2.72179	0.806726	False
XL-019_CDK12	XL-019		Q9NYV4	Q9NYV4	Cyclin-dependent kinase 12	CDK12	>sp|Q9NYV4|CDK12_HUMAN Cyclin-dependent kinase 12 OS=Homo sapiens GN=CDK12 PE=1 SV=2 XREF(PFAM)=Protein kinase domain (_KINASE_-PROTEIN);	1	43	0	323.31	158790000	178370000	161210000	140360000	144940000	170930000	182260000	166460000	170530000	1	1.12331	1.01524	0.883935	0.912778	1.07645	1.14781	1.0483	1.07393	27.2425	6.64884	8.8546	0.982505	1.08472	0.14279	1.03683	0.960036	16.5808	1164.27	0.0453962	0.0524194	1.03342	0.0799407	1.20161	0.465215	0.332346	0.126667	8.27e-06	False
XL-019_STK26	XL-019		Q9P289	Q9P289	Serine/threonine-protein kinase 26	STK26	>sp|Q9P289|STK26_HUMAN Serine/threonine-protein kinase 26 OS=Homo sapiens GN=STK26 PE=1 SV=2 XREF(PFAM)=Protein kinase domain (_KINASE_-PROTEIN);	1	15	0	46.922	7770100	8876500	6326500	6833800	6797200	7744400	11226000	5049500	9820600	1	1.14239	0.814211	0.8795	0.874789	0.996692	1.44477	0.649863	1.2639	22.8895	4.76915	10	0.968262	1.26493	0.384427	0.986539	0.602002	144565000000	1909280000000	0.115604	4493783939	0.996498	0.205372	0.419282	0.89453	0.048405	0.19768	0.00302651	False
XL-019_NLK_#	XL-019	#	Q9UBE8	Q9UBE8	Serine/threonine-protein kinase NLK	NLK	>sp|Q9UBE8|NLK_HUMAN Serine/threonine-protein kinase NLK OS=Homo sapiens GN=NLK PE=1 SV=2 XREF(PFAM)=Protein kinase domain (_KINASE_-PROTEIN);	1	13	0	127.05	2518900	1847700	1789600	1660600	770939	770939	770939	770939	770939	1	0.733534	0.710469	0.659256	0.306062	0.306062	0.306062	0.306062	0.306062	21.2644	7.36412	2.81456	0.767515	0.301659	-1.3468	0.436623	0.885013	0.216467	2.88764	0.0659876	0.0556856	0.461271	0.209849	20.026	0.00234657	2.62957	5.54578	1.37813	True
XL-019_PRKAG2	XL-019		Q9UGJ0	Q9UGJ0	5-AMP-activated protein kinase subunit gamma-2	PRKAG2	>sp|Q9UGJ0|AAKG2_HUMAN 5-AMP-activated protein kinase subunit gamma-2 OS=Homo sapiens GN=PRKAG2 PE=1 SV=1 XREF(PFAM)=CBS domain;	1	19	0	113.99	10368000	4969100	5932700	7900900	7750800	5459300	4876900	9841400	9292800	1	0.479273	0.572213	0.762047	0.747569	0.526553	0.47038	0.949209	0.896296	23.3056	5.72289	10	0.622176	0.923441	0.569697	0.712557	0.669911	8.77825	429.037	0.0884799	0.21673	0.706475	0.178289	1.04219	0.533207	0.273104	0.472269	0.0645531	False
XL-019_TBK1_$$	XL-019	$$	Q9UHD2	Q9UHD2	Serine/threonine-protein kinase TBK1	TBK1	>sp|Q9UHD2|TBK1_HUMAN Serine/threonine-protein kinase TBK1 OS=Homo sapiens GN=TBK1 PE=1 SV=1 XREF(PFAM)=Protein kinase domain (_KINASE_-PROTEIN);	1	65	0	323.31	518990000	545940000	649550000	590370000	538140000	444070000	247700000	189000000	20702000	1	1.05193	1.25157	1.13754	1.0369	0.855643	0.477273	0.364169	0.039889	28.9511	6.10817	0.96444	1.15452	0.0699321	-3.50712	0.721685	0.925479	0.198378	0.362745	0.0648178	0.140269	0.75011	0.403394	49.5851	0.000255097	3.59329	20.7995	2.66901	True
XL-019_RPS6KA6	XL-019		Q9UK32	Q9UK32	Ribosomal protein S6 kinase alpha-6	RPS6KA6	>sp|Q9UK32|KS6A6_HUMAN Ribosomal protein S6 kinase alpha-6 OS=Homo sapiens GN=RPS6KA6 PE=1 SV=1 XREF(PFAM)=Protein kinase domain (_KINASE_-PROTEIN);Protein kinase C terminal domain (UNCLEAR);	1	52	0	323.31	55011000	63319000	63201000	59910000	54292000	63718000	53471000	55793000	55033000	1	1.15102	1.14888	1.08905	0.98693	1.15828	0.972006	1.01422	1.0004	25.7132	6.2301	10	1.09654	0.99879	-0.1347	1.05482	0.969837	15.334	652.806	0.0357259	0.0564881	1.05774	0.0677579	1.20365	0.464412	0.333096	0.117047	0	False
XL-019_TNIK	XL-019		Q9UKE5	Q9UKE5	TRAF2 and NCK-interacting protein kinase	TNIK	>sp|Q9UKE5|TNIK_HUMAN TRAF2 and NCK-interacting protein kinase OS=Homo sapiens GN=TNIK PE=1 SV=1 XREF(PFAM)=CNH domain;Protein kinase domain (_KINASE_-PROTEIN);	1	15	0	26.417	1604100	770939	1925400	770939	770939	770939	2424500	770939	1034900	1	0.480606	1.2003	0.480606	0.480606	0.480606	1.51144	0.480606	0.645159	20.6133	5.63769	10	0.783646	0.562311	-0.478832	0.721959	0	102.023	8883.66	0.194393	0.476164	0.724718	0.325204	0.181628	0.995896	0.00178608	0.117906	0	False
XL-019_TAOK2	XL-019		Q9UL54	Q9UL54	Serine/threonine-protein kinase TAO2	TAOK2	>sp|Q9UL54|TAOK2_HUMAN Serine/threonine-protein kinase TAO2 OS=Homo sapiens GN=TAOK2 PE=1 SV=2 XREF(PFAM)=Protein kinase domain (_KINASE_-PROTEIN);	1	24	0	77.89	32260000	26391000	23160000	27481000	27507000	29077000	34550000	27069000	25311000	1	0.818072	0.717917	0.85186	0.852666	0.901333	1.07099	0.839089	0.784594	24.9432	7.24956	2.4369	0.809298	0.88782	0.133486	0.862822	0.893153	1.6798	14.5695	0.083614	0.0714708	0.858919	0.0909622	0.028951	1	0	0.015995	0	False
XL-019_AKT3	XL-019		Q9Y243	Q9Y243	RAC-gamma serine/threonine-protein kinase	AKT3	>sp|Q9Y243|AKT3_HUMAN RAC-gamma serine/threonine-protein kinase OS=Homo sapiens GN=AKT3 PE=1 SV=1 XREF(PFAM)=PH domain;Protein kinase domain (_KINASE_-PROTEIN);Protein kinase C terminal domain (UNCLEAR);	1	20	0	56.968	2914400	3510100	3010600	3171700	4300200	2968900	4324600	4985800	4224200	1	1.2044	1.03301	1.08829	1.4755	1.0187	1.48387	1.71075	1.44942	21.4748	6.10894	5.27943	1.15814	1.58167	0.449639	1.32607	0.840686	1.39586	66.9823	0.0901435	0.143529	1.31635	0.234606	3.96072	0.0807845	1.09267	0.818908	0.18869	False
XL-019_SIK3_$$	XL-019	$$	Q9Y2K2	Q9Y2K2	Serine/threonine-protein kinase SIK3	SIK3	>sp|Q9Y2K2|SIK3_HUMAN Serine/threonine-protein kinase SIK3 OS=Homo sapiens GN=SIK3 PE=1 SV=3 XREF(PFAM)=Protein kinase domain (_KINASE_-PROTEIN);	1	26	0	87.443	6877700	5148200	5523600	8795200	4550000	3661400	770939	770939	2028400	1	0.748535	0.803117	1.2788	0.661558	0.532358	0.112093	0.112093	0.294924	22.7135	6.65319	1.98676	0.930187	0.177438	-2.38962	0.529295	0.608195	0.278754	2.22385	0.116958	0.146044	0.558297	0.3654	9.77014	0.012439	1.90522	5.32604	1.34258	True
XL-019_MAP3K2	XL-019		Q9Y2U5	Q9Y2U5	Mitogen-activated protein kinase kinase kinase 2	MAP3K2	>sp|Q9Y2U5|M3K2_HUMAN Mitogen-activated protein kinase kinase kinase 2 OS=Homo sapiens GN=MAP3K2 PE=1 SV=2 XREF(PFAM)=PB1 domain;Protein kinase domain (_KINASE_-PROTEIN);	1	36	0	285.62	77654000	84263000	77952000	82193000	65885000	73051000	84347000	65094000	62307000	1	1.08511	1.00384	1.05845	0.848443	0.940724	1.08619	0.838257	0.802367	26.2106	5.64896	6.94696	0.998627	0.813835	-0.295209	0.946604	0.953336	2.55323	139.456	0.0386981	0.094783	0.949501	0.101559	2.69688	0.158416	0.800201	0.429017	0.0512689	False
XL-019_MAP4K5	XL-019		Q9Y4K4	Q9Y4K4	Mitogen-activated protein kinase kinase kinase kinase 5	MAP4K5	>sp|Q9Y4K4|M4K5_HUMAN Mitogen-activated protein kinase kinase kinase kinase 5 OS=Homo sapiens GN=MAP4K5 PE=1 SV=1 XREF(PFAM)=CNH domain;Protein kinase domain (_KINASE_-PROTEIN);	1	53	0	323.31	137710000	139660000	176690000	162510000	156640000	171310000	142180000	179360000	141060000	1	1.01416	1.28306	1.18009	1.13746	1.24399	1.03246	1.30245	1.02433	27.0371	8.36808	8.29605	1.00375	1.17189	0.211538	1.16527	0.932071	14.0403	751.058	0.124195	0.0507042	1.15237	0.0959173	1.31159	0.424306	0.372321	0.215531	0.00480149	False
XL-019_RIPK3	XL-019		Q9Y572	Q9Y572	Receptor-interacting serine/threonine-protein kinase 3	RIPK3	>sp|Q9Y572|RIPK3_HUMAN Receptor-interacting serine/threonine-protein kinase 3 OS=Homo sapiens GN=RIPK3 PE=1 SV=2 XREF(PFAM)=Protein kinase domain (_KINASE_-PROTEIN);RIP homotypic interaction motif;	1	13	0	87.108	15629000	8764200	8672800	11405000	10903000	11148000	9542600	15689000	12475000	1	0.560765	0.554917	0.729733	0.697613	0.713289	0.61057	1.00384	0.798196	23.8977	5.77833	10	0.667426	0.901065	0.433024	0.740757	0.775691	8.66939	383.09	0.0744337	0.182324	0.735743	0.141816	0.817289	0.648518	0.188078	0.333412	0.0256712	False
XL-019_CDC42BPB	XL-019		Q9Y5S2	Q9Y5S2	Serine/threonine-protein kinase MRCK beta	CDC42BPB	>sp|Q9Y5S2|MRCKB_HUMAN Serine/threonine-protein kinase MRCK beta OS=Homo sapiens GN=CDC42BPB PE=1 SV=2 XREF(PFAM)=Phorbol esters/diacylglycerol binding domain (C1 domain);CNH domain;DMPK coiled coil domain like;KELK-motif containing domain of MRCK Ser/Thr	1	121	0	323.31	183420000	218720000	246920000	214700000	215550000	224530000	207060000	229900000	208800000	1	1.19245	1.3462	1.17054	1.17517	1.22413	1.12888	1.25341	1.13837	27.4506	8.6398	9.99625	0.999999	1.2056	0.0157068	1.20545	0.9704	10611.7	907250	0.0836153	0.034136	1.19669	0.0683351	2.52402	0.176223	0.753936	0.00312817	0	False
XL-019_IRAK3	XL-019		Q9Y616	Q9Y616	Interleukin-1 receptor-associated kinase 3	IRAK3	>sp|Q9Y616|IRAK3_HUMAN Interleukin-1 receptor-associated kinase 3 OS=Homo sapiens GN=IRAK3 PE=1 SV=2 XREF(PFAM)=Death domain;Protein kinase domain (_KINASE_-PROTEIN);	1	34	0	323.31	47106000	37279000	42685000	46804000	46305000	33488000	30343000	41647000	31477000	1	0.791385	0.906148	0.993589	0.982996	0.710907	0.644143	0.884112	0.668216	25.4894	6.74813	10	0.927967	0.737182	-0.332052	0.821831	0.919911	5.47644	235.758	0.0580802	0.0670653	0.829501	0.121155	3.22945	0.116832	0.932438	0.53091	0.083777	False
XL-019_STK24	XL-019		Q9Y6E0	Q9Y6E0	Serine/threonine-protein kinase 24;Serine/threonine-protein kinase 24 36 kDa subunit;Serine/threonine-protein kinase 24 12 kDa subunit	STK24	>sp|Q9Y6E0|STK24_HUMAN Serine/threonine-protein kinase 24 OS=Homo sapiens GN=STK24 PE=1 SV=1 XREF(PFAM)=Protein kinase domain (_KINASE_-PROTEIN);	1	13	0	21.351	2976300	3309200	770939	770939	770939	2694800	770939	770939	770939	1	1.11185	0.259026	0.259026	0.259026	0.905419	0.259026	0.259026	0.259026	21.5051	8.26781	10	1.07583	0.347074	-1.62939	0.393568	0.279959	5.82421	222.464	0.270457	0.110414	0.444111	0.29996	4.96772	0.0522248	1.28212	2.64437	0.786333	False
XL-019_CSNK1G3	XL-019		Q9Y6M4	Q9Y6M4	Casein kinase I isoform gamma-3	CSNK1G3	>sp|Q9Y6M4|KC1G3_HUMAN Casein kinase I isoform gamma-3 OS=Homo sapiens GN=CSNK1G3 PE=1 SV=2 XREF(PFAM)=Casein kinase 1 gamma C terminal (NOT KINASE);Protein kinase domain (_KINASE_-PROTEIN);	1	23	0	278.29	32935000	33514000	31515000	31816000	33623000	27493000	25644000	38145000	42944000	1	1.01758	0.956885	0.966024	1.02089	0.834765	0.778625	1.15819	1.3039	24.9731	5.57503	6.09822	0.935336	1.26193	0.432077	1.02124	0.943857	1.08347	125.377	0.0433585	0.106182	1.01584	0.151459	5.67425	0.0399579	1.3984	0.912452	0.224118	False
XL-019_MAP3K4	XL-019		Q9Y6R4	Q9Y6R4	Mitogen-activated protein kinase kinase kinase 4	MAP3K4	>sp|Q9Y6R4|M3K4_HUMAN Mitogen-activated protein kinase kinase kinase 4 OS=Homo sapiens GN=MAP3K4 PE=1 SV=2 XREF(PFAM)=Protein kinase domain (_KINASE_-PROTEIN);	1	45	0	306.27	24896000	27276000	23255000	25282000	27771000	25278000	27516000	22694000	23354000	1	1.0956	0.934086	1.0155	1.11548	1.01534	1.10524	0.911552	0.938062	24.5694	5.72152	10	1.0413	0.924553	-0.171565	1.00632	0.972907	7.9085	389.789	0.0302695	0.0741448	1.00867	0.0702424	1.71486	0.308108	0.511297	0.182179	0.00182303	False
XL-228_BMPR1B_$$	XL-228	$$	O00238	O00238	Bone morphogenetic protein receptor type-1B	BMPR1B	>sp|O00238|BMR1B_HUMAN Bone morphogenetic protein receptor type-1B OS=Homo sapiens GN=BMPR1B PE=1 SV=1 XREF(PFAM)=Activin types I and II receptor domain;Protein tyrosine kinase (_KINASE_-PROTEIN);Transforming growth factor beta type I GS-motif;	1	12	0	59.487	5045800	4756900	5145100	4302300	4833500	3549600	666411	666411	666411	1	0.942744	1.01968	0.85265	0.957925	0.703476	0.132072	0.132072	0.132072	22.2667	6.38946	2.87255	0.946528	0.122164	-2.95378	0.561842	0.969184	0.0748293	1.1803	0.0292805	0.0464836	0.590185	0.381169	145.817	1.69e-05	4.77111	32.8254	3.15033	True
XL-228_PLK4_$$	XL-228	$$	O00444	O00444	Serine/threonine-protein kinase PLK4	PLK4	>sp|O00444|PLK4_HUMAN Serine/threonine-protein kinase PLK4 OS=Homo sapiens GN=PLK4 PE=1 SV=3 XREF(PFAM)=Protein kinase domain (_KINASE_-PROTEIN);POLO box duplicated region;	1	12	0	35.698	5757200	3731700	2589700	666411	666411	666411	666411	666411	666411	1	0.64818	0.449819	0.115753	0.115753	0.115753	0.115753	0.115753	0.115753	22.4569	8.27515	1.2339	0.978894	0.105213	-2.71246	0.190217	0.954065	0.0879728	0.274286	0.0532197	0.0258719	0.239503	0.231175	136.907	1.99e-05	4.70178	29.1071	3.02248	True
XL-228_PDXK	XL-228		O00764	O00764	Pyridoxal kinase	PDXK	>sp|O00764|PDXK_HUMAN Pyridoxal kinase OS=Homo sapiens GN=PDXK PE=1 SV=1 XREF(PFAM)=Phosphomethylpyrimidine kinase (_KINASE_-METABOLIC);	1	22	0	323.31	160230000	179590000	158760000	156640000	207880000	198450000	201340000	271010000	199990000	1	1.12083	0.990826	0.977595	1.29739	1.23853	1.25657	1.69138	1.24814	27.2556	6.76674	1.11427	1.02198	1.43942	0.486385	1.25583	0.862084	0.670794	1.72356	0.123374	0.153583	1.23919	0.206715	3.30741	0.112044	0.950611	0.816146	0.187646	False
XL-228_CIT	XL-228		O14578	O14578	Citron Rho-interacting kinase	CIT	>sp|O14578|CTRO_HUMAN Citron Rho-interacting kinase OS=Homo sapiens GN=CIT PE=1 SV=2 XREF(PFAM)=CNH domain;PH domain;Protein kinase domain (_KINASE_-PROTEIN);Protein kinase C terminal domain (UNCLEAR);	1	131	0	323.31	154150000	105930000	150540000	140450000	159760000	150230000	167250000	138620000	188010000	1	0.687188	0.976581	0.911126	1.03639	0.97457	1.08498	0.899254	1.21966	27.1998	2.52288	0.328584	0.886182	2.4786	0.378084	0.985314	0.894682	55.2855	1.34549	0.134911	47.3496	0.982105	0.123409	1.45227	0.378262	0.422207	0.41816	0.0480781	False
XL-228_CHEK1	XL-228		O14757	O14757	Serine/threonine-protein kinase Chk1	CHEK1	>sp|O14757|CHK1_HUMAN Serine/threonine-protein kinase Chk1 OS=Homo sapiens GN=CHEK1 PE=1 SV=2 XREF(PFAM)=Protein kinase domain (_KINASE_-PROTEIN);	1	21	0	61.294	23891000	29182000	28803000	23361000	29712000	30285000	29136000	34190000	22878000	1	1.22146	1.2056	0.977816	1.24365	1.26763	1.21954	1.43108	0.957599	24.51	4.77959	5.89584	1.21266	0.949883	-0.340535	1.19565	0.869805	1.34368e+06	1.02375e+07	0.0712589	189857	1.1874	0.130431	0.755358	0.684303	0.164752	0.264003	0.0116013	False
XL-228_AURKA_$$	XL-228	$$	O14965	O14965	Aurora kinase A	AURKA	>sp|O14965|AURKA_HUMAN Aurora kinase A OS=Homo sapiens GN=AURKA PE=1 SV=2 XREF(PFAM)=Protein kinase domain (_KINASE_-PROTEIN);	1	38	0	323.31	199950000	147330000	94586000	34097000	21446000	666411	666411	666411	666411	1	0.736834	0.473048	0.170528	0.107257	0.00333289	0.00333289	0.00333289	0.00333289	27.5751	8.07737	1.04036	0.99791	0.001	-9.27397	0.142769	0.986529	0.0447283	0.097341	0.0270655	0.0147917	0.197676	0.283562	701.135	3.12e-07	6.5061	222.891	5.2386	True
XL-228_GAK	XL-228		O14976	O14976	Cyclin-G-associated kinase	GAK	>sp|O14976|GAK_HUMAN Cyclin-G-associated kinase OS=Homo sapiens GN=GAK PE=1 SV=2 XREF(PFAM)=DnaJ domain;Protein kinase domain (_KINASE_-PROTEIN);C2 domain of PTEN tumour-suppressor protein;	1	79	0	323.31	655870000	629040000	647670000	557140000	693640000	608270000	695550000	626990000	474780000	1	0.959093	0.987498	0.849467	1.05759	0.927425	1.0605	0.955967	0.723893	29.2888	5.03853	2.39887	0.974348	0.715796	-0.416625	0.940358	0.964654	14.648	64.4702	0.0341267	2.23094	0.938564	0.0930173	3.80588	0.086987	1.06055	0.739434	0.158789	False
XL-228_EPHB6_$$	XL-228	$$	O15197	O15197	Ephrin type-B receptor 6	EPHB6	>sp|O15197|EPHB6_HUMAN Ephrin type-B receptor 6 OS=Homo sapiens GN=EPHB6 PE=1 SV=4 XREF(PFAM)=Ephrin type-A receptor 2 transmembrane domain;Ephrin receptor ligand binding domain;Fibronectin type III domain;GCC2 and GCC3;Protein tyrosine kinase (_KINASE_-PR	1	20	0	92.672	9434500	9611300	9400200	666411	9128400	666411	666411	666411	666411	1	1.01874	0.996364	0.0706355	0.967555	0.0706355	0.0706355	0.0706355	0.0706355	23.1695	7.3639	0.662706	1.10216	0.0200862	-4.79264	0.359225	0	0.889512	0.764251	0.360732	0.355503	0.40785	0.417047	3.95814	0.0808831	1.09214	3.19825	0.925085	False
XL-228_ACOX3	XL-228		O15254	O15254	Peroxisomal acyl-coenzyme A oxidase 3	ACOX3	>sp|O15254|ACOX3_HUMAN Peroxisomal acyl-coenzyme A oxidase 3 OS=Homo sapiens GN=ACOX3 PE=1 SV=2 XREF(PFAM)=Acyl-CoA oxidase;Acyl-CoA dehydrogenase, C-terminal domain;Acyl-CoA dehydrogenase, middle domain;	1	43	0	323.31	127460000	132820000	113630000	102270000	133390000	131160000	158190000	174290000	178310000	1	1.04205	0.891495	0.802369	1.04652	1.02903	1.2411	1.36741	1.39895	26.9255	6.20022	1.39461	0.932263	1.40138	0.585419	1.12913	0.959292	0.272655	0.983338	0.0486595	0.091985	1.11549	0.201159	14.9125	0.00471736	2.3263	1.91954	0.577074	False
XL-228_SLC16A3	XL-228		O15427	O15427	Monocarboxylate transporter 4	SLC16A3	>sp|O15427|MOT4_HUMAN Monocarboxylate transporter 4 OS=Homo sapiens GN=SLC16A3 PE=1 SV=1 XREF(PFAM)=Major Facilitator Superfamily;	1	11	0	80.008	5774800	6515600	666411	4984700	4483200	7044800	7254700	8408600	8406100	1	1.12828	0.1154	0.863181	0.776339	1.21992	1.25627	1.45609	1.45565	22.4613	6.63476	1.57414	0.692303	1.43284	1.0474	1.08325	0.350535	0.564863	2.89737	0.205359	0.272732	1.05512	0.390222	2.44097	0.185752	0.731067	1.23804	0.345677	False
XL-228_RIPK2	XL-228		O43353	O43353	Receptor-interacting serine/threonine-protein kinase 2	RIPK2	>sp|O43353|RIPK2_HUMAN Receptor-interacting serine/threonine-protein kinase 2 OS=Homo sapiens GN=RIPK2 PE=1 SV=2 XREF(PFAM)=Caspase recruitment domain;Protein tyrosine kinase (_KINASE_-PROTEIN);	1	45	0	323.31	282660000	343480000	296570000	229090000	367750000	306690000	379060000	419870000	335610000	1	1.21517	1.04921	0.810479	1.30103	1.08501	1.34105	1.48542	1.18733	28.0745	6.26105	9.99854	1.08209	1.34513	0.313924	1.19639	0.835169	10.9711	419.001	0.0875996	0.138508	1.18829	0.180459	1.65868	0.321602	0.492682	0.372009	0.0352755	False
XL-228_AP1G1	XL-228		O43747	O43747	AP-1 complex subunit gamma-1	AP1G1	>sp|O43747|AP1G1_HUMAN AP-1 complex subunit gamma-1 OS=Homo sapiens GN=AP1G1 PE=1 SV=5 XREF(PFAM)=Adaptin N terminal region;Adaptin C-terminal domain;	1	14	0	35.06	6219700	6102900	7254800	7154400	8211600	5626200	5844500	8589000	7551000	1	0.981221	1.16642	1.15028	1.32026	0.904577	0.939676	1.38093	1.21405	22.5684	5.7401	10	1.07925	1.29755	0.26576	1.14568	0.864934	7.88223	347.791	0.0709308	0.173744	1.14114	0.151287	1.29291	0.430934	0.365589	0.27731	0.0139344	False
XL-228_SYNGR2	XL-228		O43760	O43760	Synaptogyrin-2	SYNGR2	>sp|O43760|SNG2_HUMAN Synaptogyrin-2 OS=Homo sapiens GN=SYNGR2 PE=1 SV=1 XREF(PFAM)=Membrane-associating domain;	1	5	0	13.976	4785600	5536600	6830200	5862000	5816700	6172800	5156500	6048300	5564900	1	1.15693	1.42724	1.22492	1.21546	1.28987	1.0775	1.26385	1.16284	22.1903	8.55325	10	0.999965	1.23517	0.0942083	1.23414	0.940694	471.377	155216	0.119407	0.0487478	1.2201	0.0931856	1.71985	0.306947	0.512937	0.0755351	0	False
XL-228_ROCK2	XL-228		O75116	O75116	Rho-associated protein kinase 2	ROCK2	>sp|O75116|ROCK2_HUMAN Rho-associated protein kinase 2 OS=Homo sapiens GN=ROCK2 PE=1 SV=4 XREF(PFAM)=Protein kinase domain (_KINASE_-PROTEIN);Rho Binding;	1	129	0	323.31	589720000	495440000	632330000	526520000	635110000	575080000	543340000	667130000	703120000	1	0.840128	1.07225	0.89283	1.07697	0.975175	0.921353	1.13127	1.19229	29.1355	5.64129	5.13829	0.970161	1.17412	0.275288	1.02719	0.951902	0.830657	34.1224	0.0402969	0.0986373	1.02362	0.105498	2.80973	0.14809	0.829475	0.400174	0.0429354	False
XL-228_ULK1	XL-228		O75385	O75385	Serine/threonine-protein kinase ULK1	ULK1	>sp|O75385|ULK1_HUMAN Serine/threonine-protein kinase ULK1 OS=Homo sapiens GN=ULK1 PE=1 SV=2 XREF(PFAM)=Domain of unknown function (DUF3543);Protein kinase domain (_KINASE_-PROTEIN);	1	10	0	34.056	3865300	3920600	4455500	2426100	5611700	4169900	3712500	4240300	1297200	1	1.01431	1.15269	0.627662	1.45181	1.0788	0.960469	1.09702	0.335601	21.8821	4.94939	2.4049	1.05357	0.277355	-1.61391	0.967649	0.619325	32.8491	117.908	0.113259	19.9021	0.958183	0.278075	2.73545	0.15478	0.810286	1.67571	0.49835	False
XL-228_ERN1	XL-228		O75460	O75460	Serine/threonine-protein kinase/endoribonuclease IRE1;Serine/threonine-protein kinase;Endoribonuclease	ERN1	>sp|O75460|ERN1_HUMAN Serine/threonine-protein kinase/endoribonuclease IRE1 OS=Homo sapiens GN=ERN1 PE=1 SV=2 XREF(PFAM)=Protein kinase domain (_KINASE_-PROTEIN);Ribonuclease 2-5A;	1	39	0	173.95	12240000	12124000	11099000	7760800	10905000	11323000	12135000	11663000	7411300	1	0.990523	0.906781	0.634052	0.890931	0.925082	0.991422	0.952859	0.605498	23.5451	4.9259	3.15935	0.899596	0.595653	-0.558028	0.86843	0.884449	235.425	1145.49	0.058608	42.6871	0.863531	0.129518	1.84956	0.27865	0.55494	0.670939	0.133397	False
XL-228_RPS6KA5	XL-228		O75582	O75582	Ribosomal protein S6 kinase alpha-5	RPS6KA5	>sp|O75582|KS6A5_HUMAN Ribosomal protein S6 kinase alpha-5 OS=Homo sapiens GN=RPS6KA5 PE=1 SV=1 XREF(PFAM)=Protein kinase domain (_KINASE_-PROTEIN);Protein kinase C terminal domain (UNCLEAR);	1	29	0	134.71	11467000	12955000	13935000	6739000	19463000	17786000	19218000	15418000	12709000	1	1.12976	1.21523	0.587686	1.69731	1.55106	1.67594	1.34455	1.10831	23.451	7.23279	10	0.993072	1.44878	0.544867	1.3018	0.614403	12.7976	539.938	0.179735	0.155655	1.27936	0.306257	2.4966	0.179295	0.746432	0.782937	0.175117	False
XL-228_RPS6KA4	XL-228		O75676	O75676	Ribosomal protein S6 kinase alpha-4	RPS6KA4	>sp|O75676|KS6A4_HUMAN Ribosomal protein S6 kinase alpha-4 OS=Homo sapiens GN=RPS6KA4 PE=1 SV=1 XREF(PFAM)=Protein kinase domain (_KINASE_-PROTEIN);Protein kinase C terminal domain (UNCLEAR);	1	48	0	323.31	201500000	185770000	197260000	173300000	247360000	209340000	222380000	207780000	146190000	1	0.921935	0.978958	0.86005	1.22759	1.03891	1.10362	1.03117	0.725509	27.5862	4.9866	2.64004	1.02451	0.714225	-0.485613	0.987798	0.910458	45.6883	202.273	0.0551486	8.62631	0.984468	0.127253	1.95288	0.258529	0.587492	0.616571	0.113666	False
XL-228_STK16	XL-228		O75716	O75716	Serine/threonine-protein kinase 16	STK16	>sp|O75716|STK16_HUMAN Serine/threonine-protein kinase 16 OS=Homo sapiens GN=STK16 PE=1 SV=4 XREF(PFAM)=Protein kinase domain (_KINASE_-PROTEIN);	1	11	0	128.7	11282000	8878400	10590000	666411	8724500	8557100	6017600	666411	666411	1	0.786953	0.938663	0.0590685	0.773311	0.758474	0.533381	0.0590685	0.0590685	23.4275	5.84158	3.68406	0.676881	0.0501117	-3.75543	0.470251	0	0.601576	11.576	0.140358	0.341716	0.48458	0.345329	2.63044	0.164957	0.782628	2.10821	0.634963	False
XL-228_CDKL5	XL-228		O76039	O76039	Cyclin-dependent kinase-like 5	CDKL5	>sp|O76039|CDKL5_HUMAN Cyclin-dependent kinase-like 5 OS=Homo sapiens GN=CDKL5 PE=1 SV=1 XREF(PFAM)=Protein kinase domain (_KINASE_-PROTEIN);	1	5	0	8.979	666411	666411	1333900	666411	666411	666411	666411	666411	666411	1	1	2.00162	1	1	1	1	1	1	19.3461	7.63089	10	1.43091	0.99697	-0.521308	1.09374	0.371779	50.9461	4715.16	0.264224	0.16711	1.11557	0.288285	0.624578	0.764642	0.116542	0.313825	0.021248	False
XL-228_STK10_$$	XL-228	$$	O94804	O94804	Serine/threonine-protein kinase 10	STK10	>sp|O94804|STK10_HUMAN Serine/threonine-protein kinase 10 OS=Homo sapiens GN=STK10 PE=1 SV=1 XREF(PFAM)=Protein kinase domain (_KINASE_-PROTEIN);Polo kinase kinase (_KINASE_-PROTEIN);	1	66	0	323.31	162920000	166980000	175110000	132710000	123570000	89682000	59974000	22508000	666411	1	1.02492	1.07482	0.814572	0.75847	0.550466	0.368119	0.138154	0.00409042	27.2796	6.47708	0.741559	1.05534	0.001	-4.78326	0.539476	0.962431	0.16492	0.181964	0.0534528	0.0920816	0.57033	0.376275	118.975	2.83e-05	4.54757	45.4549	3.49942	True
XL-228_PRKD3_$$	XL-228	$$	O94806;Q00532;Q92772;Q8IVW4;Q9NRP7	O94806	Serine/threonine-protein kinase D3	PRKD3	>sp|O94806|KPCD3_HUMAN Serine/threonine-protein kinase D3 OS=Homo sapiens GN=PRKD3 PE=1 SV=1 XREF(PFAM)=Phorbol esters/diacylglycerol binding domain (C1 domain);PH domain;Protein kinase domain (_KINASE_-PROTEIN);	5	32	0	302.97	26495000	28956000	27096000	21734000	26657000	21387000	17515000	10589000	666411	1	1.09289	1.02268	0.820306	1.00611	0.807209	0.661068	0.39966	0.0251523	24.6592	5.72498	0.883002	1.00293	0.001	-3.62482	0.691985	0.941745	0.264518	0.395257	0.0543596	0.183793	0.706578	0.33772	49.0467	0.000262121	3.5815	21.1319	2.68554	True
XL-228_MAP3K6	XL-228		O95382	O95382	Mitogen-activated protein kinase kinase kinase 6	MAP3K6	>sp|O95382|M3K6_HUMAN Mitogen-activated protein kinase kinase kinase 6 OS=Homo sapiens GN=MAP3K6 PE=1 SV=3 XREF(PFAM)=Domain of unknown function (DUF4071);Protein kinase domain (_KINASE_-PROTEIN);	1	25	0	181.45	13359000	8983000	9989400	10317000	9222000	8234500	10500000	12313000	12186000	1	0.672431	0.747766	0.772288	0.690321	0.616401	0.785987	0.921701	0.912194	23.6713	5.89469	4.08382	0.72254	0.916994	0.343833	0.789229	0.879559	0.915508	30.8913	0.0566456	0.137553	0.784571	0.109126	0.885138	0.61127	0.213767	0.291896	0.0167017	False
XL-228_MAP4K4	XL-228		O95819	O95819	Mitogen-activated protein kinase kinase kinase kinase 4	MAP4K4	>sp|O95819|M4K4_HUMAN Mitogen-activated protein kinase kinase kinase kinase 4 OS=Homo sapiens GN=MAP4K4 PE=1 SV=2 XREF(PFAM)=CNH domain;Protein kinase domain (_KINASE_-PROTEIN);	1	18	0	92.447	6633100	6247000	6006100	7285900	8276200	5854000	7906100	8177500	4222300	1	0.941792	0.905474	1.09842	1.24771	0.882544	1.19192	1.23283	0.63655	22.6613	4.85885	3.61696	1.06764	0.615195	-0.735625	1.02883	0.844668	1038.52	5187.94	0.0728367	328.999	1.01892	0.172656	2.29184	0.204688	0.688907	0.944668	0.236319	False
XL-228_LATS1	XL-228		O95835;Q9NRM7	O95835	Serine/threonine-protein kinase LATS1	LATS1	>sp|O95835|LATS1_HUMAN Serine/threonine-protein kinase LATS1 OS=Homo sapiens GN=LATS1 PE=1 SV=1 XREF(PFAM)=Protein kinase domain (_KINASE_-PROTEIN);UBA/TS-N domain;	2	30	0	183.82	16310000	18068000	20041000	16591000	25819000	16218000	18447000	20004000	15107000	1	1.10779	1.22876	1.01723	1.58302	0.994359	1.13102	1.22649	0.926242	23.9593	4.91222	3.0633	1.17583	0.914241	-0.33835	1.14979	0.764602	413.144	1877.92	0.0952365	72.521	1.1454	0.162671	0.403322	0.90402	0.043822	0.177227	0.00150542	False
XL-228_PAK4_#	XL-228	#	O96013;Q9P286	O96013	Serine/threonine-protein kinase PAK 4	PAK4	>sp|O96013|PAK4_HUMAN Serine/threonine-protein kinase PAK 4 OS=Homo sapiens GN=PAK4 PE=1 SV=1 XREF(PFAM)=P21-Rho-binding domain;Protein kinase domain (_KINASE_-PROTEIN);	2	47	0	323.31	455490000	522060000	526900000	410170000	460730000	404510000	417920000	400470000	144850000	1	1.14615	1.15678	0.900503	1.0115	0.888077	0.917517	0.879207	0.318009	28.7628	4.86885	0.836566	1.0348	0.001	-1.5554	0.889892	0.930428	2.40855	1.28859	0.0620654	2.01895	0.889168	0.228821	15.1817	0.00452365	2.34451	5.38717	1.35258	True
XL-228_ABL1_$$	XL-228	$$	P00519	P00519	Tyrosine-protein kinase ABL1	ABL1	>sp|P00519|ABL1_HUMAN Tyrosine-protein kinase ABL1 OS=Homo sapiens GN=ABL1 PE=1 SV=4 XREF(PFAM)=F-actin binding;Protein tyrosine kinase (_KINASE_-PROTEIN);SH2 domain;SH3 domain;	1	71	0	323.31	189030000	175970000	172280000	124450000	112910000	66820000	47916000	25254000	4589300	1	0.93091	0.91139	0.658361	0.597313	0.353489	0.253484	0.133598	0.0242782	27.494	6.89022	0.608954	1.02887	0.00309007	-4.58627	0.432934	0.97553	0.151824	0.109292	0.0473561	0.066259	0.471875	0.33023	186.61	9.06e-06	5.04269	57.1489	3.74699	True
XL-228_EGFR	XL-228		P00533	P00533	Epidermal growth factor receptor	EGFR	>sp|P00533|EGFR_HUMAN Epidermal growth factor receptor OS=Homo sapiens GN=EGFR PE=1 SV=2 XREF(PFAM)=Furin-like cysteine rich region;Growth factor receptor domain IV;Protein tyrosine kinase (_KINASE_-PROTEIN);Receptor L domain;	1	31	0	203.96	27129000	24320000	33516000	26641000	26416000	27121000	32624000	32797000	42694000	1	0.896458	1.23543	0.982012	0.973718	0.999705	1.20255	1.20893	1.57374	24.6933	5.04325	0.825559	1.01801	1.77092	0.620667	1.14713	0.930469	2.25108	1.46643	0.0698993	1.26714	1.14482	0.192377	8.13354	0.0186553	1.7292	1.61383	0.477649	False
XL-228_PRKCB	XL-228		P05771	P05771	Protein kinase C beta type	PRKCB	>sp|P05771|KPCB_HUMAN Protein kinase C beta type OS=Homo sapiens GN=PRKCB PE=1 SV=4 XREF(PFAM)=Phorbol esters/diacylglycerol binding domain (C1 domain);C2 domain;Protein kinase domain (_KINASE_-PROTEIN);Protein kinase C terminal domain (UNCLEAR);	1	58	0	323.31	252820000	255570000	228500000	184060000	245860000	250220000	270110000	229420000	116240000	1	1.01088	0.903805	0.728028	0.972471	0.989716	1.06839	0.907444	0.459774	27.9135	5.03768	2.31867	0.944984	0.440426	-1.00522	0.878581	0.916052	9.96077	41.7518	0.0512129	3.11904	0.875131	0.170748	6.45017	0.0306447	1.51364	2.27302	0.683484	False
XL-228_INSR_$$	XL-228	$$	P06213	P06213	Insulin receptor;Insulin receptor subunit alpha;Insulin receptor subunit beta	INSR	>sp|P06213|INSR_HUMAN Insulin receptor OS=Homo sapiens GN=INSR PE=1 SV=4 XREF(PFAM)=Fibronectin type III domain;Furin-like cysteine rich region;Protein tyrosine kinase (_KINASE_-PROTEIN);Receptor L domain;	1	51	0	204.26	67141000	66708000	66017000	53930000	38866000	28903000	20168000	9459600	666411	1	0.993551	0.983259	0.803235	0.578871	0.430482	0.300383	0.140892	0.00992554	26.0007	6.76654	0.652088	1.06698	0.001	-4.77066	0.475318	0.977482	0.135332	0.113444	0.045169	0.065725	0.514264	0.355818	207.066	6.96e-06	5.15736	62.7018	3.84766	True
XL-228_LCK_$$	XL-228	$$	P06239	P06239	Tyrosine-protein kinase Lck	LCK	>sp|P06239|LCK_HUMAN Tyrosine-protein kinase Lck OS=Homo sapiens GN=LCK PE=1 SV=6 XREF(PFAM)=Protein tyrosine kinase (_KINASE_-PROTEIN);SH2 domain;SH3 domain;	1	38	0	323.31	547360000	475690000	438800000	295180000	406600000	245170000	173560000	110970000	37659000	1	0.869062	0.801666	0.539279	0.742838	0.447914	0.317086	0.202737	0.0688012	29.0279	6.61295	0.475201	0.959821	0.001	-3.25612	0.463177	0.899636	0.544814	0.217672	0.100462	0.216275	0.491183	0.283289	32.4272	0.000728918	3.13732	14.9282	2.32738	True
XL-228_FYN_$$	XL-228	$$	P06241	P06241	Tyrosine-protein kinase Fyn	FYN	>sp|P06241|FYN_HUMAN Tyrosine-protein kinase Fyn OS=Homo sapiens GN=FYN PE=1 SV=3 XREF(PFAM)=Protein tyrosine kinase (_KINASE_-PROTEIN);SH2 domain;SH3 domain;	1	39	0	323.31	191030000	174640000	144130000	103920000	83136000	47864000	31784000	15823000	666411	1	0.914202	0.754489	0.543998	0.435199	0.250558	0.166382	0.0828299	0.00348852	27.5092	7.31019	0.600016	1.03674	0.001	-5.2747	0.343231	0.98453	0.105577	0.0744882	0.0365056	0.0403839	0.387727	0.316654	351.452	1.81e-06	5.74164	91.2092	4.25635	True
XL-228_CDK1	XL-228		P06493	P06493	Cyclin-dependent kinase 1	CDK1	>sp|P06493|CDK1_HUMAN Cyclin-dependent kinase 1 OS=Homo sapiens GN=CDK1 PE=1 SV=3 XREF(PFAM)=Protein kinase domain (_KINASE_-PROTEIN);	1	31	0	323.31	247260000	231620000	232960000	175050000	263900000	288940000	283770000	311000000	179670000	1	0.936747	0.942166	0.707959	1.0673	1.16857	1.14766	1.25779	0.726644	27.8815	7.12737	10	0.881769	1.07567	0.286757	1.00802	0.779226	119.118	9351.28	0.121014	0.104803	1.00066	0.168643	0.706298	0.713763	0.146446	0.219437	0.00524433	False
XL-228_PYGL	XL-228		P06737	P06737	Glycogen phosphorylase, liver form	PYGL	>sp|P06737|PYGL_HUMAN Glycogen phosphorylase, liver form OS=Homo sapiens GN=PYGL PE=1 SV=4 XREF(PFAM)=Carbohydrate phosphorylase;	1	69	0	323.31	197770000	198230000	197220000	180570000	210380000	196220000	226510000	263950000	272890000	1	1.00233	0.997219	0.91303	1.06376	0.992163	1.14532	1.33463	1.37984	27.5592	5.91977	1.98695	0.990339	1.37519	0.47296	1.12477	0.989054	0.130318	1.07457	0.0217004	0.0489179	1.1157	0.161536	38.7639	0.000469705	3.32817	1.85875	0.557869	False
XL-228_FES	XL-228		P07332	P07332	Tyrosine-protein kinase Fes/Fps	FES	>sp|P07332|FES_HUMAN Tyrosine-protein kinase Fes/Fps OS=Homo sapiens GN=FES PE=1 SV=3 XREF(PFAM)=Fes/CIP4, and EFC/F-BAR homology domain;Protein tyrosine kinase (_KINASE_-PROTEIN);SH2 domain;	1	56	0	323.31	209650000	216300000	190590000	175530000	216080000	188390000	224390000	208110000	148820000	1	1.03172	0.909087	0.837253	1.03067	0.898593	1.07031	0.992654	0.70985	27.6434	4.95609	2.97123	0.966185	0.702327	-0.433794	0.937124	0.951206	94.5537	454.85	0.039551	14.255	0.933543	0.0995539	2.97759	0.134359	0.871734	0.689713	0.140308	False
XL-228_YES1_$$	XL-228	$$	P07947	P07947	Tyrosine-protein kinase Yes	YES1	>sp|P07947|YES_HUMAN Tyrosine-protein kinase Yes OS=Homo sapiens GN=YES1 PE=1 SV=3 XREF(PFAM)=Protein tyrosine kinase (_KINASE_-PROTEIN);SH2 domain;SH3 domain;	1	38	0	321.08	44983000	63000000	51470000	33849000	40631000	24355000	16916000	22894000	666411	1	1.40053	1.14421	0.752484	0.903252	0.541427	0.376053	0.508948	0.0148147	25.4229	6.6891	0.541018	1.28394	0.0837948	-2.87883	0.641665	0.641434	0.730299	0.401674	0.213648	0.380313	0.682356	0.390035	10.2755	0.011107	1.9544	6.06438	1.45782	True
XL-228_LYN_$$	XL-228	$$	P07948	P07948	Tyrosine-protein kinase Lyn	LYN	>sp|P07948|LYN_HUMAN Tyrosine-protein kinase Lyn OS=Homo sapiens GN=LYN PE=1 SV=3 XREF(PFAM)=Protein tyrosine kinase (_KINASE_-PROTEIN);SH2 domain;SH3 domain;	1	62	0	323.31	635890000	629300000	561480000	397640000	664580000	525450000	463550000	335660000	153280000	1	0.989637	0.882983	0.625328	1.04512	0.826322	0.728978	0.527859	0.241048	29.2442	5.5425	1.11314	0.889945	0.212343	-1.78241	0.712578	0.842888	0.558517	1.35985	0.0769982	0.290098	0.721361	0.242515	8.42915	0.0172539	1.76311	4.05749	1.1123	True
XL-228_RET_$$	XL-228	$$	P07949	P07949	Proto-oncogene tyrosine-protein kinase receptor Ret;Soluble RET kinase fragment;Extracellular cell-membrane anchored RET cadherin 120 kDa fragment	RET	>sp|P07949|RET_HUMAN Proto-oncogene tyrosine-protein kinase receptor Ret OS=Homo sapiens GN=RET PE=1 SV=3 XREF(PFAM)=Cadherin domain;Protein tyrosine kinase (_KINASE_-PROTEIN);	1	56	0	323.31	153660000	142610000	112480000	57243000	13786000	14843000	2930900	1120200	666411	1	0.928088	0.732006	0.37253	0.0897176	0.0965964	0.0190739	0.00729012	0.00433692	27.1952	7.70226	1.31784	1.00162	0.0172864	-5.73842	0.225681	0.987956	0.0404395	0.137922	0.0264321	0.0159965	0.280551	0.346455	742.166	2.7e-07	6.56911	141.985	4.74182	True
XL-228_IGF1R_$$	XL-228	$$	P08069	P08069	Insulin-like growth factor 1 receptor;Insulin-like growth factor 1 receptor alpha chain;Insulin-like growth factor 1 receptor beta chain	IGF1R	>sp|P08069|IGF1R_HUMAN Insulin-like growth factor 1 receptor OS=Homo sapiens GN=IGF1R PE=1 SV=1 XREF(PFAM)=Furin-like cysteine rich region;Protein tyrosine kinase (_KINASE_-PROTEIN);Receptor L domain;	1	53	0	323.31	231130000	224360000	244690000	186660000	177680000	147400000	112170000	87259000	19580000	1	0.970709	1.05867	0.807597	0.768745	0.637736	0.485311	0.377532	0.0847142	27.7841	6.12978	0.521352	1.04796	0.001	-2.88998	0.609782	0.964434	0.357026	0.16634	0.0617297	0.182831	0.634907	0.30408	77.2734	8.41e-05	4.07521	23.2229	2.78422	True
XL-228_HCK_$$	XL-228	$$	P08631;Q9H6Q3	P08631	Tyrosine-protein kinase HCK	HCK	>sp|P08631|HCK_HUMAN Tyrosine-protein kinase HCK OS=Homo sapiens GN=HCK PE=1 SV=5 XREF(PFAM)=Protein tyrosine kinase (_KINASE_-PROTEIN);SH2 domain;SH3 domain;	2	53	0	323.31	415620000	451080000	394420000	313930000	427580000	315110000	302020000	216950000	71057000	1	1.08532	0.948992	0.755329	1.02878	0.758169	0.726673	0.521991	0.170966	28.6307	5.4363	0.661234	0.979197	0.001	-2.30809	0.721576	0.907869	0.920978	0.548741	0.0817821	0.554345	0.732825	0.272627	19.4673	0.00251082	2.60018	8.44885	1.76534	True
XL-228_PDGFRB	XL-228		P09619	P09619	Platelet-derived growth factor receptor beta	PDGFRB	>sp|P09619|PGFRB_HUMAN Platelet-derived growth factor receptor beta OS=Homo sapiens GN=PDGFRB PE=1 SV=1 XREF(PFAM)=Immunoglobulin I-set domain;Immunoglobulin domain;Immunoglobulin domain;Protein tyrosine kinase (_KINASE_-PROTEIN);	1	21	0	87.774	19588000	15929000	20407000	18763000	16201000	17491000	14131000	13569000	13415000	1	0.813202	1.04181	0.957882	0.827088	0.892945	0.721411	0.69272	0.684858	24.2235	6.37079	1.19023	0.942209	0.676264	-0.473788	0.819261	0.952156	0.5178	1.41745	0.051602	0.088646	0.827858	0.121173	5.89179	0.0369899	1.43192	1.03311	0.269693	False
XL-228_ARAF	XL-228		P10398	P10398	Serine/threonine-protein kinase A-Raf	ARAF	>sp|P10398|ARAF_HUMAN Serine/threonine-protein kinase A-Raf OS=Homo sapiens GN=ARAF PE=1 SV=2 XREF(PFAM)=Phorbol esters/diacylglycerol binding domain (C1 domain);Protein tyrosine kinase (_KINASE_-PROTEIN);Raf-like Ras-binding domain;	1	16	0	33.729	3436500	4868200	4259600	4062500	4473400	4206000	4931100	4783000	5190700	1	1.41662	1.23952	1.18216	1.30173	1.22392	1.43492	1.39182	1.51046	21.7125	2.52288	0.117545	1.03103	2.24222	0.263078	1.34289	0.951011	57.8636	0.393662	0.112851	10.8074	1.32855	0.121218	4.99646	0.0516305	1.28709	0.458227	0.0601464	False
XL-228_PYGB	XL-228		P11216	P11216	Glycogen phosphorylase, brain form	PYGB	>sp|P11216|PYGB_HUMAN Glycogen phosphorylase, brain form OS=Homo sapiens GN=PYGB PE=1 SV=5 XREF(PFAM)=Carbohydrate phosphorylase;	1	29	0	98.976	9649000	9327500	9279900	8980300	11848000	9535600	11943000	11850000	10623000	1	0.96668	0.961747	0.930697	1.2279	0.988247	1.23774	1.22811	1.10094	23.2019	7.28053	10	0.958624	1.1571	0.271478	1.09546	0.952512	8.18814	328.951	0.058239	0.0504363	1.08544	0.114184	3.68422	0.0923295	1.03466	0.433385	0.05257	False
XL-228_PIM1	XL-228		P11309;Q86V86	P11309	Serine/threonine-protein kinase pim-1	PIM1	>sp|P11309|PIM1_HUMAN Serine/threonine-protein kinase pim-1 OS=Homo sapiens GN=PIM1 PE=1 SV=3 XREF(PFAM)=Protein kinase domain (_KINASE_-PROTEIN);	2	16	0	186.76	14496000	15879000	12394000	8602300	19208000	15595000	17819000	18633000	20445000	1	1.09541	0.854994	0.593426	1.32506	1.07581	1.22924	1.28539	1.41039	23.7892	7.21123	10	0.865085	1.26937	0.553202	1.1368	0.810337	13.5236	636.439	0.117756	0.101979	1.11738	0.234789	3.47353	0.102703	0.988416	0.949354	0.238092	False
XL-228_SRC_$$	XL-228	$$	P12931	P12931	Proto-oncogene tyrosine-protein kinase Src	SRC	>sp|P12931|SRC_HUMAN Proto-oncogene tyrosine-protein kinase Src OS=Homo sapiens GN=SRC PE=1 SV=3 XREF(PFAM)=Protein tyrosine kinase (_KINASE_-PROTEIN);SH2 domain;SH3 domain;	1	48	0	323.31	536850000	540260000	425040000	311010000	427940000	292940000	233300000	151240000	46875000	1	1.00635	0.79173	0.579324	0.797131	0.545665	0.434572	0.281717	0.0873149	28.9999	6.35075	0.448033	0.990689	0.001	-2.76903	0.528798	0.883852	0.764904	0.250909	0.113284	0.318702	0.553601	0.282713	23.8368	0.0015431	2.81161	10.916	2.01377	True
XL-228_BRAF	XL-228		P15056	P15056	Serine/threonine-protein kinase B-raf	BRAF	>sp|P15056|BRAF_HUMAN Serine/threonine-protein kinase B-raf OS=Homo sapiens GN=BRAF PE=1 SV=4 XREF(PFAM)=Phorbol esters/diacylglycerol binding domain (C1 domain);Protein tyrosine kinase (_KINASE_-PROTEIN);Raf-like Ras-binding domain;	1	28	0	274.06	46553000	41244000	39286000	31009000	51814000	50044000	63241000	55391000	53557000	1	0.885958	0.843898	0.666101	1.11301	1.07499	1.35847	1.18985	1.15045	25.4724	7.10259	5.36311	0.825171	1.18973	0.527866	1.06028	0.899468	1.32032	68.1788	0.0831229	0.0723212	1.04501	0.192622	5.28443	0.0461607	1.33573	1.11203	0.299223	False
XL-228_PHKG2_$$	XL-228	$$	P15735	P15735	Phosphorylase b kinase gamma catalytic chain, liver/testis isoform	PHKG2	>sp|P15735|PHKG2_HUMAN Phosphorylase b kinase gamma catalytic chain, liver/testis isoform OS=Homo sapiens GN=PHKG2 PE=1 SV=1 XREF(PFAM)=Protein kinase domain (_KINASE_-PROTEIN);	1	13	0	92.798	11316000	9235200	7690800	6928700	11153000	9149800	5417100	5032500	666411	1	0.816119	0.679639	0.612292	0.985596	0.808572	0.478712	0.444724	0.058891	23.4319	5.52882	1.01314	0.796164	0.0255492	-3.09886	0.594897	0.76064	0.681011	1.28947	0.0918743	0.388686	0.604606	0.268087	8.28436	0.0179213	1.74663	5.28798	1.33631	True
XL-228_FER_$$	XL-228	$$	P16591	P16591	Tyrosine-protein kinase Fer	FER	>sp|P16591|FER_HUMAN Tyrosine-protein kinase Fer OS=Homo sapiens GN=FER PE=1 SV=2 XREF(PFAM)=Fes/CIP4, and EFC/F-BAR homology domain;Protein tyrosine kinase (_KINASE_-PROTEIN);SH2 domain;	1	65	0	323.31	264070000	278580000	263080000	199690000	192110000	138910000	89449000	65252000	24805000	1	1.05495	0.996251	0.756201	0.727496	0.526035	0.338732	0.247101	0.0939334	27.9763	6.65849	0.613213	1.07825	0.0657159	-3.15999	0.541523	0.967125	0.201339	0.147556	0.0573985	0.0943069	0.576488	0.329372	109.343	3.51e-05	4.45495	30.3983	3.06856	True
XL-228_PRKCA_$$	XL-228	$$	P17252;P05129	P17252	Protein kinase C alpha type	PRKCA	>sp|P17252|KPCA_HUMAN Protein kinase C alpha type OS=Homo sapiens GN=PRKCA PE=1 SV=4 XREF(PFAM)=Phorbol esters/diacylglycerol binding domain (C1 domain);C2 domain;Protein kinase domain (_KINASE_-PROTEIN);	2	50	0	186.78	154140000	150990000	142170000	130660000	153030000	156130000	143370000	92692000	30576000	1	0.979564	0.922343	0.847671	0.992799	1.01291	0.930128	0.601349	0.198365	27.1997	5.44042	1.72388	0.95743	0.217133	-2.02018	0.786411	0.967839	0.161881	1.16284	0.0317424	0.0984134	0.794852	0.259945	47.6766	0.000281255	3.5509	12.8518	2.17611	True
XL-228_PRKACA	XL-228		P17612	P17612	cAMP-dependent protein kinase catalytic subunit alpha	PRKACA	>sp|P17612|KAPCA_HUMAN cAMP-dependent protein kinase catalytic subunit alpha OS=Homo sapiens GN=PRKACA PE=1 SV=2 XREF(PFAM)=Protein kinase domain (_KINASE_-PROTEIN);	1	27	0	323.31	449390000	428860000	407400000	275040000	440740000	516960000	513240000	585210000	449030000	1	0.954316	0.906562	0.61203	0.980752	1.15036	1.14208	1.30223	0.999199	28.7434	6.95474	4.53219	0.843848	1.15239	0.449578	1.03143	0.859735	0.566347	51.0852	0.0852067	0.0964664	1.01797	0.179978	2.48993	0.180053	0.7446	0.654163	0.127261	False
XL-228_RPL35A	XL-228		P18077	P18077	60S ribosomal protein L35a	RPL35A	>sp|P18077|RL35A_HUMAN 60S ribosomal protein L35a OS=Homo sapiens GN=RPL35A PE=1 SV=2 XREF(PFAM)=Ribosomal protein L35Ae;	1	8	0	32.22	29033000	22439000	22329000	32363000	19287000	32616000	33976000	33599000	34062000	1	0.772879	0.76909	1.1147	0.664313	1.12341	1.17025	1.15727	1.17322	24.7912	6.63118	7.81236	0.854551	1.16411	0.445984	1.01771	0.859823	5.81293	418.503	0.0834662	0.0963833	1.00742	0.182672	3.09564	0.125725	0.900578	0.723227	0.15274	False
XL-228_CSNK2A2_$$	XL-228	$$	P19784	P19784	Casein kinase II subunit alpha	CSNK2A2	>sp|P19784|CSK22_HUMAN Casein kinase II subunit alpha OS=Homo sapiens GN=CSNK2A2 PE=1 SV=1 XREF(PFAM)=Protein kinase domain (_KINASE_-PROTEIN);	1	29	0	323.31	224670000	186830000	156630000	122110000	247790000	201820000	138500000	93516000	11515000	1	0.831575	0.697156	0.543508	1.10291	0.898295	0.61646	0.416237	0.0512529	27.7432	5.57064	1.475	0.820939	0.0737211	-3.12015	0.623671	0.672986	0.416131	2.03984	0.0955442	0.27072	0.634548	0.297695	6.41624	0.0309853	1.50884	4.31112	1.16222	True
XL-228_EPHA1_$$	XL-228	$$	P21709	P21709	Ephrin type-A receptor 1	EPHA1	>sp|P21709|EPHA1_HUMAN Ephrin type-A receptor 1 OS=Homo sapiens GN=EPHA1 PE=1 SV=4 XREF(PFAM)=Ephrin type-A receptor 2 transmembrane domain;Ephrin receptor ligand binding domain;Fibronectin type III domain;Protein tyrosine kinase (_KINASE_-PROTEIN);SAM dom	1	13	0	169.91	2834500	3134700	2423000	666411	666411	666411	666411	666411	666411	1	1.10591	0.854824	0.235107	0.235107	0.235107	0.235107	0.235107	0.235107	21.4347	7.85237	3.55647	1.05522	0.230935	-2.18735	0.36921	0.982582	0.0450115	0.878612	0.0296876	0.0185086	0.419763	0.318327	317.254	2.35e-06	5.62847	30.8603	3.0846	True
XL-228_COMT	XL-228		P21964	P21964	Catechol O-methyltransferase	COMT	>sp|P21964|COMT_HUMAN Catechol O-methyltransferase OS=Homo sapiens GN=COMT PE=1 SV=2 XREF(PFAM)=O-methyltransferase;	1	12	0	73.091	4239400	6116100	5579600	5019100	5653000	4815600	5685300	6085300	666411	1	1.44268	1.31613	1.18392	1.33344	1.13592	1.34106	1.43542	0.157195	22.0154	4.94008	2.88511	1.29051	0.107083	-2.86803	1.16437	0.846091	40.2396	180.064	0.0776785	30.6792	1.14731	0.353653	13.9575	0.00550548	2.2592	7.62519	1.66836	True
XL-228_PRKACG	XL-228		P22612	P22612	cAMP-dependent protein kinase catalytic subunit gamma	PRKACG	>sp|P22612|KAPCG_HUMAN cAMP-dependent protein kinase catalytic subunit gamma OS=Homo sapiens GN=PRKACG PE=1 SV=3 XREF(PFAM)=Protein kinase domain (_KINASE_-PROTEIN);	1	4	0	68.484	12394000	11474000	7003900	12294000	10351000	11766000	13619000	16092000	6700600	1	0.925771	0.565104	0.991932	0.835162	0.94933	1.09884	1.29837	0.540633	23.5631	4.78111	5.67603	0.953438	0.526715	-0.817955	0.925615	0.660669	649283	4.75009e+06	0.101587	159681	0.912355	0.208748	1.12515	0.496472	0.304105	0.616125	0.113506	False
XL-228_PRKACB	XL-228		P22694	P22694	cAMP-dependent protein kinase catalytic subunit beta	PRKACB	>sp|P22694|KAPCB_HUMAN cAMP-dependent protein kinase catalytic subunit beta OS=Homo sapiens GN=PRKACB PE=1 SV=2 XREF(PFAM)=Protein kinase domain (_KINASE_-PROTEIN);	1	26	0	147.49	23799000	26796000	20027000	15940000	26742000	24301000	26917000	35545000	19842000	1	1.12593	0.841506	0.669776	1.12366	1.02109	1.13101	1.49355	0.833733	24.5044	7.1207	10	0.890146	1.13665	0.352668	1.05024	0.658006	130.88	10842.4	0.152997	0.132503	1.04109	0.21289	0.631125	0.760498	0.118902	0.243378	0.00836948	False
XL-228_JAK1	XL-228		P23458	P23458	Tyrosine-protein kinase JAK1	JAK1	>sp|P23458|JAK1_HUMAN Tyrosine-protein kinase JAK1 OS=Homo sapiens GN=JAK1 PE=1 SV=2 XREF(PFAM)=Protein tyrosine kinase (_KINASE_-PROTEIN);	1	58	0	323.31	80771000	82098000	87058000	68593000	84610000	77563000	87554000	96812000	62118000	1	1.01643	1.07784	0.849228	1.04753	0.960283	1.08398	1.1986	0.769063	26.2673	4.80256	4.43759	1.03048	0.754836	-0.420767	1.01083	0.927398	15516.3	88589.1	0.0492851	3225.89	1.00322	0.110193	1.86418	0.27568	0.559595	0.527896	0.0827602	False
XL-228_CDK2	XL-228		P24941	P24941	Cyclin-dependent kinase 2	CDK2	>sp|P24941|CDK2_HUMAN Cyclin-dependent kinase 2 OS=Homo sapiens GN=CDK2 PE=1 SV=2 XREF(PFAM)=Protein kinase domain (_KINASE_-PROTEIN);	1	37	0	323.31	383920000	434150000	345530000	272810000	441770000	403310000	420200000	389200000	141930000	1	1.13083	0.900005	0.710591	1.15068	1.05051	1.0945	1.01375	0.369686	28.5162	4.98448	2.49796	1.00506	0.337332	-1.3987	0.926032	0.843133	21.5731	88.3286	0.0712767	9.55931	0.919033	0.224711	5.53343	0.0420573	1.37616	2.61138	0.777537	False
XL-228_ADRBK1	XL-228		P25098;P35626	P25098	Beta-adrenergic receptor kinase 1	ADRBK1	>sp|P25098|ARBK1_HUMAN Beta-adrenergic receptor kinase 1 OS=Homo sapiens GN=ADRBK1 PE=1 SV=2 XREF(PFAM)=PH domain;Protein kinase domain (_KINASE_-PROTEIN);Regulator of G protein signaling domain;	2	21	0	50.378	11811000	11883000	13041000	10871000	10944000	11835000	14112000	15532000	15653000	1	1.0061	1.10414	0.920413	0.926594	1.00203	1.19482	1.31505	1.32529	23.4936	6.08123	2.57857	0.989178	1.3216	0.417952	1.11869	0.979247	0.168437	2.79449	0.030536	0.0548305	1.10992	0.153127	17.6472	0.00317187	2.49869	1.273	0.358389	False
XL-228_MAPK3	XL-228		P27361	P27361	Mitogen-activated protein kinase 3	MAPK3	>sp|P27361|MK03_HUMAN Mitogen-activated protein kinase 3 OS=Homo sapiens GN=MAPK3 PE=1 SV=4 XREF(PFAM)=Protein kinase domain (_KINASE_-PROTEIN);	1	38	0	323.31	307770000	319750000	287150000	241400000	337810000	335230000	372480000	450420000	413610000	1	1.03893	0.933002	0.784352	1.09761	1.08922	1.21025	1.4635	1.34389	28.1973	6.28715	1.32341	0.944843	1.40693	0.571443	1.14879	0.93736	0.359306	1.1803	0.0631605	0.113702	1.13455	0.204082	9.16396	0.014348	1.84321	1.54516	0.454328	False
XL-228_MARK3_$$	XL-228	$$	P27448	P27448	MAP/microtubule affinity-regulating kinase 3	MARK3	>sp|P27448|MARK3_HUMAN MAP/microtubule affinity-regulating kinase 3 OS=Homo sapiens GN=MARK3 PE=1 SV=4 XREF(PFAM)=Kinase associated domain 1 (NOT KINASE);Protein kinase domain (_KINASE_-PROTEIN);UBA/TS-N domain;	1	53	0	323.31	38407000	46321000	33862000	29987000	27207000	14223000	6908300	666411	666411	1	1.20606	0.881662	0.780769	0.708386	0.370323	0.179871	0.0173513	0.0173513	25.1949	6.85009	0.828889	1.08502	0.001	-6.25818	0.458388	0.895857	0.209296	0.291382	0.0885578	0.108471	0.496473	0.408108	58.2636	0.000170629	3.76795	32.9146	3.15322	True
XL-228_RPL10	XL-228		P27635;Q96L21	P27635	60S ribosomal protein L10	RPL10	>sp|P27635|RL10_HUMAN 60S ribosomal protein L10 OS=Homo sapiens GN=RPL10 PE=1 SV=4 XREF(PFAM)=Ribosomal protein L16p/L10e;	2	14	0	147.58	38415000	28307000	29107000	44380000	41741000	52268000	41456000	40179000	42193000	1	0.736874	0.757699	1.15528	1.08658	1.36061	1.07916	1.04592	1.09835	25.1952	7.75945	10	0.78905	1.13146	0.519994	1.06611	0.889335	3.88647	162.831	0.107054	0.0677069	1.0457	0.170924	3.58378	0.0970861	1.01284	0.908261	0.22253	False
XL-228_MAPK1	XL-228		P28482	P28482	Mitogen-activated protein kinase 1	MAPK1	>sp|P28482|MK01_HUMAN Mitogen-activated protein kinase 1 OS=Homo sapiens GN=MAPK1 PE=1 SV=3 XREF(PFAM)=Protein kinase domain (_KINASE_-PROTEIN);	1	55	0	323.31	3588700000	3828800000	3115900000	2709500000	3851700000	3785400000	4571700000	4949500000	4315600000	1	1.0669	0.868253	0.755009	1.07329	1.05481	1.27392	1.37919	1.20255	31.7408	6.51649	1.7388	0.920695	1.29745	0.494551	1.10847	0.915258	0.383358	2.48906	0.0712657	0.103468	1.09495	0.186579	5.24036	0.0469442	1.32842	1.03133	0.269024	False
XL-228_EPHA2_$$	XL-228	$$	P29317	P29317	Ephrin type-A receptor 2	EPHA2	>sp|P29317|EPHA2_HUMAN Ephrin type-A receptor 2 OS=Homo sapiens GN=EPHA2 PE=1 SV=2 XREF(PFAM)=Ephrin type-A receptor 2 transmembrane domain;Ephrin receptor ligand binding domain;Fibronectin type III domain;Protein tyrosine kinase (_KINASE_-PROTEIN);SAM dom	1	52	0	323.31	113470000	106120000	108900000	64964000	64441000	27572000	17200000	13960000	3450600	1	0.935225	0.959725	0.572521	0.567912	0.242989	0.151582	0.123028	0.0304098	26.7577	7.14639	0.78189	1.03164	0.0472127	-4.09569	0.395782	0.920931	0.19809	0.238486	0.0803269	0.0808148	0.439262	0.346532	67.8222	0.000116672	3.93303	28.4202	2.99716	True
XL-228_EPHB2_$$	XL-228	$$	P29323	P29323	Ephrin type-B receptor 2	EPHB2	>sp|P29323|EPHB2_HUMAN Ephrin type-B receptor 2 OS=Homo sapiens GN=EPHB2 PE=1 SV=5 XREF(PFAM)=Ephrin type-A receptor 2 transmembrane domain;Ephrin receptor ligand binding domain;Fibronectin type III domain;GCC2 and GCC3;Protein tyrosine kinase (_KINASE_-PR	1	53	0	323.31	820970000	933320000	871990000	752190000	876650000	649520000	583980000	536240000	229770000	1	1.13685	1.06215	0.916221	1.06782	0.791162	0.711329	0.653179	0.279876	29.6128	5.34803	0.493417	1.09508	0.001	-1.78731	0.796269	0.944251	1.22075	0.336384	0.0816788	0.684554	0.810786	0.257075	26.3313	0.00121223	2.91642	8.3304	1.7519	True
XL-228_TYK2	XL-228		P29597	P29597	Non-receptor tyrosine-protein kinase TYK2	TYK2	>sp|P29597|TYK2_HUMAN Non-receptor tyrosine-protein kinase TYK2 OS=Homo sapiens GN=TYK2 PE=1 SV=3 XREF(PFAM)=Protein tyrosine kinase (_KINASE_-PROTEIN);	1	41	0	224.34	32010000	39632000	40569000	35697000	36962000	34545000	38292000	39039000	43453000	1	1.23811	1.26739	1.11518	1.1547	1.07919	1.19625	1.21959	1.35748	24.932	5.21239	1.46719	1.16175	1.37034	0.218625	1.19914	0.955041	2.85222	8.43072	0.0459308	0.443044	1.19858	0.0863429	1.75743	0.298375	0.525238	0.251599	0.00959987	False
XL-228_WEE1	XL-228		P30291	P30291	Wee1-like protein kinase	WEE1	>sp|P30291|WEE1_HUMAN Wee1-like protein kinase OS=Homo sapiens GN=WEE1 PE=1 SV=2 XREF(PFAM)=Protein kinase domain (_KINASE_-PROTEIN);	1	39	0	323.31	103230000	95367000	87457000	73570000	113790000	110890000	123470000	117760000	63971000	1	0.92383	0.847205	0.71268	1.1023	1.0742	1.19607	1.14075	0.619694	26.6213	4.86117	3.62026	0.998198	0.601639	-0.677901	0.963971	0.805282	1267.07	6367.33	0.0791915	346.269	0.955341	0.176585	1.54303	0.351886	0.453598	0.689023	0.140053	False
XL-228_DNAJA1	XL-228		P31689	P31689	DnaJ homolog subfamily A member 1	DNAJA1	>sp|P31689|DNJA1_HUMAN DnaJ homolog subfamily A member 1 OS=Homo sapiens GN=DNAJA1 PE=1 SV=2 XREF(PFAM)=DnaJ domain;DnaJ C terminal domain;DnaJ central domain;	1	14	0	169.99	6901800	6642000	9847800	5848900	8394900	10755000	11277000	7335400	6771900	1	0.962358	1.42685	0.847446	1.21633	1.55829	1.63392	1.06282	0.981179	22.7185	5.57337	10	1.26244	1.00483	-0.32927	1.19479	0.506262	121.863	24133.2	0.13981	0.342464	1.19769	0.249129	0.264677	0.973386	0.011715	0.130648	2.63e-05	False
XL-228_AKT1	XL-228		P31749	P31749	RAC-alpha serine/threonine-protein kinase	AKT1	>sp|P31749|AKT1_HUMAN RAC-alpha serine/threonine-protein kinase OS=Homo sapiens GN=AKT1 PE=1 SV=2 XREF(PFAM)=PH domain;Protein kinase domain (_KINASE_-PROTEIN);Protein kinase C terminal domain (UNCLEAR);	1	33	0	221.87	17158000	22148000	21433000	17839000	22202000	26071000	28766000	33280000	29676000	1	1.29083	1.24915	1.03969	1.29397	1.51947	1.67654	1.93962	1.72957	24.0324	6.52177	1.61213	1.17393	1.82513	0.635872	1.49935	0.927238	0.251405	1.36651	0.0773807	0.113181	1.47598	0.29463	16.476	0.0037316	2.42811	2.21141	0.665561	False
XL-228_AKT2	XL-228		P31751	P31751	RAC-beta serine/threonine-protein kinase	AKT2	>sp|P31751|AKT2_HUMAN RAC-beta serine/threonine-protein kinase OS=Homo sapiens GN=AKT2 PE=1 SV=2 XREF(PFAM)=PH domain;Protein kinase domain (_KINASE_-PROTEIN);Protein kinase C terminal domain (UNCLEAR);	1	35	0	237.21	27621000	28357000	27785000	24523000	34707000	36114000	37348000	45189000	40046000	1	1.02665	1.00594	0.887839	1.25654	1.30748	1.35216	1.63604	1.44984	24.7193	6.72048	1.15296	0.972852	1.52518	0.640397	1.27602	0.943293	0.317399	0.872046	0.076814	0.0991665	1.25443	0.236608	14.3891	0.00512822	2.29003	2.12058	0.63867	False
XL-228_MAP2K2_#	XL-228	#	P36507	P36507	Dual specificity mitogen-activated protein kinase kinase 2	MAP2K2	>sp|P36507|MP2K2_HUMAN Dual specificity mitogen-activated protein kinase kinase 2 OS=Homo sapiens GN=MAP2K2 PE=1 SV=1 XREF(PFAM)=Protein kinase domain (_KINASE_-PROTEIN);	1	24	0	275	29231000	29430000	28919000	27649000	34466000	30722000	31875000	26623000	11901000	1	1.00681	0.989326	0.945879	1.17909	1.05101	1.09045	0.91078	0.407136	24.801	5.10913	1.74668	1.04146	0.361373	-1.30958	0.937964	0.958933	1.56174	5.04563	0.0381549	0.775741	0.93663	0.206641	20.0685	0.00233469	2.63177	5.40537	1.35555	True
XL-228_RPL4	XL-228		P36578	P36578	60S ribosomal protein L4	RPL4	>sp|P36578|RL4_HUMAN 60S ribosomal protein L4 OS=Homo sapiens GN=RPL4 PE=1 SV=5 XREF(PFAM)=60S ribosomal protein L4 C-terminal domain;Ribosomal protein L4/L1 family;	1	26	0	156.21	45125000	33773000	34841000	106910000	49351000	48489000	46140000	54908000	65618000	1	0.748432	0.7721	2.3692	1.09365	1.07455	1.02249	1.2168	1.45414	25.4274	7.89746	10	0.787604	1.35123	0.77873	1.2631	0	52.8478	5152.84	0.369712	0.233825	1.22399	0.415935	0.918748	0.593604	0.226503	0.51667	0.078999	False
XL-228_FLT3_$$	XL-228	$$	P36888;P07333	P36888	Receptor-type tyrosine-protein kinase FLT3	FLT3	>sp|P36888|FLT3_HUMAN Receptor-type tyrosine-protein kinase FLT3 OS=Homo sapiens GN=FLT3 PE=1 SV=2 XREF(PFAM)=Immunoglobulin domain;Protein tyrosine kinase (_KINASE_-PROTEIN);	2	21	0	133.74	20426000	15340000	10411000	3455700	7229000	666411	666411	666411	666411	1	0.751004	0.509694	0.169181	0.353912	0.0326256	0.0326256	0.0326256	0.0326256	24.2839	8.06023	0.754739	1.02283	0.0284187	-4.5499	0.196038	0.809944	0.236281	0.298396	0.110251	0.0738087	0.246781	0.277632	37.6611	0.000504393	3.29723	20.1997	2.63854	True
XL-228_BMPR1A_$$	XL-228	$$	P36894	P36894	Bone morphogenetic protein receptor type-1A	BMPR1A	>sp|P36894|BMR1A_HUMAN Bone morphogenetic protein receptor type-1A OS=Homo sapiens GN=BMPR1A PE=1 SV=2 XREF(PFAM)=Activin types I and II receptor domain;Protein tyrosine kinase (_KINASE_-PROTEIN);Transforming growth factor beta type I GS-motif;	1	14	0	102.43	8901600	10238000	7876100	7729600	7745600	6223600	666411	666411	666411	1	1.15013	0.884796	0.868338	0.870136	0.699155	0.0748642	0.0748642	0.0748642	23.0856	6.38669	2.58259	0.944769	0.0601115	-3.97392	0.53256	0.901125	0.12129	1.5413	0.0523154	0.0833652	0.562641	0.40956	53.852	0.000207683	3.6826	23.9236	2.81542	True
XL-228_ACVR1B	XL-228		P36896	P36896	Activin receptor type-1B	ACVR1B	>sp|P36896|ACV1B_HUMAN Activin receptor type-1B OS=Homo sapiens GN=ACVR1B PE=1 SV=1 XREF(PFAM)=Activin types I and II receptor domain;Protein kinase domain (_KINASE_-PROTEIN);Transforming growth factor beta type I GS-motif;	1	13	0	122.66	3229300	666411	666411	666411	3669400	2029300	1865100	666411	666411	1	0.206364	0.206364	0.206364	1.13628	0.628402	0.577556	0.206364	0.206364	21.6228	5.74697	10	0.527384	0.205813	-1.35752	0.428976	0	12.5838	537.555	0.174748	0.428043	0.435713	0.309367	0.524038	0.828966	0.0814631	0.400078	0.0429086	False
XL-228_TGFBR1_$$	XL-228	$$	P36897;Q8NER5	P36897	TGF-beta receptor type-1	TGFBR1	>sp|P36897|TGFR1_HUMAN TGF-beta receptor type-1 OS=Homo sapiens GN=TGFBR1 PE=1 SV=1 XREF(PFAM)=Activin types I and II receptor domain;Protein kinase domain (_KINASE_-PROTEIN);Transforming growth factor beta type I GS-motif;	2	26	0	323.31	25609000	32006000	23263000	18165000	25193000	15344000	10147000	5047600	5526000	1	1.24979	0.908392	0.709321	0.983756	0.599164	0.396228	0.197103	0.215784	24.6101	6.48711	0.808949	1.04771	0.142618	-2.63588	0.602878	0.780355	0.433703	0.571172	0.128441	0.213483	0.633028	0.346714	14.5564	0.00499166	2.30176	7.51045	1.65416	True
XL-228_CSK	XL-228		P41240;P42679	P41240	Tyrosine-protein kinase CSK	CSK	>sp|P41240|CSK_HUMAN Tyrosine-protein kinase CSK OS=Homo sapiens GN=CSK PE=1 SV=1 XREF(PFAM)=Protein tyrosine kinase (_KINASE_-PROTEIN);SH2 domain;SH3 domain;	2	47	0	323.31	1269900000	1298000000	1181700000	895210000	1456300000	1268600000	1493300000	1574500000	1022500000	1	1.02213	0.930546	0.704945	1.14678	0.998976	1.17592	1.23986	0.805182	30.2421	7.19957	10	0.900481	1.07309	0.252997	1.01598	0.815278	36.7091	1833.91	0.111123	0.0962354	1.00786	0.151871	0.671813	0.734991	0.133718	0.190528	0.00243184	False
XL-228_GARS	XL-228		P41250	P41250	Glycine--tRNA ligase	GARS	>sp|P41250|SYG_HUMAN Glycine--tRNA ligase OS=Homo sapiens GN=GARS PE=1 SV=3 XREF(PFAM)=Anticodon binding domain;tRNA synthetase class II core domain (G, H, P, S and T);WHEP-TRS domain;	1	29	0	272.45	11243000	16792000	13868000	17176000	10815000	14199000	14582000	17445000	18640000	1	1.49355	1.23348	1.52771	0.961932	1.26292	1.29698	1.55163	1.65792	23.4225	5.69585	3.02264	1.26986	1.63233	0.362168	1.37616	0.784958	0.603237	7.69867	0.098765	0.240151	1.36893	0.206884	1.63228	0.328208	0.483851	0.426724	0.05059	False
XL-228_PRKCI	XL-228		P41743	P41743	Protein kinase C iota type	PRKCI	>sp|P41743|KPCI_HUMAN Protein kinase C iota type OS=Homo sapiens GN=PRKCI PE=1 SV=2 XREF(PFAM)=Phorbol esters/diacylglycerol binding domain (C1 domain);PB1 domain;Protein kinase domain (_KINASE_-PROTEIN);	1	16	0	216.23	33365000	38772000	32484000	23573000	35966000	30993000	39980000	38598000	49936000	1	1.16206	0.973595	0.706519	1.07796	0.928908	1.19826	1.15684	1.49666	24.9918	5.17576	0.784432	0.961405	1.64166	0.621603	1.09746	0.868534	2.4976	1.71182	0.0985026	1.18904	1.09333	0.20146	3.82156	0.0863296	1.06384	1.11408	0.299988	False
XL-228_TEC_$$	XL-228	$$	P42680;REV__Q9BZC7	P42680	Tyrosine-protein kinase Tec	TEC	>sp|P42680|TEC_HUMAN Tyrosine-protein kinase Tec OS=Homo sapiens GN=TEC PE=1 SV=2 XREF(PFAM)=BTK motif;PH domain;Protein tyrosine kinase (_KINASE_-PROTEIN);SH2 domain;SH3 domain;	2	52	0	323.31	106110000	113110000	105230000	78243000	53037000	46412000	22296000	13216000	2785400	1	1.06597	0.991707	0.737376	0.49983	0.437395	0.210122	0.12455	0.0262501	26.661	7.01257	0.700956	1.111	0.0332164	-4.29308	0.451172	0.947445	0.177689	0.172011	0.0695022	0.0812773	0.49555	0.367134	98.1596	4.61e-05	4.33672	37.16	3.28288	True
XL-228_ABL2_$$	XL-228	$$	P42684	P42684	Abelson tyrosine-protein kinase 2	ABL2	>sp|P42684|ABL2_HUMAN Abelson tyrosine-protein kinase 2 OS=Homo sapiens GN=ABL2 PE=1 SV=1 XREF(PFAM)=F-actin binding;Protein tyrosine kinase (_KINASE_-PROTEIN);SH2 domain;SH3 domain;	1	61	0	323.31	253660000	249950000	198940000	105320000	66056000	31919000	15668000	4544500	666411	1	0.985374	0.784278	0.415201	0.260412	0.125834	0.0617677	0.0179157	0.00262718	27.9183	7.62313	0.993454	1.06515	0.0241286	-5.24415	0.27187	0.965414	0.0869216	0.166162	0.0494888	0.03353	0.326414	0.352301	225.336	5.62e-06	5.25064	71.4755	3.99017	True
XL-228_FRK	XL-228		P42685;Q9H3Y6	P42685	Tyrosine-protein kinase FRK	FRK	>sp|P42685|FRK_HUMAN Tyrosine-protein kinase FRK OS=Homo sapiens GN=FRK PE=1 SV=1 XREF(PFAM)=Protein tyrosine kinase (_KINASE_-PROTEIN);SH2 domain;SH3 domain;	2	42	0	323.31	142680000	134000000	111350000	82400000	164860000	119940000	106880000	95501000	42583000	1	0.939165	0.780418	0.577516	1.15545	0.840622	0.749089	0.669337	0.298451	27.0882	5.19002	1.09988	0.863801	0.206304	-1.48397	0.743159	0.739701	2.16368	3.2365	0.0980459	1.11106	0.745351	0.222432	3.46064	0.103389	0.985525	1.92829	0.579818	False
XL-228_SYK	XL-228		P43405;Q8NFD2	P43405	Tyrosine-protein kinase SYK	SYK	>sp|P43405|KSYK_HUMAN Tyrosine-protein kinase SYK OS=Homo sapiens GN=SYK PE=1 SV=1 XREF(PFAM)=Protein tyrosine kinase (_KINASE_-PROTEIN);SH2 domain;	2	49	0	323.31	107290000	120350000	113860000	102290000	120770000	108960000	113920000	98433000	39276000	1	1.12173	1.06124	0.953397	1.12564	1.01557	1.0618	0.917448	0.366073	26.6769	5.05336	1.48433	1.05526	0.261763	-1.5001	0.941256	0.973333	1.20642	2.56886	0.0317089	0.81283	0.93878	0.218444	36.2174	0.000555426	3.25537	8.31544	1.75019	True
XL-228_MAPK8	XL-228		P45983	P45983	Mitogen-activated protein kinase 8	MAPK8	>sp|P45983|MK08_HUMAN Mitogen-activated protein kinase 8 OS=Homo sapiens GN=MAPK8 PE=1 SV=2 XREF(PFAM)=Protein kinase domain (_KINASE_-PROTEIN);	1	36	0	323.31	186060000	167640000	156940000	116090000	207010000	212450000	194970000	227870000	118840000	1	0.901	0.843491	0.623939	1.1126	1.14184	1.04789	1.22471	0.638719	27.4712	4.79608	4.65517	0.985587	0.620902	-0.624229	0.960236	0.725783	41447.9	247400	0.0932199	11106.9	0.949851	0.188468	0.932077	0.586743	0.231552	0.462871	0.0615944	False
XL-228_MAPK9	XL-228		P45984	P45984	Mitogen-activated protein kinase 9	MAPK9	>sp|P45984|MK09_HUMAN Mitogen-activated protein kinase 9 OS=Homo sapiens GN=MAPK9 PE=1 SV=2 XREF(PFAM)=Protein kinase domain (_KINASE_-PROTEIN);	1	22	0	243.21	38671000	36575000	27017000	16428000	38134000	32794000	45229000	37666000	19268000	1	0.945799	0.698637	0.424814	0.986114	0.848026	1.16958	0.974012	0.498255	25.2047	4.88761	3.48465	0.865338	0.484587	-0.779979	0.830001	0.563086	1040.69	5271.77	0.111097	247.43	0.822537	0.214748	0.797819	0.65959	0.180726	0.464707	0.0621695	False
XL-228_MAP2K3	XL-228		P46734	P46734	Dual specificity mitogen-activated protein kinase kinase 3	MAP2K3	>sp|P46734|MP2K3_HUMAN Dual specificity mitogen-activated protein kinase kinase 3 OS=Homo sapiens GN=MAP2K3 PE=1 SV=2 XREF(PFAM)=Protein kinase domain (_KINASE_-PROTEIN);	1	13	0	110.15	5670700	4199700	4538000	4190000	7868000	6403800	5288200	5423800	5591300	1	0.740596	0.800254	0.738886	1.38748	1.12928	0.932548	0.95646	0.985998	22.4351	7.3609	10	0.78801	1.05964	0.427292	0.980735	0.7976	44.4877	2745.46	0.114022	0.098746	0.965141	0.180738	1.63708	0.326994	0.485461	0.498979	0.0731565	False
XL-228_CSNK1A1	XL-228		P48729;Q8N752	P48729	Casein kinase I isoform alpha	CSNK1A1	>sp|P48729|KC1A_HUMAN Casein kinase I isoform alpha OS=Homo sapiens GN=CSNK1A1 PE=1 SV=2 XREF(PFAM)=Protein kinase domain (_KINASE_-PROTEIN);	2	23	0	274.01	82051000	74070000	61364000	44677000	103880000	87195000	99322000	108840000	85222000	1	0.902731	0.747876	0.544503	1.26604	1.06269	1.21049	1.32649	1.03865	26.29	7.23306	10	0.762367	1.18301	0.6339	1.04737	0.814095	8.59937	362.312	0.111942	0.0969441	1.02665	0.23118	3.83947	0.0855874	1.06759	1.13713	0.30855	False
XL-228_CSNK1D	XL-228		P48730	P48730	Casein kinase I isoform delta	CSNK1D	>sp|P48730|KC1D_HUMAN Casein kinase I isoform delta OS=Homo sapiens GN=CSNK1D PE=1 SV=2 XREF(PFAM)=Protein kinase domain (_KINASE_-PROTEIN);	1	29	0	323.31	165170000	155780000	110990000	91167000	161900000	167940000	188400000	200820000	164280000	1	0.943149	0.671974	0.551959	0.980202	1.01677	1.14064	1.21584	0.994612	27.2994	7.04683	5.39876	0.750066	1.095	0.545844	0.967717	0.811503	1.53427	175.262	0.106426	0.0977453	0.953347	0.198098	2.2034	0.217162	0.663215	0.730447	0.155432	False
XL-228_MAPKAPK2	XL-228		P49137	P49137	MAP kinase-activated protein kinase 2	MAPKAPK2	>sp|P49137|MAPK2_HUMAN MAP kinase-activated protein kinase 2 OS=Homo sapiens GN=MAPKAPK2 PE=1 SV=1 XREF(PFAM)=Protein kinase domain (_KINASE_-PROTEIN);	1	17	0	74.886	4955900	4955900	6972500	6421900	5472100	6092400	7508100	8188700	7999900	1	1	1.40691	1.29581	1.10416	1.22932	1.51498	1.65231	1.61422	22.2407	6.16843	2.89726	1.19466	1.63126	0.449386	1.37427	0.89288	0.363438	4.80031	0.0763285	0.126074	1.36202	0.221576	6.13028	0.034076	1.46755	0.986528	0.252143	False
XL-228_CSNK1E	XL-228		P49674	P49674	Casein kinase I isoform epsilon	CSNK1E	>sp|P49674|KC1E_HUMAN Casein kinase I isoform epsilon OS=Homo sapiens GN=CSNK1E PE=1 SV=1 XREF(PFAM)=Protein kinase domain (_KINASE_-PROTEIN);	1	29	0	29.674	23728000	27544000	26366000	21617000	22629000	25025000	30397000	29286000	32311000	1	1.16082	1.11118	0.911033	0.953683	1.05466	1.28106	1.23424	1.36172	24.5001	6.27532	4.19589	1.02785	1.29417	0.332402	1.14453	0.952842	0.486235	7.67032	0.0461328	0.0733842	1.13615	0.143606	5.93379	0.0364524	1.43827	0.665709	0.13148	False
XL-228_CLK1	XL-228		P49759	P49759	Dual specificity protein kinase CLK1	CLK1	>sp|P49759|CLK1_HUMAN Dual specificity protein kinase CLK1 OS=Homo sapiens GN=CLK1 PE=1 SV=2 XREF(PFAM)=Protein kinase domain (_KINASE_-PROTEIN);	1	15	0	45.535	2845300	3265200	2775300	2888500	5803900	3591900	2837800	3252700	666411	1	1.14758	0.975398	1.01518	2.03982	1.2624	0.997364	1.14318	0.234215	21.4401	4.95808	1.36371	1.24717	0.001	-2.29464	1.08905	0.194362	6.64907	10.0161	0.189367	7.85172	1.082	0.416314	2.12004	0.229874	0.63851	1.54364	0.453808	False
XL-228_CLK2	XL-228		P49760	P49760	Dual specificity protein kinase CLK2	CLK2	>sp|P49760|CLK2_HUMAN Dual specificity protein kinase CLK2 OS=Homo sapiens GN=CLK2 PE=1 SV=1 XREF(PFAM)=Protein kinase domain (_KINASE_-PROTEIN);	1	8	0	59.141	3535100	2818900	2970600	2914900	666411	2336600	4986100	3114400	3505500	1	0.797403	0.840316	0.824559	0.188513	0.660971	1.41046	0.880993	0.991627	21.7533	6.36338	10	0.67936	1.05331	0.632687	0.851426	0.32864	62.9005	3942.12	0.150539	0.238025	0.837024	0.283379	1.06426	0.52314	0.281382	0.51197	0.0774365	False
XL-228_GSK3A	XL-228		P49840	P49840	Glycogen synthase kinase-3 alpha	GSK3A	>sp|P49840|GSK3A_HUMAN Glycogen synthase kinase-3 alpha OS=Homo sapiens GN=GSK3A PE=1 SV=2 XREF(PFAM)=Protein kinase domain (_KINASE_-PROTEIN);	1	40	0	323.31	487530000	502880000	412610000	302090000	549720000	549250000	596670000	698740000	366210000	1	1.03149	0.846327	0.619634	1.12756	1.1266	1.22386	1.43322	0.751154	28.8609	7.13983	9.63133	0.852181	1.14109	0.421175	1.04119	0.653557	62.6176	4311.99	0.15332	0.132779	1.02972	0.224389	0.939053	0.583185	0.234193	0.356323	0.031239	False
XL-228_GSK3B	XL-228		P49841	P49841	Glycogen synthase kinase-3 beta	GSK3B	>sp|P49841|GSK3B_HUMAN Glycogen synthase kinase-3 beta OS=Homo sapiens GN=GSK3B PE=1 SV=2 XREF(PFAM)=Protein kinase domain (_KINASE_-PROTEIN);	1	40	0	323.31	222040000	227490000	188090000	131760000	262270000	227800000	263550000	306670000	165500000	1	1.02455	0.8471	0.593407	1.18118	1.02594	1.18695	1.38115	0.745361	27.7262	7.20042	10	0.842409	1.10793	0.39528	1.02015	0.654512	32.0745	1595.27	0.151645	0.131328	1.00763	0.214347	0.806701	0.654518	0.184078	0.309045	0.0202192	False
XL-228_CDK7_$$	XL-228	$$	P50613;Q9C098	P50613	Cyclin-dependent kinase 7	CDK7	>sp|P50613|CDK7_HUMAN Cyclin-dependent kinase 7 OS=Homo sapiens GN=CDK7 PE=1 SV=1 XREF(PFAM)=Protein kinase domain (_KINASE_-PROTEIN);	2	27	0	323.31	176810000	175970000	155750000	134910000	181990000	157340000	115450000	73678000	18124000	1	0.995249	0.880889	0.763022	1.0293	0.889882	0.652961	0.416707	0.102506	27.3976	5.69354	1.2378	0.926546	0.107896	-2.76778	0.684469	0.925569	0.216146	0.698951	0.0511725	0.142471	0.698534	0.298043	30.0517	0.000878257	3.05638	12.727	2.16632	True
XL-228_CDK9_$$	XL-228	$$	P50750;Q96Q40	P50750	Cyclin-dependent kinase 9	CDK9	>sp|P50750|CDK9_HUMAN Cyclin-dependent kinase 9 OS=Homo sapiens GN=CDK9 PE=1 SV=3 XREF(PFAM)=Protein kinase domain (_KINASE_-PROTEIN);	2	32	0	323.31	200330000	198160000	194210000	150960000	217140000	220700000	184770000	155710000	47048000	1	0.989168	0.96945	0.753557	1.08391	1.10168	0.922328	0.777268	0.234852	27.5778	5.14948	1.44822	0.977082	0.159224	-1.97064	0.841812	0.907396	1.23609	3.09188	0.0566908	0.788016	0.842183	0.249553	13.8267	0.00562734	2.2497	6.05409	1.45629	True
XL-228_IRAK1	XL-228		P51617	P51617	Interleukin-1 receptor-associated kinase 1	IRAK1	>sp|P51617|IRAK1_HUMAN Interleukin-1 receptor-associated kinase 1 OS=Homo sapiens GN=IRAK1 PE=1 SV=2 XREF(PFAM)=Death domain;Protein kinase domain (_KINASE_-PROTEIN);	1	16	0	323.31	5065500	4682000	4488100	3714400	4054300	5091100	5766800	5296100	5459300	1	0.924292	0.886013	0.733274	0.800375	1.00505	1.13845	1.04552	1.07774	22.2723	6.5963	4.8427	0.84856	1.07951	0.347292	0.968276	0.947093	0.643208	40.5149	0.0503199	0.0584651	0.959785	0.124993	3.98515	0.079862	1.09766	0.609314	0.11107	False
XL-228_RPS6KA3	XL-228		P51812;O60307;Q9Y2H9;Q6P0Q8;O15021	P51812	Ribosomal protein S6 kinase alpha-3	RPS6KA3	>sp|P51812|KS6A3_HUMAN Ribosomal protein S6 kinase alpha-3 OS=Homo sapiens GN=RPS6KA3 PE=1 SV=1 XREF(PFAM)=Protein kinase domain (_KINASE_-PROTEIN);Protein kinase C terminal domain (UNCLEAR);	5	59	0	323.31	387790000	374860000	362420000	307190000	405670000	412780000	451570000	436220000	265920000	1	0.966657	0.934578	0.792156	1.04611	1.06444	1.16447	1.12489	0.685732	28.5307	4.86922	3.55718	1.01111	0.670929	-0.551766	0.981066	0.900738	848.968	4245.39	0.0570925	194.745	0.973904	0.137365	2.18559	0.219798	0.657977	0.733689	0.156642	False
XL-228_NEK3	XL-228		P51956	P51956	Serine/threonine-protein kinase Nek3	NEK3	>sp|P51956|NEK3_HUMAN Serine/threonine-protein kinase Nek3 OS=Homo sapiens GN=NEK3 PE=1 SV=2 XREF(PFAM)=Protein kinase domain (_KINASE_-PROTEIN);	1	17	0	177.93	18466000	16847000	16722000	12787000	20708000	23844000	28082000	24597000	25098000	1	0.912325	0.905556	0.692462	1.12141	1.29124	1.52074	1.33202	1.35915	24.1384	6.94222	2.8315	0.860112	1.38039	0.682447	1.17479	0.924539	0.183413	4.29008	0.0688474	0.0761022	1.15231	0.251459	13.2187	0.00624629	2.20438	2.21401	0.666325	False
XL-228_MAP2K6	XL-228		P52564	P52564	Dual specificity mitogen-activated protein kinase kinase 6	MAP2K6	>sp|P52564|MP2K6_HUMAN Dual specificity mitogen-activated protein kinase kinase 6 OS=Homo sapiens GN=MAP2K6 PE=1 SV=1 XREF(PFAM)=Protein kinase domain (_KINASE_-PROTEIN);	1	20	0	300.98	30368000	23881000	27254000	18463000	39366000	32685000	30749000	34311000	22444000	1	0.786387	0.897458	0.607976	1.2963	1.0763	1.01255	1.12984	0.739067	24.856	7.28405	10	0.797766	1.03837	0.380284	0.963854	0.732376	15.7474	643.265	0.13016	0.112722	0.951684	0.183821	0.987678	0.559014	0.252577	0.338534	0.0268804	False
XL-228_LIMK1_$$	XL-228	$$	P53667	P53667	LIM domain kinase 1	LIMK1	>sp|P53667|LIMK1_HUMAN LIM domain kinase 1 OS=Homo sapiens GN=LIMK1 PE=1 SV=3 XREF(PFAM)=LIM domain;PDZ domain (Also known as DHR or GLGF);Protein tyrosine kinase (_KINASE_-PROTEIN);	1	29	0	87.75	15347000	13624000	15855000	10329000	14683000	13075000	14101000	10757000	2907700	1	0.887731	1.0331	0.673031	0.956734	0.851958	0.918811	0.700919	0.189464	23.8715	5.14402	1.46511	0.896535	0.115724	-2.15533	0.768574	0.888565	1.40906	3.56414	0.0595142	0.857638	0.768732	0.23828	11.6501	0.00835314	2.07815	5.70456	1.40313	True
XL-228_LIMK2	XL-228		P53671	P53671	LIM domain kinase 2	LIMK2	>sp|P53671|LIMK2_HUMAN LIM domain kinase 2 OS=Homo sapiens GN=LIMK2 PE=1 SV=1 XREF(PFAM)=LIM domain;PDZ domain (Also known as DHR or GLGF);Protein tyrosine kinase (_KINASE_-PROTEIN);	1	42	0	272.04	44639000	51824000	42051000	37774000	51900000	50124000	53190000	52022000	26080000	1	1.16096	0.942024	0.846211	1.16266	1.12287	1.19156	1.16539	0.584242	25.4118	4.92475	3.14067	1.07586	0.566873	-0.858752	1.02379	0.886067	146.335	705.039	0.0627434	45.1422	1.01557	0.179371	4.10494	0.0755426	1.12181	1.52764	0.448322	False
XL-228_MAPK10	XL-228		P53779	P53779	Mitogen-activated protein kinase 10	MAPK10	>sp|P53779|MK10_HUMAN Mitogen-activated protein kinase 10 OS=Homo sapiens GN=MAPK10 PE=1 SV=2 XREF(PFAM)=Protein kinase domain (_KINASE_-PROTEIN);	1	26	0	59.604	63134000	53190000	51727000	51164000	666411	50431000	44349000	74457000	31281000	1	0.842494	0.819321	0.810403	0.0105555	0.798793	0.702458	1.17935	0.49547	25.9119	5.93853	10	0.672989	0.850271	0.337341	0.735731	0	266.165	43287.3	0.169801	0.415801	0.730091	0.280823	0.0394735	1	0	0.0293568	0	False
XL-228_PRKAG1_$$	XL-228	$$	P54619	P54619	5-AMP-activated protein kinase subunit gamma-1	PRKAG1	>sp|P54619|AAKG1_HUMAN 5-AMP-activated protein kinase subunit gamma-1 OS=Homo sapiens GN=PRKAG1 PE=1 SV=1 XREF(PFAM)=CBS domain;	1	40	0	323.31	352790000	318750000	234440000	157380000	300520000	198220000	124800000	104040000	29769000	1	0.903512	0.664531	0.446101	0.851838	0.561864	0.353752	0.294906	0.0843816	28.3942	6.27223	0.415726	0.903105	0.001	-2.49705	0.493966	0.72363	1.54023	0.40576	0.17094	0.559908	0.514154	0.26558	8.96172	0.0150754	1.82173	5.10595	1.30583	True
XL-228_EPHB3	XL-228		P54753	P54753	Ephrin type-B receptor 3	EPHB3	>sp|P54753|EPHB3_HUMAN Ephrin type-B receptor 3 OS=Homo sapiens GN=EPHB3 PE=1 SV=2 XREF(PFAM)=Ephrin type-A receptor 2 transmembrane domain;Ephrin receptor ligand binding domain;Fibronectin type III domain;GCC2 and GCC3;Protein tyrosine kinase (_KINASE_-PR	1	34	0	181.37	21618000	21665000	19307000	17220000	21995000	18184000	20933000	20972000	12815000	1	1.00217	0.893098	0.796558	1.01744	0.841151	0.968313	0.970117	0.592793	24.3657	4.94155	2.9239	0.927207	0.579237	-0.630732	0.890037	0.945522	76.718	350.321	0.0408234	16.7404	0.885014	0.117662	4.82729	0.0552689	1.25752	1.2776	0.360056	False
XL-228_EPHA5_$$	XL-228	$$	P54756	P54756	Ephrin type-A receptor 5	EPHA5	>sp|P54756|EPHA5_HUMAN Ephrin type-A receptor 5 OS=Homo sapiens GN=EPHA5 PE=1 SV=3 XREF(PFAM)=Ephrin type-A receptor 2 transmembrane domain;Ephrin receptor ligand binding domain;Fibronectin type III domain;Protein tyrosine kinase (_KINASE_-PROTEIN);SAM dom	1	21	0	82.544	4670500	6970100	7738700	3812500	4972200	666411	666411	666411	666411	1	1.49237	1.65693	0.816294	1.0646	0.142685	0.142685	0.142685	0.142685	22.1551	6.99926	1.34286	1.41598	0.106053	-3.7186	0.605906	0.245632	0.329026	1.22087	0.226159	0.227656	0.664255	0.574947	10.1754	0.0113547	1.94483	6.69935	1.54828	True
XL-228_EPHB4_$$	XL-228	$$	P54760;P29322	P54760	Ephrin type-B receptor 4	EPHB4	>sp|P54760|EPHB4_HUMAN Ephrin type-B receptor 4 OS=Homo sapiens GN=EPHB4 PE=1 SV=2 XREF(PFAM)=Ephrin type-A receptor 2 transmembrane domain;Ephrin receptor ligand binding domain;Fibronectin type III domain;GCC2 and GCC3;Protein tyrosine kinase (_KINASE_-PR	2	42	0	319.9	68896000	70006000	71704000	56095000	50367000	40982000	33911000	28168000	9596200	1	1.01611	1.04076	0.814198	0.731058	0.594839	0.492206	0.408848	0.139285	26.0379	6.30919	0.468896	1.08921	0.0489314	-2.46911	0.613073	0.962303	0.410315	0.150517	0.0675705	0.187188	0.641629	0.289206	66.3724	0.000123162	3.90952	18.5026	2.54754	True
XL-228_EPHA4_$$	XL-228	$$	P54764	P54764	Ephrin type-A receptor 4	EPHA4	>sp|P54764|EPHA4_HUMAN Ephrin type-A receptor 4 OS=Homo sapiens GN=EPHA4 PE=1 SV=1 XREF(PFAM)=Ephrin type-A receptor 2 transmembrane domain;Ephrin receptor ligand binding domain;Fibronectin type III domain;Protein tyrosine kinase (_KINASE_-PROTEIN);SAM dom	1	26	0	232.06	26055000	30034000	34886000	20107000	22751000	15521000	11687000	9365800	4009900	1	1.15272	1.33894	0.771714	0.873191	0.595701	0.448551	0.359463	0.153901	24.6351	6.68625	0.687634	1.2082	0.175339	-2.4737	0.65303	0.783976	0.461843	0.43516	0.152007	0.228185	0.690099	0.367695	15.0483	0.00461824	2.33552	7.41182	1.64181	True
XL-228_AK2	XL-228		P54819	P54819	Adenylate kinase 2, mitochondrial;Adenylate kinase 2, mitochondrial, N-terminally processed	AK2	>sp|P54819|KAD2_HUMAN Adenylate kinase 2, mitochondrial OS=Homo sapiens GN=AK2 PE=1 SV=2 XREF(PFAM)=Adenylate kinase, active site lid (_KINASE_-METABOLIC);	1	13	0	99.364	3304500	4582900	4990900	9334100	5393200	3292800	4651800	4120400	7328700	1	1.38687	1.51033	2.82466	1.63208	0.996459	1.40772	1.24691	2.21779	21.656	4.83703	3.82408	1.55531	2.25415	0.508665	1.61141	0	5333.15	27267.1	0.283034	2757.83	1.62811	0.499528	0.426916	0.889925	0.0506465	0.234932	0.00718776	False
XL-228_CDK6	XL-228		Q00534	Q00534	Cyclin-dependent kinase 6	CDK6	>sp|Q00534|CDK6_HUMAN Cyclin-dependent kinase 6 OS=Homo sapiens GN=CDK6 PE=1 SV=1 XREF(PFAM)=Protein kinase domain (_KINASE_-PROTEIN);	1	13	0	197.93	11981000	12058000	13389000	8648800	16271000	16745000	18033000	17987000	8606700	1	1.00643	1.11752	0.721876	1.35807	1.39763	1.50513	1.50129	0.718362	23.5142	7.21278	10	0.963503	1.28909	0.419989	1.18245	0.547037	25.8346	1206.27	0.186141	0.161202	1.16678	0.272302	1.08891	0.512151	0.290602	0.388957	0.0398246	False
XL-228_CDK5	XL-228		Q00535	Q00535	Cyclin-dependent-like kinase 5	CDK5	>sp|Q00535|CDK5_HUMAN Cyclin-dependent-like kinase 5 OS=Homo sapiens GN=CDK5 PE=1 SV=3 XREF(PFAM)=Protein kinase domain (_KINASE_-PROTEIN);	1	34	0	323.31	506670000	639130000	465080000	425610000	575450000	549690000	565180000	546490000	192630000	1	1.26143	0.917915	0.840014	1.13575	1.08491	1.11548	1.07859	0.380188	28.9165	4.97316	2.5337	1.05484	0.343733	-1.42929	0.972666	0.872659	21.8053	88.6701	0.0656466	10.5069	0.964646	0.228929	7.27789	0.0237241	1.62481	3.186	0.922187	False
XL-228_CDK16_$$	XL-228	$$	Q00536;O94921	Q00536	Cyclin-dependent kinase 16	CDK16	>sp|Q00536|CDK16_HUMAN Cyclin-dependent kinase 16 OS=Homo sapiens GN=CDK16 PE=1 SV=1 XREF(PFAM)=Protein kinase domain (_KINASE_-PROTEIN);	2	22	0	87.25	10745000	10585000	10715000	8687100	12753000	9096500	6291600	666411	666411	1	0.985109	0.997208	0.808478	1.18688	0.84658	0.585537	0.0620206	0.0620206	23.3572	5.97292	2.10648	0.980198	0.0375272	-4.67547	0.638428	0.878271	0.134019	1.39106	0.0594736	0.127697	0.661614	0.404946	33.0958	0.000693301	3.15908	18.6151	2.55381	True
XL-228_PFKP	XL-228		Q01813	Q01813	ATP-dependent 6-phosphofructokinase, platelet type	PFKP	>sp|Q01813|PFKAP_HUMAN ATP-dependent 6-phosphofructokinase, platelet type OS=Homo sapiens GN=PFKP PE=1 SV=2 XREF(PFAM)=Phosphofructokinase (_KINASE_-METABOLIC);	1	13	0	54.235	3751400	3659300	4156900	5122000	666411	4259300	4398500	4260600	4709600	1	0.975449	1.10809	1.36536	0.177643	1.13539	1.1725	1.13574	1.25542	21.839	6.57594	10	0.920347	1.185	0.364636	1.05618	0.226048	142.168	26792.5	0.200226	0.231276	1.04817	0.293469	0.396608	0.90795	0.0419381	0.184051	0.00195153	False
XL-228_MAP2K1_#	XL-228	#	Q02750	Q02750	Dual specificity mitogen-activated protein kinase kinase 1	MAP2K1	>sp|Q02750|MP2K1_HUMAN Dual specificity mitogen-activated protein kinase kinase 1 OS=Homo sapiens GN=MAP2K1 PE=1 SV=2 XREF(PFAM)=Protein kinase domain (_KINASE_-PROTEIN);	1	22	0	292.93	28439000	22867000	26566000	25882000	30961000	29756000	25241000	22725000	5609500	1	0.804072	0.93414	0.910088	1.08868	1.04631	0.887549	0.799079	0.197247	24.7614	5.05511	1.3876	0.959329	0.0678094	-2.22316	0.829008	0.934254	1.48354	2.7981	0.0476685	1.13281	0.826814	0.24736	20.5085	0.00221648	2.65434	8.51525	1.7728	True
XL-228_EIF4G1	XL-228		Q04637;O43432;REV__Q8NEG2	Q04637	Eukaryotic translation initiation factor 4 gamma 1	EIF4G1	>sp|Q04637|IF4G1_HUMAN Eukaryotic translation initiation factor 4 gamma 1 OS=Homo sapiens GN=EIF4G1 PE=1 SV=4 XREF(PFAM)=MA3 domain;MIF4G domain;eIF4-gamma/eIF5/eIF2-epsilon;	3	31	0	72.586	4431400	3978500	4965800	5124400	4524300	666411	4452300	3860800	5842800	1	0.897798	1.12059	1.15638	1.02096	0.150384	1.00472	0.871237	1.3185	22.0793	4.95576	2.39423	0.893299	1.35156	0.555621	0.94472	0.247113	72.3036	261.699	0.157696	25.4482	0.950128	0.287428	0.478314	0.858073	0.0664757	0.267476	0.0121921	False
XL-228_PRKCQ	XL-228		Q04759	Q04759	Protein kinase C theta type	PRKCQ	>sp|Q04759|KPCT_HUMAN Protein kinase C theta type OS=Homo sapiens GN=PRKCQ PE=1 SV=3 XREF(PFAM)=Phorbol esters/diacylglycerol binding domain (C1 domain);Protein kinase domain (_KINASE_-PROTEIN);Protein kinase C terminal domain (UNCLEAR);	1	15	0	41.427	2523700	2902900	666411	666411	3033400	2702600	4239500	3374900	666411	1	1.15026	0.264061	0.264061	1.20197	1.07089	1.67987	1.33728	0.264061	21.2671	7.22182	10	0.591847	1.09586	0.888765	0.931922	0	26.5732	1185.19	0.346164	0.299786	0.907367	0.468027	0.509267	0.838415	0.0765412	0.343535	0.0280811	False
XL-228_ACVR1_$$	XL-228	$$	Q04771	Q04771	Activin receptor type-1	ACVR1	>sp|Q04771|ACVR1_HUMAN Activin receptor type-1 OS=Homo sapiens GN=ACVR1 PE=1 SV=1 XREF(PFAM)=Activin types I and II receptor domain;Protein kinase domain (_KINASE_-PROTEIN);Transforming growth factor beta type I GS-motif;	1	13	0	81.391	5949500	9772200	4800900	666411	2793000	666411	666411	666411	666411	1	1.64252	0.806942	0.112011	0.469451	0.112011	0.112011	0.112011	0.112011	22.5043	7.98509	3.47836	1.41376	0.169229	-3.04551	0.337072	0.311997	0.117762	8.07069	0.206132	0.116098	0.414757	0.469639	13.9484	0.00551377	2.25855	7.85862	1.69671	True
XL-228_MST1R_$$	XL-228	$$	Q04912	Q04912	Macrophage-stimulating protein receptor;Macrophage-stimulating protein receptor alpha chain;Macrophage-stimulating protein receptor beta chain	MST1R	>sp|Q04912|RON_HUMAN Macrophage-stimulating protein receptor OS=Homo sapiens GN=MST1R PE=1 SV=2 XREF(PFAM)=Protein tyrosine kinase (_KINASE_-PROTEIN);Sema domain;IPT/TIG domain;	1	23	0	188.57	13470000	12461000	15655000	12652000	15485000	12059000	12213000	6863600	666411	1	0.925093	1.16221	0.939272	1.14959	0.895249	0.906682	0.509547	0.0494737	23.6832	5.47065	1.19286	1.03607	0.001	-3.83964	0.78411	0.916976	0.290735	0.798973	0.0565927	0.23294	0.795504	0.342046	30.1034	0.000874576	3.0582	15.6444	2.37512	True
XL-228_PTK2_$$	XL-228	$$	Q05397	Q05397	Focal adhesion kinase 1	PTK2	>sp|Q05397|FAK1_HUMAN Focal adhesion kinase 1 OS=Homo sapiens GN=PTK2 PE=1 SV=2 XREF(PFAM)=FERM central domain;Focal adhesion targeting region;Protein tyrosine kinase (_KINASE_-PROTEIN);	1	90	0	323.31	930310000	890320000	811470000	537440000	447800000	256080000	149510000	119670000	63319000	1	0.957014	0.872258	0.5777	0.481345	0.275263	0.16071	0.128635	0.0680623	29.7931	7.29027	0.754373	1.04243	0.0764541	-3.4806	0.388438	0.974995	0.116168	0.128857	0.0465399	0.0435804	0.432581	0.325111	201.54	7.46e-06	5.12754	45.4793	3.5	True
XL-228_PRKCD	XL-228		Q05655	Q05655	Protein kinase C delta type;Protein kinase C delta type regulatory subunit;Protein kinase C delta type catalytic subunit	PRKCD	>sp|Q05655|KPCD_HUMAN Protein kinase C delta type OS=Homo sapiens GN=PRKCD PE=1 SV=2 XREF(PFAM)=Phorbol esters/diacylglycerol binding domain (C1 domain);Protein kinase domain (_KINASE_-PROTEIN);Protein kinase C terminal domain (UNCLEAR);	1	39	0	244.35	60687000	57575000	51730000	49194000	65400000	60077000	69406000	67258000	36717000	1	0.94872	0.852407	0.810618	1.07766	0.989948	1.14367	1.10828	0.605022	25.8549	4.88095	3.47052	0.988542	0.588764	-0.695569	0.95206	0.895764	533.814	2653.57	0.0577235	139.566	0.944054	0.149919	3.00874	0.132004	0.879413	1.07155	0.284112	False
XL-228_BTK_#	XL-228	#	Q06187	Q06187	Tyrosine-protein kinase BTK	BTK	>sp|Q06187|BTK_HUMAN Tyrosine-protein kinase BTK OS=Homo sapiens GN=BTK PE=1 SV=3 XREF(PFAM)=BTK motif;PH domain;Protein tyrosine kinase (_KINASE_-PROTEIN);SH2 domain;SH3 domain;	1	78	0	323.31	1839700000	1931000000	1765600000	1466500000	1695200000	1595100000	1562100000	1353000000	541310000	1	1.04963	0.959722	0.797141	0.921455	0.867044	0.849106	0.735446	0.294238	30.7768	4.91032	0.82303	0.937642	0.001	-1.62002	0.79862	0.955615	1.80316	0.986659	0.0478451	1.32971	0.799196	0.206718	22.7723	0.00172312	2.76369	7.0433	1.59441	True
XL-228_TNK2_$$	XL-228	$$	Q07912	Q07912	Activated CDC42 kinase 1	TNK2	>sp|Q07912|ACK1_HUMAN Activated CDC42 kinase 1 OS=Homo sapiens GN=TNK2 PE=1 SV=3 XREF(PFAM)=GTPase binding;EGFR receptor inhibitor Mig-6;Protein tyrosine kinase (_KINASE_-PROTEIN);Variant SH3 domain;	1	31	0	226.1	24144000	21229000	19888000	17832000	14119000	8750600	666411	666411	666411	1	0.879266	0.823724	0.738569	0.584783	0.362434	0.0276015	0.0276015	0.0276015	24.5252	6.76652	1.0926	0.885501	0.001	-7.73141	0.390117	0.94863	0.126583	0.312456	0.0488782	0.0609918	0.423712	0.357129	112.283	3.28e-05	4.48405	59.7065	3.7945	True
XL-228_DDR1_$$	XL-228	$$	Q08345	Q08345	Epithelial discoidin domain-containing receptor 1	DDR1	>sp|Q08345|DDR1_HUMAN Epithelial discoidin domain-containing receptor 1 OS=Homo sapiens GN=DDR1 PE=1 SV=1 XREF(PFAM)=F5/8 type C domain;Protein tyrosine kinase (_KINASE_-PROTEIN);	1	26	0	123.92	28836000	29059000	31768000	27487000	24174000	15019000	8817000	5555300	666411	1	1.00773	1.10168	0.953218	0.838327	0.520842	0.305764	0.192652	0.0231104	24.7814	6.51471	0.954238	1.06486	0.0560312	-3.94081	0.562458	0.972644	0.110501	0.202228	0.0403861	0.0635371	0.59732	0.387957	166.397	1.21e-05	4.9164	46.7365	3.52941	True
XL-228_MAP4K2_$$	XL-228	$$	Q12851	Q12851	Mitogen-activated protein kinase kinase kinase kinase 2	MAP4K2	>sp|Q12851|M4K2_HUMAN Mitogen-activated protein kinase kinase kinase kinase 2 OS=Homo sapiens GN=MAP4K2 PE=1 SV=2 XREF(PFAM)=CNH domain;Protein kinase domain (_KINASE_-PROTEIN);	1	24	0	323.31	28581000	30389000	24695000	17214000	24394000	16876000	8741100	5597500	666411	1	1.06326	0.864036	0.602288	0.853504	0.590462	0.305836	0.195847	0.0233166	24.7686	6.3687	0.662998	0.970314	0.001	-4.07152	0.519624	0.839888	0.439427	0.380516	0.112591	0.223974	0.545058	0.339411	23.7212	0.00156134	2.8065	13.5298	2.22779	True
XL-228_AIMP1	XL-228		Q12904	Q12904	Aminoacyl tRNA synthase complex-interacting multifunctional protein 1;Endothelial monocyte-activating polypeptide 2	AIMP1	>sp|Q12904|AIMP1_HUMAN Aminoacyl tRNA synthase complex-interacting multifunctional protein 1 OS=Homo sapiens GN=AIMP1 PE=1 SV=2 XREF(PFAM)=Putative tRNA binding domain;	1	15	0	103.44	6578400	6782000	7349700	6534500	4929800	12535000	8888400	9488800	11032000	1	1.03095	1.11725	0.993327	0.749392	1.90548	1.35115	1.44242	1.677	22.6493	6.77536	10	0.981807	1.5736	0.680556	1.31506	0.787917	3.57414	154.655	0.115218	0.133043	1.29101	0.32693	7.22092	0.0241267	1.6175	1.6855	0.501598	False
XL-228_STK4_$$	XL-228	$$	Q13043	Q13043	Serine/threonine-protein kinase 4;Serine/threonine-protein kinase 4 37kDa subunit;Serine/threonine-protein kinase 4 18kDa subunit	STK4	>sp|Q13043|STK4_HUMAN Serine/threonine-protein kinase 4 OS=Homo sapiens GN=STK4 PE=1 SV=2 XREF(PFAM)=C terminal SARAH domain of Mst1;Protein kinase domain (_KINASE_-PROTEIN);	1	32	0	323.31	67626000	72426000	67704000	60769000	51315000	32699000	20366000	10348000	666411	1	1.07098	1.00115	0.898604	0.758806	0.483527	0.301156	0.153018	0.00985436	26.0111	6.56554	0.780506	1.0694	0.00569025	-5.01659	0.526809	0.986736	0.0889174	0.109283	0.0314305	0.0494455	0.563606	0.381217	358.14	1.73e-06	5.76248	87.5881	4.21205	True
XL-228_PRKAA1_$$	XL-228	$$	Q13131;P54646	Q13131	5-AMP-activated protein kinase catalytic subunit alpha-1	PRKAA1	>sp|Q13131|AAPK1_HUMAN 5-AMP-activated protein kinase catalytic subunit alpha-1 OS=Homo sapiens GN=PRKAA1 PE=1 SV=4 XREF(PFAM)=Adenylate sensor of SNF1-like protein kinase;Protein kinase domain (_KINASE_-PROTEIN);	2	45	0	323.31	529510000	540280000	498610000	398140000	434720000	297300000	237710000	152840000	50873000	1	1.02034	0.941644	0.751903	0.820985	0.561462	0.448924	0.288644	0.0960756	28.9801	6.26777	0.534209	1.03377	0.001	-3.15685	0.572752	0.965363	0.304887	0.155974	0.0599501	0.152144	0.600633	0.307329	86.4654	6.34e-05	4.19794	26.7439	2.93284	True
XL-228_MAP2K5	XL-228		Q13163	Q13163	Dual specificity mitogen-activated protein kinase kinase 5	MAP2K5	>sp|Q13163|MP2K5_HUMAN Dual specificity mitogen-activated protein kinase kinase 5 OS=Homo sapiens GN=MAP2K5 PE=1 SV=2 XREF(PFAM)=PB1 domain;Protein kinase domain (_KINASE_-PROTEIN);	1	16	0	294.02	28934000	30048000	31246000	27196000	29442000	30788000	32104000	28586000	10154000	1	1.0385	1.07991	0.939932	1.01756	1.06408	1.10956	0.987973	0.350937	24.7863	5.01918	2.09754	1.03917	0.300601	-1.52058	0.944205	0.97878	2.89205	10.0489	0.0268378	1.56872	0.938828	0.214431	45.8229	0.000310375	3.50811	9.41465	1.86927	True
XL-228_MAPK7	XL-228		Q13164;P29376	Q13164	Mitogen-activated protein kinase 7	MAPK7	>sp|Q13164|MK07_HUMAN Mitogen-activated protein kinase 7 OS=Homo sapiens GN=MAPK7 PE=1 SV=2 XREF(PFAM)=Protein kinase domain (_KINASE_-PROTEIN);	2	13	0	54.911	4750200	4523300	3916000	3921900	3858400	5272300	6933700	3821700	666411	1	0.952234	0.824386	0.825628	0.812261	1.10991	1.45966	0.804535	0.140291	22.1796	5.16586	2.48458	0.986267	0.159466	-2.45528	0.852462	0.615406	5.83046	37.6114	0.108345	1.83368	0.853281	0.322571	4.25045	0.0707175	1.15047	2.8209	0.832333	False
XL-228_STK3_$$	XL-228	$$	Q13188	Q13188	Serine/threonine-protein kinase 3;Serine/threonine-protein kinase 3 36kDa subunit;Serine/threonine-protein kinase 3 20kDa subunit	STK3	>sp|Q13188|STK3_HUMAN Serine/threonine-protein kinase 3 OS=Homo sapiens GN=STK3 PE=1 SV=2 XREF(PFAM)=C terminal SARAH domain of Mst1;Protein kinase domain (_KINASE_-PROTEIN);	1	33	0	323.31	114230000	108380000	87280000	69953000	86764000	69170000	39947000	19401000	666411	1	0.948788	0.764072	0.612387	0.759555	0.605533	0.349707	0.169842	0.00583394	26.7674	6.19431	0.768474	0.855915	0.001	-4.28461	0.494511	0.871519	0.370746	0.434406	0.0855215	0.186038	0.513289	0.311519	27.0814	0.00113217	2.94609	15.3309	2.35447	True
XL-228_MAP3K1	XL-228		Q13233	Q13233	Mitogen-activated protein kinase kinase kinase 1	MAP3K1	>sp|Q13233|M3K1_HUMAN Mitogen-activated protein kinase kinase kinase 1 OS=Homo sapiens GN=MAP3K1 PE=1 SV=4 XREF(PFAM)=Protein kinase domain (_KINASE_-PROTEIN);	1	71	0	323.31	200680000	152240000	183600000	162380000	209580000	191210000	202140000	173700000	122970000	1	0.758621	0.914889	0.809149	1.04435	0.95281	1.00728	0.865557	0.612767	27.5803	5.11808	2.17755	0.920666	0.607391	-0.564671	0.87328	0.92093	6.86555	32.2486	0.049728	1.19191	0.872649	0.123152	2.78684	0.150109	0.823594	0.859169	0.203927	False
XL-228_ROCK1	XL-228		Q13464	Q13464	Rho-associated protein kinase 1	ROCK1	>sp|Q13464|ROCK1_HUMAN Rho-associated protein kinase 1 OS=Homo sapiens GN=ROCK1 PE=1 SV=1 XREF(PFAM)=Protein kinase domain (_KINASE_-PROTEIN);Protein kinase C terminal domain (UNCLEAR);Rho Binding;	1	144	0	323.31	598760000	532910000	656700000	587030000	626370000	589920000	538560000	699260000	658870000	1	0.890023	1.09677	0.98041	1.04611	0.985236	0.899459	1.16785	1.10039	29.1574	5.72804	10	0.988824	1.13429	0.198008	1.03265	0.965338	6.55579	310.483	0.0343038	0.0840265	1.02968	0.0839247	2.25014	0.210446	0.676859	0.241476	0.00809599	False
XL-228_TNK1_$$	XL-228	$$	Q13470	Q13470	Non-receptor tyrosine-protein kinase TNK1	TNK1	>sp|Q13470|TNK1_HUMAN Non-receptor tyrosine-protein kinase TNK1 OS=Homo sapiens GN=TNK1 PE=1 SV=3 XREF(PFAM)=Protein tyrosine kinase (_KINASE_-PROTEIN);	1	24	0	115.33	10192000	7592600	4402500	666411	666411	666411	666411	666411	666411	1	0.744957	0.431956	0.0653857	0.0653857	0.0653857	0.0653857	0.0653857	0.0653857	23.2809	8.16265	1.56914	0.971442	0.0567997	-3.77168	0.154402	0.96549	0.059777	0.270005	0.0438918	0.0204068	0.208972	0.265811	245.882	4.5e-06	5.34694	54.3778	3.69312	True
XL-228_CAMK2G	XL-228		Q13555	Q13555	Calcium/calmodulin-dependent protein kinase type II subunit gamma	CAMK2G	>sp|Q13555|KCC2G_HUMAN Calcium/calmodulin-dependent protein kinase type II subunit gamma OS=Homo sapiens GN=CAMK2G PE=1 SV=3 XREF(PFAM)=Calcium/calmodulin dependent protein kinase II association domain (NOT KINASE);Protein kinase domain (_KINASE_-PROTEIN);	1	40	0	323.31	452440000	478820000	362360000	318260000	509110000	414890000	529630000	526330000	427190000	1	1.05831	0.800902	0.70343	1.12525	0.917006	1.17061	1.16331	0.944191	28.7532	7.21473	10	0.86728	1.06467	0.29584	1.00012	0.851543	21.8696	1011.07	0.0988366	0.0855948	0.990588	0.144282	0.990914	0.557444	0.253799	0.271149	0.0128309	False
XL-228_CAMK2D	XL-228		Q13557	Q13557	Calcium/calmodulin-dependent protein kinase type II subunit delta	CAMK2D	>sp|Q13557|KCC2D_HUMAN Calcium/calmodulin-dependent protein kinase type II subunit delta OS=Homo sapiens GN=CAMK2D PE=1 SV=3 XREF(PFAM)=Calcium/calmodulin dependent protein kinase II association domain (NOT KINASE);Protein kinase domain (_KINASE_-PROTEIN);	1	49	0	323.31	1420500000	1545000000	1368400000	1153600000	1650800000	1365400000	1754100000	1811300000	1570600000	1	1.08765	0.963323	0.812108	1.16213	0.961211	1.23485	1.27511	1.10567	30.4038	6.25919	10	0.995611	1.20582	0.276359	1.08686	0.917653	9.27685	354.365	0.0592813	0.0937329	1.08039	0.133646	2.24443	0.211253	0.675198	0.368247	0.0342917	False
XL-228_DYRK1A	XL-228		Q13627	Q13627	Dual specificity tyrosine-phosphorylation-regulated kinase 1A	DYRK1A	>sp|Q13627|DYR1A_HUMAN Dual specificity tyrosine-phosphorylation-regulated kinase 1A OS=Homo sapiens GN=DYRK1A PE=1 SV=2 XREF(PFAM)=Protein kinase domain (_KINASE_-PROTEIN);	1	19	0	89.891	19386000	18340000	21145000	17290000	19012000	18874000	21881000	26276000	22324000	1	0.946044	1.09074	0.891881	0.980708	0.973589	1.1287	1.35541	1.15155	24.2085	6.03741	4.08219	0.980785	1.25346	0.353904	1.08403	0.959306	0.276183	26.6931	0.0408756	0.0737021	1.07746	0.136952	6.29285	0.0322692	1.49121	0.737785	0.158173	False
XL-228_ACVR2B	XL-228		Q13705	Q13705	Activin receptor type-2B	ACVR2B	>sp|Q13705|AVR2B_HUMAN Activin receptor type-2B OS=Homo sapiens GN=ACVR2B PE=1 SV=3 XREF(PFAM)=Activin types I and II receptor domain;Protein kinase domain (_KINASE_-PROTEIN);	1	9	0	75.175	3150800	4084600	3690500	666411	3422200	2489500	3346700	2986800	666411	1	1.29637	1.17129	0.211505	1.08614	0.790117	1.06217	0.94795	0.211505	21.5873	4.98232	2.53937	0.93319	0.176522	-2.05364	0.844147	0.100679	47.9839	199.843	0.163849	23.7433	0.836025	0.340728	1.39691	0.395594	0.40275	1.04545	0.274329	False
XL-228_BMPR2	XL-228		Q13873	Q13873	Bone morphogenetic protein receptor type-2	BMPR2	>sp|Q13873|BMPR2_HUMAN Bone morphogenetic protein receptor type-2 OS=Homo sapiens GN=BMPR2 PE=1 SV=2 XREF(PFAM)=Activin types I and II receptor domain;Protein kinase domain (_KINASE_-PROTEIN);	1	20	0	92.782	11399000	13297000	11952000	10386000	9079000	10908000	11769000	12573000	7201200	1	1.16651	1.04851	0.911133	0.796473	0.956926	1.03246	1.10299	0.63174	23.4424	4.88518	3.39611	0.995414	0.615766	-0.644321	0.960333	0.902356	445.387	2174.68	0.0562584	111.73	0.952917	0.143194	2.9118	0.139524	0.855351	0.98705	0.252341	False
XL-228_PTK6	XL-228		Q13882	Q13882	Protein-tyrosine kinase 6	PTK6	>sp|Q13882|PTK6_HUMAN Protein-tyrosine kinase 6 OS=Homo sapiens GN=PTK6 PE=1 SV=1 XREF(PFAM)=Protein tyrosine kinase (_KINASE_-PROTEIN);SH2 domain;SH3 domain;	1	18	0	79.42	6588100	6833700	6419000	6615800	11399000	8758500	8488200	9977700	5855200	1	1.03728	0.974333	1.0042	1.73024	1.32944	1.28841	1.5145	0.888754	22.6514	7.40256	10	0.998912	1.33672	0.420273	1.24211	0.67247	98.2329	8163.79	0.161631	0.139972	1.22084	0.246787	1.55433	0.348769	0.457462	0.477741	0.0662928	False
XL-228_PRKG1	XL-228		Q13976;Q13237	Q13976	cGMP-dependent protein kinase 1	PRKG1	>sp|Q13976|KGP1_HUMAN cGMP-dependent protein kinase 1 OS=Homo sapiens GN=PRKG1 PE=1 SV=3 XREF(PFAM)=Cyclic nucleotide-binding domain;Coiled-coil N-terminus of cGMP-dependent protein kinase;Protein kinase domain (_KINASE_-PROTEIN);	2	20	0	92.116	15691000	16083000	18920000	15001000	14682000	14793000	17848000	18305000	9506400	1	1.02498	1.20579	0.956026	0.935696	0.94277	1.13747	1.16659	0.60585	23.9034	4.89434	3.34824	1.04765	0.587814	-0.774067	1.00412	0.916908	284.391	1390.91	0.0528931	83.9367	0.995482	0.156581	4.65454	0.0593604	1.2265	1.51093	0.442568	False
XL-228_CDK13	XL-228		Q14004	Q14004	Cyclin-dependent kinase 13	CDK13	>sp|Q14004|CDK13_HUMAN Cyclin-dependent kinase 13 OS=Homo sapiens GN=CDK13 PE=1 SV=2 XREF(PFAM)=Protein kinase domain (_KINASE_-PROTEIN);	1	33	0	144.12	8652600	5509800	6545100	8465200	8994000	7826900	8248300	6265700	5825700	1	0.63678	0.756432	0.978342	1.03946	0.904572	0.953274	0.724141	0.673289	23.0447	5.64705	5.82332	0.889049	0.68905	-0.367655	0.832841	0.848575	2.00214	91.2952	0.0655915	0.160615	0.836202	0.137484	1.09848	0.507956	0.294174	0.349684	0.0295842	False
XL-228_IKBKE_$$	XL-228	$$	Q14164	Q14164	Inhibitor of nuclear factor kappa-B kinase subunit epsilon	IKBKE	>sp|Q14164|IKKE_HUMAN Inhibitor of nuclear factor kappa-B kinase subunit epsilon OS=Homo sapiens GN=IKBKE PE=1 SV=1 XREF(PFAM)=Protein kinase domain (_KINASE_-PROTEIN);	1	20	0	77.653	23846000	25523000	20816000	23133000	22028000	18096000	14153000	9745500	666411	1	1.07033	0.872935	0.9701	0.923761	0.758869	0.593517	0.408685	0.0279464	24.5072	5.77575	0.793309	0.989438	0.001	-3.41726	0.667666	0.966574	0.230097	0.270475	0.0439481	0.149239	0.683304	0.32366	84.1321	6.79e-05	4.16805	28.2003	2.98893	True
XL-228_PTK2B_$$	XL-228	$$	Q14289	Q14289	Protein-tyrosine kinase 2-beta	PTK2B	>sp|Q14289|FAK2_HUMAN Protein-tyrosine kinase 2-beta OS=Homo sapiens GN=PTK2B PE=1 SV=2 XREF(PFAM)=FERM central domain;Focal adhesion targeting region;Protein tyrosine kinase (_KINASE_-PROTEIN);	1	96	0	323.31	870150000	867760000	871320000	664440000	687890000	437420000	352580000	263300000	119620000	1	0.997253	1.00134	0.763592	0.790542	0.502695	0.405195	0.302592	0.137471	29.6967	6.58943	0.617682	1.04758	0.11568	-2.60921	0.567831	0.962689	0.237935	0.177183	0.0610688	0.105328	0.599029	0.30475	79.8632	7.74e-05	4.11118	21.4852	2.70284	True
XL-228_MELK	XL-228		Q14680;P35240	Q14680	Maternal embryonic leucine zipper kinase	MELK	>sp|Q14680|MELK_HUMAN Maternal embryonic leucine zipper kinase OS=Homo sapiens GN=MELK PE=1 SV=3 XREF(PFAM)=Kinase associated domain 1 (NOT KINASE);Protein kinase domain (_KINASE_-PROTEIN);	2	20	0	83.179	4029000	7560300	9395000	8076800	9006300	5334600	5329100	19442000	5312100	1	1.87647	2.33184	2.00467	2.23537	1.32405	1.32269	4.82552	1.31847	21.942	5.83795	10	1.81545	3.08931	0.766959	2.23425	0	29.0465	1789.12	0.510408	1.25024	2.20245	0.994637	0.863994	0.622652	0.205755	0.489636	0.070116	False
XL-228_RPS6KA1	XL-228		Q15418	Q15418	Ribosomal protein S6 kinase alpha-1	RPS6KA1	>sp|Q15418|KS6A1_HUMAN Ribosomal protein S6 kinase alpha-1 OS=Homo sapiens GN=RPS6KA1 PE=1 SV=2 XREF(PFAM)=Protein kinase domain (_KINASE_-PROTEIN);Protein kinase C terminal domain (UNCLEAR);	1	66	0	323.31	756130000	803360000	721000000	582240000	839300000	783280000	838900000	852820000	563590000	1	1.06246	0.95354	0.770026	1.10999	1.03591	1.10947	1.12787	0.745361	29.4941	4.85602	3.64461	1.01988	0.731613	-0.446894	0.995361	0.901723	1405.16	7044.06	0.0572169	285.292	0.98897	0.124909	1.55735	0.347941	0.458495	0.504708	0.0750366	False
XL-228_MAPK11	XL-228		Q15759	Q15759	Mitogen-activated protein kinase 11	MAPK11	>sp|Q15759|MK11_HUMAN Mitogen-activated protein kinase 11 OS=Homo sapiens GN=MAPK11 PE=1 SV=2 XREF(PFAM)=Protein kinase domain (_KINASE_-PROTEIN);	1	10	0	76.179	6814000	6490200	5363200	5754000	6843900	6782500	8203700	9488500	5523300	1	0.95248	0.787085	0.844438	1.00439	0.995377	1.20395	1.3925	0.810581	22.7001	6.75971	1.88399	0.878636	1.13435	0.368303	1.02162	0.782263	0.819191	5.5204	0.114432	0.136303	1.01131	0.178901	0.902076	0.602302	0.220186	0.312613	0.0209852	False
XL-228_STK11_#	XL-228	#	Q15831	Q15831	Serine/threonine-protein kinase STK11	STK11	>sp|Q15831|STK11_HUMAN Serine/threonine-protein kinase STK11 OS=Homo sapiens GN=STK11 PE=1 SV=1 XREF(PFAM)=Protein kinase domain (_KINASE_-PROTEIN);	1	14	0	63.577	5975900	6120300	6855000	5028300	8956900	6599100	4988100	4025900	666411	1	1.02416	1.14711	0.84143	1.49884	1.10429	0.834703	0.673689	0.111516	22.5107	5.41057	1.14457	1.1168	0.0545005	-2.91648	0.871805	0.707604	0.701299	1.61674	0.112305	0.565948	0.881714	0.363302	7.63416	0.0214061	1.66946	4.83402	1.25871	True
XL-228_PKN1_$$	XL-228	$$	Q16512	Q16512	Serine/threonine-protein kinase N1	PKN1	>sp|Q16512|PKN1_HUMAN Serine/threonine-protein kinase N1 OS=Homo sapiens GN=PKN1 PE=1 SV=2 XREF(PFAM)=Hr1 repeat;Protein kinase domain (_KINASE_-PROTEIN);Protein kinase C terminal domain (UNCLEAR);	1	28	0	221.51	53612000	47585000	29850000	21718000	22061000	15688000	7627000	16723000	3612300	1	0.887581	0.556778	0.405096	0.411494	0.292621	0.142263	0.311926	0.0673786	25.6761	7.95824	0.677787	1.04558	0.176329	-2.13247	0.346646	0.870377	0.292741	0.297854	0.107538	0.0812658	0.389509	0.247366	29.5602	0.000914389	3.03887	10.3401	1.96054	True
XL-228_PKN2	XL-228		Q16513	Q16513	Serine/threonine-protein kinase N2	PKN2	>sp|Q16513|PKN2_HUMAN Serine/threonine-protein kinase N2 OS=Homo sapiens GN=PKN2 PE=1 SV=1 XREF(PFAM)=Hr1 repeat;Protein kinase domain (_KINASE_-PROTEIN);Protein kinase C terminal domain (UNCLEAR);	1	26	0	65.989	9639500	8968900	7560600	8496000	12869000	8559500	11580000	8117300	5968500	1	0.930432	0.784335	0.881374	1.33503	0.887961	1.20131	0.842087	0.619171	23.2005	5.43899	3.39253	1.00002	0.661817	-0.594946	0.922551	0.749515	1.34308	51.8603	0.089251	0.220158	0.928136	0.192745	1.30235	0.427569	0.368994	0.563901	0.0950757	False
XL-228_MAPK14	XL-228		Q16539	Q16539	Mitogen-activated protein kinase 14	MAPK14	>sp|Q16539|MK14_HUMAN Mitogen-activated protein kinase 14 OS=Homo sapiens GN=MAPK14 PE=1 SV=3 XREF(PFAM)=Protein kinase domain (_KINASE_-PROTEIN);	1	29	0	323.31	961210000	852220000	725340000	599290000	984310000	1028900000	1163400000	1169900000	1028100000	1	0.886612	0.754611	0.623475	1.02403	1.07042	1.21035	1.21711	1.06959	29.8403	7.05267	4.62353	0.782892	1.143	0.545934	1.01064	0.892765	0.624643	52.6884	0.0821843	0.0752466	0.995277	0.188574	4.47623	0.0640359	1.19358	1.06512	0.281707	False
XL-228_CAMK4	XL-228		Q16566	Q16566	Calcium/calmodulin-dependent protein kinase type IV	CAMK4	>sp|Q16566|KCC4_HUMAN Calcium/calmodulin-dependent protein kinase type IV OS=Homo sapiens GN=CAMK4 PE=1 SV=1 XREF(PFAM)=Protein kinase domain (_KINASE_-PROTEIN);	1	16	0	48.634	3860500	5653100	3343100	4155400	3945900	3505600	4644100	4614800	4079000	1	1.46434	0.865976	1.07639	1.02212	0.908069	1.20298	1.19539	1.0566	21.8804	8.27346	10	1.30936	1.05788	-0.306802	1.07357	0.796865	13.2269	511.138	0.210242	0.0858313	1.09104	0.148181	0.410668	0.899677	0.0459136	0.167473	0.000974251	False
XL-228_MAP3K11_$$	XL-228	$$	Q16584;Q02779;Q5TCX8	Q16584	Mitogen-activated protein kinase kinase kinase 11	MAP3K11	>sp|Q16584|M3K11_HUMAN Mitogen-activated protein kinase kinase kinase 11 OS=Homo sapiens GN=MAP3K11 PE=1 SV=1 XREF(PFAM)=Protein tyrosine kinase (_KINASE_-PROTEIN);Variant SH3 domain;	3	21	0	57.12	8164200	8213900	7038700	8312000	7957500	7081100	6407100	4210100	666411	1	1.00609	0.862142	1.0181	0.974682	0.867335	0.78478	0.515678	0.081626	22.9609	5.43668	1.00373	0.969221	0.001	-3.19829	0.73615	0.97509	0.240207	0.406731	0.0324137	0.171413	0.745567	0.297856	87.2699	6.19e-05	4.20807	27.1946	2.9505	True
XL-228_DDR2_$$	XL-228	$$	Q16832	Q16832	Discoidin domain-containing receptor 2	DDR2	>sp|Q16832|DDR2_HUMAN Discoidin domain-containing receptor 2 OS=Homo sapiens GN=DDR2 PE=1 SV=2 XREF(PFAM)=F5/8 type C domain;Protein tyrosine kinase (_KINASE_-PROTEIN);	1	27	0	271.68	65129000	65586000	59822000	42036000	68570000	46988000	43885000	27410000	5820600	1	1.00702	0.918516	0.645427	1.05283	0.72146	0.673817	0.420857	0.0893703	25.9568	5.5673	0.839772	0.916278	0.001	-3.07682	0.662936	0.832232	0.662937	0.800133	0.0909346	0.416557	0.674997	0.296156	13.066	0.00641653	2.1927	7.51812	1.65511	True
XL-228_AAK1_$$	XL-228	$$	Q2M2I8	Q2M2I8	AP2-associated protein kinase 1	AAK1	>sp|Q2M2I8|AAK1_HUMAN AP2-associated protein kinase 1 OS=Homo sapiens GN=AAK1 PE=1 SV=3 XREF(PFAM)=Protein kinase domain (_KINASE_-PROTEIN);	1	41	0	323.31	137390000	98344000	131920000	89872000	97951000	45657000	24578000	10123000	7436800	1	0.715802	0.960186	0.654138	0.712941	0.332317	0.178892	0.0736808	0.0541291	27.0337	6.65202	1.16967	0.848228	0.0492712	-4.02337	0.423196	0.840763	0.239309	0.672525	0.0816345	0.111631	0.453427	0.333098	28.325	0.00101483	2.9936	15.3501	2.35575	True
XL-228_HSP90AB2P	XL-228		Q58FF8	Q58FF8	Putative heat shock protein HSP 90-beta 2	HSP90AB2P	>sp|Q58FF8|H90B2_HUMAN Putative heat shock protein HSP 90-beta 2 OS=Homo sapiens GN=HSP90AB2P PE=1 SV=2 XREF(PFAM)=Histidine kinase-, DNA gyrase B-, and HSP90-like ATPase (NOT KINASE);Hsp90 protein;	1	15	0	116.48	6254400	5477900	6084600	7777300	8835400	6399700	6644900	6543000	6366400	1	0.875847	0.972851	1.24349	1.41267	1.02323	1.06244	1.04614	1.01791	22.5764	7.94186	7.72284	0.918907	1.12338	0.289848	1.09368	0.871908	10.4794	1390.9	0.117369	0.0741261	1.08004	0.141316	1.1149	0.500851	0.300292	0.282378	0.0148717	False
XL-228_ULK3_$$	XL-228	$$	Q6PHR2	Q6PHR2	Serine/threonine-protein kinase ULK3	ULK3	>sp|Q6PHR2|ULK3_HUMAN Serine/threonine-protein kinase ULK3 OS=Homo sapiens GN=ULK3 PE=1 SV=2 XREF(PFAM)=MIT (microtubule interacting and transport) domain;Protein kinase domain (_KINASE_-PROTEIN);	1	39	0	323.31	174080000	159800000	157180000	124440000	180000000	127210000	95366000	63817000	31001000	1	0.917969	0.902918	0.714844	1.03401	0.730756	0.547829	0.366596	0.178085	27.3752	5.96938	1.18008	0.900522	0.194184	-2.11457	0.643891	0.895537	0.27686	0.762302	0.063439	0.144196	0.660602	0.277452	19.5643	0.00248118	2.60534	7.97017	1.71	True
XL-228_ERN2	XL-228		Q76MJ5	Q76MJ5	Serine/threonine-protein kinase/endoribonuclease IRE2;Serine/threonine-protein kinase;Endoribonuclease	ERN2	>sp|Q76MJ5|ERN2_HUMAN Serine/threonine-protein kinase/endoribonuclease IRE2 OS=Homo sapiens GN=ERN2 PE=1 SV=4 XREF(PFAM)=Protein kinase domain (_KINASE_-PROTEIN);Ribonuclease 2-5A;	1	12	0	31.585	4206100	666411	3431700	2806000	666411	2863600	666411	3462700	666411	1	0.158439	0.815886	0.667126	0.158439	0.680821	0.158439	0.823257	0.158439	22.0041	10.5229	3.55617	1	0.467432	-1.27e-07	0.467432	0	3.36942e+08	5.99401e+08	0.378246	0.155432	0.487915	0.266308	0.850638	0.629948	0.200695	2.19e-13	0	False
XL-228_MARK2_$$	XL-228	$$	Q7KZI7	Q7KZI7	Serine/threonine-protein kinase MARK2	MARK2	>sp|Q7KZI7|MARK2_HUMAN Serine/threonine-protein kinase MARK2 OS=Homo sapiens GN=MARK2 PE=1 SV=2 XREF(PFAM)=Kinase associated domain 1 (NOT KINASE);Protein kinase domain (_KINASE_-PROTEIN);UBA/TS-N domain;	1	66	0	323.31	189620000	302530000	189140000	138000000	209280000	87282000	48267000	26964000	3311900	1	1.59545	0.997469	0.727771	1.10368	0.4603	0.254546	0.1422	0.017466	27.4985	6.69321	0.746897	1.2623	0.001	-5.31134	0.581324	0.391057	0.553176	0.621333	0.238158	0.342735	0.624995	0.48349	9.50933	0.0132142	1.87896	7.0999	1.60182	True
XL-228_TAOK1	XL-228		Q7L7X3	Q7L7X3	Serine/threonine-protein kinase TAO1	TAOK1	>sp|Q7L7X3|TAOK1_HUMAN Serine/threonine-protein kinase TAO1 OS=Homo sapiens GN=TAOK1 PE=1 SV=1 XREF(PFAM)=Protein kinase domain (_KINASE_-PROTEIN);	1	16	0	27.697	10901000	11716000	9977800	8753700	13037000	12527000	15028000	12984000	6539000	1	1.07476	0.915311	0.803018	1.19595	1.14916	1.37859	1.19108	0.599853	23.378	4.92228	3.25994	1.09376	0.585369	-0.843536	1.04217	0.776706	271.151	1360.94	0.0883652	79.3981	1.03372	0.210461	2.05308	0.240816	0.618314	0.962858	0.2432	False
XL-228_ADCK1	XL-228		Q86TW2	Q86TW2	Uncharacterized aarF domain-containing protein kinase 1	ADCK1	>sp|Q86TW2|ADCK1_HUMAN Uncharacterized aarF domain-containing protein kinase 1 OS=Homo sapiens GN=ADCK1 PE=2 SV=2 XREF(PFAM)=ABC1 family;	1	19	0	100.99	10596000	12370000	8805300	8955500	12010000	11939000	12905000	14115000	7977100	1	1.16742	0.831002	0.845177	1.13345	1.12675	1.21791	1.33211	0.752841	23.337	4.7899	4.94477	1.08557	0.737399	-0.527173	1.06197	0.790526	89855	569260	0.085506	21818.6	1.05172	0.174641	0.990414	0.557686	0.25361	0.43352	0.0526103	False
XL-228_MAP4K3_$$	XL-228	$$	Q8IVH8	Q8IVH8	Mitogen-activated protein kinase kinase kinase kinase 3	MAP4K3	>sp|Q8IVH8|M4K3_HUMAN Mitogen-activated protein kinase kinase kinase kinase 3 OS=Homo sapiens GN=MAP4K3 PE=1 SV=1 XREF(PFAM)=CNH domain;Protein kinase domain (_KINASE_-PROTEIN);	1	32	0	262.26	20139000	18901000	18673000	14023000	17240000	10981000	7456700	6501300	666411	1	0.938527	0.927206	0.696311	0.85605	0.54526	0.370262	0.322821	0.0330906	24.2635	6.22884	0.584443	0.974557	0.001	-3.37155	0.550064	0.925339	0.401457	0.255531	0.0819416	0.201053	0.574565	0.30824	42.1336	0.000382197	3.41771	18.1974	2.53036	True
XL-228_ADCK3	XL-228		Q8NI60	Q8NI60	Atypical kinase ADCK3, mitochondrial	ADCK3	>sp|Q8NI60|ADCK3_HUMAN Atypical kinase ADCK3, mitochondrial OS=Homo sapiens GN=ADCK3 PE=1 SV=1 XREF(PFAM)=ABC1 family;	1	15	0	205.6	7565500	7329800	6295100	6430800	13512000	8232600	9044900	12564000	7850800	1	0.968845	0.83208	0.850017	1.786	1.08818	1.19555	1.6607	1.03771	22.851	7.35278	10	0.892182	1.35029	0.597857	1.21628	0.567757	36.8199	2163.36	0.182649	0.158178	1.19047	0.297983	1.97371	0.254706	0.59396	0.736809	0.157808	False
XL-228_PIP4K2C	XL-228		Q8TBX8	Q8TBX8	Phosphatidylinositol 5-phosphate 4-kinase type-2 gamma	PIP4K2C	>sp|Q8TBX8|PI42C_HUMAN Phosphatidylinositol 5-phosphate 4-kinase type-2 gamma OS=Homo sapiens GN=PIP4K2C PE=1 SV=3 XREF(PFAM)=Phosphatidylinositol-4-phosphate 5-Kinase (_KINASE_-LIPID);	1	11	0	92.281	7514700	6167600	6518500	4319500	6966400	10263000	9688700	9313200	8679800	1	0.820738	0.867433	0.574807	0.927036	1.36572	1.2893	1.23933	1.15504	22.8413	6.92396	5.27878	0.784556	1.25009	0.67208	1.064	0.879491	0.694645	46.8891	0.078879	0.0908185	1.04326	0.240251	7.40212	0.0228779	1.64058	1.68358	0.500964	False
XL-228_MAPK15	XL-228		Q8TD08	Q8TD08	Mitogen-activated protein kinase 15	MAPK15	>sp|Q8TD08|MK15_HUMAN Mitogen-activated protein kinase 15 OS=Homo sapiens GN=MAPK15 PE=1 SV=1 XREF(PFAM)=Protein kinase domain (_KINASE_-PROTEIN);	1	2	0	6.1129	118710000	113470000	163540000	68632000	114950000	105270000	116480000	109040000	74767000	1	0.955859	1.37764	0.578148	0.968326	0.886783	0.981215	0.918541	0.629829	26.8229	7.7655	10	1.13866	0.833378	-0.450293	0.891181	0.709548	6.60779	276.732	0.16363	0.103488	0.909406	0.196367	1.33605	0.415815	0.3811	0.464762	0.0621867	False
XL-228_NEK9	XL-228		Q8TD19;REV__Q9P0M6	Q8TD19	Serine/threonine-protein kinase Nek9	NEK9	>sp|Q8TD19|NEK9_HUMAN Serine/threonine-protein kinase Nek9 OS=Homo sapiens GN=NEK9 PE=1 SV=2 XREF(PFAM)=Protein kinase domain (_KINASE_-PROTEIN);Regulator of chromosome condensation (RCC1) repeat;	2	69	0	323.31	1587300000	1879900000	1667500000	1298000000	1633700000	1569800000	1784500000	1798300000	832040000	1	1.18434	1.05053	0.817741	1.02923	0.988975	1.12424	1.13293	0.524186	30.5639	4.92329	3.12285	1.03842	0.504985	-0.961206	0.984003	0.906516	121.376	578.841	0.0558332	39.904	0.975359	0.177913	5.78633	0.0383892	1.41579	2.05491	0.618869	False
XL-228_MAP4K1_$$	XL-228	$$	Q92918	Q92918	Mitogen-activated protein kinase kinase kinase kinase 1	MAP4K1	>sp|Q92918|M4K1_HUMAN Mitogen-activated protein kinase kinase kinase kinase 1 OS=Homo sapiens GN=MAP4K1 PE=1 SV=1 XREF(PFAM)=CNH domain;Protein kinase domain (_KINASE_-PROTEIN);	1	14	0	44.038	4894600	5804900	3330500	2499600	666411	666411	666411	666411	666411	1	1.18598	0.680444	0.510685	0.136152	0.136152	0.136152	0.136152	0.136152	22.2228	7.79809	1.39914	1.13634	0.129	-3.02111	0.318747	0.862419	0.143003	0.545265	0.101401	0.0576046	0.37634	0.3511	50.1062	0.000248546	3.60459	18.7476	2.56115	True
XL-228_GRAMD1A	XL-228		Q96CP6;Q3KR37	Q96CP6	GRAM domain-containing protein 1A	GRAMD1A	>sp|Q96CP6|GRM1A_HUMAN GRAM domain-containing protein 1A OS=Homo sapiens GN=GRAMD1A PE=1 SV=2 XREF(PFAM)=Domain of unknown function (DUF4782);GRAM domain;	2	21	0	115.16	6220900	6735700	5349700	5057400	7199700	6343700	9806300	8236900	7723100	1	1.08275	0.859956	0.812969	1.15734	1.01974	1.57635	1.32407	1.24148	22.5687	6.38926	6.88778	0.97754	1.35705	0.473249	1.15462	0.868065	4.3187	221.727	0.0768863	0.12157	1.13951	0.217149	4.71859	0.0577961	1.2381	0.937359	0.233552	False
XL-228_CERS2	XL-228		Q96G23	Q96G23	Ceramide synthase 2	CERS2	>sp|Q96G23|CERS2_HUMAN Ceramide synthase 2 OS=Homo sapiens GN=CERS2 PE=1 SV=1 XREF(PFAM)=Homeobox domain;TLC domain;	1	9	0	150.61	18720000	19586000	14763000	15187000	21629000	19276000	28053000	20598000	20270000	1	1.04626	0.788622	0.811271	1.1554	1.0297	1.49856	1.10032	1.0828	24.1581	7.23119	10	0.889999	1.16671	0.390572	1.07735	0.816944	13.6453	580.348	0.113576	0.0983595	1.06375	0.18403	1.75171	0.299659	0.523373	0.476104	0.0657713	False
XL-228_AURKB_$$	XL-228	$$	Q96GD4;Q9UQB9	Q96GD4	Aurora kinase B	AURKB	>sp|Q96GD4|AURKB_HUMAN Aurora kinase B OS=Homo sapiens GN=AURKB PE=1 SV=3 XREF(PFAM)=Protein kinase domain (_KINASE_-PROTEIN);	2	26	0	190.28	44164000	27493000	18872000	7408100	3487600	1890500	666411	666411	666411	1	0.622521	0.427316	0.167741	0.0789693	0.0428064	0.0150895	0.0150895	0.0150895	25.3964	8.22487	0.883449	0.992079	0.00946012	-6.01377	0.135169	0.988469	0.0468267	0.0821636	0.0246322	0.0141704	0.187125	0.254828	756.048	2.57e-07	6.58964	150.839	4.80835	True
XL-228_NEK1	XL-228		Q96PY6	Q96PY6	Serine/threonine-protein kinase Nek1	NEK1	>sp|Q96PY6|NEK1_HUMAN Serine/threonine-protein kinase Nek1 OS=Homo sapiens GN=NEK1 PE=1 SV=2 XREF(PFAM)=Protein kinase domain (_KINASE_-PROTEIN);	1	24	0	101.01	4539300	666411	3735900	4468700	3939600	4430400	4239300	666411	4546900	1	0.146809	0.823012	0.984447	0.867887	0.97601	0.933911	0.146809	1.00167	22.114	5.84589	10	0.814153	0.567982	-0.519455	0.732731	0	58.8305	3812.03	0.175089	0.428879	0.739074	0.302815	0.236959	0.982961	0.00746362	0.150711	0.000346873	False
XL-228_CAMKK2_$$	XL-228	$$	Q96RR4	Q96RR4	Calcium/calmodulin-dependent protein kinase kinase 2	CAMKK2	>sp|Q96RR4|KKCC2_HUMAN Calcium/calmodulin-dependent protein kinase kinase 2 OS=Homo sapiens GN=CAMKK2 PE=1 SV=2 XREF(PFAM)=Protein kinase domain (_KINASE_-PROTEIN);	1	29	0	191.44	28556000	28098000	26658000	15615000	30887000	32536000	23592000	17269000	3878400	1	0.983961	0.933534	0.54682	1.08163	1.13938	0.826166	0.604742	0.135817	24.7673	5.37835	1.566	0.932515	0.136476	-2.44462	0.759799	0.714662	0.649674	3.23924	0.0946165	0.387194	0.7668	0.299947	6.00535	0.0355611	1.44902	3.71394	1.04104	True
XL-228_TP53RK	XL-228		Q96S44	Q96S44	TP53-regulating kinase	TP53RK	>sp|Q96S44|PRPK_HUMAN TP53-regulating kinase OS=Homo sapiens GN=TP53RK PE=1 SV=2 XREF(PFAM)=Lipopolysaccharide kinase (Kdo/WaaP) family (OTHER);	1	9	0	111.26	20933000	22948000	23770000	19215000	24834000	24749000	26209000	28702000	27021000	1	1.09626	1.13553	0.917929	1.18636	1.1823	1.25204	1.37114	1.29083	24.3193	6.55137	1.30604	1.05529	1.32707	0.328953	1.19311	0.961447	0.474068	1.64241	0.0551901	0.0811609	1.18329	0.128217	6.08053	0.034657	1.46021	0.661856	0.13007	False
XL-228_PKMYT1	XL-228		Q99640	Q99640	Membrane-associated tyrosine- and threonine-specific cdc2-inhibitory kinase	PKMYT1	>sp|Q99640|PMYT1_HUMAN Membrane-associated tyrosine- and threonine-specific cdc2-inhibitory kinase OS=Homo sapiens GN=PKMYT1 PE=1 SV=1 XREF(PFAM)=Protein kinase domain (_KINASE_-PROTEIN);	1	21	0	215.17	98928000	101340000	84442000	68069000	108450000	103200000	110380000	116210000	98174000	1	1.02438	0.85357	0.688066	1.09625	1.04318	1.11576	1.17469	0.992378	26.5599	7.1724	10	0.871019	1.08729	0.319958	1.01427	0.906349	33.4738	1940.31	0.0789645	0.0683851	1.00475	0.134955	1.95413	0.258296	0.587882	0.409775	0.0456577	False
XL-228_MAP3K5	XL-228		Q99683;O43283	Q99683	Mitogen-activated protein kinase kinase kinase 5	MAP3K5	>sp|Q99683|M3K5_HUMAN Mitogen-activated protein kinase kinase kinase 5 OS=Homo sapiens GN=MAP3K5 PE=1 SV=1 XREF(PFAM)=Domain of unknown function (DUF4071);Protein kinase domain (_KINASE_-PROTEIN);	2	52	0	246.15	63029000	48606000	58670000	54562000	60952000	54303000	63355000	60224000	68789000	1	0.771169	0.930841	0.865665	0.967047	0.861556	1.00517	0.955497	1.09139	25.9095	4.56031	0.465577	0.876468	1.28519	0.298375	0.943114	0.955443	10.6179	1.4824	0.0760255	2.39636	0.940793	0.0823082	1.6247	0.330136	0.481307	0.349054	0.0294288	False
XL-228_MAP3K3	XL-228		Q99759	Q99759	Mitogen-activated protein kinase kinase kinase 3	MAP3K3	>sp|Q99759|M3K3_HUMAN Mitogen-activated protein kinase kinase kinase 3 OS=Homo sapiens GN=MAP3K3 PE=1 SV=2 XREF(PFAM)=PB1 domain;Protein kinase domain (_KINASE_-PROTEIN);	1	27	0	128.47	31996000	31314000	34636000	26656000	36041000	34744000	41784000	32022000	17659000	1	0.978685	1.08251	0.833104	1.12642	1.08589	1.30591	1.00081	0.551913	24.9314	5.07906	2.45516	1.06285	0.546761	-0.903758	0.990126	0.869457	11.4259	57.339	0.0671683	2.94747	0.987814	0.191486	3.86349	0.0846051	1.0726	1.52962	0.449001	False
XL-228_EIF2AK1_$$	XL-228	$$	Q9BQI3	Q9BQI3	Eukaryotic translation initiation factor 2-alpha kinase 1	EIF2AK1	>sp|Q9BQI3|E2AK1_HUMAN Eukaryotic translation initiation factor 2-alpha kinase 1 OS=Homo sapiens GN=EIF2AK1 PE=1 SV=2 XREF(PFAM)=Protein kinase domain (_KINASE_-PROTEIN);	1	13	0	82.922	8893800	8120400	8387100	5054100	10999000	8927900	7866200	5122900	666411	1	0.913041	0.943028	0.568272	1.2367	1.00383	0.884459	0.576008	0.0749298	23.0844	5.37612	1.59708	0.938927	0.0758068	-3.07145	0.752324	0.698096	0.609925	3.18657	0.0965835	0.3911	0.759915	0.320257	6.66223	0.0286293	1.54319	4.4202	1.18303	True
XL-228_PRKD2_$$	XL-228	$$	Q9BZL6	Q9BZL6	Serine/threonine-protein kinase D2	PRKD2	>sp|Q9BZL6|KPCD2_HUMAN Serine/threonine-protein kinase D2 OS=Homo sapiens GN=PRKD2 PE=1 SV=2 XREF(PFAM)=Phorbol esters/diacylglycerol binding domain (C1 domain);Protein kinase domain (_KINASE_-PROTEIN);	1	38	0	323.31	69323000	85305000	101690000	53052000	101330000	60367000	53951000	34501000	4200300	1	1.23054	1.4669	0.765287	1.46171	0.870808	0.778255	0.497685	0.0605903	26.0468	5.7264	0.854907	1.21683	0.001	-3.5285	0.837829	0.529748	0.715425	0.989009	0.172045	0.594486	0.858002	0.433066	6.61992	0.0290164	1.53736	4.61586	1.21944	True
XL-228_SIK2_$$	XL-228	$$	Q9H0K1;P57059	Q9H0K1	Serine/threonine-protein kinase SIK2	SIK2	>sp|Q9H0K1|SIK2_HUMAN Serine/threonine-protein kinase SIK2 OS=Homo sapiens GN=SIK2 PE=1 SV=1 XREF(PFAM)=Protein kinase domain (_KINASE_-PROTEIN);	2	39	0	323.31	68945000	59956000	53437000	46858000	64573000	58950000	56387000	43412000	22555000	1	0.869621	0.775067	0.679643	0.936587	0.855029	0.817855	0.629661	0.327145	26.0389	5.34271	1.55162	0.83571	0.319663	-1.27287	0.728062	0.909657	0.659716	2.98347	0.0519457	0.24774	0.731933	0.18108	8.61943	0.0164282	1.78441	3.26443	0.940628	False
XL-228_SLK_$$	XL-228	$$	Q9H2G2	Q9H2G2	STE20-like serine/threonine-protein kinase	SLK	>sp|Q9H2G2|SLK_HUMAN STE20-like serine/threonine-protein kinase OS=Homo sapiens GN=SLK PE=1 SV=1 XREF(PFAM)=Protein kinase domain (_KINASE_-PROTEIN);Polo kinase kinase (_KINASE_-PROTEIN);	1	94	0	323.31	285940000	221920000	446770000	233310000	192790000	114610000	63293000	28351000	10289000	1	0.776107	1.56246	0.81594	0.674232	0.400818	0.221351	0.0991502	0.0359831	28.0911	6.8516	1.13135	1.12564	0.0723733	-3.89412	0.513508	0.364899	0.402122	1.06581	0.194967	0.225141	0.557201	0.458231	8.90277	0.0152971	1.81539	6.10489	1.46381	True
XL-228_TAOK3	XL-228		Q9H2K8	Q9H2K8	Serine/threonine-protein kinase TAO3	TAOK3	>sp|Q9H2K8|TAOK3_HUMAN Serine/threonine-protein kinase TAO3 OS=Homo sapiens GN=TAOK3 PE=1 SV=2 XREF(PFAM)=Protein kinase domain (_KINASE_-PROTEIN);	1	49	0	323.31	125330000	111510000	111020000	101010000	147510000	130770000	148080000	144620000	116780000	1	0.889731	0.885821	0.805952	1.17697	1.04341	1.18152	1.15391	0.93178	26.9012	7.26625	10	0.877367	1.0934	0.317563	1.02553	0.932957	7.80727	299.289	0.0671116	0.0581202	1.0147	0.125589	2.98752	0.133602	0.874188	0.487828	0.0695313	False
XL-228_CSNK1G1	XL-228		Q9HCP0	Q9HCP0	Casein kinase I isoform gamma-1	CSNK1G1	>sp|Q9HCP0|KC1G1_HUMAN Casein kinase I isoform gamma-1 OS=Homo sapiens GN=CSNK1G1 PE=1 SV=1 XREF(PFAM)=Casein kinase 1 gamma C terminal (NOT KINASE);Protein kinase domain (_KINASE_-PROTEIN);	1	20	0	39.583	5420500	5032100	3959100	2163900	6449400	3902900	5469700	6337100	4662200	1	0.928346	0.730394	0.399207	1.18982	0.720026	1.00908	1.1691	0.860105	22.37	7.22393	10	0.723	0.9904	0.454016	0.903566	0.565279	22.4281	989.661	0.160566	0.139054	0.890507	0.214189	0.610732	0.773434	0.111577	0.284029	0.0151825	False
XL-228_BMP2K_$$	XL-228	$$	Q9NSY1	Q9NSY1	BMP-2-inducible protein kinase	BMP2K	>sp|Q9NSY1|BMP2K_HUMAN BMP-2-inducible protein kinase OS=Homo sapiens GN=BMP2K PE=1 SV=2 XREF(PFAM)=BMP-2-inducible protein kinase C-terminus (_KINASE_-PROTEIN);Protein kinase domain (_KINASE_-PROTEIN);	1	41	0	323.31	79469000	78455000	67392000	26416000	15689000	6109200	1485100	4435500	666411	1	0.98724	0.848029	0.332406	0.197423	0.0768753	0.0186878	0.0558142	0.0083858	26.2439	7.68231	1.5167	1.03743	0.0448188	-4.46091	0.257084	0.955769	0.0714832	0.326045	0.0503596	0.0306035	0.313114	0.36389	196.176	7.98e-06	5.09779	57.276	3.7494	True
XL-228_IRAK4	XL-228		Q9NWZ3	Q9NWZ3	Interleukin-1 receptor-associated kinase 4	IRAK4	>sp|Q9NWZ3|IRAK4_HUMAN Interleukin-1 receptor-associated kinase 4 OS=Homo sapiens GN=IRAK4 PE=1 SV=1 XREF(PFAM)=Protein tyrosine kinase (_KINASE_-PROTEIN);	1	36	0	323.31	159420000	145930000	141120000	92683000	164710000	169960000	187040000	197510000	121600000	1	0.915381	0.885209	0.581376	1.03318	1.06611	1.17325	1.23893	0.762765	27.2483	7.08507	10	0.820134	1.0616	0.372311	0.974806	0.754726	175.071	20579.1	0.125366	0.108656	0.966587	0.182469	0.911883	0.597169	0.223903	0.317421	0.0220354	False
XL-228_ZAK	XL-228		Q9NYL2	Q9NYL2	Mitogen-activated protein kinase kinase kinase MLT	ZAK	>sp|Q9NYL2|MLTK_HUMAN Mitogen-activated protein kinase kinase kinase MLT OS=Homo sapiens GN=ZAK PE=1 SV=3 XREF(PFAM)=Protein tyrosine kinase (_KINASE_-PROTEIN);SAM domain (Sterile alpha motif);	1	27	0	191.64	37409000	44462000	42395000	28084000	41649000	39172000	49417000	51709000	45321000	1	1.18854	1.13328	0.750728	1.11334	1.04713	1.32099	1.38226	1.2115	25.1569	6.26891	10	1.03863	1.30726	0.331864	1.15589	0.878982	9.39666	363.262	0.0738792	0.116814	1.14758	0.169664	2.3942	0.191427	0.717997	0.467397	0.0630145	False
XL-228_CDK12	XL-228		Q9NYV4	Q9NYV4	Cyclin-dependent kinase 12	CDK12	>sp|Q9NYV4|CDK12_HUMAN Cyclin-dependent kinase 12 OS=Homo sapiens GN=CDK12 PE=1 SV=2 XREF(PFAM)=Protein kinase domain (_KINASE_-PROTEIN);	1	45	0	323.31	137660000	109500000	132460000	131230000	161500000	145660000	147750000	115050000	99140000	1	0.795438	0.962226	0.953291	1.17318	1.05811	1.0733	0.835755	0.72018	27.0365	5.58388	4.51463	1.00568	0.751353	-0.420601	0.93822	0.910024	0.588479	39.2314	0.0535285	0.130931	0.942791	0.136387	2.21094	0.216061	0.665424	0.576791	0.0995682	False
XL-228_STK26	XL-228		Q9P289	Q9P289	Serine/threonine-protein kinase 26	STK26	>sp|Q9P289|STK26_HUMAN Serine/threonine-protein kinase 26 OS=Homo sapiens GN=STK26 PE=1 SV=2 XREF(PFAM)=Protein kinase domain (_KINASE_-PROTEIN);	1	15	0	46.602	9691400	9295300	7673000	7500200	13908000	9685000	10716000	6909700	666411	1	0.959129	0.791733	0.773903	1.43509	0.99934	1.10572	0.712972	0.0687631	23.2083	5.2448	1.80911	1.0091	0.0590899	-3.28071	0.834888	0.642609	1.3709	6.7611	0.1072	0.805691	0.838759	0.346036	5.75291	0.0388479	1.41063	4.00785	1.10227	True
XL-228_NLK	XL-228		Q9UBE8	Q9UBE8	Serine/threonine-protein kinase NLK	NLK	>sp|Q9UBE8|NLK_HUMAN Serine/threonine-protein kinase NLK OS=Homo sapiens GN=NLK PE=1 SV=2 XREF(PFAM)=Protein kinase domain (_KINASE_-PROTEIN);	1	13	0	125.55	2679500	666411	3022000	3164600	666411	2730100	7186600	5704900	5885600	1	0.248707	1.12782	1.18104	0.248707	1.01888	2.68207	2.12909	2.19653	21.3535	6.37132	5.30225	0.758953	2.28527	1.59028	1.46428	0.163837	0.870897	29.6518	0.210027	0.332411	1.40775	0.789304	9.82606	0.012281	1.91077	4.17534	1.13577	False
XL-228_PRKAG2	XL-228		Q9UGJ0	Q9UGJ0	5-AMP-activated protein kinase subunit gamma-2	PRKAG2	>sp|Q9UGJ0|AAKG2_HUMAN 5-AMP-activated protein kinase subunit gamma-2 OS=Homo sapiens GN=PRKAG2 PE=1 SV=1 XREF(PFAM)=CBS domain;	1	19	0	113.59	8187700	5140000	5330800	666411	8720600	4014600	2706100	2301400	666411	1	0.627771	0.651074	0.0813917	1.06509	0.490321	0.330508	0.28108	0.0813917	22.965	6.0303	1.66489	0.619779	0.151232	-2.0212	0.443112	0	0.899482	5.00305	0.172558	0.356465	0.455145	0.29381	1.38316	0.400053	0.397882	1.03208	0.269307	False
XL-228_TBK1_$$	XL-228	$$	Q9UHD2	Q9UHD2	Serine/threonine-protein kinase TBK1	TBK1	>sp|Q9UHD2|TBK1_HUMAN Serine/threonine-protein kinase TBK1 OS=Homo sapiens GN=TBK1 PE=1 SV=1 XREF(PFAM)=Protein kinase domain (_KINASE_-PROTEIN);	1	65	0	323.31	670490000	647060000	620000000	514470000	493280000	397750000	353110000	252690000	83000000	1	0.965055	0.924697	0.767305	0.735701	0.593223	0.526645	0.376874	0.12379	29.3206	6.09997	0.44892	1.01695	0.001	-2.48954	0.591732	0.984613	0.331651	0.102496	0.0423072	0.148136	0.615235	0.269836	153.247	1.49e-05	4.82578	27.8141	2.97433	True
XL-228_RPS6KA6	XL-228		Q9UK32	Q9UK32	Ribosomal protein S6 kinase alpha-6	RPS6KA6	>sp|Q9UK32|KS6A6_HUMAN Ribosomal protein S6 kinase alpha-6 OS=Homo sapiens GN=RPS6KA6 PE=1 SV=1 XREF(PFAM)=Protein kinase domain (_KINASE_-PROTEIN);Protein kinase C terminal domain (UNCLEAR);	1	51	0	323.31	72662000	66740000	62829000	51655000	64448000	67419000	73645000	73340000	49626000	1	0.918499	0.864675	0.710894	0.886956	0.927844	1.01353	1.00933	0.68297	26.1147	4.839	3.81542	0.906787	0.670924	-0.405213	0.887742	0.919325	2629.61	13462.1	0.0491127	454.489	0.882141	0.104614	1.51021	0.361144	0.44232	0.455075	0.0591694	False
XL-228_TNIK_#	XL-228	#	Q9UKE5	Q9UKE5	TRAF2 and NCK-interacting protein kinase	TNIK	>sp|Q9UKE5|TNIK_HUMAN TRAF2 and NCK-interacting protein kinase OS=Homo sapiens GN=TNIK PE=1 SV=1 XREF(PFAM)=CNH domain;Protein kinase domain (_KINASE_-PROTEIN);	1	15	0	25.128	2832400	2594500	2939700	666411	2394200	1724700	666411	666411	666411	1	0.916008	1.03788	0.235281	0.84529	0.608918	0.235281	0.235281	0.235281	21.4336	6.98173	0.47429	1.03896	0.132513	-2.23606	0.503426	0.349119	1.34571	0.562757	0.270671	0.462129	0.536254	0.313116	3.99665	0.0794328	1.1	2.58992	0.771783	False
XL-228_TAOK2	XL-228		Q9UL54	Q9UL54	Serine/threonine-protein kinase TAO2	TAOK2	>sp|Q9UL54|TAOK2_HUMAN Serine/threonine-protein kinase TAO2 OS=Homo sapiens GN=TAOK2 PE=1 SV=2 XREF(PFAM)=Protein kinase domain (_KINASE_-PROTEIN);	1	21	0	83.506	35866000	31125000	31038000	23935000	40412000	42035000	44758000	38981000	21601000	1	0.867814	0.865388	0.667345	1.12675	1.172	1.24792	1.08685	0.60227	25.0961	4.92035	3.27956	1.0051	0.590488	-0.720172	0.96324	0.727363	375.705	1891.93	0.0940379	89.7076	0.956273	0.202648	1.22885	0.454648	0.342324	0.611967	0.112018	False
XL-228_ICK	XL-228		Q9UPZ9;P20794	Q9UPZ9	Serine/threonine-protein kinase ICK	ICK	>sp|Q9UPZ9|ICK_HUMAN Serine/threonine-protein kinase ICK OS=Homo sapiens GN=ICK PE=1 SV=1 XREF(PFAM)=Protein kinase domain (_KINASE_-PROTEIN);	2	7	0	18.742	2328900	2228200	2637300	666411	3191000	2602900	2320600	1781000	1888700	1	0.956761	1.13242	0.286148	1.37017	1.11765	0.996436	0.764739	0.810984	21.1512	5.76356	10	0.977973	0.787704	-0.31214	0.918957	0.276379	18.5441	777.366	0.150358	0.368299	0.922992	0.256907	0.196168	0.993356	0.00289518	0.102346	0	False
XL-228_SIK3	XL-228		Q9Y2K2	Q9Y2K2	Serine/threonine-protein kinase SIK3	SIK3	>sp|Q9Y2K2|SIK3_HUMAN Serine/threonine-protein kinase SIK3 OS=Homo sapiens GN=SIK3 PE=1 SV=3 XREF(PFAM)=Protein kinase domain (_KINASE_-PROTEIN);	1	26	0	87.41	7001900	6473200	5301200	666411	5957300	7468600	9295800	8248400	4737000	1	0.924492	0.757109	0.0951757	0.850812	1.06665	1.32761	1.17802	0.676531	22.7393	7.0041	10	0.62939	1.04937	0.7375	0.889908	0.13225	23.5764	57473.5	0.200486	0.220011	0.872433	0.320372	0.752951	0.685726	0.163849	0.43293	0.0524341	False
XL-228_MAP3K2	XL-228		Q9Y2U5	Q9Y2U5	Mitogen-activated protein kinase kinase kinase 2	MAP3K2	>sp|Q9Y2U5|M3K2_HUMAN Mitogen-activated protein kinase kinase kinase 2 OS=Homo sapiens GN=MAP3K2 PE=1 SV=2 XREF(PFAM)=PB1 domain;Protein kinase domain (_KINASE_-PROTEIN);	1	36	0	285.84	75285000	80833000	73817000	68024000	85975000	77474000	91687000	71685000	42870000	1	1.07369	0.980501	0.903553	1.14199	1.02908	1.21787	0.952182	0.569436	26.1659	5.14202	2.22262	1.04915	0.567226	-0.838579	0.973584	0.928869	3.936	20.325	0.0496813	0.963344	0.973267	0.169648	6.43822	0.0307641	1.51196	1.94406	0.584746	False
XL-228_MAP4K5_$$	XL-228	$$	Q9Y4K4	Q9Y4K4	Mitogen-activated protein kinase kinase kinase kinase 5	MAP4K5	>sp|Q9Y4K4|M4K5_HUMAN Mitogen-activated protein kinase kinase kinase kinase 5 OS=Homo sapiens GN=MAP4K5 PE=1 SV=1 XREF(PFAM)=CNH domain;Protein kinase domain (_KINASE_-PROTEIN);	1	53	0	323.31	162860000	161620000	167890000	127040000	146930000	110090000	67609000	39638000	7359000	1	0.992386	1.03089	0.780056	0.902186	0.675979	0.415136	0.243387	0.045186	27.2791	6.13943	0.78426	0.996259	0.00503526	-4.13898	0.590295	0.953263	0.206477	0.251496	0.0542016	0.122998	0.616361	0.344768	74.5259	9.21e-05	4.03572	30.4238	3.06946	True
XL-228_RIPK3	XL-228		Q9Y572	Q9Y572	Receptor-interacting serine/threonine-protein kinase 3	RIPK3	>sp|Q9Y572|RIPK3_HUMAN Receptor-interacting serine/threonine-protein kinase 3 OS=Homo sapiens GN=RIPK3 PE=1 SV=2 XREF(PFAM)=Protein kinase domain (_KINASE_-PROTEIN);RIP homotypic interaction motif;	1	13	0	88.034	7794200	7440500	666411	6019600	7690600	10878000	8106300	7746600	666411	1	0.95462	0.0855009	0.772318	0.986708	1.39565	1.04004	0.993893	0.0855009	22.894	4.94338	2.97681	0.889813	0.0567418	-3.14019	0.800581	0	156.759	735.181	0.182553	78.9248	0.78854	0.392293	1.36608	0.405681	0.391816	1.12726	0.304886	False
XL-228_CDC42BPB	XL-228		Q9Y5S2	Q9Y5S2	Serine/threonine-protein kinase MRCK beta	CDC42BPB	>sp|Q9Y5S2|MRCKB_HUMAN Serine/threonine-protein kinase MRCK beta OS=Homo sapiens GN=CDC42BPB PE=1 SV=2 XREF(PFAM)=Phorbol esters/diacylglycerol binding domain (C1 domain);CNH domain;DMPK coiled coil domain like;KELK-motif containing domain of MRCK Ser/Thr	1	122	0	323.31	219100000	156400000	209100000	202030000	228890000	198720000	219640000	207410000	253730000	1	0.713829	0.954359	0.92209	1.04468	0.906983	1.00246	0.946645	1.15806	27.707	2.52288	0.378685	0.893574	2.55202	0.337689	0.967656	0.927799	62.9405	1.65902	0.105303	67.5465	0.966003	0.102978	1.4815	0.3695	0.432386	0.379201	0.0371829	False
XL-228_IRAK3_$$	XL-228	$$	Q9Y616	Q9Y616	Interleukin-1 receptor-associated kinase 3	IRAK3	>sp|Q9Y616|IRAK3_HUMAN Interleukin-1 receptor-associated kinase 3 OS=Homo sapiens GN=IRAK3 PE=1 SV=2 XREF(PFAM)=Death domain;Protein kinase domain (_KINASE_-PROTEIN);	1	32	0	323.31	37981000	40186000	34731000	23980000	29217000	14519000	10036000	6066200	1404600	1	1.05806	0.914431	0.631368	0.769253	0.38227	0.264237	0.159717	0.0369816	25.1788	6.77257	0.605853	1.06218	0.001	-4.43772	0.473141	0.893245	0.327263	0.233301	0.100861	0.153695	0.511466	0.34799	41.6531	0.000393207	3.40538	21.4336	2.70033	True
XL-228_CSNK1G3	XL-228		Q9Y6M4	Q9Y6M4	Casein kinase I isoform gamma-3	CSNK1G3	>sp|Q9Y6M4|KC1G3_HUMAN Casein kinase I isoform gamma-3 OS=Homo sapiens GN=CSNK1G3 PE=1 SV=2 XREF(PFAM)=Casein kinase 1 gamma C terminal (NOT KINASE);Protein kinase domain (_KINASE_-PROTEIN);	1	23	0	278.51	38186000	36174000	26058000	23099000	58756000	46492000	46826000	50019000	33949000	1	0.947311	0.682397	0.604908	1.53868	1.21751	1.22626	1.30988	0.889043	25.1865	7.29066	10	0.769668	1.22064	0.66533	1.08172	0.675455	10.6377	449.177	0.150456	0.130298	1.0588	0.270749	2.64671	0.163323	0.786954	0.957583	0.241206	False
XL-228_MAP3K4	XL-228		Q9Y6R4	Q9Y6R4	Mitogen-activated protein kinase kinase kinase 4	MAP3K4	>sp|Q9Y6R4|M3K4_HUMAN Mitogen-activated protein kinase kinase kinase 4 OS=Homo sapiens GN=MAP3K4 PE=1 SV=2 XREF(PFAM)=Protein kinase domain (_KINASE_-PROTEIN);	1	44	0	307.12	24999000	20421000	25021000	21751000	26788000	28325000	31050000	30522000	28311000	1	0.816873	1.00088	0.870075	1.07156	1.13305	1.24205	1.22093	1.13249	24.5754	6.98393	2.15298	0.911127	1.19085	0.386046	1.08322	0.964986	0.265473	3.06621	0.0493728	0.0509157	1.07086	0.134881	8.37068	0.0175192	1.75648	0.911402	0.22372	False
XL-413_BMPR1B	XL-413		O00238	O00238	Bone morphogenetic protein receptor type-1B	BMPR1B	>sp|O00238|BMR1B_HUMAN Bone morphogenetic protein receptor type-1B OS=Homo sapiens GN=BMPR1B PE=1 SV=1 XREF(PFAM)=Activin types I and II receptor domain;Protein tyrosine kinase (_KINASE_-PROTEIN);Transforming growth factor beta type I GS-motif;	1	12	0	62.56	557720	359090	713850	178606	598470	373170	305450	562000	554080	1	0.643854	1.27994	0.320243	1.07307	0.669099	0.547676	1.00767	0.993473	19.0892	5.6534	10	0.777313	1.00321	0.368058	0.841159	0.186333	61.3774	4700.05	0.15069	0.369113	0.837983	0.251458	0.221731	0.987385	0.00551326	0.122271	5.69e-07	False
XL-413_PLK4	XL-413		O00444	O00444	Serine/threonine-protein kinase PLK4	PLK4	>sp|O00444|PLK4_HUMAN Serine/threonine-protein kinase PLK4 OS=Homo sapiens GN=PLK4 PE=1 SV=3 XREF(PFAM)=Protein kinase domain (_KINASE_-PROTEIN);POLO box duplicated region;	1	12	0	37.068	468860	178606	400170	439950	178606	178606	499440	444760	503490	1	0.380937	0.853496	0.93834	0.380937	0.380937	1.06522	0.948599	1.07386	18.8388	6.21256	10	0.628152	1.02204	0.702263	0.794536	0.386136	19.5958	914.363	0.138417	0.218858	0.783155	0.269445	1.28648	0.433245	0.363267	0.622479	0.115787	False
XL-413_PDXK	XL-413		O00764	O00764	Pyridoxal kinase	PDXK	>sp|O00764|PDXK_HUMAN Pyridoxal kinase OS=Homo sapiens GN=PDXK PE=1 SV=1 XREF(PFAM)=Phosphomethylpyrimidine kinase (_KINASE_-METABOLIC);	1	21	0	323.31	15254000	13112000	9618800	12074000	14677000	12349000	10091000	12147000	10475000	1	0.859578	0.630576	0.79153	0.962174	0.809558	0.661531	0.796316	0.686705	23.8627	2.52288	0.0622298	0.997425	0.371603	-0.154241	0.771264	0.900863	459.41	1.23717	0.125926	21.6768	0.780915	0.099458	1.55097	0.349692	0.456314	0.152636	0.000401188	False
XL-413_CIT_$$	XL-413	$$	O14578	O14578	Citron Rho-interacting kinase	CIT	>sp|O14578|CTRO_HUMAN Citron Rho-interacting kinase OS=Homo sapiens GN=CIT PE=1 SV=2 XREF(PFAM)=CNH domain;PH domain;Protein kinase domain (_KINASE_-PROTEIN);Protein kinase C terminal domain (UNCLEAR);	1	127	0	323.31	9980900	8171600	10532000	10664000	9266100	9623800	7071800	5407700	544960	1	0.818724	1.05522	1.06844	0.928383	0.964222	0.708533	0.541805	0.0546003	23.2507	5.47258	0.999545	0.989266	0.001	-3.29285	0.74329	0.935755	0.350239	0.609044	0.0524664	0.254824	0.753058	0.314463	35.9736	0.000564748	3.24815	16.1275	2.4062	True
XL-413_CHEK1	XL-413		O14757	O14757	Serine/threonine-protein kinase Chk1	CHEK1	>sp|O14757|CHK1_HUMAN Serine/threonine-protein kinase Chk1 OS=Homo sapiens GN=CHEK1 PE=1 SV=2 XREF(PFAM)=Protein kinase domain (_KINASE_-PROTEIN);	1	20	0	60.017	1442500	942850	1403500	1429400	1290600	1437700	1107800	1418900	1290200	1	0.653622	0.972964	0.990919	0.894697	0.996672	0.767972	0.98364	0.894419	20.4601	8.22171	10	0.76887	0.929498	0.273419	0.917402	0.880298	24.929	1116.03	0.147283	0.0601285	0.90649	0.0980123	0.193508	0.993868	0.00267143	0.0938519	0	False
XL-413_AURKA	XL-413		O14965	O14965	Aurora kinase A	AURKA	>sp|O14965|AURKA_HUMAN Aurora kinase A OS=Homo sapiens GN=AURKA PE=1 SV=2 XREF(PFAM)=Protein kinase domain (_KINASE_-PROTEIN);	1	37	0	323.31	29419000	24828000	18885000	24497000	22797000	23921000	21537000	25817000	30165000	1	0.843944	0.641932	0.832693	0.774907	0.813114	0.732078	0.877562	1.02536	24.8102	5.34813	2.17045	0.785223	1.01442	0.364287	0.832693	0.907106	1.53363	15.2909	0.0525019	0.186651	0.830501	0.102989	1.15322	0.484718	0.31451	0.356441	0.0312687	False
XL-413_GAK	XL-413		O14976	O14976	Cyclin-G-associated kinase	GAK	>sp|O14976|GAK_HUMAN Cyclin-G-associated kinase OS=Homo sapiens GN=GAK PE=1 SV=2 XREF(PFAM)=DnaJ domain;Protein kinase domain (_KINASE_-PROTEIN);C2 domain of PTEN tumour-suppressor protein;	1	75	0	323.31	72370000	61662000	67150000	75512000	66262000	69004000	66705000	79049000	80645000	1	0.852038	0.927871	1.04342	0.9156	0.953489	0.921722	1.09229	1.11434	26.1089	5.73267	7.51835	0.94192	1.10472	0.229999	0.991157	0.976112	1.42519	47.8406	0.0279367	0.0684279	0.987913	0.0834865	3.80156	0.0871696	1.05964	0.349755	0.0296017	False
XL-413_EPHB6	XL-413		O15197	O15197	Ephrin type-B receptor 6	EPHB6	>sp|O15197|EPHB6_HUMAN Ephrin type-B receptor 6 OS=Homo sapiens GN=EPHB6 PE=1 SV=4 XREF(PFAM)=Ephrin type-A receptor 2 transmembrane domain;Ephrin receptor ligand binding domain;Fibronectin type III domain;GCC2 and GCC3;Protein tyrosine kinase (_KINASE_-PR	1	20	0	93.738	1442100	1425800	1399900	1380200	1299500	1256600	1019600	1408800	1748500	1	0.988697	0.970737	0.957076	0.901116	0.871368	0.707024	0.976909	1.21247	20.4597	5.18243	2.58449	0.907352	1.20222	0.399102	0.956215	0.931268	7.11267	50.764	0.047548	0.691854	0.955576	0.122935	2.60875	0.167173	0.776835	0.593529	0.105459	False
XL-413_ACOX3	XL-413		O15254	O15254	Peroxisomal acyl-coenzyme A oxidase 3	ACOX3	>sp|O15254|ACOX3_HUMAN Peroxisomal acyl-coenzyme A oxidase 3 OS=Homo sapiens GN=ACOX3 PE=1 SV=2 XREF(PFAM)=Acyl-CoA oxidase;Acyl-CoA dehydrogenase, C-terminal domain;Acyl-CoA dehydrogenase, middle domain;	1	41	0	323.31	9422400	9076000	6255100	7104100	7821600	7986700	6867200	7943100	9715500	1	0.963237	0.663854	0.753959	0.830107	0.847629	0.728816	0.843002	1.03111	23.1677	5.10296	2.21572	0.806358	1.0357	0.345286	0.840186	0.889584	12.815	59.3242	0.0575453	1.64072	0.840849	0.105501	0.816316	0.649068	0.18771	0.279504	0.014337	False
XL-413_SLC16A3	XL-413		O15427	O15427	Monocarboxylate transporter 4	SLC16A3	>sp|O15427|MOT4_HUMAN Monocarboxylate transporter 4 OS=Homo sapiens GN=SLC16A3 PE=1 SV=1 XREF(PFAM)=Major Facilitator Superfamily;	1	11	0	78.361	995310	1124900	1202500	1043000	1006800	757580	1020900	1204900	742830	1	1.1302	1.20817	1.04791	1.01154	0.76115	1.02571	1.21058	0.74633	19.9248	4.82246	4.00547	1.04973	0.728936	-0.488955	1.02517	0.856849	5189.44	27249.1	0.0698177	1269.25	1.01705	0.14717	1.26116	0.442494	0.354093	0.479195	0.0667572	False
XL-413_RIPK2	XL-413		O43353	O43353	Receptor-interacting serine/threonine-protein kinase 2	RIPK2	>sp|O43353|RIPK2_HUMAN Receptor-interacting serine/threonine-protein kinase 2 OS=Homo sapiens GN=RIPK2 PE=1 SV=2 XREF(PFAM)=Caspase recruitment domain;Protein tyrosine kinase (_KINASE_-PROTEIN);	1	47	0	323.31	44065000	40360000	31052000	36883000	37461000	39410000	36389000	37966000	46585000	1	0.91592	0.704686	0.837014	0.85013	0.894361	0.825803	0.861591	1.05719	25.3931	5.00765	1.95006	0.844396	1.07838	0.320624	0.874152	0.941244	12.7856	38.7575	0.0432831	2.40113	0.875858	0.0870022	1.41121	0.391022	0.407799	0.351441	0.030019	False
XL-413_AP1G1	XL-413		O43747	O43747	AP-1 complex subunit gamma-1	AP1G1	>sp|O43747|AP1G1_HUMAN AP-1 complex subunit gamma-1 OS=Homo sapiens GN=AP1G1 PE=1 SV=5 XREF(PFAM)=Adaptin N terminal region;Adaptin C-terminal domain;	1	13	0	33.472	273040	324410	303330	274760	262210	178606	288020	302460	329680	1	1.18814	1.11094	1.0063	0.960335	0.654139	1.05486	1.10775	1.20744	18.0588	5.64466	2.54267	0.986502	1.18317	0.261931	1.04167	0.833839	0.83282	10.1553	0.0771413	0.187442	1.03797	0.149675	0.603911	0.777778	0.109144	0.185596	0.00206108	False
XL-413_SYNGR2	XL-413		O43760	O43760	Synaptogyrin-2	SYNGR2	>sp|O43760|SNG2_HUMAN Synaptogyrin-2 OS=Homo sapiens GN=SYNGR2 PE=1 SV=1 XREF(PFAM)=Membrane-associating domain;	1	5	0	14.405	410700	444160	377770	309790	378430	452490	406470	330330	305950	1	1.08147	0.91982	0.754298	0.921427	1.10175	0.989701	0.80431	0.744948	18.6477	5.65173	4.75029	0.95921	0.762581	-0.330953	0.903719	0.909725	0.910131	30.6143	0.0527977	0.129183	0.907278	0.121178	1.64069	0.326082	0.486673	0.390928	0.0403657	False
XL-413_ROCK2	XL-413		O75116	O75116	Rho-associated protein kinase 2	ROCK2	>sp|O75116|ROCK2_HUMAN Rho-associated protein kinase 2 OS=Homo sapiens GN=ROCK2 PE=1 SV=4 XREF(PFAM)=Protein kinase domain (_KINASE_-PROTEIN);Rho Binding;	1	126	0	323.31	68234000	48118000	75112000	69808000	58547000	60557000	62076000	59718000	42085000	1	0.705191	1.1008	1.02307	0.858033	0.88749	0.909752	0.875194	0.616775	26.024	4.34738	0.782546	0.935778	0.169521	-0.610279	0.877631	0.887656	17.8148	4.42964	0.0796559	13.5328	0.87538	0.13228	1.9448	0.260032	0.584974	0.741834	0.159686	False
XL-413_ERN1	XL-413		O75460	O75460	Serine/threonine-protein kinase/endoribonuclease IRE1;Serine/threonine-protein kinase;Endoribonuclease	ERN1	>sp|O75460|ERN1_HUMAN Serine/threonine-protein kinase/endoribonuclease IRE1 OS=Homo sapiens GN=ERN1 PE=1 SV=2 XREF(PFAM)=Protein kinase domain (_KINASE_-PROTEIN);Ribonuclease 2-5A;	1	39	0	169.19	1450200	1136000	1586800	1354100	1319700	1221700	178606	178606	1348100	1	0.78334	1.09419	0.933733	0.910012	0.842436	0.12316	0.12316	0.929596	20.4678	6.41783	6.35754	0.938118	0.407594	-1.20264	0.686789	0.348452	4.50674	271.451	0.139903	0.220785	0.708276	0.332523	2.74381	0.154006	0.812462	1.45512	0.4232	False
XL-413_RPS6KA4	XL-413		O75676	O75676	Ribosomal protein S6 kinase alpha-4	RPS6KA4	>sp|O75676|KS6A4_HUMAN Ribosomal protein S6 kinase alpha-4 OS=Homo sapiens GN=RPS6KA4 PE=1 SV=1 XREF(PFAM)=Protein kinase domain (_KINASE_-PROTEIN);Protein kinase C terminal domain (UNCLEAR);	1	48	0	323.31	15827000	13530000	14079000	14828000	13098000	12868000	12130000	11730000	8055600	1	0.854868	0.889556	0.93688	0.827573	0.813041	0.766412	0.741139	0.508978	23.9159	4.23289	0.397467	0.925386	0.001	-0.791886	0.786582	0.98312	4.38401	0.374608	0.0470628	2.04434	0.791674	0.124679	24.3825	0.00146086	2.83539	3.37085	0.965194	False
XL-413_STK16	XL-413		O75716	O75716	Serine/threonine-protein kinase 16	STK16	>sp|O75716|STK16_HUMAN Serine/threonine-protein kinase 16 OS=Homo sapiens GN=STK16 PE=1 SV=4 XREF(PFAM)=Protein kinase domain (_KINASE_-PROTEIN);	1	11	0	112.48	721610	826130	500230	178606	178606	740340	1209200	875770	1208900	1	1.14484	0.693214	0.24751	0.24751	1.02596	1.6757	1.21363	1.67528	19.4609	6.51293	5.66307	0.608588	1.482	1.28401	1.04312	0.135478	0.428422	225.825	0.20008	0.25889	1.00961	0.493647	3.5477	0.0988768	1.00491	1.81666	0.544408	False
XL-413_STK10	XL-413		O94804	O94804	Serine/threonine-protein kinase 10	STK10	>sp|O94804|STK10_HUMAN Serine/threonine-protein kinase 10 OS=Homo sapiens GN=STK10 PE=1 SV=1 XREF(PFAM)=Protein kinase domain (_KINASE_-PROTEIN);Polo kinase kinase (_KINASE_-PROTEIN);	1	64	0	323.31	10084000	7248700	9880400	9556600	7445500	9349500	9277800	10988000	10028000	1	0.718832	0.97981	0.947699	0.738348	0.927162	0.920052	1.08965	0.994447	23.2656	5.91357	4.84067	0.876752	1.04115	0.247933	0.933907	0.911032	1.49396	78.5056	0.0525013	0.127756	0.929825	0.107728	1.0001	0.553014	0.257264	0.228329	0.0063235	False
XL-413_PRKD3	XL-413		O94806	O94806	Serine/threonine-protein kinase D3	PRKD3	>sp|O94806|KPCD3_HUMAN Serine/threonine-protein kinase D3 OS=Homo sapiens GN=PRKD3 PE=1 SV=1 XREF(PFAM)=Phorbol esters/diacylglycerol binding domain (C1 domain);PH domain;Protein kinase domain (_KINASE_-PROTEIN);	1	32	0	314.74	1358500	1380300	1385300	1429900	1166200	1558000	1204000	2036400	1747800	1	1.01605	1.01973	1.05256	0.858447	1.14685	0.886272	1.49901	1.28657	20.3736	5.75991	10	0.999291	1.393	0.47922	1.12105	0.925166	3.04364	127.041	0.0520253	0.127435	1.11272	0.191882	6.91798	0.0264351	1.57782	1.11841	0.301599	False
XL-413_MAP3K6	XL-413		O95382	O95382	Mitogen-activated protein kinase kinase kinase 6	MAP3K6	>sp|O95382|M3K6_HUMAN Mitogen-activated protein kinase kinase kinase 6 OS=Homo sapiens GN=MAP3K6 PE=1 SV=3 XREF(PFAM)=Domain of unknown function (DUF4071);Protein kinase domain (_KINASE_-PROTEIN);	1	26	0	177.33	1074000	802540	1103900	1270400	1180000	1186900	1206600	1018800	178606	1	0.747244	1.02784	1.18287	1.0987	1.10512	1.12346	0.948603	0.1663	20.0346	5.04056	1.93559	1.05217	0.0940468	-2.54104	0.923067	0.865162	3.82349	12.3787	0.0674759	2.76222	0.917636	0.292183	11.9467	0.00788599	2.10314	6.37868	1.50351	True
XL-413_LATS1	XL-413		O95835;Q9NRM7	O95835	Serine/threonine-protein kinase LATS1	LATS1	>sp|O95835|LATS1_HUMAN Serine/threonine-protein kinase LATS1 OS=Homo sapiens GN=LATS1 PE=1 SV=1 XREF(PFAM)=Protein kinase domain (_KINASE_-PROTEIN);UBA/TS-N domain;	2	29	0	194.8	1625000	1426800	2166400	2127000	2334600	1514200	1823300	1993300	1570500	1	0.878031	1.33317	1.30892	1.43668	0.931815	1.12203	1.22665	0.966462	20.632	8.29936	10	0.918009	1.18276	0.363176	1.16795	0.799857	16.6746	731.114	0.213032	0.0869702	1.14931	0.16906	0.974688	0.565364	0.247672	0.32322	0.0233289	False
XL-413_PAK4	XL-413		O96013;Q9P286	O96013	Serine/threonine-protein kinase PAK 4	PAK4	>sp|O96013|PAK4_HUMAN Serine/threonine-protein kinase PAK 4 OS=Homo sapiens GN=PAK4 PE=1 SV=1 XREF(PFAM)=P21-Rho-binding domain;Protein kinase domain (_KINASE_-PROTEIN);	2	47	0	323.31	58393000	52304000	54205000	57104000	53665000	53589000	50137000	47670000	51196000	1	0.895724	0.928279	0.977925	0.919031	0.91773	0.858613	0.816365	0.876749	25.7993	6.32646	2.5352	0.937772	0.845486	-0.149451	0.89616	0.989541	0.470221	4.63964	0.0202515	0.0330154	0.899159	0.0489645	4.12608	0.0748141	1.12602	0.18818	0.00225133	False
XL-413_ABL1	XL-413		P00519	P00519	Tyrosine-protein kinase ABL1	ABL1	>sp|P00519|ABL1_HUMAN Tyrosine-protein kinase ABL1 OS=Homo sapiens GN=ABL1 PE=1 SV=4 XREF(PFAM)=F-actin binding;Protein tyrosine kinase (_KINASE_-PROTEIN);SH2 domain;SH3 domain;	1	73	0	323.31	23866000	17802000	23062000	22793000	18259000	20755000	21114000	23125000	24304000	1	0.745915	0.966312	0.955041	0.765063	0.869647	0.88469	0.968952	1.01835	24.5085	5.65827	2.52319	0.87285	1.00834	0.207911	0.911316	0.934432	0.724572	8.22876	0.0454898	0.110469	0.908734	0.0851462	0.723131	0.703551	0.152704	0.162706	0.000759714	False
XL-413_EGFR	XL-413		P00533	P00533	Epidermal growth factor receptor	EGFR	>sp|P00533|EGFR_HUMAN Epidermal growth factor receptor OS=Homo sapiens GN=EGFR PE=1 SV=2 XREF(PFAM)=Furin-like cysteine rich region;Growth factor receptor domain IV;Protein tyrosine kinase (_KINASE_-PROTEIN);Receptor L domain;	1	30	0	205.83	1571900	1691200	1521600	1745600	1716400	1773900	1915700	2068300	2206100	1	1.0759	0.968001	1.1105	1.09193	1.12851	1.21872	1.3158	1.40346	20.5841	5.92366	0.661675	1.02294	1.45055	0.446918	1.17921	0.990254	0.437106	0.349575	0.0347763	0.10957	1.16992	0.134855	31.6007	0.00077656	3.10982	1.62636	0.481864	False
XL-413_PRKCB	XL-413		P05771	P05771	Protein kinase C beta type	PRKCB	>sp|P05771|KPCB_HUMAN Protein kinase C beta type OS=Homo sapiens GN=PRKCB PE=1 SV=4 XREF(PFAM)=Phorbol esters/diacylglycerol binding domain (C1 domain);C2 domain;Protein kinase domain (_KINASE_-PROTEIN);Protein kinase C terminal domain (UNCLEAR);	1	58	0	323.31	22417000	17917000	23006000	23232000	17864000	21999000	21139000	27720000	24750000	1	0.799259	1.02627	1.03636	0.796895	0.981353	0.94299	1.23656	1.10407	24.4181	5.79039	10	0.937459	1.17028	0.32003	1.01124	0.928172	6.79366	319.355	0.0487237	0.119348	1.00616	0.129118	2.65416	0.162581	0.788931	0.468854	0.0634736	False
XL-413_INSR	XL-413		P06213	P06213	Insulin receptor;Insulin receptor subunit alpha;Insulin receptor subunit beta	INSR	>sp|P06213|INSR_HUMAN Insulin receptor OS=Homo sapiens GN=INSR PE=1 SV=4 XREF(PFAM)=Fibronectin type III domain;Furin-like cysteine rich region;Protein tyrosine kinase (_KINASE_-PROTEIN);Receptor L domain;	1	51	0	183.89	2584900	2218400	2516100	2163000	2538400	2168200	2463300	2612400	2344600	1	0.858215	0.973384	0.836783	0.982011	0.838795	0.952958	1.01064	0.907037	21.3017	6.06892	10	0.907161	0.961789	0.0843619	0.928275	0.961228	336.289	48797.4	0.0379325	0.0602271	0.927481	0.0563848	0.199712	0.992641	0.00320777	0.0336752	0	False
XL-413_LCK	XL-413		P06239	P06239	Tyrosine-protein kinase Lck	LCK	>sp|P06239|LCK_HUMAN Tyrosine-protein kinase Lck OS=Homo sapiens GN=LCK PE=1 SV=6 XREF(PFAM)=Protein tyrosine kinase (_KINASE_-PROTEIN);SH2 domain;SH3 domain;	1	38	0	323.31	104870000	96635000	80767000	99667000	94701000	88824000	85813000	96807000	119240000	1	0.921474	0.770163	0.950386	0.903032	0.846992	0.81828	0.923114	1.13703	26.644	5.11279	2.07236	0.875925	1.14486	0.367005	0.916406	0.956672	5.50067	23.6674	0.0376835	0.892467	0.917011	0.0965442	2.99836	0.132782	0.87686	0.577624	0.0998599	False
XL-413_FYN	XL-413		P06241	P06241	Tyrosine-protein kinase Fyn	FYN	>sp|P06241|FYN_HUMAN Tyrosine-protein kinase Fyn OS=Homo sapiens GN=FYN PE=1 SV=3 XREF(PFAM)=Protein tyrosine kinase (_KINASE_-PROTEIN);SH2 domain;SH3 domain;	1	39	0	323.31	22411000	18123000	20713000	21508000	19209000	18219000	20182000	20008000	21334000	1	0.808665	0.924234	0.959707	0.857124	0.812949	0.90054	0.892776	0.951943	24.4177	10.5229	3.60732	1.00001	0.891529	-1.07e-08	0.891529	0.97372	3.99273e+08	7.2048e+08	0.068812	0.0282664	0.895701	0.051828	1.06631	0.522212	0.282153	1.56e-15	0	False
XL-413_CDK1	XL-413		P06493	P06493	Cyclin-dependent kinase 1	CDK1	>sp|P06493|CDK1_HUMAN Cyclin-dependent kinase 1 OS=Homo sapiens GN=CDK1 PE=1 SV=3 XREF(PFAM)=Protein kinase domain (_KINASE_-PROTEIN);	1	30	0	323.31	27498000	25736000	20817000	22877000	21166000	24182000	23526000	23198000	18294000	1	0.935923	0.757037	0.831951	0.769729	0.879409	0.855553	0.843625	0.665285	24.7128	4.98707	2.31829	0.844993	0.653263	-0.33886	0.82202	0.943562	30.6241	113.895	0.0406586	4.23398	0.820148	0.0766749	1.63923	0.326451	0.486182	0.40026	0.0429596	False
XL-413_PYGL	XL-413		P06737	P06737	Glycogen phosphorylase, liver form	PYGL	>sp|P06737|PYGL_HUMAN Glycogen phosphorylase, liver form OS=Homo sapiens GN=PYGL PE=1 SV=4 XREF(PFAM)=Carbohydrate phosphorylase;	1	66	0	323.31	13765000	11882000	10715000	11745000	11920000	12677000	12357000	14744000	14743000	1	0.863204	0.778424	0.853251	0.865964	0.920959	0.897712	1.07112	1.07105	23.7145	5.81226	3.71136	0.865612	1.0751	0.312671	0.933139	0.968628	0.392371	6.51107	0.0312532	0.0761894	0.928465	0.0992111	4.19849	0.0723905	1.14032	0.544991	0.0885622	False
XL-413_FES	XL-413		P07332	P07332	Tyrosine-protein kinase Fes/Fps	FES	>sp|P07332|FES_HUMAN Tyrosine-protein kinase Fes/Fps OS=Homo sapiens GN=FES PE=1 SV=3 XREF(PFAM)=Fes/CIP4, and EFC/F-BAR homology domain;Protein tyrosine kinase (_KINASE_-PROTEIN);SH2 domain;	1	54	0	323.31	21245000	19581000	20242000	21359000	19749000	18436000	16085000	19758000	20738000	1	0.921676	0.952789	1.00537	0.929583	0.867781	0.757119	0.930007	0.976136	24.3406	6.99246	7.03868	0.964406	0.890989	-0.114234	0.919079	0.965318	2.33645	2147.18	0.0410425	0.0454611	0.922254	0.0666941	1.04995	0.529641	0.276018	0.0892267	0	False
XL-413_YES1	XL-413		P07947	P07947	Tyrosine-protein kinase Yes	YES1	>sp|P07947|YES_HUMAN Tyrosine-protein kinase Yes OS=Homo sapiens GN=YES1 PE=1 SV=3 XREF(PFAM)=Protein tyrosine kinase (_KINASE_-PROTEIN);SH2 domain;SH3 domain;	1	38	0	323.31	8875600	7292900	6844000	6993600	5948000	5131400	5816300	5065300	5572100	1	0.82168	0.771103	0.787958	0.670152	0.578147	0.655313	0.570699	0.6278	23.0814	8.04589	0.52502	0.988437	0.587364	-0.509608	0.671005	0.982704	0.377672	0.264933	0.0497621	0.0480906	0.68932	0.105455	27.0429	0.0011361	2.94458	1.90793	0.573429	False
XL-413_LYN	XL-413		P07948	P07948	Tyrosine-protein kinase Lyn	LYN	>sp|P07948|LYN_HUMAN Tyrosine-protein kinase Lyn OS=Homo sapiens GN=LYN PE=1 SV=3 XREF(PFAM)=Protein tyrosine kinase (_KINASE_-PROTEIN);SH2 domain;SH3 domain;	1	62	0	323.31	80485000	73165000	51337000	69121000	62764000	67331000	58117000	65699000	78048000	1	0.909051	0.637846	0.858806	0.779822	0.836566	0.722085	0.816289	0.969721	26.2622	5.05841	2.45929	0.800002	0.972847	0.270377	0.823502	0.892874	33.694	160.965	0.0557576	3.09607	0.824507	0.0910472	0.454877	0.872755	0.0591078	0.161964	0.000728943	False
XL-413_RET	XL-413		P07949	P07949	Proto-oncogene tyrosine-protein kinase receptor Ret;Soluble RET kinase fragment;Extracellular cell-membrane anchored RET cadherin 120 kDa fragment	RET	>sp|P07949|RET_HUMAN Proto-oncogene tyrosine-protein kinase receptor Ret OS=Homo sapiens GN=RET PE=1 SV=3 XREF(PFAM)=Cadherin domain;Protein tyrosine kinase (_KINASE_-PROTEIN);	1	55	0	323.31	9621800	8481500	9962700	10384000	8183700	9502700	9736100	11324000	12021000	1	0.881488	1.03543	1.07922	0.850537	0.987622	1.01188	1.17691	1.24935	23.1979	5.7271	2.3869	0.971071	1.23538	0.346896	1.05066	0.961408	0.324983	2.86486	0.0374117	0.0904898	1.04531	0.120991	5.18987	0.0478645	1.31999	0.671856	0.133734	False
XL-413_IGF1R	XL-413		P08069	P08069	Insulin-like growth factor 1 receptor;Insulin-like growth factor 1 receptor alpha chain;Insulin-like growth factor 1 receptor beta chain	IGF1R	>sp|P08069|IGF1R_HUMAN Insulin-like growth factor 1 receptor OS=Homo sapiens GN=IGF1R PE=1 SV=1 XREF(PFAM)=Furin-like cysteine rich region;Protein tyrosine kinase (_KINASE_-PROTEIN);Receptor L domain;	1	53	0	323.31	18969000	17873000	18484000	19112000	19190000	18800000	16695000	18790000	19471000	1	0.942222	0.974432	1.00754	1.01165	0.991091	0.88012	0.990564	1.02646	24.1771	5.51079	9.99615	0.970824	1.01578	0.0653136	0.981928	0.986283	106.486	88078.6	0.0211734	0.0518639	0.980959	0.0392429	0.424751	0.891235	0.0500079	0.0309662	0	False
XL-413_HCK	XL-413		P08631;Q9H6Q3	P08631	Tyrosine-protein kinase HCK	HCK	>sp|P08631|HCK_HUMAN Tyrosine-protein kinase HCK OS=Homo sapiens GN=HCK PE=1 SV=5 XREF(PFAM)=Protein tyrosine kinase (_KINASE_-PROTEIN);SH2 domain;SH3 domain;	2	53	0	323.31	44514000	40835000	30246000	37302000	34631000	37957000	32083000	40707000	45448000	1	0.917352	0.679472	0.837984	0.77798	0.852698	0.72074	0.914476	1.02098	25.4078	5.53798	4.89672	0.807711	0.992506	0.297234	0.854608	0.909252	0.478229	122.678	0.0509935	0.124796	0.851205	0.100496	0.969158	0.568091	0.245582	0.269207	0.0124913	False
XL-413_PDGFRB	XL-413		P09619	P09619	Platelet-derived growth factor receptor beta	PDGFRB	>sp|P09619|PGFRB_HUMAN Platelet-derived growth factor receptor beta OS=Homo sapiens GN=PDGFRB PE=1 SV=1 XREF(PFAM)=Immunoglobulin I-set domain;Immunoglobulin domain;Immunoglobulin domain;Protein tyrosine kinase (_KINASE_-PROTEIN);	1	21	0	93.28	713180	851480	1312600	1163100	1261100	758430	1170900	587800	693350	1	1.19392	1.84049	1.63086	1.76828	1.06345	1.6418	0.824196	0.972195	19.4439	5.75136	10	1.50002	0.897514	-0.740978	1.31498	0.418312	6.07479	255.81	0.160354	0.392784	1.32765	0.353666	1.31619	0.422692	0.373976	0.653202	0.126911	False
XL-413_PIM1_$$	XL-413	$$	P11309;Q86V86	P11309	Serine/threonine-protein kinase pim-1	PIM1	>sp|P11309|PIM1_HUMAN Serine/threonine-protein kinase pim-1 OS=Homo sapiens GN=PIM1 PE=1 SV=3 XREF(PFAM)=Protein kinase domain (_KINASE_-PROTEIN);	2	16	0	191.32	3139700	2268300	1324600	1540800	1480400	1286200	178606	848350	178606	1	0.722458	0.421887	0.490748	0.47151	0.409657	0.0568863	0.270201	0.0568863	21.5822	7.63845	0.300687	0.99581	0.001	-2.63335	0.337232	0.805315	1.16587	0.23671	0.129729	0.346016	0.370697	0.230071	17.8989	0.00306701	2.51328	8.6885	1.79204	True
XL-413_FGFR1	XL-413		P11362;P22455	P11362	Fibroblast growth factor receptor 1	FGFR1	>sp|P11362|FGFR1_HUMAN Fibroblast growth factor receptor 1 OS=Homo sapiens GN=FGFR1 PE=1 SV=3 XREF(PFAM)=Immunoglobulin I-set domain;Immunoglobulin domain;Protein tyrosine kinase (_KINASE_-PROTEIN);	2	7	0	28.23	442800	383090	178606	460810	178606	491220	533600	529930	506990	1	0.865154	0.403356	1.04067	0.403356	1.10935	1.20506	1.19677	1.14496	18.7563	6.61872	8.09709	0.709788	1.1784	0.731364	0.95532	0.561165	8.99957	759.458	0.14284	0.164948	0.940105	0.284098	2.17337	0.221631	0.654369	0.90914	0.222863	False
XL-413_SRC	XL-413		P12931;Q9H3Y6	P12931	Proto-oncogene tyrosine-protein kinase Src	SRC	>sp|P12931|SRC_HUMAN Proto-oncogene tyrosine-protein kinase Src OS=Homo sapiens GN=SRC PE=1 SV=3 XREF(PFAM)=Protein tyrosine kinase (_KINASE_-PROTEIN);SH2 domain;SH3 domain;	2	48	0	323.31	89062000	79520000	60201000	66581000	61919000	65573000	66635000	72765000	72731000	1	0.892861	0.675945	0.74758	0.695235	0.736262	0.748187	0.817015	0.816633	26.4083	8.50024	5.18685	0.999501	0.755065	-0.243202	0.759351	0.977247	0.397012	87.1057	0.0600409	0.0245379	0.775695	0.0735197	8.60396	0.0164932	1.78269	0.47237	0.0645853	False
XL-413_BRAF	XL-413		P15056	P15056	Serine/threonine-protein kinase B-raf	BRAF	>sp|P15056|BRAF_HUMAN Serine/threonine-protein kinase B-raf OS=Homo sapiens GN=BRAF PE=1 SV=4 XREF(PFAM)=Phorbol esters/diacylglycerol binding domain (C1 domain);Protein tyrosine kinase (_KINASE_-PROTEIN);Raf-like Ras-binding domain;	1	26	0	290.14	2899800	2643100	2381300	2276500	2922300	2723500	1969300	2951200	3258400	1	0.911477	0.821195	0.785054	1.00776	0.939203	0.679116	1.01773	1.12366	21.4675	5.5529	10	0.867536	1.09209	0.332091	0.925359	0.902529	52.0983	17349.1	0.05469	0.133962	0.922284	0.124576	1.55127	0.34961	0.456417	0.381623	0.037833	False
XL-413_FER	XL-413		P16591	P16591	Tyrosine-protein kinase Fer	FER	>sp|P16591|FER_HUMAN Tyrosine-protein kinase Fer OS=Homo sapiens GN=FER PE=1 SV=2 XREF(PFAM)=Fes/CIP4, and EFC/F-BAR homology domain;Protein tyrosine kinase (_KINASE_-PROTEIN);SH2 domain;	1	64	0	323.31	32004000	26732000	28259000	25404000	25010000	26890000	26838000	26332000	28447000	1	0.835271	0.882983	0.793776	0.781465	0.840207	0.838583	0.822772	0.888858	24.9317	9.5553	1.0247	0.999927	0.834066	-0.0229021	0.83554	0.988423	9.69712	9.42237	0.0444608	0.0216685	0.842358	0.0443064	5.75959	0.0387555	1.41167	0.00666699	0	False
XL-413_PRKCA	XL-413		P17252;P05129	P17252	Protein kinase C alpha type	PRKCA	>sp|P17252|KPCA_HUMAN Protein kinase C alpha type OS=Homo sapiens GN=PRKCA PE=1 SV=4 XREF(PFAM)=Phorbol esters/diacylglycerol binding domain (C1 domain);C2 domain;Protein kinase domain (_KINASE_-PROTEIN);	2	50	0	193.09	11203000	10121000	10436000	9469900	8156900	9153000	10027000	9608500	9237000	1	0.903419	0.931536	0.8453	0.7281	0.817013	0.895028	0.857672	0.824511	23.4174	7.71497	4.65128	0.932513	0.827534	-0.172276	0.848738	0.975859	0.763591	16.6368	0.0459332	0.0289852	0.854845	0.0605884	3.06514	0.127882	0.893191	0.217564	0.00502962	False
XL-413_PRKACA	XL-413		P17612	P17612	cAMP-dependent protein kinase catalytic subunit alpha	PRKACA	>sp|P17612|KAPCA_HUMAN cAMP-dependent protein kinase catalytic subunit alpha OS=Homo sapiens GN=PRKACA PE=1 SV=2 XREF(PFAM)=Protein kinase domain (_KINASE_-PROTEIN);	1	25	0	323.31	18671000	18367000	14515000	15860000	13819000	12557000	12398000	15099000	14254000	1	0.983718	0.777409	0.849446	0.740132	0.67254	0.664024	0.808687	0.76343	24.1543	8.20156	1.35844	1.02235	0.741771	-0.352646	0.771304	0.965555	0.358146	1.26477	0.0740492	0.0354084	0.787565	0.09335	7.4121	0.0228118	1.64184	0.775411	0.172284	False
XL-413_RPL35A	XL-413		P18077	P18077	60S ribosomal protein L35a	RPL35A	>sp|P18077|RL35A_HUMAN 60S ribosomal protein L35a OS=Homo sapiens GN=RPL35A PE=1 SV=2 XREF(PFAM)=Ribosomal protein L35Ae;	1	8	0	27.963	5143400	4833700	3810000	3883300	4771200	3630600	3573300	2685800	3714500	1	0.939787	0.740755	0.755006	0.927635	0.705875	0.694735	0.522184	0.722188	22.2943	6.57949	5.1068	0.845804	0.64017	-0.401868	0.740077	0.894127	1.02362	89.3357	0.0641282	0.0747429	0.747611	0.125657	2.9121	0.1395	0.855425	0.629673	0.118378	False
XL-413_CSNK2A2_$$	XL-413	$$	P19784	P19784	Casein kinase II subunit alpha	CSNK2A2	>sp|P19784|CSK22_HUMAN Casein kinase II subunit alpha OS=Homo sapiens GN=CSNK2A2 PE=1 SV=1 XREF(PFAM)=Protein kinase domain (_KINASE_-PROTEIN);	1	29	0	323.31	13056000	13014000	8497200	6878600	178606	178606	178606	178606	178606	1	0.996783	0.650827	0.526854	0.01368	0.01368	0.01368	0.01368	0.01368	23.6382	7.64399	1.3251	1.00043	0.001	-9.76919	0.226013	0.889687	0.119541	0.415115	0.0782259	0.0491435	0.278874	0.365263	87.5798	6.14e-05	4.21194	55.2043	3.70946	True
XL-413_EPHA1	XL-413		P21709	P21709	Ephrin type-A receptor 1	EPHA1	>sp|P21709|EPHA1_HUMAN Ephrin type-A receptor 1 OS=Homo sapiens GN=EPHA1 PE=1 SV=4 XREF(PFAM)=Ephrin type-A receptor 2 transmembrane domain;Ephrin receptor ligand binding domain;Fibronectin type III domain;Protein tyrosine kinase (_KINASE_-PROTEIN);SAM dom	1	13	0	175.8	611960	608230	178606	605020	178606	572530	637200	538950	691040	1	0.993905	0.291859	0.988659	0.291859	0.935568	1.04124	0.880695	1.12922	19.2231	6.57881	10	0.666667	1.00637	0.594122	0.841269	0.243393	97.2513	17385.7	0.178168	0.205782	0.831054	0.269092	0.612585	0.772255	0.112239	0.332698	0.0255043	False
XL-413_PRKACB	XL-413		P22694	P22694	cAMP-dependent protein kinase catalytic subunit beta	PRKACB	>sp|P22694|KAPCB_HUMAN cAMP-dependent protein kinase catalytic subunit beta OS=Homo sapiens GN=PRKACB PE=1 SV=2 XREF(PFAM)=Protein kinase domain (_KINASE_-PROTEIN);	1	25	0	134.27	1775700	1374300	1463400	1586700	1320200	1207500	1359700	1431000	1652800	1	0.773948	0.824126	0.893563	0.743481	0.680014	0.765726	0.805879	0.930788	20.76	5.05297	2.31306	0.792849	0.935301	0.226009	0.812113	0.91461	30.1157	130.574	0.0496191	2.55692	0.812957	0.0787354	0.365082	0.925824	0.0334716	0.122784	9.45e-07	False
XL-413_JAK1	XL-413		P23458	P23458	Tyrosine-protein kinase JAK1	JAK1	>sp|P23458|JAK1_HUMAN Tyrosine-protein kinase JAK1 OS=Homo sapiens GN=JAK1 PE=1 SV=2 XREF(PFAM)=Protein tyrosine kinase (_KINASE_-PROTEIN);	1	56	0	323.31	5220300	4794800	6494900	4930800	4167900	5225100	4714300	4761400	5329000	1	0.918491	1.24416	0.944543	0.798402	1.00092	0.903071	0.912093	1.02082	22.3157	7.60558	10	1.0719	0.929175	-0.206144	0.961905	0.907334	76.2485	9216.96	0.0948752	0.0600056	0.968876	0.105189	0.755092	0.68446	0.164652	0.164557	0.00083954	False
XL-413_CDK2	XL-413		P24941	P24941	Cyclin-dependent kinase 2	CDK2	>sp|P24941|CDK2_HUMAN Cyclin-dependent kinase 2 OS=Homo sapiens GN=CDK2 PE=1 SV=2 XREF(PFAM)=Protein kinase domain (_KINASE_-PROTEIN);	1	37	0	323.31	51775000	43030000	34153000	42453000	39152000	42253000	35362000	41956000	36013000	1	0.831096	0.659643	0.819952	0.756195	0.816089	0.682994	0.810352	0.695567	25.6258	8.55584	10	1.00002	0.751992	-0.144269	0.753026	0.963572	326.339	99003.6	0.0756618	0.030889	0.767625	0.0705092	4.75265	0.0569874	1.24422	0.183139	0.0018883	False
XL-413_MAPK3	XL-413		P27361	P27361	Mitogen-activated protein kinase 3	MAPK3	>sp|P27361|MK03_HUMAN Mitogen-activated protein kinase 3 OS=Homo sapiens GN=MAPK3 PE=1 SV=4 XREF(PFAM)=Protein kinase domain (_KINASE_-PROTEIN);	1	38	0	323.31	44039000	38541000	36581000	37690000	40043000	35586000	34442000	34104000	32546000	1	0.875156	0.83065	0.855832	0.909262	0.808056	0.78208	0.774405	0.739027	25.3923	2.52288	0.120289	0.994863	0.287712	-0.259629	0.815969	0.99137	32.2549	0.226461	0.0381077	3.61376	0.824221	0.0616285	14.3367	0.00517209	2.28633	0.584783	0.102373	False
XL-413_MARK3	XL-413		P27448	P27448	MAP/microtubule affinity-regulating kinase 3	MARK3	>sp|P27448|MARK3_HUMAN MAP/microtubule affinity-regulating kinase 3 OS=Homo sapiens GN=MARK3 PE=1 SV=4 XREF(PFAM)=Kinase associated domain 1 (NOT KINASE);Protein kinase domain (_KINASE_-PROTEIN);UBA/TS-N domain;	1	53	0	323.31	7361600	6595900	6868500	6401400	4389500	5856400	5498200	5084100	5283400	1	0.895987	0.933017	0.869566	0.59627	0.795534	0.746876	0.690624	0.717697	22.8116	7.45217	6.32156	0.925298	0.712468	-0.377093	0.769438	0.964402	2.6213	234.131	0.0441952	0.0377157	0.782238	0.106563	8.68554	0.0161542	1.79172	0.893672	0.217001	False
XL-413_RPL10	XL-413		P27635;Q96L21	P27635	60S ribosomal protein L10	RPL10	>sp|P27635|RL10_HUMAN 60S ribosomal protein L10 OS=Homo sapiens GN=RPL10 PE=1 SV=4 XREF(PFAM)=Ribosomal protein L16p/L10e;	2	14	0	167.52	4496200	3160400	4931400	4513300	3342800	2976200	2678700	3274700	3595400	1	0.702905	1.09679	1.0038	0.743472	0.661937	0.59577	0.728326	0.799653	22.1003	7.16358	5.21699	0.95001	0.704789	-0.430751	0.788121	0.86288	1.46061	45.035	0.0864721	0.0748847	0.799026	0.151485	2.75321	0.153143	0.814903	0.659188	0.129095	False
XL-413_MAPK1	XL-413		P28482	P28482	Mitogen-activated protein kinase 1	MAPK1	>sp|P28482|MK01_HUMAN Mitogen-activated protein kinase 1 OS=Homo sapiens GN=MAPK1 PE=1 SV=3 XREF(PFAM)=Protein kinase domain (_KINASE_-PROTEIN);	1	54	0	323.31	436360000	398440000	349420000	432930000	440160000	394150000	396560000	406590000	443230000	1	0.913099	0.800761	0.99214	1.00871	0.903268	0.908791	0.931777	1.01574	28.7009	7.71269	10	0.880493	0.959207	0.123531	0.943264	0.962893	17.0076	889.691	0.05911	0.0373843	0.938691	0.059955	0.282823	0.966151	0.0149552	0.0602594	0	False
XL-413_EPHA2	XL-413		P29317	P29317	Ephrin type-A receptor 2	EPHA2	>sp|P29317|EPHA2_HUMAN Ephrin type-A receptor 2 OS=Homo sapiens GN=EPHA2 PE=1 SV=2 XREF(PFAM)=Ephrin type-A receptor 2 transmembrane domain;Ephrin receptor ligand binding domain;Fibronectin type III domain;Protein tyrosine kinase (_KINASE_-PROTEIN);SAM dom	1	54	0	323.31	34051000	29706000	30365000	28684000	28689000	30236000	29097000	29054000	33899000	1	0.872397	0.891751	0.842383	0.84253	0.887962	0.854512	0.85325	0.995536	25.0212	4.93928	2.95406	0.870248	1.00051	0.19075	0.884082	0.977844	141.283	650.378	0.0259571	11.4755	0.885992	0.048059	1.28219	0.434793	0.361717	0.188456	0.00227213	False
XL-413_EPHB2	XL-413		P29323	P29323	Ephrin type-B receptor 2	EPHB2	>sp|P29323|EPHB2_HUMAN Ephrin type-B receptor 2 OS=Homo sapiens GN=EPHB2 PE=1 SV=5 XREF(PFAM)=Ephrin type-A receptor 2 transmembrane domain;Ephrin receptor ligand binding domain;Fibronectin type III domain;GCC2 and GCC3;Protein tyrosine kinase (_KINASE_-PR	1	53	0	323.31	161810000	153100000	134140000	160920000	154220000	166760000	164390000	174720000	195060000	1	0.946171	0.828997	0.9945	0.953093	1.03059	1.01594	1.07978	1.20549	27.2697	5.20163	0.504505	0.917809	1.3295	0.374471	1.01901	0.977482	2.69088	0.705793	0.0551288	0.586579	1.01435	0.0980519	6.13622	0.0340076	1.46842	0.787006	0.176649	False
XL-413_WEE1	XL-413		P30291	P30291	Wee1-like protein kinase	WEE1	>sp|P30291|WEE1_HUMAN Wee1-like protein kinase OS=Homo sapiens GN=WEE1 PE=1 SV=2 XREF(PFAM)=Protein kinase domain (_KINASE_-PROTEIN);	1	37	0	323.31	9530100	8308500	8915300	8601200	7048700	7354200	8264700	11132000	9848800	1	0.871817	0.935489	0.90253	0.739625	0.771681	0.867221	1.16809	1.03344	23.1841	5.7922	10	0.855052	1.1007	0.364338	0.933004	0.935377	6.05949	287.627	0.0445437	0.109109	0.927638	0.128765	3.09402	0.125838	0.900187	0.580793	0.100971	False
XL-413_DNAJA1	XL-413		P31689	P31689	DnaJ homolog subfamily A member 1	DNAJA1	>sp|P31689|DNJA1_HUMAN DnaJ homolog subfamily A member 1 OS=Homo sapiens GN=DNAJA1 PE=1 SV=2 XREF(PFAM)=DnaJ domain;DnaJ C terminal domain;DnaJ central domain;	1	14	0	162.53	573760	822340	532290	522730	498740	593600	901350	599850	819230	1	1.43325	0.927722	0.91106	0.869248	1.03458	1.57095	1.04547	1.42783	19.1301	6.40519	10	1.01715	1.31087	0.365999	1.15537	0.677403	124.345	10563.7	0.121054	0.191396	1.14243	0.22866	1.22167	0.457406	0.339698	0.369536	0.0346276	False
XL-413_AKT1	XL-413		P31749	P31749	RAC-alpha serine/threonine-protein kinase	AKT1	>sp|P31749|AKT1_HUMAN RAC-alpha serine/threonine-protein kinase OS=Homo sapiens GN=AKT1 PE=1 SV=2 XREF(PFAM)=PH domain;Protein kinase domain (_KINASE_-PROTEIN);Protein kinase C terminal domain (UNCLEAR);	1	33	0	227.55	1715100	1573200	178606	1411000	1571800	1641000	1327400	1486700	1319200	1	0.917264	0.104137	0.822693	0.916448	0.956796	0.773949	0.86683	0.769168	20.7099	7.598	10	0.573769	0.854555	0.574703	0.789631	0.307288	103.481	13772.8	0.234211	0.148135	0.775948	0.226831	0.147111	0.999408	0.000257095	0.105505	0	False
XL-413_AKT2	XL-413		P31751	P31751	RAC-beta serine/threonine-protein kinase	AKT2	>sp|P31751|AKT2_HUMAN RAC-beta serine/threonine-protein kinase OS=Homo sapiens GN=AKT2 PE=1 SV=2 XREF(PFAM)=PH domain;Protein kinase domain (_KINASE_-PROTEIN);Protein kinase C terminal domain (UNCLEAR);	1	34	0	239.34	3781200	3067900	3103500	3083100	3068800	3394400	3409500	2899700	2950800	1	0.811356	0.820771	0.815376	0.811594	0.897704	0.901698	0.766873	0.780387	21.8504	8.78704	0.0404105	1.00041	0.678007	-0.0519056	0.82234	0.979992	674.205	1.5802	0.0581525	10.1998	0.829564	0.0550722	3.89462	0.0833554	1.07907	0.030493	0	False
XL-413_MAP2K2	XL-413		P36507	P36507	Dual specificity mitogen-activated protein kinase kinase 2	MAP2K2	>sp|P36507|MP2K2_HUMAN Dual specificity mitogen-activated protein kinase kinase 2 OS=Homo sapiens GN=MAP2K2 PE=1 SV=1 XREF(PFAM)=Protein kinase domain (_KINASE_-PROTEIN);	1	24	0	270.56	2982100	2979400	1919500	2116100	2501300	2586700	2162400	2114100	1915500	1	0.999095	0.643674	0.709601	0.838771	0.867409	0.725127	0.70893	0.642333	21.5079	8.29255	10	1.00031	0.732546	-0.447549	0.747979	0.941087	6.78205	286.421	0.0966483	0.0394567	0.766745	0.110657	5.58718	0.0412384	1.3847	0.945429	0.236607	False
XL-413_RPL4	XL-413		P36578	P36578	60S ribosomal protein L4	RPL4	>sp|P36578|RL4_HUMAN 60S ribosomal protein L4 OS=Homo sapiens GN=RPL4 PE=1 SV=5 XREF(PFAM)=60S ribosomal protein L4 C-terminal domain;Ribosomal protein L4/L1 family;	1	26	0	153.49	5237500	7087100	4896700	5660700	5391100	5784400	5311400	7418800	7537400	1	1.35315	0.934931	1.0808	1.02933	1.10442	1.01411	1.41648	1.43912	22.3204	5.742	10	1.07589	1.42852	0.408987	1.18337	0.904861	4.09484	178.903	0.0604556	0.148085	1.17602	0.180722	4.10007	0.0757118	1.12084	0.747884	0.161951	False
XL-413_FLT3	XL-413		P36888;P07333	P36888	Receptor-type tyrosine-protein kinase FLT3	FLT3	>sp|P36888|FLT3_HUMAN Receptor-type tyrosine-protein kinase FLT3 OS=Homo sapiens GN=FLT3 PE=1 SV=2 XREF(PFAM)=Immunoglobulin domain;Protein tyrosine kinase (_KINASE_-PROTEIN);	2	21	0	131.27	906350	615740	791780	806330	627610	951480	629920	702700	906420	1	0.679362	0.873592	0.889645	0.692459	1.04979	0.695007	0.775308	1.00008	19.7897	4.901	3.39167	0.821159	1.00618	0.279938	0.83895	0.827724	967.1	4873.19	0.0703143	108.238	0.842361	0.11632	0.378914	0.918108	0.0371061	0.148797	0.000297236	False
XL-413_BMPR1A	XL-413		P36894	P36894	Bone morphogenetic protein receptor type-1A	BMPR1A	>sp|P36894|BMR1A_HUMAN Bone morphogenetic protein receptor type-1A OS=Homo sapiens GN=BMPR1A PE=1 SV=2 XREF(PFAM)=Activin types I and II receptor domain;Protein tyrosine kinase (_KINASE_-PROTEIN);Transforming growth factor beta type I GS-motif;	1	14	0	105.87	1261400	1127000	1058000	178606	970970	1123700	178606	1147400	904090	1	0.893452	0.838751	0.141593	0.769756	0.890836	0.141593	0.909624	0.716735	20.2666	7.95681	10	0.914372	0.619904	-0.560735	0.661576	0.0652996	115.503	26740.3	0.25605	0.161785	0.681857	0.268087	0.702403	0.716141	0.145002	0.355842	0.0311181	False
XL-413_ACVR1B	XL-413		P36896	P36896	Activin receptor type-1B	ACVR1B	>sp|P36896|ACV1B_HUMAN Activin receptor type-1B OS=Homo sapiens GN=ACVR1B PE=1 SV=1 XREF(PFAM)=Activin types I and II receptor domain;Protein kinase domain (_KINASE_-PROTEIN);Transforming growth factor beta type I GS-motif;	1	13	0	131.51	919780	873910	784080	1005900	860190	178606	816060	885790	707870	1	0.950129	0.852465	1.09363	0.935213	0.194183	0.887234	0.963046	0.769608	19.8109	6.93614	10	0.969444	0.732881	-0.403578	0.826722	0.530458	108.764	17029	0.141233	0.163062	0.83882	0.224207	0.85753	0.626173	0.203306	0.326071	0.0239754	False
XL-413_TGFBR1	XL-413		P36897;Q8NER5	P36897	TGF-beta receptor type-1	TGFBR1	>sp|P36897|TGFR1_HUMAN TGF-beta receptor type-1 OS=Homo sapiens GN=TGFBR1 PE=1 SV=1 XREF(PFAM)=Activin types I and II receptor domain;Protein kinase domain (_KINASE_-PROTEIN);Transforming growth factor beta type I GS-motif;	2	26	0	323.31	7502600	7134000	5682600	5650900	6048600	5324400	6065800	5126900	5926800	1	0.95087	0.757417	0.753192	0.806201	0.709674	0.808493	0.68335	0.789966	22.839	8.32634	3.64685	0.994482	0.754539	-0.341166	0.767583	0.982507	0.252506	3.82395	0.0531207	0.0218241	0.783861	0.0774303	12.5801	0.00700322	2.1547	0.863553	0.205587	False
XL-413_TGFBR2	XL-413		P37173	P37173	TGF-beta receptor type-2	TGFBR2	>sp|P37173|TGFR2_HUMAN TGF-beta receptor type-2 OS=Homo sapiens GN=TGFBR2 PE=1 SV=2 XREF(PFAM)=Transforming growth factor beta receptor 2 ectodomain;Protein tyrosine kinase (_KINASE_-PROTEIN);	1	11	0	80.835	537640	178606	178606	439840	178606	178606	178606	326500	178606	1	0.332204	0.332204	0.818094	0.332204	0.332204	0.332204	0.607284	0.332204	19.0363	10.5229	3.13005	0.999993	0.43452	-1.03e-06	0.43452	0.511589	1.75861e+07	2.75438e+07	0.218992	0.0903553	0.456272	0.183179	2.83309	0.146068	0.835446	1.45e-11	0	False
XL-413_CSK	XL-413		P41240;P42679	P41240	Tyrosine-protein kinase CSK	CSK	>sp|P41240|CSK_HUMAN Tyrosine-protein kinase CSK OS=Homo sapiens GN=CSK PE=1 SV=1 XREF(PFAM)=Protein tyrosine kinase (_KINASE_-PROTEIN);SH2 domain;SH3 domain;	2	47	0	323.31	195610000	181710000	134460000	164000000	155870000	159700000	156980000	170180000	186740000	1	0.92894	0.687388	0.838403	0.796841	0.81642	0.802515	0.869996	0.954655	27.5434	5.32866	1.95169	0.819212	0.951199	0.210284	0.845994	0.925502	2.60825	19.4455	0.0480268	0.203526	0.844936	0.0757577	0.348312	0.934875	0.0292464	0.112392	0	False
XL-413_GARS	XL-413		P41250	P41250	Glycine--tRNA ligase	GARS	>sp|P41250|SYG_HUMAN Glycine--tRNA ligase OS=Homo sapiens GN=GARS PE=1 SV=3 XREF(PFAM)=Anticodon binding domain;tRNA synthetase class II core domain (G, H, P, S and T);WHEP-TRS domain;	1	30	0	284.85	767600	1205700	1033800	891560	839280	1178800	856370	825820	961910	1	1.57074	1.3468	1.16149	1.09338	1.5357	1.11565	1.07585	1.25314	19.55	6.15063	10	1.30649	1.14734	-0.187406	1.24172	0.756281	111.767	7418.2	0.109912	0.173789	1.2452	0.167483	0.256114	0.976543	0.0103086	0.0854095	0	False
XL-413_PRKCI	XL-413		P41743	P41743	Protein kinase C iota type	PRKCI	>sp|P41743|KPCI_HUMAN Protein kinase C iota type OS=Homo sapiens GN=PRKCI PE=1 SV=2 XREF(PFAM)=Phorbol esters/diacylglycerol binding domain (C1 domain);PB1 domain;Protein kinase domain (_KINASE_-PROTEIN);	1	15	0	205.4	2674500	2207800	1786700	2020100	2412700	2251000	2787300	3149600	2446800	1	0.8255	0.66805	0.755319	0.902113	0.841653	1.04218	1.17764	0.914863	21.3508	6.32996	3.0522	0.801406	1.05558	0.397433	0.916235	0.883986	0.583653	7.52961	0.0659867	0.106141	0.907856	0.146004	1.85931	0.276665	0.558045	0.49937	0.0732843	False
XL-413_TEC	XL-413		P42680;REV__Q9BZC7	P42680	Tyrosine-protein kinase Tec	TEC	>sp|P42680|TEC_HUMAN Tyrosine-protein kinase Tec OS=Homo sapiens GN=TEC PE=1 SV=2 XREF(PFAM)=BTK motif;PH domain;Protein tyrosine kinase (_KINASE_-PROTEIN);SH2 domain;SH3 domain;	2	51	0	323.31	12535000	10712000	10154000	9818000	9186100	9340200	10648000	9977600	11692000	1	0.854567	0.810052	0.783247	0.732836	0.74513	0.849462	0.795979	0.932748	23.5795	4.90693	1.97505	0.803374	0.954825	0.21478	0.819253	0.937153	40.5389	99.7247	0.0434317	6.12861	0.821044	0.0657052	0.418878	0.894773	0.0482873	0.126953	9.18e-06	False
XL-413_ABL2	XL-413		P42684	P42684	Abelson tyrosine-protein kinase 2	ABL2	>sp|P42684|ABL2_HUMAN Abelson tyrosine-protein kinase 2 OS=Homo sapiens GN=ABL2 PE=1 SV=1 XREF(PFAM)=F-actin binding;Protein tyrosine kinase (_KINASE_-PROTEIN);SH2 domain;SH3 domain;	1	63	0	323.31	31824000	24368000	30231000	31757000	28063000	29151000	28995000	30915000	35620000	1	0.765711	0.949943	0.997895	0.881819	0.916007	0.911105	0.971437	1.11928	24.9236	5.15514	1.42104	0.911189	1.1416	0.292192	0.949703	0.958554	2.95437	7.19989	0.0397185	0.531787	0.949531	0.0857252	2.06336	0.239093	0.621434	0.379425	0.037243	False
XL-413_FRK	XL-413		P42685	P42685	Tyrosine-protein kinase FRK	FRK	>sp|P42685|FRK_HUMAN Tyrosine-protein kinase FRK OS=Homo sapiens GN=FRK PE=1 SV=1 XREF(PFAM)=Protein tyrosine kinase (_KINASE_-PROTEIN);SH2 domain;SH3 domain;	1	42	0	323.31	28982000	25496000	18817000	21811000	22541000	22232000	20570000	22464000	26317000	1	0.879718	0.649265	0.752571	0.777759	0.767097	0.709751	0.775102	0.908046	24.7887	8.52651	10	1.00001	0.769013	-0.19399	0.770649	0.953163	22.4776	61979.5	0.086683	0.0353884	0.78643	0.0807295	3.47074	0.102851	0.987791	0.267505	0.0121971	False
XL-413_SYK	XL-413		P43405;P43403;Q8NFD2	P43405	Tyrosine-protein kinase SYK	SYK	>sp|P43405|KSYK_HUMAN Tyrosine-protein kinase SYK OS=Homo sapiens GN=SYK PE=1 SV=1 XREF(PFAM)=Protein tyrosine kinase (_KINASE_-PROTEIN);SH2 domain;	3	46	0	323.31	2522600	2629700	1800500	1887200	2246600	1747000	1738000	1526000	1682100	1	1.04246	0.713748	0.748117	0.890589	0.692539	0.688972	0.604931	0.666812	21.2665	8.25621	10	1.02869	0.708942	-0.536104	0.730266	0.937636	5.11541	197.131	0.098832	0.0403482	0.752369	0.127484	7.09034	0.025086	1.60057	1.28856	0.36402	False
XL-413_MAPK8	XL-413		P45983	P45983	Mitogen-activated protein kinase 8	MAPK8	>sp|P45983|MK08_HUMAN Mitogen-activated protein kinase 8 OS=Homo sapiens GN=MAPK8 PE=1 SV=2 XREF(PFAM)=Protein kinase domain (_KINASE_-PROTEIN);	1	35	0	323.31	17563000	15336000	12723000	14588000	13171000	14236000	14847000	16730000	16070000	1	0.873199	0.724421	0.83061	0.749929	0.810568	0.845357	0.952571	0.914992	24.066	5.90717	4.22148	0.809176	0.933419	0.206071	0.852173	0.938657	1.1213	45.0606	0.0420521	0.101949	0.849169	0.0756883	0.562299	0.804414	0.0945202	0.142574	0.000165193	False
XL-413_MAPK9	XL-413		P45984	P45984	Mitogen-activated protein kinase 9	MAPK9	>sp|P45984|MK09_HUMAN Mitogen-activated protein kinase 9 OS=Homo sapiens GN=MAPK9 PE=1 SV=2 XREF(PFAM)=Protein kinase domain (_KINASE_-PROTEIN);	1	21	0	225.19	5796800	5822000	4257500	4890700	4897500	6109800	5086800	5378700	4702600	1	1.00435	0.734457	0.84369	0.844863	1.054	0.877519	0.927874	0.811241	22.4668	8.39908	10	1.00744	0.874439	-0.193821	0.878636	0.93266	90.0247	7271.28	0.110083	0.0449414	0.889434	0.0853627	1.03048	0.538639	0.268703	0.176097	0.00143748	False
XL-413_CSNK1A1	XL-413		P48729;Q8N752	P48729	Casein kinase I isoform alpha	CSNK1A1	>sp|P48729|KC1A_HUMAN Casein kinase I isoform alpha OS=Homo sapiens GN=CSNK1A1 PE=1 SV=2 XREF(PFAM)=Protein kinase domain (_KINASE_-PROTEIN);	2	23	0	275.67	10191000	8649600	5225500	5725600	6864700	7458500	6197000	6493300	3721200	1	0.848749	0.512756	0.561829	0.673604	0.731871	0.608086	0.63716	0.365146	23.2808	8.45424	4.0442	0.996283	0.584239	-0.547587	0.595997	0.867121	0.389121	20.4027	0.13243	0.0542729	0.623575	0.140268	5.18941	0.047873	1.31991	1.14688	0.312166	False
XL-413_CSNK1D	XL-413		P48730	P48730	Casein kinase I isoform delta	CSNK1D	>sp|P48730|KC1D_HUMAN Casein kinase I isoform delta OS=Homo sapiens GN=CSNK1D PE=1 SV=2 XREF(PFAM)=Protein kinase domain (_KINASE_-PROTEIN);	1	29	0	323.31	18612000	15608000	13042000	15740000	13710000	15051000	11377000	13822000	12195000	1	0.838599	0.700731	0.845691	0.736622	0.808672	0.611272	0.742639	0.655222	24.1497	2.52288	0.0863182	0.999838	0.161214	-0.27973	0.737182	0.95738	106.565	0.469681	0.0810693	9.66717	0.748819	0.0841218	5.57571	0.0414113	1.38288	0.516022	0.078783	False
XL-413_MAPKAPK2	XL-413		P49137	P49137	MAP kinase-activated protein kinase 2	MAPKAPK2	>sp|P49137|MAPK2_HUMAN MAP kinase-activated protein kinase 2 OS=Homo sapiens GN=MAPKAPK2 PE=1 SV=1 XREF(PFAM)=Protein kinase domain (_KINASE_-PROTEIN);	1	16	0	76.74	821490	178606	178606	839930	569880	594270	583550	434550	178606	1	0.217417	0.217417	1.02245	0.693715	0.723405	0.710356	0.528978	0.217417	19.6479	5.17434	2.06971	0.626045	0.214913	-1.42868	0.55814	0	9.25745	47.0311	0.152869	2.05904	0.558555	0.265924	0.596843	0.782288	0.106633	0.45405	0.0588523	False
XL-413_CSNK1E	XL-413		P49674	P49674	Casein kinase I isoform epsilon	CSNK1E	>sp|P49674|KC1E_HUMAN Casein kinase I isoform epsilon OS=Homo sapiens GN=CSNK1E PE=1 SV=1 XREF(PFAM)=Protein kinase domain (_KINASE_-PROTEIN);	1	29	0	30.391	2940600	2373100	3225500	2871400	2577900	2854500	2276400	3188700	2661900	1	0.807012	1.09688	0.976467	0.876658	0.97072	0.774128	1.08437	0.905223	21.4877	5.70587	10	0.928194	0.994228	0.0991516	0.947723	0.899232	33.3517	1806.38	0.0562952	0.137894	0.946457	0.0933262	0.157259	0.998734	0.000550068	0.0362217	0	False
XL-413_GSK3A	XL-413		P49840	P49840	Glycogen synthase kinase-3 alpha	GSK3A	>sp|P49840|GSK3A_HUMAN Glycogen synthase kinase-3 alpha OS=Homo sapiens GN=GSK3A PE=1 SV=2 XREF(PFAM)=Protein kinase domain (_KINASE_-PROTEIN);	1	40	0	323.31	76051000	70997000	48811000	59991000	57098000	59294000	55435000	52630000	15334000	1	0.933545	0.641819	0.788826	0.750786	0.779661	0.728919	0.692036	0.201628	26.1805	4.90971	1.18397	0.788925	0.001	-1.94731	0.691135	0.876296	3.64299	3.90536	0.0629099	2.74246	0.687605	0.193797	8.31918	0.0177576	1.75062	4.23652	1.14776	True
XL-413_GSK3B_#	XL-413	#	P49841	P49841	Glycogen synthase kinase-3 beta	GSK3B	>sp|P49841|GSK3B_HUMAN Glycogen synthase kinase-3 beta OS=Homo sapiens GN=GSK3B PE=1 SV=2 XREF(PFAM)=Protein kinase domain (_KINASE_-PROTEIN);	1	40	0	323.31	47796000	40871000	27331000	34817000	32279000	31707000	29124000	26608000	7496800	1	0.855113	0.571826	0.72845	0.675349	0.663382	0.60934	0.556699	0.15685	25.5104	5.07148	0.820268	0.729779	0.001	-1.92528	0.600676	0.817041	2.6682	1.77678	0.086677	1.4346	0.602254	0.193187	6.28516	0.0323517	1.4901	3.43433	0.979605	False
XL-413_CDK7	XL-413		P50613;Q9C098	P50613	Cyclin-dependent kinase 7	CDK7	>sp|P50613|CDK7_HUMAN Cyclin-dependent kinase 7 OS=Homo sapiens GN=CDK7 PE=1 SV=1 XREF(PFAM)=Protein kinase domain (_KINASE_-PROTEIN);	2	26	0	323.31	14003000	11301000	10921000	13195000	10059000	11321000	9604600	11362000	7504000	1	0.807041	0.779904	0.942298	0.718346	0.80847	0.685896	0.811398	0.535885	23.7392	3.09617	0.185413	0.946672	0.001	-0.490195	0.758256	0.93292	29.0224	0.432954	0.102577	6.93477	0.767059	0.107655	4.25736	0.0704992	1.15182	0.929238	0.230477	False
XL-413_CDK9	XL-413		P50750;Q96Q40	P50750	Cyclin-dependent kinase 9	CDK9	>sp|P50750|CDK9_HUMAN Cyclin-dependent kinase 9 OS=Homo sapiens GN=CDK9 PE=1 SV=3 XREF(PFAM)=Protein kinase domain (_KINASE_-PROTEIN);	2	32	0	323.31	35480000	32208000	27866000	35425000	30258000	33087000	29661000	32378000	21418000	1	0.907779	0.7854	0.99845	0.852818	0.932554	0.835992	0.91257	0.603664	25.0805	4.9398	2.29822	0.894526	0.5747	-0.560798	0.859613	0.952267	23.7572	78.3421	0.0381301	6.37359	0.8557	0.102341	4.35599	0.06748	1.17083	1.07995	0.287256	False
XL-413_RPS6KA3	XL-413		P51812	P51812	Ribosomal protein S6 kinase alpha-3	RPS6KA3	>sp|P51812|KS6A3_HUMAN Ribosomal protein S6 kinase alpha-3 OS=Homo sapiens GN=RPS6KA3 PE=1 SV=1 XREF(PFAM)=Protein kinase domain (_KINASE_-PROTEIN);Protein kinase C terminal domain (UNCLEAR);	1	61	0	323.31	28899000	26636000	23979000	25765000	23501000	25116000	20326000	30327000	31912000	1	0.921693	0.829752	0.891553	0.813212	0.869096	0.703346	1.04941	1.10426	24.7845	5.6187	7.63691	0.848978	1.08768	0.35746	0.914373	0.94112	4.38412	348.709	0.0422431	0.10347	0.911064	0.116972	3.04448	0.129371	0.888165	0.564402	0.0952496	False
XL-413_NEK3	XL-413		P51956	P51956	Serine/threonine-protein kinase Nek3	NEK3	>sp|P51956|NEK3_HUMAN Serine/threonine-protein kinase Nek3 OS=Homo sapiens GN=NEK3 PE=1 SV=2 XREF(PFAM)=Protein kinase domain (_KINASE_-PROTEIN);	1	18	0	169.61	1498600	1164700	1399700	1393300	1337600	1353800	1157800	1488000	1292600	1	0.777192	0.934005	0.929734	0.892566	0.903376	0.772588	0.992927	0.862538	20.5152	9.26427	10	1	0.889216	-6.93e-09	0.889216	0.953712	241132000000	3252450000000	0.0910809	0.037348	0.893476	0.0643034	0.645967	0.751143	0.124277	6.54e-16	0	False
XL-413_MAP2K6	XL-413		P52564	P52564	Dual specificity mitogen-activated protein kinase kinase 6	MAP2K6	>sp|P52564|MP2K6_HUMAN Dual specificity mitogen-activated protein kinase kinase 6 OS=Homo sapiens GN=MAP2K6 PE=1 SV=1 XREF(PFAM)=Protein kinase domain (_KINASE_-PROTEIN);	1	20	0	299.42	4230600	3012600	3576500	3776200	3435700	3758900	2517800	3384500	3185500	1	0.712098	0.845388	0.892592	0.812107	0.888503	0.59514	0.800005	0.752966	22.0124	6.33372	10	0.843471	0.731794	-0.204901	0.792913	0.912319	44.7888	2364.14	0.0533322	0.0843264	0.796801	0.0892418	1.27	0.439235	0.357303	0.204808	0.00368586	False
XL-413_LIMK1	XL-413		P53667	P53667	LIM domain kinase 1	LIMK1	>sp|P53667|LIMK1_HUMAN LIM domain kinase 1 OS=Homo sapiens GN=LIMK1 PE=1 SV=3 XREF(PFAM)=LIM domain;PDZ domain (Also known as DHR or GLGF);Protein tyrosine kinase (_KINASE_-PROTEIN);	1	28	0	90.174	1098800	1015500	757320	652280	524620	874080	1112200	1088600	1187000	1	0.92419	0.689225	0.593629	0.477448	0.795486	1.0122	0.990717	1.08027	20.0675	6.36302	3.60653	0.693826	1.03	0.569992	0.848476	0.750757	0.718144	13.9933	0.0925448	0.147287	0.836855	0.197473	1.61456	0.33274	0.477895	0.627547	0.117611	False
XL-413_LIMK2	XL-413		P53671	P53671	LIM domain kinase 2	LIMK2	>sp|P53671|LIMK2_HUMAN LIM domain kinase 2 OS=Homo sapiens GN=LIMK2 PE=1 SV=1 XREF(PFAM)=LIM domain;PDZ domain (Also known as DHR or GLGF);Protein tyrosine kinase (_KINASE_-PROTEIN);	1	41	0	270.89	5293700	4715100	3456500	4389900	4294900	4361000	3820100	4036900	4698100	1	0.8907	0.652946	0.829269	0.811323	0.823809	0.721631	0.762586	0.887489	22.3358	8.52556	10	1.00003	0.787759	-0.177058	0.789286	0.955236	17.4862	65229.8	0.0856802	0.034979	0.803855	0.0748641	2.98165	0.134048	0.872738	0.224745	0.00587676	False
XL-413_PRKAG1	XL-413		P54619	P54619	5-AMP-activated protein kinase subunit gamma-1	PRKAG1	>sp|P54619|AAKG1_HUMAN 5-AMP-activated protein kinase subunit gamma-1 OS=Homo sapiens GN=PRKAG1 PE=1 SV=1 XREF(PFAM)=CBS domain;	1	40	0	323.31	69037000	61559000	40662000	53456000	52350000	53169000	47619000	59937000	60338000	1	0.891681	0.588989	0.774309	0.758289	0.770152	0.689761	0.868187	0.873995	26.0409	5.69555	10	0.757203	0.871715	0.203178	0.790774	0.862341	24.6077	1418.24	0.0606527	0.148568	0.78867	0.0949005	0.196547	0.993281	0.0029278	0.0776276	0	False
XL-413_EPHB3	XL-413		P54753	P54753	Ephrin type-B receptor 3	EPHB3	>sp|P54753|EPHB3_HUMAN Ephrin type-B receptor 3 OS=Homo sapiens GN=EPHB3 PE=1 SV=2 XREF(PFAM)=Ephrin type-A receptor 2 transmembrane domain;Ephrin receptor ligand binding domain;Fibronectin type III domain;GCC2 and GCC3;Protein tyrosine kinase (_KINASE_-PR	1	33	0	186.09	3856900	3942600	3160300	3073600	3903700	3583200	3405500	2601300	3597700	1	1.02222	0.819389	0.796909	1.01213	0.929036	0.882963	0.674454	0.932796	21.879	5.96242	10	0.916884	0.800438	-0.19595	0.874977	0.905744	133.783	35591.1	0.0531176	0.129765	0.87844	0.0996488	0.694516	0.720971	0.142082	0.149923	0.000325902	False
XL-413_EPHB4	XL-413		P54760;P29322	P54760	Ephrin type-B receptor 4	EPHB4	>sp|P54760|EPHB4_HUMAN Ephrin type-B receptor 4 OS=Homo sapiens GN=EPHB4 PE=1 SV=2 XREF(PFAM)=Ephrin type-A receptor 2 transmembrane domain;Ephrin receptor ligand binding domain;Fibronectin type III domain;GCC2 and GCC3;Protein tyrosine kinase (_KINASE_-PR	2	42	0	323.31	11632000	9993700	12466000	10811000	11074000	11052000	10018000	9625200	11041000	1	0.859156	1.0717	0.929419	0.952029	0.950138	0.861245	0.827476	0.949192	23.4716	6.33806	5.57173	0.959886	0.878659	-0.12756	0.923026	0.96444	2.76256	80.3853	0.0364717	0.0577323	0.925906	0.0648766	0.928958	0.588341	0.230371	0.100044	0	False
XL-413_EPHA4	XL-413		P54764	P54764	Ephrin type-A receptor 4	EPHA4	>sp|P54764|EPHA4_HUMAN Ephrin type-A receptor 4 OS=Homo sapiens GN=EPHA4 PE=1 SV=1 XREF(PFAM)=Ephrin type-A receptor 2 transmembrane domain;Ephrin receptor ligand binding domain;Fibronectin type III domain;Protein tyrosine kinase (_KINASE_-PROTEIN);SAM dom	1	27	0	249.02	4376100	3285100	3376400	3815300	3460300	3287500	2966800	3423800	4135500	1	0.750691	0.771555	0.871849	0.790727	0.75124	0.677955	0.782386	0.94502	22.0612	5.00835	2.81475	0.782065	0.947415	0.266289	0.802402	0.915877	86.1445	435.174	0.0484288	7.12332	0.803993	0.0797215	0.573678	0.797114	0.0984794	0.182979	0.00187736	False
XL-413_AK2	XL-413		P54819	P54819	Adenylate kinase 2, mitochondrial;Adenylate kinase 2, mitochondrial, N-terminally processed	AK2	>sp|P54819|KAD2_HUMAN Adenylate kinase 2, mitochondrial OS=Homo sapiens GN=AK2 PE=1 SV=2 XREF(PFAM)=Adenylate kinase, active site lid (_KINASE_-METABOLIC);	1	13	0	96.624	762400	1919600	1252500	1180700	178606	1584400	1721600	1415300	1526100	1	2.51784	1.64284	1.54866	0.234268	2.07817	2.25813	1.85637	2.00171	19.5402	6.62867	10	1.43171	2.03616	0.508105	1.74992	0	70.7322	6684.51	0.384022	0.443433	1.73124	0.585176	0.742152	0.692141	0.159805	0.348463	0.0292834	False
XL-413_CDK5	XL-413		Q00535	Q00535	Cyclin-dependent-like kinase 5	CDK5	>sp|Q00535|CDK5_HUMAN Cyclin-dependent-like kinase 5 OS=Homo sapiens GN=CDK5 PE=1 SV=3 XREF(PFAM)=Protein kinase domain (_KINASE_-PROTEIN);	1	33	0	323.31	67553000	55777000	48070000	60569000	54312000	66713000	56822000	64989000	52451000	1	0.825678	0.711589	0.896615	0.803991	0.987565	0.841147	0.962045	0.776442	26.0095	6.85158	10	0.824805	0.889869	0.109538	0.862684	0.908684	58.5403	3940.56	0.0629255	0.0726601	0.859717	0.0796871	0.0611009	1	0	0.0235306	0	False
XL-413_CDK16	XL-413		Q00536;O94921	Q00536	Cyclin-dependent kinase 16	CDK16	>sp|Q00536|CDK16_HUMAN Cyclin-dependent kinase 16 OS=Homo sapiens GN=CDK16 PE=1 SV=1 XREF(PFAM)=Protein kinase domain (_KINASE_-PROTEIN);	2	22	0	87.97	821960	178606	744850	178606	554450	762250	647240	178606	501810	1	0.217293	0.906188	0.217293	0.674546	0.927357	0.787435	0.217293	0.610504	19.6487	5.78097	10	0.649274	0.41385	-0.649719	0.575228	0	18.7776	840.52	0.156765	0.383994	0.580293	0.261518	0.346601	0.935778	0.028827	0.223427	0.00571644	False
XL-413_MAP2K1	XL-413		Q02750	Q02750	Dual specificity mitogen-activated protein kinase kinase 1	MAP2K1	>sp|Q02750|MP2K1_HUMAN Dual specificity mitogen-activated protein kinase kinase 1 OS=Homo sapiens GN=MAP2K1 PE=1 SV=2 XREF(PFAM)=Protein kinase domain (_KINASE_-PROTEIN);	1	22	0	293.72	2096200	2310100	1560400	1617500	1690600	2164000	1863300	1616400	1180700	1	1.10204	0.744395	0.771634	0.806507	1.03234	0.888894	0.77111	0.563257	20.9993	5.32476	1.82695	0.89156	0.5684	-0.622495	0.826129	0.858582	1.47422	9.3973	0.0666769	0.302869	0.828549	0.147156	2.11008	0.231459	0.635526	0.791997	0.17853	False
XL-413_ACVR1	XL-413		Q04771	Q04771	Activin receptor type-1	ACVR1	>sp|Q04771|ACVR1_HUMAN Activin receptor type-1 OS=Homo sapiens GN=ACVR1 PE=1 SV=1 XREF(PFAM)=Activin types I and II receptor domain;Protein kinase domain (_KINASE_-PROTEIN);Transforming growth factor beta type I GS-motif;	1	13	0	82.759	1869600	1470000	1169400	178606	1186100	1131000	1464400	1201900	1328300	1	0.786264	0.625481	0.0955317	0.634414	0.604942	0.783269	0.642865	0.710473	20.8343	8.5166	2.89099	0.995641	0.590131	-0.433769	0.601008	0.537147	0.416084	18.1394	0.245993	0.101883	0.62518	0.194629	1.31979	0.421434	0.375271	0.447373	0.0568003	False
XL-413_MST1R	XL-413		Q04912	Q04912	Macrophage-stimulating protein receptor;Macrophage-stimulating protein receptor alpha chain;Macrophage-stimulating protein receptor beta chain	MST1R	>sp|Q04912|RON_HUMAN Macrophage-stimulating protein receptor OS=Homo sapiens GN=MST1R PE=1 SV=2 XREF(PFAM)=Protein tyrosine kinase (_KINASE_-PROTEIN);Sema domain;IPT/TIG domain;	1	23	0	192.41	1377400	1359500	1340900	1709000	1359600	1444800	1321200	1768600	1607600	1	0.987005	0.973501	1.24074	0.987077	1.04893	0.959198	1.28401	1.16713	20.3935	5.75405	10	1.03422	1.22567	0.245024	1.09314	0.939506	5.52929	231.524	0.0464926	0.113883	1.08911	0.112859	2.18085	0.220506	0.65658	0.314579	0.0214122	False
[truncated: 53,556 more rows]
[truncated: 2 more columns]
