# Supplementary material for: CurveCurator: a recalibrated F-statistic to assess, classify, and explore significance of dose–response curves
Source: Nat Commun. 2023 Nov 30;14:7902. doi: 10.1038/s41467-023-43696-z (PMC10689459; doi:10.1038/s41467-023-43696-z)
Supplement: Supplementary file 6 — Source Data [file 41467_2023_43696_MOESM6_ESM.zip]

Archive with 29 entries (28 files):
- SourceData/
- SourceData/Figure4a.tsv
- SourceData/Figure4b.tsv
- SourceData/Figure4c.tsv
- SourceData/Figure4d.tsv
- SourceData/Figure5a.tsv
- SourceData/Figure5b.tsv
- SourceData/Figure5c.tsv
- SourceData/SuppFigure1a_2.tsv
- SourceData/SuppFigure1b.tsv
- SourceData/SuppFigure1c.tsv
- SourceData/SuppFigure1d.tsv
- SourceData/SuppFigure1e.tsv
- SourceData/SuppFigure1a_3.tsv
- SourceData/SuppFigure2b.tsv
- SourceData/SuppFigure2d.tsv
- SourceData/SuppFigure3.tsv
- SourceData/SuppFigure4c.tsv
- SourceData/SuppFigure4a+b.tsv
- SourceData/SuppFigure5a.tsv
- SourceData/SuppFigure5b.tsv
- SourceData/SuppFigure6.tsv
- SourceData/SuppFigure1a_1.tsv
- SourceData/Figure2b.tsv
- SourceData/Figure1c.tsv
- SourceData/Figure2c.tsv
- SourceData/Figure2d.tsv
- SourceData/Figure3_right.tsv
- SourceData/Figure3_left.tsv
