# Supplementary material for: CurveCurator: a recalibrated F-statistic to assess, classify, and explore significance of dose–response curves
Source: Nat Commun. 2023 Nov 30;14:7902. doi: 10.1038/s41467-023-43696-z (PMC10689459; doi:10.1038/s41467-023-43696-z)
Supplement: Supplementary file 6 — Source Data [file 41467_2023_43696_MOESM6_ESM.zip › SourceData/Figure4c.tsv]

num_curves	q-value_BH	q-value_RS
0.0	0.0007701843302882751	0.0003571428571428
1.0	0.0007701843302882751	0.0003571428571428
2.0	0.0007701843302882751	0.0003571428571428
3.0	0.0007701843302882751	0.0003571428571428
4.0	0.0007701843302882751	0.0003571428571428
5.0	0.0007701843302882751	0.0003571428571428
6.0	0.0007701843302882751	0.0003571428571428
7.0	0.0007701843302882751	0.0003571428571428
8.0	0.0009024510633675904	0.0003571428571428
9.0	0.0009670822395940905	0.0003571428571428
10.0	0.0011535151880931887	0.0003571428571428
11.0	0.0014109814360769245	0.0003571428571428
12.0	0.0014109814360769245	0.0003571428571428
13.0	0.0014109814360769245	0.0003571428571428
14.0	0.001485545929650119	0.0003571428571428
15.0	0.0015011427318924549	0.0003571428571428
16.0	0.001629990711301915	0.0003571428571428
17.0	0.001629990711301915	0.0003571428571428
18.0	0.0017208154929127342	0.0003571428571428
19.0	0.00227153450420677	0.0003571428571428
20.0	0.00227153450420677	0.0003571428571428
21.0	0.00227153450420677	0.0003571428571428
22.0	0.00227153450420677	0.0003571428571428
23.0	0.0024497761198205028	0.0003571428571428
24.0	0.0024497761198205028	0.0003571428571428
25.0	0.002694094029744801	0.0003571428571428
26.0	0.002715251815579555	0.0003571428571428
27.0	0.002777786835875808	0.0006451612903225
28.0	0.002777786835875808	0.0006451612903225
29.0	0.002777786835875808	0.0006451612903225
30.0	0.002815851461478821	0.0007692307692307
31.0	0.003468297439157802	0.0007692307692307
32.0	0.0036587384413645316	0.0007692307692307
33.0	0.0036587384413645316	0.0007692307692307
34.0	0.0036587384413645316	0.0007692307692307
35.0	0.00367595770198568	0.0007692307692307
36.0	0.0037193293086575452	0.0007692307692307
37.0	0.00442271802678782	0.0007692307692307
38.0	0.005243211548006587	0.0007692307692307
39.0	0.005548792781380906	0.0007692307692307
40.0	0.005557711213372031	0.0007692307692307
41.0	0.005557711213372031	0.0007692307692307
42.0	0.005557711213372031	0.001081081081081
43.0	0.005741583153937898	0.001081081081081
44.0	0.005741583153937898	0.001081081081081
45.0	0.006125942685415915	0.001081081081081
46.0	0.0065311640846828865	0.001081081081081
47.0	0.0065311640846828865	0.001081081081081
48.0	0.007213643560521939	0.0014285714285714
49.0	0.007213643560521939	0.0017073170731707
50.0	0.007213643560521939	0.0017073170731707
51.0	0.007213643560521939	0.0017073170731707
52.0	0.007213643560521939	0.0017073170731707
53.0	0.007213643560521939	0.0018181818181818
54.0	0.007213643560521939	0.0018181818181818
55.0	0.007213643560521939	0.0018181818181818
56.0	0.007213643560521939	0.0018181818181818
57.0	0.007213643560521939	0.0018181818181818
58.0	0.007213643560521939	0.0018181818181818
59.0	0.007321786728882187	0.0018181818181818
60.0	0.007321786728882187	0.0018181818181818
61.0	0.007321786728882187	0.0018181818181818
62.0	0.007321786728882187	0.0018181818181818
63.0	0.007321786728882187	0.0018181818181818
64.0	0.007321786728882187	0.0018181818181818
65.0	0.007321786728882187	0.0018181818181818
66.0	0.007321786728882187	0.0018181818181818
67.0	0.007321786728882187	0.0018181818181818
68.0	0.007321786728882187	0.0018181818181818
69.0	0.007890389686125517	0.0018181818181818
70.0	0.00794413804301269	0.0018181818181818
71.0	0.008108143966366535	0.0018181818181818
72.0	0.008108143966366535	0.0018181818181818
73.0	0.008143293843847895	0.0018181818181818
74.0	0.008168593076798947	0.0019230769230769
75.0	0.008168593076798947	0.0019230769230769
76.0	0.008168593076798947	0.0019230769230769
77.0	0.008168593076798947	0.0019230769230769
78.0	0.008168593076798947	0.0021428571428571
79.0	0.008168593076798947	0.0021428571428571
80.0	0.008591602903600762	0.0021875
81.0	0.008591602903600762	0.0021875
82.0	0.008591602903600762	0.0021875
83.0	0.00866701392650677	0.0021875
84.0	0.008774015677163153	0.0022857142857142
85.0	0.009213515890528335	0.0022857142857142
86.0	0.00931468193896231	0.0022857142857142
87.0	0.009904433705862416	0.0025
88.0	0.0099976306705982	0.0027906976744186
89.0	0.0099976306705982	0.0027906976744186
90.0	0.0099976306705982	0.0029729729729729
91.0	0.010322834428437502	0.003
92.0	0.010322834428437502	0.003
93.0	0.010322834428437502	0.003
94.0	0.010352378713720474	0.0030434782608695
95.0	0.011255665086177041	0.0030434782608695
96.0	0.011758882541741225	0.0030434782608695
97.0	0.011758882541741225	0.0030434782608695
98.0	0.011910608732073493	0.0030434782608695
99.0	0.011910608732073493	0.0030434782608695
100.0	0.011910608732073493	0.0031111111111111
101.0	0.011910608732073493	0.0031111111111111
102.0	0.012613332666971375	0.0031578947368421
103.0	0.013442423232957548	0.0031578947368421
104.0	0.013442423232957548	0.0031578947368421
105.0	0.013442423232957548	0.0031578947368421
106.0	0.013776330726115156	0.0031578947368421
107.0	0.013881243436824658	0.0031914893617021
108.0	0.014014912350917376	0.0031914893617021
109.0	0.014412071218839995	0.0034042553191489
110.0	0.015125354760638962	0.0035416666666666
111.0	0.015310433420615643	0.0036
112.0	0.015310433420615643	0.0036
113.0	0.015442429612413312	0.0036
114.0	0.01557671976657472	0.0036538461538461
115.0	0.01597260042793222	0.0036538461538461
116.0	0.016009511369756924	0.0036734693877551
117.0	0.016009511369756924	0.0039622641509433
118.0	0.01627010545614218	0.004074074074074
119.0	0.01627010545614218	0.0046
120.0	0.01627010545614218	0.005
121.0	0.016529589374472305	0.005
122.0	0.016624296773863432	0.005
123.0	0.016820190165068208	0.005
124.0	0.017245108673833793	0.005090909090909
125.0	0.018111987165156267	0.0052727272727272
126.0	0.018111987165156267	0.0053571428571428
127.0	0.018507323321407913	0.005438596491228
128.0	0.018507323321407913	0.0055
129.0	0.018726349228082497	0.0055172413793103
130.0	0.01905060627904567	0.0055172413793103
131.0	0.01905060627904567	0.0055172413793103
132.0	0.01950201613372583	0.0056896551724137
133.0	0.01950201613372583	0.0057142857142857
134.0	0.019553419834794115	0.0057627118644067
135.0	0.020967166823558703	0.0058730158730158
136.0	0.021601228772477575	0.0058730158730158
137.0	0.021601228772477575	0.0058730158730158
138.0	0.021601228772477575	0.0058730158730158
139.0	0.021750865921228258	0.0061538461538461
140.0	0.021750865921228258	0.0061538461538461
141.0	0.021750865921228258	0.0061538461538461
142.0	0.021750865921228258	0.0061538461538461
143.0	0.021750865921228258	0.0061538461538461
144.0	0.021750865921228258	0.00625
145.0	0.02212387476524434	0.0066153846153846
146.0	0.02251846331458115	0.0066666666666666
147.0	0.023353185541623637	0.0066666666666666
148.0	0.023353185541623637	0.0072727272727272
149.0	0.023353185541623637	0.0074626865671641
150.0	0.02338528170981354	0.0075
151.0	0.023468380867549685	0.0075362318840579
152.0	0.023468380867549685	0.0076388888888888
153.0	0.02354070617764617	0.0076388888888888
154.0	0.02384756541693027	0.0076388888888888
155.0	0.025074427259663003	0.0076712328767123
156.0	0.025608220036939588	0.0077027027027027
157.0	0.025608220036939588	0.0077215189873417
158.0	0.025608220036939588	0.0077215189873417
159.0	0.025736678749174197	0.0077215189873417
160.0	0.025746531847916903	0.0077215189873417
161.0	0.02576366825793774	0.0077215189873417
162.0	0.026598864963886488	0.0081967213114754
163.0	0.0276478624357939	0.00825
164.0	0.027722751966158348	0.0085074626865671
165.0	0.027722751966158348	0.0085074626865671
166.0	0.027959623050059248	0.0085074626865671
167.0	0.028027607846533773	0.0085074626865671
168.0	0.028027607846533773	0.0085074626865671
169.0	0.02821068793067372	0.0085074626865671
170.0	0.02821068793067372	0.0086206896551724
171.0	0.02821068793067372	0.0086206896551724
172.0	0.028703501455562466	0.0086206896551724
173.0	0.028703501455562466	0.0087654320987654
174.0	0.028703501455562466	0.0089156626506024
175.0	0.028703501455562466	0.0089156626506024
176.0	0.028703501455562466	0.0092647058823529
177.0	0.028703501455562466	0.0093103448275862
178.0	0.028703501455562466	0.0093103448275862
179.0	0.028703501455562466	0.0093103448275862
180.0	0.028845409609386197	0.0093103448275862
181.0	0.028847656848976715	0.0096666666666666
182.0	0.028928791011870066	0.0096774193548387
183.0	0.0289893432899212	0.0098550724637681
184.0	0.0289893432899212	0.0098571428571428
185.0	0.0289893432899212	0.0098863636363636
186.0	0.0289893432899212	0.0098876404494382
187.0	0.029100358204198245	0.01
188.0	0.029400235759815395	0.0101111111111111
189.0	0.02962662201438357	0.0101351351351351
190.0	0.03057378494661735	0.0101351351351351
191.0	0.03125958741796847	0.0101351351351351
192.0	0.03129574431478358	0.0105494505494505
193.0	0.03129574431478358	0.01125
194.0	0.03132874360811086	0.0114666666666666
195.0	0.03196428077374659	0.0118181818181818
196.0	0.032691818400461335	0.0118478260869565
197.0	0.032691818400461335	0.0120430107526881
198.0	0.033317794027839194	0.0121052631578947
199.0	0.033448215066596065	0.0121153846153846
200.0	0.033448215066596065	0.0121153846153846
201.0	0.03386494883959937	0.0121153846153846
202.0	0.03415010664818601	0.0121153846153846
203.0	0.03459734015031283	0.0121153846153846
204.0	0.03526425709904759	0.0121153846153846
205.0	0.03526425709904759	0.0121153846153846
206.0	0.03526425709904759	0.0121153846153846
207.0	0.03526425709904759	0.0121153846153846
208.0	0.03526425709904759	0.0121153846153846
209.0	0.03526425709904759	0.0121153846153846
210.0	0.03526425709904759	0.012429906542056
211.0	0.03526425709904759	0.012429906542056
212.0	0.03526425709904759	0.012429906542056
213.0	0.03526425709904759	0.0124770642201834
214.0	0.03526425709904759	0.0124770642201834
215.0	0.03526425709904759	0.0126363636363636
216.0	0.03526425709904759	0.0126923076923076
217.0	0.0355107052029052	0.0126923076923076
218.0	0.03576647501704997	0.0127777777777777
219.0	0.03590976687568805	0.0127777777777777
220.0	0.03697575905090561	0.0127777777777777
221.0	0.03697575905090561	0.0128828828828828
222.0	0.03697575905090561	0.0129464285714285
223.0	0.03697575905090561	0.0130088495575221
224.0	0.03783506006744734	0.0131578947368421
225.0	0.03783506006744734	0.013625
226.0	0.038000198947585634	0.013625
227.0	0.038000198947585634	0.0138461538461538
228.0	0.038000198947585634	0.0138461538461538
229.0	0.038000198947585634	0.0138461538461538
230.0	0.038000198947585634	0.014322033898305
231.0	0.038000198947585634	0.0143243243243243
232.0	0.03815285513744608	0.0145378151260504
233.0	0.03823788684745205	0.015
234.0	0.03823788684745205	0.015
235.0	0.038298733640190735	0.0150413223140495
236.0	0.038504183931694386	0.0151282051282051
237.0	0.038504183931694386	0.0151851851851851
238.0	0.03864564939374118	0.01584
239.0	0.03934321892492265	0.01584
240.0	0.03952843296636354	0.01584
241.0	0.03952843296636354	0.01584
242.0	0.03952843296636354	0.0161417322834645
243.0	0.03952843296636354	0.0161417322834645
244.0	0.03952843296636354	0.0165648854961832
245.0	0.03952843296636354	0.0165648854961832
246.0	0.03970908091197116	0.0165648854961832
247.0	0.03970908091197116	0.0165648854961832
248.0	0.04028082902763793	0.0170731707317073
249.0	0.04047846521984803	0.0171969696969696
250.0	0.04047846521984803	0.0174698795180722
251.0	0.04047846521984803	0.0175
252.0	0.04047846521984803	0.0175187969924812
253.0	0.040721771782868336	0.0176190476190476
254.0	0.040721771782868336	0.0176642335766423
255.0	0.040721771782868336	0.0176642335766423
256.0	0.040721771782868336	0.0176642335766423
257.0	0.04078717869033076	0.0176642335766423
258.0	0.04078717869033076	0.0177272727272727
259.0	0.04084244047194027	0.0177272727272727
260.0	0.0410425642534888	0.0177272727272727
261.0	0.04142101340285235	0.0177272727272727
262.0	0.041628515258167326	0.0178260869565217
263.0	0.04171471719071541	0.0178823529411764
264.0	0.041805446629577386	0.0180281690140845
265.0	0.04203421882061405	0.0180281690140845
266.0	0.04203421882061405	0.0180281690140845
267.0	0.04203421882061405	0.0180281690140845
268.0	0.0420827344591401	0.018041958041958
269.0	0.04217727431935715	0.0181379310344827
270.0	0.04258585858170791	0.0181379310344827
271.0	0.04354198117996238	0.0182191780821917
272.0	0.04354198117996238	0.0191111111111111
273.0	0.04354198117996238	0.0193877551020408
274.0	0.04396678128741063	0.0199324324324324
275.0	0.04396678128741063	0.0199333333333333
276.0	0.04396678128741063	0.0199333333333333
277.0	0.04396678128741063	0.019933774834437
278.0	0.044092206826485784	0.0199342105263157
279.0	0.04505164246545943	0.0203205128205128
280.0	0.04529453441405932	0.0203205128205128
281.0	0.04529453441405932	0.0203205128205128
282.0	0.045407735947115446	0.0203205128205128
283.0	0.04559265950367903	0.020506329113924
284.0	0.04569375570279631	0.020506329113924
285.0	0.045906650356028963	0.0205813953488372
286.0	0.046251610705943566	0.0206748466257668
287.0	0.046309261209944684	0.0206748466257668
288.0	0.046322644931127886	0.0206748466257668
289.0	0.046322644931127886	0.0206748466257668
290.0	0.046322644931127886	0.0206748466257668
291.0	0.046322644931127886	0.0209090909090909
292.0	0.047057154284730084	0.0209090909090909
293.0	0.047057154284730084	0.0214634146341463
294.0	0.047057154284730084	0.0216853932584269
295.0	0.04711511577547423	0.0217365269461077
296.0	0.04711511577547423	0.0217365269461077
297.0	0.04711511577547423	0.0217365269461077
298.0	0.04711511577547423	0.0218343195266272
299.0	0.04805557212988086	0.0218343195266272
300.0	0.04815367900836169	0.0218713450292397
301.0	0.04815367900836169	0.0218713450292397
302.0	0.04921027644326554	0.0218888888888888
303.0	0.04921027644326554	0.0224277456647398
304.0	0.049786185252261306	0.0224277456647398
305.0	0.04989966138491914	0.0226966292134831
306.0	0.050010127447959456	0.0226966292134831
307.0	0.050168891967849794	0.0226966292134831
308.0	0.050168891967849794	0.0226966292134831
309.0	0.05031635385223095	0.0226966292134831
310.0	0.05031635385223095	0.0228571428571428
311.0	0.05031635385223095	0.0229608938547486
312.0	0.050529035660298496	0.0232258064516129
313.0	0.05065900332611901	0.0232258064516129
314.0	0.05081000528331189	0.0235555555555555
315.0	0.050910515862496904	0.023578947368421
316.0	0.050910515862496904	0.023578947368421
317.0	0.05116568555113775	0.0240331491712707
318.0	0.05116568555113775	0.0243715846994535
319.0	0.05140538957774284	0.0243715846994535
320.0	0.051446022343381574	0.0247826086956521
321.0	0.05178079472111135	0.0248108108108108
322.0	0.051991817964463415	0.0248108108108108
323.0	0.051994909558246837	0.0252150537634408
324.0	0.052002419221572754	0.025614973262032
325.0	0.052002419221572754	0.0259574468085106
326.0	0.05212965863073006	0.0260416666666666
327.0	0.05215777513686925	0.0261702127659574
328.0	0.05233619620712042	0.0270833333333333
329.0	0.05233619620712042	0.0270833333333333
330.0	0.05233619620712042	0.0270833333333333
331.0	0.05233619620712042	0.0270833333333333
332.0	0.052809314206405965	0.0271134020618556
333.0	0.05299025302794745	0.0271134020618556
334.0	0.05299025302794745	0.0274358974358974
335.0	0.05299025302794745	0.0276530612244897
336.0	0.05299025302794745	0.0277664974619289
337.0	0.05299025302794745	0.0279292929292929
338.0	0.0532482234520131	0.0281407035175879
339.0	0.0532482234520131	0.02855
340.0	0.05461108119900067	0.0289795918367346
341.0	0.05461108119900067	0.0289795918367346
342.0	0.05461108119900067	0.029059405940594
343.0	0.05461108119900067	0.029059405940594
344.0	0.05461108119900067	0.0295073891625615
345.0	0.05461108119900067	0.0300485436893203
346.0	0.05461108119900067	0.0300485436893203
347.0	0.05470678032788678	0.0300485436893203
348.0	0.05487782075036333	0.0301932367149758
349.0	0.05487782075036333	0.0303365384615384
350.0	0.05488027403538959	0.0304123711340206
351.0	0.05488027403538959	0.0309183673469387
352.0	0.05503871657687682	0.0310047846889952
353.0	0.05531836156176762	0.0311904761904761
354.0	0.05531836156176762	0.0312796208530805
355.0	0.055423851518345106	0.0314553990610328
356.0	0.055584304029383025	0.0314553990610328
357.0	0.05600048024811059	0.0315
358.0	0.056232370743163965	0.0315
359.0	0.05684578938544149	0.0315420560747663
360.0	0.05684578938544149	0.031953488372093
361.0	0.05692553756871977	0.032079207920792
362.0	0.05692553756871977	0.0320833333333333
363.0	0.05692553756871977	0.0323963133640552
364.0	0.05718763998148197	0.0326146788990825
365.0	0.05729664062462839	0.0335294117647058
366.0	0.05736191639707489	0.0337727272727272
367.0	0.05757984718438947	0.0337727272727272
368.0	0.058137774454512146	0.0340723981900452
369.0	0.05855187774332948	0.0340990990990991
370.0	0.05855187774332948	0.0342410714285714
371.0	0.05855187774332948	0.0342410714285714
372.0	0.05855849393358407	0.0343689320388349
373.0	0.059050461265811025	0.0349333333333333
374.0	0.059050461265811025	0.0352212389380531
375.0	0.059135978076862945	0.0355701754385964
376.0	0.059209896482226514	0.0355701754385964
377.0	0.05923258733333511	0.0356331877729257
378.0	0.05923258733333511	0.0358653846153846
379.0	0.05923258733333511	0.0361739130434782
380.0	0.05923258733333511	0.0362264150943396
381.0	0.059305941558725934	0.0362264150943396
382.0	0.05939505729677698	0.0363551401869158
383.0	0.059728066862058976	0.0368518518518518
384.0	0.05997867533631675	0.0371120689655172
385.0	0.05997867533631675	0.0371120689655172
386.0	0.06001428723492365	0.0371244635193133
387.0	0.06001428723492365	0.0374
388.0	0.06015400315007542	0.0377777777777777
389.0	0.06023926998758414	0.0378389830508474
390.0	0.060303045988526656	0.0378389830508474
391.0	0.06138556331023803	0.0381651376146789
392.0	0.061392248184769925	0.0381818181818181
393.0	0.061426512878955924	0.0388185654008438
394.0	0.06194749852812059	0.0390456431535269
395.0	0.06209756252067229	0.0390456431535269
396.0	0.06209756252067229	0.0390456431535269
397.0	0.06209756252067229	0.0390456431535269
398.0	0.062260136653095585	0.0391964285714285
399.0	0.062260136653095585	0.0391964285714285
400.0	0.062260136653095585	0.0394690265486725
401.0	0.062260136653095585	0.0396078431372549
402.0	0.062260136653095585	0.0402439024390243
403.0	0.06234119387966625	0.0402439024390243
404.0	0.06234972621888569	0.0402439024390243
405.0	0.06234972621888569	0.0402439024390243
406.0	0.062467472332709044	0.0402439024390243
407.0	0.062467472332709044	0.0409649122807017
408.0	0.06276656634787452	0.0415384615384615
409.0	0.06297289897464373	0.0416379310344827
410.0	0.06297289897464373	0.0416379310344827
411.0	0.06305633536869476	0.0417741935483871
412.0	0.06317145192106008	0.0422489959839357
413.0	0.06317776604342672	0.0426799999999999
414.0	0.06320450796511252	0.0427490039840637
415.0	0.06346231674721871	0.043095238095238
416.0	0.06346402141328916	0.0436440677966101
417.0	0.06414729954541751	0.0436440677966101
418.0	0.06432994375275194	0.0436758893280632
419.0	0.06485387938726994	0.0438671875
420.0	0.06485387938726994	0.0438671875
421.0	0.0652966742938568	0.0438671875
422.0	0.0652966742938568	0.0443190661478599
423.0	0.06538427246533135	0.0444961240310077
424.0	0.06538427246533135	0.044576923076923
425.0	0.06538427246533135	0.044576923076923
426.0	0.06538427246533135	0.0445977011494252
427.0	0.06557158140628784	0.0447058823529411
428.0	0.06645472905848264	0.04475
429.0	0.06678281834176428	0.0452471482889733
430.0	0.06678281834176428	0.0452471482889733
431.0	0.06700601416119269	0.0453846153846153
432.0	0.06700601416119269	0.0468181818181818
433.0	0.06703001327294547	0.047190082644628
434.0	0.06726676358447624	0.0472452830188679
435.0	0.06734615856668319	0.0486090225563909
436.0	0.0678514960505944	0.0488805970149253
437.0	0.0678514960505944	0.0488805970149253
438.0	0.0678514960505944	0.0488888888888888
439.0	0.0678514960505944	0.0488888888888888
440.0	0.06807943850667421	0.0491449814126394
441.0	0.06807943850667421	0.0491481481481481
442.0	0.06813694224591484	0.0491803278688524
443.0	0.06816707900782402	0.0492988929889298
444.0	0.06818059915484269	0.0495289855072463
445.0	0.06819464416673619	0.0495289855072463
446.0	0.06819464416673619	0.0495289855072463
447.0	0.06819464416673619	0.0495289855072463
448.0	0.06819464416673619	0.0495289855072463
449.0	0.06887610793930342	0.0498561151079136
450.0	0.06887610793930342	0.0498561151079136
451.0	0.06887610793930342	0.0502419354838709
452.0	0.06911391118660555	0.0502419354838709
453.0	0.06924276079228808	0.0502482269503546
454.0	0.06992569313046809	0.0502482269503546
455.0	0.07042976698468954	0.0502482269503546
456.0	0.07042976698468954	0.0502482269503546
457.0	0.0712171682029257	0.0504
458.0	0.07150763351216571	0.0506007067137809
459.0	0.07150763351216571	0.0512237762237762
460.0	0.07164001645452459	0.0512237762237762
461.0	0.07164001645452459	0.0512237762237762
462.0	0.07164001645452459	0.0514960629921259
463.0	0.07164001645452459	0.0514960629921259
464.0	0.07175825465310376	0.0516376306620209
465.0	0.07280063413569236	0.051875
466.0	0.07317899187423335	0.0520930232558139
467.0	0.07317899187423335	0.0520930232558139
468.0	0.07317899187423335	0.0521107266435986
469.0	0.07317899187423335	0.0521724137931034
470.0	0.07317899187423335	0.0526923076923076
471.0	0.07317899187423335	0.0529770992366412
472.0	0.07368687359631872	0.053127147766323
473.0	0.07368687359631872	0.0533904109589041
474.0	0.07368687359631872	0.053457627118644
475.0	0.07460396328503081	0.053457627118644
476.0	0.07476824029484677	0.053457627118644
477.0	0.07476824029484677	0.05375
478.0	0.07532458372151438	0.054006734006734
479.0	0.07532458372151438	0.0543189368770764
480.0	0.07567182768128794	0.0543189368770764
481.0	0.07567182768128794	0.0543189368770764
482.0	0.0758728950074741	0.0543189368770764
483.0	0.07599118275067707	0.0548184818481848
484.0	0.0761925594464304	0.0548184818481848
485.0	0.0761925594464304	0.0549242424242424
486.0	0.07648954075150041	0.0558552631578947
487.0	0.07693178330472657	0.0570895522388059
488.0	0.07715920169472147	0.0570895522388059
489.0	0.07715920169472147	0.0580983606557377
490.0	0.07715920169472147	0.0581045751633986
491.0	0.07715920169472147	0.0584740259740259
492.0	0.07748922618009156	0.0584740259740259
493.0	0.07751722782898192	0.0585113268608414
494.0	0.07753789836680851	0.0590322580645161
495.0	0.07765450006912471	0.0596855345911949
496.0	0.07813371613285537	0.0596855345911949
497.0	0.07813371613285537	0.0596855345911949
498.0	0.07813371613285537	0.0596855345911949
499.0	0.07813371613285537	0.0596855345911949
500.0	0.07813904875981076	0.0596855345911949
501.0	0.08052998360892143	0.0596855345911949
502.0	0.08052998360892143	0.0596855345911949
503.0	0.08052998360892143	0.0596865203761755
504.0	0.0806445389999925	0.0602187499999999
505.0	0.08077947078684931	0.0608620689655172
506.0	0.08197703250742226	0.0608620689655172
507.0	0.08202685598971678	0.0608620689655172
508.0	0.08268051504768449	0.0608620689655172
509.0	0.08268051504768449	0.0620338983050847
510.0	0.08268051504768449	0.0625925925925926
511.0	0.08283008474133711	0.0629906542056074
512.0	0.08283008474133711	0.0632846715328467
513.0	0.08283008474133711	0.0632846715328467
514.0	0.08283008474133711	0.0635294117647058
515.0	0.08333786316763214	0.0635294117647058
516.0	0.08377599220558861	0.0637704918032786
517.0	0.08377599220558861	0.0637704918032786
518.0	0.08377599220558861	0.063858024691358
519.0	0.0842250377460513	0.0640243902439024
520.0	0.08435464505854133	0.0640243902439024
521.0	0.0848152204189806	0.0640243902439024
522.0	0.08554900831295885	0.0640243902439024
523.0	0.08554900831295885	0.0644376899696048
524.0	0.08554900831295885	0.0646666666666666
525.0	0.08652753652807507	0.0647101449275362
526.0	0.08655586339330062	0.0654216867469879
527.0	0.0866243034696781	0.0654216867469879
528.0	0.0866243034696781	0.0654354354354354
529.0	0.0866243034696781	0.0660778443113772
530.0	0.08685696310366693	0.0662721893491124
531.0	0.08688668208922637	0.0662721893491124
532.0	0.08700031632164282	0.0662721893491124
533.0	0.08738045648308342	0.0662721893491124
534.0	0.08738045648308342	0.0666187050359712
535.0	0.08738045648308342	0.0666428571428571
536.0	0.08738045648308342	0.0668731563421829
537.0	0.08738045648308342	0.0668823529411764
538.0	0.08747537077879315	0.0677011494252873
539.0	0.08806615447406843	0.0677011494252873
540.0	0.08822483269478988	0.0677011494252873
541.0	0.08949401414386703	0.0677011494252873
542.0	0.08960739665074866	0.0677011494252873
543.0	0.08960739665074866	0.0677011494252873
544.0	0.08962393645244307	0.0677011494252873
545.0	0.08964919222651602	0.0677011494252873
546.0	0.08964919222651602	0.0677419354838709
547.0	0.08964919222651602	0.0678223495702005
548.0	0.08964919222651602	0.0682102272727272
549.0	0.08964919222651602	0.0682102272727272
550.0	0.08964919222651602	0.0682102272727272
551.0	0.08964919222651602	0.068385269121813
552.0	0.08964919222651602	0.0689361702127659
553.0	0.08964919222651602	0.0691807909604519
554.0	0.08964919222651602	0.0691853932584269
555.0	0.08964919222651602	0.0691853932584269
556.0	0.08978333287301417	0.069187675070028
557.0	0.09014495053151524	0.0697887323943662
558.0	0.09037938129026846	0.0699441340782122
559.0	0.0904507219174584	0.0709972299168975
560.0	0.09055304138852768	0.0709972299168975
561.0	0.09055304138852768	0.0709972299168975
562.0	0.09070684624524236	0.0715277777777777
563.0	0.09108343967456616	0.0715277777777777
564.0	0.091746920739598	0.0715862068965517
565.0	0.091746920739598	0.0722222222222222
566.0	0.091746920739598	0.0722375690607734
567.0	0.091746920739598	0.072258953168044
568.0	0.09212703101181599	0.072312925170068
569.0	0.09221240599688653	0.072312925170068
570.0	0.09221240599688653	0.0725
571.0	0.09221240599688653	0.0738461538461538
572.0	0.09221240599688653	0.0741917808219178
573.0	0.09221240599688653	0.0743918918918919
574.0	0.09221240599688653	0.0746308724832214
575.0	0.09221240599688653	0.0754666666666666
576.0	0.09221240599688653	0.0755313351498637
577.0	0.09221240599688653	0.0755313351498637
578.0	0.09221240599688653	0.0755921052631578
579.0	0.09248141134313494	0.0755921052631578
580.0	0.09248141134313494	0.075625
581.0	0.09248141134313494	0.0756862745098039
582.0	0.09252928440048828	0.0760433604336043
583.0	0.09252928440048828	0.0760916442048517
584.0	0.09252928440048828	0.0760916442048517
585.0	0.09254244269046931	0.0760962566844919
586.0	0.0926503678437007	0.0760962566844919
587.0	0.09310033318828409	0.0760962566844919
588.0	0.09310033318828409	0.0764533333333333
589.0	0.09315189936729677	0.0767021276595744
590.0	0.09315189936729677	0.0771352785145888
591.0	0.09337587648628083	0.0776781002638522
592.0	0.09340043609642232	0.0776781002638522
593.0	0.0937693387409705	0.0781315789473684
594.0	0.0937693387409705	0.0787926509186351
595.0	0.0937693387409705	0.0790078328981723
596.0	0.0937693387409705	0.0790078328981723
597.0	0.0937693387409705	0.08
598.0	0.0937693387409705	0.08
599.0	0.0937693387409705	0.08
600.0	0.09382615985881859	0.0804871794871794
601.0	0.09399038052985624	0.0804871794871794
602.0	0.09399038052985624	0.0804871794871794
603.0	0.09418572356975341	0.0804871794871794
604.0	0.0946868620903686	0.0804871794871794
605.0	0.09487308629478247	0.081025641025641
606.0	0.09487308629478247	0.081025641025641
607.0	0.09487308629478247	0.081025641025641
608.0	0.09517986644136929	0.0827109974424552
609.0	0.09521503523929771	0.0827388535031847
610.0	0.09522855750794953	0.0831012658227848
611.0	0.09522900223086407	0.0838520408163265
612.0	0.09522900223086407	0.0843396226415094
613.0	0.09547210977903746	0.0845454545454545
614.0	0.09555091972071218	0.084927536231884
615.0	0.09597548437480768	0.084927536231884
616.0	0.09613736499069887	0.084927536231884
617.0	0.09627972863458502	0.0850761421319797
618.0	0.09627972863458502	0.0850761421319797
619.0	0.09660789310911366	0.0853749999999999
620.0	0.09716354397941304	0.0865656565656565
621.0	0.09719733957526498	0.0865656565656565
622.0	0.09719733957526498	0.0868922305764411
623.0	0.09743944700162856	0.0868922305764411
624.0	0.09743944700162856	0.0868922305764411
625.0	0.09743944700162856	0.0887037037037037
626.0	0.09760880236792475	0.0887037037037037
627.0	0.09806840510203635	0.0888343558282208
628.0	0.09806840510203635	0.0889024390243902
629.0	0.09862901609688787	0.0894
630.0	0.09862901609688787	0.09
631.0	0.09862901609688787	0.0901807228915662
632.0	0.09862901609688787	0.0914427860696517
633.0	0.09862901609688787	0.0914427860696517
634.0	0.09862901609688787	0.0919602977667494
635.0	0.09862901609688787	0.0922222222222222
636.0	0.09915538704356706	0.0922222222222222
637.0	0.09915538704356706	0.0922222222222222
638.0	0.09943984681673582	0.0926172839506172
639.0	0.09945562272432328	0.0926172839506172
640.0	0.09992756524782208	0.0934152334152334
641.0	0.09992756524782208	0.0934152334152334
642.0	0.09992756524782208	0.093578431372549
643.0	0.09992756524782208	0.0936097560975609
644.0	0.10003748676212144	0.0936097560975609
645.0	0.10003748676212144	0.094191616766467
646.0	0.10004686959859768	0.0948214285714285
647.0	0.10025960551873672	0.095279805352798
648.0	0.10025960551873672	0.0953883495145631
649.0	0.10025960551873672	0.0964406779661017
650.0	0.10025960551873672	0.0965217391304347
651.0	0.10039813094699351	0.0969879518072289
652.0	0.10039813094699351	0.0970414201183432
653.0	0.10040734282124793	0.0974038461538461
654.0	0.10040734282124793	0.0978997613365155
655.0	0.10045915872722194	0.0978997613365155
656.0	0.10075967408861791	0.0978997613365155
657.0	0.10092011909036698	0.0983815028901734
658.0	0.10127341037168285	0.0983815028901734
659.0	0.10131113557766233	0.0983815028901734
660.0	0.10131113557766233	0.0983815028901734
661.0	0.10131113557766233	0.0990714285714285
662.0	0.10131113557766233	0.0997647058823529
663.0	0.10228045981204636	0.0997647058823529
664.0	0.10228045981204636	0.0997647058823529
665.0	0.1024000751091089	0.0997647058823529
666.0	0.10260839981415697	0.0997647058823529
667.0	0.10287964236020603	0.1000704225352112
668.0	0.10295070439323252	0.1000936768149882
669.0	0.10328179192105477	0.1001168224299065
670.0	0.10337306766471578	0.1002088167053364
671.0	0.10337306766471578	0.1002088167053364
672.0	0.10337306766471578	0.1002088167053364
673.0	0.10369290160622392	0.1006321839080459
674.0	0.10407539870679693	0.1007390300230947
675.0	0.10407539870679693	0.1007390300230947
676.0	0.10407539870679693	0.1007603686635944
677.0	0.10407539870679693	0.1008045977011494
678.0	0.10411204317573262	0.1008715596330275
679.0	0.104455791695529	0.1009610983981693
680.0	0.104455791695529	0.1011415525114155
681.0	0.10451279438154178	0.1012045454545454
682.0	0.10525247286941279	0.1012045454545454
683.0	0.1059196119376177	0.1016780045351473
684.0	0.10694600617150442	0.1021444695259593
685.0	0.10694600617150442	0.1021444695259593
686.0	0.10694600617150442	0.1022645739910314
687.0	0.10701076781566232	0.1022645739910314
688.0	0.10710785838358874	0.1022645739910314
689.0	0.10710785838358874	0.1025503355704698
690.0	0.10710785838358874	0.1027678571428571
691.0	0.10710785838358874	0.1039198218262806
692.0	0.10710785838358874	0.1052222222222222
693.0	0.10726851517889392	0.1053142857142857
694.0	0.10726851517889392	0.1056593406593406
695.0	0.10726851517889392	0.1056593406593406
696.0	0.1075422258152618	0.1056593406593406
697.0	0.1075422258152618	0.1056593406593406
698.0	0.10782024155718063	0.1056593406593406
699.0	0.1085392232867163	0.1056593406593406
700.0	0.1085392232867163	0.1056593406593406
701.0	0.1085392232867163	0.1056984478935698
702.0	0.1085392232867163	0.1058152173913043
703.0	0.1085392232867163	0.1058152173913043
704.0	0.1085392232867163	0.1058378378378378
705.0	0.10868940225416421	0.106
706.0	0.1101532218778592	0.106
707.0	0.1101532218778592	0.106
708.0	0.1101532218778592	0.1063716814159292
709.0	0.1101532218778592	0.1064459161147902
710.0	0.11016290396818981	0.1066519823788546
711.0	0.11016290396818981	0.1068791208791208
712.0	0.11016290396818981	0.1076535087719298
713.0	0.11022615871985986	0.1078555798687089
714.0	0.11022615871985986	0.1082391304347826
715.0	0.11022615871985986	0.1082391304347826
716.0	0.11022615871985986	0.1082391304347826
717.0	0.11022615871985986	0.1086984815618221
718.0	0.11022615871985986	0.1087688984881209
719.0	0.11022615871985986	0.1087688984881209
720.0	0.11022615871985986	0.1089473684210526
721.0	0.11022615871985986	0.1091163793103448
722.0	0.11022615871985986	0.1093548387096774
723.0	0.11022615871985986	0.1096256684491978
724.0	0.11022615871985986	0.1096256684491978
725.0	0.11022615871985986	0.1098068669527897
726.0	0.11022615871985986	0.1101595744680851
727.0	0.11022615871985986	0.1105995717344753
728.0	0.11022615871985986	0.1106410256410256
729.0	0.11022615871985986	0.1106410256410256
730.0	0.11022615871985986	0.1110425531914893
731.0	0.11028338949081068	0.1110425531914893
732.0	0.11055662483308912	0.1110425531914893
733.0	0.11055662483308912	0.1112923728813559
734.0	0.1112960017031295	0.1112923728813559
735.0	0.1112960017031295	0.1121578947368421
736.0	0.11138916208683504	0.1121578947368421
737.0	0.11162031249618985	0.1123044397463002
738.0	0.11202430412636225	0.1128
739.0	0.11202430412636225	0.1128
740.0	0.11202430412636225	0.1135429769392033
741.0	0.11202430412636225	0.1135429769392033
742.0	0.11202430412636225	0.1142931937172774
743.0	0.11214806109915096	0.1143933054393305
744.0	0.11222424547576287	0.1151041666666666
745.0	0.11222424547576287	0.1154906054279749
746.0	0.11222424547576287	0.1155696202531645
747.0	0.11222424547576287	0.1165416666666666
748.0	0.11222424547576287	0.1175
749.0	0.11222424547576287	0.1178865979381443
750.0	0.11222424547576287	0.1178865979381443
751.0	0.11224457787768825	0.118
752.0	0.11274753923607497	0.1183163265306122
753.0	0.11297752166423965	0.1187878787878787
754.0	0.11297752166423965	0.1187878787878787
755.0	0.11297752166423965	0.1188059701492537
756.0	0.11297752166423965	0.1188059701492537
757.0	0.11297752166423965	0.1188059701492537
758.0	0.11297752166423965	0.1197505197505197
759.0	0.11297752166423965	0.1198765432098765
760.0	0.11297752166423965	0.1199009900990099
761.0	0.11297752166423965	0.1201867219917012
762.0	0.11297752166423965	0.1203312629399586
763.0	0.11297752166423965	0.1212603305785124
764.0	0.11297752166423965	0.1216255144032922
765.0	0.11314484929294022	0.1216255144032922
766.0	0.11314484929294022	0.1227515400410677
767.0	0.11314484929294022	0.1233606557377049
768.0	0.11336756368770821	0.1235991820040899
769.0	0.11336756368770821	0.1236274509803921
770.0	0.11363669570441795	0.1236274509803921
771.0	0.11363669570441795	0.1239320388349514
772.0	0.11369457855071881	0.1239320388349514
773.0	0.11369457855071881	0.1240579710144927
774.0	0.11369457855071881	0.124734693877551
775.0	0.11403369772274266	0.125193482688391
776.0	0.11446212453667126	0.1252631578947368
777.0	0.11446212453667126	0.1252631578947368
778.0	0.11446212453667126	0.1254268292682926
779.0	0.11446212453667126	0.1257317073170731
780.0	0.11446212453667126	0.1262857142857142
781.0	0.1149425925837329	0.1263488843813387
782.0	0.11503188304973395	0.1264928909952606
783.0	0.11504557797718602	0.1266359447004608
784.0	0.11504557797718602	0.1266359447004608
785.0	0.11504557797718602	0.1266359447004608
786.0	0.11638853271755374	0.1266359447004608
787.0	0.11638853271755374	0.1266359447004608
788.0	0.11638853271755374	0.1266359447004608
789.0	0.11638853271755374	0.1268235294117647
790.0	0.11638853271755374	0.1268235294117647
791.0	0.11638853271755374	0.1268235294117647
792.0	0.11638853271755374	0.1278542510121457
793.0	0.11638853271755374	0.1282020202020202
794.0	0.11644321435490806	0.128266129032258
795.0	0.11644321435490806	0.128714859437751
796.0	0.11644321435490806	0.128714859437751
797.0	0.11644321435490806	0.1290410958904109
798.0	0.11651605445800033	0.1290410958904109
799.0	0.11651605445800033	0.1299198396793587
800.0	0.11661243426268532	0.12996
801.0	0.11661243426268532	0.1304183266932271
802.0	0.11672525274665861	0.1304183266932271
803.0	0.11672525274665861	0.1306361829025845
804.0	0.11672525274665861	0.1308102766798419
805.0	0.11672525274665861	0.1308102766798419
806.0	0.11672525274665861	0.1308102766798419
807.0	0.11672525274665861	0.1325
808.0	0.11672525274665861	0.133905325443787
809.0	0.11672525274665861	0.1339882121807465
810.0	0.11672525274665861	0.1339882121807465
811.0	0.11672525274665861	0.1340661478599221
812.0	0.11672525274665861	0.1340661478599221
813.0	0.11701185676901173	0.1340661478599221
814.0	0.1176009346098532	0.1340661478599221
815.0	0.1176009346098532	0.1340661478599221
816.0	0.11782004185029667	0.1341553398058252
817.0	0.11782004185029667	0.134524886877828
818.0	0.1179755774150752	0.1349549549549549
819.0	0.11800649272616164	0.1360271317829457
820.0	0.11810716081448117	0.1369058295964125
821.0	0.1185650877075349	0.1376015473887814
822.0	0.11866067961781104	0.1388416988416988
823.0	0.11888592742661137	0.1396531791907514
824.0	0.11897615707096881	0.1405357142857143
825.0	0.11922280946950532	0.1407111111111111
826.0	0.11938858818530534	0.14125
827.0	0.11938858818530534	0.1412831858407079
828.0	0.11942322703338822	0.1414421252371916
829.0	0.1194609967455847	0.1414421252371916
830.0	0.1194609967455847	0.1414421252371916
831.0	0.1194609967455847	0.1414421252371916
832.0	0.1194609967455847	0.1414421252371916
833.0	0.1194609967455847	0.1414421252371916
834.0	0.1194609967455847	0.1414421252371916
835.0	0.1195215699049693	0.1414772727272727
836.0	0.1195215699049693	0.141578947368421
837.0	0.1195215699049693	0.141578947368421
838.0	0.11965427631491932	0.1420226843100189
839.0	0.11965427631491932	0.1420377358490566
840.0	0.11972412836851737	0.1422077922077922
841.0	0.12008459507817305	0.1422077922077922
842.0	0.12008459507817305	0.1422077922077922
843.0	0.12008459507817305	0.1422222222222222
844.0	0.12059664392843501	0.1425703564727955
845.0	0.12059664392843501	0.1425703564727955
846.0	0.12113100470707387	0.142940074906367
847.0	0.12113100470707387	0.1439365671641791
848.0	0.12113100470707387	0.1439365671641791
849.0	0.12113100470707387	0.143996282527881
850.0	0.12113100470707387	0.143996282527881
851.0	0.12113100470707387	0.1442241379310344
852.0	0.12113100470707387	0.1443776824034335
853.0	0.12113100470707387	0.1445101663585952
854.0	0.1213634063304989	0.1445101663585952
855.0	0.1213634063304989	0.1445101663585952
856.0	0.1213634063304989	0.1450574712643678
857.0	0.12151822929446385	0.1450574712643678
858.0	0.12153685629050716	0.1451476014760147
859.0	0.12171343865754944	0.1452389705882353
860.0	0.12174414686204524	0.1452389705882353
861.0	0.12175431275158331	0.1452765957446808
862.0	0.12175943706855638	0.1452765957446808
863.0	0.1222479577269172	0.146067415730337
864.0	0.1222479577269172	0.146067415730337
865.0	0.12232344551545486	0.1461284403669724
866.0	0.12248289584886438	0.1467032967032967
867.0	0.12249842102041117	0.1468220338983051
868.0	0.12249842102041117	0.1471966527196652
869.0	0.12260066700419987	0.1471966527196652
870.0	0.12467941425167739	0.1471966527196652
871.0	0.1254639050916408	0.1472212065813528
872.0	0.12555744324925364	0.1474
873.0	0.12556834353924676	0.1474
874.0	0.12556834353924676	0.1474
875.0	0.12556834353924676	0.1476992753623188
876.0	0.12556834353924676	0.1476992753623188
877.0	0.12556834353924676	0.1480650994575045
878.0	0.12566215537003725	0.1482702702702702
879.0	0.12569722922973925	0.1482702702702702
880.0	0.12601548144142782	0.1484166666666666
881.0	0.12601548144142782	0.1493884892086331
882.0	0.1261755132001454	0.1495020746887967
883.0	0.1261755132001454	0.1499173553719008
884.0	0.12635631383404577	0.1499644128113879
885.0	0.12635631383404577	0.1499644128113879
886.0	0.12635631383404577	0.1499644128113879
887.0	0.12635631383404577	0.1499644128113879
888.0	0.1264383426010246	0.1499644128113879
889.0	0.1264383426010246	0.1499644128113879
890.0	0.1264383426010246	0.1513829787234042
891.0	0.1264383426010246	0.1513829787234042
892.0	0.1264383426010246	0.1527256637168141
893.0	0.12732304641723305	0.152880658436214
894.0	0.12739281763919066	0.1530985915492957
895.0	0.1278134600748969	0.1530985915492957
896.0	0.1278134600748969	0.1530985915492957
897.0	0.12821176260365105	0.153128295254833
898.0	0.12821176260365105	0.1538461538461538
899.0	0.12922387964465631	0.1538461538461538
900.0	0.1292994140074729	0.1538461538461538
901.0	0.12954808436306384	0.1541739130434782
902.0	0.12959316307858673	0.1541739130434782
903.0	0.12967907192813743	0.1541739130434782
904.0	0.12977746782592936	0.1545486111111111
905.0	0.12977746782592936	0.154636678200692
906.0	0.12990070595565284	0.154636678200692
907.0	0.1302104354700209	0.1549180327868852
908.0	0.1304481389251404	0.1557551020408163
909.0	0.1304481389251404	0.1559514170040485
910.0	0.1304481389251404	0.1559514170040485
911.0	0.13052553021089744	0.1567586206896551
912.0	0.13065246218905607	0.1567586206896551
913.0	0.13071600457522756	0.1575555555555555
914.0	0.13073480766461185	0.1579001721170395
915.0	0.13116561645353955	0.15856
916.0	0.13116561645353955	0.15856
917.0	0.13116561645353955	0.15856
918.0	0.13116561645353955	0.1586963979416809
919.0	0.13201406197793383	0.1586963979416809
920.0	0.13291236769123294	0.1589212328767123
921.0	0.13291236769123294	0.1590438247011952
922.0	0.1330439014741779	0.1594017094017094
923.0	0.1330439014741779	0.1617391304347826
924.0	0.13336284253655797	0.1617391304347826
925.0	0.13344175577912776	0.1621124361158432
926.0	0.13344175577912776	0.1621124361158432
927.0	0.1336906178711019	0.1625801011804384
928.0	0.13392317287565617	0.1625801011804384
929.0	0.13455714637512628	0.1625801011804384
930.0	0.13455714637512628	0.1625801011804384
931.0	0.13455714637512628	0.1625801011804384
932.0	0.13455714637512628	0.1625801011804384
933.0	0.13455714637512628	0.163076923076923
934.0	0.1345897266815807	0.1632828282828282
935.0	0.13506406362176612	0.1635510887772194
936.0	0.13506406362176612	0.1635510887772194
937.0	0.13521713968637486	0.1635510887772194
938.0	0.1354058105427812	0.1636614173228346
939.0	0.13629603097186427	0.1637792642140468
940.0	0.13629603097186427	0.1640066225165563
941.0	0.13677045601976887	0.1640066225165563
942.0	0.1371553581643977	0.1640066225165563
943.0	0.1371553581643977	0.1640066225165563
944.0	0.13735153191972305	0.1640066225165563
945.0	0.13735153191972305	0.1640066225165563
946.0	0.13735153191972305	0.164078431372549
947.0	0.13759929421569367	0.164396887159533
948.0	0.13759929421569367	0.164396887159533
949.0	0.13773834399526794	0.1651400329489291
950.0	0.13773834399526794	0.1651400329489291
951.0	0.13773834399526794	0.1651400329489291
952.0	0.13773834399526794	0.1654934210526315
953.0	0.1380730481472638	0.1655500821018062
954.0	0.13820917758188467	0.1655646481178396
955.0	0.1384770961930751	0.1655646481178396
956.0	0.13861800587682743	0.1663178294573643
957.0	0.13861800587682743	0.1673529411764706
958.0	0.13861800587682743	0.1676061776061776
959.0	0.1388240174548617	0.167879282218597
960.0	0.1388240174548617	0.1679641693811075
961.0	0.1388240174548617	0.1684602917341977
962.0	0.1388576470024166	0.1684602917341977
963.0	0.1394279922842925	0.1684602917341977
964.0	0.1395670292574241	0.1687540453074433
965.0	0.1395670292574241	0.1688045234248788
966.0	0.1395670292574241	0.1691612903225806
967.0	0.13973309947635695	0.1695813204508857
968.0	0.14054777263468604	0.1708461538461538
969.0	0.14108487152962937	0.1711396468699839
970.0	0.14108487152962937	0.1711396468699839
971.0	0.14108487152962937	0.1712980769230769
972.0	0.1411366290461872	0.1715495207667731
973.0	0.14114961158254763	0.1715495207667731
974.0	0.14162912167603373	0.1715589353612167
975.0	0.14162912167603373	0.1715589353612167
976.0	0.14162912167603373	0.1715589353612167
977.0	0.14162912167603373	0.1720414673046252
978.0	0.14203292542090631	0.1723308270676692
979.0	0.14225196585377448	0.1723308270676692
980.0	0.14225196585377448	0.1723308270676692
981.0	0.14300067677307998	0.1725636942675159
982.0	0.14303409228967212	0.1735238095238095
983.0	0.14317153302430224	0.1735238095238095
984.0	0.14317153302430224	0.1736867088607595
985.0	0.14327575072357068	0.1736867088607595
986.0	0.14327575072357068	0.1739274447949526
987.0	0.14327575072357068	0.1739274447949526
988.0	0.14327575072357068	0.1743622047244094
989.0	0.14327575072357068	0.1744968553459119
990.0	0.14416226453618922	0.1746938775510204
991.0	0.14457887023902644	0.1749812734082397
992.0	0.14457887023902644	0.1751643192488262
993.0	0.14457887023902644	0.1751643192488262
994.0	0.14457887023902644	0.1754037267080745
995.0	0.14462686800966046	0.1754037267080745
996.0	0.14469455048696162	0.1754037267080745
997.0	0.14513413967946098	0.1754037267080745
998.0	0.14513413967946098	0.1754037267080745
999.0	0.14513413967946098	0.1757620817843866
1000.0	0.14542306780357073	0.1757620817843866
1001.0	0.14542306780357073	0.1758518518518518
1002.0	0.14542306780357073	0.1760294117647058
1003.0	0.14542306780357073	0.1760294117647058
1004.0	0.14583401149209854	0.1760775193798449
1005.0	0.14583401149209854	0.1775654853620955
1006.0	0.14620809038538338	0.1775654853620955
1007.0	0.14620809038538338	0.1775654853620955
1008.0	0.14620809038538338	0.1775654853620955
1009.0	0.14670023089401343	0.177676923076923
1010.0	0.14694784254238685	0.1776923076923077
1011.0	0.14736811040936704	0.1788496932515337
1012.0	0.1474679638958248	0.1788496932515337
1013.0	0.1474679638958248	0.1789755351681957
1014.0	0.1474679638958248	0.1789755351681957
1015.0	0.1474679638958248	0.1790145985401459
1016.0	0.1476160825983087	0.1790681003584229
1017.0	0.1476248646187779	0.1790681003584229
1018.0	0.1478724253898461	0.1790681003584229
1019.0	0.14801603186255005	0.1790681003584229
1020.0	0.14897066165566938	0.1790681003584229
1021.0	0.14897066165566938	0.1793928571428571
1022.0	0.14897066165566938	0.1794198473282442
1023.0	0.14897066165566938	0.1802491103202847
1024.0	0.14897066165566938	0.1807914764079147
1025.0	0.14897066165566938	0.1807914764079147
1026.0	0.14897066165566938	0.1808156028368794
1027.0	0.1492482252080348	0.1811550151975684
1028.0	0.149631415796501	0.181443661971831
1029.0	0.149631415796501	0.181443661971831
1030.0	0.149631415796501	0.1820454545454545
1031.0	0.149631415796501	0.1820454545454545
1032.0	0.149631415796501	0.1821254355400697
1033.0	0.149631415796501	0.1821254355400697
1034.0	0.1497513429755675	0.1821254355400697
1035.0	0.14975853952623722	0.1824962178517397
1036.0	0.14975853952623722	0.1825347222222222
1037.0	0.14975853952623722	0.1827492447129909
1038.0	0.15022513922398717	0.1832179930795847
1039.0	0.15078462114220806	0.1835843373493975
1040.0	0.15098827220721756	0.1835843373493975
1041.0	0.15134817800721226	0.1842413793103448
1042.0	0.1524426123884887	0.1843458646616541
1043.0	0.15270002599134028	0.1848797250859106
1044.0	0.1527987148977321	0.1855913978494623
1045.0	0.15330868528177305	0.1855913978494623
1046.0	0.15359225949101488	0.1856006006006006
1047.0	0.15371361121265648	0.1862457337883959
1048.0	0.15386406968733662	0.1862457337883959
1049.0	0.15386406968733662	0.1862518740629685
1050.0	0.15431091441109626	0.1868027210884354
1051.0	0.15431091441109626	0.1877694610778443
1052.0	0.1551105957218172	0.1886350148367952
1053.0	0.1551105957218172	0.1886350148367952
1054.0	0.1551105957218172	0.1886350148367952
1055.0	0.15561086493803958	0.1886350148367952
1056.0	0.15561086493803958	0.1886350148367952
1057.0	0.15573584096601106	0.1886350148367952
1058.0	0.15631952798931076	0.1891186440677966
1059.0	0.15631952798931076	0.1891891891891892
1060.0	0.15662840758352886	0.1895111111111111
1061.0	0.1570657665770814	0.1898993288590604
1062.0	0.15767937209659455	0.1898993288590604
1063.0	0.15767937209659455	0.1903958944281525
1064.0	0.15767937209659455	0.1903958944281525
1065.0	0.15767937209659455	0.1903958944281525
1066.0	0.15767937209659455	0.1903958944281525
1067.0	0.15767937209659455	0.1903958944281525
1068.0	0.15768897153683212	0.1903958944281525
1069.0	0.15769776084584983	0.1903958944281525
1070.0	0.15822836509243052	0.1915226939970717
1071.0	0.15848649175719026	0.191705685618729
1072.0	0.15848649175719026	0.193421926910299
1073.0	0.15848649175719026	0.193421926910299
1074.0	0.15848649175719026	0.195
1075.0	0.15848649175719026	0.1950656934306569
1076.0	0.15848649175719026	0.1950656934306569
1077.0	0.15869201926461465	0.1951644736842105
1078.0	0.158803786110635	0.1951644736842105
1079.0	0.15935754975939473	0.1955102040816326
1080.0	0.1594652467820885	0.1959016393442623
1081.0	0.1594652467820885	0.1962154294032023
1082.0	0.1594652467820885	0.1969607843137255
1083.0	0.1594652467820885	0.1977358490566038
1084.0	0.1609680032290365	0.1977358490566038
1085.0	0.1609680032290365	0.1977793696275071
1086.0	0.16123896289756784	0.1977793696275071
1087.0	0.1614561243804483	0.1977793696275071
1088.0	0.16168157921868745	0.1977793696275071
1089.0	0.16187166041069495	0.1977793696275071
1090.0	0.16202696993753546	0.1977793696275071
1091.0	0.16202696993753546	0.1977793696275071
1092.0	0.16202696993753546	0.1977793696275071
1093.0	0.16202696993753546	0.1977793696275071
1094.0	0.16204094799150826	0.1981545064377682
1095.0	0.16206901705777266	0.1986857142857143
1096.0	0.16206901705777266	0.1987321937321937
1097.0	0.16206901705777266	0.1987321937321937
1098.0	0.16206901705777266	0.1995732574679943
1099.0	0.16206901705777266	0.1998579545454545
1100.0	0.16206901705777266	0.200759493670886
1101.0	0.16206901705777266	0.200759493670886
1102.0	0.16206901705777266	0.200759493670886
1103.0	0.16206901705777266	0.200759493670886
1104.0	0.16206901705777266	0.200759493670886
1105.0	0.16206901705777266	0.200759493670886
1106.0	0.16206901705777266	0.200759493670886
1107.0	0.16206901705777266	0.2011797752808989
1108.0	0.16206901705777266	0.2017952314165498
1109.0	0.16206901705777266	0.2022268907563025
1110.0	0.16206901705777266	0.2024055944055944
1111.0	0.16206901705777266	0.2024407252440725
1112.0	0.16206901705777266	0.2024407252440725
1113.0	0.16206901705777266	0.2024826629680998
1114.0	0.16206901705777266	0.2024826629680998
1115.0	0.16206901705777266	0.2024826629680998
1116.0	0.1621481499260228	0.2024826629680998
1117.0	0.16299597410052777	0.2028670360110803
1118.0	0.1630361090089301	0.203125
1119.0	0.1630361090089301	0.203125
1120.0	0.1630361090089301	0.203125
1121.0	0.1630361090089301	0.2031958762886598
1122.0	0.1630361090089301	0.203222683264177
1123.0	0.1630361090089301	0.203469387755102
1124.0	0.1630361090089301	0.2035773480662983
1125.0	0.1630361090089301	0.2046694214876033
1126.0	0.1630361090089301	0.2046694214876033
1127.0	0.1630361090089301	0.2047664835164835
1128.0	0.16316697293546256	0.2047664835164835
1129.0	0.16325729341622627	0.2048208469055374
1130.0	0.16325729341622627	0.2051634877384196
1131.0	0.16325729341622627	0.2051634877384196
1132.0	0.16363883493775164	0.2051634877384196
1133.0	0.16458813904075312	0.2051634877384196
1134.0	0.16458813904075312	0.2051634877384196
1135.0	0.1649102069765405	0.2051634877384196
1136.0	0.16495979246220324	0.2058243243243243
1137.0	0.16589296677884466	0.2058243243243243
1138.0	0.16589296677884466	0.2058243243243243
1139.0	0.16589296677884466	0.2058243243243243
1140.0	0.16589296677884466	0.2058243243243243
1141.0	0.16593649668470442	0.2058243243243243
1142.0	0.16645210358801746	0.2069230769230769
1143.0	0.16650096905619166	0.2078431372549019
1144.0	0.1665189120564297	0.2078431372549019
1145.0	0.1666309129268463	0.2078431372549019
1146.0	0.1666309129268463	0.2078431372549019
1147.0	0.16734988663670974	0.2079245283018868
1148.0	0.16734988663670974	0.2084522207267833
1149.0	0.16746747845219856	0.2091585760517799
1150.0	0.16756729616897098	0.2091585760517799
1151.0	0.16756729616897098	0.2094212218649517
1152.0	0.16756729616897098	0.2094212218649517
1153.0	0.16756729616897098	0.2099358974358974
1154.0	0.16806245065613892	0.2102284946236559
1155.0	0.16806245065613892	0.2105756358768407
1156.0	0.16806245065613892	0.2105756358768407
1157.0	0.16806245065613892	0.2105756358768407
1158.0	0.16806245065613892	0.2108155080213903
1159.0	0.16806245065613892	0.2113968253968254
1160.0	0.16806245065613892	0.2113968253968254
1161.0	0.16806245065613892	0.2113968253968254
1162.0	0.16806245065613892	0.2119733333333333
1163.0	0.16806245065613892	0.2119733333333333
1164.0	0.16806245065613892	0.2120877659574468
1165.0	0.16806245065613892	0.2120877659574468
1166.0	0.16806245065613892	0.2121646746347941
1167.0	0.16806245065613892	0.2121854304635761
1168.0	0.16826121307489186	0.2121854304635761
1169.0	0.1682928464196992	0.2127215189873417
1170.0	0.1682928464196992	0.2134591194968553
1171.0	0.1682928464196992	0.2134591194968553
1172.0	0.16847196380183332	0.214510582010582
1173.0	0.16847196380183332	0.214676354029062
1174.0	0.16847196380183332	0.2150263852242744
1175.0	0.16847196380183332	0.2150724637681159
1176.0	0.16872260531874833	0.2157009345794392
1177.0	0.16905797971935466	0.2157009345794392
1178.0	0.16912305697693997	0.2157009345794392
1179.0	0.1696108965932273	0.2162992125984252
1180.0	0.16963162030550247	0.2162992125984252
1181.0	0.1696720029922938	0.2162992125984252
1182.0	0.17002436980509722	0.216532507739938
1183.0	0.17005449479164633	0.216532507739938
1184.0	0.17017863331407257	0.2174180865006553
1185.0	0.17042255308044985	0.217920489296636
1186.0	0.17042255308044985	0.217920489296636
1187.0	0.17042255308044985	0.217920489296636
1188.0	0.17042255308044985	0.217920489296636
1189.0	0.17085665805881292	0.2180392156862745
1190.0	0.17124674916797883	0.2180392156862745
1191.0	0.17124854781556817	0.2181486310299869
1192.0	0.17129197581412794	0.2181486310299869
1193.0	0.17139659684153913	0.2183586626139817
1194.0	0.17149426224024386	0.2183586626139817
1195.0	0.1715475886685159	0.2185732814526589
1196.0	0.1715475886685159	0.2185732814526589
1197.0	0.1715475886685159	0.2185732814526589
1198.0	0.1715475886685159	0.2185732814526589
1199.0	0.17189983832824	0.2189393939393939
1200.0	0.17232870004526946	0.2193041237113402
1201.0	0.1724467487421808	0.2193041237113402
1202.0	0.17248540700292334	0.2193041237113402
1203.0	0.17260774778249255	0.2193041237113402
1204.0	0.17271445910279423	0.2193041237113402
1205.0	0.17288416560180975	0.2194174757281553
1206.0	0.17288416560180975	0.2196010296010296
1207.0	0.17288416560180975	0.2197115384615384
1208.0	0.17288416560180975	0.2197885196374622
1209.0	0.17357168200400977	0.2198192771084337
1210.0	0.17369055981672116	0.2201928020565552
1211.0	0.1737848937618982	0.2209499358151476
1212.0	0.1737848937618982	0.2209523809523809
1213.0	0.1737848937618982	0.2215108834827144
1214.0	0.1737848937618982	0.2215108834827144
1215.0	0.1737848937618982	0.2228025477707006
1216.0	0.1737848937618982	0.2228025477707006
1217.0	0.1737848937618982	0.2228025477707006
1218.0	0.1737848937618982	0.2228025477707006
1219.0	0.1737848937618982	0.2230368487928843
1220.0	0.1737848937618982	0.2230368487928843
1221.0	0.1737848937618982	0.2232994923857868
1222.0	0.1737848937618982	0.2233079847908745
1223.0	0.1737848937618982	0.2237468354430379
1224.0	0.1737848937618982	0.2238053097345133
1225.0	0.17379374167990774	0.2238257575757576
1226.0	0.17436851888315194	0.2245345345345345
1227.0	0.17436851888315194	0.2246153846153846
1228.0	0.17436851888315194	0.2254534005037783
1229.0	0.17436851888315194	0.2259045226130653
1230.0	0.17436851888315194	0.2259045226130653
1231.0	0.17436851888315194	0.2264956195244055
1232.0	0.17436851888315194	0.2264956195244055
1233.0	0.17436851888315194	0.2264956195244055
1234.0	0.17465922428818456	0.226629213483146
1235.0	0.17465922428818456	0.226629213483146
1236.0	0.17511413390035932	0.2266467065868263
1237.0	0.17511413390035932	0.2269451371571072
1238.0	0.17511413390035932	0.22719800747198
1239.0	0.17511413390035932	0.2272388059701492
1240.0	0.17511413390035932	0.2277313432835821
1241.0	0.17552112662326955	0.2292284866468842
1242.0	0.17552112662326955	0.2292284866468842
1243.0	0.17552112662326955	0.2292920353982301
1244.0	0.17552112662326955	0.2292920353982301
1245.0	0.17552112662326955	0.229735294117647
1246.0	0.17552112662326955	0.2302346041055718
1247.0	0.17552112662326955	0.2302484472049689
1248.0	0.17552112662326955	0.2304460966542751
1249.0	0.17580793841721362	0.2304460966542751
1250.0	0.17580793841721362	0.2305548705302096
1251.0	0.17591560842989945	0.2305548705302096
1252.0	0.17611521902715446	0.2305548705302096
1253.0	0.17611521902715446	0.2305548705302096
1254.0	0.17611521902715446	0.2306773399014778
1255.0	0.17646061825756357	0.2309594095940959
1256.0	0.17655396269346135	0.2313913043478261
1257.0	0.1769997911222521	0.2313913043478261
1258.0	0.17703734584926922	0.2313913043478261
1259.0	0.1774676831812499	0.2313913043478261
1260.0	0.1780228971935292	0.2319754601226994
1261.0	0.17809876893400922	0.2319754601226994
1262.0	0.17809876893400922	0.2326739926739926
1263.0	0.17818115748873403	0.2326739926739926
1264.0	0.17875888173176385	0.2326739926739926
1265.0	0.1795451651657829	0.2326739926739926
1266.0	0.1795451651657829	0.2330450669914738
1267.0	0.1795451651657829	0.2330450669914738
1268.0	0.1795451651657829	0.2331105710814094
1269.0	0.17993599100782215	0.2331105710814094
1270.0	0.18020678812950106	0.2343515151515151
1271.0	0.18034726586295768	0.2343515151515151
1272.0	0.18034726586295768	0.2345828295042321
1273.0	0.18047120112191486	0.2345828295042321
1274.0	0.18047120112191486	0.2348867699642431
1275.0	0.18078349485790698	0.2348867699642431
1276.0	0.18081389558042787	0.2348867699642431
1277.0	0.18081389558042787	0.2348867699642431
1278.0	0.1813746635017497	0.2348867699642431
1279.0	0.1815848608791735	0.2348867699642431
1280.0	0.1815848608791735	0.2348867699642431
1281.0	0.1823099448956793	0.2348867699642431
1282.0	0.1823099448956793	0.2348867699642431
1283.0	0.18244624102108906	0.2348867699642431
1284.0	0.18247959563783053	0.2348867699642431
1285.0	0.1826190051936013	0.2348867699642431
1286.0	0.18266394864867713	0.2357888493475682
1287.0	0.18367591583481854	0.2357888493475682
1288.0	0.18427695957094195	0.2357888493475682
1289.0	0.18454083903621837	0.2357888493475682
1290.0	0.18457828769677534	0.2358530805687203
1291.0	0.1846325980805846	0.2363583815028901
1292.0	0.1846325980805846	0.2364970414201183
1293.0	0.1848752591951322	0.2365909090909091
1294.0	0.1848752591951322	0.2365909090909091
1295.0	0.18519989319856375	0.2365909090909091
1296.0	0.18528794645663735	0.2365909090909091
1297.0	0.18559854090804262	0.2365909090909091
1298.0	0.1858451686101975	0.2365909090909091
1299.0	0.1858451686101975	0.2365957446808511
1300.0	0.1858451686101975	0.236938202247191
1301.0	0.1858563266425345	0.236938202247191
1302.0	0.18631891106963938	0.236938202247191
1303.0	0.18631891106963938	0.236938202247191
1304.0	0.18652198673203862	0.2371664698937426
1305.0	0.1868827333981646	0.237688679245283
1306.0	0.1873187809840822	0.2382511737089202
1307.0	0.18760960809081167	0.2382511737089202
1308.0	0.18812087264183752	0.2382511737089202
1309.0	0.18812087264183752	0.2382511737089202
1310.0	0.18829443291226858	0.2383489461358313
1311.0	0.18834282406971467	0.2383489461358313
1312.0	0.1885347944336473	0.2384436701509872
1313.0	0.1885347944336473	0.2384436701509872
1314.0	0.18865606999709844	0.2384436701509872
1315.0	0.1888854709103123	0.2384436701509872
1316.0	0.189038001138742	0.2384436701509872
1317.0	0.18916136427177227	0.2384436701509872
1318.0	0.1891771411057237	0.2384436701509872
1319.0	0.1892036813723084	0.2384802784222738
1320.0	0.18951883903117667	0.2389571263035921
1321.0	0.18951883903117667	0.2389635854341736
1322.0	0.19019793194682955	0.2393518518518518
1323.0	0.19031915287501328	0.2397225433526011
1324.0	0.19036055617180664	0.239919168591224
1325.0	0.19036055617180664	0.2405293440736478
1326.0	0.19036055617180664	0.2405293440736478
1327.0	0.19036055617180664	0.2405293440736478
1328.0	0.1905618862292607	0.2407202216066482
1329.0	0.1905618862292607	0.2407202216066482
1330.0	0.1905618862292607	0.2407202216066482
1331.0	0.1905618862292607	0.2407202216066482
1332.0	0.1909739823912469	0.2409425287356321
1333.0	0.19100348406301568	0.2425028702640643
1334.0	0.19175588982980643	0.2425544100801832
1335.0	0.19175588982980643	0.2425544100801832
1336.0	0.19201733403122362	0.2428260869565217
1337.0	0.1921214463546953	0.2430939226519337
1338.0	0.19256439770985706	0.2431584948688711
1339.0	0.19256439770985706	0.2431584948688711
1340.0	0.19265029064006273	0.2431584948688711
1341.0	0.19265029064006273	0.2433105802047781
1342.0	0.19265029064006273	0.2433105802047781
1343.0	0.19265029064006273	0.2433749999999999
1344.0	0.19265029064006273	0.2441046831955922
1345.0	0.19265029064006273	0.2441576086956522
1346.0	0.19265029064006273	0.2441576086956522
1347.0	0.19265029064006273	0.2441576086956522
1348.0	0.19266046251613447	0.2441576086956522
1349.0	0.19268917814429756	0.2441576086956522
1350.0	0.19270418650974763	0.2442818428184281
1351.0	0.19303541096436178	0.245188679245283
1352.0	0.19332431191289295	0.2453348467650397
1353.0	0.19382607304807106	0.245607476635514
1354.0	0.1938949942839465	0.2457800224466891
1355.0	0.1938949942839465	0.2457800224466891
1356.0	0.1938949942839465	0.2457800224466891
1357.0	0.1938949942839465	0.2457800224466891
1358.0	0.19409913697852976	0.2457800224466891
1359.0	0.1943953271970032	0.2457800224466891
1360.0	0.1946049184264508	0.2457800224466891
1361.0	0.1946049184264508	0.2457800224466891
1362.0	0.1946049184264508	0.2457800224466891
1363.0	0.1946049184264508	0.2457800224466891
1364.0	0.1946049184264508	0.2465401785714285
1365.0	0.1946049184264508	0.2465401785714285
1366.0	0.1946049184264508	0.2465401785714285
1367.0	0.1946049184264508	0.2465401785714285
1368.0	0.19516950614019804	0.2465401785714285
1369.0	0.19532158083749276	0.2466481069042316
1370.0	0.19532158083749276	0.2466481069042316
1371.0	0.19561553814486615	0.2470044052863436
1372.0	0.19561553814486615	0.2470044052863436
1373.0	0.1956263429374619	0.2470044052863436
1374.0	0.19591863544983815	0.2470044052863436
1375.0	0.19622279600733178	0.2470044052863436
1376.0	0.19661530890046788	0.2470044052863436
1377.0	0.19661530890046788	0.2470044052863436
1378.0	0.19683301467522665	0.2470044052863436
1379.0	0.19684475303344212	0.2470044052863436
1380.0	0.19684475303344212	0.2470044052863436
1381.0	0.19684475303344212	0.2474731182795699
1382.0	0.19697182803940894	0.2474731182795699
1383.0	0.19751996023071286	0.2474731182795699
1384.0	0.19751996023071286	0.2476787678767877
1385.0	0.1988982194786618	0.2478867102396514
1386.0	0.1992337574548686	0.2478867102396514
1387.0	0.1992337574548686	0.2478867102396514
1388.0	0.1992337574548686	0.2478867102396514
1389.0	0.20000044371773046	0.2478867102396514
1390.0	0.2001293918910589	0.2478867102396514
1391.0	0.2001293918910589	0.2478867102396514
1392.0	0.2001293918910589	0.2478867102396514
1393.0	0.2001293918910589	0.2478867102396514
1394.0	0.20056437362608232	0.2482154515778019
1395.0	0.2010556244986171	0.2485683297180043
1396.0	0.2010556244986171	0.2485683297180043
1397.0	0.20153020282325984	0.2485683297180043
1398.0	0.20203970537240779	0.2493391115926327
1399.0	0.20203970537240779	0.249524838012959
1400.0	0.20203970537240779	0.249524838012959
1401.0	0.20203970537240779	0.249524838012959
1402.0	0.20203970537240779	0.2499074074074074
1403.0	0.20203970537240779	0.2499893048128342
1404.0	0.20203970537240779	0.2499893048128342
1405.0	0.20203970537240779	0.2499893048128342
1406.0	0.20203970537240779	0.2499893048128342
1407.0	0.20203970537240779	0.2499893048128342
1408.0	0.2025677080441839	0.2499893048128342
1409.0	0.20312310811664075	0.2499893048128342
1410.0	0.20312310811664075	0.2499893048128342
1411.0	0.20312310811664075	0.2499893048128342
1412.0	0.2033244278694082	0.25
1413.0	0.2033244278694082	0.2507897545357524
1414.0	0.203332114940537	0.2507897545357524
1415.0	0.203332114940537	0.2517784877529286
1416.0	0.20352923128581657	0.2517784877529286
1417.0	0.20389290041528502	0.2519363395225464
1418.0	0.20393882172148062	0.2519363395225464
1419.0	0.20403178707997421	0.2519363395225464
1420.0	0.2043630141054156	0.2519363395225464
1421.0	0.2043630141054156	0.25249343832021
1422.0	0.2043630141054156	0.25249343832021
1423.0	0.2043630141054156	0.25249343832021
1424.0	0.2043630141054156	0.25249343832021
1425.0	0.2043630141054156	0.2527748691099476
1426.0	0.20453709888371507	0.2532110091743119
1427.0	0.20459767185583527	0.2533262711864407
1428.0	0.2046666653116194	0.2533262711864407
1429.0	0.2046666653116194	0.2533262711864407
1430.0	0.20495529653484934	0.2533262711864407
1431.0	0.2052021550344248	0.2533262711864407
1432.0	0.2052021550344248	0.2535026455026455
1433.0	0.2055646980958398	0.2536997885835095
1434.0	0.2058622281189384	0.2537025316455696
1435.0	0.2059375689547101	0.2537025316455696
1436.0	0.2059972323711799	0.2539425587467362
1437.0	0.20635101592109725	0.2540042149631191
1438.0	0.20637614028099696	0.2546736842105263
1439.0	0.20688363868432647	0.2549789915966386
1440.0	0.20688363868432647	0.2549789915966386
1441.0	0.20688363868432647	0.2562722513089005
1442.0	0.20688363868432647	0.2562722513089005
1443.0	0.20693387691768572	0.2562722513089005
1444.0	0.20693387691768572	0.2564285714285714
1445.0	0.20693387691768572	0.2564285714285714
1446.0	0.2071301293968039	0.2564285714285714
1447.0	0.2071301293968039	0.2564367816091953
1448.0	0.20716655167661058	0.2564367816091953
1449.0	0.20722165485168498	0.2566145833333333
1450.0	0.20722165485168498	0.2570924195223261
1451.0	0.20722165485168498	0.2570924195223261
1452.0	0.20722165485168498	0.2570924195223261
1453.0	0.20722165485168498	0.2570924195223261
1454.0	0.20722165485168498	0.2570924195223261
1455.0	0.20722165485168498	0.2570924195223261
1456.0	0.20741632790838815	0.2571948051948052
1457.0	0.20774345679101172	0.2588485477178423
1458.0	0.20774345679101172	0.2590259067357513
1459.0	0.20774345679101172	0.2592132505175983
1460.0	0.20774345679101172	0.2593174767321613
1461.0	0.20774345679101172	0.260076726342711
1462.0	0.20774345679101172	0.260076726342711
1463.0	0.20774345679101172	0.260076726342711
1464.0	0.20774345679101172	0.260076726342711
1465.0	0.20774345679101172	0.260076726342711
1466.0	0.20774345679101172	0.260076726342711
1467.0	0.20774345679101172	0.2602883625128733
1468.0	0.20779291130638444	0.2602883625128733
1469.0	0.20779291130638444	0.2602883625128733
1470.0	0.207802955457291	0.2602883625128733
1471.0	0.207802955457291	0.2608849557522124
1472.0	0.207802955457291	0.2615789473684211
1473.0	0.207802955457291	0.2623148148148148
1474.0	0.207802955457291	0.2630816326530612
1475.0	0.207802955457291	0.2630816326530612
1476.0	0.207802955457291	0.2630816326530612
1477.0	0.207802955457291	0.2630816326530612
1478.0	0.207802955457291	0.2630816326530612
1479.0	0.207802955457291	0.2630816326530612
1480.0	0.207802955457291	0.2630816326530612
1481.0	0.2078045317637338	0.2630816326530612
1482.0	0.20794015863117662	0.2632823649337411
1483.0	0.20794015863117662	0.2637728194726166
1484.0	0.20831466309900912	0.2637728194726166
1485.0	0.2085562583465	0.2637728194726166
1486.0	0.2085562583465	0.2637728194726166
1487.0	0.2085562583465	0.2637728194726166
1488.0	0.2085562583465	0.2644590495449949
1489.0	0.2085562583465	0.2644590495449949
1490.0	0.2085562583465	0.2644590495449949
1491.0	0.2085562583465	0.2646821392532795
1492.0	0.2085562583465	0.2646821392532795
1493.0	0.2085562583465	0.2651810865191147
1494.0	0.20874612220043898	0.2651810865191147
1495.0	0.2088790250209436	0.2651810865191147
1496.0	0.2088790250209436	0.2652926208651399
1497.0	0.2088790250209436	0.2652926208651399
1498.0	0.2092385602080034	0.2659137055837563
1499.0	0.2092385602080034	0.2660180541624874
1500.0	0.2095627497358563	0.2660180541624874
1501.0	0.21036354437581575	0.2660180541624874
1502.0	0.21042448223952046	0.2661823647294589
1503.0	0.21042448223952046	0.2667067067067067
1504.0	0.21042448223952046	0.2675769612711023
1505.0	0.21042448223952046	0.2675769612711023
1506.0	0.21110805340281977	0.2675769612711023
1507.0	0.21110805340281977	0.2675769612711023
1508.0	0.21110805340281977	0.2675769612711023
1509.0	0.21110805340281977	0.2675769612711023
1510.0	0.21195784598857467	0.2675769612711023
1511.0	0.2122366711274127	0.2675769612711023
1512.0	0.2122366711274127	0.2676708860759493
1513.0	0.2122366711274127	0.2680952380952381
1514.0	0.2122366711274127	0.2682574257425743
1515.0	0.21241762712156934	0.2682574257425743
1516.0	0.21241762712156934	0.2697131552917903
1517.0	0.21244542810945924	0.2699015748031496
1518.0	0.21311227148519726	0.2699015748031496
1519.0	0.2137968056097553	0.2699015748031496
1520.0	0.21451733416985766	0.2699015748031496
1521.0	0.21451733416985766	0.2699015748031496
1522.0	0.21451733416985766	0.2699510284035259
1523.0	0.21451733416985766	0.2699510284035259
1524.0	0.21468053696392506	0.2699510284035259
1525.0	0.2150124852250814	0.2699510284035259
1526.0	0.2150124852250814	0.2699510284035259
1527.0	0.21557201540326718	0.2703424657534246
1528.0	0.21557201540326718	0.2703616813294233
1529.0	0.2156748599047173	0.2705555555555556
1530.0	0.2156748599047173	0.2707304785894207
1531.0	0.2156748599047173	0.27103515625
1532.0	0.2156748599047173	0.272
1533.0	0.2157530241978019	0.2723735408560311
1534.0	0.2157530241978019	0.2723735408560311
1535.0	0.2157530241978019	0.2723735408560311
1536.0	0.2157530241978019	0.2723735408560311
1537.0	0.2158053431533605	0.2724975704567541
1538.0	0.21582561160782732	0.2730261881668283
1539.0	0.21605518425063155	0.2730261881668283
1540.0	0.21605518425063155	0.273187984496124
1541.0	0.2161616948038302	0.2737947725072604
1542.0	0.2166755264671692	0.274816247582205
1543.0	0.21671585536036986	0.2748743718592965
1544.0	0.21671585536036986	0.2753140096618358
1545.0	0.21671585536036986	0.2756641604010025
1546.0	0.21671585536036986	0.2762644787644788
1547.0	0.21671585536036986	0.2772227579556413
1548.0	0.21671585536036986	0.2774563591022444
1549.0	0.21726923768631262	0.2774563591022444
1550.0	0.2180080018288661	0.2776730769230769
1551.0	0.21801280850379717	0.2776730769230769
1552.0	0.21801280850379717	0.2776730769230769
1553.0	0.21843677389148292	0.2777114427860696
1554.0	0.21883884782500224	0.2777713736791546
1555.0	0.21886773249449112	0.2779156327543424
1556.0	0.21886773249449112	0.2793857493857494
1557.0	0.21886773249449112	0.2793857493857494
1558.0	0.21894707813257586	0.2793857493857494
1559.0	0.21894707813257586	0.2793857493857494
1560.0	0.21902606126975036	0.2795689655172414
1561.0	0.21902606126975036	0.2800287907869482
1562.0	0.21902606126975036	0.2809779482262703
1563.0	0.21965136339138824	0.2812260536398467
1564.0	0.21991581405938201	0.28125
1565.0	0.21998099726244844	0.2812535885167464
1566.0	0.22022265343620626	0.2814425427872861
1567.0	0.2204229219947182	0.282131931166348
1568.0	0.22042952225640372	0.2825714285714286
1569.0	0.22063207834763685	0.2825714285714286
1570.0	0.2207315592878726	0.2825714285714286
1571.0	0.2207525672535893	0.2825714285714286
1572.0	0.2212563201596328	0.2831463414634146
1573.0	0.2213900653969106	0.2831630170316301
1574.0	0.2213900653969106	0.283495145631068
1575.0	0.2213900653969106	0.2835646387832699
1576.0	0.2214370751411343	0.2835646387832699
1577.0	0.22216570430260643	0.2838936372269706
1578.0	0.22216570430260643	0.2839109848484848
1579.0	0.2225224354778264	0.2839109848484848
1580.0	0.2225224354778264	0.2839109848484848
1581.0	0.22306040193036833	0.2840865384615385
1582.0	0.22318913850599087	0.2840865384615385
1583.0	0.22318913850599087	0.2840865384615385
1584.0	0.22318913850599087	0.2840865384615385
1585.0	0.22331434046772705	0.2842042755344418
1586.0	0.22331434046772705	0.2842042755344418
1587.0	0.22331434046772705	0.2842042755344418
1588.0	0.22331434046772705	0.2842042755344418
1589.0	0.22331434046772705	0.2842042755344418
1590.0	0.2233454128970612	0.2845222327341533
1591.0	0.2233454128970612	0.2848109640831758
1592.0	0.2238921522567499	0.2849622641509434
1593.0	0.22409075834540915	0.2849622641509434
1594.0	0.22409075834540915	0.2860959548447789
1595.0	0.22416759015875407	0.2860959548447789
1596.0	0.2245020608402297	0.2860959548447789
1597.0	0.2245020608402297	0.2861184210526316
1598.0	0.2245231452202245	0.2864882629107981
1599.0	0.22499486731564938	0.2867521367521368
1600.0	0.22499486731564938	0.2868949343339587
1601.0	0.22535434901197385	0.2869431279620853
1602.0	0.22554508510744484	0.2870212765957446
1603.0	0.22554508510744484	0.2872727272727273
1604.0	0.22561096612513673	0.2873970037453183
1605.0	0.2265123539814094	0.287446211412535
1606.0	0.2265123539814094	0.2874976744186047
1607.0	0.2265123539814094	0.2874976744186047
1608.0	0.2265123539814094	0.2874976744186047
1609.0	0.22678311609668264	0.2874976744186047
1610.0	0.22678311609668264	0.2874976744186047
1611.0	0.22678311609668264	0.2874976744186047
1612.0	0.22678311609668264	0.2878588235294118
1613.0	0.22707527338757827	0.2878588235294118
1614.0	0.22707527338757827	0.2885873605947955
1615.0	0.22707527338757827	0.2888950789229341
1616.0	0.22707527338757827	0.2889517625231911
1617.0	0.22724373572937506	0.2892493049119555
1618.0	0.22724373572937506	0.2896666666666667
1619.0	0.22724373572937506	0.2898356807511737
1620.0	0.22724373572937506	0.2903330249768733
1621.0	0.22724373572937506	0.2905914972273568
1622.0	0.22724373572937506	0.2909141274238227
1623.0	0.22762676008132252	0.2916236162361623
1624.0	0.2277423952712515	0.2921545667447306
1625.0	0.2277423952712515	0.2923133640552995
1626.0	0.2277423952712515	0.2923756906077348
1627.0	0.2277440207013171	0.2924018264840183
1628.0	0.2277648495632915	0.2924018264840183
1629.0	0.2277648495632915	0.2924018264840183
1630.0	0.2277648495632915	0.2924018264840183
1631.0	0.2277648495632915	0.2924018264840183
1632.0	0.22789294522090678	0.2924018264840183
1633.0	0.2279080133056433	0.2924018264840183
1634.0	0.2279080133056433	0.2924018264840183
1635.0	0.2279080133056433	0.2924018264840183
1636.0	0.2279080133056433	0.2927919708029197
1637.0	0.2279080133056433	0.2929439252336449
1638.0	0.2279080133056433	0.2932400932400932
1639.0	0.22809281396406222	0.2934517304189435
1640.0	0.22850309009410974	0.2934517304189435
1641.0	0.22850309009410974	0.2938545454545455
1642.0	0.22864671770878228	0.2938545454545455
1643.0	0.22877030555614214	0.293963133640553
1644.0	0.229265800111703	0.293963133640553
1645.0	0.229265800111703	0.293963133640553
1646.0	0.229265800111703	0.293963133640553
1647.0	0.2294088312898241	0.293963133640553
1648.0	0.22964992923444336	0.2943399638336347
1649.0	0.22964992923444336	0.2943399638336347
1650.0	0.22964992923444336	0.2943399638336347
1651.0	0.2298243478650723	0.2943399638336347
1652.0	0.2298243478650723	0.2943399638336347
1653.0	0.22990839142130426	0.2943399638336347
1654.0	0.22990839142130426	0.2945412844036697
1655.0	0.22990839142130426	0.2945412844036697
1656.0	0.22993983648053196	0.2946505376344086
1657.0	0.230300223979634	0.2946505376344086
1658.0	0.230300223979634	0.2946505376344086
1659.0	0.230300223979634	0.2946505376344086
1660.0	0.230300223979634	0.2946505376344086
1661.0	0.230300223979634	0.2946505376344086
1662.0	0.230300223979634	0.2946505376344086
1663.0	0.230300223979634	0.2946505376344086
1664.0	0.230300223979634	0.2946505376344086
1665.0	0.230300223979634	0.2946505376344086
1666.0	0.230300223979634	0.2946681922196796
1667.0	0.230300223979634	0.2947538048343778
1668.0	0.230300223979634	0.2947674418604651
1669.0	0.23130063239601903	0.2948614834673816
1670.0	0.23130063239601903	0.2950758251561106
1671.0	0.2313414805753562	0.2950758251561106
1672.0	0.2313414805753562	0.2951604278074866
1673.0	0.2313414805753562	0.2952930728241563
1674.0	0.23167764155914933	0.2952930728241563
1675.0	0.23208642739374108	0.2952930728241563
1676.0	0.23208642739374108	0.2952930728241563
1677.0	0.23208642739374108	0.2954392191659272
1678.0	0.23208642739374108	0.2958474576271186
1679.0	0.23208642739374108	0.2960654288240495
1680.0	0.23298050727405106	0.2960654288240495
1681.0	0.2330348750600933	0.2960654288240495
1682.0	0.2330348750600933	0.2960654288240495
1683.0	0.23315612409842196	0.2966894977168949
1684.0	0.23320375524970238	0.296879271070615
1685.0	0.2332051517435237	0.2968920105355574
1686.0	0.2338761941149755	0.2968920105355574
1687.0	0.2338761941149755	0.2968920105355574
1688.0	0.2338761941149755	0.2968920105355574
1689.0	0.234027464331321	0.2968920105355574
1690.0	0.234027464331321	0.2968920105355574
1691.0	0.23417142818795492	0.2968920105355574
1692.0	0.23436120118117634	0.2968920105355574
1693.0	0.2343878508654107	0.2969122807017544
1694.0	0.23458406353226574	0.2969384215091067
1695.0	0.23458406353226574	0.2969384215091067
1696.0	0.2350409329466183	0.2969384215091067
1697.0	0.2354111443178982	0.2969384215091067
1698.0	0.23542974203744005	0.2969384215091067
1699.0	0.2355609389710128	0.2969384215091067
1700.0	0.23625168709437913	0.2969384215091067
1701.0	0.23709602221362922	0.2969384215091067
1702.0	0.23729156925090716	0.2969384215091067
1703.0	0.2377284740438758	0.2969384215091067
1704.0	0.2377284740438758	0.2969384215091067
1705.0	0.23775010243376218	0.2969384215091067
1706.0	0.23775010243376218	0.2969384215091067
1707.0	0.23775010243376218	0.2969410745233968
1708.0	0.23775010243376218	0.2973379429559205
1709.0	0.23870872961457942	0.2973379429559205
1710.0	0.23870872961457942	0.2973379429559205
1711.0	0.23870872961457942	0.2977214101461737
1712.0	0.2387558298814656	0.2977214101461737
1713.0	0.23886376640574353	0.2977214101461737
1714.0	0.23886376640574353	0.2977214101461737
1715.0	0.23886376640574353	0.2977214101461737
1716.0	0.23886376640574353	0.2977214101461737
1717.0	0.23959131070670694	0.2979318181818182
1718.0	0.23962445730381712	0.2984621993127148
1719.0	0.2399005941235651	0.2984635193133047
1720.0	0.2399005941235651	0.2989342403628118
1721.0	0.2399005941235651	0.2991509433962264
1722.0	0.2399005941235651	0.2991945158526135
1723.0	0.2399005941235651	0.2995808383233533
1724.0	0.2399005941235651	0.2995808383233533
1725.0	0.2399005941235651	0.2995982905982906
1726.0	0.2399005941235651	0.2999322799097065
1727.0	0.2399005941235651	0.2999322799097065
1728.0	0.2399005941235651	0.3003842869342442
1729.0	0.2399005941235651	0.3008959044368601
1730.0	0.239995807068131	0.3015601023017903
1731.0	0.2400822877830127	0.3015843270868825
1732.0	0.2400822877830127	0.3019369369369369
1733.0	0.2405867018939065	0.3022534013605442
1734.0	0.2405878092236884	0.3022534013605442
1735.0	0.240851557915904	0.3028403361344537
1736.0	0.240851557915904	0.3028403361344537
1737.0	0.240851557915904	0.3028403361344537
1738.0	0.240851557915904	0.3028403361344537
1739.0	0.240851557915904	0.3028403361344537
1740.0	0.240851557915904	0.3028403361344537
1741.0	0.240851557915904	0.3028403361344537
1742.0	0.240851557915904	0.3028403361344537
1743.0	0.240851557915904	0.3028403361344537
1744.0	0.240851557915904	0.3028403361344537
1745.0	0.24097250912146287	0.3028403361344537
1746.0	0.2411385630690707	0.3028403361344537
1747.0	0.2413688411222514	0.3028403361344537
1748.0	0.24148539317493875	0.3028403361344537
1749.0	0.2423506541840101	0.3029722921914358
1750.0	0.24236864938881295	0.3032959641255605
1751.0	0.24236864938881295	0.3032959641255605
1752.0	0.24236864938881295	0.3033613445378151
1753.0	0.24236864938881295	0.3034731543624161
1754.0	0.24236864938881295	0.3035189309576837
1755.0	0.24236864938881295	0.3035189309576837
1756.0	0.2425007319704086	0.3035189309576837
1757.0	0.2425007319704086	0.3043096234309623
1758.0	0.2426727527821413	0.3043096234309623
1759.0	0.2426727527821413	0.3043096234309623
1760.0	0.2426727527821413	0.3043776106934002
1761.0	0.24281877939575772	0.3043776106934002
1762.0	0.24326302477880357	0.3044789356984479
1763.0	0.2434601650459459	0.3044789356984479
1764.0	0.24347942330827932	0.3045353982300885
1765.0	0.24347942330827932	0.3050247933884297
1766.0	0.24347942330827932	0.3050247933884297
1767.0	0.24356432348516724	0.3050247933884297
1768.0	0.24356432348516724	0.3050247933884297
1769.0	0.24356432348516724	0.3050247933884297
1770.0	0.24356432348516724	0.3050247933884297
1771.0	0.24356432348516724	0.3050247933884297
1772.0	0.24380176032057185	0.3050247933884297
1773.0	0.24382932954000838	0.3050247933884297
1774.0	0.24382932954000838	0.3050247933884297
1775.0	0.24382932954000838	0.3050247933884297
1776.0	0.24383828895126852	0.3050247933884297
1777.0	0.24402692399821924	0.3050247933884297
1778.0	0.2447456146472836	0.3052759381898455
1779.0	0.24504107172398013	0.305352422907489
1780.0	0.24504107172398013	0.3058546655656482
1781.0	0.24573953967688617	0.3059512195121951
1782.0	0.24583144229544282	0.3059512195121951
1783.0	0.24621072422366702	0.3059512195121951
1784.0	0.2467675210838912	0.3059512195121951
1785.0	0.24710491472338333	0.3059512195121951
1786.0	0.24725394906267129	0.3059512195121951
1787.0	0.24739752459799172	0.3059512195121951
1788.0	0.248226610555186	0.3059512195121951
1789.0	0.248226610555186	0.3059512195121951
1790.0	0.24938301621098716	0.3059512195121951
1791.0	0.24938301621098716	0.3059512195121951
1792.0	0.24998338504248224	0.3059512195121951
1793.0	0.25034461497355315	0.3059512195121951
1794.0	0.25034461497355315	0.3059512195121951
1795.0	0.25034461497355315	0.3059512195121951
1796.0	0.2508521183738351	0.3059512195121951
1797.0	0.2509334827337749	0.3059512195121951
1798.0	0.25099739589279213	0.3059512195121951
1799.0	0.25151857112357834	0.3059512195121951
1800.0	0.25151857112357834	0.3061738424045491
1801.0	0.25218545444980794	0.3061904761904762
1802.0	0.25218545444980794	0.3061904761904762
1803.0	0.25218545444980794	0.3061904761904762
1804.0	0.25218545444980794	0.3061904761904762
1805.0	0.25218545444980794	0.3061904761904762
1806.0	0.25218545444980794	0.3061904761904762
1807.0	0.25218545444980794	0.3061904761904762
1808.0	0.25218545444980794	0.3061904761904762
1809.0	0.25218545444980794	0.3061904761904762
1810.0	0.25218545444980794	0.3061904761904762
1811.0	0.25240455685037627	0.3061904761904762
1812.0	0.2527447870341369	0.3061904761904762
1813.0	0.25274647434066966	0.3061904761904762
1814.0	0.25274647434066966	0.3061904761904762
1815.0	0.2528300971488593	0.3061904761904762
1816.0	0.25284987167540146	0.3061904761904762
1817.0	0.2531820265240507	0.3061904761904762
1818.0	0.2531820265240507	0.3061904761904762
1819.0	0.2531820265240507	0.3061904761904762
1820.0	0.25350378330390644	0.3061904761904762
1821.0	0.25350378330390644	0.3061904761904762
1822.0	0.25350378330390644	0.3061904761904762
1823.0	0.25350378330390644	0.3061904761904762
1824.0	0.2535234463953823	0.3061904761904762
1825.0	0.2536063992572435	0.3061904761904762
1826.0	0.2536063992572435	0.3061904761904762
1827.0	0.2536063992572435	0.3061904761904762
1828.0	0.2540150542243363	0.3061904761904762
1829.0	0.2540150542243363	0.3061904761904762
1830.0	0.2540150542243363	0.3062410785091197
1831.0	0.2540177337418335	0.306418383518225
1832.0	0.25404702638319737	0.306578947368421
1833.0	0.25411973281261535	0.306578947368421
1834.0	0.2544483012829172	0.3066904196357878
1835.0	0.2544483012829172	0.3076837944664032
1836.0	0.2544483012829172	0.3076837944664032
1837.0	0.2544483012829172	0.3083254344391785
1838.0	0.2547070763326676	0.3083913043478261
1839.0	0.2550346403742179	0.3083913043478261
1840.0	0.2550346403742179	0.3083913043478261
1841.0	0.2550346403742179	0.3083913043478261
1842.0	0.2550346403742179	0.3087371744277821
1843.0	0.2551207326875174	0.3087607843137255
1844.0	0.2551207326875174	0.3087607843137255
1845.0	0.2551207326875174	0.3087607843137255
1846.0	0.2551208662094681	0.3087607843137255
1847.0	0.25515293514763376	0.3087607843137255
1848.0	0.2551721719377261	0.3087607843137255
1849.0	0.2551721719377261	0.3087607843137255
1850.0	0.25530745659959087	0.3087607843137255
1851.0	0.25545320408331396	0.3090654205607476
1852.0	0.25545320408331396	0.3090654205607476
1853.0	0.25545320408331396	0.3090654205607476
1854.0	0.2554665500066681	0.3090654205607476
1855.0	0.2554665500066681	0.3090654205607476
1856.0	0.2555896004590235	0.3090654205607476
1857.0	0.2560593619329925	0.3090654205607476
1858.0	0.2561498300772059	0.3090654205607476
1859.0	0.256512626966943	0.3090654205607476
1860.0	0.2575581776113008	0.3091686091686091
1861.0	0.2575581776113008	0.3091686091686091
1862.0	0.257785964882609	0.3091686091686091
1863.0	0.257785964882609	0.3092887931034483
1864.0	0.25827092716229083	0.3092887931034483
1865.0	0.25827092716229083	0.3092887931034483
1866.0	0.25843853977959425	0.3092887931034483
1867.0	0.2591958582652144	0.3093555900621118
1868.0	0.2595611791677652	0.3094724592707525
1869.0	0.2595767250102537	0.309505376344086
1870.0	0.2596808087936841	0.3097216274089935
1871.0	0.2600513171228267	0.3097216274089935
1872.0	0.2600513171228267	0.3099147286821705
1873.0	0.2601081638480651	0.3103253292021689
1874.0	0.2601081638480651	0.3103411513859275
1875.0	0.2601081638480651	0.3103411513859275
1876.0	0.2601081638480651	0.3103612605687932
1877.0	0.2601081638480651	0.3103612605687932
1878.0	0.2601081638480651	0.3103612605687932
1879.0	0.2601081638480651	0.3103612605687932
1880.0	0.2601081638480651	0.3103612605687932
1881.0	0.26023503424983585	0.3103612605687932
1882.0	0.26045226541823757	0.3103612605687932
1883.0	0.2605450374807662	0.3103612605687932
1884.0	0.26069342058871015	0.3103612605687932
1885.0	0.2607200243919253	0.3103612605687932
1886.0	0.2607200243919253	0.3104224270353303
1887.0	0.2607200243919253	0.3120425531914894
1888.0	0.2609529487100509	0.3123484267075979
1889.0	0.26146690456534466	0.3126335877862595
1890.0	0.26146690456534466	0.3126335877862595
1891.0	0.2617343265605429	0.3126335877862595
1892.0	0.2617343265605429	0.3126335877862595
1893.0	0.2617343265605429	0.3126335877862595
1894.0	0.2617343265605429	0.3126335877862595
1895.0	0.26186598499232416	0.3126335877862595
1896.0	0.26186598499232416	0.312638783269962
1897.0	0.26186598499232416	0.312638783269962
1898.0	0.26186598499232416	0.312638783269962
1899.0	0.26186598499232416	0.312638783269962
1900.0	0.26236235772361066	0.312638783269962
1901.0	0.26236235772361066	0.3128267477203648
1902.0	0.26236235772361066	0.3139787395596051
1903.0	0.26236235772361066	0.3140864291129643
1904.0	0.26236235772361066	0.3140864291129643
1905.0	0.26236235772361066	0.3143484848484848
1906.0	0.26238798256741097	0.3147089947089947
1907.0	0.26238798256741097	0.3147089947089947
1908.0	0.2629019473416889	0.3147089947089947
1909.0	0.26360651038251676	0.3149180327868852
1910.0	0.26360651038251676	0.3149180327868852
1911.0	0.26360651038251676	0.3149180327868852
1912.0	0.26360651038251676	0.3153148425787106
1913.0	0.26360651038251676	0.3153148425787106
1914.0	0.26360651038251676	0.3153148425787106
1915.0	0.26360651038251676	0.3153148425787106
1916.0	0.26360651038251676	0.3153148425787106
1917.0	0.26369649867708955	0.3153148425787106
1918.0	0.26390434891827214	0.3153148425787106
1919.0	0.26424956958950035	0.3153148425787106
1920.0	0.26424956958950035	0.3153148425787106
1921.0	0.2644283293324185	0.3153148425787106
1922.0	0.2644283293324185	0.3153148425787106
1923.0	0.2645463887290026	0.3153368263473054
1924.0	0.2645463887290026	0.3153368263473054
1925.0	0.2645463887290026	0.3154151084517577
1926.0	0.2645463887290026	0.3158686440677966
1927.0	0.2645463887290026	0.3158686440677966
1928.0	0.2645463887290026	0.3159641255605381
1929.0	0.2645463887290026	0.3160134128166915
1930.0	0.2645463887290026	0.3160134128166915
1931.0	0.2645463887290026	0.3160134128166915
1932.0	0.2645463887290026	0.3160134128166915
1933.0	0.2645463887290026	0.3160312732688012
1934.0	0.2645463887290026	0.316551215917465
1935.0	0.2645463887290026	0.316551215917465
1936.0	0.2645463887290026	0.316551215917465
1937.0	0.2645463887290026	0.316551215917465
1938.0	0.2645463887290026	0.316551215917465
1939.0	0.2645463887290026	0.316551215917465
1940.0	0.2652462734614591	0.316551215917465
1941.0	0.2652462734614591	0.316551215917465
1942.0	0.2652462734614591	0.316551215917465
1943.0	0.2652462734614591	0.316551215917465
1944.0	0.2652462734614591	0.316551215917465
1945.0	0.2652462734614591	0.316551215917465
1946.0	0.2652462734614591	0.316551215917465
1947.0	0.2652462734614591	0.316551215917465
1948.0	0.2652462734614591	0.3169440353460972
1949.0	0.2652462734614591	0.3178481012658228
1950.0	0.2656806471293385	0.3178481012658228
1951.0	0.2656806471293385	0.3179323031640912
1952.0	0.2656806471293385	0.3181535119478639
1953.0	0.2656806471293385	0.3181535119478639
1954.0	0.2656806471293385	0.3181535119478639
1955.0	0.2656806471293385	0.3181535119478639
1956.0	0.2656806471293385	0.3181535119478639
1957.0	0.2656806471293385	0.3181535119478639
1958.0	0.2656806471293385	0.3181535119478639
1959.0	0.2656806471293385	0.3181535119478639
1960.0	0.26575781317995006	0.3181535119478639
1961.0	0.26575781317995006	0.3181535119478639
1962.0	0.26579946864872017	0.3181535119478639
1963.0	0.26579946864872017	0.3181535119478639
1964.0	0.26591937816692024	0.3181535119478639
1965.0	0.26591937816692024	0.3181535119478639
1966.0	0.26591937816692024	0.3181535119478639
1967.0	0.2659608165481009	0.3181535119478639
1968.0	0.2660643990094765	0.3181535119478639
1969.0	0.26626503279358005	0.3181535119478639
1970.0	0.26626503279358005	0.3181535119478639
1971.0	0.26626503279358005	0.3181535119478639
1972.0	0.26648560609608374	0.3181535119478639
1973.0	0.26648560609608374	0.3181535119478639
1974.0	0.26665267157066325	0.3187337192474674
1975.0	0.26665267157066325	0.3187661406025825
1976.0	0.2666753419903569	0.3187661406025825
1977.0	0.2666753419903569	0.3187661406025825
1978.0	0.2666753419903569	0.3187661406025825
1979.0	0.2666753419903569	0.3187661406025825
1980.0	0.2666753419903569	0.3187661406025825
1981.0	0.2666753419903569	0.3187661406025825
1982.0	0.2666753419903569	0.3187661406025825
1983.0	0.2666753419903569	0.3187661406025825
1984.0	0.2666753419903569	0.3187661406025825
1985.0	0.2666753419903569	0.3187661406025825
1986.0	0.2666753419903569	0.3187661406025825
1987.0	0.2666753419903569	0.3191123836793128
1988.0	0.2666753419903569	0.3191123836793128
1989.0	0.26706007689419525	0.3191123836793128
1990.0	0.26706007689419525	0.3191917024320458
1991.0	0.26714671786373106	0.3193724696356275
1992.0	0.26714671786373106	0.3193724696356275
1993.0	0.26714671786373106	0.3193724696356275
1994.0	0.26714671786373106	0.3193724696356275
1995.0	0.26733643841585986	0.3193724696356275
1996.0	0.26736666430115325	0.3193724696356275
1997.0	0.26736666430115325	0.3193724696356275
1998.0	0.26736666430115325	0.3193724696356275
[truncated: 32,141 more rows]
