# Supplementary material for: CurveCurator: a recalibrated F-statistic to assess, classify, and explore significance of dose–response curves
Source: Nat Commun. 2023 Nov 30;14:7902. doi: 10.1038/s41467-023-43696-z (PMC10689459; doi:10.1038/s41467-023-43696-z)
Supplement: Supplementary file 6 — Source Data [file 41467_2023_43696_MOESM6_ESM.zip › SourceData/Figure4d.tsv]

Modified sequence	N duplicates	Genes	Proteins	Score	Raw 1	Raw 2	Raw 3	Raw 4	Raw 5	Raw 6	Raw 7	Raw 8	Raw 9	Raw 10	Name	Imputation N	Imputation Position	Normalized 1	Normalized 2	Normalized 3	Normalized 4	Normalized 5	Normalized 6	Normalized 7	Normalized 8	Normalized 9	Normalized 10	Ratio 1	Ratio 2	Ratio 3	Ratio 4	Ratio 5	Ratio 6	Ratio 7	Ratio 8	Ratio 9	Ratio 10	Signal Quality	pEC50	Curve Slope	Curve Front	Curve Back	Curve Fold Change	Curve AUC	Curve R2	pEC50 Error	Curve Slope Error	Curve Front Error	Curve Back Error
NSNSYGIPEPAHAY(ph)AQPQTTTPLPAVSGSPGAAITPLPSTQNGPVFAK	1	CRKL	P46109	413.39	6329.655	27463.0	107330.0	335170.0	253590.0	141110.0	106100.0	188600.0	169290.0	215090.0	CRKL	0		9457.586781131618	29961.344889503056	123373.06234761995	220153.17950894483	204026.27149801853	161341.9662390418	125070.58648077727	165475.63607389317	159932.80683119677	194431.0441861309	0.0486423699503345	0.1540975363009455	0.6345337642146983	1.1322943845232345	1.0493502843234337	0.8298158707854669	0.6432644900114094	0.8510762093911381	0.8225682657862569	1.0	17.714580926739515	7.908186180735717	3.705198864083588	0.9035172038991566	0.0844488516380695	-3.4133795908828666	0.7175402097555037	0.7621212162018464	0.2268895709524059	7.388926292329083	0.0642614822514331	0.1711639502245016
KVFS(ph)PVIR	1	CIC	I3L2J0;A0A0A0MQR4;Q96RK0	132.5	851270.0	1262000.0	1175500.0	1984800.0	1538700.0	1138200.0	1110400.0	1818200.0	1499200.0	1444500.0	CIC	0		1193208.9222216697	1240993.1847546096	1254872.9162769134	1270567.686268225	1381422.3242924558	1322363.1952861072	1422754.3780395726	1460428.73510483	1450760.5729514894	1476284.7076120267	0.8082512242179571	0.8406191423346691	0.8500209409516547	0.8606522032755047	0.9357424873193896	0.8957372439528306	0.9637398333150504	0.989259542942198	0.982710560822767	1.0	20.4621387732267	8.917321773486325	0.4895047088728236	1.0037161924674187	0.7939384255917759	-0.2728452236167535	0.9023387508953852	0.9965536076487068	0.540983027476165	0.2317502970509173	0.0213149346183524	0.0489803748363979
[truncated: 11 more columns]
