# Supplementary material for: CurveCurator: a recalibrated F-statistic to assess, classify, and explore significance of dose–response curves
Source: Nat Commun. 2023 Nov 30;14:7902. doi: 10.1038/s41467-023-43696-z (PMC10689459; doi:10.1038/s41467-023-43696-z)
Supplement: Supplementary file 6 — Source Data [file 41467_2023_43696_MOESM6_ESM.zip › SourceData/Figure5a.tsv]

Name	Drug	Original Annotation	Protein IDs	Majority protein IDs	Protein names	Gene names	Fasta headers	Number of proteins	Peptides	Q-value	Score	Raw 0	Raw 1	Raw 2	Raw 3	Raw 4	Raw 5	Raw 6	Raw 7	Raw 8	Ratio 0	Ratio 1	Ratio 2	Ratio 3	Ratio 4	Ratio 5	Ratio 6	Ratio 7	Ratio 8	Signal Quality	pEC50	Curve Slope	Curve Front	Curve Back	Curve Fold Change	Curve AUC	Curve R2	pEC50 Error	Curve Slope Error	Curve Front Error	Curve Back Error	Null Model	Null RMSE	Curve F_Value	Curve P_Value	Curve Log P_Value	Curve F_Value SAM Corrected	Curve Relevance Score	Curve Regulation
X-396_BMPR1B	X-396		O00238	O00238	Bone morphogenetic protein receptor type-1B	BMPR1B	>sp|O00238|BMR1B_HUMAN Bone morphogenetic protein receptor type-1B OS=Homo sapiens GN=BMPR1B PE=1 SV=1 XREF(PFAM)=Activin types I and II receptor domain;Protein tyrosine kinase (_KINASE_-PROTEIN);Transforming growth factor beta type I GS-motif;	1	12	0.0	61.069	286030.0	814200.0	236250.0	131757.55	686120.0	371830.0	438180.0	131757.55	566870.0	1	2.846554557	0.825962312	0.460642415	2.39876936	1.299968535	1.531937209	0.460642415	1.98185505	18.12580695	8.246430476	10.0	2.231164293	1.26900482	-0.813030585	1.335519603	0.0	19.59756106	781.0454974	1.02540103	0.418620486	1.401818778	0.700951632	0.193608916	0.993848596	0.002679771	0.147256997	0.000260442
X-396_PLK4	X-396		O00444	O00444	Serine/threonine-protein kinase PLK4	PLK4	>sp|O00444|PLK4_HUMAN Serine/threonine-protein kinase PLK4 OS=Homo sapiens GN=PLK4 PE=1 SV=3 XREF(PFAM)=Protein kinase domain (_KINASE_-PROTEIN);POLO box duplicated region;	1	12	0.0	36.586	338410.0	351170.0	330890.0	131757.55	327870.0	345050.0	352750.0	340240.0	305320.0	1	1.037705742	0.977778434	0.389342957	0.968854348	1.01962117	1.042374634	1.005407642	0.902219202	18.36841268	7.071730516	10.0	0.818180083	0.989938796	0.274920914	0.927626958	0.673976347	318.3079299	44374.00594	0.141785876	0.123118795	0.921829875	0.178531312	0.280292123	0.967202293	0.014482682	0.121036175	8.04e-08
X-396_PDXK	X-396		O00764	O00764	Pyridoxal kinase	PDXK	>sp|O00764|PDXK_HUMAN Pyridoxal kinase OS=Homo sapiens GN=PDXK PE=1 SV=1 XREF(PFAM)=Phosphomethylpyrimidine kinase (_KINASE_-METABOLIC);	1	21	0.0	323.31	11868000.0	11872000.0	13365000.0	11867000.0	12644000.0	14106000.0	12828000.0	13614000.0	10343000.0	1	1.000337041	1.126137513	0.99991574	1.065385912	1.188574317	1.080889788	1.147118301	0.871503202	23.5005735	4.882926308	3.397082117	1.083242622	0.861898899	-0.309001869	1.062908004	0.963653963	500.0958464	2431.149615	0.03593884	74.05755344	1.058549493	0.08270125	2.164073349	0.223039243	0.651618717	0.412707598	0.04649987	not
X-396_CIT	X-396		O14578	O14578	Citron Rho-interacting kinase	CIT	>sp|O14578|CTRO_HUMAN Citron Rho-interacting kinase OS=Homo sapiens GN=CIT PE=1 SV=2 XREF(PFAM)=CNH domain;PH domain;Protein kinase domain (_KINASE_-PROTEIN);Protein kinase C terminal domain (UNCLEAR);	1	129	0.0	323.31	8953400.0	8064600.0	7715000.0	9369500.0	8563400.0	9144000.0	7891100.0	8773700.0	9765700.0	1	0.900730449	0.86168383	1.046473965	0.956441129	1.021288002	0.881352335	0.979929412	1.090725311	23.09400421	5.150930425	2.322608788	0.950624455	1.089881632	0.191015599	0.972712168	0.966804517	9.771652367	55.08017715	0.033572767	0.622930105	0.972723082	0.068465464	1.14576495	0.487806995	0.311751976	0.18066805	0.00172268	not
X-396_CHEK1	X-396		O14757	O14757	Serine/threonine-protein kinase Chk1	CHEK1	>sp|O14757|CHK1_HUMAN Serine/threonine-protein kinase Chk1 OS=Homo sapiens GN=CHEK1 PE=1 SV=2 XREF(PFAM)=Protein kinase domain (_KINASE_-PROTEIN);	1	20	0.0	59.106	1222500.0	975230.0	971870.0	970170.0	1333400.0	1210300.0	869890.0	1085700.0	988260.0	1	0.797734151	0.794985685	0.793595092	1.090715746	0.99002045	0.711566462	0.88809816	0.808392638	20.22140303	6.27502628	10.0	0.900431917	0.816082073	-0.141902945	0.863483574	0.881740966	27.51138484	1085.413307	0.064336436	0.101725826	0.866105868	0.105148621	0.498833302	0.845067008	0.073108853	0.090439662	0.0
X-396_AURKA	X-396		O14965	O14965	Aurora kinase A	AURKA	>sp|O14965|AURKA_HUMAN Aurora kinase A OS=Homo sapiens GN=AURKA PE=1 SV=2 XREF(PFAM)=Protein kinase domain (_KINASE_-PROTEIN);	1	37	0.0	323.31	19510000.0	20646000.0	21875000.0	25839000.0	28548000.0	23681000.0	21795000.0	20946000.0	15794000.0	1	1.05822655	1.121219887	1.324397745	1.463249616	1.213787801	1.117119426	1.07360328	0.809533573	24.21771044	5.296289826	1.222146178	1.221678222	0.778336039	-0.568953661	1.131728976	0.858936364	1.754267979	4.022097057	0.08404433	0.592540139	1.134333478	0.174499621	1.755934496	0.298709219	0.524751373	0.660055298	0.129411779
X-396_GAK	X-396		O14976	O14976	Cyclin-G-associated kinase	GAK	>sp|O14976|GAK_HUMAN Cyclin-G-associated kinase OS=Homo sapiens GN=GAK PE=1 SV=2 XREF(PFAM)=DnaJ domain;Protein kinase domain (_KINASE_-PROTEIN);C2 domain of PTEN tumour-suppressor protein;	1	75	0.0	323.31	58229000.0	62284000.0	58429000.0	64897000.0	69059000.0	62039000.0	58030000.0	64867000.0	69576000.0	1	1.06963884	1.003434715	1.114513387	1.185989799	1.065431314	0.996582459	1.11399818	1.194868536	25.79523451	5.334354195	2.863109953	1.070833609	1.184845838	0.145308645	1.093983627	0.971456156	3.842498831	56.21360922	0.032480332	0.106177329	1.09269172	0.065588805	1.182335159	0.472868116	0.325259968	0.128996412	1.74e-05	not
X-396_EPHB6	X-396		O15197	O15197	Ephrin type-B receptor 6	EPHB6	>sp|O15197|EPHB6_HUMAN Ephrin type-B receptor 6 OS=Homo sapiens GN=EPHB6 PE=1 SV=4 XREF(PFAM)=Ephrin type-A receptor 2 transmembrane domain;Ephrin receptor ligand binding domain;Fibronectin type III domain;GCC2 and GCC3;Protein tyrosine kinase (_KINASE_-PR	1	20	0.0	97.916	1119700.0	883340.0	1402400.0	1235800.0	1062200.0	1105400.0	1027100.0	975000.0	729570.0	1	0.788907743	1.252478342	1.103688488	0.948646959	0.987228722	0.917299277	0.870768956	0.651576315	20.09468081	5.120083861	0.688350023	1.039873962	0.509198992	-0.657870437	0.933575438	0.871728178	3.878054069	1.878164368	0.099879634	1.358358923	0.937072602	0.158735255	2.235565657	0.212510689	0.672619221	0.856285427	0.202834468
X-396_ACOX3	X-396		O15254	O15254	Peroxisomal acyl-coenzyme A oxidase 3	ACOX3	>sp|O15254|ACOX3_HUMAN Peroxisomal acyl-coenzyme A oxidase 3 OS=Homo sapiens GN=ACOX3 PE=1 SV=2 XREF(PFAM)=Acyl-CoA oxidase;Acyl-CoA dehydrogenase, C-terminal domain;Acyl-CoA dehydrogenase, middle domain;	1	42	0.0	323.31	5277900.0	7264300.0	6357600.0	7483500.0	6905000.0	7334000.0	5865600.0	8099600.0	6174000.0	1	1.376361811	1.204569999	1.41789348	1.308285492	1.389567821	1.111351106	1.534625514	1.169783437	22.33153259	10.52287875	3.264104945	0.999997545	1.318746188	1.03e-07	1.318746185	0.888115944	50333301.93	82201233.5	0.169184865	0.069700546	1.306486627	0.125933158	1.481204589	0.369587519	0.432282704	1.45e-13	0.0
X-396_RIPK2	X-396		O43353	O43353	Receptor-interacting serine/threonine-protein kinase 2	RIPK2	>sp|O43353|RIPK2_HUMAN Receptor-interacting serine/threonine-protein kinase 2 OS=Homo sapiens GN=RIPK2 PE=1 SV=2 XREF(PFAM)=Caspase recruitment domain;Protein tyrosine kinase (_KINASE_-PROTEIN);	1	46	0.0	323.31	33893000.0	32317000.0	36912000.0	41253000.0	34954000.0	34748000.0	30192000.0	32188000.0	31044000.0	1	0.953500723	1.08907444	1.217153985	1.031304399	1.025226448	0.890803411	0.949694627	0.915941345	25.01448401	6.467215084	2.988866711	1.073302778	0.923138121	-0.217438182	1.000310124	0.955832471	0.493828285	14.53947899	0.044741565	0.065910935	1.005731272	0.092374361	1.785222701	0.292235634	0.53426683	0.251379713	0.009566082	not
X-396_AP1G1	X-396		O43747	O43747	AP-1 complex subunit gamma-1	AP1G1	>sp|O43747|AP1G1_HUMAN AP-1 complex subunit gamma-1 OS=Homo sapiens GN=AP1G1 PE=1 SV=5 XREF(PFAM)=Adaptin N terminal region;Adaptin C-terminal domain;	1	13	0.0	32.907	166730.0	135210.0	134020.0	136340.0	171410.0	141340.0	131757.55	155360.0	139280.0	1	0.810951838	0.80381455	0.817729263	1.028069334	0.847717867	0.790245007	0.931805914	0.835362562	17.34715419	10.52287875	3.134378246	1.000014298	0.861642647	-1.25e-07	0.861642649	0.946857294	32389331.6	50798974.1	0.096379387	0.039763648	0.866965395	0.070933829	0.882513613	0.612671422	0.212772377	2.12e-13	0.0	not
X-396_ROCK2	X-396		O75116	O75116	Rho-associated protein kinase 2	ROCK2	>sp|O75116|ROCK2_HUMAN Rho-associated protein kinase 2 OS=Homo sapiens GN=ROCK2 PE=1 SV=4 XREF(PFAM)=Protein kinase domain (_KINASE_-PROTEIN);Rho Binding;	1	126	0.0	323.31	55247000.0	49470000.0	51975000.0	58031000.0	54885000.0	51821000.0	49724000.0	54049000.0	59638000.0	1	0.895433236	0.940775065	1.050391876	0.993447608	0.937987583	0.900030771	0.978315565	1.079479429	25.71939279	5.114546836	2.422905526	0.958503278	1.079335872	0.165536917	0.976572421	0.979781727	13.56734947	73.33567974	0.026176694	0.756806569	0.976843156	0.056767123	1.41305709	0.390437218	0.408448791	0.162854461	0.000765949	not
X-396_RPS6KA4	X-396		O75676	O75676	Ribosomal protein S6 kinase alpha-4	RPS6KA4	>sp|O75676|KS6A4_HUMAN Ribosomal protein S6 kinase alpha-4 OS=Homo sapiens GN=RPS6KA4 PE=1 SV=1 XREF(PFAM)=Protein kinase domain (_KINASE_-PROTEIN);Protein kinase C terminal domain (UNCLEAR);	1	48	0.0	323.31	10565000.0	11080000.0	10290000.0	13463000.0	9938500.0	11871000.0	10631000.0	10558000.0	11435000.0	1	1.048745859	0.973970658	1.27430194	0.940700426	1.123615712	1.006247042	0.999337435	1.082347373	23.33278943	7.17439982	10.0	1.083606134	1.033256216	-0.068642423	1.050230167	0.925914689	126.694189	7259.254163	0.072011668	0.062363788	1.052459136	0.08192261	0.108790263	1.0	0.0	0.020531181	0.0	not
X-396_STK16	X-396		O75716	O75716	Serine/threonine-protein kinase 16	STK16	>sp|O75716|STK16_HUMAN Serine/threonine-protein kinase 16 OS=Homo sapiens GN=STK16 PE=1 SV=4 XREF(PFAM)=Protein kinase domain (_KINASE_-PROTEIN);	1	11	0.0	117.01	666010.0	131757.55	131757.55	131757.55	536510.0	131757.55	131757.55	131757.55	131757.55	1	0.197831189	0.197831189	0.197831189	0.805558475	0.197831189	0.197831189	0.197831189	0.197831189	19.34518431	10.52287875	4.046311471	0.999993542	0.270759313	-3.14e-08	0.270759313	0.088146103	2503431141.0	5066229345.0	0.254259601	0.104194339	0.298806215	0.223753907	3.456740136	0.10359773	0.984649759	1.34e-14	0.0
X-396_STK10	X-396		O94804	O94804	Serine/threonine-protein kinase 10	STK10	>sp|O94804|STK10_HUMAN Serine/threonine-protein kinase 10 OS=Homo sapiens GN=STK10 PE=1 SV=1 XREF(PFAM)=Protein kinase domain (_KINASE_-PROTEIN);Polo kinase kinase (_KINASE_-PROTEIN);	1	64	0.0	323.31	9010300.0	5567800.0	6785600.0	7315100.0	7819800.0	8517100.0	6048400.0	8081600.0	7337600.0	1	0.61793725	0.753093682	0.81185976	0.867873434	0.945262644	0.671276206	0.89692907	0.814356903	23.10314371	9.215764481	10.0	1.000000278	0.805236376	-4.11e-08	0.805236377	0.892893522	60779199920.0	877190000000.0	0.132522088	0.054084667	0.812727144	0.097535798	0.934441918	0.58553433	0.232447637	2.3e-14	0.0
X-396_PRKD3	X-396		O94806	O94806	Serine/threonine-protein kinase D3	PRKD3	>sp|O94806|KPCD3_HUMAN Serine/threonine-protein kinase D3 OS=Homo sapiens GN=PRKD3 PE=1 SV=1 XREF(PFAM)=Phorbol esters/diacylglycerol binding domain (C1 domain);PH domain;Protein kinase domain (_KINASE_-PROTEIN);	1	32	0.0	315.19	809320.0	1148400.0	999640.0	1093900.0	1821800.0	1583700.0	938600.0	1450400.0	1281400.0	1	1.418969011	1.235160382	1.351628528	2.251025552	1.956827954	1.15973904	1.792121781	1.583304503	19.62635072	7.455039517	10.0	1.274887176	1.734827537	0.44442267	1.612041947	0.495538562	189.9310576	27997.08208	0.227282999	0.196082409	1.581562299	0.332779559	1.688025386	0.314459127	0.502435796	0.52560826	0.081990546
X-396_MAP3K6	X-396		O95382	O95382	Mitogen-activated protein kinase kinase kinase 6	MAP3K6	>sp|O95382|M3K6_HUMAN Mitogen-activated protein kinase kinase kinase 6 OS=Homo sapiens GN=MAP3K6 PE=1 SV=3 XREF(PFAM)=Domain of unknown function (DUF4071);Protein kinase domain (_KINASE_-PROTEIN);	1	25	0.0	176.04	995050.0	886030.0	131757.55	940180.0	880610.0	896000.0	978770.0	950530.0	1198200.0	1	0.890437666	0.132412994	0.944857042	0.884990704	0.900457263	0.983639013	0.95525853	1.204160595	19.9244095	7.60599598	10.0	0.584017265	0.989789382	0.761110545	0.896778017	0.387793181	65.21710436	7844.420754	0.231757587	0.146579421	0.876952362	0.261462193	0.680058272	0.729879739	0.136748692	0.406415283	0.044699075
X-396_LATS1	X-396		O95835;Q9NRM7	O95835	Serine/threonine-protein kinase LATS1	LATS1	>sp|O95835|LATS1_HUMAN Serine/threonine-protein kinase LATS1 OS=Homo sapiens GN=LATS1 PE=1 SV=1 XREF(PFAM)=Protein kinase domain (_KINASE_-PROTEIN);UBA/TS-N domain;	2	29	0.0	190.87	2649300.0	1818400.0	1355100.0	1918500.0	1847200.0	1841900.0	1805200.0	131757.55	1713100.0	1	0.686369985	0.511493602	0.72415355	0.697240781	0.695240252	0.681387536	0.049732967	0.646623636	21.33717979	5.866080085	10.0	0.685080532	0.347082025	-0.980996937	0.57158052	0.5107676	34.34994608	2562.884567	0.101558995	0.248767088	0.581022566	0.21408664	1.641427111	0.325898312	0.486917888	0.895528613	0.217704917
X-396_PAK4	X-396		O96013;Q9P286	O96013	Serine/threonine-protein kinase PAK 4	PAK4	>sp|O96013|PAK4_HUMAN Serine/threonine-protein kinase PAK 4 OS=Homo sapiens GN=PAK4 PE=1 SV=1 XREF(PFAM)=P21-Rho-binding domain;Protein kinase domain (_KINASE_-PROTEIN);	2	47	0.0	323.31	46533000.0	42723000.0	45878000.0	48654000.0	40355000.0	40264000.0	46540000.0	49692000.0	44854000.0	1	0.918122623	0.985923968	1.045580556	0.867234006	0.865278405	1.000150431	1.067887306	0.96391808	25.47175087	6.049574913	10.0	0.942943986	1.018208365	0.110788846	0.971670446	0.965470401	259.5310876	52354.65109	0.036444342	0.058995184	0.970502737	0.064701611	0.551737684	0.811194433	0.090875038	0.069549894	0.0	not
X-396_ABL1	X-396		P00519	P00519	Tyrosine-protein kinase ABL1	ABL1	>sp|P00519|ABL1_HUMAN Tyrosine-protein kinase ABL1 OS=Homo sapiens GN=ABL1 PE=1 SV=4 XREF(PFAM)=F-actin binding;Protein tyrosine kinase (_KINASE_-PROTEIN);SH2 domain;SH3 domain;	1	71	0.0	323.31	18245000.0	15059000.0	13870000.0	18272000.0	18272000.0	16364000.0	14346000.0	15941000.0	15640000.0	1	0.825376816	0.760208276	1.001479857	1.001479857	0.896903261	0.786297616	0.873718827	0.857221156	24.12099782	6.455949254	10.0	0.907804836	0.845628253	-0.102358595	0.877756906	0.933565244	428.0053811	63944.95605	0.048713361	0.076642216	0.880680692	0.078231662	0.445304488	0.878681167	0.056168682	0.058188319	0.0	not
X-396_EGFR	X-396		P00533	P00533	Epidermal growth factor receptor	EGFR	>sp|P00533|EGFR_HUMAN Epidermal growth factor receptor OS=Homo sapiens GN=EGFR PE=1 SV=2 XREF(PFAM)=Furin-like cysteine rich region;Growth factor receptor domain IV;Protein tyrosine kinase (_KINASE_-PROTEIN);Receptor L domain;	1	30	0.0	196.41	1838300.0	1054500.0	1562800.0	1380000.0	2017600.0	1232800.0	858880.0	1589000.0	1349600.0	1	0.573627808	0.850133275	0.750693576	1.097535767	0.670619594	0.467214274	0.864385574	0.734156558	20.80994079	6.647248304	10.0	0.835823427	0.699890393	-0.256069191	0.763630427	0.672048833	70.95655751	5703.263489	0.112999891	0.130481258	0.768067278	0.161557665	0.548393493	0.813341558	0.089727037	0.172393781	0.001226648
X-396_NTRK1	X-396		P04629;Q16620;Q16288	P04629	High affinity nerve growth factor receptor	NTRK1	>sp|P04629|NTRK1_HUMAN High affinity nerve growth factor receptor OS=Homo sapiens GN=NTRK1 PE=1 SV=4 XREF(PFAM)=Leucine rich repeat;Protein tyrosine kinase (_KINASE_-PROTEIN);Tyrosine-protein kinase receptor C2 Ig-like domain;	3	10	0.0	50.254	397360.0	389800.0	378130.0	386640.0	366560.0	516000.0	445360.0	131757.55	436300.0	1	0.980974431	0.951605597	0.973021945	0.922488424	1.298570566	1.120797262	0.331582318	1.097996779	18.60008713	5.840004429	10.0	1.038788088	0.711572312	-0.545819095	0.931042013	0.585345909	26.46984103	1651.598424	0.115437722	0.28276291	0.939277133	0.239964404	0.921615948	0.59212045	0.22758994	0.422723469	0.049411731
X-396_PRKCB	X-396		P05771	P05771	Protein kinase C beta type	PRKCB	>sp|P05771|KPCB_HUMAN Protein kinase C beta type OS=Homo sapiens GN=PRKCB PE=1 SV=4 XREF(PFAM)=Phorbol esters/diacylglycerol binding domain (C1 domain);C2 domain;Protein kinase domain (_KINASE_-PROTEIN);Protein kinase C terminal domain (UNCLEAR);	1	58	0.0	323.31	20811000.0	15390000.0	19914000.0	19594000.0	20157000.0	19325000.0	16989000.0	22519000.0	21131000.0	1	0.739512758	0.956897794	0.941521311	0.968574312	0.928595454	0.816347124	1.082071981	1.015376484	24.31084295	5.728522825	10.0	0.90422202	1.048896845	0.214123845	0.947828606	0.94110975	8.195465959	386.98373	0.042928007	0.105151496	0.944872904	0.09148959	1.27075336	0.438960802	0.35757426	0.21584091	0.004835936	not
X-396_INSR	X-396		P06213	P06213	Insulin receptor;Insulin receptor subunit alpha;Insulin receptor subunit beta	INSR	>sp|P06213|INSR_HUMAN Insulin receptor OS=Homo sapiens GN=INSR PE=1 SV=4 XREF(PFAM)=Fibronectin type III domain;Furin-like cysteine rich region;Protein tyrosine kinase (_KINASE_-PROTEIN);Receptor L domain;	1	51	0.0	183.82	1426500.0	1340100.0	1383000.0	2105400.0	1964200.0	1607600.0	1457200.0	1648900.0	1774300.0	1	0.939432177	0.969505783	1.475920084	1.376936558	1.126954083	1.021521206	1.155906064	1.24381353	20.44404832	7.888257627	10.0	0.955971779	1.223901072	0.356446833	1.181392674	0.873789105	31.88337998	2852.660753	0.120243002	0.076047903	1.163002507	0.162596591	2.194194381	0.218519833	0.66050914	0.485475353	0.068772445
X-396_LCK	X-396		P06239	P06239	Tyrosine-protein kinase Lck	LCK	>sp|P06239|LCK_HUMAN Tyrosine-protein kinase Lck OS=Homo sapiens GN=LCK PE=1 SV=6 XREF(PFAM)=Protein tyrosine kinase (_KINASE_-PROTEIN);SH2 domain;SH3 domain;	1	38	0.0	323.31	72230000.0	82743000.0	79945000.0	85043000.0	81660000.0	81671000.0	75884000.0	88461000.0	81616000.0	1	1.145548941	1.106811574	1.177391666	1.130555171	1.130707462	1.050588398	1.224712723	1.129946006	26.10609483	8.784397347	0.035680585	0.999942986	1.257281248	0.026458694	1.140504751	0.983860738	1300.188213	2.311560095	0.06017497	13.83463422	1.134834503	0.049257685	2.2395624	0.211941986	0.673783	0.008403771	0.0	not
X-396_FYN	X-396		P06241	P06241	Tyrosine-protein kinase Fyn	FYN	>sp|P06241|FYN_HUMAN Tyrosine-protein kinase Fyn OS=Homo sapiens GN=FYN PE=1 SV=3 XREF(PFAM)=Protein tyrosine kinase (_KINASE_-PROTEIN);SH2 domain;SH3 domain;	1	39	0.0	323.31	15735000.0	14509000.0	13264000.0	15523000.0	15101000.0	15266000.0	13109000.0	15242000.0	15673000.0	1	0.922084525	0.842961551	0.986526851	0.959707658	0.970193835	0.833110899	0.968668573	0.996059739	23.90747384	5.556959971	10.0	0.924580589	0.987972445	0.095671732	0.940968671	0.970343605	106.4682392	31236.07917	0.030518174	0.0747538	0.940138349	0.053680874	0.341942816	0.938216954	0.027696723	0.04847121	0.0	not
X-396_CDK1	X-396		P06493	P06493	Cyclin-dependent kinase 1	CDK1	>sp|P06493|CDK1_HUMAN Cyclin-dependent kinase 1 OS=Homo sapiens GN=CDK1 PE=1 SV=3 XREF(PFAM)=Protein kinase domain (_KINASE_-PROTEIN);	1	30	0.0	323.31	21536000.0	15714000.0	21737000.0	20630000.0	14669000.0	19278000.0	18201000.0	17915000.0	17856000.0	1	0.729661961	1.00933321	0.957930906	0.681138559	0.895152303	0.845143016	0.831862927	0.829123328	24.36024698	7.348014918	10.0	0.91634553	0.821435973	-0.157743576	0.849312424	0.909504093	64.74554292	3699.784951	0.072214428	0.062539335	0.85460124	0.090370888	0.751805863	0.68640417	0.163420087	0.121326257	1.49e-07	not
X-396_PYGL	X-396		P06737	P06737	Glycogen phosphorylase, liver form	PYGL	>sp|P06737|PYGL_HUMAN Glycogen phosphorylase, liver form OS=Homo sapiens GN=PYGL PE=1 SV=4 XREF(PFAM)=Carbohydrate phosphorylase;	1	66	0.0	323.31	10911000.0	11211000.0	10987000.0	12208000.0	11478000.0	13207000.0	11373000.0	12632000.0	10912000.0	1	1.027495188	1.006965448	1.118870864	1.051965906	1.210429841	1.04234259	1.15773073	1.000091651	23.37928	7.777263872	10.0	1.014222189	1.096989737	0.113176282	1.081561558	0.970154033	8.870350182	384.5155501	0.056470167	0.035714736	1.076604062	0.062368541	1.069201901	0.520914202	0.283233802	0.08851972	0.0	not
X-396_FES	X-396		P07332	P07332	Tyrosine-protein kinase Fes/Fps	FES	>sp|P07332|FES_HUMAN Tyrosine-protein kinase Fes/Fps OS=Homo sapiens GN=FES PE=1 SV=3 XREF(PFAM)=Fes/CIP4, and EFC/F-BAR homology domain;Protein tyrosine kinase (_KINASE_-PROTEIN);SH2 domain;	1	54	0.0	323.31	16009000.0	17059000.0	15488000.0	17784000.0	14028000.0	16251000.0	15349000.0	15718000.0	16473000.0	1	1.065588107	0.967455806	1.110875133	0.876257105	1.015116497	0.95877319	0.981822725	1.028983697	23.93237986	7.296368855	10.0	1.038039165	0.977505885	-0.086683583	0.996067052	0.972775283	24.50696528	1065.64027	0.042614588	0.036905214	0.999159127	0.054887436	0.730211598	0.69928756	0.155344198	0.054186625	0.0	not
X-396_YES1	X-396		P07947	P07947	Tyrosine-protein kinase Yes	YES1	>sp|P07947|YES_HUMAN Tyrosine-protein kinase Yes OS=Homo sapiens GN=YES1 PE=1 SV=3 XREF(PFAM)=Protein tyrosine kinase (_KINASE_-PROTEIN);SH2 domain;SH3 domain;	1	37	0.0	323.31	6274700.0	5474600.0	5938300.0	7946300.0	6093300.0	6212900.0	6703500.0	5744400.0	5188500.0	1	0.872487928	0.946387875	1.266403175	0.971090251	0.990150924	1.068337929	0.915485999	0.826892122	22.58111505	5.556120306	4.037250237	1.020538416	0.849156799	-0.265207991	0.976268453	0.903729687	0.582810347	50.44892032	0.056353861	0.137718015	0.979399873	0.114400607	0.85518513	0.627454577	0.202417708	0.226114343	0.006045532
X-396_LYN	X-396		P07948	P07948	Tyrosine-protein kinase Lyn	LYN	>sp|P07948|LYN_HUMAN Tyrosine-protein kinase Lyn OS=Homo sapiens GN=LYN PE=1 SV=3 XREF(PFAM)=Protein tyrosine kinase (_KINASE_-PROTEIN);SH2 domain;SH3 domain;	1	63	0.0	323.31	54133000.0	53968000.0	55530000.0	62762000.0	65773000.0	57862000.0	52932000.0	55390000.0	58680000.0	1	0.996951952	1.025806809	1.159403691	1.215025955	1.068885892	0.977813903	1.023220586	1.083996823	25.69000501	7.963843821	10.0	1.001229587	1.083184232	0.11350551	1.071730353	0.964083639	98.50314342	27242.04169	0.061834843	0.039036391	1.066156148	0.070723924	0.797456267	0.659797967	0.180589027	0.081313435	0.0	not
X-396_RET	X-396		P07949	P07949	Proto-oncogene tyrosine-protein kinase receptor Ret;Soluble RET kinase fragment;Extracellular cell-membrane anchored RET cadherin 120 kDa fragment	RET	>sp|P07949|RET_HUMAN Proto-oncogene tyrosine-protein kinase receptor Ret OS=Homo sapiens GN=RET PE=1 SV=3 XREF(PFAM)=Cadherin domain;Protein tyrosine kinase (_KINASE_-PROTEIN);	1	55	0.0	323.31	7971200.0	8133300.0	7276400.0	7997700.0	9370800.0	7576000.0	6655800.0	8295800.0	9002200.0	1	1.020335709	0.91283621	1.003324468	1.175582096	0.950421517	0.834980931	1.040721598	1.129340626	22.9263655	5.517644608	10.0	0.984363534	1.102951403	0.164106107	1.013855325	0.932761356	33.63359357	64283.81577	0.047519657	0.116398673	1.011455905	0.092681472	0.62501773	0.764363284	0.116700182	0.117611491	0.0	not
X-396_IGF1R	X-396		P08069	P08069	Insulin-like growth factor 1 receptor;Insulin-like growth factor 1 receptor alpha chain;Insulin-like growth factor 1 receptor beta chain	IGF1R	>sp|P08069|IGF1R_HUMAN Insulin-like growth factor 1 receptor OS=Homo sapiens GN=IGF1R PE=1 SV=1 XREF(PFAM)=Furin-like cysteine rich region;Protein tyrosine kinase (_KINASE_-PROTEIN);Receptor L domain;	1	54	0.0	323.31	14304000.0	17877000.0	14762000.0	15696000.0	14121000.0	14934000.0	14570000.0	14853000.0	15728000.0	1	1.249790268	1.032019016	1.097315436	0.987206376	1.044043624	1.018596197	1.038380872	1.099552573	23.76991531	8.206806295	10.0	1.166674197	1.046454949	-0.156788919	1.055955349	0.957944188	27.83331697	1341.187805	0.094556734	0.038602836	1.063999043	0.064911315	0.318044567	0.950225933	0.022173121	0.081573521	0.0	not
X-396_HCK	X-396		P08631;Q9H6Q3	P08631	Tyrosine-protein kinase HCK	HCK	>sp|P08631|HCK_HUMAN Tyrosine-protein kinase HCK OS=Homo sapiens GN=HCK PE=1 SV=5 XREF(PFAM)=Protein tyrosine kinase (_KINASE_-PROTEIN);SH2 domain;SH3 domain;	2	53	0.0	323.31	32763000.0	31750000.0	29756000.0	37425000.0	36383000.0	35725000.0	28764000.0	33115000.0	32644000.0	1	0.969080975	0.908219638	1.142294662	1.110490492	1.090406861	0.87794158	1.010743827	0.996367854	24.96556413	7.824860851	10.0	0.94891991	1.033028873	0.122522331	1.018351482	0.948666633	22.32096706	1269.073669	0.072066652	0.045578779	1.013116344	0.078318218	0.514680122	0.834955851	0.078336488	0.076934826	0.0	not
X-396_PDGFRB	X-396		P09619	P09619	Platelet-derived growth factor receptor beta	PDGFRB	>sp|P09619|PGFRB_HUMAN Platelet-derived growth factor receptor beta OS=Homo sapiens GN=PDGFRB PE=1 SV=1 XREF(PFAM)=Immunoglobulin I-set domain;Immunoglobulin domain;Immunoglobulin domain;Protein tyrosine kinase (_KINASE_-PROTEIN);	1	21	0.0	92.379	620120.0	914540.0	502740.0	717150.0	794590.0	847750.0	797360.0	1135400.0	1346800.0	1	1.474779075	0.810714055	1.156469716	1.281348771	1.367074115	1.285815649	1.830935948	2.171837709	19.24218789	5.566284132	0.969551898	1.143350371	2.276817469	0.926640967	1.450636572	0.781616805	0.646613635	1.124812031	0.130892121	0.53417219	1.435245784	0.391222198	8.301047968	0.017842608	1.748541664	2.445410004	0.732300692
X-396_PIM1	X-396		P11309;Q86V86	P11309	Serine/threonine-protein kinase pim-1	PIM1	>sp|P11309|PIM1_HUMAN Serine/threonine-protein kinase pim-1 OS=Homo sapiens GN=PIM1 PE=1 SV=3 XREF(PFAM)=Protein kinase domain (_KINASE_-PROTEIN);	2	16	0.0	190.82	1781300.0	1680600.0	2110200.0	2270000.0	1372800.0	1420700.0	2294100.0	1628600.0	1961000.0	1	0.943468254	1.184640431	1.274350194	0.770673104	0.797563577	1.287879638	0.91427609	1.100881379	20.76449908	7.292482643	10.0	1.121816017	0.980738167	-0.193896157	1.024133576	0.74281037	30.87290459	1315.861331	0.132920462	0.115112181	1.031314641	0.165018536	0.281852044	0.966555703	0.014773112	0.092895965	0.0
X-396_FGFR1	X-396		P11362;P22455	P11362	Fibroblast growth factor receptor 1	FGFR1	>sp|P11362|FGFR1_HUMAN Fibroblast growth factor receptor 1 OS=Homo sapiens GN=FGFR1 PE=1 SV=3 XREF(PFAM)=Immunoglobulin I-set domain;Immunoglobulin domain;Protein tyrosine kinase (_KINASE_-PROTEIN);	2	7	0.0	27.922	360910.0	297880.0	274190.0	283180.0	344150.0	131757.55	131757.55	131757.55	309890.0	1	0.825358123	0.759718489	0.784627747	0.95356183	0.365070378	0.365070378	0.365070378	0.858635117	18.46127959	6.766230711	10.0	0.840109073	0.497905803	-0.754703818	0.648188478	0.667435432	5.439591418	228.6853178	0.1076919	0.124352023	0.662040238	0.221840416	3.120774982	0.123985811	0.906628012	1.168549236	0.320177117
X-396_SRC	X-396		P12931;Q9H3Y6	P12931	Proto-oncogene tyrosine-protein kinase Src	SRC	>sp|P12931|SRC_HUMAN Proto-oncogene tyrosine-protein kinase Src OS=Homo sapiens GN=SRC PE=1 SV=3 XREF(PFAM)=Protein tyrosine kinase (_KINASE_-PROTEIN);SH2 domain;SH3 domain;	2	47	0.0	323.31	54531000.0	54440000.0	52617000.0	59345000.0	64480000.0	53003000.0	50604000.0	48081000.0	52873000.0	1	0.998331224	0.964900699	1.088280061	1.182446682	0.971979241	0.927985916	0.881718655	0.969595276	25.70057328	6.547113597	10.0	1.053008791	0.926343947	-0.184897616	0.988908943	0.96451498	55.0422361	22709.31236	0.042033156	0.048754888	0.993194767	0.083119199	1.777684311	0.293884089	0.531823926	0.203751346	0.003583955	not
X-396_BRAF	X-396		P15056	P15056	Serine/threonine-protein kinase B-raf	BRAF	>sp|P15056|BRAF_HUMAN Serine/threonine-protein kinase B-raf OS=Homo sapiens GN=BRAF PE=1 SV=4 XREF(PFAM)=Phorbol esters/diacylglycerol binding domain (C1 domain);Protein tyrosine kinase (_KINASE_-PROTEIN);Raf-like Ras-binding domain;	1	26	0.0	273.21	2234100.0	2191700.0	2380600.0	2589800.0	2412500.0	2716500.0	2627500.0	2521300.0	2977400.0	1	0.98102144	1.065574504	1.159214001	1.079853185	1.215925876	1.176088805	1.128552885	1.332706683	21.09126233	2.522878745	0.190696988	0.982117207	2.048417987	0.297906944	1.151021067	0.977645663	24.8476327	0.324941219	0.070758035	7.288731087	1.143123371	0.093153524	6.646829098	0.028769335	1.541070184	0.594122232	0.105669389	not
X-396_PHKG2	X-396		P15735	P15735	Phosphorylase b kinase gamma catalytic chain, liver/testis isoform	PHKG2	>sp|P15735|PHKG2_HUMAN Phosphorylase b kinase gamma catalytic chain, liver/testis isoform OS=Homo sapiens GN=PHKG2 PE=1 SV=1 XREF(PFAM)=Protein kinase domain (_KINASE_-PROTEIN);	1	13	0.0	87.133	354210.0	437320.0	131757.55	600080.0	615760.0	716050.0	131757.55	131757.55	461040.0	1	1.234634821	0.371975805	1.694136247	1.738403772	2.021540894	0.371975805	0.371975805	1.301600745	18.43424542	6.220300203	10.0	1.370676839	0.697435654	-0.974756447	1.08498333	0.0	22.50709659	1008.744101	0.309661258	0.489622247	1.104776556	0.570511021	0.816228543	0.649117034	0.187676994	0.521448273	0.080595036
X-396_FER	X-396		P16591	P16591	Tyrosine-protein kinase Fer	FER	>sp|P16591|FER_HUMAN Tyrosine-protein kinase Fer OS=Homo sapiens GN=FER PE=1 SV=2 XREF(PFAM)=Fes/CIP4, and EFC/F-BAR homology domain;Protein tyrosine kinase (_KINASE_-PROTEIN);SH2 domain;	1	64	0.0	323.31	21289000.0	20487000.0	20264000.0	25495000.0	23660000.0	21798000.0	20243000.0	21251000.0	21237000.0	1	0.962327963	0.95185307	1.197566819	1.11137207	1.023909061	0.950866645	0.998215041	0.997557424	24.34360485	6.512665086	10.0	1.053862835	0.986237453	-0.09568016	1.02022282	0.953826762	97.37175004	95339.70833	0.047394898	0.059314054	1.022955156	0.073200537	0.326901266	0.945877987	0.024164881	0.047656687	0.0	not
X-396_PRKCA	X-396		P17252;P05129	P17252	Protein kinase C alpha type	PRKCA	>sp|P17252|KPCA_HUMAN Protein kinase C alpha type OS=Homo sapiens GN=PRKCA PE=1 SV=4 XREF(PFAM)=Phorbol esters/diacylglycerol binding domain (C1 domain);C2 domain;Protein kinase domain (_KINASE_-PROTEIN);	2	50	0.0	189.28	8829000.0	5521800.0	8092900.0	8974400.0	7125000.0	8323600.0	6645400.0	7768100.0	7842000.0	1	0.625416242	0.916627025	1.016468456	0.80699966	0.942756824	0.752678673	0.879839166	0.88820931	23.07381861	8.197105983	10.0	0.749512823	0.885351703	0.24015316	0.874287737	0.858028719	48.65924094	2463.422514	0.1571618	0.06416139	0.865316222	0.09903455	0.008971743	1.0	0.0	0.007322998	0.0	not
X-396_PRKACA	X-396		P17612	P17612	cAMP-dependent protein kinase catalytic subunit alpha	PRKACA	>sp|P17612|KAPCA_HUMAN cAMP-dependent protein kinase catalytic subunit alpha OS=Homo sapiens GN=PRKACA PE=1 SV=2 XREF(PFAM)=Protein kinase domain (_KINASE_-PROTEIN);	1	25	0.0	323.31	13763000.0	11505000.0	13833000.0	15897000.0	12688000.0	15012000.0	9968500.0	12669000.0	11726000.0	1	0.835936932	1.0050861	1.155053404	0.921892029	1.090750563	0.724297028	0.920511516	0.851994478	23.71429164	6.280758663	10.0	1.004167306	0.847462527	-0.244778178	0.93530026	0.908956353	14.44552661	584.0210877	0.058666054	0.092760077	0.940196402	0.114332369	1.479063808	0.370220662	0.431539347	0.268700971	0.012403506
X-396_RPL35A	X-396		P18077	P18077	60S ribosomal protein L35a	RPL35A	>sp|P18077|RL35A_HUMAN 60S ribosomal protein L35a OS=Homo sapiens GN=RPL35A PE=1 SV=2 XREF(PFAM)=Ribosomal protein L35Ae;	1	8	0.0	27.803	3370000.0	3709200.0	3005100.0	4108900.0	2883000.0	3650400.0	4411700.0	3163700.0	3089400.0	1	1.100652819	0.891721068	1.21925816	0.855489614	1.083204748	1.309109792	0.938783383	0.916735905	21.68431716	5.597675485	10.0	1.068302258	0.921826508	-0.212752732	1.028944343	0.842279388	95.72804029	12796.97423	0.073765558	0.180687605	1.030449669	0.132840343	0.411971417	0.89890123	0.046288025	0.124728133	3.53e-06
X-396_CSNK2A2	X-396		P19784	P19784	Casein kinase II subunit alpha	CSNK2A2	>sp|P19784|CSK22_HUMAN Casein kinase II subunit alpha OS=Homo sapiens GN=CSNK2A2 PE=1 SV=1 XREF(PFAM)=Protein kinase domain (_KINASE_-PROTEIN);	1	29	0.0	323.31	10889000.0	10109000.0	11110000.0	13277000.0	10720000.0	11463000.0	8763900.0	11076000.0	10438000.0	1	0.928368078	1.020295711	1.219303885	0.98447975	1.052713748	0.804839747	1.017173294	0.958582055	23.37636813	6.382876386	10.0	1.042025833	0.941913873	-0.14572399	0.99547383	0.925039815	117.3860737	8382.719159	0.054714878	0.086512115	0.999598042	0.094687033	0.658487309	0.743294766	0.128838925	0.104623332	0.0	not
X-396_EPHA1	X-396		P21709	P21709	Ephrin type-A receptor 1	EPHA1	>sp|P21709|EPHA1_HUMAN Ephrin type-A receptor 1 OS=Homo sapiens GN=EPHA1 PE=1 SV=4 XREF(PFAM)=Ephrin type-A receptor 2 transmembrane domain;Ephrin receptor ligand binding domain;Fibronectin type III domain;Protein tyrosine kinase (_KINASE_-PROTEIN);SAM dom	1	13	0.0	173.01	643950.0	751260.0	667700.0	131757.55	766860.0	519110.0	450510.0	670020.0	131757.55	1	1.166643373	1.036881745	0.204608355	1.190868856	0.806134017	0.699604007	1.04048451	0.204608355	19.29658915	4.896882708	3.213573614	0.872246318	0.172793418	-2.026201098	0.80540696	0.091196801	408.347015	1907.822714	0.15848151	192.8431631	0.792652564	0.318716447	1.275611831	0.437184851	0.359334896	0.962825256	0.243188021
X-396_PRKACB	X-396		P22694	P22694	cAMP-dependent protein kinase catalytic subunit beta	PRKACB	>sp|P22694|KAPCB_HUMAN cAMP-dependent protein kinase catalytic subunit beta OS=Homo sapiens GN=PRKACB PE=1 SV=2 XREF(PFAM)=Protein kinase domain (_KINASE_-PROTEIN);	1	25	0.0	139.98	1175300.0	1153300.0	811350.0	1442100.0	1522200.0	1693400.0	1057200.0	1387800.0	1162900.0	1	0.981281375	0.690334383	1.227005871	1.295158683	1.44082362	0.899515017	1.180804901	0.989449502	20.16459763	7.728958439	10.0	0.863058658	1.166482665	0.434634342	1.106259045	0.757580756	9.23633782	441.1737207	0.161677182	0.10225325	1.088384962	0.1990615	1.347297243	0.411982871	0.38512084	0.453525009	0.058690263
X-396_JAK1	X-396		P23458	P23458	Tyrosine-protein kinase JAK1	JAK1	>sp|P23458|JAK1_HUMAN Tyrosine-protein kinase JAK1 OS=Homo sapiens GN=JAK1 PE=1 SV=2 XREF(PFAM)=Protein tyrosine kinase (_KINASE_-PROTEIN);	1	56	0.0	323.31	4138600.0	3536900.0	3571800.0	4700800.0	4782600.0	5016200.0	3831700.0	3968600.0	4355700.0	1	0.854612671	0.863045474	1.135843039	1.155608177	1.212052385	0.925844488	0.958923307	1.052457353	21.98071139	7.786736174	10.0	0.882006349	1.065239485	0.272316852	1.031518057	0.920649035	7.031978013	320.0877632	0.089860132	0.056832324	1.020500243	0.115729737	1.504874396	0.362678343	0.440478377	0.305197705	0.019406189
X-396_CDK2	X-396		P24941	P24941	Cyclin-dependent kinase 2	CDK2	>sp|P24941|CDK2_HUMAN Cyclin-dependent kinase 2 OS=Homo sapiens GN=CDK2 PE=1 SV=2 XREF(PFAM)=Protein kinase domain (_KINASE_-PROTEIN);	1	37	0.0	323.31	30229000.0	33454000.0	34880000.0	37364000.0	37662000.0	36122000.0	35400000.0	37230000.0	34827000.0	1	1.106685633	1.153858877	1.236031625	1.245889709	1.194945251	1.171060902	1.231598796	1.152105594	24.84942992	8.489694277	1.591781706	1.003338724	1.203445305	0.133192915	1.193129238	0.992774988	0.24672695	1.558890702	0.041037128	0.01817771	1.181955305	0.054274299	11.16452731	0.009204754	2.035987834	0.183647747	0.00192344	not
X-396_MAPK3	X-396		P27361	P27361	Mitogen-activated protein kinase 3	MAPK3	>sp|P27361|MK03_HUMAN Mitogen-activated protein kinase 3 OS=Homo sapiens GN=MAPK3 PE=1 SV=4 XREF(PFAM)=Protein kinase domain (_KINASE_-PROTEIN);	1	38	0.0	323.31	34671000.0	31911000.0	31039000.0	33212000.0	25254000.0	24836000.0	31017000.0	29049000.0	28450000.0	1	0.920394566	0.895243864	0.957918722	0.728389721	0.716333535	0.894609328	0.837847192	0.820570506	25.04722611	7.296639436	10.0	0.931360682	0.804809802	-0.210692104	0.843605218	0.965290197	12.34940577	537.7403322	0.044700353	0.038711534	0.850071441	0.078506038	3.514874267	0.100545683	0.997636569	0.30210929	0.018763364	not
X-396_MARK3	X-396		P27448	P27448	MAP/microtubule affinity-regulating kinase 3	MARK3	>sp|P27448|MARK3_HUMAN MAP/microtubule affinity-regulating kinase 3 OS=Homo sapiens GN=MARK3 PE=1 SV=4 XREF(PFAM)=Kinase associated domain 1 (NOT KINASE);Protein kinase domain (_KINASE_-PROTEIN);UBA/TS-N domain;	1	54	0.0	323.31	5407100.0	4224800.0	4150700.0	5424500.0	4712800.0	4480900.0	4469200.0	4849200.0	4113800.0	1	0.781343049	0.767638845	1.003217991	0.871594755	0.8287067	0.826542879	0.896820847	0.760814485	22.36642361	8.785897673	0.028656624	1.000202917	0.708702185	-0.032664773	0.84360638	0.946653726	3651.594948	4.025379163	0.095768589	35.26322028	0.849869047	0.071942785	1.140935981	0.489821118	0.309962495	0.011735886	0.0	not
X-396_RPL10	X-396		P27635;Q96L21	P27635	60S ribosomal protein L10	RPL10	>sp|P27635|RL10_HUMAN 60S ribosomal protein L10 OS=Homo sapiens GN=RPL10 PE=1 SV=4 XREF(PFAM)=Ribosomal protein L16p/L10e;	2	14	0.0	164.24	2659300.0	3468100.0	1936300.0	2739700.0	3123500.0	3121000.0	2795100.0	2704000.0	2729600.0	1	1.304140187	0.728123942	1.03023352	1.174557214	1.173617117	1.05106607	1.016808935	1.026435528	21.34261511	8.350861736	10.0	1.202106524	1.033640039	-0.214046894	1.040919326	0.824465032	56.99183282	3310.144131	0.192553416	0.078610027	1.053573236	0.132908534	0.216933616	0.98864803	0.004958295	0.085855802	0.0
X-396_MAPK1	X-396		P28482	P28482	Mitogen-activated protein kinase 1	MAPK1	>sp|P28482|MK01_HUMAN Mitogen-activated protein kinase 1 OS=Homo sapiens GN=MAPK1 PE=1 SV=3 XREF(PFAM)=Protein kinase domain (_KINASE_-PROTEIN);	1	54	0.0	323.31	342770000.0	317960000.0	362650000.0	356440000.0	369130000.0	361310000.0	336550000.0	374580000.0	326760000.0	1	0.927619103	1.057998075	1.03988097	1.076902879	1.054088748	0.981853721	1.092802754	0.953292295	28.35266561	8.258446503	10.0	0.951690441	1.036869512	0.123377872	1.031236394	0.981943016	11.59499097	444.6432205	0.060707543	0.024783885	1.025344422	0.047838034	0.996510015	0.554740338	0.255910253	0.097791146	0.0	not
X-396_EPHA2	X-396		P29317	P29317	Ephrin type-A receptor 2	EPHA2	>sp|P29317|EPHA2_HUMAN Ephrin type-A receptor 2 OS=Homo sapiens GN=EPHA2 PE=1 SV=2 XREF(PFAM)=Ephrin type-A receptor 2 transmembrane domain;Ephrin receptor ligand binding domain;Fibronectin type III domain;Protein tyrosine kinase (_KINASE_-PROTEIN);SAM dom	1	53	0.0	323.31	15489000.0	16399000.0	17569000.0	20702000.0	19983000.0	16374000.0	17450000.0	18009000.0	13008000.0	1	1.058751372	1.13428885	1.336561431	1.290141391	1.057137323	1.126605978	1.162696107	0.839821809	23.88474067	4.868656212	1.578526503	1.165684787	0.746012321	-0.47446719	1.122177955	0.911596407	13.53815239	21.74213957	0.061380134	6.186742824	1.118124773	0.13205684	1.831166571	0.28244751	0.549062249	0.582687481	0.101636285
X-396_EPHB2	X-396		P29323	P29323	Ephrin type-B receptor 2	EPHB2	>sp|P29323|EPHB2_HUMAN Ephrin type-B receptor 2 OS=Homo sapiens GN=EPHB2 PE=1 SV=5 XREF(PFAM)=Ephrin type-A receptor 2 transmembrane domain;Ephrin receptor ligand binding domain;Fibronectin type III domain;GCC2 and GCC3;Protein tyrosine kinase (_KINASE_-PR	1	53	0.0	323.31	124960000.0	140460000.0	134370000.0	155670000.0	186330000.0	148070000.0	121430000.0	155540000.0	151220000.0	1	1.124039693	1.075304097	1.245758643	1.491117157	1.184939181	0.97175096	1.24471831	1.210147247	26.89689112	7.769933649	10.0	1.082842413	1.224884046	0.177821875	1.198146659	0.875213516	10.59800877	447.4358432	0.12093323	0.076484605	1.189657614	0.131129979	0.801373249	0.657556519	0.182066913	0.143398507	0.00018018
X-396_TYK2	X-396		P29597	P29597	Non-receptor tyrosine-protein kinase TYK2	TYK2	>sp|P29597|TYK2_HUMAN Non-receptor tyrosine-protein kinase TYK2 OS=Homo sapiens GN=TYK2 PE=1 SV=3 XREF(PFAM)=Protein tyrosine kinase (_KINASE_-PROTEIN);	1	41	0.0	221.0	687450.0	131757.55	131757.55	131757.55	594820.0	131757.55	556430.0	131757.55	649890.0	1	0.191661284	0.191661284	0.191661284	0.865255655	0.191661284	0.809411594	0.191661284	0.945363299	19.39089526	4.847858929	3.631425034	0.413761154	0.975577	1.185042682	0.460480238	0.0	2381.820286	11685.84917	0.178904498	997.5934015	0.473212431	0.2983234	0.501116447	0.843613244	0.073856611	0.371225966	0.035069889
X-396_WEE1	X-396		P30291	P30291	Wee1-like protein kinase	WEE1	>sp|P30291|WEE1_HUMAN Wee1-like protein kinase OS=Homo sapiens GN=WEE1 PE=1 SV=2 XREF(PFAM)=Protein kinase domain (_KINASE_-PROTEIN);	1	38	0.0	323.31	6476700.0	7175500.0	7025300.0	7216100.0	8563800.0	8054600.0	6754200.0	8544300.0	8090700.0	1	1.107894452	1.08470363	1.114163077	1.322247441	1.243627156	1.042845894	1.319236648	1.249200982	22.62682749	7.428086152	6.354789312	1.082830149	1.237997649	0.193201589	1.195528591	0.948937642	5.117868298	342.3918176	0.063180131	0.05450357	1.186217221	0.100626397	2.301507703	0.203383759	0.691683729	0.235294823	0.007236728
X-396_DNAJA1	X-396		P31689	P31689	DnaJ homolog subfamily A member 1	DNAJA1	>sp|P31689|DNJA1_HUMAN DnaJ homolog subfamily A member 1 OS=Homo sapiens GN=DNAJA1 PE=1 SV=2 XREF(PFAM)=DnaJ domain;DnaJ C terminal domain;DnaJ central domain;	1	14	0.0	172.75	711670.0	469870.0	557010.0	455120.0	671450.0	513750.0	372760.0	375710.0	424770.0	1	0.660235783	0.782680175	0.639509885	0.943485042	0.721893574	0.52378209	0.52792727	0.596863715	19.4408489	6.381280552	4.669589658	0.776303566	0.551759398	-0.492581616	0.671980244	0.839431813	1.35055672	42.48938781	0.067804976	0.10733538	0.680206686	0.1367668	2.491454541	0.179878996	0.745019545	0.713838809	0.149246267
X-396_AKT1	X-396		P31749	P31749	RAC-alpha serine/threonine-protein kinase	AKT1	>sp|P31749|AKT1_HUMAN RAC-alpha serine/threonine-protein kinase OS=Homo sapiens GN=AKT1 PE=1 SV=2 XREF(PFAM)=PH domain;Protein kinase domain (_KINASE_-PROTEIN);Protein kinase C terminal domain (UNCLEAR);	1	33	0.0	227.77	1552200.0	131757.55	1529100.0	2228200.0	1565500.0	1449500.0	1680200.0	1510700.0	1000100.0	1	0.08488439	0.985117897	1.435510888	1.008568483	0.933835846	1.0824636	0.973263755	0.6443113	20.56588303	8.209302403	10.0	0.390589063	1.000106722	1.354785705	0.952319303	0.12369296	22.12069743	1052.700161	0.398332947	0.162619633	0.911417142	0.313923039	0.828512911	0.64221219	0.192321455	0.592977124	0.10526422
X-396_AKT2	X-396		P31751	P31751	RAC-beta serine/threonine-protein kinase	AKT2	>sp|P31751|AKT2_HUMAN RAC-beta serine/threonine-protein kinase OS=Homo sapiens GN=AKT2 PE=1 SV=2 XREF(PFAM)=PH domain;Protein kinase domain (_KINASE_-PROTEIN);Protein kinase C terminal domain (UNCLEAR);	1	33	0.0	236.79	2902600.0	1679500.0	2281100.0	2849900.0	2162700.0	2247000.0	2501800.0	2296400.0	1981100.0	1	0.578619169	0.785881623	0.981843864	0.745090608	0.774133535	0.861916902	0.79115276	0.682526011	21.46891434	10.52287875	4.071694013	1.000004263	0.777863374	-2.96e-09	0.777863374	0.876533258	5232011543.0	10654430366.0	0.140562704	0.05759629	0.786407677	0.104434352	1.060831334	0.524688539	0.280098422	1.19e-16	0.0
X-396_MAP2K2	X-396		P36507	P36507	Dual specificity mitogen-activated protein kinase kinase 2	MAP2K2	>sp|P36507|MP2K2_HUMAN Dual specificity mitogen-activated protein kinase kinase 2 OS=Homo sapiens GN=MAP2K2 PE=1 SV=1 XREF(PFAM)=Protein kinase domain (_KINASE_-PROTEIN);	1	24	0.0	272.31	1750000.0	1661700.0	2028000.0	1647200.0	1080800.0	1919100.0	1842900.0	1580100.0	1601400.0	1	0.949542857	1.158857143	0.941257143	0.6176	1.096628571	1.053085714	0.902914286	0.915085714	20.73892349	7.585956162	10.0	1.04615103	0.916878666	-0.190288411	0.947158215	0.828237235	136.4643513	21629.73704	0.128362565	0.081195794	0.953484615	0.133259627	0.368243719	0.924079199	0.034290806	0.105980347	0.0
X-396_RPL4	X-396		P36578	P36578	60S ribosomal protein L4	RPL4	>sp|P36578|RL4_HUMAN 60S ribosomal protein L4 OS=Homo sapiens GN=RPL4 PE=1 SV=5 XREF(PFAM)=60S ribosomal protein L4 C-terminal domain;Ribosomal protein L4/L1 family;	1	25	0.0	129.05	5541400.0	4666700.0	3980300.0	4628300.0	6154800.0	4948600.0	5206200.0	5351000.0	6124600.0	1	0.842151803	0.718284188	0.835222146	1.110694048	0.893023424	0.939509871	0.965640452	1.105244162	22.40181908	7.396446548	7.139842366	0.81166093	0.999894946	0.300899353	0.946886732	0.909241044	7.734346504	435.9731181	0.075227415	0.065125173	0.935634497	0.11581095	1.261362509	0.442418626	0.354166598	0.311809611	0.020811786
X-396_FLT3	X-396		P36888;P07333	P36888	Receptor-type tyrosine-protein kinase FLT3	FLT3	>sp|P36888|FLT3_HUMAN Receptor-type tyrosine-protein kinase FLT3 OS=Homo sapiens GN=FLT3 PE=1 SV=2 XREF(PFAM)=Immunoglobulin domain;Protein tyrosine kinase (_KINASE_-PROTEIN);	2	21	0.0	130.25	586970.0	455160.0	131757.55	131757.55	670460.0	787020.0	552630.0	653550.0	834370.0	1	0.775439971	0.224470671	0.224470671	1.142238956	1.3408181	0.941496158	1.113429988	1.421486618	19.16292724	7.205653505	7.637595325	0.464569269	1.198459153	1.367215109	0.956784584	0.291122724	3.452412058	126.195073	0.207329207	0.179546423	0.922615643	0.405198564	3.025047134	0.130793514	0.883413792	1.673010935	0.497454052
X-396_BMPR1A	X-396		P36894	P36894	Bone morphogenetic protein receptor type-1A	BMPR1A	>sp|P36894|BMR1A_HUMAN Bone morphogenetic protein receptor type-1A OS=Homo sapiens GN=BMPR1A PE=1 SV=2 XREF(PFAM)=Activin types I and II receptor domain;Protein tyrosine kinase (_KINASE_-PROTEIN);Transforming growth factor beta type I GS-motif;	1	14	0.0	158.3	613310.0	131757.55	665870.0	756460.0	772070.0	512460.0	648160.0	657250.0	524940.0	1	0.214830265	1.085698912	1.233405619	1.258857674	0.835564396	1.056822814	1.07164403	0.855912997	19.22625695	8.224717509	10.0	0.476624568	1.052554684	1.141154328	1.009618155	0.471770679	14.24655977	628.4987759	0.317962263	0.129808256	0.970399828	0.263668047	1.250486025	0.446465191	0.350212395	0.78082005	0.17431953
X-396_ACVR1B	X-396		P36896	P36896	Activin receptor type-1B	ACVR1B	>sp|P36896|ACV1B_HUMAN Activin receptor type-1B OS=Homo sapiens GN=ACVR1B PE=1 SV=1 XREF(PFAM)=Activin types I and II receptor domain;Protein kinase domain (_KINASE_-PROTEIN);Transforming growth factor beta type I GS-motif;	1	14	0.0	129.14	757530.0	759930.0	131757.55	939920.0	856190.0	671210.0	616850.0	131757.55	764820.0	1	1.003168191	0.173930471	1.240769342	1.130239066	0.886050717	0.814291183	0.173930471	1.009623381	19.5309435	5.952145319	10.0	0.888237029	0.579421275	-0.616332058	0.777892021	0.0	180.6927213	37746.33119	0.188762563	0.461892314	0.787429482	0.337112058	0.334968209	0.941810912	0.026036282	0.212868816	0.004510792
X-396_TGFBR1	X-396		P36897;Q8NER5	P36897	TGF-beta receptor type-1	TGFBR1	>sp|P36897|TGFR1_HUMAN TGF-beta receptor type-1 OS=Homo sapiens GN=TGFBR1 PE=1 SV=1 XREF(PFAM)=Activin types I and II receptor domain;Protein kinase domain (_KINASE_-PROTEIN);Transforming growth factor beta type I GS-motif;	2	26	0.0	323.31	5032300.0	4171300.0	5019300.0	6034900.0	5812000.0	4998300.0	4627600.0	4514700.0	4858300.0	1	0.828905272	0.997416688	1.199232955	1.154939093	0.993243646	0.919579516	0.897144447	0.965423365	22.2627865	6.515613851	10.0	1.047974525	0.929298663	-0.17338941	0.988852136	0.909955263	52.32388142	72029.62579	0.065636845	0.080913979	0.993579171	0.107518795	0.539102088	0.81930601	0.08655386	0.116915106	0.0
X-396_TGFBR2	X-396		P37173	P37173	TGF-beta receptor type-2	TGFBR2	>sp|P37173|TGFR2_HUMAN TGF-beta receptor type-2 OS=Homo sapiens GN=TGFBR2 PE=1 SV=2 XREF(PFAM)=Transforming growth factor beta receptor 2 ectodomain;Protein tyrosine kinase (_KINASE_-PROTEIN);	1	12	0.0	80.92	351640.0	131757.55	428330.0	131757.55	131757.55	131757.55	131757.55	131757.55	428690.0	1	0.374694432	1.218092367	0.374694432	0.374694432	0.374694432	0.374694432	0.374694432	1.219116142	18.42373966	4.911862836	3.232452967	0.526127467	1.244810186	1.198129887	0.597315532	0.0	382.3138056	1857.467559	0.168925459	169.7786376	0.609731946	0.327168027	1.018170763	0.544411015	0.264073096	0.674984855	0.134882915
X-396_CSK	X-396		P41240;P42679	P41240	Tyrosine-protein kinase CSK	CSK	>sp|P41240|CSK_HUMAN Tyrosine-protein kinase CSK OS=Homo sapiens GN=CSK PE=1 SV=1 XREF(PFAM)=Protein tyrosine kinase (_KINASE_-PROTEIN);SH2 domain;SH3 domain;	2	49	0.0	323.31	133130000.0	135450000.0	137500000.0	156780000.0	146800000.0	151460000.0	131740000.0	147540000.0	136840000.0	1	1.017426576	1.032825058	1.17764591	1.102681589	1.13768497	0.989559078	1.108240066	1.027867498	26.98826047	7.952895372	10.0	1.01480808	1.088499992	0.101134276	1.077999199	0.976876285	89.28895677	18954.0797	0.049677231	0.031397535	1.072894337	0.055075372	1.061173332	0.524533721	0.280226587	0.075069558	0.0	not
X-396_GARS	X-396		P41250	P41250	Glycine--tRNA ligase	GARS	>sp|P41250|SYG_HUMAN Glycine--tRNA ligase OS=Homo sapiens GN=GARS PE=1 SV=3 XREF(PFAM)=Anticodon binding domain;tRNA synthetase class II core domain (G, H, P, S and T);WHEP-TRS domain;	1	28	0.0	274.23	676420.0	553430.0	495780.0	432450.0	448670.0	458310.0	131757.55	446990.0	508440.0	1	0.818175098	0.732946986	0.639321723	0.663300908	0.677552408	0.194786597	0.660817244	0.751663168	19.36755979	8.344188716	0.886854507	0.994562906	0.590184417	-0.489556884	0.634331049	0.708699451	0.934800599	1.746335425	0.198993329	0.111559439	0.655509757	0.170134167	1.979433074	0.253669908	0.595731049	0.625687107	0.116941154
X-396_PRKCI	X-396		P41743	P41743	Protein kinase C iota type	PRKCI	>sp|P41743|KPCI_HUMAN Protein kinase C iota type OS=Homo sapiens GN=PRKCI PE=1 SV=2 XREF(PFAM)=Phorbol esters/diacylglycerol binding domain (C1 domain);PB1 domain;Protein kinase domain (_KINASE_-PROTEIN);	1	15	0.0	196.87	1576500.0	1959000.0	1173600.0	2158700.0	2650400.0	2624300.0	1795300.0	2300500.0	1845900.0	1	1.24262607	0.744433873	1.36929908	1.681192515	1.664636854	1.138788455	1.459245163	1.170884872	20.58829374	7.643672312	7.983959739	0.996894594	1.41560548	0.505906318	1.323572153	0.68974945	7.964611229	524.9554032	0.198868264	0.125771764	1.301411354	0.261671941	2.038494119	0.243292134	0.613871932	0.65462461	0.127429206
X-396_TEC	X-396		P42680;REV__Q9BZC7	P42680	Tyrosine-protein kinase Tec	TEC	>sp|P42680|TEC_HUMAN Tyrosine-protein kinase Tec OS=Homo sapiens GN=TEC PE=1 SV=2 XREF(PFAM)=BTK motif;PH domain;Protein tyrosine kinase (_KINASE_-PROTEIN);SH2 domain;SH3 domain;	2	51	0.0	323.31	8213100.0	7956100.0	7334300.0	8976900.0	7867200.0	8668800.0	8436500.0	7647600.0	9767000.0	1	0.968708527	0.893000207	1.092997772	0.957884355	1.055484531	1.027200448	0.931146583	1.189197745	22.96949543	4.879989823	3.38734885	0.991980882	1.198650447	0.258496332	1.010828535	0.969476201	485.0074365	2334.957755	0.032298225	68.5008876	1.014932758	0.077326483	2.535826613	0.174923169	0.757152664	0.355949613	0.031145105	not
X-396_ABL2	X-396		P42684	P42684	Abelson tyrosine-protein kinase 2	ABL2	>sp|P42684|ABL2_HUMAN Abelson tyrosine-protein kinase 2 OS=Homo sapiens GN=ABL2 PE=1 SV=1 XREF(PFAM)=F-actin binding;Protein tyrosine kinase (_KINASE_-PROTEIN);SH2 domain;SH3 domain;	1	63	0.0	323.31	27529000.0	21331000.0	22332000.0	22776000.0	24637000.0	22654000.0	21212000.0	23168000.0	20507000.0	1	0.774855607	0.811217262	0.827345708	0.894947147	0.822914018	0.770532893	0.841585237	0.744923535	24.71444887	8.78829275	0.044242433	1.000527333	0.660756637	-0.06054456	0.811191628	0.982168202	448.0541804	1.287270779	0.054473281	7.835433113	0.818907055	0.053003382	5.17962747	0.048054246	1.318268234	0.041404037	0.0
X-396_FRK	X-396		P42685	P42685	Tyrosine-protein kinase FRK	FRK	>sp|P42685|FRK_HUMAN Tyrosine-protein kinase FRK OS=Homo sapiens GN=FRK PE=1 SV=1 XREF(PFAM)=Protein tyrosine kinase (_KINASE_-PROTEIN);SH2 domain;SH3 domain;	1	42	0.0	323.31	16963000.0	17899000.0	19961000.0	22316000.0	20847000.0	19276000.0	19957000.0	19129000.0	17460000.0	1	1.055178919	1.176737605	1.31556918	1.228968932	1.136355597	1.176501798	1.127689678	1.029299063	24.01588801	5.204071611	1.342736862	1.176955282	1.014522122	-0.18940386	1.147785093	0.93870513	4.408185915	10.56141101	0.053818206	0.552117878	1.148217387	0.084136689	0.376796736	0.919302818	0.036541409	0.106824491	0.0	not
X-396_SYK	X-396		P43405;P43403;Q8NFD2	P43405	Tyrosine-protein kinase SYK	SYK	>sp|P43405|KSYK_HUMAN Tyrosine-protein kinase SYK OS=Homo sapiens GN=SYK PE=1 SV=1 XREF(PFAM)=Protein tyrosine kinase (_KINASE_-PROTEIN);SH2 domain;	3	46	0.0	323.31	1689300.0	1762300.0	1873900.0	1645300.0	1242900.0	1506600.0	1771000.0	1698900.0	1447000.0	1	1.043213165	1.109276031	0.973953709	0.735748535	0.891848695	1.048363227	1.005682827	0.856567809	20.68799413	7.539290626	10.0	1.060581711	0.913872314	-0.214791264	0.949947719	0.928996778	57.92072305	35279.83204	0.082164874	0.052533442	0.957935467	0.102624587	1.261030258	0.442541574	0.354045924	0.215944926	0.004847518
X-396_MAPK8	X-396		P45983	P45983	Mitogen-activated protein kinase 8	MAPK8	>sp|P45983|MK08_HUMAN Mitogen-activated protein kinase 8 OS=Homo sapiens GN=MAPK8 PE=1 SV=2 XREF(PFAM)=Protein kinase domain (_KINASE_-PROTEIN);	1	35	0.0	323.31	11557000.0	11859000.0	11076000.0	15807000.0	16505000.0	13811000.0	12702000.0	12717000.0	14212000.0	1	1.026131349	0.958380202	1.367742494	1.42813879	1.195033313	1.099074154	1.100372069	1.229730899	23.46226361	7.803108858	10.0	0.993003161	1.225912575	0.30398586	1.184002279	0.916566669	7.657729187	383.3386779	0.098211878	0.062114411	1.169845448	0.140159015	2.745565482	0.153844497	0.812918034	0.447535432	0.056849882
X-396_MAPK9	X-396		P45984	P45984	Mitogen-activated protein kinase 9	MAPK9	>sp|P45984|MK09_HUMAN Mitogen-activated protein kinase 9 OS=Homo sapiens GN=MAPK9 PE=1 SV=2 XREF(PFAM)=Protein kinase domain (_KINASE_-PROTEIN);	1	21	0.0	227.16	3353500.0	3817000.0	4047900.0	4841800.0	4828300.0	3667800.0	4227100.0	2970700.0	4245700.0	1	1.138213806	1.207067243	1.44380498	1.439779335	1.093722976	1.260503951	0.885850604	1.266050395	21.67723617	6.683944837	10.0	1.283574141	1.114211752	-0.204143192	1.192073312	0.786451973	31.7193401	1965.921245	0.112853169	0.130311764	1.198259568	0.161457997	0.211085564	0.990099611	0.00432111	0.08145656	0.0
X-396_CSNK1A1	X-396		P48729;Q8N752	P48729	Casein kinase I isoform alpha	CSNK1A1	>sp|P48729|KC1A_HUMAN Casein kinase I isoform alpha OS=Homo sapiens GN=CSNK1A1 PE=1 SV=2 XREF(PFAM)=Protein kinase domain (_KINASE_-PROTEIN);	2	23	0.0	283.11	5692800.0	5876200.0	6763500.0	8081500.0	6090000.0	6278200.0	5948800.0	5754500.0	4890900.0	1	1.032216133	1.18807968	1.419600197	1.069772344	1.102831647	1.044969084	1.010838252	0.859137858	22.44070699	5.6244174	0.841697391	1.171850717	0.840577664	-0.418949428	1.076001866	0.88665681	1.667028194	2.105066878	0.091841147	0.378239079	1.081024411	0.141785192	1.259937771	0.442946139	0.35364908	0.422966437	0.049483043
X-396_CSNK1D	X-396		P48730	P48730	Casein kinase I isoform delta	CSNK1D	>sp|P48730|KC1D_HUMAN Casein kinase I isoform delta OS=Homo sapiens GN=CSNK1D PE=1 SV=2 XREF(PFAM)=Protein kinase domain (_KINASE_-PROTEIN);	1	29	0.0	323.31	12512000.0	11788000.0	13547000.0	11840000.0	10613000.0	13462000.0	12086000.0	12253000.0	9897400.0	1	0.94213555	1.082720588	0.94629156	0.848225703	1.07592711	0.965952685	0.979299872	0.791032609	23.57680908	4.974154987	2.178609996	0.980112893	0.773925774	-0.305005777	0.95583481	0.957869463	22.96087953	75.90815313	0.03777817	3.768036458	0.953788671	0.082340061	1.776051019	0.294242859	0.531294069	0.372399195	0.035378054	not
X-396_MAPKAPK2	X-396		P49137	P49137	MAP kinase-activated protein kinase 2	MAPKAPK2	>sp|P49137|MAPK2_HUMAN MAP kinase-activated protein kinase 2 OS=Homo sapiens GN=MAPKAPK2 PE=1 SV=1 XREF(PFAM)=Protein kinase domain (_KINASE_-PROTEIN);	1	16	0.0	75.76	809050.0	131757.55	131757.55	890830.0	878050.0	131757.55	131757.55	131757.55	131757.55	1	0.162854644	0.162854644	1.101081515	1.085285211	0.162854644	0.162854644	0.162854644	0.162854644	19.62586934	6.662386831	10.0	0.66003122	0.160074177	-2.043793677	0.392615686	0.0	30.01972926	2150.494815	0.222013155	0.256359044	0.409743785	0.386134492	1.512433137	0.360506788	0.443086553	1.118126942	0.301492631
X-396_CSNK1E	X-396		P49674	P49674	Casein kinase I isoform epsilon	CSNK1E	>sp|P49674|KC1E_HUMAN Casein kinase I isoform epsilon OS=Homo sapiens GN=CSNK1E PE=1 SV=1 XREF(PFAM)=Protein kinase domain (_KINASE_-PROTEIN);	1	29	0.0	33.928	2613000.0	1448400.0	1940000.0	1522100.0	1836700.0	1657700.0	1669600.0	1801500.0	1618600.0	1	0.554305396	0.742441638	0.582510524	0.702908534	0.634404899	0.638959051	0.689437428	0.619441255	21.31727569	10.52287875	3.946474661	1.000001812	0.648608331	-1e-08	0.648608331	0.959371657	875296444.2	1727702718.0	0.074602608	0.030585557	0.66212429	0.082301207	9.401977007	0.013552893	1.867968005	1.36e-15	0.0
X-396_GSK3A	X-396		P49840	P49840	Glycogen synthase kinase-3 alpha	GSK3A	>sp|P49840|GSK3A_HUMAN Glycogen synthase kinase-3 alpha OS=Homo sapiens GN=GSK3A PE=1 SV=2 XREF(PFAM)=Protein kinase domain (_KINASE_-PROTEIN);	1	40	0.0	323.31	52240000.0	55564000.0	52283000.0	59016000.0	69072000.0	61560000.0	51537000.0	57229000.0	52464000.0	1	1.063629403	1.000823124	1.129709035	1.322205207	1.178407351	0.986542879	1.095501531	1.004287902	25.63865156	6.263441477	10.0	1.130886137	1.036338091	-0.125958941	1.089744436	0.922261421	20.40106135	780.53212	0.058133149	0.091917475	1.092659618	0.096963306	0.369434397	0.923419147	0.034601125	0.069387478	0.0	not
X-396_GSK3B	X-396		P49841	P49841	Glycogen synthase kinase-3 beta	GSK3B	>sp|P49841|GSK3B_HUMAN Glycogen synthase kinase-3 beta OS=Homo sapiens GN=GSK3B PE=1 SV=2 XREF(PFAM)=Protein kinase domain (_KINASE_-PROTEIN);	1	40	0.0	323.31	30321000.0	33679000.0	34117000.0	40100000.0	44016000.0	35590000.0	30731000.0	35325000.0	32502000.0	1	1.110748326	1.12519376	1.322515748	1.451667161	1.173773952	1.013521981	1.165034135	1.071930345	24.853814	6.511352767	10.0	1.23550145	1.094429366	-0.174917858	1.165371906	0.871025791	95.22282848	82619.05526	0.084186929	0.106141163	1.171106976	0.125250557	0.328793416	0.944932946	0.024599009	0.092221491	0.0
X-396_CDK7	X-396		P50613;Q9C098	P50613	Cyclin-dependent kinase 7	CDK7	>sp|P50613|CDK7_HUMAN Cyclin-dependent kinase 7 OS=Homo sapiens GN=CDK7 PE=1 SV=1 XREF(PFAM)=Protein kinase domain (_KINASE_-PROTEIN);	2	26	0.0	323.31	8576300.0	8315500.0	9388700.0	10148000.0	9766000.0	9383200.0	7378500.0	8621300.0	8597500.0	1	0.969590616	1.094726164	1.183260847	1.138719494	1.094084862	0.860336042	1.005247018	1.002471928	23.03192394	6.365178942	10.0	1.094368546	0.967938819	-0.177110903	1.036138168	0.953286844	56.10440917	3556.323088	0.044055584	0.069658577	1.041038407	0.088437027	1.351907318	0.410424633	0.386766581	0.175089107	0.001378327	not
X-396_CDK9	X-396		P50750;Q96Q40	P50750	Cyclin-dependent kinase 9	CDK9	>sp|P50750|CDK9_HUMAN Cyclin-dependent kinase 9 OS=Homo sapiens GN=CDK9 PE=1 SV=3 XREF(PFAM)=Protein kinase domain (_KINASE_-PROTEIN);	2	32	0.0	323.31	25810000.0	28456000.0	25306000.0	30905000.0	25873000.0	29515000.0	25958000.0	26100000.0	25966000.0	1	1.102518404	0.980472685	1.197404107	1.002440914	1.143549012	1.005734212	1.011235955	1.006044169	24.62142681	6.153165712	10.0	1.077227684	1.007691394	-0.096269332	1.048886657	0.961490986	89.78482717	5860.490322	0.040215618	0.063587239	1.050430662	0.063858663	0.433952108	0.885646507	0.052739586	0.053276078	0.0	not
X-396_RPS6KA3	X-396		P51812	P51812	Ribosomal protein S6 kinase alpha-3	RPS6KA3	>sp|P51812|KS6A3_HUMAN Ribosomal protein S6 kinase alpha-3 OS=Homo sapiens GN=RPS6KA3 PE=1 SV=1 XREF(PFAM)=Protein kinase domain (_KINASE_-PROTEIN);Protein kinase C terminal domain (UNCLEAR);	1	60	0.0	323.31	21094000.0	22033000.0	20553000.0	23125000.0	24108000.0	24774000.0	21273000.0	26742000.0	24603000.0	1	1.044515028	0.974352897	1.096283303	1.142884232	1.174457192	1.008485825	1.267753864	1.166350621	24.33032936	5.753985089	10.0	1.072013937	1.217104609	0.183129509	1.116669448	0.962725168	5.794184108	242.6398301	0.036923022	0.090442377	1.113612329	0.087633673	2.12505964	0.229081264	0.640010429	0.213247175	0.00455156	not
X-396_NEK3	X-396		P51956	P51956	Serine/threonine-protein kinase Nek3	NEK3	>sp|P51956|NEK3_HUMAN Serine/threonine-protein kinase Nek3 OS=Homo sapiens GN=NEK3 PE=1 SV=2 XREF(PFAM)=Protein kinase domain (_KINASE_-PROTEIN);	1	17	0.0	167.21	1178500.0	791490.0	1156300.0	881940.0	1132600.0	1058600.0	1046500.0	1397900.0	1046300.0	1	0.671607976	0.981162495	0.748358082	0.961052185	0.898260501	0.887993212	1.186168859	0.887823504	20.16852033	5.91444067	10.0	0.868015838	1.037576755	0.257424793	0.927004467	0.849826593	88.63782356	10355.80857	0.067626927	0.165645743	0.921598349	0.128460395	0.64568432	0.751320451	0.12417479	0.189530172	0.002354239
X-396_MAP2K6	X-396		P52564	P52564	Dual specificity mitogen-activated protein kinase kinase 6	MAP2K6	>sp|P52564|MP2K6_HUMAN Dual specificity mitogen-activated protein kinase kinase 6 OS=Homo sapiens GN=MAP2K6 PE=1 SV=1 XREF(PFAM)=Protein kinase domain (_KINASE_-PROTEIN);	1	20	0.0	306.07	2555700.0	2646500.0	2547500.0	3824200.0	3085800.0	3035700.0	2845800.0	3123200.0	3344400.0	1	1.035528427	0.996791486	1.496341511	1.207418711	1.187815471	1.113510975	1.222052667	1.308604296	21.28528707	7.86078868	10.0	1.010982983	1.250023047	0.306195899	1.210456533	0.92290083	18.73128061	1344.704184	0.095148982	0.060177254	1.194722355	0.134132902	3.066827586	0.127760957	0.893601844	0.471781294	0.064398755
X-396_LIMK1	X-396		P53667	P53667	LIM domain kinase 1	LIMK1	>sp|P53667|LIMK1_HUMAN LIM domain kinase 1 OS=Homo sapiens GN=LIMK1 PE=1 SV=3 XREF(PFAM)=LIM domain;PDZ domain (Also known as DHR or GLGF);Protein tyrosine kinase (_KINASE_-PROTEIN);	1	28	0.0	90.099	1095700.0	565260.0	933750.0	815700.0	858130.0	813280.0	541930.0	563030.0	854190.0	1	0.515889386	0.852194944	0.744455599	0.783179702	0.742246965	0.494597061	0.513854157	0.779583828	20.06342142	6.386706165	8.333462125	0.753730321	0.602347687	-0.32345195	0.683192545	0.749663232	34.72526239	2123.008365	0.084560874	0.133703659	0.689373319	0.134328275	0.829151939	0.641854854	0.19256317	0.266839419	0.012082806
X-396_LIMK2	X-396		P53671	P53671	LIM domain kinase 2	LIMK2	>sp|P53671|LIMK2_HUMAN LIM domain kinase 2 OS=Homo sapiens GN=LIMK2 PE=1 SV=1 XREF(PFAM)=LIM domain;PDZ domain (Also known as DHR or GLGF);Protein tyrosine kinase (_KINASE_-PROTEIN);	1	41	0.0	269.4	4039000.0	2789400.0	3382000.0	3622600.0	2888100.0	3102200.0	3212300.0	3068800.0	2734600.0	1	0.690616489	0.837335974	0.896905175	0.715053231	0.768061401	0.795320624	0.759792028	0.677048774	21.94556672	2.522878745	0.067324269	0.996350816	0.339762378	-0.173914626	0.765987315	0.95587722	242.1250959	0.736433818	0.083671423	13.05658946	0.775900356	0.07628285	3.540240328	0.099252617	1.003258033	0.229067411	0.006417485
X-396_PRKAG1	X-396		P54619	P54619	5-AMP-activated protein kinase subunit gamma-1	PRKAG1	>sp|P54619|AAKG1_HUMAN 5-AMP-activated protein kinase subunit gamma-1 OS=Homo sapiens GN=PRKAG1 PE=1 SV=1 XREF(PFAM)=CBS domain;	1	41	0.0	323.31	43506000.0	49334000.0	47963000.0	60637000.0	70234000.0	64809000.0	46784000.0	57526000.0	53363000.0	1	1.133958534	1.10244564	1.39376178	1.614352043	1.489656599	1.075345929	1.322254402	1.226566451	25.37471104	7.780180241	10.0	1.097933437	1.347624003	0.295627426	1.3012628	0.846407966	7.438596793	326.9388282	0.139226932	0.088054514	1.286291634	0.172395499	1.799381938	0.289172095	0.538843618	0.362030698	0.032687604
X-396_EPHB3	X-396		P54753	P54753	Ephrin type-B receptor 3	EPHB3	>sp|P54753|EPHB3_HUMAN Ephrin type-B receptor 3 OS=Homo sapiens GN=EPHB3 PE=1 SV=2 XREF(PFAM)=Ephrin type-A receptor 2 transmembrane domain;Ephrin receptor ligand binding domain;Fibronectin type III domain;GCC2 and GCC3;Protein tyrosine kinase (_KINASE_-PR	1	35	0.0	186.84	2795900.0	2865800.0	3389700.0	2990500.0	3003700.0	2940200.0	3016300.0	2929600.0	2765600.0	1	1.025000894	1.212382417	1.069601917	1.074323116	1.051611288	1.078829715	1.047820022	0.989162703	21.41488133	4.837620052	0.642920778	1.090109943	0.926343249	-0.138796972	1.0638712	0.972811703	11.89994842	3.767060514	0.05028719	1.323164558	1.064465275	0.055311362	0.404774324	0.903164425	0.044233177	0.080530549	0.0	not
X-396_EPHB4	X-396		P54760	P54760	Ephrin type-B receptor 4	EPHB4	>sp|P54760|EPHB4_HUMAN Ephrin type-B receptor 4 OS=Homo sapiens GN=EPHB4 PE=1 SV=2 XREF(PFAM)=Ephrin type-A receptor 2 transmembrane domain;Ephrin receptor ligand binding domain;Fibronectin type III domain;GCC2 and GCC3;Protein tyrosine kinase (_KINASE_-PR	1	42	0.0	323.31	7104500.0	9143300.0	8172000.0	8647100.0	8179500.0	8111100.0	8696200.0	9096800.0	8428500.0	1	1.286973045	1.150256879	1.217129988	1.151312548	1.141684848	1.224041101	1.280427898	1.186360757	22.76030169	8.78646556	0.015670224	0.999989039	1.395808108	0.017049855	1.205972696	0.980144011	12565.99651	3.857400962	0.068513052	89.83882307	1.197872421	0.061316214	3.759675028	0.088964701	1.050782277	0.003714873	0.0
X-396_EPHA4	X-396		P54764	P54764	Ephrin type-A receptor 4	EPHA4	>sp|P54764|EPHA4_HUMAN Ephrin type-A receptor 4 OS=Homo sapiens GN=EPHA4 PE=1 SV=1 XREF(PFAM)=Ephrin type-A receptor 2 transmembrane domain;Ephrin receptor ligand binding domain;Fibronectin type III domain;Protein tyrosine kinase (_KINASE_-PROTEIN);SAM dom	1	27	0.0	238.16	3363800.0	3805500.0	3292800.0	3606000.0	2986200.0	3371100.0	3183200.0	3933700.0	3717100.0	1	1.131309828	0.978892919	1.072001903	0.887746002	1.002170165	0.94631072	1.169421488	1.105030026	21.6816605	5.747228146	10.0	1.000903566	1.137336021	0.184355573	1.042663815	0.960776104	6.228961323	265.8270794	0.036742577	0.09000038	1.039805028	0.083926805	1.585452912	0.340364323	0.468055969	0.195118802	0.002805836	not
X-396_AK2	X-396		P54819	P54819	Adenylate kinase 2, mitochondrial;Adenylate kinase 2, mitochondrial, N-terminally processed	AK2	>sp|P54819|KAD2_HUMAN Adenylate kinase 2, mitochondrial OS=Homo sapiens GN=AK2 PE=1 SV=2 XREF(PFAM)=Adenylate kinase, active site lid (_KINASE_-METABOLIC);	1	13	0.0	95.549	889040.0	1014100.0	1100700.0	913780.0	625090.0	553950.0	1117700.0	689450.0	855090.0	1	1.140668586	1.238077027	1.027827769	0.703106722	0.623087825	1.257198776	0.775499415	0.961812742	19.76188881	7.509715429	7.630443056	1.154868088	0.866420778	-0.414588319	0.939481836	0.703941885	6.679853871	3882.405465	0.157114369	0.112674507	0.956458003	0.20064439	1.032082876	0.53788929	0.269307103	0.37277578	0.035477168
X-396_CDK5	X-396		Q00535	Q00535	Cyclin-dependent-like kinase 5	CDK5	>sp|Q00535|CDK5_HUMAN Cyclin-dependent-like kinase 5 OS=Homo sapiens GN=CDK5 PE=1 SV=3 XREF(PFAM)=Protein kinase domain (_KINASE_-PROTEIN);	1	33	0.0	323.31	54143000.0	44841000.0	52437000.0	58644000.0	66095000.0	57012000.0	46760000.0	48499000.0	51425000.0	1	0.828195704	0.968490848	1.083131707	1.220748758	1.052989306	0.863638882	0.895757531	0.949799605	25.69027149	6.278450804	10.0	1.034715274	0.90662984	-0.19064828	0.978499472	0.909222821	17.50239493	700.3714551	0.059797663	0.094549326	0.982492942	0.111146744	0.742490138	0.691939459	0.159931902	0.150034444	0.000328825
X-396_CDK16	X-396		Q00536;O94921	Q00536	Cyclin-dependent kinase 16	CDK16	>sp|Q00536|CDK16_HUMAN Cyclin-dependent kinase 16 OS=Homo sapiens GN=CDK16 PE=1 SV=1 XREF(PFAM)=Protein kinase domain (_KINASE_-PROTEIN);	2	22	0.0	90.38	410880.0	131757.55	131757.55	131757.55	131757.55	366690.0	262230.0	344320.0	285230.0	1	0.320671607	0.320671607	0.320671607	0.320671607	0.89245035	0.638215537	0.838006231	0.694192952	18.64835758	6.777951789	10.0	0.377011581	0.763703461	1.018403723	0.59501619	0.252406096	7.255648056	317.6270024	0.149002733	0.172053712	0.579285438	0.235660318	0.923123932	0.591342133	0.228161177	0.585526178	0.102634814
X-396_MAP2K1	X-396		Q02750	Q02750	Dual specificity mitogen-activated protein kinase kinase 1	MAP2K1	>sp|Q02750|MP2K1_HUMAN Dual specificity mitogen-activated protein kinase kinase 1 OS=Homo sapiens GN=MAP2K1 PE=1 SV=2 XREF(PFAM)=Protein kinase domain (_KINASE_-PROTEIN);	1	22	0.0	296.47	838000.0	677110.0	946980.0	905150.0	679290.0	857570.0	1033800.0	731390.0	695810.0	1	0.80800716	1.130047733	1.080131265	0.810608592	1.023353222	1.233651551	0.87278043	0.830322196	19.67659072	5.585956937	10.0	1.015324286	0.842397744	-0.269367106	0.969365677	0.846014728	85.9560504	13625.49702	0.070798804	0.173420587	0.97117863	0.135635061	0.615146338	0.770626833	0.113155873	0.192223138	0.00256671
X-396_EIF4G1	X-396		Q04637;O43432;REV__Q8NEG2	Q04637	Eukaryotic translation initiation factor 4 gamma 1	EIF4G1	>sp|Q04637|IF4G1_HUMAN Eukaryotic translation initiation factor 4 gamma 1 OS=Homo sapiens GN=EIF4G1 PE=1 SV=4 XREF(PFAM)=MA3 domain;MIF4G domain;eIF4-gamma/eIF5/eIF2-epsilon;	3	31	0.0	72.593	501260.0	131757.55	391760.0	131757.55	131757.55	131757.55	131757.55	131757.55	131757.55	1	0.262852711	0.781550493	0.262852711	0.262852711	0.262852711	0.262852711	0.262852711	0.262852711	18.93519959	9.387397827	0.309499999	0.994525595	0.208920977	-1.057721514	0.319453021	0.509016386	2.284844505	0.789852847	0.198771209	0.331693485	0.351054274	0.197458583	5.276832673	0.046294523	1.334470387	2.091405446	0.629911477
X-396_ACVR1	X-396		Q04771	Q04771	Activin receptor type-1	ACVR1	>sp|Q04771|ACVR1_HUMAN Activin receptor type-1 OS=Homo sapiens GN=ACVR1 PE=1 SV=1 XREF(PFAM)=Activin types I and II receptor domain;Protein kinase domain (_KINASE_-PROTEIN);Transforming growth factor beta type I GS-motif;	1	13	0.0	84.02	1193100.0	821660.0	1230700.0	1087300.0	1831200.0	1449600.0	982830.0	1756400.0	1401900.0	1	0.688676557	1.031514542	0.911323443	1.534825245	1.21498617	0.823761629	1.472131422	1.175006286	20.18628354	7.383528479	9.854438049	0.896199944	1.246965155	0.476528609	1.147054046	0.642776204	63.03501316	4456.89429	0.161464909	0.139831321	1.125845084	0.247417194	1.493772084	0.36589836	0.436639537	0.519982672	0.080104698
X-396_MST1R	X-396		Q04912	Q04912	Macrophage-stimulating protein receptor;Macrophage-stimulating protein receptor alpha chain;Macrophage-stimulating protein receptor beta chain	MST1R	>sp|Q04912|RON_HUMAN Macrophage-stimulating protein receptor OS=Homo sapiens GN=MST1R PE=1 SV=2 XREF(PFAM)=Protein tyrosine kinase (_KINASE_-PROTEIN);Sema domain;IPT/TIG domain;	1	23	0.0	189.04	921690.0	1031700.0	840370.0	888340.0	1041400.0	1029200.0	776870.0	865940.0	806550.0	1	1.119356834	0.911770769	0.963816468	1.12988098	1.116644425	0.842875587	0.939513285	0.875077304	19.81392207	6.246216184	10.0	1.040433857	0.892774735	-0.220817146	0.976817234	0.950267491	10.40390296	409.6217524	0.044350731	0.070125347	0.981314634	0.097370551	2.194381141	0.218492196	0.660564069	0.276407338	0.013770239	not
X-396_PTK2	X-396		Q05397	Q05397	Focal adhesion kinase 1	PTK2	>sp|Q05397|FAK1_HUMAN Focal adhesion kinase 1 OS=Homo sapiens GN=PTK2 PE=1 SV=2 XREF(PFAM)=FERM central domain;Focal adhesion targeting region;Protein tyrosine kinase (_KINASE_-PROTEIN);	1	90	0.0	323.31	77873000.0	83314000.0	74971000.0	84199000.0	86663000.0	76882000.0	77431000.0	76086000.0	59927000.0	1	1.069870173	0.962734195	1.081234831	1.112876093	0.987274152	0.994324092	0.97705238	0.769547854	26.21461987	4.726114234	0.839264706	1.042768055	0.584155	-0.438946817	0.988894995	0.981555354	4.44352809	1.986919141	0.03311115	1.778364195	0.988139713	0.092347305	7.513457633	0.022154762	1.654532911	1.036830385	0.271091515	not
X-396_PRKCD	X-396		Q05655	Q05655	Protein kinase C delta type;Protein kinase C delta type regulatory subunit;Protein kinase C delta type catalytic subunit	PRKCD	>sp|Q05655|KPCD_HUMAN Protein kinase C delta type OS=Homo sapiens GN=PRKCD PE=1 SV=2 XREF(PFAM)=Phorbol esters/diacylglycerol binding domain (C1 domain);Protein kinase domain (_KINASE_-PROTEIN);Protein kinase C terminal domain (UNCLEAR);	1	39	0.0	219.15	1981300.0	1507500.0	1776400.0	1869100.0	1872400.0	1655100.0	1474600.0	1629400.0	1640000.0	1	0.760864079	0.896583052	0.943370514	0.945036087	0.835360622	0.74425882	0.82238934	0.827739363	20.91801591	6.561196627	7.877982736	0.89828046	0.80337821	-0.161086619	0.849920222	0.956125211	12.94760422	2659.472568	0.043485927	0.050420366	0.853178177	0.070452238	1.44863035	0.379372617	0.420934019	0.15837176	0.000589848	not
X-396_BTK	X-396		Q06187	Q06187	Tyrosine-protein kinase BTK	BTK	>sp|Q06187|BTK_HUMAN Tyrosine-protein kinase BTK OS=Homo sapiens GN=BTK PE=1 SV=3 XREF(PFAM)=BTK motif;PH domain;Protein tyrosine kinase (_KINASE_-PROTEIN);SH2 domain;SH3 domain;	1	78	0.0	323.31	157070000.0	143130000.0	156520000.0	168630000.0	151530000.0	146660000.0	144850000.0	157690000.0	150930000.0	1	0.911249761	0.996498377	1.073597759	0.964729102	0.933723817	0.922200293	1.003947285	0.960909149	27.22683241	7.068492913	10.0	0.997063806	0.959132998	-0.055954951	0.972924505	0.982288646	353.7141624	51640.84432	0.033862256	0.029431038	0.974205523	0.043760645	0.423395381	0.892053672	0.049609015	0.024575086	0.0	not
X-396_TNK2	X-396		Q07912	Q07912	Activated CDC42 kinase 1	TNK2	>sp|Q07912|ACK1_HUMAN Activated CDC42 kinase 1 OS=Homo sapiens GN=TNK2 PE=1 SV=3 XREF(PFAM)=GTPase binding;EGFR receptor inhibitor Mig-6;Protein tyrosine kinase (_KINASE_-PROTEIN);Variant SH3 domain;	1	30	0.0	231.18	2412500.0	2248600.0	2209200.0	2510000.0	1940800.0	2313800.0	2246900.0	2437800.0	2460800.0	1	0.932062176	0.91573057	1.040414508	0.804476684	0.959088083	0.931357513	1.010487047	1.020020725	21.20209751	5.740973868	6.242754445	0.93415117	1.016348071	0.121666627	0.959182081	0.965048851	1.991040704	52.23793867	0.033398481	0.081793451	0.957514548	0.062277205	0.567753098	0.80091439	0.096413903	0.079167226	0.0	not
X-396_DDR1	X-396		Q08345	Q08345	Epithelial discoidin domain-containing receptor 1	DDR1	>sp|Q08345|DDR1_HUMAN Epithelial discoidin domain-containing receptor 1 OS=Homo sapiens GN=DDR1 PE=1 SV=1 XREF(PFAM)=F5/8 type C domain;Protein tyrosine kinase (_KINASE_-PROTEIN);	1	26	0.0	129.63	3860200.0	2827000.0	3931000.0	3273900.0	3104500.0	3559900.0	3114900.0	3527800.0	3940100.0	1	0.732345474	1.018341019	0.848116678	0.804232941	0.922206103	0.806927102	0.913890472	1.020698409	21.88024417	5.247956086	2.290347578	0.868478072	1.015765755	0.221527645	0.895327684	0.921675551	5.87987753	43.98482095	0.049610266	0.351253613	0.894551598	0.085791118	0.563914053	0.8033778	0.095080174	0.153218409	0.000418489	not
X-396_MAP4K2_$$	X-396	$$	Q12851	Q12851	Mitogen-activated protein kinase kinase kinase kinase 2	MAP4K2	>sp|Q12851|M4K2_HUMAN Mitogen-activated protein kinase kinase kinase kinase 2 OS=Homo sapiens GN=MAP4K2 PE=1 SV=2 XREF(PFAM)=CNH domain;Protein kinase domain (_KINASE_-PROTEIN);	1	23	0.0	323.31	1453800.0	1145600.0	1204900.0	1170200.0	891480.0	520670.0	131757.55	131757.55	131757.55	1	0.788003852	0.828793507	0.804925024	0.613206768	0.358144174	0.090629763	0.090629763	0.090629763	20.47139738	6.728599416	1.434687232	0.845314675	0.075456999	-3.472228845	0.420907137	0.941440385	0.124322176	0.526757209	0.046441157	0.058116879	0.45141656	0.328972505	79.80852966	7.75e-05	4.110433894	27.70990558	2.970356385	down
X-396_STK4	X-396		Q13043	Q13043	Serine/threonine-protein kinase 4;Serine/threonine-protein kinase 4 37kDa subunit;Serine/threonine-protein kinase 4 18kDa subunit	STK4	>sp|Q13043|STK4_HUMAN Serine/threonine-protein kinase 4 OS=Homo sapiens GN=STK4 PE=1 SV=2 XREF(PFAM)=C terminal SARAH domain of Mst1;Protein kinase domain (_KINASE_-PROTEIN);	1	32	0.0	323.31	3682600.0	3626100.0	3525500.0	3724600.0	2944400.0	3028800.0	3775000.0	2614800.0	3260600.0	1	0.984657579	0.957339923	1.011404986	0.799543801	0.822462391	1.025090968	0.710041818	0.885407049	21.81229327	7.271460784	10.0	0.98474641	0.842525183	-0.225032444	0.887019732	0.937724029	11.12805881	431.6204262	0.061489036	0.053250922	0.894163927	0.097644378	1.810256505	0.286847883	0.542348351	0.263725696	0.011554739	not
X-396_PRKAA1	X-396		Q13131;P54646	Q13131	5-AMP-activated protein kinase catalytic subunit alpha-1	PRKAA1	>sp|Q13131|AAPK1_HUMAN 5-AMP-activated protein kinase catalytic subunit alpha-1 OS=Homo sapiens GN=PRKAA1 PE=1 SV=4 XREF(PFAM)=Adenylate sensor of SNF1-like protein kinase;Protein kinase domain (_KINASE_-PROTEIN);	2	43	0.0	323.31	46519000.0	46238000.0	46163000.0	53768000.0	56956000.0	56557000.0	47221000.0	53852000.0	44839000.0	1	0.993959457	0.992347213	1.155828801	1.224359939	1.215782798	1.015090608	1.157634515	0.963885724	25.47131675	7.787508057	10.0	0.993984593	1.118915849	0.170806137	1.095948153	0.946066967	8.843635788	404.3086789	0.076316279	0.048266472	1.088433262	0.091701705	1.26148556	0.442373102	0.354211288	0.163036889	0.000773657	not
X-396_MAP2K5	X-396		Q13163	Q13163	Dual specificity mitogen-activated protein kinase kinase 5	MAP2K5	>sp|Q13163|MP2K5_HUMAN Dual specificity mitogen-activated protein kinase kinase 5 OS=Homo sapiens GN=MAP2K5 PE=1 SV=2 XREF(PFAM)=PB1 domain;Protein kinase domain (_KINASE_-PROTEIN);	1	16	0.0	284.97	3653900.0	2621000.0	3162000.0	2800200.0	3037300.0	3362600.0	2820600.0	3065700.0	2646300.0	1	0.717315745	0.865376721	0.766359233	0.831248803	0.920276964	0.771942308	0.83902132	0.724239853	21.80100572	8.787966272	0.02098792	1.000086694	0.63156492	-0.031768133	0.80575874	0.956952561	6729.781887	3.814603256	0.084339437	60.055685	0.813454854	0.06726716	2.242922806	0.211465412	0.674760657	0.011823774	0.0
X-396_STK3	X-396		Q13188	Q13188	Serine/threonine-protein kinase 3;Serine/threonine-protein kinase 3 36kDa subunit;Serine/threonine-protein kinase 3 20kDa subunit	STK3	>sp|Q13188|STK3_HUMAN Serine/threonine-protein kinase 3 OS=Homo sapiens GN=STK3 PE=1 SV=2 XREF(PFAM)=C terminal SARAH domain of Mst1;Protein kinase domain (_KINASE_-PROTEIN);	1	33	0.0	314.98	5560600.0	5031700.0	6104300.0	6709300.0	5615600.0	5396100.0	5251800.0	6560100.0	5629500.0	1	0.904884365	1.097777218	1.206578427	1.009891019	0.970416861	0.944466424	1.17974679	1.012390749	22.40680913	8.263141979	10.0	0.936482949	1.063687622	0.183255998	1.055424204	0.933835978	14.59877534	556.7230353	0.11709974	0.047806027	1.046613675	0.090072148	0.603471645	0.778058565	0.108987712	0.130727721	2.68e-05	not
X-396_MAP3K1_$$	X-396	$$	Q13233	Q13233	Mitogen-activated protein kinase kinase kinase 1	MAP3K1	>sp|Q13233|M3K1_HUMAN Mitogen-activated protein kinase kinase kinase 1 OS=Homo sapiens GN=MAP3K1 PE=1 SV=4 XREF(PFAM)=Protein kinase domain (_KINASE_-PROTEIN);	1	70	0.0	323.31	13753000.0	13540000.0	12468000.0	13022000.0	11251000.0	9686200.0	7948100.0	7204200.0	2758400.0	1	0.98451247	0.90656584	0.94684796	0.818076056	0.704297244	0.577917545	0.523827529	0.200567149	23.71324302	5.638108069	0.467122784	1.0130252	0.001	-2.042499191	0.679245065	0.987737137	0.441958704	0.125973914	0.037812302	0.214123657	0.696911163	0.248638243	143.0423373	1.78e-05	4.749977593	21.38106689	2.697765954	down
X-396_ROCK1	X-396		Q13464	Q13464	Rho-associated protein kinase 1	ROCK1	>sp|Q13464|ROCK1_HUMAN Rho-associated protein kinase 1 OS=Homo sapiens GN=ROCK1 PE=1 SV=1 XREF(PFAM)=Protein kinase domain (_KINASE_-PROTEIN);Protein kinase C terminal domain (UNCLEAR);Rho Binding;	1	138	0.0	323.31	39575000.0	36946000.0	36428000.0	41187000.0	43872000.0	40312000.0	37004000.0	42017000.0	44676000.0	1	0.933569172	0.920480101	1.040732786	1.108578648	1.018622868	0.935034744	1.061705622	1.128894504	25.23808601	7.711304861	6.506479465	0.93924304	1.052685908	0.164503703	1.029669081	0.972274581	1.751486049	58.07221875	0.053107284	0.03357982	1.023162447	0.070183409	1.515709394	0.359570722	0.444215678	0.165341314	0.000874697	not
X-396_TNK1	X-396		Q13470	Q13470	Non-receptor tyrosine-protein kinase TNK1	TNK1	>sp|Q13470|TNK1_HUMAN Non-receptor tyrosine-protein kinase TNK1 OS=Homo sapiens GN=TNK1 PE=1 SV=3 XREF(PFAM)=Protein tyrosine kinase (_KINASE_-PROTEIN);	1	24	0.0	119.71	3359800.0	3262300.0	2816400.0	2874500.0	2237400.0	2618800.0	2746600.0	2537000.0	3650500.0	1	0.970980416	0.838264182	0.855556878	0.665932496	0.779451158	0.817489136	0.755104471	1.086523007	21.67994393	4.903719189	3.234014966	0.818720571	1.097762749	0.40265825	0.845822244	0.899109494	343.1589579	1639.6679	0.05427982	61.74169345	0.850799269	0.111712816	1.418001758	0.388875047	0.410189923	0.4370371	0.053665166
X-396_CAMK2G	X-396		Q13555	Q13555	Calcium/calmodulin-dependent protein kinase type II subunit gamma	CAMK2G	>sp|Q13555|KCC2G_HUMAN Calcium/calmodulin-dependent protein kinase type II subunit gamma OS=Homo sapiens GN=CAMK2G PE=1 SV=3 XREF(PFAM)=Calcium/calmodulin dependent protein kinase II association domain (NOT KINASE);Protein kinase domain (_KINASE_-PROTEIN);	1	40	0.0	323.31	47017000.0	50870000.0	50307000.0	52010000.0	60642000.0	49539000.0	44894000.0	49467000.0	50042000.0	1	1.081949082	1.06997469	1.106195631	1.2897888	1.053640173	0.954846119	1.052108812	1.064338431	25.48667915	6.566867845	10.0	1.125336692	1.02941054	-0.12853825	1.07631869	0.948485362	105.219799	23916.91834	0.05260363	0.0607865	1.079301104	0.079953256	0.534642999	0.822167224	0.085039841	0.082787284	0.0	not
X-396_CAMK2D	X-396		Q13557	Q13557	Calcium/calmodulin-dependent protein kinase type II subunit delta	CAMK2D	>sp|Q13557|KCC2D_HUMAN Calcium/calmodulin-dependent protein kinase type II subunit delta OS=Homo sapiens GN=CAMK2D PE=1 SV=3 XREF(PFAM)=Calcium/calmodulin dependent protein kinase II association domain (NOT KINASE);Protein kinase domain (_KINASE_-PROTEIN);	1	47	0.0	323.31	143710000.0	142490000.0	145220000.0	161020000.0	183850000.0	174970000.0	147170000.0	162910000.0	163400000.0	1	0.991510681	1.010507272	1.120450908	1.279312504	1.217521397	1.024076265	1.133602394	1.137012038	27.09858521	7.718367153	3.897329441	0.996837821	1.154295146	0.211414752	1.122622875	0.965929935	0.555442509	9.590652329	0.061895959	0.038926375	1.11339744	0.088099441	2.885801428	0.141640618	0.848812188	0.285895932	0.015537477	not
X-396_DYRK1A	X-396		Q13627	Q13627	Dual specificity tyrosine-phosphorylation-regulated kinase 1A	DYRK1A	>sp|Q13627|DYR1A_HUMAN Dual specificity tyrosine-phosphorylation-regulated kinase 1A OS=Homo sapiens GN=DYRK1A PE=1 SV=2 XREF(PFAM)=Protein kinase domain (_KINASE_-PROTEIN);	1	19	0.0	86.381	448270.0	407910.0	131757.55	131757.55	131757.55	454280.0	462760.0	487610.0	425700.0	1	0.909964976	0.293924532	0.293924532	0.293924532	1.013407098	1.032324269	1.087759609	0.94965088	18.77400843	6.726822991	10.0	0.481202898	1.024286465	1.089902017	0.780434374	0.256051695	7.251504217	349.2592275	0.168565638	0.194643039	0.758932456	0.328310387	1.763224559	0.297080428	0.52712596	0.996642956	0.255960399
X-396_PTK6	X-396		Q13882	Q13882	Protein-tyrosine kinase 6	PTK6	>sp|Q13882|PTK6_HUMAN Protein-tyrosine kinase 6 OS=Homo sapiens GN=PTK6 PE=1 SV=1 XREF(PFAM)=Protein tyrosine kinase (_KINASE_-PROTEIN);SH2 domain;SH3 domain;	1	18	0.0	72.924	504950.0	131757.55	481240.0	512830.0	411430.0	532470.0	131757.55	131757.55	131757.55	1	0.260931874	0.953044856	1.015605505	0.814793544	1.054500446	0.260931874	0.260931874	0.260931874	18.94578101	6.227477884	10.0	0.842552542	0.260300085	-1.694590872	0.594425783	0.309581105	10.06864452	434.5874659	0.134344004	0.212418603	0.611767208	0.339602846	3.533824856	0.099577485	1.001838846	2.089210288	0.629249986
X-396_CDK13	X-396		Q14004	Q14004	Cyclin-dependent kinase 13	CDK13	>sp|Q14004|CDK13_HUMAN Cyclin-dependent kinase 13 OS=Homo sapiens GN=CDK13 PE=1 SV=2 XREF(PFAM)=Protein kinase domain (_KINASE_-PROTEIN);	1	32	0.0	138.59	547550.0	131757.55	131757.55	131757.55	131757.55	131757.55	131757.55	131757.55	539110.0	1	0.240631084	0.240631084	0.240631084	0.240631084	0.240631084	0.240631084	0.240631084	0.984585883	19.06263119	4.965853737	2.560942674	0.276066966	1.024103893	1.817372183	0.361153054	0.0	47.90541474	194.3552411	0.135979243	24.58196478	0.369985342	0.258160516	1.495054177	0.365524652	0.437083327	1.069569392	0.283371381
X-396_IKBKE	X-396		Q14164	Q14164	Inhibitor of nuclear factor kappa-B kinase subunit epsilon	IKBKE	>sp|Q14164|IKKE_HUMAN Inhibitor of nuclear factor kappa-B kinase subunit epsilon OS=Homo sapiens GN=IKBKE PE=1 SV=1 XREF(PFAM)=Protein kinase domain (_KINASE_-PROTEIN);	1	18	0.0	69.136	491460.0	131757.55	405240.0	438590.0	525550.0	318490.0	131757.55	489570.0	463170.0	1	0.268094148	0.824563545	0.892422578	1.06936475	0.648048671	0.268094148	0.996154316	0.942436821	18.90671447	5.640614605	10.0	0.69840656	0.972751394	0.478004033	0.775067824	0.143375094	60.10602506	5103.688874	0.148056536	0.362662218	0.771571638	0.264078713	0.350776492	0.933567562	0.029854247	0.19661082	0.002933351
X-396_PTK2B	X-396		Q14289	Q14289	Protein-tyrosine kinase 2-beta	PTK2B	>sp|Q14289|FAK2_HUMAN Protein-tyrosine kinase 2-beta OS=Homo sapiens GN=PTK2B PE=1 SV=2 XREF(PFAM)=FERM central domain;Focal adhesion targeting region;Protein tyrosine kinase (_KINASE_-PROTEIN);	1	95	0.0	323.31	47054000.0	48424000.0	50697000.0	52883000.0	54523000.0	51024000.0	50941000.0	53318000.0	48709000.0	1	1.029115484	1.077421686	1.123878948	1.15873252	1.084371148	1.082607217	1.133123645	1.035172355	25.48781403	8.277330487	2.38203022	1.004619897	1.101997468	0.104893676	1.094993696	0.990755019	0.477999495	3.798927991	0.044655104	0.018838811	1.088823888	0.04122935	2.840602344	0.145425129	0.837360543	0.099115667	0.0	not
X-396_MELK	X-396		Q14680;P35240	Q14680	Maternal embryonic leucine zipper kinase	MELK	>sp|Q14680|MELK_HUMAN Maternal embryonic leucine zipper kinase OS=Homo sapiens GN=MELK PE=1 SV=3 XREF(PFAM)=Kinase associated domain 1 (NOT KINASE);Protein kinase domain (_KINASE_-PROTEIN);	2	19	0.0	90.117	461380.0	131757.55	459080.0	619600.0	512460.0	746020.0	493700.0	131757.55	493700.0	1	0.285572738	0.995014955	1.342927739	1.110711344	1.616931813	1.070050717	0.285572738	1.070050717	18.81559594	5.887910266	10.0	1.091226633	0.675401067	-0.692134396	0.949322882	0.0	79.59422295	7097.109124	0.209333604	0.512757947	0.961858078	0.392050191	0.38094228	0.916959417	0.037649885	0.247108613	0.008918146
X-396_RPS6KA1	X-396		Q15418;Q96GX5;O60307;Q9Y2H9;Q6P0Q8;O15021	Q15418	Ribosomal protein S6 kinase alpha-1	RPS6KA1	>sp|Q15418|KS6A1_HUMAN Ribosomal protein S6 kinase alpha-1 OS=Homo sapiens GN=RPS6KA1 PE=1 SV=2 XREF(PFAM)=Protein kinase domain (_KINASE_-PROTEIN);Protein kinase C terminal domain (UNCLEAR);	6	66	0.0	323.31	45181000.0	48669000.0	48529000.0	55205000.0	46581000.0	52049000.0	48763000.0	50437000.0	50612000.0	1	1.077200593	1.074101946	1.221863173	1.030986477	1.152010801	1.079281114	1.116332086	1.120205396	25.42921287	8.614807422	1.728525563	1.001711138	1.115749243	0.061688186	1.111975408	0.979467336	0.831807632	7.258379108	0.067113853	0.029176397	1.105914586	0.04931677	1.272523111	0.43831287	0.358215778	0.035888891	0.0	not
X-396_MAPK11	X-396		Q15759	Q15759	Mitogen-activated protein kinase 11	MAPK11	>sp|Q15759|MK11_HUMAN Mitogen-activated protein kinase 11 OS=Homo sapiens GN=MAPK11 PE=1 SV=2 XREF(PFAM)=Protein kinase domain (_KINASE_-PROTEIN);	1	10	0.0	80.34	504030.0	131757.55	131757.55	131757.55	610400.0	541840.0	131757.55	560020.0	589110.0	1	0.26140815	0.26140815	0.26140815	1.211039025	1.075015376	0.26140815	1.111084658	1.168799476	18.94315008	7.283441191	10.0	0.343058855	0.973275883	1.504392699	0.77799722	0.0	12.31792579	501.6882382	0.268739416	0.232734526	0.746134374	0.407584842	1.157162293	0.483091904	0.31597024	0.812038301	0.186093786
X-396_PKN1	X-396		Q16512	Q16512	Serine/threonine-protein kinase N1	PKN1	>sp|Q16512|PKN1_HUMAN Serine/threonine-protein kinase N1 OS=Homo sapiens GN=PKN1 PE=1 SV=2 XREF(PFAM)=Hr1 repeat;Protein kinase domain (_KINASE_-PROTEIN);Protein kinase C terminal domain (UNCLEAR);	1	28	0.0	220.7	3366800.0	2858800.0	2798000.0	3101300.0	2537100.0	2453800.0	2621800.0	2929500.0	2844000.0	1	0.849114887	0.831056196	0.921141737	0.753564215	0.728822621	0.778721635	0.870114055	0.844719021	21.68294659	9.184207118	0.681975219	0.998790406	0.813527777	-0.083217193	0.822446769	0.968390426	3.011657224	2.550035593	0.072954343	0.044817644	0.830756893	0.063744018	2.649512481	0.163042885	0.787698147	0.066762384	0.0
X-396_PKN2	X-396		Q16513	Q16513	Serine/threonine-protein kinase N2	PKN2	>sp|Q16513|PKN2_HUMAN Serine/threonine-protein kinase N2 OS=Homo sapiens GN=PKN2 PE=1 SV=1 XREF(PFAM)=Hr1 repeat;Protein kinase domain (_KINASE_-PROTEIN);Protein kinase C terminal domain (UNCLEAR);	1	25	0.0	61.738	481110.0	131757.55	131757.55	131757.55	512670.0	131757.55	131757.55	131757.55	131757.55	1	0.273861591	0.273861591	0.273861591	1.065598304	0.273861591	0.273861591	0.273861591	0.273861591	18.87600726	10.52287875	3.041116046	1.000015001	0.368870221	-2.04e-06	0.36887024	0.0	14637188.87	22275427.11	0.331245106	0.136825107	0.393144227	0.257536966	1.52340094	0.35738536	0.446863242	5.68e-11	0.0
X-396_MAPK14	X-396		Q16539	Q16539	Mitogen-activated protein kinase 14	MAPK14	>sp|Q16539|MK14_HUMAN Mitogen-activated protein kinase 14 OS=Homo sapiens GN=MAPK14 PE=1 SV=3 XREF(PFAM)=Protein kinase domain (_KINASE_-PROTEIN);	1	30	0.0	323.31	72869000.0	90558000.0	85452000.0	91253000.0	96353000.0	88307000.0	82498000.0	85651000.0	89038000.0	1	1.24275069	1.17267974	1.252288353	1.322276963	1.211859639	1.13214124	1.175410668	1.221891339	26.11880186	10.52287875	3.274994843	0.999997111	1.214351126	7.18e-08	1.214351124	0.979898673	32520276.14	53286878.32	0.069236045	0.028520588	1.20611065	0.064071851	4.064450679	0.076965827	1.113702058	7.02e-14	0.0
X-396_MAP3K11	X-396		Q16584;Q02779;Q5TCX8;P80192	Q16584	Mitogen-activated protein kinase kinase kinase 11	MAP3K11	>sp|Q16584|M3K11_HUMAN Mitogen-activated protein kinase kinase kinase 11 OS=Homo sapiens GN=MAP3K11 PE=1 SV=1 XREF(PFAM)=Protein tyrosine kinase (_KINASE_-PROTEIN);Variant SH3 domain;	4	21	0.0	58.231	585340.0	452410.0	131757.55	613240.0	131757.55	614380.0	454750.0	554050.0	543150.0	1	0.77290122	0.225095756	1.047664605	0.225095756	1.049612191	0.776898896	0.946543889	0.927922233	19.15891534	6.695885527	10.0	0.607977091	0.922276311	0.60118208	0.778720675	0.0872012	23.30212167	1342.38979	0.188028224	0.217116532	0.76689454	0.270529658	0.481902166	0.855807326	0.067624	0.279589834	0.014352739
X-396_DDR2	X-396		Q16832	Q16832	Discoidin domain-containing receptor 2	DDR2	>sp|Q16832|DDR2_HUMAN Discoidin domain-containing receptor 2 OS=Homo sapiens GN=DDR2 PE=1 SV=2 XREF(PFAM)=F5/8 type C domain;Protein tyrosine kinase (_KINASE_-PROTEIN);	1	27	0.0	275.45	7781100.0	8209500.0	7349600.0	7932100.0	7478100.0	8819700.0	7895300.0	8153700.0	7835900.0	1	1.055056483	0.944545116	1.019405997	0.96105949	1.133477272	1.014676588	1.04788526	1.007042706	22.89154269	6.833056225	10.0	0.99442284	1.046178939	0.073198294	1.024314283	0.982200951	25.9355167	1550.025688	0.030134177	0.034795984	1.022050966	0.046283681	0.806688905	0.654525443	0.184073467	0.043134868	0.0	not
X-396_AAK1_$$	X-396	$$	Q2M2I8	Q2M2I8	AP2-associated protein kinase 1	AAK1	>sp|Q2M2I8|AAK1_HUMAN AP2-associated protein kinase 1 OS=Homo sapiens GN=AAK1 PE=1 SV=3 XREF(PFAM)=Protein kinase domain (_KINASE_-PROTEIN);	1	41	0.0	323.31	16492000.0	16617000.0	14723000.0	15386000.0	14973000.0	15642000.0	11893000.0	11808000.0	5890400.0	1	1.007579432	0.892735872	0.932937182	0.907894737	0.948459859	0.721137521	0.715983507	0.357167111	23.97526303	4.883413359	0.595030704	0.966375144	0.001	-1.387634542	0.796651313	0.976765534	1.565662276	0.447124708	0.043887695	0.955635801	0.801633193	0.192463618	38.6867321	0.000472021	3.326038268	7.889065364	1.7003523	down
X-396_HSP90AB2P	X-396		Q58FF8	Q58FF8	Putative heat shock protein HSP 90-beta 2	HSP90AB2P	>sp|Q58FF8|H90B2_HUMAN Putative heat shock protein HSP 90-beta 2 OS=Homo sapiens GN=HSP90AB2P PE=1 SV=2 XREF(PFAM)=Histidine kinase-, DNA gyrase B-, and HSP90-like ATPase (NOT KINASE);Hsp90 protein;	1	15	0.0	110.17	831730.0	2241400.0	131757.55	827630.0	1025600.0	954320.0	938440.0	131757.55	131757.55	1	2.69486492	0.158413848	0.995070516	1.23309247	1.147391581	1.128298847	0.158413848	0.158413848	19.66575574	8.259269925	10.0	2.130415601	0.68608295	-1.632422487	0.781303864	0.0	9.020924302	345.4285479	0.805291068	0.328760481	0.881233383	0.693221291	1.316320597	0.422646379	0.374022848	0.928874094	0.230339144
X-396_CDC42BPA	X-396		Q5VT25	Q5VT25	Serine/threonine-protein kinase MRCK alpha	CDC42BPA	>sp|Q5VT25|MRCKA_HUMAN Serine/threonine-protein kinase MRCK alpha OS=Homo sapiens GN=CDC42BPA PE=1 SV=1 XREF(PFAM)=Phorbol esters/diacylglycerol binding domain (C1 domain);CNH domain;DMPK coiled coil domain like;KELK-motif containing domain of MRCK Ser/Thr	1	59	0.0	323.31	990620.0	1176100.0	1187800.0	1317700.0	1399600.0	980110.0	895760.0	1360500.0	1186000.0	1	1.187236276	1.199047061	1.330177061	1.412852557	0.989390483	0.904241788	1.373382326	1.197230018	19.91797222	5.677308174	10.0	1.166189091	1.284711947	0.139643189	1.200395659	0.802136817	46.76274768	3023.105132	0.088109437	0.215822716	1.198425073	0.153893195	0.297453037	0.959818081	0.017811073	0.070217206	0.0
X-396_ULK3	X-396		Q6PHR2	Q6PHR2	Serine/threonine-protein kinase ULK3	ULK3	>sp|Q6PHR2|ULK3_HUMAN Serine/threonine-protein kinase ULK3 OS=Homo sapiens GN=ULK3 PE=1 SV=2 XREF(PFAM)=MIT (microtubule interacting and transport) domain;Protein kinase domain (_KINASE_-PROTEIN);	1	39	0.0	323.31	11870000.0	12753000.0	13266000.0	14779000.0	13445000.0	14625000.0	12899000.0	14222000.0	14832000.0	1	1.074389217	1.117607414	1.245071609	1.132687447	1.232097725	1.086689132	1.198146588	1.249536647	23.5008166	8.279422685	1.683238011	1.009691994	1.190855551	0.167322062	1.175987596	0.978793656	0.454302807	2.289998277	0.069614868	0.031015408	1.16516914	0.067358758	3.668805244	0.093038306	1.031338206	0.218080073	0.005088294	not
X-396_ERN2	X-396		Q76MJ5	Q76MJ5	Serine/threonine-protein kinase/endoribonuclease IRE2;Serine/threonine-protein kinase;Endoribonuclease	ERN2	>sp|Q76MJ5|ERN2_HUMAN Serine/threonine-protein kinase/endoribonuclease IRE2 OS=Homo sapiens GN=ERN2 PE=1 SV=4 XREF(PFAM)=Protein kinase domain (_KINASE_-PROTEIN);Ribonuclease 2-5A;	1	12	0.0	30.586	967070.0	1024900.0	131757.55	1069400.0	648230.0	952920.0	782110.0	903400.0	948060.0	1	1.059799187	0.136244067	1.105814471	0.67030308	0.985368174	0.80874187	0.934161953	0.980342685	19.8832608	7.683449475	10.0	0.656444069	0.911439669	0.473475068	0.857926977	0.21356858	37.75919948	2347.684608	0.25906837	0.163848628	0.843721545	0.245527268	0.158837206	0.99860342	0.000606951	0.105319824	0.0
X-396_MARK2	X-396		Q7KZI7	Q7KZI7	Serine/threonine-protein kinase MARK2	MARK2	>sp|Q7KZI7|MARK2_HUMAN Serine/threonine-protein kinase MARK2 OS=Homo sapiens GN=MARK2 PE=1 SV=2 XREF(PFAM)=Kinase associated domain 1 (NOT KINASE);Protein kinase domain (_KINASE_-PROTEIN);UBA/TS-N domain;	1	66	0.0	323.31	23866000.0	21124000.0	22456000.0	21635000.0	23170000.0	23993000.0	21144000.0	21544000.0	23481000.0	1	0.885108523	0.940920137	0.906519735	0.970837174	1.005321378	0.885946535	0.90270678	0.983868264	24.50845345	4.810835283	4.249153556	0.93291298	0.986703052	0.076431455	0.93686506	0.981589515	22094.62581	121731.2433	0.024099095	900.5610611	0.938298932	0.039702892	0.251418059	0.978200782	0.009571994	0.032590823	0.0	not
X-396_ADCK1	X-396		Q86TW2	Q86TW2	Uncharacterized aarF domain-containing protein kinase 1	ADCK1	>sp|Q86TW2|ADCK1_HUMAN Uncharacterized aarF domain-containing protein kinase 1 OS=Homo sapiens GN=ADCK1 PE=2 SV=2 XREF(PFAM)=ABC1 family;	1	19	0.0	103.13	1568300.0	1616300.0	1358600.0	1997600.0	1592900.0	1647200.0	1594200.0	1801100.0	1741200.0	1	1.030606389	0.866288338	1.273735892	1.015685774	1.050309252	1.016514697	1.148440987	1.110246764	20.58077013	7.805037044	10.0	0.957281864	1.100789037	0.20152231	1.075035178	0.938486073	10.52339377	532.7485566	0.080630654	0.050995111	1.066297902	0.095186273	1.303578591	0.427131965	0.369437927	0.202844374	0.003497631	not
X-396_ADCK3	X-396		Q8NI60	Q8NI60	Atypical kinase ADCK3, mitochondrial	ADCK3	>sp|Q8NI60|ADCK3_HUMAN Atypical kinase ADCK3, mitochondrial OS=Homo sapiens GN=ADCK3 PE=1 SV=1 XREF(PFAM)=ABC1 family;	1	14	0.0	208.33	940290.0	1033200.0	982720.0	902650.0	1161200.0	1362900.0	1185400.0	864090.0	131757.55	1	1.098809942	1.045124377	0.959969797	1.234938157	1.449446447	1.260674898	0.918961172	0.140124377	19.84274625	5.163617365	1.882561146	1.162808504	0.109947821	-2.760506106	0.99049247	0.807311507	1.780177554	7.518120191	0.08431113	1.178913833	0.990914073	0.349317501	10.29462951	0.011060613	1.956220806	5.954080781	1.441332634	down
X-396_NEK9	X-396		Q8TD19;REV__Q9P0M6	Q8TD19	Serine/threonine-protein kinase Nek9	NEK9	>sp|Q8TD19|NEK9_HUMAN Serine/threonine-protein kinase Nek9 OS=Homo sapiens GN=NEK9 PE=1 SV=2 XREF(PFAM)=Protein kinase domain (_KINASE_-PROTEIN);Regulator of chromosome condensation (RCC1) repeat;	2	69	0.0	323.31	115390000.0	109910000.0	121040000.0	122210000.0	117220000.0	109300000.0	95502000.0	115830000.0	105480000.0	1	0.952508883	1.048964382	1.059103908	1.01585926	0.947222463	0.827645377	1.003813155	0.914117341	26.78194296	6.701708394	4.259442088	1.021107387	0.925585469	-0.141696476	0.96907589	0.976094266	0.758963479	15.84850936	0.034238699	0.039604098	0.972781604	0.064388602	1.844252143	0.279738963	0.55324704	0.142561169	0.000164963	not
X-396_GRAMD1A	X-396		Q96CP6;Q3KR37	Q96CP6	GRAM domain-containing protein 1A	GRAMD1A	>sp|Q96CP6|GRM1A_HUMAN GRAM domain-containing protein 1A OS=Homo sapiens GN=GRAMD1A PE=1 SV=2 XREF(PFAM)=Domain of unknown function (DUF4782);GRAM domain;	2	21	0.0	108.86	508430.0	131757.55	131757.55	524310.0	131757.55	491750.0	490270.0	478130.0	736210.0	1	0.2591459	0.2591459	1.031233405	0.2591459	0.967193124	0.964282202	0.940404775	1.448006609	18.95568963	5.490468736	0.522171065	0.467904409	1.679152757	1.479656199	0.822887962	0.0	3.51384251	1.221327111	0.337857384	2.243107089	0.804634945	0.383059309	1.647598194	0.324352631	0.488982575	1.080161875	0.287334244
X-396_AURKB	X-396		Q96GD4;Q9UQB9	Q96GD4	Aurora kinase B	AURKB	>sp|Q96GD4|AURKB_HUMAN Aurora kinase B OS=Homo sapiens GN=AURKB PE=1 SV=3 XREF(PFAM)=Protein kinase domain (_KINASE_-PROTEIN);	2	25	0.0	199.4	2880800.0	2093800.0	2465700.0	2969900.0	2966000.0	2981200.0	2766700.0	2611500.0	2233600.0	1	0.726811997	0.855908081	1.030928909	1.029575118	1.03485143	0.960392946	0.906519022	0.775340183	21.45803807	5.175929149	1.95714582	0.947836794	0.772649824	-0.278537791	0.918736103	0.911629214	6.796557863	31.69108739	0.054320782	0.700134393	0.918914084	0.103528306	0.729087749	0.699963047	0.154924887	0.217570621	0.005030322
X-396_CAMKK2	X-396		Q96RR4	Q96RR4	Calcium/calmodulin-dependent protein kinase kinase 2	CAMKK2	>sp|Q96RR4|KKCC2_HUMAN Calcium/calmodulin-dependent protein kinase kinase 2 OS=Homo sapiens GN=CAMKK2 PE=1 SV=2 XREF(PFAM)=Protein kinase domain (_KINASE_-PROTEIN);	1	28	0.0	184.29	1478800.0	1620100.0	1360500.0	1350000.0	1200500.0	1312100.0	1570700.0	926120.0	974760.0	1	1.095550446	0.920002705	0.912902353	0.81180687	0.887273465	1.062144982	0.626264539	0.659156072	20.49599552	5.730233768	10.0	0.943894439	0.642062948	-0.555910778	0.852789997	0.928806429	4.103677175	191.7601911	0.045857198	0.112326503	0.858975833	0.152096245	5.627561063	0.040637555	1.391072428	1.21043659	0.335584834
X-396_TP53RK	X-396		Q96S44	Q96S44	TP53-regulating kinase	TP53RK	>sp|Q96S44|PRPK_HUMAN TP53-regulating kinase OS=Homo sapiens GN=TP53RK PE=1 SV=2 XREF(PFAM)=Lipopolysaccharide kinase (Kdo/WaaP) family (OTHER);	1	9	0.0	105.75	2129000.0	1862800.0	1902800.0	2287200.0	2421900.0	2015000.0	1769100.0	2034100.0	1824200.0	1	0.874964772	0.893752936	1.074307186	1.137576327	0.946453734	0.830953499	0.955425082	0.856834194	21.02174452	6.518368683	10.0	0.99826449	0.88966152	-0.166165555	0.944085457	0.936814476	27.90364202	61880.7041	0.053988904	0.065753265	0.948352423	0.091841127	0.925442661	0.590147428	0.229039481	0.140267506	0.000127176	not
X-396_PKMYT1	X-396		Q99640	Q99640	Membrane-associated tyrosine- and threonine-specific cdc2-inhibitory kinase	PKMYT1	>sp|Q99640|PMYT1_HUMAN Membrane-associated tyrosine- and threonine-specific cdc2-inhibitory kinase OS=Homo sapiens GN=PKMYT1 PE=1 SV=1 XREF(PFAM)=Protein kinase domain (_KINASE_-PROTEIN);	1	21	0.0	248.94	17091000.0	16976000.0	15086000.0	18542000.0	19885000.0	17540000.0	16182000.0	18149000.0	17403000.0	1	0.993271312	0.882686794	1.084898485	1.163477854	1.026271137	0.946814113	1.061903926	1.018255222	24.02673348	7.736735161	10.0	0.948275931	1.049143447	0.145833123	1.02931936	0.965140397	9.124211225	417.6597148	0.059622025	0.037708139	1.023351246	0.070836374	1.043836583	0.532447463	0.273723238	0.124274166	2.75e-06	not
X-396_MAP3K5	X-396		Q99683;O43283	Q99683	Mitogen-activated protein kinase kinase kinase 5	MAP3K5	>sp|Q99683|M3K5_HUMAN Mitogen-activated protein kinase kinase kinase 5 OS=Homo sapiens GN=MAP3K5 PE=1 SV=1 XREF(PFAM)=Domain of unknown function (DUF4071);Protein kinase domain (_KINASE_-PROTEIN);	2	50	0.0	248.88	2971600.0	2844500.0	3255500.0	3104800.0	3327400.0	3570400.0	3212700.0	3768000.0	3477700.0	1	0.957228429	1.095537757	1.044824337	1.119733477	1.201507605	1.081134742	1.268003769	1.17031229	21.5028085	7.353427189	0.677598747	0.976420588	1.204761117	0.253794296	1.132971409	0.976367618	0.790715822	0.709027009	0.068991065	0.06716095	1.122668958	0.086229971	4.695462986	0.058354269	1.233927363	0.427712666	0.050882318	not
X-396_MAP3K3	X-396		Q99759	Q99759	Mitogen-activated protein kinase kinase kinase 3	MAP3K3	>sp|Q99759|M3K3_HUMAN Mitogen-activated protein kinase kinase kinase 3 OS=Homo sapiens GN=MAP3K3 PE=1 SV=2 XREF(PFAM)=PB1 domain;Protein kinase domain (_KINASE_-PROTEIN);	1	27	0.0	116.39	954680.0	896570.0	1091200.0	956020.0	911490.0	131757.55	131757.55	924340.0	757470.0	1	0.939131437	1.143000796	1.001403612	0.95475971	0.138012266	0.138012266	0.968219718	0.793428164	19.86465771	6.928544556	10.0	1.02624455	0.567660113	-0.85427528	0.750444325	0.232806177	64.82239103	9070.200515	0.173670265	0.200525404	0.773971999	0.338881505	2.024672393	0.245669316	0.609649084	0.961269573	0.242599762
X-396_EIF2AK1	X-396		Q9BQI3	Q9BQI3	Eukaryotic translation initiation factor 2-alpha kinase 1	EIF2AK1	>sp|Q9BQI3|E2AK1_HUMAN Eukaryotic translation initiation factor 2-alpha kinase 1 OS=Homo sapiens GN=EIF2AK1 PE=1 SV=2 XREF(PFAM)=Protein kinase domain (_KINASE_-PROTEIN);	1	13	0.0	82.251	338670.0	261350.0	250740.0	131757.55	261230.0	239560.0	131757.55	241260.0	533490.0	1	0.77169516	0.740366729	0.389044055	0.771340833	0.707355243	0.389044055	0.712374878	1.575250244	18.36952067	5.033148332	2.344370072	0.647402428	1.612152363	1.26364914	0.773229741	0.61230693	11.31048243	47.61669907	0.103018332	6.757228357	0.780137154	0.31821119	5.137730084	0.048841317	1.311212636	2.326660818	0.698879863
X-396_PRKD2	X-396		Q9BZL6	Q9BZL6	Serine/threonine-protein kinase D2	PRKD2	>sp|Q9BZL6|KPCD2_HUMAN Serine/threonine-protein kinase D2 OS=Homo sapiens GN=PRKD2 PE=1 SV=2 XREF(PFAM)=Phorbol esters/diacylglycerol binding domain (C1 domain);Protein kinase domain (_KINASE_-PROTEIN);	1	38	0.0	323.31	7491900.0	7720000.0	6780500.0	7246100.0	8754100.0	7306500.0	5976500.0	7733500.0	7690700.0	1	1.030446215	0.905044114	0.967191233	1.168475287	0.975253274	0.797728213	1.032248161	1.026535325	22.83690021	5.608373522	10.0	0.975556168	1.030779851	0.079439399	0.990542423	0.921572828	156.4041226	18291.61941	0.050853233	0.124564216	0.989963776	0.087776791	0.117486233	1.0	0.0	0.024971531	0.0	not
X-396_SIK2	X-396		Q9H0K1;P57059	Q9H0K1	Serine/threonine-protein kinase SIK2	SIK2	>sp|Q9H0K1|SIK2_HUMAN Serine/threonine-protein kinase SIK2 OS=Homo sapiens GN=SIK2 PE=1 SV=1 XREF(PFAM)=Protein kinase domain (_KINASE_-PROTEIN);	2	37	0.0	323.31	4108500.0	4335600.0	4212000.0	5433100.0	5057000.0	4915700.0	4115100.0	4982400.0	5206800.0	1	1.055275648	1.025191676	1.322404771	1.230862845	1.196470731	1.001606426	1.212705367	1.267323841	21.97018034	7.826358106	10.0	1.032627753	1.204202533	0.221757754	1.174326189	0.946262878	12.21845514	700.9268588	0.078466954	0.049626669	1.16362513	0.104673377	2.423948022	0.187790244	0.726326973	0.287781237	0.015899429
X-396_SLK	X-396		Q9H2G2	Q9H2G2	STE20-like serine/threonine-protein kinase	SLK	>sp|Q9H2G2|SLK_HUMAN STE20-like serine/threonine-protein kinase OS=Homo sapiens GN=SLK PE=1 SV=1 XREF(PFAM)=Protein kinase domain (_KINASE_-PROTEIN);Polo kinase kinase (_KINASE_-PROTEIN);	1	90	0.0	323.31	15623000.0	12866000.0	13399000.0	13768000.0	15769000.0	15686000.0	12468000.0	14731000.0	12776000.0	1	0.823529412	0.857645779	0.881264802	1.009345196	1.004032516	0.798054151	0.942904692	0.817768674	23.89716818	6.237609346	10.0	0.920926919	0.862972864	-0.09377148	0.896083021	0.946082409	28.85438636	1181.707622	0.044151294	0.069810008	0.897833076	0.071063547	0.518339382	0.832615061	0.079555737	0.05463159	0.0	not
X-396_TAOK3	X-396		Q9H2K8	Q9H2K8	Serine/threonine-protein kinase TAO3	TAOK3	>sp|Q9H2K8|TAOK3_HUMAN Serine/threonine-protein kinase TAO3 OS=Homo sapiens GN=TAOK3 PE=1 SV=2 XREF(PFAM)=Protein kinase domain (_KINASE_-PROTEIN);	1	49	0.0	323.31	4298500.0	4344000.0	4943100.0	4733300.0	3690200.0	4638300.0	4575000.0	4527500.0	4703500.0	1	1.010585088	1.149959288	1.101151564	0.858485518	1.079050832	1.064324764	1.053274398	1.094218914	22.03540188	6.615941876	10.0	1.030609332	1.072125785	0.056976616	1.052333471	0.951018245	160.0112987	17190.88014	0.050605802	0.058435105	1.051086247	0.070921726	0.229803493	0.985117733	0.006511863	0.021365518	0.0	not
X-396_BMP2K	X-396		Q9NSY1	Q9NSY1	BMP-2-inducible protein kinase	BMP2K	>sp|Q9NSY1|BMP2K_HUMAN BMP-2-inducible protein kinase OS=Homo sapiens GN=BMP2K PE=1 SV=2 XREF(PFAM)=BMP-2-inducible protein kinase C-terminus (_KINASE_-PROTEIN);Protein kinase domain (_KINASE_-PROTEIN);	1	41	0.0	323.31	8454000.0	6997200.0	7754100.0	7812200.0	7315800.0	8252600.0	7959600.0	7430900.0	5242800.0	1	0.827679205	0.917210788	0.924083274	0.865365507	0.976176958	0.941518808	0.878980364	0.620156139	23.01120268	5.050830165	1.97635887	0.91519391	0.599378362	-0.548874125	0.872007214	0.974931247	4.786928725	16.40351502	0.02824055	1.095388434	0.870335845	0.099183449	8.181212823	0.018418853	1.734737411	1.406329778	0.406077011	not
X-396_IRAK4	X-396		Q9NWZ3	Q9NWZ3	Interleukin-1 receptor-associated kinase 4	IRAK4	>sp|Q9NWZ3|IRAK4_HUMAN Interleukin-1 receptor-associated kinase 4 OS=Homo sapiens GN=IRAK4 PE=1 SV=1 XREF(PFAM)=Protein tyrosine kinase (_KINASE_-PROTEIN);	1	36	0.0	323.31	8796600.0	7633000.0	8581100.0	9663000.0	7497200.0	8848600.0	8651500.0	9074000.0	8530500.0	1	0.86772162	0.975501898	1.098492599	0.852283837	1.005911375	0.983504991	1.031534911	0.969749676	23.06851458	8.076180585	8.166168066	0.913586081	0.991370199	0.117855589	0.98268346	0.956204336	57.23509656	6130.326636	0.091894468	0.037842823	0.978332756	0.06360136	0.209616062	0.990449048	0.004167861	0.049755345	0.0	not
X-396_ZAK	X-396		Q9NYL2	Q9NYL2	Mitogen-activated protein kinase kinase kinase MLT	ZAK	>sp|Q9NYL2|MLTK_HUMAN Mitogen-activated protein kinase kinase kinase MLT OS=Homo sapiens GN=ZAK PE=1 SV=3 XREF(PFAM)=Protein tyrosine kinase (_KINASE_-PROTEIN);SAM domain (Sterile alpha motif);	1	25	0.0	189.0	1830800.0	1389700.0	1971300.0	1808400.0	1272300.0	1513100.0	1616500.0	1671300.0	1800000.0	1	0.759067075	1.076742408	0.987764912	0.694942102	0.826469303	0.882947345	0.912879615	0.983176753	20.80404277	7.375820473	10.0	0.95535134	0.87050592	-0.134177286	0.89483658	0.884888351	133.0331803	9044.496628	0.083230614	0.072079415	0.899880884	0.105158027	0.427269195	0.889710929	0.050751075	0.079387668	0.0
X-396_CDK12	X-396		Q9NYV4	Q9NYV4	Cyclin-dependent kinase 12	CDK12	>sp|Q9NYV4|CDK12_HUMAN Cyclin-dependent kinase 12 OS=Homo sapiens GN=CDK12 PE=1 SV=2 XREF(PFAM)=Protein kinase domain (_KINASE_-PROTEIN);	1	43	0.0	323.31	9300700.0	7652600.0	6386400.0	8324800.0	8596100.0	8679800.0	7504700.0	10546000.0	10650000.0	1	0.822798284	0.686657993	0.895072414	0.924242261	0.933241584	0.806896255	1.133893148	1.145075102	23.14890787	5.743830357	10.0	0.855073991	1.140030347	0.414951059	0.942053472	0.929550298	3.86096661	167.1870899	0.046670948	0.114319771	0.936102411	0.144278917	3.963725822	0.080670349	1.093286062	0.749306813	0.162483743
X-396_STK26	X-396		Q9P289	Q9P289	Serine/threonine-protein kinase 26	STK26	>sp|Q9P289|STK26_HUMAN Serine/threonine-protein kinase 26 OS=Homo sapiens GN=STK26 PE=1 SV=2 XREF(PFAM)=Protein kinase domain (_KINASE_-PROTEIN);	1	15	0.0	46.501	506800.0	397860.0	131757.55	131757.55	131757.55	131757.55	131757.55	131757.55	329570.0	1	0.78504341	0.25997938	0.25997938	0.25997938	0.25997938	0.25997938	0.25997938	0.650295975	18.951057	8.416463299	3.690872763	0.989887255	0.322234625	-1.307376415	0.346672283	0.698412259	0.275647298	8.062220385	0.163632844	0.067191262	0.391471256	0.210894874	9.446102331	0.013412248	1.872498411	3.525194522	0.999926962
X-396_TBK1	X-396		Q9UHD2	Q9UHD2	Serine/threonine-protein kinase TBK1	TBK1	>sp|Q9UHD2|TBK1_HUMAN Serine/threonine-protein kinase TBK1 OS=Homo sapiens GN=TBK1 PE=1 SV=1 XREF(PFAM)=Protein kinase domain (_KINASE_-PROTEIN);	1	66	0.0	323.31	40838000.0	37837000.0	39581000.0	47883000.0	48768000.0	46284000.0	43516000.0	45556000.0	45149000.0	1	0.926514521	0.969219844	1.172510897	1.194181889	1.133356188	1.065576179	1.115529654	1.105563446	25.28340888	7.810824691	7.56096861	0.95417653	1.128448452	0.242011322	1.097425684	0.987009668	1.21224072	46.98038503	0.037388159	0.023644599	1.08663123	0.080525222	8.969972253	0.015044762	1.822614675	0.473376909	0.064904461	not
X-396_RPS6KA6	X-396		Q9UK32	Q9UK32	Ribosomal protein S6 kinase alpha-6	RPS6KA6	>sp|Q9UK32|KS6A6_HUMAN Ribosomal protein S6 kinase alpha-6 OS=Homo sapiens GN=RPS6KA6 PE=1 SV=1 XREF(PFAM)=Protein kinase domain (_KINASE_-PROTEIN);Protein kinase C terminal domain (UNCLEAR);	1	51	0.0	323.31	2794500.0	4198000.0	3505500.0	4499800.0	5097800.0	4273800.0	3968600.0	4055900.0	4183800.0	1	1.502236536	1.254428341	1.610234389	1.824226159	1.529361245	1.420146717	1.451386652	1.497155126	21.41415874	9.157933792	0.869145947	1.003559215	1.52884382	0.112863032	1.512622055	0.876531937	3.003590801	3.592341692	0.189506769	0.099894446	1.489091209	0.167117344	3.129247005	0.123406873	0.908660653	0.113677894	0.0
X-396_SIK3	X-396		Q9Y2K2	Q9Y2K2	Serine/threonine-protein kinase SIK3	SIK3	>sp|Q9Y2K2|SIK3_HUMAN Serine/threonine-protein kinase SIK3 OS=Homo sapiens GN=SIK3 PE=1 SV=3 XREF(PFAM)=Protein kinase domain (_KINASE_-PROTEIN);	1	26	0.0	88.849	526600.0	464990.0	459700.0	495060.0	776670.0	634860.0	420120.0	719920.0	664830.0	1	0.883004178	0.872958602	0.940106343	1.474876567	1.205582985	0.79779719	1.367109761	1.262495253	19.006348	7.426501321	8.804348546	0.899512223	1.223724992	0.444064586	1.134860102	0.744807842	42.04237602	3840.213417	0.136201197	0.117878061	1.114178767	0.218424508	1.630970428	0.328539329	0.483412634	0.515218319	0.078515536
X-396_MAP3K2	X-396		Q9Y2U5	Q9Y2U5	Mitogen-activated protein kinase kinase kinase 2	MAP3K2	>sp|Q9Y2U5|M3K2_HUMAN Mitogen-activated protein kinase kinase kinase 2 OS=Homo sapiens GN=MAP3K2 PE=1 SV=2 XREF(PFAM)=PB1 domain;Protein kinase domain (_KINASE_-PROTEIN);	1	36	0.0	278.7	4283900.0	3370300.0	5124000.0	3863600.0	3502200.0	4495800.0	3750000.0	3433600.0	2031900.0	1	0.786736385	1.196106352	0.901888466	0.817526086	1.049464273	0.875370574	0.80151264	0.474310792	22.03049337	5.0897988	1.043196984	0.958950739	0.354757933	-1.004253937	0.858991553	0.861486012	2.683780778	3.042790304	0.077309742	1.31116253	0.859771021	0.1829991	3.852366997	0.085058052	1.07028457	1.646668923	0.488671853
X-396_MAP4K5_$$	X-396	$$	Q9Y4K4	Q9Y4K4	Mitogen-activated protein kinase kinase kinase kinase 5	MAP4K5	>sp|Q9Y4K4|M4K5_HUMAN Mitogen-activated protein kinase kinase kinase kinase 5 OS=Homo sapiens GN=MAP4K5 PE=1 SV=1 XREF(PFAM)=CNH domain;Protein kinase domain (_KINASE_-PROTEIN);	1	54	0.0	323.31	9302800.0	8793500.0	10167000.0	10224000.0	8880000.0	7691300.0	7577200.0	6607800.0	2249700.0	1	0.945253042	1.092896762	1.09902395	0.954551318	0.826772585	0.81450746	0.710302275	0.241830417	23.14923358	5.164088578	0.66278822	1.035431168	0.001	-1.85985711	0.816545195	0.958456509	1.022828131	0.476840486	0.055812978	0.676521937	0.823615553	0.251628494	33.44768885	0.000675522	3.170360776	9.852365398	1.913368009	down
X-396_CDC42BPB	X-396		Q9Y5S2	Q9Y5S2	Serine/threonine-protein kinase MRCK beta	CDC42BPB	>sp|Q9Y5S2|MRCKB_HUMAN Serine/threonine-protein kinase MRCK beta OS=Homo sapiens GN=CDC42BPB PE=1 SV=2 XREF(PFAM)=Phorbol esters/diacylglycerol binding domain (C1 domain);CNH domain;DMPK coiled coil domain like;KELK-motif containing domain of MRCK Ser/Thr	1	119	0.0	323.31	23069000.0	22461000.0	21615000.0	23316000.0	24253000.0	25266000.0	21709000.0	23718000.0	24758000.0	1	0.973644285	0.936971694	1.010707009	1.051324288	1.095236031	0.941046426	1.028132992	1.073215137	24.45945213	7.567279722	5.613358004	0.963415919	1.037559988	0.106963603	1.019846982	0.983848601	1.843940749	227.2077784	0.040196566	0.025729158	1.015721231	0.049356848	1.172673499	0.47676139	0.321698923	0.083700968	0.0	not
X-396_IRAK3	X-396		Q9Y616	Q9Y616	Interleukin-1 receptor-associated kinase 3	IRAK3	>sp|Q9Y616|IRAK3_HUMAN Interleukin-1 receptor-associated kinase 3 OS=Homo sapiens GN=IRAK3 PE=1 SV=2 XREF(PFAM)=Death domain;Protein kinase domain (_KINASE_-PROTEIN);	1	32	0.0	323.31	1643500.0	1740000.0	1694900.0	1781400.0	2065700.0	1788900.0	1262600.0	1316900.0	1555000.0	1	1.058716155	1.031274719	1.083906298	1.256890782	1.088469729	0.768238515	0.801277761	0.946151506	20.64834003	6.292894636	10.0	1.099135706	0.843752864	-0.381477122	0.986127784	0.94091822	8.795694582	377.1044186	0.048708038	0.077014918	0.994221993	0.142509878	4.657820104	0.059278888	1.227099953	0.726042887	0.153789373
X-396_CSNK1G3	X-396		Q9Y6M4	Q9Y6M4	Casein kinase I isoform gamma-3	CSNK1G3	>sp|Q9Y6M4|KC1G3_HUMAN Casein kinase I isoform gamma-3 OS=Homo sapiens GN=CSNK1G3 PE=1 SV=2 XREF(PFAM)=Casein kinase 1 gamma C terminal (NOT KINASE);Protein kinase domain (_KINASE_-PROTEIN);	1	23	0.0	280.92	3272600.0	3587400.0	2984900.0	4128500.0	3244400.0	3367700.0	3112000.0	3335200.0	2351100.0	1	1.09619263	0.912088248	1.261535171	0.991382998	1.029059463	0.950925869	1.019128522	0.718419605	21.64200585	4.048472184	0.699457628	1.055752723	0.001	-0.549954751	0.993268927	0.921220904	22.04774994	3.36292253	0.075771255	23.08002116	0.991016905	0.127334368	2.579824511	0.170190197	0.769065459	0.80398714	0.183053472
X-396_MAP3K4	X-396		Q9Y6R4	Q9Y6R4	Mitogen-activated protein kinase kinase kinase 4	MAP3K4	>sp|Q9Y6R4|M3K4_HUMAN Mitogen-activated protein kinase kinase kinase 4 OS=Homo sapiens GN=MAP3K4 PE=1 SV=2 XREF(PFAM)=Protein kinase domain (_KINASE_-PROTEIN);	1	44	0.0	306.15	940170.0	727170.0	131757.55	961610.0	819130.0	823560.0	791080.0	819490.0	956200.0	1	0.773445228	0.140142262	1.022804386	0.871257326	0.87596924	0.841422296	0.871640235	1.017050108	19.84256212	7.692970536	10.0	0.544451319	0.914418049	0.748050816	0.837658442	0.443906122	18.32117758	1074.361467	0.214029632	0.135363729	0.816716766	0.231901859	0.627997833	0.762476386	0.117773602	0.379124087	0.037162325
XL-019_BMPR1B	XL-019		O00238	O00238	Bone morphogenetic protein receptor type-1B	BMPR1B	>sp|O00238|BMR1B_HUMAN Bone morphogenetic protein receptor type-1B OS=Homo sapiens GN=BMPR1B PE=1 SV=1 XREF(PFAM)=Activin types I and II receptor domain;Protein tyrosine kinase (_KINASE_-PROTEIN);Transforming growth factor beta type I GS-motif;	1	12	0.0	61.305	2793400.0	3327800.0	2817400.0	3192500.0	2833900.0	3756300.0	2386000.0	2610500.0	1393100.0	1	1.191308083	1.00859168	1.142872485	1.014498461	1.344705377	0.854156225	0.934524236	0.498711248	21.41359074	5.079400153	0.94646844	1.113560048	0.330476245	-1.126170183	0.981273522	0.862737735	2.380527461	2.165384763	0.08593465	1.464583747	0.982935739	0.218230767	5.220829097	0.047297256	1.325164054	2.173859307	0.654513943
XL-019_PLK4_$$	XL-019	$$	O00444	O00444	Serine/threonine-protein kinase PLK4	PLK4	>sp|O00444|PLK4_HUMAN Serine/threonine-protein kinase PLK4 OS=Homo sapiens GN=PLK4 PE=1 SV=3 XREF(PFAM)=Protein kinase domain (_KINASE_-PROTEIN);POLO box duplicated region;	1	12	0.0	37.148	6767700.0	5256900.0	6334800.0	6584100.0	7105500.0	5133700.0	3936800.0	3539700.0	1304600.0	1	0.776763154	0.936034399	0.972871138	1.04991356	0.758559038	0.581704272	0.523028503	0.192768592	22.69023419	5.766118926	0.90804906	0.944093801	0.184083203	-1.992497638	0.701645559	0.905484972	0.40314832	0.65160595	0.06831038	0.213872228	0.715613815	0.265157798	17.98288988	0.003033095	2.518114014	7.234201518	1.619209735	down
XL-019_PDXK	XL-019		O00764	O00764	Pyridoxal kinase	PDXK	>sp|O00764|PDXK_HUMAN Pyridoxal kinase OS=Homo sapiens GN=PDXK PE=1 SV=1 XREF(PFAM)=Phosphomethylpyrimidine kinase (_KINASE_-METABOLIC);	1	21	0.0	323.31	77568000.0	102280000.0	84410000.0	95585000.0	110490000.0	97377000.0	81772000.0	119510000.0	90057000.0	1	1.318584983	1.088206477	1.232273618	1.424427599	1.255375928	1.054197607	1.540712665	1.161007116	26.20895827	5.77466873	10.0	1.218638819	1.350774763	0.148516528	1.259990432	0.822668438	16.77878376	729.1093203	0.085286386	0.208907693	1.257164681	0.142817216	0.409162743	0.900569841	0.045482601	0.087136344	0.0
XL-019_CIT_$$	XL-019	$$	O14578	O14578	Citron Rho-interacting kinase	CIT	>sp|O14578|CTRO_HUMAN Citron Rho-interacting kinase OS=Homo sapiens GN=CIT PE=1 SV=2 XREF(PFAM)=CNH domain;PH domain;Protein kinase domain (_KINASE_-PROTEIN);Protein kinase C terminal domain (UNCLEAR);	1	130	0.0	323.31	95649000.0	115450000.0	111260000.0	102020000.0	104860000.0	117780000.0	107290000.0	84474000.0	40771000.0	1	1.207017324	1.163211325	1.066608119	1.096300014	1.231377223	1.121705402	0.883166578	0.426256417	26.51124655	5.281743677	1.522985845	1.143861722	0.400072505	-1.350259171	0.999172559	0.955482737	0.51343333	1.933228997	0.04222856	0.274283688	1.003065897	0.238941072	22.15046634	0.001842029	2.734703535	5.858887887	1.426909804	down
XL-019_CHEK1	XL-019		O14757	O14757	Serine/threonine-protein kinase Chk1	CHEK1	>sp|O14757|CHK1_HUMAN Serine/threonine-protein kinase Chk1 OS=Homo sapiens GN=CHEK1 PE=1 SV=2 XREF(PFAM)=Protein kinase domain (_KINASE_-PROTEIN);	1	20	0.0	61.177	25264000.0	29056000.0	26240000.0	28947000.0	26249000.0	26273000.0	22734000.0	30189000.0	18054000.0	1	1.150094997	1.038632046	1.145780557	1.038988284	1.039938252	0.899857505	1.194941419	0.71461368	24.59057974	4.860423602	3.524990545	1.064607208	0.695869291	-0.567781913	1.032779958	0.936973584	650.8554026	3159.740746	0.046638613	173.1197376	1.024836191	0.124856309	3.753981819	0.089212638	1.04957362	1.013496106	0.262312808
XL-019_AURKA	XL-019		O14965	O14965	Aurora kinase A	AURKA	>sp|O14965|AURKA_HUMAN Aurora kinase A OS=Homo sapiens GN=AURKA PE=1 SV=2 XREF(PFAM)=Protein kinase domain (_KINASE_-PROTEIN);	1	38	0.0	323.31	218830000.0	189000000.0	222360000.0	227190000.0	224420000.0	173730000.0	150220000.0	182630000.0	125980000.0	1	0.863684138	1.016131243	1.038203171	1.025544944	0.793903944	0.686468948	0.834574784	0.57569803	27.70523529	6.615583984	4.147391906	0.990096132	0.709033437	-0.481714938	0.843050788	0.936856392	0.390940415	15.58943001	0.052555896	0.061141091	0.853584975	0.150443638	6.783935666	0.027554811	1.559802562	1.116499121	0.300887082
XL-019_GAK_$$	XL-019	$$	O14976	O14976	Cyclin-G-associated kinase	GAK	>sp|O14976|GAK_HUMAN Cyclin-G-associated kinase OS=Homo sapiens GN=GAK PE=1 SV=2 XREF(PFAM)=DnaJ domain;Protein kinase domain (_KINASE_-PROTEIN);C2 domain of PTEN tumour-suppressor protein;	1	78	0.0	323.31	561490000.0	615440000.0	531310000.0	410560000.0	289230000.0	176330000.0	87657000.0	55394000.0	5601500.0	1	1.096083635	0.946250156	0.73119735	0.515111578	0.314039431	0.15611498	0.098655363	0.009976135	29.06468509	7.100140551	0.803639088	1.103707747	0.029812981	-4.730889836	0.420625987	0.967705398	0.116401181	0.148916039	0.051888347	0.053204922	0.467611058	0.380374281	183.9538864	9.4e-06	5.026891139	58.2705284	3.768075861	down
XL-019_EPHB6	XL-019		O15197	O15197	Ephrin type-B receptor 6	EPHB6	>sp|O15197|EPHB6_HUMAN Ephrin type-B receptor 6 OS=Homo sapiens GN=EPHB6 PE=1 SV=4 XREF(PFAM)=Ephrin type-A receptor 2 transmembrane domain;Ephrin receptor ligand binding domain;Fibronectin type III domain;GCC2 and GCC3;Protein tyrosine kinase (_KINASE_-PR	1	20	0.0	91.568	8004500.0	6166300.0	7530300.0	5333300.0	6379800.0	5828600.0	6022700.0	6584000.0	3852800.0	1	0.770354176	0.940758323	0.666287713	0.797026672	0.728165407	0.752414267	0.822537323	0.481329252	22.93237986	4.941559097	2.605804917	0.792347218	0.460672046	-0.706507017	0.756553158	0.88511894	58.35364204	229.3878082	0.055312587	14.21205955	0.752101702	0.119242954	2.4515858	0.184495467	0.7340143	0.957098602	0.241022305
XL-019_ACOX3	XL-019		O15254	O15254	Peroxisomal acyl-coenzyme A oxidase 3	ACOX3	>sp|O15254|ACOX3_HUMAN Peroxisomal acyl-coenzyme A oxidase 3 OS=Homo sapiens GN=ACOX3 PE=1 SV=2 XREF(PFAM)=Acyl-CoA oxidase;Acyl-CoA dehydrogenase, C-terminal domain;Acyl-CoA dehydrogenase, middle domain;	1	44	0.0	323.31	106850000.0	124860000.0	129260000.0	125190000.0	131260000.0	116530000.0	95278000.0	136770000.0	139870000.0	1	1.168554048	1.209733271	1.171642489	1.2284511	1.090594291	0.891698643	1.280018718	1.309031352	26.67101167	5.600370092	10.0	1.122929672	1.301559575	0.212973772	1.171047716	0.919275641	57.63858558	7437.199212	0.055627008	0.136257504	1.169208812	0.117139856	1.356842542	0.408764635	0.388526685	0.22027418	0.005341705
XL-019_SLC16A3	XL-019		O15427	O15427	Monocarboxylate transporter 4	SLC16A3	>sp|O15427|MOT4_HUMAN Monocarboxylate transporter 4 OS=Homo sapiens GN=SLC16A3 PE=1 SV=1 XREF(PFAM)=Major Facilitator Superfamily;	1	11	0.0	81.193	6255000.0	5915800.0	6237700.0	7118600.0	5522800.0	5776900.0	5317600.0	5316300.0	5939800.0	1	0.945771383	0.997234213	1.138065548	0.882941647	0.923565148	0.850135891	0.849928058	0.949608313	22.57657845	7.172211002	10.0	1.022611799	0.890477672	-0.199607234	0.935094998	0.970101021	30.26973874	1756.558889	0.043483545	0.037657768	0.940907582	0.080597465	2.971088979	0.134857451	0.870125054	0.266379973	0.012004227	not
XL-019_RIPK2	XL-019		O43353	O43353	Receptor-interacting serine/threonine-protein kinase 2	RIPK2	>sp|O43353|RIPK2_HUMAN Receptor-interacting serine/threonine-protein kinase 2 OS=Homo sapiens GN=RIPK2 PE=1 SV=2 XREF(PFAM)=Caspase recruitment domain;Protein tyrosine kinase (_KINASE_-PROTEIN);	1	46	0.0	323.31	331840000.0	290710000.0	317840000.0	329200000.0	308750000.0	270670000.0	227040000.0	313530000.0	296800000.0	1	0.876054725	0.957810993	0.992044359	0.930418274	0.815664176	0.684185149	0.944822806	0.894406943	28.30591256	6.878854773	5.843213599	0.95017224	0.846663408	-0.166400519	0.889206158	0.945384697	2.597688124	122.749465	0.049592622	0.057260029	0.893854661	0.085210802	1.383153566	0.400055071	0.39788022	0.162782124	0.000762905	not
XL-019_BUB1_$$	XL-019	$$	O43683	O43683	Mitotic checkpoint serine/threonine-protein kinase BUB1	BUB1	>sp|O43683|BUB1_HUMAN Mitotic checkpoint serine/threonine-protein kinase BUB1 OS=Homo sapiens GN=BUB1 PE=1 SV=1 XREF(PFAM)=Mad3/BUB1 homology region 1;Protein kinase domain (_KINASE_-PROTEIN);	1	15	0.0	166.3	5212200.0	3684900.0	2823000.0	4397400.0	3164900.0	2783900.0	770939.45	770939.45	770939.45	1	0.706975941	0.541613906	0.843674456	0.607210007	0.534112275	0.147910566	0.147910566	0.147910566	22.31346101	6.417658983	2.169240748	0.710041954	0.135778592	-2.386143324	0.438014786	0.729816086	0.283460376	2.788492217	0.081440647	0.127707883	0.457705105	0.272276443	11.02325679	0.00947511	2.023415718	5.813594226	1.419981945	down
XL-019_AP1G1	XL-019		O43747	O43747	AP-1 complex subunit gamma-1	AP1G1	>sp|O43747|AP1G1_HUMAN AP-1 complex subunit gamma-1 OS=Homo sapiens GN=AP1G1 PE=1 SV=5 XREF(PFAM)=Adaptin N terminal region;Adaptin C-terminal domain;	1	14	0.0	34.744	9714700.0	9402100.0	8526100.0	8527500.0	8395300.0	11010000.0	9788600.0	9905400.0	10813000.0	1	0.967821961	0.877649336	0.877793447	0.864185204	1.13333402	1.007607029	1.019630045	1.113055473	23.21173801	6.777439931	10.0	0.903788808	1.06389258	0.235294894	0.994029745	0.970758765	4.438810204	193.8538375	0.037940775	0.043810278	0.987518321	0.090668256	3.871063497	0.084298796	1.074178628	0.36300104	0.032936196	not
XL-019_SYNGR2	XL-019		O43760	O43760	Synaptogyrin-2	SYNGR2	>sp|O43760|SNG2_HUMAN Synaptogyrin-2 OS=Homo sapiens GN=SYNGR2 PE=1 SV=1 XREF(PFAM)=Membrane-associating domain;	1	5	0.0	13.617	6762100.0	3180000.0	3122700.0	3595800.0	3220400.0	2811300.0	2457100.0	4262900.0	6582600.0	1	0.470268112	0.461794413	0.531757886	0.476242587	0.41574363	0.363363452	0.630410671	0.973454992	22.68903992	5.242094035	2.148234282	0.487142212	0.96308779	0.963426291	0.573395188	0.505761743	3.413608141	22.65283418	0.101790445	0.761405815	0.57119659	0.192595262	1.20815331	0.462649641	0.33474777	0.704962834	0.145950826
XL-019_ROCK2_$$	XL-019	$$	O75116	O75116	Rho-associated protein kinase 2	ROCK2	>sp|O75116|ROCK2_HUMAN Rho-associated protein kinase 2 OS=Homo sapiens GN=ROCK2 PE=1 SV=4 XREF(PFAM)=Protein kinase domain (_KINASE_-PROTEIN);Rho Binding;	1	129	0.0	323.31	394190000.0	491560000.0	573820000.0	462090000.0	508840000.0	506500000.0	364730000.0	339510000.0	106010000.0	1	1.247012862	1.455693955	1.17225196	1.29084959	1.284913367	0.925264466	0.861285167	0.268931226	28.55431594	5.220891681	0.800190542	1.290965546	0.011064527	-2.160142257	1.025639742	0.853783046	1.213226669	0.916576134	0.101833605	1.085714176	1.034263543	0.340163132	12.30816609	0.007364505	2.132856428	5.935319671	1.438504676	down
XL-019_ULK1	XL-019		O75385	O75385	Serine/threonine-protein kinase ULK1	ULK1	>sp|O75385|ULK1_HUMAN Serine/threonine-protein kinase ULK1 OS=Homo sapiens GN=ULK1 PE=1 SV=2 XREF(PFAM)=Domain of unknown function (DUF3543);Protein kinase domain (_KINASE_-PROTEIN);	1	11	0.0	33.326	2409000.0	3065900.0	2080100.0	2201200.0	2442400.0	2362400.0	2942100.0	1156700.0	1119800.0	1	1.272685762	0.86347032	0.913740141	1.013864674	0.980655874	1.221295143	0.480157742	0.464840183	21.20000296	5.727644481	10.0	1.030504376	0.471003762	-1.129540144	0.861987584	0.845732051	3.421329949	162.4232394	0.068493163	0.167772953	0.873398633	0.269053388	8.157725629	0.018534815	1.732011752	2.872844313	0.845540603
XL-019_ERN1	XL-019		O75460	O75460	Serine/threonine-protein kinase/endoribonuclease IRE1;Serine/threonine-protein kinase;Endoribonuclease	ERN1	>sp|O75460|ERN1_HUMAN Serine/threonine-protein kinase/endoribonuclease IRE1 OS=Homo sapiens GN=ERN1 PE=1 SV=2 XREF(PFAM)=Protein kinase domain (_KINASE_-PROTEIN);Ribonuclease 2-5A;	1	39	0.0	170.7	11632000.0	8107400.0	9377400.0	9780900.0	8108700.0	11049000.0	7827400.0	7482900.0	8115600.0	1	0.696991059	0.806172627	0.840861417	0.69710282	0.949879642	0.672919532	0.643302957	0.697696011	23.47159584	6.124847612	10.0	0.810390735	0.668286236	-0.27815152	0.753478989	0.892653185	98.77576467	7911.176369	0.057810458	0.091409557	0.756093601	0.099674913	1.432907339	0.384213458	0.415427427	0.305417247	0.019452221
XL-019_RPS6KA5	XL-019		O75582	O75582	Ribosomal protein S6 kinase alpha-5	RPS6KA5	>sp|O75582|KS6A5_HUMAN Ribosomal protein S6 kinase alpha-5 OS=Homo sapiens GN=RPS6KA5 PE=1 SV=1 XREF(PFAM)=Protein kinase domain (_KINASE_-PROTEIN);Protein kinase C terminal domain (UNCLEAR);	1	27	0.0	134.26	15500000.0	18420000.0	17521000.0	16134000.0	15047000.0	17504000.0	18054000.0	14954000.0	14749000.0	1	1.188387097	1.130387097	1.040903226	0.970774194	1.129290323	1.164774194	0.964774194	0.951548387	23.88576488	5.695881913	9.354050153	1.094183458	0.957166051	-0.193013517	1.054002995	0.959043056	8.762948655	470.2948328	0.038043207	0.093186026	1.056495037	0.085107517	1.382096593	0.400400445	0.397505449	0.196767128	0.002946879	not
XL-019_RPS6KA4	XL-019		O75676	O75676	Ribosomal protein S6 kinase alpha-4	RPS6KA4	>sp|O75676|KS6A4_HUMAN Ribosomal protein S6 kinase alpha-4 OS=Homo sapiens GN=RPS6KA4 PE=1 SV=1 XREF(PFAM)=Protein kinase domain (_KINASE_-PROTEIN);Protein kinase C terminal domain (UNCLEAR);	1	48	0.0	323.31	171480000.0	201090000.0	203340000.0	193900000.0	197990000.0	202680000.0	198310000.0	200560000.0	179340000.0	1	1.172673198	1.185794262	1.13074411	1.154595288	1.181945416	1.156461395	1.169582459	1.045836249	27.35346508	4.942008215	2.842235289	1.156295016	1.040720406	-0.142268978	1.143909384	0.976052601	145.7603466	642.5723542	0.03044001	11.00271049	1.142271581	0.047653244	0.665974139	0.738622855	0.131577258	0.102084597	0.0	not
XL-019_STK16	XL-019		O75716	O75716	Serine/threonine-protein kinase 16	STK16	>sp|O75716|STK16_HUMAN Serine/threonine-protein kinase 16 OS=Homo sapiens GN=STK16 PE=1 SV=4 XREF(PFAM)=Protein kinase domain (_KINASE_-PROTEIN);	1	11	0.0	113.09	7134400.0	4285500.0	5282600.0	7341800.0	7341900.0	5072200.0	770939.45	3787700.0	770939.45	1	0.600681207	0.740440682	1.029070419	1.029084436	0.710949765	0.108059465	0.530906593	0.108059465	22.76636067	6.425696199	5.037260668	0.865569438	0.280712753	-1.62455495	0.587350561	0.567605284	1.132494398	57.40510239	0.10672478	0.167517587	0.609859685	0.319375505	6.072548739	0.034751391	1.459027806	3.050172306	0.889551023
XL-019_STK10	XL-019		O94804	O94804	Serine/threonine-protein kinase 10	STK10	>sp|O94804|STK10_HUMAN Serine/threonine-protein kinase 10 OS=Homo sapiens GN=STK10 PE=1 SV=1 XREF(PFAM)=Protein kinase domain (_KINASE_-PROTEIN);Polo kinase kinase (_KINASE_-PROTEIN);	1	66	0.0	323.31	159620000.0	181050000.0	181910000.0	169320000.0	161660000.0	191060000.0	203600000.0	144860000.0	119750000.0	1	1.134256359	1.139644155	1.060769327	1.012780353	1.196967799	1.275529382	0.907530385	0.750219271	27.25006619	5.568764077	5.761097885	1.124782169	0.794944955	-0.500718194	1.038539187	0.940366568	0.831509717	102.5024244	0.045768075	0.112071013	1.044177036	0.15186183	5.00151213	0.051527037	1.287964833	1.023910686	0.266233443
XL-019_PRKD3_$$	XL-019	$$	O94806;Q00532;Q92772;Q8IVW4;Q9NRP7	O94806	Serine/threonine-protein kinase D3	PRKD3	>sp|O94806|KPCD3_HUMAN Serine/threonine-protein kinase D3 OS=Homo sapiens GN=PRKD3 PE=1 SV=1 XREF(PFAM)=Phorbol esters/diacylglycerol binding domain (C1 domain);PH domain;Protein kinase domain (_KINASE_-PROTEIN);	5	33	0.0	312.68	16885000.0	15382000.0	16741000.0	14449000.0	15882000.0	16878000.0	13954000.0	11065000.0	4020600.0	1	0.910986082	0.99147172	0.855729938	0.940598164	0.999585431	0.826413977	0.655315369	0.238116672	24.00923884	5.3012494	1.169793501	0.946169687	0.168629028	-1.898687715	0.786514612	0.974001655	0.376714879	0.78247394	0.031292601	0.223016579	0.79128972	0.234131517	49.5680277	0.000255316	3.59292195	12.33428482	2.134973262	down
XL-019_MAP3K6	XL-019		O95382	O95382	Mitogen-activated protein kinase kinase kinase 6	MAP3K6	>sp|O95382|M3K6_HUMAN Mitogen-activated protein kinase kinase kinase 6 OS=Homo sapiens GN=MAP3K6 PE=1 SV=3 XREF(PFAM)=Domain of unknown function (DUF4071);Protein kinase domain (_KINASE_-PROTEIN);	1	25	0.0	188.89	9772800.0	9890100.0	11161000.0	9822900.0	8363100.0	11396000.0	10722000.0	10569000.0	10269000.0	1	1.012002701	1.142047315	1.005126473	0.855752701	1.166093648	1.097126719	1.081471022	1.050773576	23.22034054	6.699453887	10.0	1.008527395	1.092887543	0.115894683	1.054431445	0.953346595	21.46708881	1210.779638	0.049386776	0.057026999	1.051232266	0.078782752	0.93090513	0.587342826	0.231108332	0.087828651	0.0	not
XL-019_MAP4K4	XL-019		O95819	O95819	Mitogen-activated protein kinase kinase kinase kinase 4	MAP4K4	>sp|O95819|M4K4_HUMAN Mitogen-activated protein kinase kinase kinase kinase 4 OS=Homo sapiens GN=MAP4K4 PE=1 SV=2 XREF(PFAM)=CNH domain;Protein kinase domain (_KINASE_-PROTEIN);	1	17	0.0	86.806	4766200.0	6464900.0	3743700.0	5028100.0	4810900.0	4969900.0	6959500.0	3281800.0	3297000.0	1	1.356405522	0.785468507	1.054949436	1.009378541	1.04273845	1.46017792	0.688556922	0.691746045	22.18440806	5.657184473	10.0	1.096068189	0.685417551	-0.677282515	0.979617346	0.684663096	21.77755503	1620.563855	0.10303257	0.252376702	0.985557354	0.24242346	1.891689353	0.270203006	0.568309823	0.787164474	0.176708985
XL-019_LATS1_$$	XL-019	$$	O95835;Q9NRM7	O95835	Serine/threonine-protein kinase LATS1	LATS1	>sp|O95835|LATS1_HUMAN Serine/threonine-protein kinase LATS1 OS=Homo sapiens GN=LATS1 PE=1 SV=1 XREF(PFAM)=Protein kinase domain (_KINASE_-PROTEIN);UBA/TS-N domain;	2	30	0.0	197.32	14348000.0	15276000.0	14253000.0	15718000.0	14589000.0	16790000.0	13831000.0	12054000.0	5560400.0	1	1.064678004	0.993378868	1.095483691	1.016796766	1.170197937	0.963967103	0.840117089	0.387538333	23.77434631	5.194311012	1.257457954	1.060151396	0.306018601	-1.404555156	0.924858512	0.970581446	0.639484722	1.300477973	0.03467028	0.377526984	0.926846947	0.21942134	31.97909268	0.000754228	3.122497559	7.3149742	1.629541639	down
XL-019_PAK4	XL-019		O96013;Q9P286	O96013	Serine/threonine-protein kinase PAK 4	PAK4	>sp|O96013|PAK4_HUMAN Serine/threonine-protein kinase PAK 4 OS=Homo sapiens GN=PAK4 PE=1 SV=1 XREF(PFAM)=P21-Rho-binding domain;Protein kinase domain (_KINASE_-PROTEIN);	2	46	0.0	323.31	389120000.0	478330000.0	514990000.0	444900000.0	450650000.0	435060000.0	381190000.0	478450000.0	215870000.0	1	1.229260896	1.323473479	1.143349095	1.158126028	1.118061266	0.979620683	1.229569285	0.554764597	28.53563989	4.927505186	2.563475686	1.158316372	0.50670333	-1.044719959	1.089977991	0.90858299	32.42232949	120.8263002	0.058417223	16.64823829	1.080807582	0.200392131	7.028516452	0.025558671	1.592461738	2.468003275	0.738558093
XL-019_ABL1	XL-019		P00519	P00519	Tyrosine-protein kinase ABL1	ABL1	>sp|P00519|ABL1_HUMAN Tyrosine-protein kinase ABL1 OS=Homo sapiens GN=ABL1 PE=1 SV=4 XREF(PFAM)=F-actin binding;Protein tyrosine kinase (_KINASE_-PROTEIN);SH2 domain;SH3 domain;	1	72	0.0	323.31	183850000.0	197150000.0	219030000.0	200710000.0	195880000.0	196070000.0	193770000.0	165310000.0	145430000.0	1	1.072341583	1.191351645	1.091705194	1.065433778	1.066467229	1.05395703	0.899156921	0.791025292	27.45395394	5.623943044	1.380830708	1.098377867	0.789190152	-0.460428817	1.012548703	0.979192975	0.321834408	1.335895032	0.03022521	0.084466471	1.017415954	0.115873863	9.386610515	0.013602352	1.866385981	1.194801561	0.329846363
XL-019_EGFR	XL-019		P00533	P00533	Epidermal growth factor receptor	EGFR	>sp|P00533|EGFR_HUMAN Epidermal growth factor receptor OS=Homo sapiens GN=EGFR PE=1 SV=2 XREF(PFAM)=Furin-like cysteine rich region;Growth factor receptor domain IV;Protein tyrosine kinase (_KINASE_-PROTEIN);Receptor L domain;	1	30	0.0	206.51	24862000.0	27875000.0	26697000.0	24475000.0	25462000.0	29895000.0	28845000.0	24541000.0	28336000.0	1	1.121188963	1.073807417	0.984434076	1.024133215	1.202437455	1.160204328	0.98708873	1.139731317	24.56743902	6.847617504	10.0	1.044747443	1.11018882	0.087650842	1.08278097	0.962971882	38.7183738	2538.039251	0.044654028	0.051562077	1.079824477	0.069449774	0.796891404	0.660121755	0.180375954	0.056383497	0.0	not
XL-019_PRKCB	XL-019		P05771	P05771	Protein kinase C beta type	PRKCB	>sp|P05771|KPCB_HUMAN Protein kinase C beta type OS=Homo sapiens GN=PRKCB PE=1 SV=4 XREF(PFAM)=Phorbol esters/diacylglycerol binding domain (C1 domain);C2 domain;Protein kinase domain (_KINASE_-PROTEIN);Protein kinase C terminal domain (UNCLEAR);	1	58	0.0	323.31	200050000.0	263770000.0	198660000.0	194970000.0	180700000.0	217340000.0	250240000.0	154680000.0	145010000.0	1	1.31852037	0.993051737	0.974606348	0.903274181	1.086428393	1.250887278	0.773206698	0.724868783	27.57578539	5.658747713	7.736553024	1.071410727	0.741005277	-0.531955923	0.977586402	0.857453029	3.896365641	220.6941728	0.069028854	0.169080145	0.982727395	0.181495849	2.670489342	0.160971472	0.793251085	0.79539235	0.179810557
XL-019_INSR	XL-019		P06213	P06213	Insulin receptor;Insulin receptor subunit alpha;Insulin receptor subunit beta	INSR	>sp|P06213|INSR_HUMAN Insulin receptor OS=Homo sapiens GN=INSR PE=1 SV=4 XREF(PFAM)=Fibronectin type III domain;Furin-like cysteine rich region;Protein tyrosine kinase (_KINASE_-PROTEIN);Receptor L domain;	1	54	0.0	193.22	52471000.0	59900000.0	71195000.0	59020000.0	70138000.0	69088000.0	57445000.0	68524000.0	59600000.0	1	1.14158297	1.356844733	1.124811801	1.336700273	1.316689219	1.09479522	1.305940424	1.135865526	25.64501695	8.539877115	10.0	0.999990281	1.237388132	0.116207221	1.236056912	0.934718224	201.517116	118555.9856	0.125247033	0.051132163	1.220875854	0.095969417	1.644017954	0.325248216	0.487785077	0.103292826	0.0
XL-019_LCK	XL-019		P06239	P06239	Tyrosine-protein kinase Lck	LCK	>sp|P06239|LCK_HUMAN Tyrosine-protein kinase Lck OS=Homo sapiens GN=LCK PE=1 SV=6 XREF(PFAM)=Protein tyrosine kinase (_KINASE_-PROTEIN);SH2 domain;SH3 domain;	1	38	0.0	323.31	590100000.0	569010000.0	517470000.0	586260000.0	527440000.0	457970000.0	429660000.0	584380000.0	611580000.0	1	0.964260295	0.876919166	0.993492628	0.893814608	0.776088799	0.728113879	0.990306728	1.03640061	29.13638422	5.574564365	10.0	0.879467536	1.022823563	0.217855072	0.917158904	0.925123867	74.65579668	14442.76233	0.047859139	0.117230228	0.91556027	0.096885478	0.772906945	0.673996879	0.171342115	0.176371376	0.00145384	not
XL-019_FYN	XL-019		P06241	P06241	Tyrosine-protein kinase Fyn	FYN	>sp|P06241|FYN_HUMAN Tyrosine-protein kinase Fyn OS=Homo sapiens GN=FYN PE=1 SV=3 XREF(PFAM)=Protein tyrosine kinase (_KINASE_-PROTEIN);SH2 domain;SH3 domain;	1	39	0.0	323.31	179270000.0	173490000.0	150050000.0	165860000.0	154610000.0	147310000.0	138060000.0	156000000.0	153270000.0	1	0.96775813	0.837005634	0.925196631	0.862442126	0.821721426	0.770123278	0.870195794	0.854967368	27.41755884	8.306112896	0.825910387	1.005780887	0.838038625	-0.163824459	0.858317092	0.983456374	0.641614091	1.045442467	0.053810207	0.031797186	0.867001214	0.055439848	4.518833245	0.062873736	1.201530736	0.221602755	0.005498085	not
XL-019_CDK1	XL-019		P06493	P06493	Cyclin-dependent kinase 1	CDK1	>sp|P06493|CDK1_HUMAN Cyclin-dependent kinase 1 OS=Homo sapiens GN=CDK1 PE=1 SV=3 XREF(PFAM)=Protein kinase domain (_KINASE_-PROTEIN);	1	30	0.0	323.31	312350000.0	313810000.0	347670000.0	386620000.0	380850000.0	319060000.0	295710000.0	377940000.0	357580000.0	1	1.004674244	1.113078278	1.237778134	1.219305267	1.021482312	0.946726429	1.209988795	1.144805507	28.21858829	8.228703352	4.378004244	0.9991631	1.133336486	0.172320593	1.123301651	0.934776066	1.35112143	23.43554458	0.119765257	0.049041563	1.114368127	0.094833692	0.828941716	0.641972388	0.192483651	0.140204485	0.000126217	not
XL-019_PYGL	XL-019		P06737	P06737	Glycogen phosphorylase, liver form	PYGL	>sp|P06737|PYGL_HUMAN Glycogen phosphorylase, liver form OS=Homo sapiens GN=PYGL PE=1 SV=4 XREF(PFAM)=Carbohydrate phosphorylase;	1	68	0.0	323.31	176080000.0	215660000.0	233180000.0	204480000.0	218770000.0	232840000.0	211080000.0	248000000.0	202790000.0	1	1.224784189	1.324284416	1.161290323	1.242446615	1.322353476	1.198773285	1.408450704	1.151692413	27.39165581	8.601118177	9.995404286	0.999999162	1.261940219	0.043090354	1.261505236	0.954603118	2883.847161	368425.5902	0.10550541	0.043072637	1.249005041	0.08634798	2.552226479	0.17313836	0.7616067	0.020920588	0.0
XL-019_FES	XL-019		P07332	P07332	Tyrosine-protein kinase Fes/Fps	FES	>sp|P07332|FES_HUMAN Tyrosine-protein kinase Fes/Fps OS=Homo sapiens GN=FES PE=1 SV=3 XREF(PFAM)=Fes/CIP4, and EFC/F-BAR homology domain;Protein tyrosine kinase (_KINASE_-PROTEIN);SH2 domain;	1	56	0.0	323.31	143910000.0	158150000.0	186240000.0	169680000.0	163380000.0	174330000.0	151120000.0	174100000.0	150230000.0	1	1.098950733	1.294142172	1.179070252	1.135292891	1.211382114	1.050100757	1.209783893	1.043916337	27.1005916	4.848491707	3.60343796	1.161226813	1.037120838	-0.152251926	1.150881357	0.942073211	2640.578872	12848.64272	0.047050822	246.1265727	1.148084005	0.074557061	0.316960238	0.950749464	0.021933911	0.079090947	0.0	not
XL-019_YES1	XL-019		P07947	P07947	Tyrosine-protein kinase Yes	YES1	>sp|P07947|YES_HUMAN Tyrosine-protein kinase Yes OS=Homo sapiens GN=YES1 PE=1 SV=3 XREF(PFAM)=Protein tyrosine kinase (_KINASE_-PROTEIN);SH2 domain;SH3 domain;	1	37	0.0	315.21	64218000.0	55630000.0	52959000.0	54585000.0	46993000.0	47775000.0	38349000.0	50113000.0	48477000.0	1	0.866268025	0.824675325	0.849995328	0.731773023	0.743950294	0.597169018	0.780357532	0.754881809	25.9364744	8.205137087	0.678472667	0.987441561	0.721418686	-0.296058961	0.76265529	0.966544805	0.640863006	0.725068636	0.072700257	0.051288214	0.775841365	0.083735549	6.356372694	0.031599238	1.500323384	0.581114304	0.101083697
XL-019_LYN	XL-019		P07948	P07948	Tyrosine-protein kinase Lyn	LYN	>sp|P07948|LYN_HUMAN Tyrosine-protein kinase Lyn OS=Homo sapiens GN=LYN PE=1 SV=3 XREF(PFAM)=Protein tyrosine kinase (_KINASE_-PROTEIN);SH2 domain;SH3 domain;	1	63	0.0	323.31	690320000.0	725480000.0	701690000.0	762950000.0	703420000.0	619330000.0	580430000.0	629000000.0	628020000.0	1	1.050932901	1.016470622	1.105212076	1.018976706	0.897163634	0.840812956	0.911171631	0.909751999	29.36269004	6.815768164	4.072408676	1.049554406	0.890597132	-0.23693206	0.958436543	0.989713033	0.287431447	5.525860516	0.022468806	0.025965672	0.965079183	0.080343265	11.20155002	0.009135677	2.039259284	0.480693597	0.067236694	not
XL-019_RET_$$	XL-019	$$	P07949	P07949	Proto-oncogene tyrosine-protein kinase receptor Ret;Soluble RET kinase fragment;Extracellular cell-membrane anchored RET cadherin 120 kDa fragment	RET	>sp|P07949|RET_HUMAN Proto-oncogene tyrosine-protein kinase receptor Ret OS=Homo sapiens GN=RET PE=1 SV=3 XREF(PFAM)=Cadherin domain;Protein tyrosine kinase (_KINASE_-PROTEIN);	1	57	0.0	323.31	162500000.0	191590000.0	200080000.0	176910000.0	177110000.0	189820000.0	164030000.0	118750000.0	54846000.0	1	1.179015385	1.231261538	1.088676923	1.089907692	1.168123077	1.009415385	0.730769231	0.337513846	27.27586448	5.469162061	1.24729609	1.14839138	0.308792338	-1.670207179	0.945105324	0.958679833	0.255347338	0.787660432	0.042515149	0.167772694	0.954387219	0.278440778	33.52075314	0.00067191	3.172688993	8.913787527	1.816578531	down
XL-019_IGF1R	XL-019		P08069	P08069	Insulin-like growth factor 1 receptor;Insulin-like growth factor 1 receptor alpha chain;Insulin-like growth factor 1 receptor beta chain	IGF1R	>sp|P08069|IGF1R_HUMAN Insulin-like growth factor 1 receptor OS=Homo sapiens GN=IGF1R PE=1 SV=1 XREF(PFAM)=Furin-like cysteine rich region;Protein tyrosine kinase (_KINASE_-PROTEIN);Receptor L domain;	1	54	0.0	323.31	147720000.0	179450000.0	196020000.0	176610000.0	177220000.0	212000000.0	161920000.0	208450000.0	181490000.0	1	1.214798267	1.326969943	1.195572705	1.199702139	1.435147576	1.096127809	1.411115624	1.228608178	27.13828993	8.599453632	7.259304678	1.000006708	1.274502542	0.069234277	1.273495327	0.924671122	105.6347956	10016.16588	0.136361966	0.055675644	1.259313358	0.103999816	1.693552563	0.31313721	0.504265322	0.045621075	0.0
XL-019_HCK	XL-019		P08631;Q9H6Q3	P08631	Tyrosine-protein kinase HCK	HCK	>sp|P08631|HCK_HUMAN Tyrosine-protein kinase HCK OS=Homo sapiens GN=HCK PE=1 SV=5 XREF(PFAM)=Protein tyrosine kinase (_KINASE_-PROTEIN);SH2 domain;SH3 domain;	2	55	0.0	323.31	456020000.0	477360000.0	472910000.0	488710000.0	483620000.0	399570000.0	350180000.0	488610000.0	370270000.0	1	1.046796193	1.037037849	1.071685452	1.060523661	0.87621157	0.767904916	1.071466164	0.811960002	28.76452186	6.765405793	10.0	1.049640945	0.89393178	-0.231659263	0.962345442	0.940600846	5.945433964	249.6023075	0.053715549	0.062025437	0.968646365	0.104750723	2.225689275	0.213924843	0.669738778	0.295409243	0.017399572
XL-019_PDGFRB_$$	XL-019	$$	P09619	P09619	Platelet-derived growth factor receptor beta	PDGFRB	>sp|P09619|PGFRB_HUMAN Platelet-derived growth factor receptor beta OS=Homo sapiens GN=PDGFRB PE=1 SV=1 XREF(PFAM)=Immunoglobulin I-set domain;Immunoglobulin domain;Immunoglobulin domain;Protein tyrosine kinase (_KINASE_-PROTEIN);	1	21	0.0	90.109	14838000.0	15744000.0	17402000.0	14610000.0	14668000.0	13064000.0	12425000.0	770939.45	770939.45	1	1.061059442	1.172799569	0.984634048	0.98854293	0.880442108	0.837377005	0.0519571	0.0519571	23.82279331	5.822097086	3.638586256	1.012513786	0.034014827	-4.894856615	0.69469229	0.936314062	0.109402569	1.854477059	0.040951312	0.099755859	0.716681301	0.425464597	64.59885091	0.000131807	3.880061887	30.94258334	3.087430056	down
XL-019_ARAF	XL-019		P10398	P10398	Serine/threonine-protein kinase A-Raf	ARAF	>sp|P10398|ARAF_HUMAN Serine/threonine-protein kinase A-Raf OS=Homo sapiens GN=ARAF PE=1 SV=2 XREF(PFAM)=Phorbol esters/diacylglycerol binding domain (C1 domain);Protein tyrosine kinase (_KINASE_-PROTEIN);Raf-like Ras-binding domain;	1	16	0.0	33.919	4742200.0	4834500.0	4737700.0	4887100.0	4925200.0	4129500.0	3961400.0	4339700.0	770939.45	1	1.01946354	0.999051073	1.030555438	1.038589684	0.870798364	0.835350681	0.915123782	0.162569999	22.17712508	4.963346409	1.422202287	0.980202449	0.001	-2.380836556	0.856515898	0.957166994	1.792867788	2.937535403	0.038719192	1.66099716	0.850045565	0.253819711	34.9291563	0.00060724	3.216639805	12.48577378	2.147172205	down
XL-019_PYGB	XL-019		P11216	P11216	Glycogen phosphorylase, brain form	PYGB	>sp|P11216|PYGB_HUMAN Glycogen phosphorylase, brain form OS=Homo sapiens GN=PYGB PE=1 SV=5 XREF(PFAM)=Carbohydrate phosphorylase;	1	30	0.0	91.377	9721300.0	10922000.0	9790000.0	10691000.0	10800000.0	12310000.0	11327000.0	9395000.0	10926000.0	1	1.123512287	1.007066956	1.099750033	1.110962526	1.266291545	1.165173382	0.96643453	1.123923755	23.21271782	5.796705809	10.0	1.120745883	1.045050182	-0.10088698	1.096640075	0.941883978	21.89092722	1064.663198	0.046075919	0.112862257	1.098307127	0.080170134	0.206087896	0.991262641	0.003811261	0.041847158	0.0	not
XL-019_PIM1	XL-019		P11309	P11309	Serine/threonine-protein kinase pim-1	PIM1	>sp|P11309|PIM1_HUMAN Serine/threonine-protein kinase pim-1 OS=Homo sapiens GN=PIM1 PE=1 SV=3 XREF(PFAM)=Protein kinase domain (_KINASE_-PROTEIN);	1	16	0.0	185.43	16890000.0	12152000.0	14351000.0	14125000.0	13841000.0	11231000.0	11556000.0	17682000.0	16310000.0	1	0.719478982	0.849674364	0.836293665	0.819478982	0.664949674	0.684191829	1.046891652	0.965660154	24.00966599	5.740526105	10.0	0.778892853	1.006543024	0.369912056	0.84819226	0.89577799	5.745475496	252.9340092	0.054115651	0.132555457	0.84345539	0.125115399	1.696332607	0.312475058	0.505184643	0.444298553	0.055862301
XL-019_FGFR1	XL-019		P11362;P22455	P11362	Fibroblast growth factor receptor 1	FGFR1	>sp|P11362|FGFR1_HUMAN Fibroblast growth factor receptor 1 OS=Homo sapiens GN=FGFR1 PE=1 SV=3 XREF(PFAM)=Immunoglobulin I-set domain;Immunoglobulin domain;Protein tyrosine kinase (_KINASE_-PROTEIN);	2	7	0.0	28.185	3350100.0	4099600.0	3969100.0	4086100.0	3945800.0	3250000.0	4415600.0	3044500.0	2212100.0	1	1.223724665	1.184770604	1.219694934	1.177815588	0.970120295	1.318050207	0.908778842	0.660308648	21.67577273	5.534919332	3.954155953	1.166903128	0.72078715	-0.694950684	1.054030039	0.904992173	0.175739303	22.33524343	0.058492089	0.142930764	1.062187007	0.194868975	5.296713859	0.045945629	1.337755799	1.471445907	0.428891301
XL-019_CDK4	XL-019		P11802	P11802	Cyclin-dependent kinase 4	CDK4	>sp|P11802|CDK4_HUMAN Cyclin-dependent kinase 4 OS=Homo sapiens GN=CDK4 PE=1 SV=2 XREF(PFAM)=Protein kinase domain (_KINASE_-PROTEIN);	1	9	0.0	47.196	3139400.0	2966200.0	4366400.0	3407600.0	4784100.0	3615200.0	2909400.0	5662300.0	3252700.0	1	0.944830222	1.390839014	1.085430337	1.523889915	1.151557622	0.926737593	1.803624896	1.036089699	21.58205743	5.799357819	10.0	1.174469716	1.420800947	0.274694935	1.253078881	0.487998623	21.89898748	1080.504718	0.14352563	0.351563827	1.247625097	0.252744066	0.452332139	0.874334439	0.058322415	0.163485596	0.000792796
XL-019_SRC	XL-019		P12931	P12931	Proto-oncogene tyrosine-protein kinase Src	SRC	>sp|P12931|SRC_HUMAN Proto-oncogene tyrosine-protein kinase Src OS=Homo sapiens GN=SRC PE=1 SV=3 XREF(PFAM)=Protein tyrosine kinase (_KINASE_-PROTEIN);SH2 domain;SH3 domain;	1	47	0.0	323.31	473980000.0	473390000.0	488040000.0	502250000.0	482370000.0	381700000.0	359740000.0	482710000.0	495050000.0	1	0.998755222	1.029663699	1.059643867	1.017701169	0.805308241	0.758977172	1.018418499	1.044453352	28.82025094	6.91247564	10.0	1.027716626	0.923488075	-0.154277286	0.965450571	0.930628397	80.62330724	9209.69493	0.058014858	0.06698893	0.970770432	0.099679777	0.930163168	0.587722958	0.230827344	0.12818483	1.37e-05	not
XL-019_BRAF	XL-019		P15056	P15056	Serine/threonine-protein kinase B-raf	BRAF	>sp|P15056|BRAF_HUMAN Serine/threonine-protein kinase B-raf OS=Homo sapiens GN=BRAF PE=1 SV=4 XREF(PFAM)=Phorbol esters/diacylglycerol binding domain (C1 domain);Protein tyrosine kinase (_KINASE_-PROTEIN);Raf-like Ras-binding domain;	1	28	0.0	268.98	30150000.0	32946000.0	28805000.0	30808000.0	30615000.0	30559000.0	31705000.0	32847000.0	32045000.0	1	1.092736318	0.955389718	1.021824212	1.015422886	1.013565506	1.051575456	1.089452736	1.062852405	24.84565467	6.062068989	3.610725725	1.016358812	1.075942456	0.082190882	1.039286458	0.990091079	0.644778134	31.31191772	0.020183511	0.034824043	1.03780648	0.039136543	1.279643265	0.435717901	0.360794598	0.057218977	0.0	not
XL-019_PHKG2	XL-019		P15735	P15735	Phosphorylase b kinase gamma catalytic chain, liver/testis isoform	PHKG2	>sp|P15735|PHKG2_HUMAN Phosphorylase b kinase gamma catalytic chain, liver/testis isoform OS=Homo sapiens GN=PHKG2 PE=1 SV=1 XREF(PFAM)=Protein kinase domain (_KINASE_-PROTEIN);	1	13	0.0	95.382	7721300.0	9290900.0	7945600.0	10862000.0	8737000.0	7628400.0	5774300.0	8244400.0	9467100.0	1	1.203281831	1.029049512	1.406757929	1.131545206	0.987968347	0.74784039	1.067747659	1.226101822	22.88041234	6.940702113	6.087094328	1.187554789	1.022714328	-0.215590857	1.087916009	0.789842329	4.683505531	476.0043133	0.107233663	0.123390936	1.09538599	0.162078411	0.439806961	0.88206335	0.054500223	0.130835226	2.75e-05
XL-019_FER	XL-019		P16591	P16591	Tyrosine-protein kinase Fer	FER	>sp|P16591|FER_HUMAN Tyrosine-protein kinase Fer OS=Homo sapiens GN=FER PE=1 SV=2 XREF(PFAM)=Fes/CIP4, and EFC/F-BAR homology domain;Protein tyrosine kinase (_KINASE_-PROTEIN);SH2 domain;	1	65	0.0	323.31	244430000.0	249050000.0	281910000.0	279090000.0	285560000.0	255580000.0	222360000.0	287900000.0	236570000.0	1	1.018901117	1.153336334	1.141799288	1.168269034	1.045616332	0.909708301	1.177842327	0.967843554	27.86484612	6.59947112	9.210900927	1.112537431	1.031941018	-0.108493363	1.070695957	0.936704534	59.63112724	7169.065517	0.058049974	0.067035731	1.073163939	0.08313712	0.354187915	0.931744254	0.030703277	0.057298639	0.0	not
XL-019_PRKCA	XL-019		P17252;P05129	P17252	Protein kinase C alpha type	PRKCA	>sp|P17252|KPCA_HUMAN Protein kinase C alpha type OS=Homo sapiens GN=PRKCA PE=1 SV=4 XREF(PFAM)=Phorbol esters/diacylglycerol binding domain (C1 domain);C2 domain;Protein kinase domain (_KINASE_-PROTEIN);	2	50	0.0	192.95	139370000.0	177260000.0	163910000.0	143770000.0	133290000.0	156970000.0	163380000.0	127220000.0	73340000.0	1	1.271866255	1.176078066	1.031570639	0.956375117	1.126282557	1.172275239	0.912821985	0.526225156	27.05434481	5.263656562	1.75503125	1.11086072	0.519131777	-1.021094541	0.999486033	0.918226636	0.985268012	4.826296107	0.055701331	0.372802887	1.002326403	0.206838005	8.136063784	0.018642664	1.72949202	2.635948054	0.784093779
XL-019_PRKACA	XL-019		P17612	P17612	cAMP-dependent protein kinase catalytic subunit alpha	PRKACA	>sp|P17612|KAPCA_HUMAN cAMP-dependent protein kinase catalytic subunit alpha OS=Homo sapiens GN=PRKACA PE=1 SV=2 XREF(PFAM)=Protein kinase domain (_KINASE_-PROTEIN);	1	28	0.0	323.31	439510000.0	455880000.0	490490000.0	516330000.0	537010000.0	424450000.0	358600000.0	495000000.0	525540000.0	1	1.037246024	1.11599281	1.174785557	1.221837956	0.965734568	0.815908626	1.126254238	1.195740711	28.71132075	5.537685227	10.0	1.054721836	1.175135051	0.155964002	1.085270864	0.892994863	76.92974433	51946.772	0.061853423	0.151509012	1.08330781	0.116627492	0.445499546	0.878560863	0.056228147	0.09552869	0.0
XL-019_RPL35A	XL-019		P18077	P18077	60S ribosomal protein L35a	RPL35A	>sp|P18077|RL35A_HUMAN 60S ribosomal protein L35a OS=Homo sapiens GN=RPL35A PE=1 SV=2 XREF(PFAM)=Ribosomal protein L35Ae;	1	9	0.0	33.107	32677000.0	21891000.0	23228000.0	22878000.0	27193000.0	25179000.0	25652000.0	26043000.0	24873000.0	1	0.669920739	0.710836368	0.700125471	0.832175536	0.770541971	0.785016984	0.796982587	0.761177587	24.9617722	10.52287875	3.928226917	1.000002829	0.756917033	-6.45e-09	0.756917033	0.972872914	997476587.1	1959777044.0	0.065083876	0.026685273	0.766267029	0.065497959	5.934742501	0.036440341	1.438417564	5.66e-16	0.0
XL-019_CSNK2A2_$$	XL-019	$$	P19784	P19784	Casein kinase II subunit alpha	CSNK2A2	>sp|P19784|CSK22_HUMAN Casein kinase II subunit alpha OS=Homo sapiens GN=CSNK2A2 PE=1 SV=1 XREF(PFAM)=Protein kinase domain (_KINASE_-PROTEIN);	1	29	0.0	323.31	178440000.0	154720000.0	175250000.0	184230000.0	175080000.0	142380000.0	99909000.0	112120000.0	23231000.0	1	0.867070164	0.982122842	1.032447882	0.981170141	0.797915266	0.559902488	0.628334454	0.130189419	27.41086381	5.45266026	0.663497123	0.990286344	0.001	-2.342329648	0.726779092	0.923535745	0.80095702	0.487860607	0.074364076	0.487792342	0.738359694	0.276669649	24.58747106	0.001431531	2.84419927	9.929819336	1.920992726	down
XL-019_EPHA1	XL-019		P21709	P21709	Ephrin type-A receptor 1	EPHA1	>sp|P21709|EPHA1_HUMAN Ephrin type-A receptor 1 OS=Homo sapiens GN=EPHA1 PE=1 SV=4 XREF(PFAM)=Ephrin type-A receptor 2 transmembrane domain;Ephrin receptor ligand binding domain;Fibronectin type III domain;Protein tyrosine kinase (_KINASE_-PROTEIN);SAM dom	1	13	0.0	161.37	2265400.0	770939.45	2859000.0	2722900.0	2296600.0	3076600.0	770939.45	3014800.0	2109700.0	1	0.340310519	1.262028781	1.20195109	1.013772402	1.358082458	0.340310519	1.330802507	0.931270416	21.11133438	8.257250373	10.0	0.560083526	1.067301233	0.927379811	1.033606242	0.0	14.49054253	557.0485241	0.447832357	0.182827784	0.998533405	0.322581498	0.491369476	0.849811063	0.070677619	0.338516713	0.02687624
XL-019_COMT	XL-019		P21964	P21964	Catechol O-methyltransferase	COMT	>sp|P21964|COMT_HUMAN Catechol O-methyltransferase OS=Homo sapiens GN=COMT PE=1 SV=2 XREF(PFAM)=O-methyltransferase;	1	12	0.0	71.476	5671700.0	5010900.0	770939.45	4919700.0	770939.45	770939.45	4780100.0	5817000.0	4974900.0	1	0.883491722	0.135927403	0.867411887	0.135927403	0.135927403	0.842798455	1.025618421	0.877144419	22.43534979	6.069084942	7.970812852	0.465087237	0.949424584	1.029552056	0.652308589	0.0	29.29385914	3380.710476	0.195619993	0.312321054	0.643661004	0.344190473	0.677421441	0.731511934	0.135778584	0.457681175	0.059976959
XL-019_PRKACG	XL-019		P22612	P22612	cAMP-dependent protein kinase catalytic subunit gamma	PRKACG	>sp|P22612|KAPCG_HUMAN cAMP-dependent protein kinase catalytic subunit gamma OS=Homo sapiens GN=PRKACG PE=1 SV=3 XREF(PFAM)=Protein kinase domain (_KINASE_-PROTEIN);	1	4	0.0	26.718	6879800.0	8473900.0	7505200.0	10830000.0	9314600.0	5908900.0	6064800.0	16756000.0	9846700.0	1	1.231707317	1.090903805	1.574173668	1.353905637	0.858876712	0.881537254	2.435535917	1.431248001	22.71393519	5.785358257	10.0	1.161932224	1.933637858	0.734791707	1.405497862	0.299736316	6.82742589	312.5307491	0.175369272	0.429564342	1.388806584	0.447995492	2.470730478	0.182258897	0.739311263	0.99022188	0.25353773
XL-019_PRKACB	XL-019		P22694	P22694	cAMP-dependent protein kinase catalytic subunit beta	PRKACB	>sp|P22694|KAPCB_HUMAN cAMP-dependent protein kinase catalytic subunit beta OS=Homo sapiens GN=PRKACB PE=1 SV=2 XREF(PFAM)=Protein kinase domain (_KINASE_-PROTEIN);	1	28	0.0	143.76	24297000.0	25379000.0	29116000.0	27861000.0	28659000.0	24439000.0	19459000.0	30854000.0	23825000.0	1	1.044532247	1.198337243	1.146684776	1.179528337	1.005844343	0.800880767	1.269868708	0.980573733	24.53427486	6.744823309	10.0	1.132946232	1.032942314	-0.133319707	1.077395442	0.863826578	15.80193144	690.1767562	0.085337486	0.098539344	1.081409227	0.122693038	0.30880797	0.954621559	0.020168762	0.068107519	0.0
XL-019_RPS6KB1	XL-019		P23443;Q9UBS0	P23443	Ribosomal protein S6 kinase beta-1	RPS6KB1	>sp|P23443|KS6B1_HUMAN Ribosomal protein S6 kinase beta-1 OS=Homo sapiens GN=RPS6KB1 PE=1 SV=2 XREF(PFAM)=Protein kinase domain (_KINASE_-PROTEIN);Protein kinase C terminal domain (UNCLEAR);	2	6	0.0	47.633	2449600.0	6029400.0	6350300.0	7047100.0	770939.45	1902000.0	770939.45	3848400.0	770939.45	1	2.46138145	2.59238243	2.876837035	0.314720546	0.776453298	0.314720546	1.571032005	0.314720546	21.22411476	7.260544521	10.0	2.458552056	0.715083141	-1.781626007	1.265293261	0.0	6.975743	266.5962414	0.486111853	0.420984075	1.352478659	0.941473145	3.35220936	0.109413901	0.960927496	2.051031937	0.617690673
XL-019_JAK1	XL-019		P23458	P23458	Tyrosine-protein kinase JAK1	JAK1	>sp|P23458|JAK1_HUMAN Tyrosine-protein kinase JAK1 OS=Homo sapiens GN=JAK1 PE=1 SV=2 XREF(PFAM)=Protein tyrosine kinase (_KINASE_-PROTEIN);	1	58	0.0	323.31	51722000.0	66866000.0	70155000.0	60586000.0	70028000.0	64940000.0	59950000.0	82234000.0	76706000.0	1	1.292796102	1.356386064	1.17137775	1.353930629	1.255558563	1.159081242	1.58992305	1.483043966	25.62427473	5.749167083	10.0	1.252268974	1.536754674	0.295342402	1.339484348	0.916854643	4.835309403	204.9269432	0.059927526	0.146791557	1.333513042	0.148274799	3.278488537	0.11378826	0.943902544	0.462977257	0.061627725
XL-019_CDK2	XL-019		P24941	P24941	Cyclin-dependent kinase 2	CDK2	>sp|P24941|CDK2_HUMAN Cyclin-dependent kinase 2 OS=Homo sapiens GN=CDK2 PE=1 SV=2 XREF(PFAM)=Protein kinase domain (_KINASE_-PROTEIN);	1	37	0.0	323.31	429380000.0	424900000.0	468100000.0	491170000.0	528570000.0	435890000.0	365600000.0	587440000.0	435670000.0	1	0.989566351	1.090176534	1.143905166	1.231007499	1.015161396	0.851460245	1.368112162	1.014649029	28.67767975	5.746611762	10.0	1.057988472	1.190930297	0.170765069	1.098659797	0.857371133	12.49311631	534.4509293	0.071597686	0.175377434	1.095875717	0.131447105	0.501418954	0.843420542	0.073955826	0.111196101	0.0
XL-019_ADRBK1	XL-019		P25098;P35626	P25098	Beta-adrenergic receptor kinase 1	ADRBK1	>sp|P25098|ARBK1_HUMAN Beta-adrenergic receptor kinase 1 OS=Homo sapiens GN=ADRBK1 PE=1 SV=2 XREF(PFAM)=PH domain;Protein kinase domain (_KINASE_-PROTEIN);Regulator of G protein signaling domain;	2	21	0.0	55.864	8345100.0	10597000.0	10564000.0	10842000.0	10540000.0	12129000.0	11248000.0	12480000.0	12261000.0	1	1.269846976	1.26589256	1.299205522	1.263016621	1.45342776	1.347856826	1.49548837	1.469245425	22.99249791	6.810998097	0.170096567	1.003005847	1.701368354	0.27440405	1.370922516	0.983974176	5.665568785	0.216797372	0.0649884	0.733591324	1.353351068	0.114039969	18.43890487	0.002857744	2.543976721	0.671567994	0.133628169
XL-019_MAPK3	XL-019		P27361	P27361	Mitogen-activated protein kinase 3	MAPK3	>sp|P27361|MK03_HUMAN Mitogen-activated protein kinase 3 OS=Homo sapiens GN=MAPK3 PE=1 SV=4 XREF(PFAM)=Protein kinase domain (_KINASE_-PROTEIN);	1	37	0.0	323.31	243100000.0	291180000.0	324730000.0	321250000.0	318150000.0	279640000.0	244600000.0	283710000.0	311930000.0	1	1.197778692	1.335787742	1.321472645	1.308720691	1.150308515	1.0061703	1.167050596	1.283134513	27.85697465	6.736056082	10.0	1.269840273	1.157848317	-0.133200773	1.207875758	0.895204068	14.47863513	661.7943588	0.079186965	0.091437328	1.212346138	0.105343328	0.174865334	0.996861055	0.001365371	0.051059981	0.0
XL-019_MARK3_$$	XL-019	$$	P27448	P27448	MAP/microtubule affinity-regulating kinase 3	MARK3	>sp|P27448|MARK3_HUMAN MAP/microtubule affinity-regulating kinase 3 OS=Homo sapiens GN=MARK3 PE=1 SV=4 XREF(PFAM)=Kinase associated domain 1 (NOT KINASE);Protein kinase domain (_KINASE_-PROTEIN);UBA/TS-N domain;	1	54	0.0	323.31	36776000.0	41245000.0	38302000.0	34118000.0	38848000.0	31134000.0	28286000.0	17094000.0	6268500.0	1	1.121519469	1.041494453	0.927724603	1.056341092	0.846584729	0.769142919	0.464814009	0.170450838	25.13226124	5.652816125	0.831004382	1.049451286	0.07509778	-2.573287459	0.760868053	0.964339483	0.272283443	0.338679902	0.045507797	0.18027984	0.776288309	0.307095388	59.92146386	0.000159075	3.798397347	18.18897407	2.529876569	down
XL-019_RPL10	XL-019		P27635;Q96L21	P27635	60S ribosomal protein L10	RPL10	>sp|P27635|RL10_HUMAN 60S ribosomal protein L10 OS=Homo sapiens GN=RPL10 PE=1 SV=4 XREF(PFAM)=Ribosomal protein L16p/L10e;	2	14	0.0	168.92	36185000.0	30610000.0	26110000.0	21642000.0	24639000.0	28628000.0	25480000.0	27155000.0	28606000.0	1	0.845930634	0.721569711	0.598093133	0.680917507	0.791156557	0.704159182	0.750449081	0.79054857	25.10888844	8.546978207	2.903932839	0.998837296	0.722672197	-0.233532859	0.729030763	0.963611054	0.201289858	9.920877832	0.074603932	0.030889257	0.745047353	0.081362272	6.428220264	0.03086449	1.510540897	0.413768948	0.04680582
XL-019_MAPK1	XL-019		P28482	P28482	Mitogen-activated protein kinase 1	MAPK1	>sp|P28482|MK01_HUMAN Mitogen-activated protein kinase 1 OS=Homo sapiens GN=MAPK1 PE=1 SV=3 XREF(PFAM)=Protein kinase domain (_KINASE_-PROTEIN);	1	55	0.0	323.31	3758400000.0	4012900000.0	4470400000.0	4293600000.0	3967300000.0	3787900000.0	3350800000.0	4716400000.0	4200800000.0	1	1.067714985	1.189442316	1.142401022	1.055582163	1.007849085	0.891549596	1.2548957	1.117709664	31.80747147	5.701304166	10.0	1.059824643	1.186170185	0.162485436	1.097046843	0.937050361	15.90724801	885.4818336	0.047622076	0.116649545	1.094666409	0.097115366	0.973584256	0.565907151	0.247254818	0.139128827	0.000110491	not
XL-019_EPHA2	XL-019		P29317	P29317	Ephrin type-A receptor 2	EPHA2	>sp|P29317|EPHA2_HUMAN Ephrin type-A receptor 2 OS=Homo sapiens GN=EPHA2 PE=1 SV=2 XREF(PFAM)=Ephrin type-A receptor 2 transmembrane domain;Ephrin receptor ligand binding domain;Fibronectin type III domain;Protein tyrosine kinase (_KINASE_-PROTEIN);SAM dom	1	51	0.0	323.31	100280000.0	101320000.0	112830000.0	106380000.0	104340000.0	112880000.0	103990000.0	129120000.0	101410000.0	1	1.010370961	1.125149581	1.060829677	1.040486637	1.125648185	1.03699641	1.287594735	1.011268448	26.57945866	5.853995961	10.0	1.065181788	1.151657462	0.112612012	1.093959103	0.949610275	46.44508052	3177.601632	0.042544053	0.104210986	1.091656822	0.077453055	0.596535634	0.782484558	0.106524224	0.073017403	0.0	not
XL-019_EPHB2	XL-019		P29323	P29323	Ephrin type-B receptor 2	EPHB2	>sp|P29323|EPHB2_HUMAN Ephrin type-B receptor 2 OS=Homo sapiens GN=EPHB2 PE=1 SV=5 XREF(PFAM)=Ephrin type-A receptor 2 transmembrane domain;Ephrin receptor ligand binding domain;Fibronectin type III domain;GCC2 and GCC3;Protein tyrosine kinase (_KINASE_-PR	1	53	0.0	323.31	758550000.0	862430000.0	976680000.0	854720000.0	908200000.0	945560000.0	774690000.0	1043300000.0	847500000.0	1	1.136945488	1.287561796	1.126781359	1.197284292	1.246536155	1.021277437	1.375387252	1.1172632	29.49866904	8.556031853	10.0	0.999993664	1.200823388	0.078820953	1.199989139	0.927377091	700.7757777	211379.7131	0.130230295	0.053166582	1.188179117	0.095086437	1.016319382	0.545285522	0.263376033	0.050969743	0.0	not
XL-019_TYK2	XL-019		P29597	P29597	Non-receptor tyrosine-protein kinase TYK2	TYK2	>sp|P29597|TYK2_HUMAN Non-receptor tyrosine-protein kinase TYK2 OS=Homo sapiens GN=TYK2 PE=1 SV=3 XREF(PFAM)=Protein tyrosine kinase (_KINASE_-PROTEIN);	1	41	0.0	227.04	21618000.0	31610000.0	33290000.0	27027000.0	28207000.0	33617000.0	32038000.0	33235000.0	21287000.0	1	1.46220742	1.539920437	1.25020816	1.304792303	1.55504672	1.482005736	1.537376261	0.984688685	24.36572972	4.896845246	3.320153754	1.422997406	0.966748017	-0.521268591	1.379510182	0.797287335	477.6288758	2323.963591	0.096011009	139.8303735	1.371052079	0.179817327	1.184786436	0.471886391	0.326162547	0.483266394	0.068061882
XL-019_WEE1	XL-019		P30291	P30291	Wee1-like protein kinase	WEE1	>sp|P30291|WEE1_HUMAN Wee1-like protein kinase OS=Homo sapiens GN=WEE1 PE=1 SV=2 XREF(PFAM)=Protein kinase domain (_KINASE_-PROTEIN);	1	40	0.0	323.31	96720000.0	108980000.0	102560000.0	100420000.0	97936000.0	105180000.0	106740000.0	81823000.0	72474000.0	1	1.126757651	1.06038048	1.038254756	1.012572374	1.087468983	1.103598015	0.845978081	0.749317618	26.52731091	5.641499061	4.324824144	1.064990244	0.776524871	-0.455728391	0.984319332	0.9851041	0.220064261	7.035624792	0.0223574	0.054665178	0.98962469	0.12370421	16.99533478	0.00346774	2.459953457	1.427082362	0.413382642
XL-019_DNAJA1	XL-019		P31689	P31689	DnaJ homolog subfamily A member 1	DNAJA1	>sp|P31689|DNJA1_HUMAN DnaJ homolog subfamily A member 1 OS=Homo sapiens GN=DNAJA1 PE=1 SV=2 XREF(PFAM)=DnaJ domain;DnaJ C terminal domain;DnaJ central domain;	1	14	0.0	172.83	9383400.0	6138600.0	8687900.0	6778500.0	7671000.0	6022000.0	6613800.0	6444300.0	7347500.0	1	0.654197839	0.925879745	0.722392736	0.817507513	0.641771639	0.704840463	0.686776648	0.783031737	23.16167934	10.51825748	0.244132352	0.997987476	0.709512587	-0.118002402	0.741350347	0.91790854	10.95364842	1.719641185	0.112488406	0.257374153	0.752322637	0.089759607	2.229278597	0.213409444	0.670786365	0.113685459	0.0
XL-019_AKT1	XL-019		P31749	P31749	RAC-alpha serine/threonine-protein kinase	AKT1	>sp|P31749|AKT1_HUMAN RAC-alpha serine/threonine-protein kinase OS=Homo sapiens GN=AKT1 PE=1 SV=2 XREF(PFAM)=PH domain;Protein kinase domain (_KINASE_-PROTEIN);Protein kinase C terminal domain (UNCLEAR);	1	33	0.0	224.76	16652000.0	21702000.0	14431000.0	16349000.0	17551000.0	17037000.0	18425000.0	20770000.0	20217000.0	1	1.303266875	0.866622628	0.981803988	1.053987509	1.023120346	1.106473697	1.247297622	1.214088398	23.98919213	5.930919435	3.580608837	1.035676348	1.230870771	0.249103996	1.104386824	0.902896933	0.710501536	27.36243329	0.06033322	0.142608264	1.099718906	0.126375937	1.20865751	0.462452742	0.334932641	0.250684873	0.00945925
XL-019_AKT2	XL-019		P31751	P31751	RAC-beta serine/threonine-protein kinase	AKT2	>sp|P31751|AKT2_HUMAN RAC-beta serine/threonine-protein kinase OS=Homo sapiens GN=AKT2 PE=1 SV=2 XREF(PFAM)=PH domain;Protein kinase domain (_KINASE_-PROTEIN);Protein kinase C terminal domain (UNCLEAR);	1	33	0.0	238.27	23499000.0	31109000.0	26771000.0	29746000.0	30440000.0	23507000.0	23320000.0	28936000.0	36159000.0	1	1.323843568	1.139239968	1.2658411	1.295374271	1.00034044	0.992382655	1.231371548	1.53874633	24.48609603	5.136159921	2.400729018	1.160826042	1.535919182	0.392416985	1.218897749	0.884468925	9.407706243	53.25671665	0.069419591	1.565115817	1.219240099	0.16013247	2.218226259	0.215001843	0.667557818	0.539172772	0.086577906
XL-019_MAP2K2	XL-019		P36507	P36507	Dual specificity mitogen-activated protein kinase kinase 2	MAP2K2	>sp|P36507|MP2K2_HUMAN Dual specificity mitogen-activated protein kinase kinase 2 OS=Homo sapiens GN=MAP2K2 PE=1 SV=1 XREF(PFAM)=Protein kinase domain (_KINASE_-PROTEIN);	1	26	0.0	266.48	38526000.0	34984000.0	38197000.0	43299000.0	40230000.0	38413000.0	34549000.0	39581000.0	46311000.0	1	0.908062088	0.991460313	1.12389036	1.044229871	0.997066916	0.896771012	1.027384104	1.202071328	25.19932907	5.09597135	2.442156305	0.998371767	1.202977815	0.259526849	1.028041767	0.963927171	13.10814326	68.20114131	0.035762854	1.286480627	1.028738335	0.086732004	2.302562144	0.203242144	0.691986233	0.344801896	0.028388454	not
XL-019_RPL4	XL-019		P36578	P36578	60S ribosomal protein L4	RPL4	>sp|P36578|RL4_HUMAN 60S ribosomal protein L4 OS=Homo sapiens GN=RPL4 PE=1 SV=5 XREF(PFAM)=60S ribosomal protein L4 C-terminal domain;Ribosomal protein L4/L1 family;	1	25	0.0	126.67	43308000.0	39516000.0	37141000.0	32922000.0	35672000.0	36154000.0	35061000.0	40299000.0	51707000.0	1	0.912441119	0.857601367	0.760182876	0.823681537	0.83481112	0.809573289	0.93052092	1.193936455	25.36813021	5.161565909	1.724682838	0.840539511	1.212175829	0.495397818	0.901661499	0.955634494	2.047665402	7.372691317	0.03867314	0.526594516	0.901519794	0.121511924	5.450259919	0.04336974	1.362813178	1.051372452	0.276551664
XL-019_FLT3_$$	XL-019	$$	P36888;P07333	P36888	Receptor-type tyrosine-protein kinase FLT3	FLT3	>sp|P36888|FLT3_HUMAN Receptor-type tyrosine-protein kinase FLT3 OS=Homo sapiens GN=FLT3 PE=1 SV=2 XREF(PFAM)=Immunoglobulin domain;Protein tyrosine kinase (_KINASE_-PROTEIN);	2	21	0.0	135.65	15679000.0	16021000.0	9188700.0	13642000.0	12495000.0	11790000.0	10421000.0	7355600.0	4323800.0	1	1.021812616	0.586051406	0.870081	0.796925824	0.751961222	0.66464698	0.469137062	0.275770138	23.90233021	5.246737804	0.506099685	0.882099264	0.001	-1.698050792	0.659127395	0.839677794	2.634216008	0.718759197	0.124205546	1.225232968	0.669433637	0.21742901	7.53917013	0.021992267	1.657729994	3.645320332	1.026259351	down
XL-019_BMPR1A	XL-019		P36894	P36894	Bone morphogenetic protein receptor type-1A	BMPR1A	>sp|P36894|BMR1A_HUMAN Bone morphogenetic protein receptor type-1A OS=Homo sapiens GN=BMPR1A PE=1 SV=2 XREF(PFAM)=Activin types I and II receptor domain;Protein tyrosine kinase (_KINASE_-PROTEIN);Transforming growth factor beta type I GS-motif;	1	14	0.0	157.17	4634500.0	6636900.0	5942700.0	6380700.0	6069000.0	6259100.0	4794700.0	7346800.0	3822100.0	1	1.432063869	1.282274247	1.376782824	1.309526378	1.350544827	1.034566836	1.585241126	0.824706009	22.14398227	4.819319823	4.039483569	1.316982223	0.796056677	-0.671025395	1.27751475	0.781498577	4914.17117	25903.2699	0.095446403	1970.587716	1.264180021	0.194403887	1.635951782	0.327277749	0.485083521	0.711405145	0.148341943
XL-019_ACVR1B	XL-019		P36896	P36896	Activin receptor type-1B	ACVR1B	>sp|P36896|ACV1B_HUMAN Activin receptor type-1B OS=Homo sapiens GN=ACVR1B PE=1 SV=1 XREF(PFAM)=Activin types I and II receptor domain;Protein kinase domain (_KINASE_-PROTEIN);Transforming growth factor beta type I GS-motif;	1	13	0.0	123.67	8042800.0	6281200.0	6009800.0	9406200.0	9107900.0	5772500.0	4882700.0	8839000.0	4908100.0	1	0.780971801	0.747227334	1.169518078	1.132429005	0.717722684	0.607089571	1.098995375	0.610247675	22.93926641	6.711003022	10.0	0.961436016	0.780498013	-0.300795889	0.862457307	0.63688091	21.00596505	1107.860015	0.125955446	0.145440979	0.869470688	0.19409035	0.662638474	0.740702356	0.130356274	0.220577225	0.00537718
XL-019_TGFBR1	XL-019		P36897;Q8NER5	P36897	TGF-beta receptor type-1	TGFBR1	>sp|P36897|TGFR1_HUMAN TGF-beta receptor type-1 OS=Homo sapiens GN=TGFBR1 PE=1 SV=1 XREF(PFAM)=Activin types I and II receptor domain;Protein kinase domain (_KINASE_-PROTEIN);Transforming growth factor beta type I GS-motif;	2	28	0.0	323.31	36502000.0	29193000.0	29466000.0	36981000.0	31916000.0	23522000.0	22975000.0	34526000.0	21667000.0	1	0.799764396	0.807243439	1.013122569	0.874363049	0.644403046	0.629417566	0.94586598	0.593583913	25.12147218	6.840543107	7.850737519	0.888807315	0.720336638	-0.303199405	0.791192694	0.847933547	6.300721394	307.7472472	0.078576323	0.090733123	0.798694908	0.132407779	1.549265162	0.350160554	0.455732779	0.347235744	0.028982283
XL-019_CSK	XL-019		P41240;P42679	P41240	Tyrosine-protein kinase CSK	CSK	>sp|P41240|CSK_HUMAN Tyrosine-protein kinase CSK OS=Homo sapiens GN=CSK PE=1 SV=1 XREF(PFAM)=Protein tyrosine kinase (_KINASE_-PROTEIN);SH2 domain;SH3 domain;	2	48	0.0	323.31	1403000000.0	1247900000.0	1343900000.0	1527600000.0	1377600000.0	1176100000.0	989080000.0	1626900000.0	1566200000.0	1	0.889451176	0.95787598	1.088809694	0.981895937	0.838275125	0.704975053	1.1595866	1.116322167	30.38586786	5.672590909	10.0	0.920901345	1.139390092	0.30714325	0.983701137	0.901848317	17.52398023	1169.030599	0.056357773	0.138047502	0.980176819	0.134216588	1.70571234	0.310254436	0.508282	0.368282544	0.034300909
XL-019_GARS	XL-019		P41250	P41250	Glycine--tRNA ligase	GARS	>sp|P41250|SYG_HUMAN Glycine--tRNA ligase OS=Homo sapiens GN=GARS PE=1 SV=3 XREF(PFAM)=Anticodon binding domain;tRNA synthetase class II core domain (G, H, P, S and T);WHEP-TRS domain;	1	29	0.0	277.74	20472000.0	16959000.0	16803000.0	21101000.0	19932000.0	19638000.0	25844000.0	18250000.0	24615000.0	1	0.828399766	0.820779601	1.030724893	0.973622509	0.95926143	1.26240719	0.891461508	1.202373974	24.28714872	7.173452864	0.964070407	0.862100324	1.086817158	0.315552568	1.009842829	0.870121145	1.259494066	2.319382103	0.134684664	0.123018717	0.999443893	0.131150731	0.990794827	0.557501509	0.253753953	0.288038601	0.015949113
XL-019_PRKCI	XL-019		P41743	P41743	Protein kinase C iota type	PRKCI	>sp|P41743|KPCI_HUMAN Protein kinase C iota type OS=Homo sapiens GN=PRKCI PE=1 SV=2 XREF(PFAM)=Phorbol esters/diacylglycerol binding domain (C1 domain);PB1 domain;Protein kinase domain (_KINASE_-PROTEIN);	1	17	0.0	202.54	25352000.0	24635000.0	27007000.0	27918000.0	29213000.0	29312000.0	26310000.0	28475000.0	29525000.0	1	0.971718208	1.065280846	1.101214894	1.152295677	1.156200694	1.037787946	1.123185547	1.164602398	24.59559623	8.023858858	2.209583131	0.977947096	1.125686431	0.187115446	1.106703546	0.988967065	0.303203499	3.619403467	0.044667637	0.021949847	1.097557164	0.059188902	5.557151878	0.041693205	1.379934717	0.285295109	0.015422871	not
XL-019_TEC	XL-019		P42680;REV__Q9BZC7	P42680	Tyrosine-protein kinase Tec	TEC	>sp|P42680|TEC_HUMAN Tyrosine-protein kinase Tec OS=Homo sapiens GN=TEC PE=1 SV=2 XREF(PFAM)=BTK motif;PH domain;Protein tyrosine kinase (_KINASE_-PROTEIN);SH2 domain;SH3 domain;	2	52	0.0	323.31	91848000.0	102270000.0	107720000.0	98942000.0	105280000.0	99329000.0	90805000.0	111170000.0	86243000.0	1	1.113470081	1.172807247	1.077236303	1.146241617	1.081449787	0.988644282	1.210369306	0.938975263	26.45274497	4.805928282	4.324271298	1.106450545	0.929545565	-0.235954351	1.093674745	0.959711577	13575.45802	75637.46113	0.038175693	1838.611198	1.088873214	0.074145072	1.175503843	0.475616925	0.3227427	0.233238069	0.006960958	not
XL-019_ABL2	XL-019		P42684	P42684	Abelson tyrosine-protein kinase 2	ABL2	>sp|P42684|ABL2_HUMAN Abelson tyrosine-protein kinase 2 OS=Homo sapiens GN=ABL2 PE=1 SV=1 XREF(PFAM)=F-actin binding;Protein tyrosine kinase (_KINASE_-PROTEIN);SH2 domain;SH3 domain;	1	63	0.0	323.31	202920000.0	197460000.0	210260000.0	205410000.0	202730000.0	195010000.0	198630000.0	189000000.0	134570000.0	1	0.973092844	1.03617189	1.012270846	0.99906367	0.961019121	0.978858664	0.931401538	0.663167751	27.59633582	4.810961517	1.004775692	1.00209081	0.486263388	-0.599555919	0.941851255	0.996467296	1.40585323	0.962035796	0.012942712	0.685484705	0.940060691	0.105145158	65.62829192	0.00012669	3.897256292	3.020939778	0.882407467
XL-019_FRK	XL-019		P42685;Q9H3Y6	P42685	Tyrosine-protein kinase FRK	FRK	>sp|P42685|FRK_HUMAN Tyrosine-protein kinase FRK OS=Homo sapiens GN=FRK PE=1 SV=1 XREF(PFAM)=Protein tyrosine kinase (_KINASE_-PROTEIN);SH2 domain;SH3 domain;	2	43	0.0	323.31	160440000.0	136870000.0	148900000.0	174770000.0	148100000.0	125190000.0	103760000.0	160040000.0	177610000.0	1	0.853091498	0.9280728	1.089316879	0.923086512	0.780291698	0.646721516	0.997506856	1.1070182	27.25745863	5.540081704	10.0	0.880728001	1.074430834	0.286804173	0.929986775	0.861140829	55.62218282	32327.37402	0.065433655	0.160278737	0.926914926	0.134306061	0.808629917	0.653421743	0.184806418	0.236394506	0.007386261
XL-019_SYK	XL-019		P43405;P43403;Q8NFD2	P43405	Tyrosine-protein kinase SYK	SYK	>sp|P43405|KSYK_HUMAN Tyrosine-protein kinase SYK OS=Homo sapiens GN=SYK PE=1 SV=1 XREF(PFAM)=Protein tyrosine kinase (_KINASE_-PROTEIN);SH2 domain;	3	48	0.0	323.31	104230000.0	105620000.0	116570000.0	111030000.0	121160000.0	107760000.0	95857000.0	116400000.0	73411000.0	1	1.013335892	1.118392018	1.065240334	1.162429243	1.033867409	0.919668042	1.116761009	0.704317375	26.63519534	4.917015953	2.794233507	1.05815934	0.681072871	-0.578219922	1.019886688	0.956643844	64.2350546	262.1631811	0.038792941	18.01862652	1.014010989	0.121432468	5.497219521	0.042621923	1.370366964	1.248147808	0.349361289
XL-019_MAPK8_$$	XL-019	$$	P45983	P45983	Mitogen-activated protein kinase 8	MAPK8	>sp|P45983|MK08_HUMAN Mitogen-activated protein kinase 8 OS=Homo sapiens GN=MAPK8 PE=1 SV=2 XREF(PFAM)=Protein kinase domain (_KINASE_-PROTEIN);	1	35	0.0	323.31	165660000.0	146950000.0	162070000.0	169130000.0	151640000.0	127780000.0	88860000.0	95555000.0	42516000.0	1	0.887057829	0.978329108	1.020946517	0.915368828	0.771338887	0.536399855	0.576813956	0.256646143	27.30365005	5.931204659	0.710255819	0.99294124	0.237786914	-1.680608353	0.71772341	0.952822367	0.388684004	0.369166293	0.059659697	0.178107567	0.734242749	0.24674882	32.4920952	0.00072535	3.139452349	8.823527929	1.806812788	down
XL-019_MAPK9	XL-019		P45984	P45984	Mitogen-activated protein kinase 9	MAPK9	>sp|P45984|MK09_HUMAN Mitogen-activated protein kinase 9 OS=Homo sapiens GN=MAPK9 PE=1 SV=2 XREF(PFAM)=Protein kinase domain (_KINASE_-PROTEIN);	1	21	0.0	226.52	32215000.0	46686000.0	33638000.0	38596000.0	35098000.0	36110000.0	26650000.0	36079000.0	15294000.0	1	1.449200683	1.04417197	1.198075431	1.089492472	1.12090641	0.827254385	1.119944125	0.474747788	24.94122926	4.622079304	0.649212055	1.17279075	0.001	-1.10528174	1.022461037	0.794327074	7.294402622	1.888116342	0.134065991	6.27379564	1.023234518	0.235442439	3.827405035	0.086086498	1.065064961	1.748356494	0.522278692
XL-019_MAP2K3	XL-019		P46734	P46734	Dual specificity mitogen-activated protein kinase kinase 3	MAP2K3	>sp|P46734|MP2K3_HUMAN Dual specificity mitogen-activated protein kinase kinase 3 OS=Homo sapiens GN=MAP2K3 PE=1 SV=2 XREF(PFAM)=Protein kinase domain (_KINASE_-PROTEIN);	1	14	0.0	108.98	4557000.0	770939.45	5109200.0	4081500.0	4079100.0	3157200.0	3033800.0	4196700.0	3615700.0	1	0.169176969	1.121176212	0.895655036	0.895128374	0.692824226	0.665745008	0.920934826	0.793438666	22.11965294	8.260131284	10.0	0.446338581	0.850501369	0.927105263	0.823942848	0.334575591	12.95158757	495.2890959	0.325252005	0.132784294	0.795973216	0.220970067	0.316063656	0.951180863	0.021736896	0.233155213	0.006949955
XL-019_CSNK1A1	XL-019		P48729;Q8N752	P48729	Casein kinase I isoform alpha	CSNK1A1	>sp|P48729|KC1A_HUMAN Casein kinase I isoform alpha OS=Homo sapiens GN=CSNK1A1 PE=1 SV=2 XREF(PFAM)=Protein kinase domain (_KINASE_-PROTEIN);	2	23	0.0	318.94	77702000.0	70802000.0	68667000.0	70834000.0	75385000.0	53992000.0	52186000.0	81513000.0	80213000.0	1	0.911199197	0.883722427	0.911611027	0.970180948	0.694859849	0.671617204	1.049046357	1.032315771	26.2114484	5.66393677	10.0	0.851693195	1.04242119	0.291532588	0.906101122	0.887522448	23.81180854	1686.740052	0.058177047	0.142503786	0.903202422	0.124462978	1.059498791	0.525292257	0.279599001	0.27674885	0.013832246
XL-019_CSNK1D	XL-019		P48730	P48730	Casein kinase I isoform delta	CSNK1D	>sp|P48730|KC1D_HUMAN Casein kinase I isoform delta OS=Homo sapiens GN=CSNK1D PE=1 SV=2 XREF(PFAM)=Protein kinase domain (_KINASE_-PROTEIN);	1	29	0.0	323.31	129850000.0	133670000.0	118810000.0	144760000.0	141860000.0	109020000.0	116750000.0	146210000.0	150960000.0	1	1.02941856	0.914978822	1.114824798	1.092491336	0.839584136	0.899114363	1.125991529	1.162572199	26.95227077	5.635068879	6.982519241	0.98411206	1.15125899	0.226317909	1.030586852	0.93701215	3.827392961	236.7850461	0.046278323	0.113349446	1.028057522	0.105314211	1.43074124	0.384886481	0.414667343	0.241901137	0.008156719
XL-019_MAPKAPK2_$$	XL-019	$$	P49137	P49137	MAP kinase-activated protein kinase 2	MAPKAPK2	>sp|P49137|MAPK2_HUMAN MAP kinase-activated protein kinase 2 OS=Homo sapiens GN=MAPKAPK2 PE=1 SV=1 XREF(PFAM)=Protein kinase domain (_KINASE_-PROTEIN);	1	16	0.0	75.627	5709000.0	6341500.0	5884300.0	7333500.0	5531100.0	6014700.0	770939.45	770939.45	770939.45	1	1.110789981	1.030705903	1.284550709	0.968838676	1.053547031	0.135039315	0.135039315	0.135039315	22.44480663	6.267228891	6.27447922	1.08750885	0.131289224	-3.050206724	0.670513389	0.915001218	0.312489483	7.458773423	0.050903319	0.080533001	0.700300566	0.462141026	62.55538438	0.00014285	3.845120667	21.58051242	2.707459525	down
XL-019_CSNK1E	XL-019		P49674	P49674	Casein kinase I isoform epsilon	CSNK1E	>sp|P49674|KC1E_HUMAN Casein kinase I isoform epsilon OS=Homo sapiens GN=CSNK1E PE=1 SV=1 XREF(PFAM)=Protein kinase domain (_KINASE_-PROTEIN);	1	29	0.0	30.125	17628000.0	22419000.0	19908000.0	21316000.0	21606000.0	25415000.0	20643000.0	22437000.0	15003000.0	1	1.271783526	1.129339687	1.209212616	1.225663717	1.441740413	1.171034717	1.272804629	0.851089176	24.07136547	4.941563074	2.666053917	1.233019478	0.827809573	-0.525482402	1.189388996	0.900289774	61.54363591	249.3719324	0.063439313	17.80459964	1.183863958	0.143844477	2.210534708	0.216119463	0.66530612	0.708306351	0.14719129
XL-019_CLK1	XL-019		P49759	P49759	Dual specificity protein kinase CLK1	CLK1	>sp|P49759|CLK1_HUMAN Dual specificity protein kinase CLK1 OS=Homo sapiens GN=CLK1 PE=1 SV=2 XREF(PFAM)=Protein kinase domain (_KINASE_-PROTEIN);	1	15	0.0	46.165	5536800.0	7545900.0	3616900.0	4090000.0	3844800.0	3567700.0	4391000.0	2434200.0	3421400.0	1	1.362863026	0.653247363	0.73869383	0.694408322	0.644361364	0.793057362	0.439640225	0.617938159	22.40062098	8.241652143	10.0	1.242046725	0.643684713	-0.947223724	0.685763544	0.806022762	5.677720029	231.0489133	0.173013719	0.070632938	0.726915644	0.225772793	6.637925409	0.028850754	1.539842832	2.200161977	0.662263139
XL-019_CLK2	XL-019		P49760	P49760	Dual specificity protein kinase CLK2	CLK2	>sp|P49760|CLK2_HUMAN Dual specificity protein kinase CLK2 OS=Homo sapiens GN=CLK2 PE=1 SV=1 XREF(PFAM)=Protein kinase domain (_KINASE_-PROTEIN);	1	8	0.0	59.804	2795600.0	3484100.0	1835700.0	1567600.0	1487700.0	2022700.0	3225900.0	1553100.0	2822000.0	1	1.246279868	0.656639004	0.560738303	0.532157676	0.723529833	1.153920446	0.555551581	1.009443411	21.41472652	8.262041888	10.0	1.164610595	0.741213227	-0.650597388	0.768833949	0.522554858	10.57152153	403.4202619	0.280925501	0.114687976	0.798150528	0.232805201	1.310038443	0.424850574	0.37176379	0.600791313	0.108034561
XL-019_GSK3A	XL-019		P49840	P49840	Glycogen synthase kinase-3 alpha	GSK3A	>sp|P49840|GSK3A_HUMAN Glycogen synthase kinase-3 alpha OS=Homo sapiens GN=GSK3A PE=1 SV=2 XREF(PFAM)=Protein kinase domain (_KINASE_-PROTEIN);	1	40	0.0	323.31	553460000.0	433140000.0	495520000.0	547090000.0	539660000.0	405450000.0	340560000.0	529610000.0	536640000.0	1	0.782603982	0.895313121	0.988490586	0.975065949	0.732573266	0.615329021	0.956907455	0.969609367	29.04390381	5.601689122	10.0	0.845031249	0.967696704	0.195550255	0.87811444	0.84834107	99.26713669	12594.2002	0.066681131	0.16333441	0.876849553	0.120144904	0.292334684	0.96208158	0.0167881	0.095550709	0.0
XL-019_GSK3B	XL-019		P49841	P49841	Glycogen synthase kinase-3 beta	GSK3B	>sp|P49841|GSK3B_HUMAN Glycogen synthase kinase-3 beta OS=Homo sapiens GN=GSK3B PE=1 SV=2 XREF(PFAM)=Protein kinase domain (_KINASE_-PROTEIN);	1	40	0.0	323.31	438250000.0	281030000.0	309930000.0	369960000.0	331770000.0	264960000.0	195650000.0	335480000.0	350580000.0	1	0.641254991	0.707199087	0.844175699	0.757033657	0.604586423	0.446434683	0.765499144	0.799954364	28.70717885	10.16618606	4.432359002	1.000001284	0.70173048	-3.19e-08	0.70173048	0.841874778	677374006.9	1827416485.0	0.151897044	0.062164733	0.713202422	0.122907661	1.646105237	0.324725699	0.488483339	1.39e-14	0.0
XL-019_CDK7	XL-019		P50613;Q9C098	P50613	Cyclin-dependent kinase 7	CDK7	>sp|P50613|CDK7_HUMAN Cyclin-dependent kinase 7 OS=Homo sapiens GN=CDK7 PE=1 SV=1 XREF(PFAM)=Protein kinase domain (_KINASE_-PROTEIN);	2	28	0.0	323.31	186790000.0	166200000.0	167190000.0	173300000.0	168310000.0	138600000.0	134970000.0	180120000.0	180930000.0	1	0.88976926	0.895069329	0.92777986	0.901065368	0.742009744	0.722576155	0.96429145	0.968627871	27.47684198	5.626038767	10.0	0.856256899	0.968971663	0.178410768	0.887342505	0.931057931	54.76132346	5307.402497	0.045228237	0.110785875	0.886049533	0.085133618	0.516645603	0.833698787	0.07899083	0.118098969	0.0	not
XL-019_CDK9	XL-019		P50750;Q96Q40	P50750	Cyclin-dependent kinase 9	CDK9	>sp|P50750|CDK9_HUMAN Cyclin-dependent kinase 9 OS=Homo sapiens GN=CDK9 PE=1 SV=3 XREF(PFAM)=Protein kinase domain (_KINASE_-PROTEIN);	2	32	0.0	323.31	217880000.0	210520000.0	223050000.0	228920000.0	208090000.0	234730000.0	185880000.0	234540000.0	216260000.0	1	0.966219938	1.023728658	1.050670094	0.955067009	1.077336148	0.853130163	1.076464109	0.992564715	27.69895853	5.667030198	10.0	0.99134424	1.034033082	0.060824323	1.003554865	0.963237821	60.91904252	4222.086558	0.034996498	0.085723385	1.0028915	0.058128664	0.190132824	0.994486848	0.002400956	0.021961705	0.0	not
XL-019_IRAK1	XL-019		P51617	P51617	Interleukin-1 receptor-associated kinase 1	IRAK1	>sp|P51617|IRAK1_HUMAN Interleukin-1 receptor-associated kinase 1 OS=Homo sapiens GN=IRAK1 PE=1 SV=2 XREF(PFAM)=Death domain;Protein kinase domain (_KINASE_-PROTEIN);	1	16	0.0	322.46	3978900.0	4536600.0	5194200.0	4491000.0	4576100.0	4206000.0	4143700.0	4916200.0	4832300.0	1	1.140164367	1.305436176	1.128703913	1.150091734	1.057076076	1.041418482	1.235567619	1.214481389	21.92393821	5.677339962	10.0	1.131890545	1.225559132	0.11470564	1.158924732	0.945684985	30.51305522	1972.187664	0.045459676	0.111352781	1.157367131	0.081714655	0.680177791	0.729805809	0.136792684	0.078261283	0.0	not
XL-019_RPS6KA3	XL-019		P51812;Q96GX5;O60307;Q9Y2H9;O15021	P51812	Ribosomal protein S6 kinase alpha-3	RPS6KA3	>sp|P51812|KS6A3_HUMAN Ribosomal protein S6 kinase alpha-3 OS=Homo sapiens GN=RPS6KA3 PE=1 SV=1 XREF(PFAM)=Protein kinase domain (_KINASE_-PROTEIN);Protein kinase C terminal domain (UNCLEAR);	5	62	0.0	323.31	345980000.0	407090000.0	397030000.0	393710000.0	383150000.0	428390000.0	397440000.0	440250000.0	388280000.0	1	1.176628707	1.147551882	1.137955951	1.107433956	1.238192959	1.148736921	1.272472397	1.122261402	28.3661134	10.52287875	0.210848882	1.000772243	1.200426328	0.055048208	1.172847223	0.980112957	8.594799975	1.367024888	0.067635196	0.208870409	1.165345818	0.057310325	2.747401668	0.153675617	0.813395036	0.032756621	0.0	not
XL-019_NEK3_$$	XL-019	$$	P51956	P51956	Serine/threonine-protein kinase Nek3	NEK3	>sp|P51956|NEK3_HUMAN Serine/threonine-protein kinase Nek3 OS=Homo sapiens GN=NEK3 PE=1 SV=2 XREF(PFAM)=Protein kinase domain (_KINASE_-PROTEIN);	1	17	0.0	181.49	19453000.0	19096000.0	16283000.0	18588000.0	15028000.0	10014000.0	6082200.0	770939.45	770939.45	1	0.981648075	0.83704313	0.955533851	0.772528659	0.514779211	0.312661286	0.039630877	0.039630877	24.21348933	6.408175323	1.066423259	0.949561215	0.006783686	-5.892515556	0.504806975	0.958730589	0.126380497	0.282378711	0.043183232	0.072995983	0.535730391	0.372921641	112.9111554	3.23e-05	4.490171672	50.95489408	3.622753318	down
XL-019_MAP2K6	XL-019		P52564	P52564	Dual specificity mitogen-activated protein kinase kinase 6	MAP2K6	>sp|P52564|MP2K6_HUMAN Dual specificity mitogen-activated protein kinase kinase 6 OS=Homo sapiens GN=MAP2K6 PE=1 SV=1 XREF(PFAM)=Protein kinase domain (_KINASE_-PROTEIN);	1	20	0.0	284.95	28680000.0	22677000.0	25738000.0	27048000.0	24101000.0	24083000.0	20299000.0	29656000.0	29193000.0	1	0.790690377	0.897419805	0.943096234	0.840341702	0.839714086	0.707775453	1.034030683	1.017887029	24.77354169	5.68089827	10.0	0.850308076	1.027080144	0.272491215	0.901484453	0.93580655	14.69401541	928.0012218	0.043805319	0.107300458	0.898480581	0.100230063	1.648737982	0.324068189	0.489363597	0.318072424	0.02217928
XL-019_PLK1	XL-019		P53350	P53350	Serine/threonine-protein kinase PLK1	PLK1	>sp|P53350|PLK1_HUMAN Serine/threonine-protein kinase PLK1 OS=Homo sapiens GN=PLK1 PE=1 SV=1 XREF(PFAM)=Protein kinase domain (_KINASE_-PROTEIN);POLO box duplicated region;	1	6	0.0	17.824	2571500.0	2227900.0	770939.45	770939.45	770939.45	1940400.0	770939.45	2504600.0	3167000.0	1	0.866381489	0.299801458	0.299801458	0.299801458	0.754579039	0.299801458	0.973984056	1.231576901	21.29417872	5.604722956	4.98989211	0.494830165	1.158802406	1.227625926	0.674408854	0.072579877	0.861715318	49.95535217	0.143992513	0.352414768	0.662837066	0.339946465	1.775745394	0.294310056	0.531194898	1.060331593	0.279911134
XL-019_LIMK1_#	XL-019	#	P53667	P53667	LIM domain kinase 1	LIMK1	>sp|P53667|LIMK1_HUMAN LIM domain kinase 1 OS=Homo sapiens GN=LIMK1 PE=1 SV=3 XREF(PFAM)=LIM domain;PDZ domain (Also known as DHR or GLGF);Protein tyrosine kinase (_KINASE_-PROTEIN);	1	29	0.0	94.002	17117000.0	15576000.0	20298000.0	17182000.0	16800000.0	12797000.0	10991000.0	13448000.0	6340000.0	1	0.909972542	1.18583864	1.003797394	0.9814804	0.747619326	0.642110183	0.785651691	0.370392008	24.02892654	5.282346676	0.426322117	1.079106679	0.110325164	-1.301655817	0.809404151	0.879907561	2.717946989	0.506402543	0.129079205	1.212167498	0.822940307	0.22356964	8.208026648	0.018287695	1.737841025	3.220939037	0.930437878
XL-019_LIMK2	XL-019		P53671	P53671	LIM domain kinase 2	LIMK2	>sp|P53671|LIMK2_HUMAN LIM domain kinase 2 OS=Homo sapiens GN=LIMK2 PE=1 SV=1 XREF(PFAM)=LIM domain;PDZ domain (Also known as DHR or GLGF);Protein tyrosine kinase (_KINASE_-PROTEIN);	1	41	0.0	267.34	54774000.0	53522000.0	56643000.0	60197000.0	61054000.0	52294000.0	49599000.0	61768000.0	36358000.0	1	0.97714244	1.034122029	1.099006828	1.114652938	0.954723044	0.905520868	1.127688319	0.663782086	25.7069879	4.889281855	3.266980721	1.027611048	0.645885207	-0.619891153	0.991863298	0.952431176	227.0230625	1065.441377	0.039827105	59.43519995	0.984650915	0.124890915	5.580979496	0.041331749	1.383716213	1.35089354	0.386404807
XL-019_MAPK10	XL-019		P53779	P53779	Mitogen-activated protein kinase 10	MAPK10	>sp|P53779|MK10_HUMAN Mitogen-activated protein kinase 10 OS=Homo sapiens GN=MAPK10 PE=1 SV=2 XREF(PFAM)=Protein kinase domain (_KINASE_-PROTEIN);	1	24	0.0	60.109	23063000.0	30019000.0	28602000.0	30996000.0	33090000.0	28726000.0	22687000.0	31992000.0	1682400.0	1	1.301608637	1.240168235	1.343970862	1.434765642	1.245544812	0.98369683	1.387156918	0.072948012	24.45907685	4.941696084	2.629967314	1.260945337	0.001	-3.754556059	1.125060808	0.811138862	24.70774274	98.35500791	0.085015101	22.59376725	1.107784864	0.375073826	12.88252146	0.006629766	2.17850181	8.127203577	1.728459753	down
XL-019_PRKAG1	XL-019		P54619	P54619	5-AMP-activated protein kinase subunit gamma-1	PRKAG1	>sp|P54619|AAKG1_HUMAN 5-AMP-activated protein kinase subunit gamma-1 OS=Homo sapiens GN=PRKAG1 PE=1 SV=1 XREF(PFAM)=CBS domain;	1	41	0.0	323.31	406970000.0	305810000.0	346590000.0	436370000.0	399620000.0	285040000.0	233220000.0	422170000.0	401350000.0	1	0.751431309	0.851635256	1.072241197	0.981939701	0.700395607	0.573064354	1.03734919	0.986190628	28.60034721	5.649889546	10.0	0.838383491	1.013354023	0.273456065	0.887681911	0.773208928	45.34649844	3568.813283	0.081739417	0.20021945	0.88528733	0.154577537	0.460639117	0.869165716	0.060897412	0.164681865	0.000845085
XL-019_EPHB3	XL-019		P54753	P54753	Ephrin type-B receptor 3	EPHB3	>sp|P54753|EPHB3_HUMAN Ephrin type-B receptor 3 OS=Homo sapiens GN=EPHB3 PE=1 SV=2 XREF(PFAM)=Ephrin type-A receptor 2 transmembrane domain;Ephrin receptor ligand binding domain;Fibronectin type III domain;GCC2 and GCC3;Protein tyrosine kinase (_KINASE_-PR	1	33	0.0	178.12	25460000.0	24989000.0	28163000.0	23147000.0	24828000.0	24027000.0	22886000.0	36075000.0	26029000.0	1	0.981500393	1.106166536	0.90915161	0.975176748	0.943715632	0.898900236	1.416928515	1.022348782	24.60172908	5.804243924	10.0	0.972328698	1.219969863	0.327329502	1.051658389	0.895573103	9.859613723	499.6377227	0.059825638	0.146541982	1.04611608	0.147203723	2.023249139	0.245915856	0.609213468	0.426756277	0.050599407
XL-019_EPHA5	XL-019		P54756	P54756	Ephrin type-A receptor 5	EPHA5	>sp|P54756|EPHA5_HUMAN Ephrin type-A receptor 5 OS=Homo sapiens GN=EPHA5 PE=1 SV=3 XREF(PFAM)=Ephrin type-A receptor 2 transmembrane domain;Ephrin receptor ligand binding domain;Fibronectin type III domain;Protein tyrosine kinase (_KINASE_-PROTEIN);SAM dom	1	22	0.0	78.714	10566000.0	10230000.0	13568000.0	8801900.0	11197000.0	10962000.0	9384900.0	10692000.0	7726300.0	1	0.968199886	1.284118872	0.833039939	1.059719856	1.037478705	0.888216922	1.011925043	0.731241719	23.33292598	3.818808939	0.567519007	1.041221435	0.001	-0.480246297	0.974899765	0.873037395	33.34836847	3.273295578	0.110730545	28.78993865	0.974433415	0.134405224	1.293517266	0.430715478	0.365809521	0.479965015	0.067003488
XL-019_EPHB4	XL-019		P54760;P29322	P54760	Ephrin type-B receptor 4	EPHB4	>sp|P54760|EPHB4_HUMAN Ephrin type-B receptor 4 OS=Homo sapiens GN=EPHB4 PE=1 SV=2 XREF(PFAM)=Ephrin type-A receptor 2 transmembrane domain;Ephrin receptor ligand binding domain;Fibronectin type III domain;GCC2 and GCC3;Protein tyrosine kinase (_KINASE_-PR	2	43	0.0	323.31	50457000.0	60890000.0	71919000.0	55552000.0	62570000.0	62983000.0	53431000.0	69647000.0	53249000.0	1	1.206770121	1.42535228	1.10097707	1.240065799	1.248250986	1.058941277	1.38032384	1.055334245	25.5885511	4.776945351	6.458919832	1.226526105	1.051451177	-0.216838208	1.215339424	0.86613123	9470980.21	79575530.6	0.072901779	733160.6126	1.209717414	0.116080248	0.296431491	0.960273858	0.017604894	0.104989896	0.0
XL-019_EPHA4	XL-019		P54764	P54764	Ephrin type-A receptor 4	EPHA4	>sp|P54764|EPHA4_HUMAN Ephrin type-A receptor 4 OS=Homo sapiens GN=EPHA4 PE=1 SV=1 XREF(PFAM)=Ephrin type-A receptor 2 transmembrane domain;Ephrin receptor ligand binding domain;Fibronectin type III domain;Protein tyrosine kinase (_KINASE_-PROTEIN);SAM dom	1	28	0.0	228.73	24019000.0	30961000.0	32048000.0	28153000.0	29229000.0	28655000.0	28715000.0	33812000.0	19390000.0	1	1.289021192	1.334277031	1.172113743	1.216911612	1.193013864	1.195511886	1.407718889	0.807277572	24.51767275	4.858810831	3.580786325	1.242072817	0.784860309	-0.613506775	1.202831985	0.908864047	781.6070702	3856.029167	0.060148599	254.207086	1.19286094	0.149878272	3.239980275	0.116168922	0.93491004	1.005649118	0.259356238
XL-019_AK2	XL-019		P54819	P54819	Adenylate kinase 2, mitochondrial;Adenylate kinase 2, mitochondrial, N-terminally processed	AK2	>sp|P54819|KAD2_HUMAN Adenylate kinase 2, mitochondrial OS=Homo sapiens GN=AK2 PE=1 SV=2 XREF(PFAM)=Adenylate kinase, active site lid (_KINASE_-METABOLIC);	1	13	0.0	91.717	6903200.0	4472100.0	770939.45	4045100.0	3906900.0	5977100.0	7235700.0	4177900.0	7591000.0	1	0.647829992	0.111678562	0.58597462	0.565954919	0.865844826	1.048166068	0.605212076	1.099634952	22.71883385	6.807454344	3.46509816	0.49725288	0.896053172	0.849603294	0.72502522	0.199037302	0.772999992	11.72036168	0.172245368	0.199239907	0.708538562	0.270785241	0.785082247	0.666922613	0.175924557	0.477260972	0.066139829
XL-019_CDK6	XL-019		Q00534	Q00534	Cyclin-dependent kinase 6	CDK6	>sp|Q00534|CDK6_HUMAN Cyclin-dependent kinase 6 OS=Homo sapiens GN=CDK6 PE=1 SV=1 XREF(PFAM)=Protein kinase domain (_KINASE_-PROTEIN);	1	13	0.0	190.84	11953000.0	14552000.0	12166000.0	14623000.0	14601000.0	15771000.0	11376000.0	16163000.0	15521000.0	1	1.217434954	1.017819794	1.223374885	1.221534343	1.319417719	0.9517276	1.352212834	1.298502468	23.51086942	5.668967282	10.0	1.153005301	1.3263912	0.202107194	1.202684199	0.893461508	26.87169068	1837.501435	0.064679505	0.158431458	1.19995463	0.123890923	1.035415666	0.536339932	0.270559867	0.185256939	0.002036743
XL-019_CDK5	XL-019		Q00535	Q00535	Cyclin-dependent-like kinase 5	CDK5	>sp|Q00535|CDK5_HUMAN Cyclin-dependent-like kinase 5 OS=Homo sapiens GN=CDK5 PE=1 SV=3 XREF(PFAM)=Protein kinase domain (_KINASE_-PROTEIN);	1	35	0.0	323.31	531280000.0	512870000.0	565110000.0	612550000.0	607490000.0	538120000.0	461210000.0	658950000.0	582280000.0	1	0.965347839	1.063676404	1.152970185	1.143446017	1.012874567	0.868110977	1.24030643	1.095994579	28.98489716	5.703494082	10.0	1.03866079	1.168000609	0.169316456	1.076835933	0.932051037	15.41842404	847.0658726	0.04900571	0.120038735	1.074377338	0.099538092	0.960721221	0.572278727	0.242392397	0.145628626	0.000224512	not
XL-019_CDK16	XL-019		Q00536;O94921	Q00536	Cyclin-dependent kinase 16	CDK16	>sp|Q00536|CDK16_HUMAN Cyclin-dependent kinase 16 OS=Homo sapiens GN=CDK16 PE=1 SV=1 XREF(PFAM)=Protein kinase domain (_KINASE_-PROTEIN);	2	22	0.0	89.743	12078000.0	10085000.0	9653300.0	9642800.0	10240000.0	8435400.0	10873000.0	8187700.0	10185000.0	1	0.834989237	0.799246564	0.798377215	0.847822487	0.698410333	0.900231826	0.677901971	0.843268753	23.52587824	9.641831914	0.481702742	0.999965918	0.781554862	-0.08631524	0.79388682	0.952045107	5.933441291	2.377746873	0.088803379	0.074131234	0.803184111	0.07093031	2.285129987	0.205600527	0.686975777	0.069233243	0.0
XL-019_PFKP	XL-019		Q01813	Q01813	ATP-dependent 6-phosphofructokinase, platelet type	PFKP	>sp|Q01813|PFKAP_HUMAN ATP-dependent 6-phosphofructokinase, platelet type OS=Homo sapiens GN=PFKP PE=1 SV=2 XREF(PFAM)=Phosphofructokinase (_KINASE_-METABOLIC);	1	13	0.0	52.763	5130100.0	5637600.0	4759400.0	4865300.0	5851800.0	5360400.0	7720200.0	6741200.0	5737900.0	1	1.098925947	0.9277402	0.948383072	1.140679519	1.044891912	1.504882946	1.314048459	1.118477223	22.29055552	6.400572403	8.940135601	1.024638931	1.292976153	0.335580053	1.150602706	0.901405462	29.42796045	2150.184756	0.066524	0.105178241	1.139150459	0.165666928	3.35817597	0.109070016	0.962294625	0.546201598	0.088976271
XL-019_MAP2K1	XL-019		Q02750	Q02750	Dual specificity mitogen-activated protein kinase kinase 1	MAP2K1	>sp|Q02750|MP2K1_HUMAN Dual specificity mitogen-activated protein kinase kinase 1 OS=Homo sapiens GN=MAP2K1 PE=1 SV=2 XREF(PFAM)=Protein kinase domain (_KINASE_-PROTEIN);	1	23	0.0	279.88	33501000.0	37815000.0	30487000.0	39004000.0	38791000.0	34854000.0	34687000.0	38618000.0	39141000.0	1	1.128772275	0.910032536	1.164263753	1.157905734	1.040386854	1.035401928	1.152741709	1.168353183	24.99770082	7.712203816	10.0	1.015794877	1.121692302	0.143067872	1.100230205	0.958803085	14.41107442	755.924274	0.066833011	0.042268752	1.094081003	0.077793103	1.186081513	0.471368703	0.326639256	0.126462971	7.66e-06	not
XL-019_EIF4G1	XL-019		Q04637;O43432;REV__Q8NEG2	Q04637	Eukaryotic translation initiation factor 4 gamma 1	EIF4G1	>sp|Q04637|IF4G1_HUMAN Eukaryotic translation initiation factor 4 gamma 1 OS=Homo sapiens GN=EIF4G1 PE=1 SV=4 XREF(PFAM)=MA3 domain;MIF4G domain;eIF4-gamma/eIF5/eIF2-epsilon;	3	32	0.0	75.764	4809200.0	5665500.0	4142000.0	6131000.0	4733800.0	5776700.0	9680900.0	4459600.0	5897800.0	1	1.178054562	0.861265907	1.274848208	0.984321717	1.201176911	2.012995924	0.927305997	1.226357814	22.19736549	6.524487887	10.0	1.069616684	1.330871514	0.315277422	1.200349198	0.368435137	13.141858	81587.83842	0.191610068	0.228626156	1.19040149	0.29129106	0.58054659	0.792712263	0.100884423	0.212006895	0.004418603
XL-019_PRKCQ	XL-019		Q04759	Q04759	Protein kinase C theta type	PRKCQ	>sp|Q04759|KPCT_HUMAN Protein kinase C theta type OS=Homo sapiens GN=PRKCQ PE=1 SV=3 XREF(PFAM)=Phorbol esters/diacylglycerol binding domain (C1 domain);Protein kinase domain (_KINASE_-PROTEIN);Protein kinase C terminal domain (UNCLEAR);	1	15	0.0	41.471	6688600.0	6305100.0	6708900.0	8970600.0	3130800.0	2922600.0	4885600.0	770939.45	6266400.0	1	0.942663637	1.003035015	1.341177526	0.468080017	0.436952427	0.730436863	0.115261706	0.936877672	22.67327284	7.227991548	10.0	1.079873549	0.525497799	-1.039105759	0.704961314	0.366764614	11.40573701	493.0224661	0.180874134	0.156641178	0.73214705	0.333776911	2.975612396	0.134510189	0.871244817	1.415690208	0.4093762
XL-019_MST1R	XL-019		Q04912	Q04912	Macrophage-stimulating protein receptor;Macrophage-stimulating protein receptor alpha chain;Macrophage-stimulating protein receptor beta chain	MST1R	>sp|Q04912|RON_HUMAN Macrophage-stimulating protein receptor OS=Homo sapiens GN=MST1R PE=1 SV=2 XREF(PFAM)=Protein tyrosine kinase (_KINASE_-PROTEIN);Sema domain;IPT/TIG domain;	1	24	0.0	190.56	9293000.0	9408100.0	10501000.0	8973400.0	8985400.0	11174000.0	9444800.0	7368700.0	8288300.0	1	1.012385667	1.129990315	0.965608523	0.966899817	1.202410416	1.016334876	0.792930162	0.891886366	23.14771298	5.857337472	5.821489689	1.051398787	0.84344661	-0.317941316	0.982022888	0.947012443	1.445577073	57.09597253	0.0419928	0.102814222	0.987231498	0.11409693	2.689614429	0.15911398	0.79829166	0.467890802	0.063170178
XL-019_PTK2	XL-019		Q05397	Q05397	Focal adhesion kinase 1	PTK2	>sp|Q05397|FAK1_HUMAN Focal adhesion kinase 1 OS=Homo sapiens GN=PTK2 PE=1 SV=2 XREF(PFAM)=FERM central domain;Focal adhesion targeting region;Protein tyrosine kinase (_KINASE_-PROTEIN);	1	90	0.0	323.31	817180000.0	863480000.0	976800000.0	928700000.0	879410000.0	951730000.0	562350000.0	531640000.0	568140000.0	1	1.056658264	1.195330282	1.136469321	1.076152133	1.164651607	0.688159279	0.65057882	0.695244622	29.60607865	6.249413492	10.0	1.118539684	0.67528997	-0.728037408	0.927218176	0.969625379	2.61155977	101.6295813	0.034198517	0.054073131	0.940754038	0.216981217	28.28557853	0.00101829	2.992128481	3.186712665	0.922356116
XL-019_PRKCD	XL-019		Q05655	Q05655	Protein kinase C delta type;Protein kinase C delta type regulatory subunit;Protein kinase C delta type catalytic subunit	PRKCD	>sp|Q05655|KPCD_HUMAN Protein kinase C delta type OS=Homo sapiens GN=PRKCD PE=1 SV=2 XREF(PFAM)=Phorbol esters/diacylglycerol binding domain (C1 domain);Protein kinase domain (_KINASE_-PROTEIN);Protein kinase C terminal domain (UNCLEAR);	1	41	0.0	248.41	54013000.0	63187000.0	64408000.0	56188000.0	59622000.0	58478000.0	65974000.0	52069000.0	51695000.0	1	1.169848	1.192453669	1.040268084	1.103845371	1.082665284	1.221446689	0.964008665	0.957084406	25.68680335	5.69612585	10.0	1.124158808	0.959669318	-0.228236583	1.075912103	0.962228669	10.32184271	592.8140192	0.036897143	0.090378986	1.078941822	0.089703609	2.040285442	0.242986297	0.614418218	0.280776899	0.014572674	not
XL-019_BTK	XL-019		Q06187	Q06187	Tyrosine-protein kinase BTK	BTK	>sp|Q06187|BTK_HUMAN Tyrosine-protein kinase BTK OS=Homo sapiens GN=BTK PE=1 SV=3 XREF(PFAM)=BTK motif;PH domain;Protein tyrosine kinase (_KINASE_-PROTEIN);SH2 domain;SH3 domain;	1	78	0.0	323.31	1960400000.0	2247000000.0	2550200000.0	2399700000.0	2366200000.0	2326900000.0	2014400000.0	2588200000.0	2162300000.0	1	1.146194654	1.300856968	1.224086921	1.206998572	1.186951643	1.027545399	1.320240767	1.102989186	30.86850091	8.56800647	10.0	0.999990487	1.197996039	0.063698055	1.197344871	0.944808204	1111.574994	246320.7926	0.113567349	0.046363926	1.186393475	0.085582721	1.288236491	0.432611147	0.363902295	0.037930247	0.0	not
XL-019_TNK2	XL-019		Q07912	Q07912	Activated CDC42 kinase 1	TNK2	>sp|Q07912|ACK1_HUMAN Activated CDC42 kinase 1 OS=Homo sapiens GN=TNK2 PE=1 SV=3 XREF(PFAM)=GTPase binding;EGFR receptor inhibitor Mig-6;Protein tyrosine kinase (_KINASE_-PROTEIN);Variant SH3 domain;	1	30	0.0	217.18	25901000.0	26853000.0	27137000.0	27198000.0	23131000.0	26883000.0	28342000.0	24867000.0	19686000.0	1	1.036755338	1.047720165	1.050075287	0.893054322	1.037913594	1.094243466	0.960078761	0.760047875	24.62650446	5.171976886	2.096373459	1.022425668	0.758687775	-0.409626765	0.979045111	0.974148508	2.98114073	15.34650312	0.030131445	0.41792039	0.979284287	0.095674911	5.3318041	0.045338655	1.343531364	0.834752309	0.19468196	not
XL-019_DDR1	XL-019		Q08345	Q08345	Epithelial discoidin domain-containing receptor 1	DDR1	>sp|Q08345|DDR1_HUMAN Epithelial discoidin domain-containing receptor 1 OS=Homo sapiens GN=DDR1 PE=1 SV=1 XREF(PFAM)=F5/8 type C domain;Protein tyrosine kinase (_KINASE_-PROTEIN);	1	26	0.0	127.12	22920000.0	25335000.0	31422000.0	30251000.0	31518000.0	29677000.0	22463000.0	33489000.0	26208000.0	1	1.105366492	1.370942408	1.319851658	1.37513089	1.294808028	0.980061082	1.461125654	1.143455497	24.45010371	8.476279572	5.057603455	1.001162305	1.280307986	0.214055599	1.274310342	0.86907808	1.409179333	148.8682522	0.179306337	0.073292388	1.255092126	0.138106836	1.272179511	0.438438575	0.358091242	0.215859752	0.004838033
XL-019_MAP4K2	XL-019		Q12851	Q12851	Mitogen-activated protein kinase kinase kinase kinase 2	MAP4K2	>sp|Q12851|M4K2_HUMAN Mitogen-activated protein kinase kinase kinase kinase 2 OS=Homo sapiens GN=MAP4K2 PE=1 SV=2 XREF(PFAM)=CNH domain;Protein kinase domain (_KINASE_-PROTEIN);	1	25	0.0	323.31	24810000.0	27139000.0	27109000.0	29318000.0	25752000.0	29043000.0	25288000.0	28520000.0	24572000.0	1	1.093873438	1.092664248	1.181700927	1.037968561	1.170616687	1.019266425	1.149536477	0.990407094	24.5644184	4.842528876	3.706012225	1.100951734	0.984123217	-0.151369805	1.091398942	0.96790708	2751.054283	13687.91086	0.034158701	240.5002236	1.088688649	0.058019363	0.603241071	0.778205577	0.108905661	0.105587944	0.0	not
XL-019_AIMP1	XL-019		Q12904	Q12904	Aminoacyl tRNA synthase complex-interacting multifunctional protein 1;Endothelial monocyte-activating polypeptide 2	AIMP1	>sp|Q12904|AIMP1_HUMAN Aminoacyl tRNA synthase complex-interacting multifunctional protein 1 OS=Homo sapiens GN=AIMP1 PE=1 SV=2 XREF(PFAM)=Putative tRNA binding domain;	1	15	0.0	106.7	7867000.0	7381300.0	7230100.0	7227100.0	7383200.0	7630100.0	6905700.0	7573800.0	7680000.0	1	0.938261091	0.919041566	0.918660226	0.938502606	0.969886869	0.877806025	0.962730393	0.976229821	22.90738215	5.571819328	10.0	0.931502648	0.972286308	0.061821335	0.942197557	0.989964302	98.3120155	20086.01613	0.017775869	0.043541719	0.941733483	0.029542083	0.354984797	0.931316186	0.030902849	0.027220764	0.0	not
XL-019_STK4	XL-019		Q13043	Q13043	Serine/threonine-protein kinase 4;Serine/threonine-protein kinase 4 37kDa subunit;Serine/threonine-protein kinase 4 18kDa subunit	STK4	>sp|Q13043|STK4_HUMAN Serine/threonine-protein kinase 4 OS=Homo sapiens GN=STK4 PE=1 SV=2 XREF(PFAM)=C terminal SARAH domain of Mst1;Protein kinase domain (_KINASE_-PROTEIN);	1	33	0.0	323.31	128150000.0	114340000.0	115740000.0	135250000.0	115920000.0	107280000.0	111320000.0	96491000.0	100100000.0	1	0.892235661	0.903160359	1.055403824	0.904564963	0.837143972	0.868669528	0.75295357	0.78111588	26.93325824	6.397815424	1.18009862	0.951732204	0.769907548	-0.302942747	0.866454438	0.970500371	0.6108759	1.655479108	0.041971668	0.070716347	0.872428344	0.087033073	4.27475014	0.069953397	1.155191189	0.526597989	0.082323363	not
XL-019_PRKAA1	XL-019		Q13131;P54646	Q13131	5-AMP-activated protein kinase catalytic subunit alpha-1	PRKAA1	>sp|Q13131|AAPK1_HUMAN 5-AMP-activated protein kinase catalytic subunit alpha-1 OS=Homo sapiens GN=PRKAA1 PE=1 SV=4 XREF(PFAM)=Adenylate sensor of SNF1-like protein kinase;Protein kinase domain (_KINASE_-PROTEIN);	2	47	0.0	323.31	545610000.0	609640000.0	589740000.0	613450000.0	588800000.0	536340000.0	513490000.0	569730000.0	555630000.0	1	1.117354887	1.080881949	1.124337897	1.079159106	0.983009842	0.941130111	1.044207401	1.018364766	29.02329485	6.851688488	5.578284975	1.09444402	1.001884683	-0.1274817	1.040555749	0.983994204	1.275458979	46.13193129	0.028915374	0.033391243	1.044617316	0.055677074	1.973248047	0.254790564	0.593816659	0.124225322	2.67e-06	not
XL-019_MAP2K5	XL-019		Q13163	Q13163	Dual specificity mitogen-activated protein kinase kinase 5	MAP2K5	>sp|Q13163|MP2K5_HUMAN Dual specificity mitogen-activated protein kinase kinase 5 OS=Homo sapiens GN=MAP2K5 PE=1 SV=2 XREF(PFAM)=PB1 domain;Protein kinase domain (_KINASE_-PROTEIN);	1	16	0.0	289.62	24111000.0	26151000.0	23759000.0	27010000.0	22300000.0	25809000.0	19447000.0	28191000.0	21199000.0	1	1.084608685	0.985400854	1.120235577	0.924889055	1.070424288	0.806561321	1.16921737	0.87922525	24.52318815	4.770434149	10.0	1.020801188	0.878745776	-0.215406754	1.012004391	0.905195137	142606000000.0	1886840000000.0	0.056341324	2064689598.0	1.007238956	0.097172978	0.418694149	0.894883016	0.048233734	0.12725466	1.02e-05	not
XL-019_STK3	XL-019		Q13188	Q13188	Serine/threonine-protein kinase 3;Serine/threonine-protein kinase 3 36kDa subunit;Serine/threonine-protein kinase 3 20kDa subunit	STK3	>sp|Q13188|STK3_HUMAN Serine/threonine-protein kinase 3 OS=Homo sapiens GN=STK3 PE=1 SV=2 XREF(PFAM)=C terminal SARAH domain of Mst1;Protein kinase domain (_KINASE_-PROTEIN);	1	33	0.0	255.28	42415000.0	55389000.0	39549000.0	43736000.0	38139000.0	42081000.0	42978000.0	34311000.0	36224000.0	1	1.305882353	0.932429565	1.031144642	0.899186609	0.992125427	1.013273606	0.808935518	0.854037487	25.33807123	8.224492553	10.0	1.203758409	0.925442749	-0.378984358	0.946207271	0.903521982	12.81183254	565.8240266	0.137645091	0.056193679	0.965156104	0.126355478	1.713669873	0.30838666	0.510904417	0.457267292	0.059848477
XL-019_MAP3K1	XL-019		Q13233	Q13233	Mitogen-activated protein kinase kinase kinase 1	MAP3K1	>sp|Q13233|M3K1_HUMAN Mitogen-activated protein kinase kinase kinase 1 OS=Homo sapiens GN=MAP3K1 PE=1 SV=4 XREF(PFAM)=Protein kinase domain (_KINASE_-PROTEIN);	1	73	0.0	323.31	164420000.0	169120000.0	160100000.0	163430000.0	163030000.0	171180000.0	157940000.0	149820000.0	125260000.0	1	1.02858533	0.973725824	0.993978835	0.991546041	1.04111422	0.960588736	0.911203017	0.761829461	27.29281056	5.277220951	1.218951994	1.003671791	0.739183356	-0.386822828	0.951118231	0.995887863	0.49957078	1.101076388	0.013236257	0.100961477	0.952520749	0.08038074	30.55988619	0.000842952	3.074197406	1.287439743	0.36361437	not
XL-019_ROCK1	XL-019		Q13464	Q13464	Rho-associated protein kinase 1	ROCK1	>sp|Q13464|ROCK1_HUMAN Rho-associated protein kinase 1 OS=Homo sapiens GN=ROCK1 PE=1 SV=1 XREF(PFAM)=Protein kinase domain (_KINASE_-PROTEIN);Protein kinase C terminal domain (UNCLEAR);Rho Binding;	1	142	0.0	323.31	426640000.0	567530000.0	640100000.0	538400000.0	592930000.0	619240000.0	541890000.0	566850000.0	290060000.0	1	1.330231577	1.500328146	1.261953872	1.389766548	1.451434465	1.270134071	1.328637727	0.679870617	28.66844399	4.947879895	1.776600116	1.353982729	0.56534192	-0.986748445	1.262385364	0.860299939	7.992470482	18.31777518	0.080195788	5.97023121	1.255404935	0.22460184	4.526360393	0.062671445	1.202930291	1.803601022	0.540204439
XL-019_TNK1	XL-019		Q13470	Q13470	Non-receptor tyrosine-protein kinase TNK1	TNK1	>sp|Q13470|TNK1_HUMAN Non-receptor tyrosine-protein kinase TNK1 OS=Homo sapiens GN=TNK1 PE=1 SV=3 XREF(PFAM)=Protein tyrosine kinase (_KINASE_-PROTEIN);	1	25	0.0	117.0	9384400.0	11556000.0	13202000.0	13302000.0	11895000.0	14201000.0	12068000.0	13075000.0	9057900.0	1	1.231405311	1.406802779	1.417458761	1.267529091	1.513256042	1.28596394	1.393269682	0.965208218	23.16183308	4.935078548	2.791433857	1.344294305	0.94457915	-0.469350023	1.302041732	0.857540943	104.8017475	444.5262541	0.078840626	28.9103374	1.296263562	0.150069672	1.289895423	0.432014526	0.36450165	0.470574322	0.064016926
XL-019_CAMK2G	XL-019		Q13555	Q13555	Calcium/calmodulin-dependent protein kinase type II subunit gamma	CAMK2G	>sp|Q13555|KCC2G_HUMAN Calcium/calmodulin-dependent protein kinase type II subunit gamma OS=Homo sapiens GN=CAMK2G PE=1 SV=3 XREF(PFAM)=Calcium/calmodulin dependent protein kinase II association domain (NOT KINASE);Protein kinase domain (_KINASE_-PROTEIN);	1	40	0.0	323.31	414380000.0	451220000.0	436020000.0	424000000.0	426320000.0	390940000.0	353300000.0	456090000.0	381340000.0	1	1.088903905	1.052222598	1.023215406	1.028814132	0.943433563	0.852599064	1.100656402	0.920266422	28.62637913	6.889455403	5.150144692	1.046440079	0.96487898	-0.117069794	0.998184931	0.961973272	1.980666416	88.783496	0.043703692	0.050437476	1.001795082	0.070537167	0.9066037	0.599926416	0.221902014	0.088334085	0.0	not
XL-019_CAMK2D	XL-019		Q13557	Q13557	Calcium/calmodulin-dependent protein kinase type II subunit delta	CAMK2D	>sp|Q13557|KCC2D_HUMAN Calcium/calmodulin-dependent protein kinase type II subunit delta OS=Homo sapiens GN=CAMK2D PE=1 SV=3 XREF(PFAM)=Calcium/calmodulin dependent protein kinase II association domain (NOT KINASE);Protein kinase domain (_KINASE_-PROTEIN);	1	48	0.0	323.31	1830800000.0	1929200000.0	2006700000.0	1891000000.0	1852000000.0	1667200000.0	1571000000.0	1948800000.0	1789000000.0	1	1.053746996	1.096078217	1.0328818	1.011579637	0.910640157	0.858094822	1.064452698	0.977168451	30.76982705	7.081711839	3.176842112	1.056651143	0.963993871	-0.132399925	0.997377603	0.970109464	0.720535226	20.3981427	0.044853211	0.040468956	1.001541991	0.068247869	1.221369872	0.457521567	0.339588429	0.114812306	0.0	not
XL-019_DYRK1A	XL-019		Q13627	Q13627	Dual specificity tyrosine-phosphorylation-regulated kinase 1A	DYRK1A	>sp|Q13627|DYR1A_HUMAN Dual specificity tyrosine-phosphorylation-regulated kinase 1A OS=Homo sapiens GN=DYRK1A PE=1 SV=2 XREF(PFAM)=Protein kinase domain (_KINASE_-PROTEIN);	1	22	0.0	99.865	18008000.0	20762000.0	21900000.0	18012000.0	20455000.0	21051000.0	20704000.0	25636000.0	21708000.0	1	1.15293203	1.216126166	1.000222124	1.135884052	1.168980453	1.149711239	1.423589516	1.205464238	24.10213463	5.884924539	7.626924483	1.126410509	1.313623006	0.2218186	1.190158508	0.942810927	6.945143824	458.1615767	0.047056131	0.11525386	1.18494558	0.110406711	2.207904778	0.216503396	0.664535288	0.278632502	0.014176419
XL-019_ACVR2B	XL-019		Q13705	Q13705	Activin receptor type-2B	ACVR2B	>sp|Q13705|AVR2B_HUMAN Activin receptor type-2B OS=Homo sapiens GN=ACVR2B PE=1 SV=3 XREF(PFAM)=Activin types I and II receptor domain;Protein kinase domain (_KINASE_-PROTEIN);	1	9	0.0	81.402	4079000.0	3344600.0	2734200.0	3525600.0	770939.45	2365000.0	2154700.0	3026900.0	2753800.0	1	0.819955872	0.670311351	0.864329493	0.189002072	0.57979897	0.528242216	0.742069135	0.67511645	21.95978408	7.372324462	10.0	0.803053931	0.567401364	-0.501127259	0.635184132	0.63163714	69.95718843	4645.575972	0.128685256	0.11144415	0.649081773	0.184450119	1.731319753	0.304296104	0.516703609	0.591112643	0.104605118
XL-019_BMPR2	XL-019		Q13873	Q13873	Bone morphogenetic protein receptor type-2	BMPR2	>sp|Q13873|BMPR2_HUMAN Bone morphogenetic protein receptor type-2 OS=Homo sapiens GN=BMPR2 PE=1 SV=2 XREF(PFAM)=Activin types I and II receptor domain;Protein kinase domain (_KINASE_-PROTEIN);	1	20	0.0	95.606	9109600.0	11420000.0	12979000.0	10436000.0	10982000.0	13039000.0	10665000.0	11071000.0	9210600.0	1	1.253622552	1.424760692	1.145604637	1.205541407	1.43134715	1.170742952	1.21531132	1.011087205	23.11895628	5.008801952	1.206882536	1.263380482	0.949361251	-0.317224863	1.218725043	0.877373666	7.810931844	10.34153887	0.080500455	2.168147108	1.218003746	0.124694768	0.601780507	0.779137023	0.108386158	0.217710686	0.005046228
XL-019_PTK6	XL-019		Q13882	Q13882	Protein-tyrosine kinase 6	PTK6	>sp|Q13882|PTK6_HUMAN Protein-tyrosine kinase 6 OS=Homo sapiens GN=PTK6 PE=1 SV=1 XREF(PFAM)=Protein tyrosine kinase (_KINASE_-PROTEIN);SH2 domain;SH3 domain;	1	19	0.0	77.829	6832600.0	4698200.0	6070000.0	5578500.0	5621500.0	4197900.0	3939900.0	6003700.0	8124600.0	1	0.687615256	0.888388022	0.816453473	0.822746831	0.614392764	0.576632614	0.878684542	1.189093464	22.70400324	5.240662684	2.415981736	0.756118049	1.171877301	0.622838964	0.831065841	0.822340234	3.667243427	28.91157024	0.071634056	0.543302878	0.828901713	0.172950805	2.246412439	0.210972036	0.675775106	0.823132734	0.1902868
XL-019_PRKG1	XL-019		Q13976;Q13237	Q13976	cGMP-dependent protein kinase 1	PRKG1	>sp|Q13976|KGP1_HUMAN cGMP-dependent protein kinase 1 OS=Homo sapiens GN=PRKG1 PE=1 SV=3 XREF(PFAM)=Cyclic nucleotide-binding domain;Coiled-coil N-terminus of cGMP-dependent protein kinase;Protein kinase domain (_KINASE_-PROTEIN);	2	21	0.0	92.943	22876000.0	23669000.0	25658000.0	24982000.0	24133000.0	23241000.0	21181000.0	29240000.0	24051000.0	1	1.034665151	1.12161217	1.092061549	1.054948418	1.015955587	0.925904878	1.278195489	1.051363875	24.44733147	5.759897682	10.0	1.041999218	1.164645401	0.160536569	1.079928131	0.952114045	7.738817686	323.0159624	0.041208409	0.100939365	1.077333315	0.086460083	1.203695169	0.464395028	0.333112439	0.148019741	0.000278322	not
XL-019_CDK13	XL-019		Q14004	Q14004	Cyclin-dependent kinase 13	CDK13	>sp|Q14004|CDK13_HUMAN Cyclin-dependent kinase 13 OS=Homo sapiens GN=CDK13 PE=1 SV=2 XREF(PFAM)=Protein kinase domain (_KINASE_-PROTEIN);	1	32	0.0	141.65	10368000.0	9623800.0	6905900.0	6792100.0	9312100.0	8026000.0	7378900.0	7442200.0	9018000.0	1	0.928221451	0.666078318	0.655102238	0.898157793	0.774112654	0.71169946	0.717804784	0.869791667	23.30563429	8.450640058	5.469328448	0.998432419	0.759627825	-0.291756552	0.765544524	0.930927565	1.551450214	116.0712135	0.105279508	0.043014054	0.782749807	0.095532595	2.967153647	0.135160562	0.86915001	0.439043186	0.054269583
XL-019_IKBKE_$$	XL-019	$$	Q14164	Q14164	Inhibitor of nuclear factor kappa-B kinase subunit epsilon	IKBKE	>sp|Q14164|IKKE_HUMAN Inhibitor of nuclear factor kappa-B kinase subunit epsilon OS=Homo sapiens GN=IKBKE PE=1 SV=1 XREF(PFAM)=Protein kinase domain (_KINASE_-PROTEIN);	1	21	0.0	73.847	23077000.0	25413000.0	28788000.0	25472000.0	20638000.0	16707000.0	9372300.0	770939.45	770939.45	1	1.101226329	1.247475842	1.103782987	0.894310352	0.723967587	0.406131646	0.033407265	0.033407265	24.45995235	6.335840506	1.095599386	1.144889977	0.001	-6.49011313	0.625723232	0.922816666	0.153650737	0.357188577	0.062424922	0.11112409	0.658870214	0.458036308	68.41162856	0.000114168	3.942454457	37.80024772	3.301183647	down
XL-019_PTK2B	XL-019		Q14289	Q14289	Protein-tyrosine kinase 2-beta	PTK2B	>sp|Q14289|FAK2_HUMAN Protein-tyrosine kinase 2-beta OS=Homo sapiens GN=PTK2B PE=1 SV=2 XREF(PFAM)=FERM central domain;Focal adhesion targeting region;Protein tyrosine kinase (_KINASE_-PROTEIN);	1	96	0.0	323.31	786040000.0	830330000.0	994120000.0	891630000.0	945440000.0	934160000.0	782320000.0	953210000.0	865970000.0	1	1.056345733	1.264719353	1.134331586	1.202788662	1.188438247	0.995267416	1.212673655	1.101686937	29.55002749	8.498142289	10.0	0.999947929	1.156174305	0.130205626	1.154447648	0.957885166	132.7003763	53642.99412	0.097494029	0.039801985	1.142465347	0.075063605	1.382960444	0.400118147	0.397811751	0.116385785	0.0	not
XL-019_MELK	XL-019		Q14680;P35240	Q14680	Maternal embryonic leucine zipper kinase	MELK	>sp|Q14680|MELK_HUMAN Maternal embryonic leucine zipper kinase OS=Homo sapiens GN=MELK PE=1 SV=3 XREF(PFAM)=Kinase associated domain 1 (NOT KINASE);Protein kinase domain (_KINASE_-PROTEIN);	2	20	0.0	82.806	7304900.0	7550400.0	8107200.0	8103200.0	6641700.0	6457200.0	4440300.0	5914800.0	4837600.0	1	1.033607578	1.109830388	1.10928281	0.909211625	0.883954606	0.607852264	0.809703076	0.662240414	22.80043309	6.767587296	1.635320231	1.074640375	0.709747124	-0.597659341	0.869898079	0.948728853	0.291604977	1.566353673	0.055271768	0.066337321	0.884656453	0.169283823	10.82322423	0.009877156	2.005368084	1.743650926	0.520741069
XL-019_RPS6KA1	XL-019		Q15418	Q15418	Ribosomal protein S6 kinase alpha-1	RPS6KA1	>sp|Q15418|KS6A1_HUMAN Ribosomal protein S6 kinase alpha-1 OS=Homo sapiens GN=RPS6KA1 PE=1 SV=2 XREF(PFAM)=Protein kinase domain (_KINASE_-PROTEIN);Protein kinase C terminal domain (UNCLEAR);	1	66	0.0	323.31	719020000.0	770120000.0	846810000.0	802460000.0	813510000.0	814050000.0	759490000.0	837920000.0	778200000.0	1	1.071068955	1.177728019	1.116046842	1.131414982	1.132166004	1.056284943	1.165363968	1.082306473	29.42145666	8.536617644	10.0	0.9999969	1.122878565	0.068141217	1.1221482	0.989941866	109.8141463	79933.78356	0.047117162	0.019235604	1.114158588	0.040753022	3.129967486	0.123357809	0.908833352	0.048485699	0.0	not
XL-019_TESK1	XL-019		Q15569	Q15569	Dual specificity testis-specific protein kinase 1	TESK1	>sp|Q15569|TESK1_HUMAN Dual specificity testis-specific protein kinase 1 OS=Homo sapiens GN=TESK1 PE=1 SV=2 XREF(PFAM)=Protein tyrosine kinase (_KINASE_-PROTEIN);	1	6	0.0	14.319	1063600.0	1382100.0	961320.0	1392800.0	1393600.0	1298700.0	1370500.0	957500.0	796630.0	1	1.299454682	0.903836029	1.309514855	1.310267018	1.221041745	1.288548326	0.900244453	0.748993983	20.02052425	5.621444561	4.567813772	1.205051048	0.791417733	-0.606575732	1.091450099	0.843095333	0.583591804	24.67056695	0.076274435	0.186579177	1.098873745	0.205241563	2.790835995	0.149753371	0.824623393	0.915255076	0.22518013
XL-019_MAPK11	XL-019		Q15759	Q15759	Mitogen-activated protein kinase 11	MAPK11	>sp|Q15759|MK11_HUMAN Mitogen-activated protein kinase 11 OS=Homo sapiens GN=MAPK11 PE=1 SV=2 XREF(PFAM)=Protein kinase domain (_KINASE_-PROTEIN);	1	10	0.0	82.872	5105200.0	6871900.0	6909100.0	7008500.0	5748900.0	4380600.0	4721500.0	5314700.0	770939.45	1	1.34605892	1.353345608	1.372815952	1.126087127	0.858066285	0.924841338	1.04103659	0.151010626	22.28353605	5.20357153	0.653384121	1.271896199	0.001	-1.907223409	0.992249986	0.721059309	2.2160503	1.039852433	0.160387657	1.772803935	0.998588453	0.351511018	6.837249593	0.027101724	1.567003086	3.635066539	1.024034856	down
XL-019_STK11	XL-019		Q15831	Q15831	Serine/threonine-protein kinase STK11	STK11	>sp|Q15831|STK11_HUMAN Serine/threonine-protein kinase STK11 OS=Homo sapiens GN=STK11 PE=1 SV=1 XREF(PFAM)=Protein kinase domain (_KINASE_-PROTEIN);	1	15	0.0	65.509	6221700.0	7428900.0	6112400.0	6277800.0	6485200.0	6205000.0	5512900.0	7152200.0	7396900.0	1	1.19403057	0.982432454	1.009016828	1.042351769	0.997315846	0.886076153	1.149557195	1.188887282	22.5688774	5.590844015	10.0	1.016232147	1.177172866	0.212096187	1.059201922	0.951244427	51.88365574	7633.034678	0.0413085	0.101184538	1.057538071	0.094934096	1.657939347	0.321783767	0.492435869	0.237007764	0.00747028	not
XL-019_PKN1	XL-019		Q16512	Q16512	Serine/threonine-protein kinase N1	PKN1	>sp|Q16512|PKN1_HUMAN Serine/threonine-protein kinase N1 OS=Homo sapiens GN=PKN1 PE=1 SV=2 XREF(PFAM)=Hr1 repeat;Protein kinase domain (_KINASE_-PROTEIN);Protein kinase C terminal domain (UNCLEAR);	1	28	0.0	224.06	39405000.0	46923000.0	36278000.0	38818000.0	39198000.0	38625000.0	36848000.0	31557000.0	23398000.0	1	1.190787971	0.920644588	0.985103413	0.99474686	0.980205558	0.935109758	0.800837457	0.593782515	25.23187537	4.996224645	0.613753618	1.036335735	0.359528989	-0.809253778	0.907542529	0.956681934	2.527617355	0.852393659	0.062452206	1.0775011	0.911768811	0.152804837	9.803918176	0.012343203	1.908572145	2.336710004	0.701743284
XL-019_PKN2	XL-019		Q16513	Q16513	Serine/threonine-protein kinase N2	PKN2	>sp|Q16513|PKN2_HUMAN Serine/threonine-protein kinase N2 OS=Homo sapiens GN=PKN2 PE=1 SV=1 XREF(PFAM)=Hr1 repeat;Protein kinase domain (_KINASE_-PROTEIN);Protein kinase C terminal domain (UNCLEAR);	1	26	0.0	68.609	11790000.0	12917000.0	10760000.0	9250300.0	10103000.0	11684000.0	10269000.0	10697000.0	8072900.0	1	1.095589483	0.912637829	0.784588634	0.856912638	0.99100933	0.870992366	0.907294317	0.684724343	23.49106038	8.099149047	4.396232357	1.060126838	0.849615132	-0.315474489	0.871985965	0.932860984	1.056297887	43.9674933	0.108360432	0.045314733	0.88511956	0.104240005	2.261555705	0.208848881	0.680167847	0.430667019	0.051759244
XL-019_MAPK14	XL-019		Q16539	Q16539	Mitogen-activated protein kinase 14	MAPK14	>sp|Q16539|MK14_HUMAN Mitogen-activated protein kinase 14 OS=Homo sapiens GN=MAPK14 PE=1 SV=3 XREF(PFAM)=Protein kinase domain (_KINASE_-PROTEIN);	1	29	0.0	323.31	913420000.0	968740000.0	928350000.0	1046300000.0	932060000.0	772530000.0	591020000.0	860560000.0	499710000.0	1	1.060563596	1.016345164	1.145475247	1.020406823	0.845755512	0.647040792	0.942129579	0.547075825	29.76670314	6.656794036	2.836834537	1.063118955	0.730315513	-0.541708375	0.88557542	0.890978768	0.350445116	5.208072798	0.071913764	0.084895543	0.898452435	0.179499815	4.925683923	0.053111189	1.274813975	1.106312109	0.297094353
XL-019_MAP3K11	XL-019		Q16584;Q02779;Q5TCX8;P80192	Q16584	Mitogen-activated protein kinase kinase kinase 11	MAP3K11	>sp|Q16584|M3K11_HUMAN Mitogen-activated protein kinase kinase kinase 11 OS=Homo sapiens GN=MAP3K11 PE=1 SV=1 XREF(PFAM)=Protein tyrosine kinase (_KINASE_-PROTEIN);Variant SH3 domain;	4	22	0.0	64.664	7094900.0	9051700.0	8107500.0	7580500.0	7653200.0	9348800.0	7490700.0	8058400.0	4208000.0	1	1.275803746	1.142722237	1.06844353	1.078690327	1.317678896	1.055786551	1.135801773	0.593102087	22.75835092	4.940091259	1.786547297	1.149982339	0.495994391	-0.949122387	1.075200002	0.918493046	7.277400485	16.5395904	0.056836676	4.567203752	1.069174553	0.186248788	6.641338568	0.028819505	1.540313487	2.204554368	0.663552601
XL-019_DDR2	XL-019		Q16832	Q16832	Discoidin domain-containing receptor 2	DDR2	>sp|Q16832|DDR2_HUMAN Discoidin domain-containing receptor 2 OS=Homo sapiens GN=DDR2 PE=1 SV=2 XREF(PFAM)=F5/8 type C domain;Protein tyrosine kinase (_KINASE_-PROTEIN);	1	27	0.0	272.45	58657000.0	68838000.0	66462000.0	57623000.0	64504000.0	70295000.0	63954000.0	61127000.0	63279000.0	1	1.173568372	1.133061698	0.982372095	1.099681197	1.198407692	1.090304652	1.042109211	1.078797075	25.80579995	5.976168406	10.0	1.107459855	1.061117205	-0.061670386	1.090622531	0.962132485	202.4099619	84896.9008	0.037168178	0.09020258	1.091908829	0.060326851	0.089391619	1.0	0.0	0.016700729	0.0	not
XL-019_AAK1_$$	XL-019	$$	Q2M2I8	Q2M2I8	AP2-associated protein kinase 1	AAK1	>sp|Q2M2I8|AAK1_HUMAN AP2-associated protein kinase 1 OS=Homo sapiens GN=AAK1 PE=1 SV=3 XREF(PFAM)=Protein kinase domain (_KINASE_-PROTEIN);	1	41	0.0	323.31	105510000.0	82890000.0	52768000.0	13892000.0	2498000.0	770939.45	770939.45	770939.45	770939.45	1	0.785612738	0.500123211	0.131665245	0.023675481	0.00730679	0.00730679	0.00730679	0.00730679	26.6528045	8.027245795	1.380585063	0.975246277	0.001517718	-9.043515204	0.13656959	0.987012521	0.036325275	0.132961809	0.025935691	0.013098503	0.193425589	0.298567021	797.1341918	2.25e-07	6.648279795	233.9519102	5.292044791	down
XL-019_HSP90AB2P	XL-019		Q58FF8	Q58FF8	Putative heat shock protein HSP 90-beta 2	HSP90AB2P	>sp|Q58FF8|H90B2_HUMAN Putative heat shock protein HSP 90-beta 2 OS=Homo sapiens GN=HSP90AB2P PE=1 SV=2 XREF(PFAM)=Histidine kinase-, DNA gyrase B-, and HSP90-like ATPase (NOT KINASE);Hsp90 protein;	1	15	0.0	109.97	7825200.0	10542000.0	5484600.0	6967300.0	6318800.0	6482000.0	10732000.0	5353500.0	13513000.0	1	1.347186014	0.700889434	0.890367019	0.807493738	0.828349435	1.371466544	0.684135869	1.726856822	22.89969619	4.870441692	3.414304631	0.946360033	1.768164164	0.860238431	1.019414397	0.507367389	579.4803381	2761.341778	0.131432645	339.6298432	1.036315611	0.306759186	2.321453554	0.200727323	0.697393507	1.059992406	0.279784011
XL-019_ULK3_$$	XL-019	$$	Q6PHR2	Q6PHR2	Serine/threonine-protein kinase ULK3	ULK3	>sp|Q6PHR2|ULK3_HUMAN Serine/threonine-protein kinase ULK3 OS=Homo sapiens GN=ULK3 PE=1 SV=2 XREF(PFAM)=MIT (microtubule interacting and transport) domain;Protein kinase domain (_KINASE_-PROTEIN);	1	39	0.0	323.31	181900000.0	180740000.0	160990000.0	172300000.0	157790000.0	116140000.0	77482000.0	71875000.0	24351000.0	1	0.99362287	0.885046729	0.947223749	0.867454645	0.638482683	0.425959318	0.395134689	0.133870258	27.4385703	6.219126383	0.732673816	0.992949987	0.131871023	-2.450905395	0.62329598	0.971888857	0.201060648	0.213708788	0.04565907	0.099106592	0.647140123	0.294858079	91.21439741	5.54e-05	4.256410221	21.58241817	2.707551743	down
XL-019_MARK2_$$	XL-019	$$	Q7KZI7	Q7KZI7	Serine/threonine-protein kinase MARK2	MARK2	>sp|Q7KZI7|MARK2_HUMAN Serine/threonine-protein kinase MARK2 OS=Homo sapiens GN=MARK2 PE=1 SV=2 XREF(PFAM)=Kinase associated domain 1 (NOT KINASE);Protein kinase domain (_KINASE_-PROTEIN);UBA/TS-N domain;	1	68	0.0	323.31	194170000.0	213830000.0	235230000.0	218500000.0	217800000.0	216300000.0	181440000.0	145610000.0	48677000.0	1	1.101251481	1.211464181	1.12530257	1.121697482	1.113972292	0.934438894	0.749909873	0.250692692	27.53274508	5.267725635	0.924616359	1.142183273	0.08343635	-2.115161219	0.921991781	0.969155889	0.47551558	0.533010191	0.040858673	0.368948313	0.928877649	0.291528616	52.40338256	0.000222291	3.653077337	14.10803376	2.270056332	down
XL-019_TAOK1	XL-019		Q7L7X3	Q7L7X3	Serine/threonine-protein kinase TAO1	TAOK1	>sp|Q7L7X3|TAOK1_HUMAN Serine/threonine-protein kinase TAO1 OS=Homo sapiens GN=TAOK1 PE=1 SV=1 XREF(PFAM)=Protein kinase domain (_KINASE_-PROTEIN);	1	18	0.0	24.152	14932000.0	12972000.0	8686300.0	11392000.0	10105000.0	10751000.0	13240000.0	7164900.0	15040000.0	1	0.86873828	0.581723815	0.762925261	0.67673453	0.719997321	0.886686311	0.479835253	1.007232789	23.83190408	4.78027971	5.789109289	0.721678487	1.016341628	0.480790126	0.740816079	0.73179445	1048829.641	7836276.774	0.083318804	171980.4591	0.750027046	0.142545512	0.660059885	0.742312107	0.129413456	0.310572748	0.020545837
XL-019_ADCK1_$$	XL-019	$$	Q86TW2	Q86TW2	Uncharacterized aarF domain-containing protein kinase 1	ADCK1	>sp|Q86TW2|ADCK1_HUMAN Uncharacterized aarF domain-containing protein kinase 1 OS=Homo sapiens GN=ADCK1 PE=2 SV=2 XREF(PFAM)=ABC1 family;	1	19	0.0	100.76	7583300.0	9143900.0	6936600.0	8049100.0	7327600.0	4402200.0	770939.45	770939.45	770939.45	1	1.205794311	0.914720504	1.061424446	0.96628117	0.580512442	0.101662792	0.101662792	0.101662792	22.85439437	6.524092722	2.134109471	1.045911876	0.089049826	-3.553102424	0.56719048	0.927385845	0.091459442	1.030624647	0.050228417	0.069803596	0.601952338	0.434170023	77.06465043	8.47e-05	4.072253901	27.65187632	2.968137837	down
XL-019_MAP4K3	XL-019		Q8IVH8	Q8IVH8	Mitogen-activated protein kinase kinase kinase kinase 3	MAP4K3	>sp|Q8IVH8|M4K3_HUMAN Mitogen-activated protein kinase kinase kinase kinase 3 OS=Homo sapiens GN=MAP4K3 PE=1 SV=1 XREF(PFAM)=CNH domain;Protein kinase domain (_KINASE_-PROTEIN);	1	32	0.0	271.08	19599000.0	22767000.0	24329000.0	18391000.0	21120000.0	25397000.0	18273000.0	19130000.0	13751000.0	1	1.1616409	1.241338844	0.938364202	1.077606	1.29583142	0.932343487	0.976070208	0.701617429	24.22427671	5.225745459	0.968664904	1.12264116	0.6274455	-0.65474045	1.025149973	0.88542615	2.18424838	2.57922396	0.079693131	0.812243235	1.027711382	0.166162597	2.769032389	0.151705033	0.81900001	0.971112815	0.246320888
XL-019_ADCK3	XL-019		Q8NI60	Q8NI60	Atypical kinase ADCK3, mitochondrial	ADCK3	>sp|Q8NI60|ADCK3_HUMAN Atypical kinase ADCK3, mitochondrial OS=Homo sapiens GN=ADCK3 PE=1 SV=1 XREF(PFAM)=ABC1 family;	1	15	0.0	206.37	12348000.0	11573000.0	10231000.0	13532000.0	14727000.0	9792800.0	8794200.0	14936000.0	13574000.0	1	0.937236799	0.828555232	1.095885973	1.192662779	0.793067703	0.712196307	1.209588597	1.099287334	23.55777405	5.693499438	10.0	0.935873468	1.154949093	0.30344387	0.999987083	0.813018892	17.19989684	1003.776791	0.078368673	0.191962864	0.996002155	0.162853312	0.902771573	0.601935808	0.220449821	0.264239065	0.011641079
XL-019_PIP4K2C_$$	XL-019	$$	Q8TBX8	Q8TBX8	Phosphatidylinositol 5-phosphate 4-kinase type-2 gamma	PIP4K2C	>sp|Q8TBX8|PI42C_HUMAN Phosphatidylinositol 5-phosphate 4-kinase type-2 gamma OS=Homo sapiens GN=PIP4K2C PE=1 SV=3 XREF(PFAM)=Phosphatidylinositol-4-phosphate 5-Kinase (_KINASE_-LIPID);	1	11	0.0	91.596	9107400.0	6336800.0	7418800.0	6832700.0	8744100.0	5448500.0	4113400.0	3983600.0	770939.45	1	0.695785844	0.814590333	0.750236072	0.960109362	0.598249775	0.451654698	0.437402552	0.084649785	23.11860782	5.639486037	0.699950688	0.834515048	0.001	-2.792926636	0.583286177	0.832742345	0.863544123	0.69195216	0.098618565	0.449729128	0.596533453	0.259240383	12.05308958	0.007727357	2.111969039	6.744778931	1.554484522	down
XL-019_MAPK15	XL-019		Q8TD08	Q8TD08	Mitogen-activated protein kinase 15	MAPK15	>sp|Q8TD08|MK15_HUMAN Mitogen-activated protein kinase 15 OS=Homo sapiens GN=MAPK15 PE=1 SV=1 XREF(PFAM)=Protein kinase domain (_KINASE_-PROTEIN);	1	2	0.0	6.0526	138090000.0	64444000.0	102950000.0	90432000.0	114960000.0	70376000.0	70829000.0	113150000.0	118350000.0	1	0.46668115	0.745528279	0.654877254	0.832500543	0.509638641	0.512919111	0.819393149	0.85704975	27.04103361	5.619934919	8.479499504	0.648976653	0.845642951	0.381882076	0.702915147	0.665834618	20.87029296	1821.927286	0.088991086	0.217979949	0.700397734	0.14784735	0.365621115	0.925527305	0.033610764	0.179045144	0.001618271
XL-019_NEK9_$$	XL-019	$$	Q8TD19;REV__Q9P0M6	Q8TD19	Serine/threonine-protein kinase Nek9	NEK9	>sp|Q8TD19|NEK9_HUMAN Serine/threonine-protein kinase Nek9 OS=Homo sapiens GN=NEK9 PE=1 SV=2 XREF(PFAM)=Protein kinase domain (_KINASE_-PROTEIN);Regulator of chromosome condensation (RCC1) repeat;	2	69	0.0	323.31	1489200000.0	1680700000.0	1968800000.0	1626400000.0	1757400000.0	1624500000.0	1256800000.0	1066500000.0	176780000.0	1	1.128592533	1.322052109	1.092130003	1.180096696	1.09085415	0.843943057	0.716156326	0.118708031	30.47189038	5.387195685	0.879370349	1.17909315	0.001	-2.746439959	0.901482098	0.921189943	0.536253742	0.614781177	0.067533367	0.446970879	0.911108184	0.347483328	28.97150173	0.00096045	3.017525057	12.3600829	2.137060166	down
XL-019_MAP4K1	XL-019		Q92918	Q92918	Mitogen-activated protein kinase kinase kinase kinase 1	MAP4K1	>sp|Q92918|M4K1_HUMAN Mitogen-activated protein kinase kinase kinase kinase 1 OS=Homo sapiens GN=MAP4K1 PE=1 SV=1 XREF(PFAM)=CNH domain;Protein kinase domain (_KINASE_-PROTEIN);	1	15	0.0	47.429	4664800.0	6818900.0	5508800.0	5394700.0	4622900.0	5622400.0	6591300.0	5001200.0	2655300.0	1	1.461777568	1.180929515	1.156469731	0.991017836	1.205282113	1.412986623	1.07211456	0.569220545	22.1533838	5.150968542	2.161278286	1.209464005	0.564877484	-1.030727161	1.106858047	0.814486884	4.383760805	22.27236182	0.085620065	1.48008528	1.106739674	0.238672222	3.75034519	0.089371509	1.048800908	1.646863402	0.488736887
XL-019_GRAMD1A	XL-019		Q96CP6;Q3KR37	Q96CP6	GRAM domain-containing protein 1A	GRAMD1A	>sp|Q96CP6|GRM1A_HUMAN GRAM domain-containing protein 1A OS=Homo sapiens GN=GRAMD1A PE=1 SV=2 XREF(PFAM)=Domain of unknown function (DUF4782);GRAM domain;	2	23	0.0	110.02	5692600.0	4765100.0	4645800.0	5217800.0	5220700.0	6169800.0	6120200.0	4882900.0	5004800.0	1	0.837069178	0.816112146	0.916593472	0.917102906	1.083828128	1.075115062	0.857762709	0.879176475	22.4406563	7.512048146	3.22882211	0.856068789	0.954534298	0.156979964	0.929649507	0.924175429	0.711514245	37.64902228	0.078903024	0.057310789	0.924119099	0.089425347	0.293494245	0.961573217	0.017017642	0.07838201	0.0	not
XL-019_CERS2	XL-019		Q96G23	Q96G23	Ceramide synthase 2	CERS2	>sp|Q96G23|CERS2_HUMAN Ceramide synthase 2 OS=Homo sapiens GN=CERS2 PE=1 SV=1 XREF(PFAM)=Homeobox domain;TLC domain;	1	9	0.0	108.81	23830000.0	28169000.0	20835000.0	20693000.0	18845000.0	24705000.0	28632000.0	17110000.0	32161000.0	1	1.18208141	0.874318086	0.868359211	0.790809903	1.036718422	1.201510701	0.718002518	1.349601343	24.50627562	4.810656028	4.210968818	0.952873723	1.372354099	0.500557085	0.983697463	0.781970624	9177.203959	49991.26336	0.085541536	2963.173376	0.994844895	0.178639295	1.396546248	0.395711153	0.40262171	0.519452049	0.079927342
XL-019_AURKB	XL-019		Q96GD4;Q9UQB9	Q96GD4	Aurora kinase B	AURKB	>sp|Q96GD4|AURKB_HUMAN Aurora kinase B OS=Homo sapiens GN=AURKB PE=1 SV=3 XREF(PFAM)=Protein kinase domain (_KINASE_-PROTEIN);	2	27	0.0	196.61	55835000.0	44288000.0	47582000.0	50776000.0	47107000.0	39355000.0	30533000.0	43862000.0	28228000.0	1	0.793194233	0.852189487	0.909393749	0.843682278	0.704844632	0.546843378	0.78556461	0.505561028	25.73466642	6.66541561	3.123682631	0.868141191	0.627711529	-0.467827248	0.739358849	0.906785385	0.420675335	6.994226999	0.060744599	0.071061988	0.7486757	0.134169774	4.44255107	0.064975631	1.187249495	0.900850809	0.219721916
XL-019_NEK1	XL-019		Q96PY6	Q96PY6	Serine/threonine-protein kinase Nek1	NEK1	>sp|Q96PY6|NEK1_HUMAN Serine/threonine-protein kinase Nek1 OS=Homo sapiens GN=NEK1 PE=1 SV=2 XREF(PFAM)=Protein kinase domain (_KINASE_-PROTEIN);	1	23	0.0	102.4	4421700.0	3444000.0	770939.45	3552200.0	3324800.0	3604000.0	770939.45	770939.45	770939.45	1	0.778885949	0.174353631	0.803356175	0.751927991	0.815071126	0.174353631	0.174353631	0.174353631	22.07616971	6.236602524	10.0	0.678252795	0.173902792	-1.963541989	0.462173647	0.243193014	9.710051465	399.687878	0.127680687	0.201882867	0.477386722	0.29951801	3.419818728	0.10560249	0.97632584	2.170671041	0.653571402
XL-019_CAMKK2	XL-019		Q96RR4;Q8N5S9	Q96RR4	Calcium/calmodulin-dependent protein kinase kinase 2	CAMKK2	>sp|Q96RR4|KKCC2_HUMAN Calcium/calmodulin-dependent protein kinase kinase 2 OS=Homo sapiens GN=CAMKK2 PE=1 SV=2 XREF(PFAM)=Protein kinase domain (_KINASE_-PROTEIN);	2	30	0.0	187.36	28634000.0	28412000.0	28727000.0	27809000.0	26837000.0	24576000.0	28402000.0	28770000.0	26824000.0	1	0.992246979	1.003247887	0.971188098	0.937242439	0.858280366	0.991897744	1.004749598	0.936788433	24.77122588	7.550321243	4.290878979	0.997646052	0.949592736	-0.071214499	0.961276471	0.985959993	0.804650162	95.71156835	0.036041812	0.023875974	0.963997883	0.041965154	0.861293931	0.624120246	0.204731729	0.041954892	0.0	not
XL-019_TP53RK	XL-019		Q96S44	Q96S44	TP53-regulating kinase	TP53RK	>sp|Q96S44|PRPK_HUMAN TP53-regulating kinase OS=Homo sapiens GN=TP53RK PE=1 SV=2 XREF(PFAM)=Lipopolysaccharide kinase (Kdo/WaaP) family (OTHER);	1	9	0.0	106.18	15777000.0	20212000.0	20278000.0	18619000.0	21608000.0	20140000.0	17549000.0	26261000.0	20954000.0	1	1.281105407	1.285288711	1.18013564	1.369588642	1.276541801	1.112315396	1.664511631	1.328135894	23.91131957	5.774227414	10.0	1.239917213	1.496324773	0.271179545	1.320131027	0.877474956	7.285525924	315.9848436	0.072232972	0.176933558	1.314649855	0.154118834	1.87663636	0.273181784	0.563548263	0.3344696	0.025919069
XL-019_PKMYT1	XL-019		Q99640	Q99640	Membrane-associated tyrosine- and threonine-specific cdc2-inhibitory kinase	PKMYT1	>sp|Q99640|PMYT1_HUMAN Membrane-associated tyrosine- and threonine-specific cdc2-inhibitory kinase OS=Homo sapiens GN=PKMYT1 PE=1 SV=1 XREF(PFAM)=Protein kinase domain (_KINASE_-PROTEIN);	1	21	0.0	218.72	66327000.0	73348000.0	75447000.0	72281000.0	81092000.0	67801000.0	57813000.0	87521000.0	74554000.0	1	1.105854328	1.137500565	1.089767365	1.222609194	1.022223227	0.871635985	1.319538046	1.124036968	25.98309294	5.708189716	10.0	1.075169896	1.22148653	0.184073305	1.118527574	0.912447453	14.57722152	778.6479771	0.056639714	0.138738111	1.115697169	0.112273345	0.929146063	0.588244471	0.230442146	0.158808828	0.0006059
XL-019_MAP3K5	XL-019		Q99683;O43283	Q99683	Mitogen-activated protein kinase kinase kinase 5	MAP3K5	>sp|Q99683|M3K5_HUMAN Mitogen-activated protein kinase kinase kinase 5 OS=Homo sapiens GN=MAP3K5 PE=1 SV=1 XREF(PFAM)=Domain of unknown function (DUF4071);Protein kinase domain (_KINASE_-PROTEIN);	2	51	0.0	249.41	43164000.0	42804000.0	43096000.0	40708000.0	44499000.0	45443000.0	52218000.0	40937000.0	38315000.0	1	0.991659716	0.998424613	0.943100732	1.030928552	1.052798628	1.209758132	0.948406079	0.887661014	25.36332523	5.551965749	10.0	1.034656046	0.905663239	-0.192104643	1.001469841	0.956230071	62.92063609	21629.26741	0.038329807	0.093888276	1.003254582	0.083042738	1.120338846	0.498522504	0.302315232	0.180284613	0.001697698	not
XL-019_MAP3K3	XL-019		Q99759	Q99759	Mitogen-activated protein kinase kinase kinase 3	MAP3K3	>sp|Q99759|M3K3_HUMAN Mitogen-activated protein kinase kinase kinase 3 OS=Homo sapiens GN=MAP3K3 PE=1 SV=2 XREF(PFAM)=PB1 domain;Protein kinase domain (_KINASE_-PROTEIN);	1	29	0.0	127.61	18790000.0	24585000.0	23509000.0	18630000.0	18308000.0	19582000.0	22660000.0	17164000.0	16721000.0	1	1.308408728	1.251144226	0.991484832	0.974348057	1.04215008	1.205960617	0.913464609	0.889888238	24.16346173	5.712342837	9.998872736	1.114548019	0.900812197	-0.307160508	1.050990248	0.889078844	10.32270875	537.7690634	0.062724548	0.153642818	1.05518279	0.139733851	1.30467416	0.426743984	0.369832592	0.323722026	0.023442215
XL-019_EIF2AK1	XL-019		Q9BQI3	Q9BQI3	Eukaryotic translation initiation factor 2-alpha kinase 1	EIF2AK1	>sp|Q9BQI3|E2AK1_HUMAN Eukaryotic translation initiation factor 2-alpha kinase 1 OS=Homo sapiens GN=EIF2AK1 PE=1 SV=2 XREF(PFAM)=Protein kinase domain (_KINASE_-PROTEIN);	1	14	0.0	86.048	9236700.0	10570000.0	7750600.0	9266800.0	10171000.0	8977000.0	12007000.0	8270900.0	8811100.0	1	1.14434809	0.839109206	1.00325874	1.101150844	0.971883898	1.299923133	0.895438847	0.953922938	23.13894608	5.646911298	10.0	1.050282851	0.923814763	-0.185102406	1.014744289	0.871578478	53.12257362	4281.390257	0.066182779	0.162113704	1.016435898	0.119341648	0.426706494	0.890051849	0.050584693	0.111511711	0.0
XL-019_PRKD2_$$	XL-019	$$	Q9BZL6	Q9BZL6	Serine/threonine-protein kinase D2	PRKD2	>sp|Q9BZL6|KPCD2_HUMAN Serine/threonine-protein kinase D2 OS=Homo sapiens GN=PRKD2 PE=1 SV=2 XREF(PFAM)=Phorbol esters/diacylglycerol binding domain (C1 domain);Protein kinase domain (_KINASE_-PROTEIN);	1	38	0.0	323.31	72920000.0	73070000.0	71844000.0	69827000.0	70385000.0	70080000.0	56104000.0	58778000.0	17877000.0	1	1.002057049	0.985244103	0.957583653	0.965235875	0.961053209	0.769391114	0.806061437	0.245159078	26.11981123	4.979882189	0.879526544	0.978658076	0.001	-1.81205711	0.826761202	0.978913072	0.968866217	0.660528753	0.032264633	0.751774734	0.82703727	0.226530918	57.93016819	0.000173093	3.76172041	12.67278452	2.162049594	down
XL-019_SIK2_$$	XL-019	$$	Q9H0K1;P57059	Q9H0K1	Serine/threonine-protein kinase SIK2	SIK2	>sp|Q9H0K1|SIK2_HUMAN Serine/threonine-protein kinase SIK2 OS=Homo sapiens GN=SIK2 PE=1 SV=1 XREF(PFAM)=Protein kinase domain (_KINASE_-PROTEIN);	2	38	0.0	323.31	43090000.0	54532000.0	50907000.0	49203000.0	43974000.0	33326000.0	19050000.0	14023000.0	2846500.0	1	1.265537248	1.181411	1.141865862	1.020515201	0.773404502	0.442097935	0.325435136	0.066059411	25.36084976	6.291219516	0.912096328	1.206986729	0.091379927	-3.343115281	0.71181236	0.931409472	0.190358928	0.312668086	0.067476076	0.128088307	0.745179811	0.41672669	58.67603021	0.000167648	3.775600491	22.33560808	2.743411548	down
XL-019_SLK	XL-019		Q9H2G2	Q9H2G2	STE20-like serine/threonine-protein kinase	SLK	>sp|Q9H2G2|SLK_HUMAN STE20-like serine/threonine-protein kinase OS=Homo sapiens GN=SLK PE=1 SV=1 XREF(PFAM)=Protein kinase domain (_KINASE_-PROTEIN);Polo kinase kinase (_KINASE_-PROTEIN);	1	94	0.0	323.31	350610000.0	399480000.0	380720000.0	369880000.0	333390000.0	397660000.0	387870000.0	337210000.0	302740000.0	1	1.139385642	1.085878897	1.054961353	0.950885599	1.134194689	1.106271926	0.961780896	0.86346653	28.3852919	5.543182913	3.374767075	1.07158095	0.885559033	-0.274971291	1.02412906	0.970113337	0.263796332	15.3130758	0.03228407	0.078771505	1.027472998	0.088327693	3.006456482	0.132174558	0.878852134	0.409820102	0.045670707	not
XL-019_TAOK3	XL-019		Q9H2K8	Q9H2K8	Serine/threonine-protein kinase TAO3	TAOK3	>sp|Q9H2K8|TAOK3_HUMAN Serine/threonine-protein kinase TAO3 OS=Homo sapiens GN=TAOK3 PE=1 SV=2 XREF(PFAM)=Protein kinase domain (_KINASE_-PROTEIN);	1	53	0.0	323.31	126500000.0	134770000.0	127800000.0	129950000.0	113070000.0	144020000.0	144150000.0	113850000.0	126290000.0	1	1.065375494	1.01027668	1.027272727	0.893833992	1.138498024	1.139525692	0.9	0.998339921	26.91456214	5.718084814	10.0	1.040206754	0.949240066	-0.132025409	1.01302577	0.951702776	14.31216661	720.30273	0.040507804	0.099223245	1.014840377	0.077618951	0.578834086	0.793809395	0.100283765	0.088230663	0.0	not
XL-019_CLK4	XL-019		Q9HAZ1	Q9HAZ1	Dual specificity protein kinase CLK4	CLK4	>sp|Q9HAZ1|CLK4_HUMAN Dual specificity protein kinase CLK4 OS=Homo sapiens GN=CLK4 PE=1 SV=1 XREF(PFAM)=Protein kinase domain (_KINASE_-PROTEIN);	1	6	0.0	7.2427	2383800.0	770939.45	770939.45	770939.45	1748800.0	770939.45	770939.45	770939.45	770939.45	1	0.323407773	0.323407773	0.323407773	0.733618592	0.323407773	0.323407773	0.323407773	0.323407773	21.18483177	10.52287875	3.807529624	1.000000138	0.372633018	-5.89e-08	0.372633019	0.668427496	521690345.0	993536554.6	0.17162311	0.07041163	0.396762569	0.168540711	5.618587196	0.040770028	1.389658987	4.73e-14	0.0
XL-019_CSNK1G1	XL-019		Q9HCP0	Q9HCP0	Casein kinase I isoform gamma-1	CSNK1G1	>sp|Q9HCP0|KC1G1_HUMAN Casein kinase I isoform gamma-1 OS=Homo sapiens GN=CSNK1G1 PE=1 SV=1 XREF(PFAM)=Casein kinase 1 gamma C terminal (NOT KINASE);Protein kinase domain (_KINASE_-PROTEIN);	1	19	0.0	41.028	6121800.0	5109200.0	5021500.0	6652200.0	6234600.0	5761400.0	4853000.0	7048600.0	6868300.0	1	0.834591133	0.820265281	1.086641184	1.018425953	0.941128426	0.792740697	1.151393381	1.121941259	22.54552448	5.707104012	10.0	0.92596021	1.137381399	0.29669401	0.988552789	0.919988267	9.242131199	496.8908858	0.050971159	0.124853074	0.984478861	0.125104162	1.983813655	0.252880161	0.597085241	0.379542003	0.0372742
XL-019_BMP2K_$$	XL-019	$$	Q9NSY1	Q9NSY1	BMP-2-inducible protein kinase	BMP2K	>sp|Q9NSY1|BMP2K_HUMAN BMP-2-inducible protein kinase OS=Homo sapiens GN=BMP2K PE=1 SV=2 XREF(PFAM)=BMP-2-inducible protein kinase C-terminus (_KINASE_-PROTEIN);Protein kinase domain (_KINASE_-PROTEIN);	1	41	0.0	323.31	64417000.0	71754000.0	88223000.0	34209000.0	21192000.0	10508000.0	5899700.0	3653000.0	770939.45	1	1.113898505	1.36956083	0.531055467	0.32898148	0.163124641	0.091586072	0.056708633	0.01196795	25.94093814	7.502610569	2.074091765	1.213173428	0.095733311	-3.653481056	0.381201419	0.670109317	0.150526986	1.553227938	0.1319819	0.09461118	0.442553619	0.468790959	26.38512195	0.001206231	2.918569671	13.83606885	2.250378904	down
XL-019_IRAK4	XL-019		Q9NWZ3	Q9NWZ3	Interleukin-1 receptor-associated kinase 4	IRAK4	>sp|Q9NWZ3|IRAK4_HUMAN Interleukin-1 receptor-associated kinase 4 OS=Homo sapiens GN=IRAK4 PE=1 SV=1 XREF(PFAM)=Protein tyrosine kinase (_KINASE_-PROTEIN);	1	35	0.0	323.31	148300000.0	146560000.0	140720000.0	145060000.0	147100000.0	126510000.0	106390000.0	149210000.0	148130000.0	1	0.988267026	0.94888739	0.978152394	0.991908294	0.853068105	0.717397168	1.00613621	0.998853675	27.14394336	5.616129943	10.0	0.918069735	1.004464958	0.129751587	0.941682655	0.929658841	84.32028884	9040.92977	0.04700998	0.115150227	0.940747705	0.085955705	0.29793783	0.959601092	0.017909267	0.065069847	0.0	not
XL-019_ZAK	XL-019		Q9NYL2	Q9NYL2	Mitogen-activated protein kinase kinase kinase MLT	ZAK	>sp|Q9NYL2|MLTK_HUMAN Mitogen-activated protein kinase kinase kinase MLT OS=Homo sapiens GN=ZAK PE=1 SV=3 XREF(PFAM)=Protein tyrosine kinase (_KINASE_-PROTEIN);SAM domain (Sterile alpha motif);	1	27	0.0	185.91	36989000.0	41123000.0	41451000.0	40749000.0	38814000.0	35738000.0	33483000.0	38035000.0	21048000.0	1	1.111762957	1.120630458	1.101651842	1.049338993	0.966179134	0.905215064	1.028278677	0.569034037	25.14059296	4.383830083	0.674494691	1.07676394	0.001	-0.849210667	0.974704277	0.962634356	5.919451779	1.263000635	0.053604113	5.302545421	0.973584142	0.156847751	12.13318621	0.007610791	2.118570181	2.721794111	0.806725584
XL-019_CDK12	XL-019		Q9NYV4	Q9NYV4	Cyclin-dependent kinase 12	CDK12	>sp|Q9NYV4|CDK12_HUMAN Cyclin-dependent kinase 12 OS=Homo sapiens GN=CDK12 PE=1 SV=2 XREF(PFAM)=Protein kinase domain (_KINASE_-PROTEIN);	1	43	0.0	323.31	158790000.0	178370000.0	161210000.0	140360000.0	144940000.0	170930000.0	182260000.0	166460000.0	170530000.0	1	1.123307513	1.015240254	0.883934757	0.912777883	1.076453177	1.147805277	1.04830279	1.073934127	27.24254482	6.648842909	8.854595576	0.982505054	1.084723	0.142789942	1.036832977	0.960035855	16.5807567	1164.271471	0.045396167	0.052419354	1.033418593	0.079940707	1.201608233	0.465214797	0.33234648	0.12666699	8.27e-06	not
XL-019_STK26	XL-019		Q9P289	Q9P289	Serine/threonine-protein kinase 26	STK26	>sp|Q9P289|STK26_HUMAN Serine/threonine-protein kinase 26 OS=Homo sapiens GN=STK26 PE=1 SV=2 XREF(PFAM)=Protein kinase domain (_KINASE_-PROTEIN);	1	15	0.0	46.922	7770100.0	8876500.0	6326500.0	6833800.0	6797200.0	7744400.0	11226000.0	5049500.0	9820600.0	1	1.14239199	0.814210885	0.87949962	0.874789256	0.996692449	1.444769051	0.649862936	1.263896218	22.88950174	4.769153169	10.0	0.968261952	1.264930573	0.384426598	0.986538505	0.602002173	144565000000.0	1909280000000.0	0.115603723	4493783939.0	0.996498164	0.205371536	0.419281922	0.894530127	0.048405028	0.197679813	0.003026509
XL-019_NLK_#	XL-019	#	Q9UBE8	Q9UBE8	Serine/threonine-protein kinase NLK	NLK	>sp|Q9UBE8|NLK_HUMAN Serine/threonine-protein kinase NLK OS=Homo sapiens GN=NLK PE=1 SV=2 XREF(PFAM)=Protein kinase domain (_KINASE_-PROTEIN);	1	13	0.0	127.05	2518900.0	1847700.0	1789600.0	1660600.0	770939.45	770939.45	770939.45	770939.45	770939.45	1	0.733534479	0.710468855	0.659256024	0.306061952	0.306061952	0.306061952	0.306061952	0.306061952	21.26436242	7.364116595	2.814555715	0.76751463	0.301658799	-1.346797083	0.436622666	0.885013387	0.216466852	2.887635964	0.065987552	0.055685578	0.461270502	0.209848632	20.02596691	0.002346574	2.629565744	5.545784958	1.378126291	down
XL-019_PRKAG2	XL-019		Q9UGJ0	Q9UGJ0	5-AMP-activated protein kinase subunit gamma-2	PRKAG2	>sp|Q9UGJ0|AAKG2_HUMAN 5-AMP-activated protein kinase subunit gamma-2 OS=Homo sapiens GN=PRKAG2 PE=1 SV=1 XREF(PFAM)=CBS domain;	1	19	0.0	113.99	10368000.0	4969100.0	5932700.0	7900900.0	7750800.0	5459300.0	4876900.0	9841400.0	9292800.0	1	0.479272762	0.572212577	0.762046682	0.747569444	0.526552855	0.470380015	0.949209105	0.896296296	23.30563429	5.722894934	10.0	0.622176178	0.923441173	0.569696901	0.712556896	0.669910627	8.778253954	429.0369847	0.088479944	0.216730268	0.706474619	0.178288685	1.042188035	0.533206977	0.273104176	0.472268538	0.064553068
XL-019_TBK1_$$	XL-019	$$	Q9UHD2	Q9UHD2	Serine/threonine-protein kinase TBK1	TBK1	>sp|Q9UHD2|TBK1_HUMAN Serine/threonine-protein kinase TBK1 OS=Homo sapiens GN=TBK1 PE=1 SV=1 XREF(PFAM)=Protein kinase domain (_KINASE_-PROTEIN);	1	65	0.0	323.31	518990000.0	545940000.0	649550000.0	590370000.0	538140000.0	444070000.0	247700000.0	189000000.0	20702000.0	1	1.051927783	1.251565541	1.137536369	1.036898591	0.855642691	0.477273165	0.364168866	0.039889015	28.9511315	6.108166261	0.96443961	1.15451896	0.069932084	-3.507117179	0.721684713	0.925478977	0.198378082	0.362745404	0.064817761	0.140269224	0.750109829	0.403394408	49.58513288	0.000255097	3.593294806	20.7995361	2.669009494	down
XL-019_RPS6KA6	XL-019		Q9UK32	Q9UK32	Ribosomal protein S6 kinase alpha-6	RPS6KA6	>sp|Q9UK32|KS6A6_HUMAN Ribosomal protein S6 kinase alpha-6 OS=Homo sapiens GN=RPS6KA6 PE=1 SV=1 XREF(PFAM)=Protein kinase domain (_KINASE_-PROTEIN);Protein kinase C terminal domain (UNCLEAR);	1	52	0.0	323.31	55011000.0	63319000.0	63201000.0	59910000.0	54292000.0	63718000.0	53471000.0	55793000.0	55033000.0	1	1.151024341	1.148879315	1.089054916	0.986929887	1.158277435	0.972005599	1.014215339	1.00039992	25.71321679	6.230096694	10.0	1.096536579	0.998790456	-0.134699999	1.054818095	0.969837357	15.33395283	652.8056816	0.035725858	0.056488095	1.057740899	0.067757895	1.203650823	0.464412429	0.333096165	0.117046895	0.0	not
XL-019_TNIK	XL-019		Q9UKE5	Q9UKE5	TRAF2 and NCK-interacting protein kinase	TNIK	>sp|Q9UKE5|TNIK_HUMAN TRAF2 and NCK-interacting protein kinase OS=Homo sapiens GN=TNIK PE=1 SV=1 XREF(PFAM)=CNH domain;Protein kinase domain (_KINASE_-PROTEIN);	1	15	0.0	26.417	1604100.0	770939.45	1925400.0	770939.45	770939.45	770939.45	2424500.0	770939.45	1034900.0	1	0.480605604	1.200299233	0.480605604	0.480605604	0.480605604	1.511439436	0.480605604	0.645159279	20.61333265	5.637692632	10.0	0.783645565	0.562311257	-0.478832358	0.721958925	0.0	102.0233775	8883.664894	0.194393416	0.476163697	0.724717706	0.325204322	0.181628001	0.995895854	0.001786076	0.117905693	0.0
XL-019_TAOK2	XL-019		Q9UL54	Q9UL54	Serine/threonine-protein kinase TAO2	TAOK2	>sp|Q9UL54|TAOK2_HUMAN Serine/threonine-protein kinase TAO2 OS=Homo sapiens GN=TAOK2 PE=1 SV=2 XREF(PFAM)=Protein kinase domain (_KINASE_-PROTEIN);	1	24	0.0	77.89	32260000.0	26391000.0	23160000.0	27481000.0	27507000.0	29077000.0	34550000.0	27069000.0	25311000.0	1	0.818071916	0.717916925	0.851859888	0.85266584	0.90133292	1.070985741	0.839088655	0.784593924	24.9432431	7.249561923	2.436898437	0.809298421	0.887820366	0.133485647	0.862821779	0.893152774	1.679802233	14.56954747	0.083613984	0.071470784	0.858919119	0.090962212	0.028951047	1.0	0.0	0.015995043	0.0	not
XL-019_AKT3	XL-019		Q9Y243	Q9Y243	RAC-gamma serine/threonine-protein kinase	AKT3	>sp|Q9Y243|AKT3_HUMAN RAC-gamma serine/threonine-protein kinase OS=Homo sapiens GN=AKT3 PE=1 SV=1 XREF(PFAM)=PH domain;Protein kinase domain (_KINASE_-PROTEIN);Protein kinase C terminal domain (UNCLEAR);	1	20	0.0	56.968	2914400.0	3510100.0	3010600.0	3171700.0	4300200.0	2968900.0	4324600.0	4985800.0	4224200.0	1	1.204398847	1.033008509	1.088285753	1.475500961	1.018700247	1.483873181	1.710746637	1.449423552	21.47476747	6.108940243	5.279432956	1.158136136	1.581665258	0.449639452	1.326071944	0.840685925	1.395859916	66.98230224	0.090143525	0.143528554	1.316348925	0.234605522	3.960722817	0.080784534	1.092671777	0.818907654	0.188689539
XL-019_SIK3_$$	XL-019	$$	Q9Y2K2	Q9Y2K2	Serine/threonine-protein kinase SIK3	SIK3	>sp|Q9Y2K2|SIK3_HUMAN Serine/threonine-protein kinase SIK3 OS=Homo sapiens GN=SIK3 PE=1 SV=3 XREF(PFAM)=Protein kinase domain (_KINASE_-PROTEIN);	1	26	0.0	87.443	6877700.0	5148200.0	5523600.0	8795200.0	4550000.0	3661400.0	770939.45	770939.45	2028400.0	1	0.748535121	0.803117321	1.278799599	0.66155837	0.532358201	0.112092625	0.112092625	0.294924175	22.71349476	6.653191984	1.98676222	0.930186603	0.177437983	-2.389621762	0.529294542	0.608194506	0.278754098	2.223852039	0.116958355	0.146043842	0.558296972	0.365400404	9.770141252	0.01243895	1.90521628	5.326035212	1.342583875	down
XL-019_MAP3K2	XL-019		Q9Y2U5	Q9Y2U5	Mitogen-activated protein kinase kinase kinase 2	MAP3K2	>sp|Q9Y2U5|M3K2_HUMAN Mitogen-activated protein kinase kinase kinase 2 OS=Homo sapiens GN=MAP3K2 PE=1 SV=2 XREF(PFAM)=PB1 domain;Protein kinase domain (_KINASE_-PROTEIN);	1	36	0.0	285.62	77654000.0	84263000.0	77952000.0	82193000.0	65885000.0	73051000.0	84347000.0	65094000.0	62307000.0	1	1.085108301	1.003837536	1.058451593	0.848443094	0.940724238	1.086190022	0.838256883	0.80236691	26.2105569	5.648957036	6.946964632	0.998626656	0.813834773	-0.295209488	0.946604124	0.953335613	2.553232269	139.4563705	0.038698137	0.094782975	0.949500843	0.101558698	2.696877904	0.158416166	0.800200501	0.429016834	0.051268873
XL-019_MAP4K5	XL-019		Q9Y4K4	Q9Y4K4	Mitogen-activated protein kinase kinase kinase kinase 5	MAP4K5	>sp|Q9Y4K4|M4K5_HUMAN Mitogen-activated protein kinase kinase kinase kinase 5 OS=Homo sapiens GN=MAP4K5 PE=1 SV=1 XREF(PFAM)=CNH domain;Protein kinase domain (_KINASE_-PROTEIN);	1	53	0.0	323.31	137710000.0	139660000.0	176690000.0	162510000.0	156640000.0	171310000.0	142180000.0	179360000.0	141060000.0	1	1.014160192	1.283058601	1.180088592	1.137462784	1.243990996	1.032459516	1.302447172	1.024326483	27.03705809	8.368075836	8.296047893	1.003752658	1.171885273	0.211538303	1.165266937	0.932070986	14.04029659	751.0580335	0.124195033	0.050704191	1.152365897	0.095917294	1.311587265	0.424305826	0.372321005	0.215530847	0.004801491	not
XL-019_RIPK3	XL-019		Q9Y572	Q9Y572	Receptor-interacting serine/threonine-protein kinase 3	RIPK3	>sp|Q9Y572|RIPK3_HUMAN Receptor-interacting serine/threonine-protein kinase 3 OS=Homo sapiens GN=RIPK3 PE=1 SV=2 XREF(PFAM)=Protein kinase domain (_KINASE_-PROTEIN);RIP homotypic interaction motif;	1	13	0.0	87.108	15629000.0	8764200.0	8672800.0	11405000.0	10903000.0	11148000.0	9542600.0	15689000.0	12475000.0	1	0.560765244	0.554917141	0.729733188	0.697613411	0.713289398	0.610570094	1.003839017	0.798195662	23.89772214	5.778334199	10.0	0.667425657	0.901064756	0.433023644	0.740756527	0.775691352	8.669386306	383.0896015	0.074433747	0.182324322	0.735743219	0.141816149	0.817289462	0.648518049	0.188077932	0.333412423	0.025671214
XL-019_CDC42BPB	XL-019		Q9Y5S2	Q9Y5S2	Serine/threonine-protein kinase MRCK beta	CDC42BPB	>sp|Q9Y5S2|MRCKB_HUMAN Serine/threonine-protein kinase MRCK beta OS=Homo sapiens GN=CDC42BPB PE=1 SV=2 XREF(PFAM)=Phorbol esters/diacylglycerol binding domain (C1 domain);CNH domain;DMPK coiled coil domain like;KELK-motif containing domain of MRCK Ser/Thr	1	121	0.0	323.31	183420000.0	218720000.0	246920000.0	214700000.0	215550000.0	224530000.0	207060000.0	229900000.0	208800000.0	1	1.192454476	1.346199978	1.170537564	1.175171737	1.224130411	1.128884527	1.25340748	1.138370952	27.45057572	8.639800673	9.996248334	0.999998818	1.205599307	0.015706802	1.205452817	0.970400458	10611.67888	907249.8909	0.08361528	0.03413598	1.196686042	0.068335107	2.5240215	0.176223403	0.753936416	0.003128167	0.0
XL-019_IRAK3	XL-019		Q9Y616	Q9Y616	Interleukin-1 receptor-associated kinase 3	IRAK3	>sp|Q9Y616|IRAK3_HUMAN Interleukin-1 receptor-associated kinase 3 OS=Homo sapiens GN=IRAK3 PE=1 SV=2 XREF(PFAM)=Death domain;Protein kinase domain (_KINASE_-PROTEIN);	1	34	0.0	323.31	47106000.0	37279000.0	42685000.0	46804000.0	46305000.0	33488000.0	30343000.0	41647000.0	31477000.0	1	0.791385386	0.906147837	0.993588927	0.982995797	0.710907315	0.644142997	0.884112427	0.668216363	25.4894075	6.748125133	10.0	0.927966672	0.737181915	-0.332052313	0.821830899	0.919911281	5.476440524	235.7583434	0.05808022	0.067065331	0.829500733	0.121154725	3.229447991	0.116831927	0.932438461	0.530910389	0.083777037
XL-019_STK24	XL-019		Q9Y6E0	Q9Y6E0	Serine/threonine-protein kinase 24;Serine/threonine-protein kinase 24 36 kDa subunit;Serine/threonine-protein kinase 24 12 kDa subunit	STK24	>sp|Q9Y6E0|STK24_HUMAN Serine/threonine-protein kinase 24 OS=Homo sapiens GN=STK24 PE=1 SV=1 XREF(PFAM)=Protein kinase domain (_KINASE_-PROTEIN);	1	13	0.0	21.351	2976300.0	3309200.0	770939.45	770939.45	770939.45	2694800.0	770939.45	770939.45	770939.45	1	1.111850284	0.259026123	0.259026123	0.259026123	0.905419481	0.259026123	0.259026123	0.259026123	21.50508852	8.267807791	10.0	1.075834294	0.347074345	-1.629394536	0.393567952	0.279959337	5.824209156	222.4636102	0.270456937	0.11041418	0.44411129	0.299960195	4.967722086	0.05222477	1.28212346	2.644370549	0.786333086
XL-019_CSNK1G3	XL-019		Q9Y6M4	Q9Y6M4	Casein kinase I isoform gamma-3	CSNK1G3	>sp|Q9Y6M4|KC1G3_HUMAN Casein kinase I isoform gamma-3 OS=Homo sapiens GN=CSNK1G3 PE=1 SV=2 XREF(PFAM)=Casein kinase 1 gamma C terminal (NOT KINASE);Protein kinase domain (_KINASE_-PROTEIN);	1	23	0.0	278.29	32935000.0	33514000.0	31515000.0	31816000.0	33623000.0	27493000.0	25644000.0	38145000.0	42944000.0	1	1.017580082	0.956884773	0.966023987	1.020889631	0.834765447	0.778624564	1.158190375	1.303901624	24.97311821	5.575025189	6.098215779	0.935335655	1.261930867	0.432076645	1.021242155	0.943856798	1.083471596	125.3768572	0.043358488	0.106182403	1.015843561	0.151459177	5.674245303	0.039957925	1.398397068	0.912452392	0.224118219
XL-019_MAP3K4	XL-019		Q9Y6R4	Q9Y6R4	Mitogen-activated protein kinase kinase kinase 4	MAP3K4	>sp|Q9Y6R4|M3K4_HUMAN Mitogen-activated protein kinase kinase kinase 4 OS=Homo sapiens GN=MAP3K4 PE=1 SV=2 XREF(PFAM)=Protein kinase domain (_KINASE_-PROTEIN);	1	45	0.0	306.27	24896000.0	27276000.0	23255000.0	25282000.0	27771000.0	25278000.0	27516000.0	22694000.0	23354000.0	1	1.095597686	0.934085797	1.015504499	1.115480398	1.01534383	1.105237789	0.911552057	0.938062339	24.56941063	5.721519665	10.0	1.041304767	0.924552936	-0.171564547	1.006318887	0.972906707	7.908501967	389.7887266	0.030269542	0.074144781	1.008668368	0.070242434	1.714862812	0.308107924	0.511297132	0.182179259	0.001823032	not
XL-228_BMPR1B_$$	XL-228	$$	O00238	O00238	Bone morphogenetic protein receptor type-1B	BMPR1B	>sp|O00238|BMR1B_HUMAN Bone morphogenetic protein receptor type-1B OS=Homo sapiens GN=BMPR1B PE=1 SV=1 XREF(PFAM)=Activin types I and II receptor domain;Protein tyrosine kinase (_KINASE_-PROTEIN);Transforming growth factor beta type I GS-motif;	1	12	0.0	59.487	5045800.0	4756900.0	5145100.0	4302300.0	4833500.0	3549600.0	666411.0	666411.0	666411.0	1	0.942744461	1.019679734	0.852649728	0.957925403	0.703476158	0.132072417	0.132072417	0.132072417	22.26665159	6.389462138	2.872546065	0.9465281	0.122164058	-2.953782191	0.56184193	0.969183959	0.074829322	1.180302319	0.029280533	0.046483594	0.590185177	0.38116854	145.8172694	1.69e-05	4.771108079	32.82542848	3.150331906	down
XL-228_PLK4_$$	XL-228	$$	O00444	O00444	Serine/threonine-protein kinase PLK4	PLK4	>sp|O00444|PLK4_HUMAN Serine/threonine-protein kinase PLK4 OS=Homo sapiens GN=PLK4 PE=1 SV=3 XREF(PFAM)=Protein kinase domain (_KINASE_-PROTEIN);POLO box duplicated region;	1	12	0.0	35.698	5757200.0	3731700.0	2589700.0	666411.0	666411.0	666411.0	666411.0	666411.0	666411.0	1	0.648179671	0.449819357	0.115752623	0.115752623	0.115752623	0.115752623	0.115752623	0.115752623	22.4569359	8.275152681	1.233902096	0.978893533	0.105212689	-2.712456931	0.190217414	0.954065056	0.08797282	0.274286087	0.05321973	0.025871932	0.239503207	0.231174704	136.9065726	1.99e-05	4.701775946	29.10711496	3.022478155	down
XL-228_PDXK	XL-228		O00764	O00764	Pyridoxal kinase	PDXK	>sp|O00764|PDXK_HUMAN Pyridoxal kinase OS=Homo sapiens GN=PDXK PE=1 SV=1 XREF(PFAM)=Phosphomethylpyrimidine kinase (_KINASE_-METABOLIC);	1	22	0.0	323.31	160230000.0	179590000.0	158760000.0	156640000.0	207880000.0	198450000.0	201340000.0	271010000.0	199990000.0	1	1.120826312	0.990825688	0.977594708	1.297385009	1.23853211	1.256568683	1.69138114	1.248143294	27.25556905	6.766736137	1.11427367	1.021977131	1.439422554	0.486385064	1.255830666	0.862083745	0.670793882	1.723563296	0.12337441	0.153583379	1.239185018	0.20671491	3.307407476	0.112044202	0.950610611	0.81614577	0.187645715
XL-228_CIT	XL-228		O14578	O14578	Citron Rho-interacting kinase	CIT	>sp|O14578|CTRO_HUMAN Citron Rho-interacting kinase OS=Homo sapiens GN=CIT PE=1 SV=2 XREF(PFAM)=CNH domain;PH domain;Protein kinase domain (_KINASE_-PROTEIN);Protein kinase C terminal domain (UNCLEAR);	1	131	0.0	323.31	154150000.0	105930000.0	150540000.0	140450000.0	159760000.0	150230000.0	167250000.0	138620000.0	188010000.0	1	0.687187804	0.976581252	0.911125527	1.036393124	0.974570224	1.08498216	0.899253973	1.219656179	27.19975965	2.522878745	0.328584264	0.886181778	2.478597771	0.3780844	0.985313592	0.894682022	55.28545774	1.345492346	0.134911143	47.34955532	0.982105342	0.123409015	1.452272475	0.378262322	0.422206916	0.418159587	0.048078111
XL-228_CHEK1	XL-228		O14757	O14757	Serine/threonine-protein kinase Chk1	CHEK1	>sp|O14757|CHK1_HUMAN Serine/threonine-protein kinase Chk1 OS=Homo sapiens GN=CHEK1 PE=1 SV=2 XREF(PFAM)=Protein kinase domain (_KINASE_-PROTEIN);	1	21	0.0	61.294	23891000.0	29182000.0	28803000.0	23361000.0	29712000.0	30285000.0	29136000.0	34190000.0	22878000.0	1	1.22146415	1.205600435	0.977815914	1.243648236	1.267632163	1.219538738	1.431082835	0.957599096	24.50996391	4.779590406	5.895837153	1.212662209	0.94988282	-0.34053478	1.19565147	0.869805066	1343684.618	10237503.93	0.071258889	189856.9282	1.187395962	0.130431099	0.755358359	0.68430252	0.164751861	0.264002661	0.011601284
XL-228_AURKA_$$	XL-228	$$	O14965	O14965	Aurora kinase A	AURKA	>sp|O14965|AURKA_HUMAN Aurora kinase A OS=Homo sapiens GN=AURKA PE=1 SV=2 XREF(PFAM)=Protein kinase domain (_KINASE_-PROTEIN);	1	38	0.0	323.31	199950000.0	147330000.0	94586000.0	34097000.0	21446000.0	666411.0	666411.0	666411.0	666411.0	1	0.736834209	0.473048262	0.170527632	0.107256814	0.003332888	0.003332888	0.003332888	0.003332888	27.57506404	8.077366773	1.040360976	0.997910266	0.001	-9.273967688	0.142769007	0.986529266	0.044728338	0.097340996	0.027065514	0.014791671	0.197676063	0.283561749	701.1354455	3.12e-07	6.506103064	222.8913517	5.238601394	down
XL-228_GAK	XL-228		O14976	O14976	Cyclin-G-associated kinase	GAK	>sp|O14976|GAK_HUMAN Cyclin-G-associated kinase OS=Homo sapiens GN=GAK PE=1 SV=2 XREF(PFAM)=DnaJ domain;Protein kinase domain (_KINASE_-PROTEIN);C2 domain of PTEN tumour-suppressor protein;	1	79	0.0	323.31	655870000.0	629040000.0	647670000.0	557140000.0	693640000.0	608270000.0	695550000.0	626990000.0	474780000.0	1	0.959092503	0.987497522	0.84946712	1.057587632	0.927424642	1.060499794	0.955966884	0.723893454	29.28883465	5.03853242	2.398869479	0.974348039	0.715796384	-0.416624664	0.940358103	0.964654487	14.64797117	64.47016045	0.034126672	2.230935417	0.938563693	0.093017269	3.805882651	0.086987024	1.060545528	0.739433669	0.158788807	not
XL-228_EPHB6_$$	XL-228	$$	O15197	O15197	Ephrin type-B receptor 6	EPHB6	>sp|O15197|EPHB6_HUMAN Ephrin type-B receptor 6 OS=Homo sapiens GN=EPHB6 PE=1 SV=4 XREF(PFAM)=Ephrin type-A receptor 2 transmembrane domain;Ephrin receptor ligand binding domain;Fibronectin type III domain;GCC2 and GCC3;Protein tyrosine kinase (_KINASE_-PR	1	20	0.0	92.672	9434500.0	9611300.0	9400200.0	666411.0	9128400.0	666411.0	666411.0	666411.0	666411.0	1	1.018739732	0.996364407	0.07063554	0.967555249	0.07063554	0.07063554	0.07063554	0.07063554	23.16951463	7.363904343	0.662706231	1.102160331	0.020086191	-4.79264469	0.359225404	0.0	0.88951207	0.764250773	0.36073167	0.355502543	0.407849796	0.417047219	3.958135648	0.080883085	1.092142291	3.198245103	0.925085453
XL-228_ACOX3	XL-228		O15254	O15254	Peroxisomal acyl-coenzyme A oxidase 3	ACOX3	>sp|O15254|ACOX3_HUMAN Peroxisomal acyl-coenzyme A oxidase 3 OS=Homo sapiens GN=ACOX3 PE=1 SV=2 XREF(PFAM)=Acyl-CoA oxidase;Acyl-CoA dehydrogenase, C-terminal domain;Acyl-CoA dehydrogenase, middle domain;	1	43	0.0	323.31	127460000.0	132820000.0	113630000.0	102270000.0	133390000.0	131160000.0	158190000.0	174290000.0	178310000.0	1	1.042052409	0.891495371	0.802369371	1.0465244	1.029028715	1.241095246	1.367409383	1.39894869	26.92546932	6.200218716	1.394614905	0.932263346	1.401380956	0.585418593	1.129126574	0.959291593	0.2726548	0.98333842	0.048659457	0.09198501	1.115485703	0.201159058	14.91245203	0.004717361	2.326300872	1.919535967	0.57707383
XL-228_SLC16A3	XL-228		O15427	O15427	Monocarboxylate transporter 4	SLC16A3	>sp|O15427|MOT4_HUMAN Monocarboxylate transporter 4 OS=Homo sapiens GN=SLC16A3 PE=1 SV=1 XREF(PFAM)=Major Facilitator Superfamily;	1	11	0.0	80.008	5774800.0	6515600.0	666411.0	4984700.0	4483200.0	7044800.0	7254700.0	8408600.0	8406100.0	1	1.128281499	0.115399841	0.863181409	0.776338574	1.219921036	1.256268615	1.456085059	1.455652144	22.46133955	6.634761752	1.574142465	0.692302616	1.432836382	1.047403354	1.083252551	0.35053528	0.564863371	2.89737499	0.205359361	0.272731567	1.055121343	0.390221735	2.440968603	0.18575185	0.731066852	1.238037202	0.345676864
XL-228_RIPK2	XL-228		O43353	O43353	Receptor-interacting serine/threonine-protein kinase 2	RIPK2	>sp|O43353|RIPK2_HUMAN Receptor-interacting serine/threonine-protein kinase 2 OS=Homo sapiens GN=RIPK2 PE=1 SV=2 XREF(PFAM)=Caspase recruitment domain;Protein tyrosine kinase (_KINASE_-PROTEIN);	1	45	0.0	323.31	282660000.0	343480000.0	296570000.0	229090000.0	367750000.0	306690000.0	379060000.0	419870000.0	335610000.0	1	1.215170169	1.049211066	0.810479021	1.301033043	1.085013797	1.341045779	1.485424185	1.187327531	28.0744925	6.261046315	9.998542575	1.08208944	1.345128439	0.313924184	1.196390904	0.835168824	10.97111137	419.0010925	0.087599603	0.138508485	1.188292948	0.180459364	1.658676055	0.321601771	0.492681568	0.372009067	0.035275478
XL-228_AP1G1	XL-228		O43747	O43747	AP-1 complex subunit gamma-1	AP1G1	>sp|O43747|AP1G1_HUMAN AP-1 complex subunit gamma-1 OS=Homo sapiens GN=AP1G1 PE=1 SV=5 XREF(PFAM)=Adaptin N terminal region;Adaptin C-terminal domain;	1	14	0.0	35.06	6219700.0	6102900.0	7254800.0	7154400.0	8211600.0	5626200.0	5844500.0	8589000.0	7551000.0	1	0.981220959	1.166422818	1.15028056	1.320256604	0.904577391	0.939675547	1.380934772	1.214045694	22.56841356	5.740097898	10.0	1.079248809	1.297547193	0.265759512	1.145678053	0.864934046	7.88222618	347.7911838	0.070930845	0.173744017	1.141138084	0.15128653	1.29290601	0.430934379	0.365588857	0.277310193	0.013934429
XL-228_SYNGR2	XL-228		O43760	O43760	Synaptogyrin-2	SYNGR2	>sp|O43760|SNG2_HUMAN Synaptogyrin-2 OS=Homo sapiens GN=SYNGR2 PE=1 SV=1 XREF(PFAM)=Membrane-associating domain;	1	5	0.0	13.976	4785600.0	5536600.0	6830200.0	5862000.0	5816700.0	6172800.0	5156500.0	6048300.0	5564900.0	1	1.156929121	1.427240053	1.224924774	1.215458877	1.289869609	1.077503343	1.263854062	1.162842695	22.19026838	8.553248553	10.0	0.999965269	1.235166288	0.094208289	1.234136085	0.940694227	471.376617	155215.6197	0.119406567	0.04874779	1.220103017	0.093185646	1.719847875	0.306946699	0.512937032	0.075535105	0.0
XL-228_ROCK2	XL-228		O75116	O75116	Rho-associated protein kinase 2	ROCK2	>sp|O75116|ROCK2_HUMAN Rho-associated protein kinase 2 OS=Homo sapiens GN=ROCK2 PE=1 SV=4 XREF(PFAM)=Protein kinase domain (_KINASE_-PROTEIN);Rho Binding;	1	129	0.0	323.31	589720000.0	495440000.0	632330000.0	526520000.0	635110000.0	575080000.0	543340000.0	667130000.0	703120000.0	1	0.840127518	1.072254629	0.892830496	1.076968731	0.975174659	0.921352506	1.131265685	1.192294648	29.13545488	5.641294653	5.138294611	0.970161195	1.174124003	0.275287954	1.027190015	0.951902451	0.830656745	34.12235074	0.040296944	0.098637345	1.02362138	0.105497999	2.809730551	0.14808967	0.829475236	0.400173765	0.042935387
XL-228_ULK1	XL-228		O75385	O75385	Serine/threonine-protein kinase ULK1	ULK1	>sp|O75385|ULK1_HUMAN Serine/threonine-protein kinase ULK1 OS=Homo sapiens GN=ULK1 PE=1 SV=2 XREF(PFAM)=Domain of unknown function (DUF3543);Protein kinase domain (_KINASE_-PROTEIN);	1	10	0.0	34.056	3865300.0	3920600.0	4455500.0	2426100.0	5611700.0	4169900.0	3712500.0	4240300.0	1297200.0	1	1.014306781	1.1526919	0.627661501	1.451814866	1.078803715	0.960468786	1.097017049	0.335601376	21.88214896	4.949385947	2.404902168	1.053571373	0.277355087	-1.613911732	0.967649485	0.619325379	32.84913731	117.9079324	0.113259068	19.9021062	0.958183164	0.278074725	2.735446023	0.154779767	0.810285811	1.675706608	0.498349747
XL-228_ERN1	XL-228		O75460	O75460	Serine/threonine-protein kinase/endoribonuclease IRE1;Serine/threonine-protein kinase;Endoribonuclease	ERN1	>sp|O75460|ERN1_HUMAN Serine/threonine-protein kinase/endoribonuclease IRE1 OS=Homo sapiens GN=ERN1 PE=1 SV=2 XREF(PFAM)=Protein kinase domain (_KINASE_-PROTEIN);Ribonuclease 2-5A;	1	39	0.0	173.95	12240000.0	12124000.0	11099000.0	7760800.0	10905000.0	11323000.0	12135000.0	11663000.0	7411300.0	1	0.990522876	0.906781046	0.634052288	0.890931373	0.925081699	0.991421569	0.952859477	0.605498366	23.54510022	4.925902688	3.159346868	0.899596197	0.595653156	-0.558027537	0.868429738	0.884449215	235.424584	1145.487545	0.058608031	42.68713078	0.863530512	0.12951838	1.849558183	0.278650452	0.554940249	0.670938707	0.133397244
XL-228_RPS6KA5	XL-228		O75582	O75582	Ribosomal protein S6 kinase alpha-5	RPS6KA5	>sp|O75582|KS6A5_HUMAN Ribosomal protein S6 kinase alpha-5 OS=Homo sapiens GN=RPS6KA5 PE=1 SV=1 XREF(PFAM)=Protein kinase domain (_KINASE_-PROTEIN);Protein kinase C terminal domain (UNCLEAR);	1	29	0.0	134.71	11467000.0	12955000.0	13935000.0	6739000.0	19463000.0	17786000.0	19218000.0	15418000.0	12709000.0	1	1.12976367	1.215226302	0.587686404	1.697305311	1.551059562	1.675939653	1.344553937	1.108310805	23.45098467	7.232785176	10.0	0.993072449	1.448779246	0.544866907	1.301803144	0.614402569	12.79757355	539.9382654	0.179735231	0.15565486	1.279360171	0.30625655	2.496597918	0.179294869	0.746432138	0.782937461	0.175116778
XL-228_RPS6KA4	XL-228		O75676	O75676	Ribosomal protein S6 kinase alpha-4	RPS6KA4	>sp|O75676|KS6A4_HUMAN Ribosomal protein S6 kinase alpha-4 OS=Homo sapiens GN=RPS6KA4 PE=1 SV=1 XREF(PFAM)=Protein kinase domain (_KINASE_-PROTEIN);Protein kinase C terminal domain (UNCLEAR);	1	48	0.0	323.31	201500000.0	185770000.0	197260000.0	173300000.0	247360000.0	209340000.0	222380000.0	207780000.0	146190000.0	1	0.921935484	0.978957816	0.860049628	1.227593052	1.038908189	1.103622829	1.031166253	0.725508685	27.5862046	4.986597097	2.64004238	1.024508801	0.714225406	-0.485612636	0.987798187	0.910457682	45.68829172	202.2731642	0.055148616	8.626307154	0.98446841	0.127252545	1.952876572	0.258528534	0.587491516	0.616570891	0.113666257
XL-228_STK16	XL-228		O75716	O75716	Serine/threonine-protein kinase 16	STK16	>sp|O75716|STK16_HUMAN Serine/threonine-protein kinase 16 OS=Homo sapiens GN=STK16 PE=1 SV=4 XREF(PFAM)=Protein kinase domain (_KINASE_-PROTEIN);	1	11	0.0	128.7	11282000.0	8878400.0	10590000.0	666411.0	8724500.0	8557100.0	6017600.0	666411.0	666411.0	1	0.786952668	0.938663358	0.059068516	0.77331147	0.758473675	0.533380606	0.059068516	0.059068516	23.42751951	5.841576812	3.684063601	0.676880641	0.050111682	-3.755432488	0.470250631	0.0	0.6015756	11.57597194	0.140358153	0.341715958	0.484580324	0.345329006	2.630443587	0.164957455	0.782628051	2.108205104	0.634962659
XL-228_CDKL5	XL-228		O76039	O76039	Cyclin-dependent kinase-like 5	CDKL5	>sp|O76039|CDKL5_HUMAN Cyclin-dependent kinase-like 5 OS=Homo sapiens GN=CDKL5 PE=1 SV=1 XREF(PFAM)=Protein kinase domain (_KINASE_-PROTEIN);	1	5	0.0	8.979	666411.0	666411.0	1333900.0	666411.0	666411.0	666411.0	666411.0	666411.0	666411.0	1	1.0	2.00161762	1.0	1.0	1.0	1.0	1.0	1.0	19.34605269	7.630888172	10.0	1.430906666	0.996969638	-0.521308098	1.093736573	0.371779191	50.94611639	4715.15581	0.264223906	0.167109692	1.115571264	0.288285382	0.624578355	0.764641644	0.116542053	0.313824704	0.021247999
XL-228_STK10_$$	XL-228	$$	O94804	O94804	Serine/threonine-protein kinase 10	STK10	>sp|O94804|STK10_HUMAN Serine/threonine-protein kinase 10 OS=Homo sapiens GN=STK10 PE=1 SV=1 XREF(PFAM)=Protein kinase domain (_KINASE_-PROTEIN);Polo kinase kinase (_KINASE_-PROTEIN);	1	66	0.0	323.31	162920000.0	166980000.0	175110000.0	132710000.0	123570000.0	89682000.0	59974000.0	22508000.0	666411.0	1	1.024920206	1.074821999	0.814571569	0.758470415	0.550466487	0.368119322	0.138153695	0.004090419	27.27958848	6.47707622	0.741559289	1.055344406	0.001	-4.783264182	0.539475846	0.962430857	0.164920481	0.181963758	0.053452825	0.092081604	0.570330044	0.376275402	118.9752112	2.83e-05	4.547574713	45.45491504	3.499420726	down
XL-228_PRKD3_$$	XL-228	$$	O94806;Q00532;Q92772;Q8IVW4;Q9NRP7	O94806	Serine/threonine-protein kinase D3	PRKD3	>sp|O94806|KPCD3_HUMAN Serine/threonine-protein kinase D3 OS=Homo sapiens GN=PRKD3 PE=1 SV=1 XREF(PFAM)=Phorbol esters/diacylglycerol binding domain (C1 domain);PH domain;Protein kinase domain (_KINASE_-PROTEIN);	5	32	0.0	302.97	26495000.0	28956000.0	27096000.0	21734000.0	26657000.0	21387000.0	17515000.0	10589000.0	666411.0	1	1.09288545	1.022683525	0.820305718	1.006114361	0.807208907	0.661068126	0.399660313	0.025152331	24.65921679	5.724976544	0.883001618	1.002928095	0.001	-3.624822119	0.691985223	0.941745369	0.26451758	0.395256974	0.054359587	0.183793213	0.706578075	0.337719749	49.04673196	0.000262121	3.581498342	21.13192778	2.685537128	down
XL-228_MAP3K6	XL-228		O95382	O95382	Mitogen-activated protein kinase kinase kinase 6	MAP3K6	>sp|O95382|M3K6_HUMAN Mitogen-activated protein kinase kinase kinase 6 OS=Homo sapiens GN=MAP3K6 PE=1 SV=3 XREF(PFAM)=Domain of unknown function (DUF4071);Protein kinase domain (_KINASE_-PROTEIN);	1	25	0.0	181.45	13359000.0	8983000.0	9989400.0	10317000.0	9222000.0	8234500.0	10500000.0	12313000.0	12186000.0	1	0.672430571	0.747765551	0.772288345	0.690321132	0.616400928	0.785986975	0.921700726	0.912194026	23.67130868	5.894687775	4.08381759	0.722540379	0.91699406	0.343833408	0.789228721	0.87955873	0.915508263	30.8912656	0.056645593	0.137553171	0.784571047	0.109126373	0.885138463	0.611269666	0.213767155	0.29189632	0.016701664
XL-228_MAP4K4	XL-228		O95819	O95819	Mitogen-activated protein kinase kinase kinase kinase 4	MAP4K4	>sp|O95819|M4K4_HUMAN Mitogen-activated protein kinase kinase kinase kinase 4 OS=Homo sapiens GN=MAP4K4 PE=1 SV=2 XREF(PFAM)=CNH domain;Protein kinase domain (_KINASE_-PROTEIN);	1	18	0.0	92.447	6633100.0	6247000.0	6006100.0	7285900.0	8276200.0	5854000.0	7906100.0	8177500.0	4222300.0	1	0.941791922	0.905474062	1.098415522	1.247712231	0.882543607	1.191916299	1.232832311	0.636550029	22.66125185	4.858850989	3.616964954	1.067636631	0.615195013	-0.735625403	1.02883145	0.844668049	1038.521734	5187.937756	0.072836709	328.9993702	1.018919974	0.17265572	2.291840705	0.204688296	0.68890699	0.94466791	0.236318916
XL-228_LATS1	XL-228		O95835;Q9NRM7	O95835	Serine/threonine-protein kinase LATS1	LATS1	>sp|O95835|LATS1_HUMAN Serine/threonine-protein kinase LATS1 OS=Homo sapiens GN=LATS1 PE=1 SV=1 XREF(PFAM)=Protein kinase domain (_KINASE_-PROTEIN);UBA/TS-N domain;	2	30	0.0	183.82	16310000.0	18068000.0	20041000.0	16591000.0	25819000.0	16218000.0	18447000.0	20004000.0	15107000.0	1	1.107786634	1.228755365	1.017228694	1.583016554	0.994359289	1.131023912	1.226486818	0.92624157	23.95925345	4.912215267	3.063303516	1.175827068	0.914240698	-0.338350158	1.14978913	0.764602304	413.1438312	1877.919584	0.095236524	72.52096771	1.145400415	0.162670657	0.403321585	0.904019866	0.043822026	0.177226857	0.001505425
XL-228_PAK4_#	XL-228	#	O96013;Q9P286	O96013	Serine/threonine-protein kinase PAK 4	PAK4	>sp|O96013|PAK4_HUMAN Serine/threonine-protein kinase PAK 4 OS=Homo sapiens GN=PAK4 PE=1 SV=1 XREF(PFAM)=P21-Rho-binding domain;Protein kinase domain (_KINASE_-PROTEIN);	2	47	0.0	323.31	455490000.0	522060000.0	526900000.0	410170000.0	460730000.0	404510000.0	417920000.0	400470000.0	144850000.0	1	1.1461503	1.156776219	0.900502755	1.011504094	0.888076577	0.917517399	0.879207008	0.318009177	28.76284414	4.868848755	0.836566016	1.034797722	0.001	-1.555404264	0.889892267	0.930427536	2.40855301	1.288588102	0.062065422	2.018951602	0.889167963	0.22882144	15.18172692	0.004523654	2.3445106	5.387172148	1.352584924	down
XL-228_ABL1_$$	XL-228	$$	P00519	P00519	Tyrosine-protein kinase ABL1	ABL1	>sp|P00519|ABL1_HUMAN Tyrosine-protein kinase ABL1 OS=Homo sapiens GN=ABL1 PE=1 SV=4 XREF(PFAM)=F-actin binding;Protein tyrosine kinase (_KINASE_-PROTEIN);SH2 domain;SH3 domain;	1	71	0.0	323.31	189030000.0	175970000.0	172280000.0	124450000.0	112910000.0	66820000.0	47916000.0	25254000.0	4589300.0	1	0.930910437	0.911389726	0.658361107	0.597312596	0.353488864	0.253483574	0.133597842	0.024278157	27.49403997	6.890219192	0.608953658	1.028873098	0.003090071	-4.586271663	0.432933911	0.975529593	0.151824058	0.109292039	0.047356131	0.066258957	0.471874947	0.330230262	186.6098906	9.06e-06	5.042688511	57.14886213	3.746992185	down
XL-228_EGFR	XL-228		P00533	P00533	Epidermal growth factor receptor	EGFR	>sp|P00533|EGFR_HUMAN Epidermal growth factor receptor OS=Homo sapiens GN=EGFR PE=1 SV=2 XREF(PFAM)=Furin-like cysteine rich region;Growth factor receptor domain IV;Protein tyrosine kinase (_KINASE_-PROTEIN);Receptor L domain;	1	31	0.0	203.96	27129000.0	24320000.0	33516000.0	26641000.0	26416000.0	27121000.0	32624000.0	32797000.0	42694000.0	1	0.896457665	1.23543072	0.982011869	0.973718161	0.999705113	1.202550776	1.208927716	1.573740278	24.69333253	5.043251328	0.825559016	1.018007641	1.770918034	0.620667214	1.147131479	0.930468577	2.251082846	1.466434242	0.069899346	1.267135741	1.144815228	0.192377164	8.133535014	0.018655311	1.729197501	1.613831702	0.477649177
XL-228_PRKCB	XL-228		P05771	P05771	Protein kinase C beta type	PRKCB	>sp|P05771|KPCB_HUMAN Protein kinase C beta type OS=Homo sapiens GN=PRKCB PE=1 SV=4 XREF(PFAM)=Phorbol esters/diacylglycerol binding domain (C1 domain);C2 domain;Protein kinase domain (_KINASE_-PROTEIN);Protein kinase C terminal domain (UNCLEAR);	1	58	0.0	323.31	252820000.0	255570000.0	228500000.0	184060000.0	245860000.0	250220000.0	270110000.0	229420000.0	116240000.0	1	1.010877304	0.903805079	0.728027846	0.972470532	0.989716003	1.068388577	0.907444031	0.459773752	27.91353536	5.037677002	2.318674043	0.944983594	0.440426162	-1.005215735	0.878581049	0.916051713	9.960769148	41.75184098	0.051212928	3.119043482	0.875130832	0.170747781	6.450171324	0.030644734	1.513644149	2.273024323	0.683484447
XL-228_INSR_$$	XL-228	$$	P06213	P06213	Insulin receptor;Insulin receptor subunit alpha;Insulin receptor subunit beta	INSR	>sp|P06213|INSR_HUMAN Insulin receptor OS=Homo sapiens GN=INSR PE=1 SV=4 XREF(PFAM)=Fibronectin type III domain;Furin-like cysteine rich region;Protein tyrosine kinase (_KINASE_-PROTEIN);Receptor L domain;	1	51	0.0	204.26	67141000.0	66708000.0	66017000.0	53930000.0	38866000.0	28903000.0	20168000.0	9459600.0	666411.0	1	0.993550885	0.983259111	0.803234983	0.57887133	0.43048212	0.300382777	0.140891557	0.009925545	26.00069069	6.766539929	0.652087809	1.066984658	0.001	-4.770657583	0.475317848	0.977481635	0.135332433	0.113443532	0.045168975	0.065725018	0.514264377	0.355818478	207.0660448	6.96e-06	5.157362737	62.70182183	3.847661513	down
XL-228_LCK_$$	XL-228	$$	P06239	P06239	Tyrosine-protein kinase Lck	LCK	>sp|P06239|LCK_HUMAN Tyrosine-protein kinase Lck OS=Homo sapiens GN=LCK PE=1 SV=6 XREF(PFAM)=Protein tyrosine kinase (_KINASE_-PROTEIN);SH2 domain;SH3 domain;	1	38	0.0	323.31	547360000.0	475690000.0	438800000.0	295180000.0	406600000.0	245170000.0	173560000.0	110970000.0	37659000.0	1	0.869062409	0.801666179	0.53927945	0.742838351	0.447913622	0.317085647	0.202736773	0.068801155	29.02791477	6.612952339	0.475201011	0.959820619	0.001	-3.256121456	0.463176974	0.899635759	0.54481377	0.217672118	0.100461722	0.216274982	0.491182958	0.283289061	32.42718553	0.000728918	3.137321328	14.92823129	2.327376206	down
XL-228_FYN_$$	XL-228	$$	P06241	P06241	Tyrosine-protein kinase Fyn	FYN	>sp|P06241|FYN_HUMAN Tyrosine-protein kinase Fyn OS=Homo sapiens GN=FYN PE=1 SV=3 XREF(PFAM)=Protein tyrosine kinase (_KINASE_-PROTEIN);SH2 domain;SH3 domain;	1	39	0.0	323.31	191030000.0	174640000.0	144130000.0	103920000.0	83136000.0	47864000.0	31784000.0	15823000.0	666411.0	1	0.914201958	0.754488824	0.543998325	0.43519866	0.250557504	0.166382244	0.082829922	0.003488515	27.50922398	7.310188221	0.600016457	1.036742078	0.001	-5.274701568	0.343230511	0.984530454	0.105577132	0.074488191	0.036505576	0.040383914	0.387727348	0.316653746	351.4522478	1.81e-06	5.741639164	91.20916178	4.25634743	down
XL-228_CDK1	XL-228		P06493	P06493	Cyclin-dependent kinase 1	CDK1	>sp|P06493|CDK1_HUMAN Cyclin-dependent kinase 1 OS=Homo sapiens GN=CDK1 PE=1 SV=3 XREF(PFAM)=Protein kinase domain (_KINASE_-PROTEIN);	1	31	0.0	323.31	247260000.0	231620000.0	232960000.0	175050000.0	263900000.0	288940000.0	283770000.0	311000000.0	179670000.0	1	0.936746744	0.942166141	0.707959233	1.067297581	1.1685675	1.147658335	1.257785327	0.726644018	27.88145363	7.12736614	10.0	0.88176932	1.075666231	0.286757306	1.008019835	0.779226158	119.1184569	9351.27867	0.121014433	0.104803021	1.000661869	0.168642627	0.706298224	0.713762736	0.146446129	0.219437274	0.005244332
XL-228_PYGL	XL-228		P06737	P06737	Glycogen phosphorylase, liver form	PYGL	>sp|P06737|PYGL_HUMAN Glycogen phosphorylase, liver form OS=Homo sapiens GN=PYGL PE=1 SV=4 XREF(PFAM)=Carbohydrate phosphorylase;	1	69	0.0	323.31	197770000.0	198230000.0	197220000.0	180570000.0	210380000.0	196220000.0	226510000.0	263950000.0	272890000.0	1	1.002325934	0.997218992	0.913030288	1.063760934	0.992162613	1.145320322	1.334631137	1.379835162	27.55924836	5.919771945	1.986954571	0.990338686	1.375192823	0.472960292	1.124773806	0.989054121	0.130317828	1.074573052	0.021700386	0.048917903	1.115701611	0.161535501	38.76386116	0.000469705	3.328174677	1.85875272	0.557869307
XL-228_FES	XL-228		P07332	P07332	Tyrosine-protein kinase Fes/Fps	FES	>sp|P07332|FES_HUMAN Tyrosine-protein kinase Fes/Fps OS=Homo sapiens GN=FES PE=1 SV=3 XREF(PFAM)=Fes/CIP4, and EFC/F-BAR homology domain;Protein tyrosine kinase (_KINASE_-PROTEIN);SH2 domain;	1	56	0.0	323.31	209650000.0	216300000.0	190590000.0	175530000.0	216080000.0	188390000.0	224390000.0	208110000.0	148820000.0	1	1.031719533	0.909086573	0.837252564	1.030670165	0.898592893	1.070307656	0.992654424	0.70984975	27.64340759	4.956085023	2.971232569	0.966185366	0.70232667	-0.433793506	0.937123737	0.951206263	94.55371026	454.8504319	0.039551007	14.25499312	0.933543085	0.099553872	2.977590239	0.134358734	0.871734096	0.689713259	0.140307928	not
XL-228_YES1_$$	XL-228	$$	P07947	P07947	Tyrosine-protein kinase Yes	YES1	>sp|P07947|YES_HUMAN Tyrosine-protein kinase Yes OS=Homo sapiens GN=YES1 PE=1 SV=3 XREF(PFAM)=Protein tyrosine kinase (_KINASE_-PROTEIN);SH2 domain;SH3 domain;	1	38	0.0	321.08	44983000.0	63000000.0	51470000.0	33849000.0	40631000.0	24355000.0	16916000.0	22894000.0	666411.0	1	1.400529089	1.144210035	0.752484272	0.90325234	0.541426761	0.376053176	0.508947825	0.01481473	25.42287654	6.689099479	0.541018088	1.283942264	0.083794833	-2.878827744	0.64166509	0.641434145	0.730299184	0.401674212	0.213648083	0.380313414	0.682355589	0.390034932	10.27550579	0.011107045	1.954401488	6.064383542	1.457817078	down
XL-228_LYN_$$	XL-228	$$	P07948	P07948	Tyrosine-protein kinase Lyn	LYN	>sp|P07948|LYN_HUMAN Tyrosine-protein kinase Lyn OS=Homo sapiens GN=LYN PE=1 SV=3 XREF(PFAM)=Protein tyrosine kinase (_KINASE_-PROTEIN);SH2 domain;SH3 domain;	1	62	0.0	323.31	635890000.0	629300000.0	561480000.0	397640000.0	664580000.0	525450000.0	463550000.0	335660000.0	153280000.0	1	0.989636572	0.882982906	0.62532828	1.045117866	0.826322163	0.728978282	0.527858592	0.24104798	29.24420198	5.542502224	1.113143204	0.889944914	0.212342926	-1.782408987	0.71257773	0.842887505	0.558517163	1.359854324	0.076998228	0.290098223	0.721360855	0.242514709	8.429149804	0.017253923	1.76311215	4.05749008	1.112302824	down
XL-228_RET_$$	XL-228	$$	P07949	P07949	Proto-oncogene tyrosine-protein kinase receptor Ret;Soluble RET kinase fragment;Extracellular cell-membrane anchored RET cadherin 120 kDa fragment	RET	>sp|P07949|RET_HUMAN Proto-oncogene tyrosine-protein kinase receptor Ret OS=Homo sapiens GN=RET PE=1 SV=3 XREF(PFAM)=Cadherin domain;Protein tyrosine kinase (_KINASE_-PROTEIN);	1	56	0.0	323.31	153660000.0	142610000.0	112480000.0	57243000.0	13786000.0	14843000.0	2930900.0	1120200.0	666411.0	1	0.928087986	0.732005727	0.372530262	0.089717558	0.096596382	0.019073929	0.007290121	0.004336919	27.19516642	7.702256063	1.317843761	1.001619986	0.017286395	-5.73842374	0.225681423	0.987956103	0.040439528	0.137922361	0.026432078	0.015996534	0.280551202	0.346455163	742.1661039	2.7e-07	6.569111439	141.9847701	4.741817391	down
XL-228_IGF1R_$$	XL-228	$$	P08069	P08069	Insulin-like growth factor 1 receptor;Insulin-like growth factor 1 receptor alpha chain;Insulin-like growth factor 1 receptor beta chain	IGF1R	>sp|P08069|IGF1R_HUMAN Insulin-like growth factor 1 receptor OS=Homo sapiens GN=IGF1R PE=1 SV=1 XREF(PFAM)=Furin-like cysteine rich region;Protein tyrosine kinase (_KINASE_-PROTEIN);Receptor L domain;	1	53	0.0	323.31	231130000.0	224360000.0	244690000.0	186660000.0	177680000.0	147400000.0	112170000.0	87259000.0	19580000.0	1	0.970709125	1.058668282	0.807597456	0.768744862	0.637736339	0.485311297	0.377532125	0.08471423	27.78412929	6.129777809	0.521351798	1.047957506	0.001	-2.889979173	0.609782151	0.96443389	0.357026347	0.16633981	0.061729722	0.182830696	0.634906762	0.304080105	77.27340276	8.41e-05	4.075205212	23.22288124	2.784221926	down
XL-228_HCK_$$	XL-228	$$	P08631;Q9H6Q3	P08631	Tyrosine-protein kinase HCK	HCK	>sp|P08631|HCK_HUMAN Tyrosine-protein kinase HCK OS=Homo sapiens GN=HCK PE=1 SV=5 XREF(PFAM)=Protein tyrosine kinase (_KINASE_-PROTEIN);SH2 domain;SH3 domain;	2	53	0.0	323.31	415620000.0	451080000.0	394420000.0	313930000.0	427580000.0	315110000.0	302020000.0	216950000.0	71057000.0	1	1.08531832	0.948991868	0.755329387	1.028776286	0.758168519	0.726673404	0.521991242	0.170966267	28.63068984	5.436304407	0.661233691	0.979196909	0.001	-2.308090077	0.721575783	0.907869285	0.920977976	0.548740987	0.081782077	0.554345098	0.732825427	0.272627	19.46731686	0.002510822	2.600184026	8.448851041	1.765336246	down
XL-228_PDGFRB	XL-228		P09619	P09619	Platelet-derived growth factor receptor beta	PDGFRB	>sp|P09619|PGFRB_HUMAN Platelet-derived growth factor receptor beta OS=Homo sapiens GN=PDGFRB PE=1 SV=1 XREF(PFAM)=Immunoglobulin I-set domain;Immunoglobulin domain;Immunoglobulin domain;Protein tyrosine kinase (_KINASE_-PROTEIN);	1	21	0.0	87.774	19588000.0	15929000.0	20407000.0	18763000.0	16201000.0	17491000.0	14131000.0	13569000.0	13415000.0	1	0.81320196	1.041811313	0.957882377	0.827088013	0.89294466	0.721411068	0.692720033	0.684858076	24.22346677	6.370794863	1.190232179	0.9422086	0.676263528	-0.473788459	0.819261272	0.952156332	0.517799703	1.417451088	0.051601953	0.088645971	0.827857715	0.121172618	5.89179463	0.036989933	1.431916461	1.033109921	0.269693206
XL-228_ARAF	XL-228		P10398	P10398	Serine/threonine-protein kinase A-Raf	ARAF	>sp|P10398|ARAF_HUMAN Serine/threonine-protein kinase A-Raf OS=Homo sapiens GN=ARAF PE=1 SV=2 XREF(PFAM)=Phorbol esters/diacylglycerol binding domain (C1 domain);Protein tyrosine kinase (_KINASE_-PROTEIN);Raf-like Ras-binding domain;	1	16	0.0	33.729	3436500.0	4868200.0	4259600.0	4062500.0	4473400.0	4206000.0	4931100.0	4783000.0	5190700.0	1	1.416615743	1.23951695	1.182162084	1.301731413	1.223919686	1.434919249	1.391823076	1.510461225	21.71250853	2.522878745	0.117544739	1.031031169	2.242220971	0.263077659	1.342894467	0.951010566	57.8636379	0.39366248	0.112851123	10.8073864	1.328545927	0.121217956	4.996459526	0.051630545	1.287093286	0.458226753	0.06014644
XL-228_PYGB	XL-228		P11216	P11216	Glycogen phosphorylase, brain form	PYGB	>sp|P11216|PYGB_HUMAN Glycogen phosphorylase, brain form OS=Homo sapiens GN=PYGB PE=1 SV=5 XREF(PFAM)=Carbohydrate phosphorylase;	1	29	0.0	98.976	9649000.0	9327500.0	9279900.0	8980300.0	11848000.0	9535600.0	11943000.0	11850000.0	10623000.0	1	0.966680485	0.961747331	0.930697482	1.227899264	0.988247487	1.237744844	1.22810654	1.100943103	23.201948	7.280527531	10.0	0.95862426	1.157101134	0.27147761	1.095456637	0.952512234	8.188138054	328.9508953	0.058238979	0.050436298	1.085439902	0.114183532	3.684218366	0.092329529	1.034659378	0.433385005	0.05256996
XL-228_PIM1	XL-228		P11309;Q86V86	P11309	Serine/threonine-protein kinase pim-1	PIM1	>sp|P11309|PIM1_HUMAN Serine/threonine-protein kinase pim-1 OS=Homo sapiens GN=PIM1 PE=1 SV=3 XREF(PFAM)=Protein kinase domain (_KINASE_-PROTEIN);	2	16	0.0	186.76	14496000.0	15879000.0	12394000.0	8602300.0	19208000.0	15595000.0	17819000.0	18633000.0	20445000.0	1	1.095405629	0.854994481	0.593425773	1.325055188	1.075814018	1.229235651	1.285389073	1.410389073	23.78915152	7.211226588	10.0	0.865085363	1.2693733	0.553201998	1.136802014	0.810336672	13.52363167	636.4391188	0.117755625	0.101979094	1.117384902	0.234788631	3.473532931	0.102703186	0.988416086	0.94935386	0.238092286
XL-228_SRC_$$	XL-228	$$	P12931	P12931	Proto-oncogene tyrosine-protein kinase Src	SRC	>sp|P12931|SRC_HUMAN Proto-oncogene tyrosine-protein kinase Src OS=Homo sapiens GN=SRC PE=1 SV=3 XREF(PFAM)=Protein tyrosine kinase (_KINASE_-PROTEIN);SH2 domain;SH3 domain;	1	48	0.0	323.31	536850000.0	540260000.0	425040000.0	311010000.0	427940000.0	292940000.0	233300000.0	151240000.0	46875000.0	1	1.006351867	0.791729533	0.579323833	0.797131415	0.545664525	0.434572041	0.281717426	0.087314892	28.9999438	6.350746665	0.448033443	0.990689085	0.001	-2.769031421	0.528797991	0.883852248	0.764903829	0.250908986	0.113283805	0.318702265	0.553600598	0.282713278	23.8368017	0.001543097	2.811606734	10.91599219	2.013774279	down
XL-228_BRAF	XL-228		P15056	P15056	Serine/threonine-protein kinase B-raf	BRAF	>sp|P15056|BRAF_HUMAN Serine/threonine-protein kinase B-raf OS=Homo sapiens GN=BRAF PE=1 SV=4 XREF(PFAM)=Phorbol esters/diacylglycerol binding domain (C1 domain);Protein tyrosine kinase (_KINASE_-PROTEIN);Raf-like Ras-binding domain;	1	28	0.0	274.06	46553000.0	41244000.0	39286000.0	31009000.0	51814000.0	50044000.0	63241000.0	55391000.0	53557000.0	1	0.88595794	0.843898352	0.666101003	1.113010977	1.074989797	1.358473138	1.18984813	1.150452173	25.47237081	7.102588481	5.363106968	0.825170749	1.189726922	0.527865868	1.060283026	0.899468238	1.320321779	68.17882498	0.083122883	0.072321165	1.045011145	0.192622306	5.284431679	0.046160737	1.335727267	1.112028855	0.299223424
XL-228_PHKG2_$$	XL-228	$$	P15735	P15735	Phosphorylase b kinase gamma catalytic chain, liver/testis isoform	PHKG2	>sp|P15735|PHKG2_HUMAN Phosphorylase b kinase gamma catalytic chain, liver/testis isoform OS=Homo sapiens GN=PHKG2 PE=1 SV=1 XREF(PFAM)=Protein kinase domain (_KINASE_-PROTEIN);	1	13	0.0	92.798	11316000.0	9235200.0	7690800.0	6928700.0	11153000.0	9149800.0	5417100.0	5032500.0	666411.0	1	0.81611877	0.679639449	0.612292329	0.985595617	0.808571934	0.478711559	0.444724284	0.058891039	23.43186075	5.528815111	1.013142985	0.796164491	0.02554921	-3.098861804	0.594897038	0.760640405	0.681011131	1.289473184	0.091874284	0.388685539	0.604605591	0.268086568	8.28436354	0.017921324	1.746629903	5.287981625	1.336313952	down
XL-228_FER_$$	XL-228	$$	P16591	P16591	Tyrosine-protein kinase Fer	FER	>sp|P16591|FER_HUMAN Tyrosine-protein kinase Fer OS=Homo sapiens GN=FER PE=1 SV=2 XREF(PFAM)=Fes/CIP4, and EFC/F-BAR homology domain;Protein tyrosine kinase (_KINASE_-PROTEIN);SH2 domain;	1	65	0.0	323.31	264070000.0	278580000.0	263080000.0	199690000.0	192110000.0	138910000.0	89449000.0	65252000.0	24805000.0	1	1.054947552	0.996250994	0.756201007	0.727496497	0.526034764	0.338732154	0.247101147	0.093933427	27.97634517	6.658493049	0.613212576	1.078253031	0.065715873	-3.159986658	0.541523349	0.967125168	0.201338909	0.147555825	0.05739855	0.094306871	0.57648795	0.329371892	109.3428977	3.51e-05	4.454952612	30.39829077	3.068562172	down
XL-228_PRKCA_$$	XL-228	$$	P17252;P05129	P17252	Protein kinase C alpha type	PRKCA	>sp|P17252|KPCA_HUMAN Protein kinase C alpha type OS=Homo sapiens GN=PRKCA PE=1 SV=4 XREF(PFAM)=Phorbol esters/diacylglycerol binding domain (C1 domain);C2 domain;Protein kinase domain (_KINASE_-PROTEIN);	2	50	0.0	186.78	154140000.0	150990000.0	142170000.0	130660000.0	153030000.0	156130000.0	143370000.0	92692000.0	30576000.0	1	0.979564033	0.922343324	0.847670948	0.992798754	1.012910341	0.930128455	0.601349423	0.198365123	27.19966606	5.440421328	1.723879934	0.957429997	0.217132816	-2.020179481	0.786410912	0.967838999	0.161880739	1.162835053	0.031742438	0.098413372	0.794851583	0.259945035	47.67656487	0.000281255	3.550899837	12.85179994	2.176107092	down
XL-228_PRKACA	XL-228		P17612	P17612	cAMP-dependent protein kinase catalytic subunit alpha	PRKACA	>sp|P17612|KAPCA_HUMAN cAMP-dependent protein kinase catalytic subunit alpha OS=Homo sapiens GN=PRKACA PE=1 SV=2 XREF(PFAM)=Protein kinase domain (_KINASE_-PROTEIN);	1	27	0.0	323.31	449390000.0	428860000.0	407400000.0	275040000.0	440740000.0	516960000.0	513240000.0	585210000.0	449030000.0	1	0.95431585	0.906562229	0.61202964	0.980751686	1.150359376	1.142081488	1.302231914	0.999198914	28.74339278	6.954735775	4.532190015	0.843848195	1.152393583	0.449578098	1.031432762	0.859735048	0.566347052	51.08523073	0.08520675	0.096466367	1.017971798	0.179977555	2.489926463	0.180053034	0.744599555	0.654163019	0.127260889
XL-228_RPL35A	XL-228		P18077	P18077	60S ribosomal protein L35a	RPL35A	>sp|P18077|RL35A_HUMAN 60S ribosomal protein L35a OS=Homo sapiens GN=RPL35A PE=1 SV=2 XREF(PFAM)=Ribosomal protein L35Ae;	1	8	0.0	32.22	29033000.0	22439000.0	22329000.0	32363000.0	19287000.0	32616000.0	33976000.0	33599000.0	34062000.0	1	0.772879138	0.769090345	1.114697069	0.664313023	1.123411291	1.170254538	1.157269314	1.173216684	24.79119032	6.631179659	7.812363907	0.854550795	1.164105738	0.445983953	1.017709537	0.859823063	5.812925475	418.5025563	0.083466207	0.096383302	1.007416627	0.182671606	3.095644242	0.125725152	0.900577831	0.723227432	0.152740113
XL-228_CSNK2A2_$$	XL-228	$$	P19784	P19784	Casein kinase II subunit alpha	CSNK2A2	>sp|P19784|CSK22_HUMAN Casein kinase II subunit alpha OS=Homo sapiens GN=CSNK2A2 PE=1 SV=1 XREF(PFAM)=Protein kinase domain (_KINASE_-PROTEIN);	1	29	0.0	323.31	224670000.0	186830000.0	156630000.0	122110000.0	247790000.0	201820000.0	138500000.0	93516000.0	11515000.0	1	0.831575199	0.697155829	0.543508257	1.102906485	0.898295278	0.616459696	0.416237148	0.051252949	27.74323225	5.570635886	1.47499507	0.820939477	0.073721112	-3.120149986	0.623671407	0.672986141	0.41613055	2.039839443	0.095544182	0.270719646	0.634548021	0.297694712	6.416243223	0.030985316	1.508844067	4.311117922	1.162215989	down
XL-228_EPHA1_$$	XL-228	$$	P21709	P21709	Ephrin type-A receptor 1	EPHA1	>sp|P21709|EPHA1_HUMAN Ephrin type-A receptor 1 OS=Homo sapiens GN=EPHA1 PE=1 SV=4 XREF(PFAM)=Ephrin type-A receptor 2 transmembrane domain;Ephrin receptor ligand binding domain;Fibronectin type III domain;Protein tyrosine kinase (_KINASE_-PROTEIN);SAM dom	1	13	0.0	169.91	2834500.0	3134700.0	2423000.0	666411.0	666411.0	666411.0	666411.0	666411.0	666411.0	1	1.105909331	0.854824484	0.235107074	0.235107074	0.235107074	0.235107074	0.235107074	0.235107074	21.43466284	7.852374215	3.55646563	1.055218601	0.230934727	-2.187348334	0.369209822	0.982582138	0.045011505	0.878611845	0.029687626	0.018508583	0.419762874	0.318327144	317.2544728	2.35e-06	5.62846689	30.86030927	3.084598513	down
XL-228_COMT	XL-228		P21964	P21964	Catechol O-methyltransferase	COMT	>sp|P21964|COMT_HUMAN Catechol O-methyltransferase OS=Homo sapiens GN=COMT PE=1 SV=2 XREF(PFAM)=O-methyltransferase;	1	12	0.0	73.091	4239400.0	6116100.0	5579600.0	5019100.0	5653000.0	4815600.0	5685300.0	6085300.0	666411.0	1	1.442680568	1.316129641	1.183917536	1.333443412	1.13591546	1.341062414	1.435415389	0.15719465	22.01542866	4.940077001	2.885106743	1.290506387	0.10708348	-2.86802627	1.164373204	0.846090748	40.23960851	180.0643386	0.077678516	30.67921569	1.147305755	0.353652656	13.95745915	0.005505479	2.259204853	7.625191351	1.668359992	down
XL-228_PRKACG	XL-228		P22612	P22612	cAMP-dependent protein kinase catalytic subunit gamma	PRKACG	>sp|P22612|KAPCG_HUMAN cAMP-dependent protein kinase catalytic subunit gamma OS=Homo sapiens GN=PRKACG PE=1 SV=3 XREF(PFAM)=Protein kinase domain (_KINASE_-PROTEIN);	1	4	0.0	68.484	12394000.0	11474000.0	7003900.0	12294000.0	10351000.0	11766000.0	13619000.0	16092000.0	6700600.0	1	0.925770534	0.565104083	0.99193158	0.835162175	0.949330321	1.098838147	1.298370179	0.540632564	23.56313854	4.781114597	5.676027011	0.953438129	0.526715317	-0.817954669	0.925614718	0.660668878	649282.9012	4750090.985	0.101586658	159681.1202	0.912354613	0.208748364	1.125154222	0.496472101	0.304105151	0.616124716	0.113506363
XL-228_PRKACB	XL-228		P22694	P22694	cAMP-dependent protein kinase catalytic subunit beta	PRKACB	>sp|P22694|KAPCB_HUMAN cAMP-dependent protein kinase catalytic subunit beta OS=Homo sapiens GN=PRKACB PE=1 SV=2 XREF(PFAM)=Protein kinase domain (_KINASE_-PROTEIN);	1	26	0.0	147.49	23799000.0	26796000.0	20027000.0	15940000.0	26742000.0	24301000.0	26917000.0	35545000.0	19842000.0	1	1.125929661	0.841505946	0.669776041	1.123660658	1.021093323	1.131013908	1.493550149	0.83373251	24.50439762	7.120699142	10.0	0.890146351	1.136645435	0.352667832	1.050236438	0.658005731	130.8804856	10842.38631	0.152997326	0.132503217	1.041086083	0.21289047	0.631125091	0.760498436	0.118901675	0.243378239	0.008369481
XL-228_JAK1	XL-228		P23458	P23458	Tyrosine-protein kinase JAK1	JAK1	>sp|P23458|JAK1_HUMAN Tyrosine-protein kinase JAK1 OS=Homo sapiens GN=JAK1 PE=1 SV=2 XREF(PFAM)=Protein tyrosine kinase (_KINASE_-PROTEIN);	1	58	0.0	323.31	80771000.0	82098000.0	87058000.0	68593000.0	84610000.0	77563000.0	87554000.0	96812000.0	62118000.0	1	1.016429164	1.077837343	0.849228065	1.047529435	0.960282775	1.08397816	1.198598507	0.769063154	26.26733407	4.802557502	4.437592232	1.030482771	0.754836265	-0.420766515	1.01083325	0.927398428	15516.29226	88589.09972	0.0492851	3225.894888	1.003221358	0.110193225	1.864179174	0.275679828	0.55959501	0.527895774	0.082760233
XL-228_CDK2	XL-228		P24941	P24941	Cyclin-dependent kinase 2	CDK2	>sp|P24941|CDK2_HUMAN Cyclin-dependent kinase 2 OS=Homo sapiens GN=CDK2 PE=1 SV=2 XREF(PFAM)=Protein kinase domain (_KINASE_-PROTEIN);	1	37	0.0	323.31	383920000.0	434150000.0	345530000.0	272810000.0	441770000.0	403310000.0	420200000.0	389200000.0	141930000.0	1	1.130834549	0.900005209	0.710590748	1.150682434	1.050505314	1.094498854	1.013752865	0.369686393	28.51623048	4.984479499	2.497961033	1.005059481	0.337331888	-1.398704738	0.926031887	0.843132779	21.5731127	88.32858421	0.071276737	9.559307545	0.919032611	0.224710679	5.533434884	0.042057344	1.376158161	2.611377125	0.777537281
XL-228_ADRBK1	XL-228		P25098;P35626	P25098	Beta-adrenergic receptor kinase 1	ADRBK1	>sp|P25098|ARBK1_HUMAN Beta-adrenergic receptor kinase 1 OS=Homo sapiens GN=ADRBK1 PE=1 SV=2 XREF(PFAM)=PH domain;Protein kinase domain (_KINASE_-PROTEIN);Regulator of G protein signaling domain;	2	21	0.0	50.378	11811000.0	11883000.0	13041000.0	10871000.0	10944000.0	11835000.0	14112000.0	15532000.0	15653000.0	1	1.006096012	1.104140208	0.920413174	0.926593853	1.002032004	1.19481839	1.315045297	1.325289984	23.49362778	6.081229804	2.578565595	0.989178185	1.321603732	0.417952305	1.118688446	0.979246783	0.168437242	2.794491075	0.03053598	0.054830528	1.109920348	0.15312676	17.64722894	0.003171866	2.498685168	1.273002084	0.358389364
XL-228_MAPK3	XL-228		P27361	P27361	Mitogen-activated protein kinase 3	MAPK3	>sp|P27361|MK03_HUMAN Mitogen-activated protein kinase 3 OS=Homo sapiens GN=MAPK3 PE=1 SV=4 XREF(PFAM)=Protein kinase domain (_KINASE_-PROTEIN);	1	38	0.0	323.31	307770000.0	319750000.0	287150000.0	241400000.0	337810000.0	335230000.0	372480000.0	450420000.0	413610000.0	1	1.038925171	0.933001917	0.784351951	1.097605355	1.089222471	1.210254411	1.463495467	1.343893167	28.19727737	6.287154905	1.323406591	0.944843252	1.406927361	0.571442965	1.148787527	0.937359804	0.35930637	1.180296857	0.063160519	0.113701782	1.134547277	0.204082305	9.163958807	0.014348015	1.843208188	1.54515997	0.454328437
XL-228_MARK3_$$	XL-228	$$	P27448	P27448	MAP/microtubule affinity-regulating kinase 3	MARK3	>sp|P27448|MARK3_HUMAN MAP/microtubule affinity-regulating kinase 3 OS=Homo sapiens GN=MARK3 PE=1 SV=4 XREF(PFAM)=Kinase associated domain 1 (NOT KINASE);Protein kinase domain (_KINASE_-PROTEIN);UBA/TS-N domain;	1	53	0.0	323.31	38407000.0	46321000.0	33862000.0	29987000.0	27207000.0	14223000.0	6908300.0	666411.0	666411.0	1	1.206056188	0.881662197	0.780769131	0.708386492	0.370323118	0.179870857	0.01735129	0.01735129	25.19486594	6.850088628	0.828889489	1.085024233	0.001	-6.258177014	0.458387916	0.895856684	0.20929648	0.291381515	0.088557794	0.108470572	0.496473482	0.408107547	58.26356976	0.000170629	3.767946288	32.91459826	3.153224309	down
XL-228_RPL10	XL-228		P27635;Q96L21	P27635	60S ribosomal protein L10	RPL10	>sp|P27635|RL10_HUMAN 60S ribosomal protein L10 OS=Homo sapiens GN=RPL10 PE=1 SV=4 XREF(PFAM)=Ribosomal protein L16p/L10e;	2	14	0.0	147.58	38415000.0	28307000.0	29107000.0	44380000.0	41741000.0	52268000.0	41456000.0	40179000.0	42193000.0	1	0.736873617	0.757698816	1.155277886	1.086580763	1.360614343	1.079161786	1.045919563	1.098347	25.19516642	7.759448341	10.0	0.789050091	1.131458074	0.519994319	1.066106908	0.889335387	3.886466336	162.8312098	0.107054474	0.067706942	1.045695291	0.170923816	3.583776058	0.097086056	1.012843139	0.908260914	0.222529994
XL-228_MAPK1	XL-228		P28482	P28482	Mitogen-activated protein kinase 1	MAPK1	>sp|P28482|MK01_HUMAN Mitogen-activated protein kinase 1 OS=Homo sapiens GN=MAPK1 PE=1 SV=3 XREF(PFAM)=Protein kinase domain (_KINASE_-PROTEIN);	1	55	0.0	323.31	3588700000.0	3828800000.0	3115900000.0	2709500000.0	3851700000.0	3785400000.0	4571700000.0	4949500000.0	4315600000.0	1	1.06690445	0.868253128	0.755008778	1.073285591	1.054810934	1.273915345	1.379190236	1.202552456	31.74081418	6.516494646	1.738797799	0.920694942	1.297451546	0.494550937	1.108472332	0.91525801	0.383358313	2.489063136	0.071265687	0.103467741	1.094952961	0.186578788	5.24035623	0.046944244	1.32841765	1.03132962	0.269023902
XL-228_EPHA2_$$	XL-228	$$	P29317	P29317	Ephrin type-A receptor 2	EPHA2	>sp|P29317|EPHA2_HUMAN Ephrin type-A receptor 2 OS=Homo sapiens GN=EPHA2 PE=1 SV=2 XREF(PFAM)=Ephrin type-A receptor 2 transmembrane domain;Ephrin receptor ligand binding domain;Fibronectin type III domain;Protein tyrosine kinase (_KINASE_-PROTEIN);SAM dom	1	52	0.0	323.31	113470000.0	106120000.0	108900000.0	64964000.0	64441000.0	27572000.0	17200000.0	13960000.0	3450600.0	1	0.93522517	0.959725037	0.572521371	0.567912223	0.242989336	0.151581916	0.123028113	0.0304098	26.75773568	7.146385185	0.781890443	1.031644302	0.047212703	-4.09568898	0.395781805	0.920931145	0.198089692	0.238485736	0.080326924	0.080814796	0.439261513	0.346531574	67.82215853	0.000116672	3.933034548	28.42020777	2.9971592	down
XL-228_EPHB2_$$	XL-228	$$	P29323	P29323	Ephrin type-B receptor 2	EPHB2	>sp|P29323|EPHB2_HUMAN Ephrin type-B receptor 2 OS=Homo sapiens GN=EPHB2 PE=1 SV=5 XREF(PFAM)=Ephrin type-A receptor 2 transmembrane domain;Ephrin receptor ligand binding domain;Fibronectin type III domain;GCC2 and GCC3;Protein tyrosine kinase (_KINASE_-PR	1	53	0.0	323.31	820970000.0	933320000.0	871990000.0	752190000.0	876650000.0	649520000.0	583980000.0	536240000.0	229770000.0	1	1.136850311	1.062145998	0.916221056	1.06782221	0.791161675	0.711329281	0.653178557	0.279876244	29.61275426	5.348026323	0.493416859	1.095075382	0.001	-1.787309292	0.79626904	0.944251398	1.220747002	0.33638446	0.081678789	0.684553772	0.810786443	0.257075159	26.33133075	0.00121223	2.916415056	8.33040401	1.751897471	down
XL-228_TYK2	XL-228		P29597	P29597	Non-receptor tyrosine-protein kinase TYK2	TYK2	>sp|P29597|TYK2_HUMAN Non-receptor tyrosine-protein kinase TYK2 OS=Homo sapiens GN=TYK2 PE=1 SV=3 XREF(PFAM)=Protein tyrosine kinase (_KINASE_-PROTEIN);	1	41	0.0	224.34	32010000.0	39632000.0	40569000.0	35697000.0	36962000.0	34545000.0	38292000.0	39039000.0	43453000.0	1	1.23811309	1.267385192	1.115182755	1.154701656	1.079194002	1.196251172	1.219587629	1.357482037	24.93201934	5.212392723	1.467189134	1.161745309	1.37034429	0.218624911	1.199137153	0.955040868	2.85221785	8.430720796	0.045930765	0.443043826	1.198575565	0.086342908	1.757426917	0.298374821	0.525237829	0.251598752	0.009599874
XL-228_WEE1	XL-228		P30291	P30291	Wee1-like protein kinase	WEE1	>sp|P30291|WEE1_HUMAN Wee1-like protein kinase OS=Homo sapiens GN=WEE1 PE=1 SV=2 XREF(PFAM)=Protein kinase domain (_KINASE_-PROTEIN);	1	39	0.0	323.31	103230000.0	95367000.0	87457000.0	73570000.0	113790000.0	110890000.0	123470000.0	117760000.0	63971000.0	1	0.923830282	0.84720527	0.712680422	1.102295844	1.074203235	1.196067035	1.140753657	0.619693887	26.62128706	4.861166734	3.620258835	0.998197589	0.601639047	-0.677900511	0.963971239	0.805282075	1267.069389	6367.332866	0.079191511	346.2685865	0.955341321	0.176585069	1.543027412	0.351885685	0.4535984	0.689022982	0.140053103
XL-228_DNAJA1	XL-228		P31689	P31689	DnaJ homolog subfamily A member 1	DNAJA1	>sp|P31689|DNJA1_HUMAN DnaJ homolog subfamily A member 1 OS=Homo sapiens GN=DNAJA1 PE=1 SV=2 XREF(PFAM)=DnaJ domain;DnaJ C terminal domain;DnaJ central domain;	1	14	0.0	169.99	6901800.0	6642000.0	9847800.0	5848900.0	8394900.0	10755000.0	11277000.0	7335400.0	6771900.0	1	0.962357646	1.426845171	0.847445594	1.216334869	1.558289142	1.633921586	1.062824191	0.981178823	22.71854124	5.573369765	10.0	1.262443318	1.004828101	-0.329269898	1.1947877	0.50626213	121.8630906	24133.17583	0.139810495	0.342463668	1.197685609	0.249128551	0.264677058	0.973385856	0.011714969	0.130647786	2.63e-05
XL-228_AKT1	XL-228		P31749	P31749	RAC-alpha serine/threonine-protein kinase	AKT1	>sp|P31749|AKT1_HUMAN RAC-alpha serine/threonine-protein kinase OS=Homo sapiens GN=AKT1 PE=1 SV=2 XREF(PFAM)=PH domain;Protein kinase domain (_KINASE_-PROTEIN);Protein kinase C terminal domain (UNCLEAR);	1	33	0.0	221.87	17158000.0	22148000.0	21433000.0	17839000.0	22202000.0	26071000.0	28766000.0	33280000.0	29676000.0	1	1.290826437	1.249154913	1.039689941	1.293973657	1.519466138	1.676535727	1.939620002	1.729572211	24.03237806	6.521774686	1.612126698	1.173925185	1.825125443	0.635871694	1.499345787	0.927237816	0.251404978	1.366509922	0.077380708	0.113180947	1.475981153	0.294630224	16.47604795	0.003731599	2.428105011	2.211405958	0.66556138
XL-228_AKT2	XL-228		P31751	P31751	RAC-beta serine/threonine-protein kinase	AKT2	>sp|P31751|AKT2_HUMAN RAC-beta serine/threonine-protein kinase OS=Homo sapiens GN=AKT2 PE=1 SV=2 XREF(PFAM)=PH domain;Protein kinase domain (_KINASE_-PROTEIN);Protein kinase C terminal domain (UNCLEAR);	1	35	0.0	237.21	27621000.0	28357000.0	27785000.0	24523000.0	34707000.0	36114000.0	37348000.0	45189000.0	40046000.0	1	1.026646392	1.005937511	0.887838963	1.256543934	1.307483437	1.352159589	1.636037797	1.449838891	24.71926222	6.72048467	1.1529551	0.972851737	1.525184665	0.640396625	1.27602349	0.94329316	0.317398685	0.872046442	0.076814004	0.099166482	1.254426676	0.236608441	14.38910187	0.005128221	2.290033257	2.12057777	0.638670093
XL-228_MAP2K2_#	XL-228	#	P36507	P36507	Dual specificity mitogen-activated protein kinase kinase 2	MAP2K2	>sp|P36507|MP2K2_HUMAN Dual specificity mitogen-activated protein kinase kinase 2 OS=Homo sapiens GN=MAP2K2 PE=1 SV=1 XREF(PFAM)=Protein kinase domain (_KINASE_-PROTEIN);	1	24	0.0	275.0	29231000.0	29430000.0	28919000.0	27649000.0	34466000.0	30722000.0	31875000.0	26623000.0	11901000.0	1	1.006807841	0.9893264	0.945879375	1.179090691	1.051007492	1.090451917	0.910779652	0.407136259	24.80099585	5.109126937	1.74667747	1.041460874	0.361372892	-1.309582722	0.937963669	0.958933363	1.561743296	5.045627791	0.038154906	0.775740819	0.936630106	0.206640845	20.06850151	0.002334687	2.631771312	5.405374059	1.355545463	down
XL-228_RPL4	XL-228		P36578	P36578	60S ribosomal protein L4	RPL4	>sp|P36578|RL4_HUMAN 60S ribosomal protein L4 OS=Homo sapiens GN=RPL4 PE=1 SV=5 XREF(PFAM)=60S ribosomal protein L4 C-terminal domain;Ribosomal protein L4/L1 family;	1	26	0.0	156.21	45125000.0	33773000.0	34841000.0	106910000.0	49351000.0	48489000.0	46140000.0	54908000.0	65618000.0	1	0.748432133	0.772099723	2.369196676	1.09365097	1.074548476	1.022493075	1.216797784	1.454138504	25.4274236	7.89745728	10.0	0.78760395	1.351229464	0.778729865	1.263103587	0.0	52.84781876	5152.837768	0.36971243	0.233824727	1.223989346	0.415934703	0.918747525	0.593603852	0.226503289	0.516670202	0.078999028
XL-228_FLT3_$$	XL-228	$$	P36888;P07333	P36888	Receptor-type tyrosine-protein kinase FLT3	FLT3	>sp|P36888|FLT3_HUMAN Receptor-type tyrosine-protein kinase FLT3 OS=Homo sapiens GN=FLT3 PE=1 SV=2 XREF(PFAM)=Immunoglobulin domain;Protein tyrosine kinase (_KINASE_-PROTEIN);	2	21	0.0	133.74	20426000.0	15340000.0	10411000.0	3455700.0	7229000.0	666411.0	666411.0	666411.0	666411.0	1	0.751003623	0.509693528	0.169181435	0.353911681	0.032625624	0.032625624	0.032625624	0.032625624	24.28390337	8.060225748	0.754739471	1.02282803	0.028418687	-4.54990012	0.196038001	0.809943806	0.236280516	0.298395994	0.110250581	0.073808725	0.246781343	0.27763194	37.66108051	0.000504393	3.297230748	20.19966033	2.638544927	down
XL-228_BMPR1A_$$	XL-228	$$	P36894	P36894	Bone morphogenetic protein receptor type-1A	BMPR1A	>sp|P36894|BMR1A_HUMAN Bone morphogenetic protein receptor type-1A OS=Homo sapiens GN=BMPR1A PE=1 SV=2 XREF(PFAM)=Activin types I and II receptor domain;Protein tyrosine kinase (_KINASE_-PROTEIN);Transforming growth factor beta type I GS-motif;	1	14	0.0	102.43	8901600.0	10238000.0	7876100.0	7729600.0	7745600.0	6223600.0	666411.0	666411.0	666411.0	1	1.150130314	0.884795992	0.868338276	0.870135706	0.699155208	0.074864182	0.074864182	0.074864182	23.08563324	6.386686591	2.582588308	0.944768652	0.060111519	-3.973917402	0.532560468	0.901124529	0.121289668	1.541297994	0.052315431	0.083365179	0.562641355	0.409560099	53.85202267	0.000207683	3.682598072	23.92357009	2.815423286	down
XL-228_ACVR1B	XL-228		P36896	P36896	Activin receptor type-1B	ACVR1B	>sp|P36896|ACV1B_HUMAN Activin receptor type-1B OS=Homo sapiens GN=ACVR1B PE=1 SV=1 XREF(PFAM)=Activin types I and II receptor domain;Protein kinase domain (_KINASE_-PROTEIN);Transforming growth factor beta type I GS-motif;	1	13	0.0	122.66	3229300.0	666411.0	666411.0	666411.0	3669400.0	2029300.0	1865100.0	666411.0	666411.0	1	0.206363918	0.206363918	0.206363918	1.136283405	0.62840244	0.577555507	0.206363918	0.206363918	21.62279004	5.746973941	10.0	0.527384039	0.205812623	-1.35752244	0.428975533	0.0	12.58375815	537.5551179	0.174748339	0.428043379	0.435713336	0.309367381	0.524037887	0.828966337	0.081463105	0.400078398	0.042908617
XL-228_TGFBR1_$$	XL-228	$$	P36897;Q8NER5	P36897	TGF-beta receptor type-1	TGFBR1	>sp|P36897|TGFR1_HUMAN TGF-beta receptor type-1 OS=Homo sapiens GN=TGFBR1 PE=1 SV=1 XREF(PFAM)=Activin types I and II receptor domain;Protein kinase domain (_KINASE_-PROTEIN);Transforming growth factor beta type I GS-motif;	2	26	0.0	323.31	25609000.0	32006000.0	23263000.0	18165000.0	25193000.0	15344000.0	10147000.0	5047600.0	5526000.0	1	1.249794994	0.908391581	0.709320942	0.983755711	0.599164356	0.396227889	0.197102581	0.215783514	24.61014758	6.487111985	0.80894851	1.047714862	0.14261834	-2.635876216	0.60287845	0.780355309	0.433703483	0.571171552	0.128441351	0.213482688	0.633027752	0.346713822	14.55638885	0.004991659	2.301755123	7.51045105	1.654158477	down
XL-228_CSK	XL-228		P41240;P42679	P41240	Tyrosine-protein kinase CSK	CSK	>sp|P41240|CSK_HUMAN Tyrosine-protein kinase CSK OS=Homo sapiens GN=CSK PE=1 SV=1 XREF(PFAM)=Protein tyrosine kinase (_KINASE_-PROTEIN);SH2 domain;SH3 domain;	2	47	0.0	323.31	1269900000.0	1298000000.0	1181700000.0	895210000.0	1456300000.0	1268600000.0	1493300000.0	1574500000.0	1022500000.0	1	1.022127727	0.930545712	0.704945271	1.146783211	0.998976297	1.175919364	1.239861406	0.80518151	30.24206775	7.199565975	10.0	0.900481386	1.073086059	0.252997422	1.015983567	0.815277661	36.70907258	1833.908267	0.111123331	0.096235377	1.007861915	0.151871375	0.671812612	0.734991052	0.133717948	0.190527831	0.002431837
XL-228_GARS	XL-228		P41250	P41250	Glycine--tRNA ligase	GARS	>sp|P41250|SYG_HUMAN Glycine--tRNA ligase OS=Homo sapiens GN=GARS PE=1 SV=3 XREF(PFAM)=Anticodon binding domain;tRNA synthetase class II core domain (G, H, P, S and T);WHEP-TRS domain;	1	29	0.0	272.45	11243000.0	16792000.0	13868000.0	17176000.0	10815000.0	14199000.0	14582000.0	17445000.0	18640000.0	1	1.493551543	1.233478609	1.527706128	0.961931869	1.26291915	1.296984791	1.551632127	1.657920484	23.42252371	5.695851325	3.022642511	1.269863795	1.63233054	0.362168252	1.376158391	0.784958431	0.603236843	7.698672348	0.098764961	0.240150898	1.368930411	0.206884312	1.632277828	0.328207606	0.483851358	0.426724397	0.050589984
XL-228_PRKCI	XL-228		P41743	P41743	Protein kinase C iota type	PRKCI	>sp|P41743|KPCI_HUMAN Protein kinase C iota type OS=Homo sapiens GN=PRKCI PE=1 SV=2 XREF(PFAM)=Phorbol esters/diacylglycerol binding domain (C1 domain);PB1 domain;Protein kinase domain (_KINASE_-PROTEIN);	1	16	0.0	216.23	33365000.0	38772000.0	32484000.0	23573000.0	35966000.0	30993000.0	39980000.0	38598000.0	49936000.0	1	1.162056047	0.973595085	0.706518807	1.077955942	0.928907538	1.198261651	1.156841001	1.496658175	24.99183217	5.175761376	0.784431845	0.961405242	1.641663472	0.621603296	1.097459907	0.868533817	2.497597445	1.711821721	0.09850259	1.18903594	1.093327877	0.201459867	3.82156427	0.08632961	1.063840223	1.114081956	0.299987639
XL-228_TEC_$$	XL-228	$$	P42680;REV__Q9BZC7	P42680	Tyrosine-protein kinase Tec	TEC	>sp|P42680|TEC_HUMAN Tyrosine-protein kinase Tec OS=Homo sapiens GN=TEC PE=1 SV=2 XREF(PFAM)=BTK motif;PH domain;Protein tyrosine kinase (_KINASE_-PROTEIN);SH2 domain;SH3 domain;	2	52	0.0	323.31	106110000.0	113110000.0	105230000.0	78243000.0	53037000.0	46412000.0	22296000.0	13216000.0	2785400.0	1	1.065969277	0.991706719	0.737376308	0.499830365	0.437395156	0.210121572	0.124549995	0.026250118	26.66098538	7.012569926	0.700955885	1.111003806	0.033216444	-4.293082955	0.451171843	0.947445151	0.177688746	0.172011173	0.069502174	0.08127734	0.495549575	0.367134248	98.15960864	4.61e-05	4.336723929	37.16002134	3.282880994	down
XL-228_ABL2_$$	XL-228	$$	P42684	P42684	Abelson tyrosine-protein kinase 2	ABL2	>sp|P42684|ABL2_HUMAN Abelson tyrosine-protein kinase 2 OS=Homo sapiens GN=ABL2 PE=1 SV=1 XREF(PFAM)=F-actin binding;Protein tyrosine kinase (_KINASE_-PROTEIN);SH2 domain;SH3 domain;	1	61	0.0	323.31	253660000.0	249950000.0	198940000.0	105320000.0	66056000.0	31919000.0	15668000.0	4544500.0	666411.0	1	0.985374123	0.784278168	0.415201451	0.260411575	0.125833793	0.061767721	0.017915714	0.002627182	27.9183208	7.62313344	0.993453892	1.065152576	0.024128583	-5.244145361	0.271869917	0.96541395	0.086921609	0.166162096	0.049488782	0.033529959	0.326414285	0.352301183	225.3362222	5.62e-06	5.250638256	71.47551938	3.990168878	down
XL-228_FRK	XL-228		P42685;Q9H3Y6	P42685	Tyrosine-protein kinase FRK	FRK	>sp|P42685|FRK_HUMAN Tyrosine-protein kinase FRK OS=Homo sapiens GN=FRK PE=1 SV=1 XREF(PFAM)=Protein tyrosine kinase (_KINASE_-PROTEIN);SH2 domain;SH3 domain;	2	42	0.0	323.31	142680000.0	134000000.0	111350000.0	82400000.0	164860000.0	119940000.0	106880000.0	95501000.0	42583000.0	1	0.939164564	0.780417718	0.57751612	1.155452761	0.840622372	0.74908887	0.669336978	0.298451079	27.08820788	5.190022046	1.09987715	0.863800773	0.206303873	-1.483965186	0.74315866	0.739701331	2.163679068	3.236498124	0.098045852	1.111055596	0.745351216	0.222431586	3.460636665	0.103389213	0.985524768	1.928292669	0.579817905
XL-228_SYK	XL-228		P43405;Q8NFD2	P43405	Tyrosine-protein kinase SYK	SYK	>sp|P43405|KSYK_HUMAN Tyrosine-protein kinase SYK OS=Homo sapiens GN=SYK PE=1 SV=1 XREF(PFAM)=Protein tyrosine kinase (_KINASE_-PROTEIN);SH2 domain;	2	49	0.0	323.31	107290000.0	120350000.0	113860000.0	102290000.0	120770000.0	108960000.0	113920000.0	98433000.0	39276000.0	1	1.121726163	1.061235903	0.953397334	1.125640787	1.01556529	1.061795135	0.917448038	0.366073259	26.67694037	5.053360205	1.484325724	1.05526223	0.261762765	-1.500095978	0.941256365	0.973332521	1.206420205	2.568863584	0.031708876	0.812829712	0.938779512	0.218443874	36.21744398	0.000555426	3.25537355	8.31543633	1.750187714	down
XL-228_MAPK8	XL-228		P45983	P45983	Mitogen-activated protein kinase 8	MAPK8	>sp|P45983|MK08_HUMAN Mitogen-activated protein kinase 8 OS=Homo sapiens GN=MAPK8 PE=1 SV=2 XREF(PFAM)=Protein kinase domain (_KINASE_-PROTEIN);	1	36	0.0	323.31	186060000.0	167640000.0	156940000.0	116090000.0	207010000.0	212450000.0	194970000.0	227870000.0	118840000.0	1	0.900999678	0.843491347	0.623938514	1.112598087	1.141835967	1.047887778	1.224712458	0.638718693	27.47119269	4.79607636	4.655165594	0.985587359	0.620901547	-0.624228898	0.960236371	0.725783008	41447.91165	247400.3913	0.093219892	11106.92981	0.949850751	0.188467544	0.932076709	0.586743108	0.231552003	0.462870727	0.061594399
XL-228_MAPK9	XL-228		P45984	P45984	Mitogen-activated protein kinase 9	MAPK9	>sp|P45984|MK09_HUMAN Mitogen-activated protein kinase 9 OS=Homo sapiens GN=MAPK9 PE=1 SV=2 XREF(PFAM)=Protein kinase domain (_KINASE_-PROTEIN);	1	22	0.0	243.21	38671000.0	36575000.0	27017000.0	16428000.0	38134000.0	32794000.0	45229000.0	37666000.0	19268000.0	1	0.945799178	0.698637222	0.42481446	0.986113625	0.848025652	1.169584443	0.974011533	0.498254506	25.20474874	4.887609998	3.48464868	0.865338409	0.484586991	-0.779978861	0.830001179	0.563085512	1040.691371	5271.773878	0.111096585	247.4296058	0.822536964	0.21474816	0.797819061	0.659590081	0.180725884	0.464706989	0.062169535
XL-228_MAP2K3	XL-228		P46734	P46734	Dual specificity mitogen-activated protein kinase kinase 3	MAP2K3	>sp|P46734|MP2K3_HUMAN Dual specificity mitogen-activated protein kinase kinase 3 OS=Homo sapiens GN=MAP2K3 PE=1 SV=2 XREF(PFAM)=Protein kinase domain (_KINASE_-PROTEIN);	1	13	0.0	110.15	5670700.0	4199700.0	4538000.0	4190000.0	7868000.0	6403800.0	5288200.0	5423800.0	5591300.0	1	0.740596399	0.800253937	0.738885852	1.387483027	1.129278572	0.93254801	0.956460402	0.985998201	22.4350954	7.360901131	10.0	0.788010371	1.059642839	0.427291553	0.980735127	0.797600278	44.48767228	2745.46433	0.114022434	0.098745966	0.965141327	0.180738202	1.637077523	0.326993515	0.48546086	0.498979052	0.073156532
XL-228_CSNK1A1	XL-228		P48729;Q8N752	P48729	Casein kinase I isoform alpha	CSNK1A1	>sp|P48729|KC1A_HUMAN Casein kinase I isoform alpha OS=Homo sapiens GN=CSNK1A1 PE=1 SV=2 XREF(PFAM)=Protein kinase domain (_KINASE_-PROTEIN);	2	23	0.0	274.01	82051000.0	74070000.0	61364000.0	44677000.0	103880000.0	87195000.0	99322000.0	108840000.0	85222000.0	1	0.902731228	0.747876321	0.544502809	1.266041852	1.062692716	1.210491036	1.32649206	1.038646695	26.29001758	7.233060447	10.0	0.762367278	1.183006752	0.633900204	1.04736963	0.814094676	8.599373667	362.3117407	0.111941697	0.096944094	1.026648998	0.231179651	3.839466359	0.08558744	1.067589966	1.137127329	0.308550189
XL-228_CSNK1D	XL-228		P48730	P48730	Casein kinase I isoform delta	CSNK1D	>sp|P48730|KC1D_HUMAN Casein kinase I isoform delta OS=Homo sapiens GN=CSNK1D PE=1 SV=2 XREF(PFAM)=Protein kinase domain (_KINASE_-PROTEIN);	1	29	0.0	323.31	165170000.0	155780000.0	110990000.0	91167000.0	161900000.0	167940000.0	188400000.0	200820000.0	164280000.0	1	0.943149482	0.671974329	0.551958588	0.980202216	1.0167706	1.140642974	1.215838227	0.994611612	27.29937643	7.046828126	5.398763775	0.75006618	1.095002428	0.545844264	0.967716587	0.811502719	1.534273395	175.2622498	0.106425849	0.097745319	0.953346668	0.198098435	2.203404578	0.21716249	0.663215187	0.730447261	0.155432137
XL-228_MAPKAPK2	XL-228		P49137	P49137	MAP kinase-activated protein kinase 2	MAPKAPK2	>sp|P49137|MAPK2_HUMAN MAP kinase-activated protein kinase 2 OS=Homo sapiens GN=MAPKAPK2 PE=1 SV=1 XREF(PFAM)=Protein kinase domain (_KINASE_-PROTEIN);	1	17	0.0	74.886	4955900.0	4955900.0	6972500.0	6421900.0	5472100.0	6092400.0	7508100.0	8188700.0	7999900.0	1	1.0	1.406908937	1.295809036	1.10415868	1.229322626	1.514982142	1.652313404	1.614217397	22.24071565	6.168433503	2.897264371	1.194658408	1.631264763	0.449386121	1.374273601	0.8928795	0.363438187	4.800309142	0.076328461	0.126074015	1.362021491	0.221575595	6.130282727	0.034075984	1.4675516	0.986527555	0.252143302
XL-228_CSNK1E	XL-228		P49674	P49674	Casein kinase I isoform epsilon	CSNK1E	>sp|P49674|KC1E_HUMAN Casein kinase I isoform epsilon OS=Homo sapiens GN=CSNK1E PE=1 SV=1 XREF(PFAM)=Protein kinase domain (_KINASE_-PROTEIN);	1	29	0.0	29.674	23728000.0	27544000.0	26366000.0	21617000.0	22629000.0	25025000.0	30397000.0	29286000.0	32311000.0	1	1.160822657	1.111176669	0.911033378	0.953683412	1.05466116	1.281060351	1.234238031	1.361724545	24.50008717	6.275321779	4.195890442	1.02784898	1.294173146	0.332402326	1.144528463	0.952842396	0.486234761	7.670324689	0.04613282	0.073384152	1.136149599	0.143605579	5.93378809	0.036452431	1.438273499	0.66570902	0.131480159
XL-228_CLK1	XL-228		P49759	P49759	Dual specificity protein kinase CLK1	CLK1	>sp|P49759|CLK1_HUMAN Dual specificity protein kinase CLK1 OS=Homo sapiens GN=CLK1 PE=1 SV=2 XREF(PFAM)=Protein kinase domain (_KINASE_-PROTEIN);	1	15	0.0	45.535	2845300.0	3265200.0	2775300.0	2888500.0	5803900.0	3591900.0	2837800.0	3252700.0	666411.0	1	1.147576705	0.975398025	1.015182933	2.039820054	1.262397638	0.997364074	1.143183496	0.23421467	21.44014934	4.958078884	1.363707423	1.247167311	0.001	-2.294637238	1.089051462	0.194362465	6.649065303	10.01613432	0.189367125	7.851723917	1.081996741	0.416314448	2.120042816	0.229874069	0.638510018	1.543639176	0.453807861
XL-228_CLK2	XL-228		P49760	P49760	Dual specificity protein kinase CLK2	CLK2	>sp|P49760|CLK2_HUMAN Dual specificity protein kinase CLK2 OS=Homo sapiens GN=CLK2 PE=1 SV=1 XREF(PFAM)=Protein kinase domain (_KINASE_-PROTEIN);	1	8	0.0	59.141	3535100.0	2818900.0	2970600.0	2914900.0	666411.0	2336600.0	4986100.0	3114400.0	3505500.0	1	0.797403185	0.840315691	0.824559418	0.18851263	0.660971401	1.41045515	0.880993466	0.991626828	21.7533196	6.363383116	10.0	0.679360154	1.053314075	0.632687172	0.851426111	0.32863968	62.90053435	3942.121189	0.150538956	0.238025024	0.837023792	0.283379313	1.064257374	0.523139964	0.281382102	0.511970362	0.077436468
XL-228_GSK3A	XL-228		P49840	P49840	Glycogen synthase kinase-3 alpha	GSK3A	>sp|P49840|GSK3A_HUMAN Glycogen synthase kinase-3 alpha OS=Homo sapiens GN=GSK3A PE=1 SV=2 XREF(PFAM)=Protein kinase domain (_KINASE_-PROTEIN);	1	40	0.0	323.31	487530000.0	502880000.0	412610000.0	302090000.0	549720000.0	549250000.0	596670000.0	698740000.0	366210000.0	1	1.031485242	0.846327405	0.619633664	1.127561381	1.126597338	1.223863147	1.433224622	0.751153775	28.86091576	7.13982841	9.63133296	0.85218125	1.141085791	0.421175049	1.04119341	0.653557403	62.61759046	4311.993566	0.153319883	0.132779459	1.029715331	0.224388889	0.939052821	0.583185332	0.234193407	0.35632299	0.03123904
XL-228_GSK3B	XL-228		P49841	P49841	Glycogen synthase kinase-3 beta	GSK3B	>sp|P49841|GSK3B_HUMAN Glycogen synthase kinase-3 beta OS=Homo sapiens GN=GSK3B PE=1 SV=2 XREF(PFAM)=Protein kinase domain (_KINASE_-PROTEIN);	1	40	0.0	323.31	222040000.0	227490000.0	188090000.0	131760000.0	262270000.0	227800000.0	263550000.0	306670000.0	165500000.0	1	1.024545127	0.847099622	0.593406593	1.181183571	1.025941272	1.186948298	1.381147541	0.745361196	27.72624436	7.200423781	10.0	0.842408754	1.107934476	0.39528023	1.020148024	0.65451246	32.07447676	1595.266688	0.151645086	0.131328155	1.007632894	0.214347156	0.806701477	0.654518289	0.184078214	0.309045002	0.020219244
XL-228_CDK7_$$	XL-228	$$	P50613;Q9C098	P50613	Cyclin-dependent kinase 7	CDK7	>sp|P50613|CDK7_HUMAN Cyclin-dependent kinase 7 OS=Homo sapiens GN=CDK7 PE=1 SV=1 XREF(PFAM)=Protein kinase domain (_KINASE_-PROTEIN);	2	27	0.0	323.31	176810000.0	175970000.0	155750000.0	134910000.0	181990000.0	157340000.0	115450000.0	73678000.0	18124000.0	1	0.995249137	0.88088909	0.763022453	1.029296985	0.889881794	0.652960805	0.4167072	0.102505514	27.39762463	5.693537139	1.237795734	0.926545783	0.107895802	-2.76777511	0.68446935	0.925568697	0.216145537	0.698950941	0.051172471	0.142471146	0.698533628	0.298042803	30.05169603	0.000878257	3.056378239	12.72698804	2.166324785	down
XL-228_CDK9_$$	XL-228	$$	P50750;Q96Q40	P50750	Cyclin-dependent kinase 9	CDK9	>sp|P50750|CDK9_HUMAN Cyclin-dependent kinase 9 OS=Homo sapiens GN=CDK9 PE=1 SV=3 XREF(PFAM)=Protein kinase domain (_KINASE_-PROTEIN);	2	32	0.0	323.31	200330000.0	198160000.0	194210000.0	150960000.0	217140000.0	220700000.0	184770000.0	155710000.0	47048000.0	1	0.989167873	0.969450407	0.753556632	1.083911546	1.101682224	0.922328159	0.777267509	0.234852493	27.57780324	5.14947664	1.448219924	0.97708179	0.159224403	-1.970642163	0.841811897	0.907395674	1.236090717	3.09187676	0.056690805	0.788015714	0.84218309	0.249552942	13.82672826	0.00562734	2.249696867	6.054092636	1.456289295	down
XL-228_IRAK1	XL-228		P51617	P51617	Interleukin-1 receptor-associated kinase 1	IRAK1	>sp|P51617|IRAK1_HUMAN Interleukin-1 receptor-associated kinase 1 OS=Homo sapiens GN=IRAK1 PE=1 SV=2 XREF(PFAM)=Death domain;Protein kinase domain (_KINASE_-PROTEIN);	1	16	0.0	323.31	5065500.0	4682000.0	4488100.0	3714400.0	4054300.0	5091100.0	5766800.0	5296100.0	5459300.0	1	0.924291778	0.886013227	0.733274109	0.800375086	1.005053795	1.138446353	1.04552364	1.077741585	22.27227325	6.596302689	4.842700748	0.848559734	1.079512691	0.347292078	0.968275582	0.947093446	0.643208177	40.51486254	0.050319893	0.058465128	0.959784895	0.124993267	3.985152843	0.07986204	1.097659603	0.609313764	0.111070193
XL-228_RPS6KA3	XL-228		P51812;O60307;Q9Y2H9;Q6P0Q8;O15021	P51812	Ribosomal protein S6 kinase alpha-3	RPS6KA3	>sp|P51812|KS6A3_HUMAN Ribosomal protein S6 kinase alpha-3 OS=Homo sapiens GN=RPS6KA3 PE=1 SV=1 XREF(PFAM)=Protein kinase domain (_KINASE_-PROTEIN);Protein kinase C terminal domain (UNCLEAR);	5	59	0.0	323.31	387790000.0	374860000.0	362420000.0	307190000.0	405670000.0	412780000.0	451570000.0	436220000.0	265920000.0	1	0.966657211	0.934577993	0.792155548	1.046107429	1.064442095	1.164470461	1.124887181	0.685731968	28.53070036	4.869218405	3.557175797	1.01111208	0.670929116	-0.551766328	0.981065924	0.90073826	848.9676672	4245.39437	0.057092508	194.7445947	0.973904393	0.137365038	2.185592825	0.219797787	0.657976684	0.73368932	0.156642397
XL-228_NEK3	XL-228		P51956	P51956	Serine/threonine-protein kinase Nek3	NEK3	>sp|P51956|NEK3_HUMAN Serine/threonine-protein kinase Nek3 OS=Homo sapiens GN=NEK3 PE=1 SV=2 XREF(PFAM)=Protein kinase domain (_KINASE_-PROTEIN);	1	17	0.0	177.93	18466000.0	16847000.0	16722000.0	12787000.0	20708000.0	23844000.0	28082000.0	24597000.0	25098000.0	1	0.912325355	0.905556157	0.692461822	1.121412325	1.291237951	1.520740821	1.332015596	1.35914654	24.13836806	6.942218621	2.831497042	0.860112216	1.380387735	0.682447496	1.174792379	0.924539141	0.183412955	4.290080128	0.06884744	0.07610219	1.15231215	0.251458774	13.21872621	0.006246295	2.204377483	2.214014751	0.666325399
XL-228_MAP2K6	XL-228		P52564	P52564	Dual specificity mitogen-activated protein kinase kinase 6	MAP2K6	>sp|P52564|MP2K6_HUMAN Dual specificity mitogen-activated protein kinase kinase 6 OS=Homo sapiens GN=MAP2K6 PE=1 SV=1 XREF(PFAM)=Protein kinase domain (_KINASE_-PROTEIN);	1	20	0.0	300.98	30368000.0	23881000.0	27254000.0	18463000.0	39366000.0	32685000.0	30749000.0	34311000.0	22444000.0	1	0.786386986	0.89745785	0.607975501	1.296298736	1.076297418	1.012546101	1.129840622	0.739067439	24.85604856	7.284052144	10.0	0.797765912	1.038370574	0.380284022	0.96385371	0.732375545	15.74737842	643.2648169	0.130160402	0.112721906	0.951684339	0.183821483	0.987677771	0.559013768	0.252577496	0.338534386	0.026880448
XL-228_LIMK1_$$	XL-228	$$	P53667	P53667	LIM domain kinase 1	LIMK1	>sp|P53667|LIMK1_HUMAN LIM domain kinase 1 OS=Homo sapiens GN=LIMK1 PE=1 SV=3 XREF(PFAM)=LIM domain;PDZ domain (Also known as DHR or GLGF);Protein tyrosine kinase (_KINASE_-PROTEIN);	1	29	0.0	87.75	15347000.0	13624000.0	15855000.0	10329000.0	14683000.0	13075000.0	14101000.0	10757000.0	2907700.0	1	0.887730501	1.033100932	0.67303056	0.956734215	0.851958037	0.918811494	0.700918746	0.189463739	23.87145333	5.144020194	1.465114225	0.896535297	0.115723884	-2.155330964	0.768574318	0.888564661	1.409062839	3.564138624	0.059514239	0.857638294	0.768731925	0.238279621	11.65010187	0.008353143	2.078150091	5.704561303	1.403128237	down
XL-228_LIMK2	XL-228		P53671	P53671	LIM domain kinase 2	LIMK2	>sp|P53671|LIMK2_HUMAN LIM domain kinase 2 OS=Homo sapiens GN=LIMK2 PE=1 SV=1 XREF(PFAM)=LIM domain;PDZ domain (Also known as DHR or GLGF);Protein tyrosine kinase (_KINASE_-PROTEIN);	1	42	0.0	272.04	44639000.0	51824000.0	42051000.0	37774000.0	51900000.0	50124000.0	53190000.0	52022000.0	26080000.0	1	1.160957907	0.942023791	0.846210713	1.162660454	1.122874616	1.191558951	1.16539349	0.584242479	25.41180137	4.924752449	3.140665129	1.075864333	0.566873322	-0.858751931	1.023790001	0.886067102	146.3348081	705.0390482	0.062743413	45.14216974	1.015569345	0.179371007	4.104940776	0.075542646	1.121807805	1.527643287	0.448321586
XL-228_MAPK10	XL-228		P53779	P53779	Mitogen-activated protein kinase 10	MAPK10	>sp|P53779|MK10_HUMAN Mitogen-activated protein kinase 10 OS=Homo sapiens GN=MAPK10 PE=1 SV=2 XREF(PFAM)=Protein kinase domain (_KINASE_-PROTEIN);	1	26	0.0	59.604	63134000.0	53190000.0	51727000.0	51164000.0	666411.0	50431000.0	44349000.0	74457000.0	31281000.0	1	0.842493743	0.81932081	0.810403269	0.010555501	0.798793043	0.702458263	1.179348687	0.495469953	25.91191382	5.938532124	10.0	0.672988574	0.850270896	0.337340545	0.735731153	0.0	266.1649314	43287.25144	0.169800875	0.415801353	0.730091023	0.280823418	0.039473501	1.0	0.0	0.029356796	0.0
XL-228_PRKAG1_$$	XL-228	$$	P54619	P54619	5-AMP-activated protein kinase subunit gamma-1	PRKAG1	>sp|P54619|AAKG1_HUMAN 5-AMP-activated protein kinase subunit gamma-1 OS=Homo sapiens GN=PRKAG1 PE=1 SV=1 XREF(PFAM)=CBS domain;	1	40	0.0	323.31	352790000.0	318750000.0	234440000.0	157380000.0	300520000.0	198220000.0	124800000.0	104040000.0	29769000.0	1	0.903512004	0.664531308	0.44610108	0.851838204	0.561863998	0.353751524	0.294906318	0.084381643	28.39423443	6.272225586	0.415726394	0.903105046	0.001	-2.497054789	0.493965891	0.72363001	1.540230231	0.405760128	0.170939942	0.559908212	0.514153822	0.265580142	8.961719082	0.015075439	1.821730045	5.105945446	1.305830572	down
XL-228_EPHB3	XL-228		P54753	P54753	Ephrin type-B receptor 3	EPHB3	>sp|P54753|EPHB3_HUMAN Ephrin type-B receptor 3 OS=Homo sapiens GN=EPHB3 PE=1 SV=2 XREF(PFAM)=Ephrin type-A receptor 2 transmembrane domain;Ephrin receptor ligand binding domain;Fibronectin type III domain;GCC2 and GCC3;Protein tyrosine kinase (_KINASE_-PR	1	34	0.0	181.37	21618000.0	21665000.0	19307000.0	17220000.0	21995000.0	18184000.0	20933000.0	20972000.0	12815000.0	1	1.002174114	0.893098344	0.796558424	1.017439171	0.841150893	0.968313443	0.970117495	0.592793043	24.36572972	4.94154857	2.92389985	0.927206866	0.579236899	-0.630732364	0.890036693	0.945522089	76.71798142	350.3208107	0.040823375	16.74044447	0.885013913	0.117662039	4.827290625	0.055268882	1.257519318	1.277602512	0.360055821
XL-228_EPHA5_$$	XL-228	$$	P54756	P54756	Ephrin type-A receptor 5	EPHA5	>sp|P54756|EPHA5_HUMAN Ephrin type-A receptor 5 OS=Homo sapiens GN=EPHA5 PE=1 SV=3 XREF(PFAM)=Ephrin type-A receptor 2 transmembrane domain;Ephrin receptor ligand binding domain;Fibronectin type III domain;Protein tyrosine kinase (_KINASE_-PROTEIN);SAM dom	1	21	0.0	82.544	4670500.0	6970100.0	7738700.0	3812500.0	4972200.0	666411.0	666411.0	666411.0	666411.0	1	1.492366984	1.656931806	0.816293759	1.064596938	0.142685151	0.142685151	0.142685151	0.142685151	22.15514558	6.999264295	1.342859376	1.415976559	0.106052578	-3.718603957	0.60590571	0.245632016	0.329025645	1.220869278	0.226159142	0.227656393	0.664255174	0.574947487	10.17536445	0.01135466	1.944825869	6.69934973	1.548282861	down
XL-228_EPHB4_$$	XL-228	$$	P54760;P29322	P54760	Ephrin type-B receptor 4	EPHB4	>sp|P54760|EPHB4_HUMAN Ephrin type-B receptor 4 OS=Homo sapiens GN=EPHB4 PE=1 SV=2 XREF(PFAM)=Ephrin type-A receptor 2 transmembrane domain;Ephrin receptor ligand binding domain;Fibronectin type III domain;GCC2 and GCC3;Protein tyrosine kinase (_KINASE_-PR	2	42	0.0	319.9	68896000.0	70006000.0	71704000.0	56095000.0	50367000.0	40982000.0	33911000.0	28168000.0	9596200.0	1	1.01611124	1.040757083	0.814198212	0.731058407	0.594838597	0.492205643	0.408848119	0.1392853	26.03791689	6.309191004	0.468896099	1.089210983	0.048931377	-2.469111183	0.613072977	0.96230256	0.410314684	0.150516634	0.067570512	0.187187613	0.641628575	0.289206366	66.37244384	0.000123162	3.90952183	18.50264164	2.54754407	down
XL-228_EPHA4_$$	XL-228	$$	P54764	P54764	Ephrin type-A receptor 4	EPHA4	>sp|P54764|EPHA4_HUMAN Ephrin type-A receptor 4 OS=Homo sapiens GN=EPHA4 PE=1 SV=1 XREF(PFAM)=Ephrin type-A receptor 2 transmembrane domain;Ephrin receptor ligand binding domain;Fibronectin type III domain;Protein tyrosine kinase (_KINASE_-PROTEIN);SAM dom	1	26	0.0	232.06	26055000.0	30034000.0	34886000.0	20107000.0	22751000.0	15521000.0	11687000.0	9365800.0	4009900.0	1	1.15271541	1.338936864	0.771713683	0.873191326	0.595701401	0.448551142	0.359462675	0.153901363	24.63505692	6.686253878	0.687634032	1.208201336	0.175339127	-2.473695572	0.653029801	0.783976231	0.461843389	0.435160185	0.152007118	0.228184996	0.690099125	0.367694878	15.04828026	0.00461824	2.335523518	7.411821715	1.641805463	down
XL-228_AK2	XL-228		P54819	P54819	Adenylate kinase 2, mitochondrial;Adenylate kinase 2, mitochondrial, N-terminally processed	AK2	>sp|P54819|KAD2_HUMAN Adenylate kinase 2, mitochondrial OS=Homo sapiens GN=AK2 PE=1 SV=2 XREF(PFAM)=Adenylate kinase, active site lid (_KINASE_-METABOLIC);	1	13	0.0	99.364	3304500.0	4582900.0	4990900.0	9334100.0	5393200.0	3292800.0	4651800.0	4120400.0	7328700.0	1	1.386866394	1.510334392	2.824663338	1.63207747	0.996459374	1.40771675	1.246905735	2.217793917	21.65600057	4.837028176	3.824081583	1.555311765	2.254151365	0.50866546	1.611407177	0.0	5333.150665	27267.06544	0.283033885	2757.825829	1.628108523	0.499528436	0.426915631	0.889925165	0.050646512	0.234932377	0.007187761
XL-228_CDK6	XL-228		Q00534	Q00534	Cyclin-dependent kinase 6	CDK6	>sp|Q00534|CDK6_HUMAN Cyclin-dependent kinase 6 OS=Homo sapiens GN=CDK6 PE=1 SV=1 XREF(PFAM)=Protein kinase domain (_KINASE_-PROTEIN);	1	13	0.0	197.93	11981000.0	12058000.0	13389000.0	8648800.0	16271000.0	16745000.0	18033000.0	17987000.0	8606700.0	1	1.006426843	1.117519406	0.721876304	1.358066939	1.39762958	1.505133127	1.501293715	0.718362407	23.51424499	7.212779252	10.0	0.963502757	1.289087317	0.41998929	1.182450275	0.547036584	25.83460991	1206.26875	0.186140945	0.161202362	1.166776402	0.272302304	1.088906089	0.512151416	0.290601622	0.388957381	0.039824641
XL-228_CDK5	XL-228		Q00535	Q00535	Cyclin-dependent-like kinase 5	CDK5	>sp|Q00535|CDK5_HUMAN Cyclin-dependent-like kinase 5 OS=Homo sapiens GN=CDK5 PE=1 SV=3 XREF(PFAM)=Protein kinase domain (_KINASE_-PROTEIN);	1	34	0.0	323.31	506670000.0	639130000.0	465080000.0	425610000.0	575450000.0	549690000.0	565180000.0	546490000.0	192630000.0	1	1.261432491	0.917915014	0.84001421	1.135749107	1.084907336	1.115479503	1.078591588	0.380188288	28.91647117	4.973157781	2.533698912	1.054842486	0.343732919	-1.429285419	0.972665951	0.872658858	21.80534368	88.67005516	0.065646612	10.50686186	0.964646235	0.228928962	7.277885968	0.023724148	1.624809381	3.185999872	0.922187214
XL-228_CDK16_$$	XL-228	$$	Q00536;O94921	Q00536	Cyclin-dependent kinase 16	CDK16	>sp|Q00536|CDK16_HUMAN Cyclin-dependent kinase 16 OS=Homo sapiens GN=CDK16 PE=1 SV=1 XREF(PFAM)=Protein kinase domain (_KINASE_-PROTEIN);	2	22	0.0	87.25	10745000.0	10585000.0	10715000.0	8687100.0	12753000.0	9096500.0	6291600.0	666411.0	666411.0	1	0.985109353	0.997208004	0.808478362	1.186877617	0.846579805	0.585537459	0.062020568	0.062020568	23.35716215	5.972917781	2.106482126	0.980197774	0.037527233	-4.675466385	0.63842787	0.878270941	0.134018836	1.391062248	0.059473593	0.127696949	0.661614284	0.404945941	33.09578761	0.000693301	3.159078448	18.61507931	2.55380943	down
XL-228_PFKP	XL-228		Q01813	Q01813	ATP-dependent 6-phosphofructokinase, platelet type	PFKP	>sp|Q01813|PFKAP_HUMAN ATP-dependent 6-phosphofructokinase, platelet type OS=Homo sapiens GN=PFKP PE=1 SV=2 XREF(PFAM)=Phosphofructokinase (_KINASE_-METABOLIC);	1	13	0.0	54.235	3751400.0	3659300.0	4156900.0	5122000.0	666411.0	4259300.0	4398500.0	4260600.0	4709600.0	1	0.975449166	1.108092979	1.365356933	0.17764328	1.135389455	1.172495602	1.135735992	1.255424641	21.83899767	6.575935269	10.0	0.920347419	1.184999281	0.364635716	1.056183727	0.226048145	142.1675816	26792.4954	0.200225937	0.231275751	1.04817261	0.293468976	0.396607954	0.907949852	0.041938138	0.184051278	0.001951531
XL-228_MAP2K1_#	XL-228	#	Q02750	Q02750	Dual specificity mitogen-activated protein kinase kinase 1	MAP2K1	>sp|Q02750|MP2K1_HUMAN Dual specificity mitogen-activated protein kinase kinase 1 OS=Homo sapiens GN=MAP2K1 PE=1 SV=2 XREF(PFAM)=Protein kinase domain (_KINASE_-PROTEIN);	1	22	0.0	292.93	28439000.0	22867000.0	26566000.0	25882000.0	30961000.0	29756000.0	25241000.0	22725000.0	5609500.0	1	0.804071873	0.934139738	0.910088259	1.088681037	1.046309645	0.887548789	0.79907873	0.197246739	24.7613674	5.055109235	1.387604094	0.959328812	0.067809413	-2.223161271	0.82900771	0.934254124	1.483544418	2.798096774	0.047668494	1.132813252	0.826813869	0.247359852	20.508538	0.002216484	2.654335486	8.515247223	1.772799373	down
XL-228_EIF4G1	XL-228		Q04637;O43432;REV__Q8NEG2	Q04637	Eukaryotic translation initiation factor 4 gamma 1	EIF4G1	>sp|Q04637|IF4G1_HUMAN Eukaryotic translation initiation factor 4 gamma 1 OS=Homo sapiens GN=EIF4G1 PE=1 SV=4 XREF(PFAM)=MA3 domain;MIF4G domain;eIF4-gamma/eIF5/eIF2-epsilon;	3	31	0.0	72.586	4431400.0	3978500.0	4965800.0	5124400.0	4524300.0	666411.0	4452300.0	3860800.0	5842800.0	1	0.897797536	1.120593943	1.156383987	1.020964029	0.150383852	1.004716342	0.871237081	1.318499797	22.07933113	4.955758046	2.394225829	0.89329888	1.351564069	0.555621085	0.944720453	0.247113014	72.30364069	261.6990371	0.15769589	25.44817198	0.950127612	0.287428367	0.478313558	0.858073182	0.066475671	0.267476487	0.012192139
XL-228_PRKCQ	XL-228		Q04759	Q04759	Protein kinase C theta type	PRKCQ	>sp|Q04759|KPCT_HUMAN Protein kinase C theta type OS=Homo sapiens GN=PRKCQ PE=1 SV=3 XREF(PFAM)=Phorbol esters/diacylglycerol binding domain (C1 domain);Protein kinase domain (_KINASE_-PROTEIN);Protein kinase C terminal domain (UNCLEAR);	1	15	0.0	41.427	2523700.0	2902900.0	666411.0	666411.0	3033400.0	2702600.0	4239500.0	3374900.0	666411.0	1	1.150255577	0.264061101	0.264061101	1.201965368	1.070887982	1.679874787	1.337282561	0.264061101	21.26710899	7.221821082	10.0	0.591847189	1.0958585	0.888764892	0.931921555	0.0	26.57320501	1185.186124	0.346163688	0.299785751	0.907366695	0.468027163	0.509267383	0.838414606	0.076541164	0.343534588	0.028081056
XL-228_ACVR1_$$	XL-228	$$	Q04771	Q04771	Activin receptor type-1	ACVR1	>sp|Q04771|ACVR1_HUMAN Activin receptor type-1 OS=Homo sapiens GN=ACVR1 PE=1 SV=1 XREF(PFAM)=Activin types I and II receptor domain;Protein kinase domain (_KINASE_-PROTEIN);Transforming growth factor beta type I GS-motif;	1	13	0.0	81.391	5949500.0	9772200.0	4800900.0	666411.0	2793000.0	666411.0	666411.0	666411.0	666411.0	1	1.642524582	0.80694176	0.112011261	0.469451214	0.112011261	0.112011261	0.112011261	0.112011261	22.504337	7.985091314	3.478362972	1.41376084	0.169228727	-3.045512113	0.337071948	0.311997464	0.117761935	8.070685603	0.206131774	0.116097651	0.414756777	0.469639275	13.94843529	0.005513773	2.258551157	7.858620613	1.69670747	down
XL-228_MST1R_$$	XL-228	$$	Q04912	Q04912	Macrophage-stimulating protein receptor;Macrophage-stimulating protein receptor alpha chain;Macrophage-stimulating protein receptor beta chain	MST1R	>sp|Q04912|RON_HUMAN Macrophage-stimulating protein receptor OS=Homo sapiens GN=MST1R PE=1 SV=2 XREF(PFAM)=Protein tyrosine kinase (_KINASE_-PROTEIN);Sema domain;IPT/TIG domain;	1	23	0.0	188.57	13470000.0	12461000.0	15655000.0	12652000.0	15485000.0	12059000.0	12213000.0	6863600.0	666411.0	1	0.925092799	1.162212324	0.939272457	1.149591685	0.895248701	0.906681514	0.509547142	0.049473719	23.68324652	5.470646305	1.192858398	1.036068721	0.001	-3.839641729	0.784110123	0.916976091	0.290734509	0.798972807	0.056592677	0.232940278	0.795503793	0.342045878	30.10335286	0.000874576	3.058202643	15.64441627	2.37512023	down
XL-228_PTK2_$$	XL-228	$$	Q05397	Q05397	Focal adhesion kinase 1	PTK2	>sp|Q05397|FAK1_HUMAN Focal adhesion kinase 1 OS=Homo sapiens GN=PTK2 PE=1 SV=2 XREF(PFAM)=FERM central domain;Focal adhesion targeting region;Protein tyrosine kinase (_KINASE_-PROTEIN);	1	90	0.0	323.31	930310000.0	890320000.0	811470000.0	537440000.0	447800000.0	256080000.0	149510000.0	119670000.0	63319000.0	1	0.957014329	0.872257635	0.577699906	0.481344928	0.275263084	0.160709871	0.128634541	0.068062259	29.79313629	7.290271764	0.754372977	1.042427063	0.076454081	-3.48060291	0.388437899	0.974995198	0.116167918	0.128857496	0.046539902	0.043580433	0.432581468	0.325110843	201.5403617	7.46e-06	5.127535792	45.47926406	3.499998066	down
XL-228_PRKCD	XL-228		Q05655	Q05655	Protein kinase C delta type;Protein kinase C delta type regulatory subunit;Protein kinase C delta type catalytic subunit	PRKCD	>sp|Q05655|KPCD_HUMAN Protein kinase C delta type OS=Homo sapiens GN=PRKCD PE=1 SV=2 XREF(PFAM)=Phorbol esters/diacylglycerol binding domain (C1 domain);Protein kinase domain (_KINASE_-PROTEIN);Protein kinase C terminal domain (UNCLEAR);	1	39	0.0	244.35	60687000.0	57575000.0	51730000.0	49194000.0	65400000.0	60077000.0	69406000.0	67258000.0	36717000.0	1	0.948720484	0.852406611	0.810618419	1.077660784	0.989948424	1.143671627	1.108276896	0.605022492	25.85488417	4.880945529	3.470524395	0.988541938	0.588764238	-0.69556913	0.952059597	0.89576357	533.8141218	2653.57083	0.05772348	139.5664307	0.944054043	0.149918767	3.008737582	0.132004032	0.879412803	1.071546815	0.284111571
XL-228_BTK_#	XL-228	#	Q06187	Q06187	Tyrosine-protein kinase BTK	BTK	>sp|Q06187|BTK_HUMAN Tyrosine-protein kinase BTK OS=Homo sapiens GN=BTK PE=1 SV=3 XREF(PFAM)=BTK motif;PH domain;Protein tyrosine kinase (_KINASE_-PROTEIN);SH2 domain;SH3 domain;	1	78	0.0	323.31	1839700000.0	1931000000.0	1765600000.0	1466500000.0	1695200000.0	1595100000.0	1562100000.0	1353000000.0	541310000.0	1	1.049627657	0.959721694	0.797140838	0.921454585	0.86704354	0.849105832	0.735445997	0.294238191	30.77682338	4.910320977	0.823029943	0.937642218	0.001	-1.620020536	0.798619519	0.955615217	1.803159824	0.986659171	0.047845127	1.329708283	0.799195626	0.206718089	22.77232556	0.001723115	2.763685854	7.043300919	1.594405786	down
XL-228_TNK2_$$	XL-228	$$	Q07912	Q07912	Activated CDC42 kinase 1	TNK2	>sp|Q07912|ACK1_HUMAN Activated CDC42 kinase 1 OS=Homo sapiens GN=TNK2 PE=1 SV=3 XREF(PFAM)=GTPase binding;EGFR receptor inhibitor Mig-6;Protein tyrosine kinase (_KINASE_-PROTEIN);Variant SH3 domain;	1	31	0.0	226.1	24144000.0	21229000.0	19888000.0	17832000.0	14119000.0	8750600.0	666411.0	666411.0	666411.0	1	0.87926607	0.823724321	0.738568588	0.584782969	0.362433731	0.027601516	0.027601516	0.027601516	24.52516138	6.766520777	1.092596057	0.885500556	0.001	-7.731409633	0.390117443	0.948630476	0.126583316	0.312455836	0.048878207	0.06099183	0.42371192	0.357128733	112.2832555	3.28e-05	4.484054701	59.70654457	3.794496662	down
XL-228_DDR1_$$	XL-228	$$	Q08345	Q08345	Epithelial discoidin domain-containing receptor 1	DDR1	>sp|Q08345|DDR1_HUMAN Epithelial discoidin domain-containing receptor 1 OS=Homo sapiens GN=DDR1 PE=1 SV=1 XREF(PFAM)=F5/8 type C domain;Protein tyrosine kinase (_KINASE_-PROTEIN);	1	26	0.0	123.92	28836000.0	29059000.0	31768000.0	27487000.0	24174000.0	15019000.0	8817000.0	5555300.0	666411.0	1	1.007733389	1.101678457	0.953218199	0.838327091	0.520842003	0.305763629	0.192651547	0.023110383	24.78136772	6.514708999	0.954238037	1.064864763	0.056031163	-3.940809348	0.562458182	0.972644179	0.110500535	0.202228103	0.040386065	0.063537076	0.597319775	0.387957064	166.3968958	1.21e-05	4.916397474	46.73651451	3.529408008	down
XL-228_MAP4K2_$$	XL-228	$$	Q12851	Q12851	Mitogen-activated protein kinase kinase kinase kinase 2	MAP4K2	>sp|Q12851|M4K2_HUMAN Mitogen-activated protein kinase kinase kinase kinase 2 OS=Homo sapiens GN=MAP4K2 PE=1 SV=2 XREF(PFAM)=CNH domain;Protein kinase domain (_KINASE_-PROTEIN);	1	24	0.0	323.31	28581000.0	30389000.0	24695000.0	17214000.0	24394000.0	16876000.0	8741100.0	5597500.0	666411.0	1	1.063258808	0.864035548	0.602288233	0.853504076	0.590462195	0.305836045	0.195846891	0.023316574	24.76855306	6.368696905	0.662997524	0.970314247	0.001	-4.071523834	0.519624198	0.839888454	0.439426792	0.380516088	0.112590862	0.22397414	0.545058496	0.339410532	23.72124922	0.001561336	2.806503656	13.52977885	2.227793239	down
XL-228_AIMP1	XL-228		Q12904	Q12904	Aminoacyl tRNA synthase complex-interacting multifunctional protein 1;Endothelial monocyte-activating polypeptide 2	AIMP1	>sp|Q12904|AIMP1_HUMAN Aminoacyl tRNA synthase complex-interacting multifunctional protein 1 OS=Homo sapiens GN=AIMP1 PE=1 SV=2 XREF(PFAM)=Putative tRNA binding domain;	1	15	0.0	103.44	6578400.0	6782000.0	7349700.0	6534500.0	4929800.0	12535000.0	8888400.0	9488800.0	11032000.0	1	1.030949775	1.117247355	0.993326645	0.749391949	1.905478536	1.351149216	1.442417609	1.677003527	22.6493053	6.775357022	10.0	0.981807298	1.573598892	0.680556051	1.315056725	0.787917057	3.574136015	154.6548564	0.115218292	0.133042761	1.291013012	0.326930047	7.220917632	0.024126738	1.617501393	1.685495619	0.501597645
XL-228_STK4_$$	XL-228	$$	Q13043	Q13043	Serine/threonine-protein kinase 4;Serine/threonine-protein kinase 4 37kDa subunit;Serine/threonine-protein kinase 4 18kDa subunit	STK4	>sp|Q13043|STK4_HUMAN Serine/threonine-protein kinase 4 OS=Homo sapiens GN=STK4 PE=1 SV=2 XREF(PFAM)=C terminal SARAH domain of Mst1;Protein kinase domain (_KINASE_-PROTEIN);	1	32	0.0	323.31	67626000.0	72426000.0	67704000.0	60769000.0	51315000.0	32699000.0	20366000.0	10348000.0	666411.0	1	1.070978618	1.001153403	0.898604087	0.758805785	0.483527046	0.30115636	0.15301807	0.009854361	26.01107469	6.565542514	0.780506048	1.069403044	0.005690251	-5.01659037	0.526808529	0.986735782	0.088917432	0.109282769	0.031430528	0.049445468	0.563605736	0.381217241	358.1400324	1.73e-06	5.76248348	87.58810761	4.212047048	down
XL-228_PRKAA1_$$	XL-228	$$	Q13131;P54646	Q13131	5-AMP-activated protein kinase catalytic subunit alpha-1	PRKAA1	>sp|Q13131|AAPK1_HUMAN 5-AMP-activated protein kinase catalytic subunit alpha-1 OS=Homo sapiens GN=PRKAA1 PE=1 SV=4 XREF(PFAM)=Adenylate sensor of SNF1-like protein kinase;Protein kinase domain (_KINASE_-PROTEIN);	2	45	0.0	323.31	529510000.0	540280000.0	498610000.0	398140000.0	434720000.0	297300000.0	237710000.0	152840000.0	50873000.0	1	1.020339559	0.941644162	0.751902702	0.820985439	0.561462484	0.448924477	0.288644218	0.096075617	28.98008269	6.267767279	0.534208572	1.033767566	0.001	-3.156851141	0.572751543	0.965363181	0.304887265	0.15597422	0.0599501	0.152144153	0.600632624	0.307329239	86.46536667	6.34e-05	4.197944323	26.7439414	2.932836289	down
XL-228_MAP2K5	XL-228		Q13163	Q13163	Dual specificity mitogen-activated protein kinase kinase 5	MAP2K5	>sp|Q13163|MP2K5_HUMAN Dual specificity mitogen-activated protein kinase kinase 5 OS=Homo sapiens GN=MAP2K5 PE=1 SV=2 XREF(PFAM)=PB1 domain;Protein kinase domain (_KINASE_-PROTEIN);	1	16	0.0	294.02	28934000.0	30048000.0	31246000.0	27196000.0	29442000.0	30788000.0	32104000.0	28586000.0	10154000.0	1	1.038501417	1.079905993	0.93993226	1.017557199	1.064076865	1.109559688	0.987972627	0.350936614	24.78626245	5.019180657	2.097541492	1.039172794	0.300601257	-1.52058457	0.944204939	0.978780034	2.892052605	10.04894801	0.026837793	1.568719962	0.938827624	0.214430599	45.82287487	0.000310375	3.508113578	9.414652076	1.869271254	down
XL-228_MAPK7	XL-228		Q13164;P29376	Q13164	Mitogen-activated protein kinase 7	MAPK7	>sp|Q13164|MK07_HUMAN Mitogen-activated protein kinase 7 OS=Homo sapiens GN=MAPK7 PE=1 SV=2 XREF(PFAM)=Protein kinase domain (_KINASE_-PROTEIN);	2	13	0.0	54.911	4750200.0	4523300.0	3916000.0	3921900.0	3858400.0	5272300.0	6933700.0	3821700.0	666411.0	1	0.95223359	0.824386342	0.825628395	0.812260536	1.109911162	1.459664856	0.804534546	0.140291146	22.17955683	5.16585664	2.484575113	0.986266956	0.159465562	-2.455281677	0.852461801	0.615405814	5.830456184	37.6113883	0.108345175	1.833678616	0.853280578	0.322571165	4.250450313	0.070717472	1.150473273	2.820896838	0.83233335
XL-228_STK3_$$	XL-228	$$	Q13188	Q13188	Serine/threonine-protein kinase 3;Serine/threonine-protein kinase 3 36kDa subunit;Serine/threonine-protein kinase 3 20kDa subunit	STK3	>sp|Q13188|STK3_HUMAN Serine/threonine-protein kinase 3 OS=Homo sapiens GN=STK3 PE=1 SV=2 XREF(PFAM)=C terminal SARAH domain of Mst1;Protein kinase domain (_KINASE_-PROTEIN);	1	33	0.0	323.31	114230000.0	108380000.0	87280000.0	69953000.0	86764000.0	69170000.0	39947000.0	19401000.0	666411.0	1	0.948787534	0.764072485	0.612387289	0.759555283	0.605532697	0.349706732	0.169841548	0.00583394	26.76736635	6.194308021	0.768474374	0.855915182	0.001	-4.284611643	0.494511482	0.871519488	0.370745958	0.434406259	0.08552154	0.186038076	0.513289126	0.311518752	27.08137485	0.001132172	2.946087447	15.33092104	2.354472985	down
XL-228_MAP3K1	XL-228		Q13233	Q13233	Mitogen-activated protein kinase kinase kinase 1	MAP3K1	>sp|Q13233|M3K1_HUMAN Mitogen-activated protein kinase kinase kinase 1 OS=Homo sapiens GN=MAP3K1 PE=1 SV=4 XREF(PFAM)=Protein kinase domain (_KINASE_-PROTEIN);	1	71	0.0	323.31	200680000.0	152240000.0	183600000.0	162380000.0	209580000.0	191210000.0	202140000.0	173700000.0	122970000.0	1	0.75862069	0.914889376	0.809148894	1.044349213	0.952810444	1.007275264	0.865557106	0.612766594	27.5803216	5.118077335	2.177553745	0.920666307	0.607390749	-0.564670532	0.873280382	0.920930436	6.865554781	32.24858779	0.049727969	1.191906224	0.872649338	0.123152099	2.786838187	0.150108647	0.82359429	0.859169298	0.203926864
XL-228_ROCK1	XL-228		Q13464	Q13464	Rho-associated protein kinase 1	ROCK1	>sp|Q13464|ROCK1_HUMAN Rho-associated protein kinase 1 OS=Homo sapiens GN=ROCK1 PE=1 SV=1 XREF(PFAM)=Protein kinase domain (_KINASE_-PROTEIN);Protein kinase C terminal domain (UNCLEAR);Rho Binding;	1	144	0.0	323.31	598760000.0	532910000.0	656700000.0	587030000.0	626370000.0	589920000.0	538560000.0	699260000.0	658870000.0	1	0.890022714	1.096766651	0.980409513	1.046111965	0.985236155	0.899458882	1.167846884	1.100390808	29.1574026	5.728035948	10.0	0.988824036	1.134292941	0.198007559	1.032652261	0.96533798	6.555792043	310.4829025	0.034303754	0.084026519	1.02968314	0.083924675	2.250143042	0.210446302	0.676858702	0.241476214	0.008095988	not
XL-228_TNK1_$$	XL-228	$$	Q13470	Q13470	Non-receptor tyrosine-protein kinase TNK1	TNK1	>sp|Q13470|TNK1_HUMAN Non-receptor tyrosine-protein kinase TNK1 OS=Homo sapiens GN=TNK1 PE=1 SV=3 XREF(PFAM)=Protein tyrosine kinase (_KINASE_-PROTEIN);	1	24	0.0	115.33	10192000.0	7592600.0	4402500.0	666411.0	666411.0	666411.0	666411.0	666411.0	666411.0	1	0.744956829	0.431956436	0.065385695	0.065385695	0.065385695	0.065385695	0.065385695	0.065385695	23.28093385	8.162645937	1.569139458	0.97144214	0.056799705	-3.771676935	0.154402342	0.965490334	0.059776966	0.270005303	0.04389183	0.020406796	0.208972401	0.265810589	245.882102	4.5e-06	5.346944043	54.37781723	3.693121594	down
XL-228_CAMK2G	XL-228		Q13555	Q13555	Calcium/calmodulin-dependent protein kinase type II subunit gamma	CAMK2G	>sp|Q13555|KCC2G_HUMAN Calcium/calmodulin-dependent protein kinase type II subunit gamma OS=Homo sapiens GN=CAMK2G PE=1 SV=3 XREF(PFAM)=Calcium/calmodulin dependent protein kinase II association domain (NOT KINASE);Protein kinase domain (_KINASE_-PROTEIN);	1	40	0.0	323.31	452440000.0	478820000.0	362360000.0	318260000.0	509110000.0	414890000.0	529630000.0	526330000.0	427190000.0	1	1.058306074	0.800901777	0.703430289	1.125254177	0.91700557	1.170608257	1.163314473	0.944191495	28.75315124	7.214734622	10.0	0.867279778	1.064672154	0.29583987	1.000117735	0.851543208	21.86963759	1011.065518	0.098836639	0.085594814	0.990588212	0.14428201	0.990913817	0.557443868	0.253798857	0.271149308	0.01283093
XL-228_CAMK2D	XL-228		Q13557	Q13557	Calcium/calmodulin-dependent protein kinase type II subunit delta	CAMK2D	>sp|Q13557|KCC2D_HUMAN Calcium/calmodulin-dependent protein kinase type II subunit delta OS=Homo sapiens GN=CAMK2D PE=1 SV=3 XREF(PFAM)=Calcium/calmodulin dependent protein kinase II association domain (NOT KINASE);Protein kinase domain (_KINASE_-PROTEIN);	1	49	0.0	323.31	1420500000.0	1545000000.0	1368400000.0	1153600000.0	1650800000.0	1365400000.0	1754100000.0	1811300000.0	1570600000.0	1	1.087645195	0.963322774	0.812108413	1.162126012	0.961210841	1.234846885	1.275114396	1.105667019	30.40375169	6.259190671	10.0	0.995611391	1.205818985	0.276358708	1.086857879	0.917652745	9.276845817	354.3649527	0.059281327	0.093732921	1.080394227	0.133646212	2.244426105	0.211252681	0.675197772	0.36824732	0.034291743
XL-228_DYRK1A	XL-228		Q13627	Q13627	Dual specificity tyrosine-phosphorylation-regulated kinase 1A	DYRK1A	>sp|Q13627|DYR1A_HUMAN Dual specificity tyrosine-phosphorylation-regulated kinase 1A OS=Homo sapiens GN=DYRK1A PE=1 SV=2 XREF(PFAM)=Protein kinase domain (_KINASE_-PROTEIN);	1	19	0.0	89.891	19386000.0	18340000.0	21145000.0	17290000.0	19012000.0	18874000.0	21881000.0	26276000.0	22324000.0	1	0.946043537	1.090735582	0.891880739	0.980707727	0.973589188	1.128701125	1.355411121	1.151552667	24.20851182	6.037405325	4.082185854	0.980785452	1.253457782	0.353903714	1.08402783	0.959306452	0.276182834	26.69308109	0.040875561	0.073702082	1.077462721	0.136951567	6.292851855	0.032269182	1.491212046	0.737785282	0.158172615
XL-228_ACVR2B	XL-228		Q13705	Q13705	Activin receptor type-2B	ACVR2B	>sp|Q13705|AVR2B_HUMAN Activin receptor type-2B OS=Homo sapiens GN=ACVR2B PE=1 SV=3 XREF(PFAM)=Activin types I and II receptor domain;Protein kinase domain (_KINASE_-PROTEIN);	1	9	0.0	75.175	3150800.0	4084600.0	3690500.0	666411.0	3422200.0	2489500.0	3346700.0	2986800.0	666411.0	1	1.296369176	1.171289831	0.211505332	1.086136854	0.790116796	1.062174686	0.947949727	0.211505332	21.58728675	4.982319198	2.539366065	0.933190367	0.176522468	-2.053636166	0.844147211	0.10067891	47.98392881	199.8428375	0.163848553	23.74334811	0.836025423	0.340727962	1.396909359	0.395594205	0.402750079	1.045448727	0.274328521
XL-228_BMPR2	XL-228		Q13873	Q13873	Bone morphogenetic protein receptor type-2	BMPR2	>sp|Q13873|BMPR2_HUMAN Bone morphogenetic protein receptor type-2 OS=Homo sapiens GN=BMPR2 PE=1 SV=2 XREF(PFAM)=Activin types I and II receptor domain;Protein kinase domain (_KINASE_-PROTEIN);	1	20	0.0	92.782	11399000.0	13297000.0	11952000.0	10386000.0	9079000.0	10908000.0	11769000.0	12573000.0	7201200.0	1	1.166505834	1.048513027	0.911132555	0.796473375	0.956926046	1.032458988	1.10299149	0.631739626	23.44240393	4.885177362	3.396112622	0.995413694	0.615766133	-0.644320898	0.960333432	0.902355764	445.3874143	2174.677508	0.056258378	111.730092	0.952916585	0.143193585	2.911803416	0.13952418	0.855350522	0.98705049	0.252340709
XL-228_PTK6	XL-228		Q13882	Q13882	Protein-tyrosine kinase 6	PTK6	>sp|Q13882|PTK6_HUMAN Protein-tyrosine kinase 6 OS=Homo sapiens GN=PTK6 PE=1 SV=1 XREF(PFAM)=Protein tyrosine kinase (_KINASE_-PROTEIN);SH2 domain;SH3 domain;	1	18	0.0	79.42	6588100.0	6833700.0	6419000.0	6615800.0	11399000.0	8758500.0	8488200.0	9977700.0	5855200.0	1	1.037279337	0.974332509	1.004204551	1.730240889	1.32944248	1.288413959	1.514503423	0.888753965	22.65143102	7.402560692	10.0	0.998911987	1.336724555	0.42027274	1.242110175	0.672470058	98.23285775	8163.789599	0.16163074	0.139971546	1.220836695	0.246787191	1.554325534	0.348769028	0.457462089	0.477740577	0.066292798
XL-228_PRKG1	XL-228		Q13976;Q13237	Q13976	cGMP-dependent protein kinase 1	PRKG1	>sp|Q13976|KGP1_HUMAN cGMP-dependent protein kinase 1 OS=Homo sapiens GN=PRKG1 PE=1 SV=3 XREF(PFAM)=Cyclic nucleotide-binding domain;Coiled-coil N-terminus of cGMP-dependent protein kinase;Protein kinase domain (_KINASE_-PROTEIN);	2	20	0.0	92.116	15691000.0	16083000.0	18920000.0	15001000.0	14682000.0	14793000.0	17848000.0	18305000.0	9506400.0	1	1.024982474	1.205786757	0.956025747	0.935695622	0.942769741	1.137467338	1.166592314	0.605850488	23.90343396	4.89434171	3.348244272	1.047650663	0.587813542	-0.774067095	1.004120256	0.916907946	284.3911894	1390.910229	0.052893096	83.93673751	0.995482222	0.156580861	4.654540497	0.059360401	1.226503175	1.510930093	0.44256827
XL-228_CDK13	XL-228		Q14004	Q14004	Cyclin-dependent kinase 13	CDK13	>sp|Q14004|CDK13_HUMAN Cyclin-dependent kinase 13 OS=Homo sapiens GN=CDK13 PE=1 SV=2 XREF(PFAM)=Protein kinase domain (_KINASE_-PROTEIN);	1	33	0.0	144.12	8652600.0	5509800.0	6545100.0	8465200.0	8994000.0	7826900.0	8248300.0	6265700.0	5825700.0	1	0.636779696	0.756431593	0.97834177	1.039456348	0.904572036	0.95327416	0.724140721	0.673288954	23.04470228	5.647054327	5.823317076	0.889049455	0.689049884	-0.367655125	0.832840796	0.848575189	2.002143932	91.29520675	0.065591468	0.160615338	0.836201969	0.137484018	1.098476962	0.507956356	0.294173601	0.349683906	0.029584168
XL-228_IKBKE_$$	XL-228	$$	Q14164	Q14164	Inhibitor of nuclear factor kappa-B kinase subunit epsilon	IKBKE	>sp|Q14164|IKKE_HUMAN Inhibitor of nuclear factor kappa-B kinase subunit epsilon OS=Homo sapiens GN=IKBKE PE=1 SV=1 XREF(PFAM)=Protein kinase domain (_KINASE_-PROTEIN);	1	20	0.0	77.653	23846000.0	25523000.0	20816000.0	23133000.0	22028000.0	18096000.0	14153000.0	9745500.0	666411.0	1	1.07032626	0.872934664	0.970099807	0.923760798	0.758869412	0.593516732	0.408684895	0.027946448	24.50724395	5.775753506	0.79330922	0.989437688	0.001	-3.417260779	0.667665923	0.96657447	0.230096877	0.270475248	0.043948111	0.149239382	0.683304309	0.323659863	84.13205057	6.79e-05	4.16804965	28.20029592	2.988929878	down
XL-228_PTK2B_$$	XL-228	$$	Q14289	Q14289	Protein-tyrosine kinase 2-beta	PTK2B	>sp|Q14289|FAK2_HUMAN Protein-tyrosine kinase 2-beta OS=Homo sapiens GN=PTK2B PE=1 SV=2 XREF(PFAM)=FERM central domain;Focal adhesion targeting region;Protein tyrosine kinase (_KINASE_-PROTEIN);	1	96	0.0	323.31	870150000.0	867760000.0	871320000.0	664440000.0	687890000.0	437420000.0	352580000.0	263300000.0	119620000.0	1	0.997253347	1.001344596	0.763592484	0.790541861	0.502694938	0.405194507	0.302591507	0.137470551	29.69668888	6.589427126	0.617681809	1.047578181	0.115679967	-2.609212197	0.567831491	0.962689207	0.237934911	0.177183427	0.061068767	0.10532847	0.599028903	0.304749972	79.86324989	7.74e-05	4.111182106	21.48515809	2.702835606	down
XL-228_MELK	XL-228		Q14680;P35240	Q14680	Maternal embryonic leucine zipper kinase	MELK	>sp|Q14680|MELK_HUMAN Maternal embryonic leucine zipper kinase OS=Homo sapiens GN=MELK PE=1 SV=3 XREF(PFAM)=Kinase associated domain 1 (NOT KINASE);Protein kinase domain (_KINASE_-PROTEIN);	2	20	0.0	83.179	4029000.0	7560300.0	9395000.0	8076800.0	9006300.0	5334600.0	5329100.0	19442000.0	5312100.0	1	1.876470588	2.33184413	2.00466617	2.235368578	1.324050633	1.32268553	4.825515016	1.318466121	21.94199037	5.837946271	10.0	1.815448569	3.089310568	0.766958852	2.234252206	0.0	29.04648595	1789.117147	0.510407852	1.250236126	2.202450503	0.994636753	0.863993621	0.622652146	0.205754511	0.489636205	0.070115996
XL-228_RPS6KA1	XL-228		Q15418	Q15418	Ribosomal protein S6 kinase alpha-1	RPS6KA1	>sp|Q15418|KS6A1_HUMAN Ribosomal protein S6 kinase alpha-1 OS=Homo sapiens GN=RPS6KA1 PE=1 SV=2 XREF(PFAM)=Protein kinase domain (_KINASE_-PROTEIN);Protein kinase C terminal domain (UNCLEAR);	1	66	0.0	323.31	756130000.0	803360000.0	721000000.0	582240000.0	839300000.0	783280000.0	838900000.0	852820000.0	563590000.0	1	1.062462804	0.953539735	0.770026318	1.109994313	1.035906524	1.109465304	1.127874836	0.745361247	29.49405905	4.856020202	3.644607653	1.019878355	0.731612638	-0.44689373	0.995360989	0.901722544	1405.162322	7044.063065	0.057216917	285.2920764	0.988969896	0.12490853	1.557350102	0.347940714	0.458494749	0.504707796	0.075036578
XL-228_MAPK11	XL-228		Q15759	Q15759	Mitogen-activated protein kinase 11	MAPK11	>sp|Q15759|MK11_HUMAN Mitogen-activated protein kinase 11 OS=Homo sapiens GN=MAPK11 PE=1 SV=2 XREF(PFAM)=Protein kinase domain (_KINASE_-PROTEIN);	1	10	0.0	76.179	6814000.0	6490200.0	5363200.0	5754000.0	6843900.0	6782500.0	8203700.0	9488500.0	5523300.0	1	0.952480188	0.787085412	0.844437922	1.004388025	0.995377165	1.203947755	1.392500734	0.810581156	22.70007052	6.759707617	1.883985168	0.878635783	1.134345294	0.368302814	1.021624265	0.7822633	0.819190509	5.520395252	0.114432027	0.136302593	1.011305626	0.178901041	0.902075521	0.602301518	0.220186042	0.3126126	0.020985178
XL-228_STK11_#	XL-228	#	Q15831	Q15831	Serine/threonine-protein kinase STK11	STK11	>sp|Q15831|STK11_HUMAN Serine/threonine-protein kinase STK11 OS=Homo sapiens GN=STK11 PE=1 SV=1 XREF(PFAM)=Protein kinase domain (_KINASE_-PROTEIN);	1	14	0.0	63.577	5975900.0	6120300.0	6855000.0	5028300.0	8956900.0	6599100.0	4988100.0	4025900.0	666411.0	1	1.024163724	1.147107549	0.841429743	1.498836995	1.104285547	0.834702723	0.673689319	0.111516424	22.51072458	5.410574269	1.144568171	1.116798205	0.054500462	-2.916479649	0.871804695	0.707603951	0.701298889	1.616740315	0.112304852	0.565947837	0.881713913	0.363301829	7.63416134	0.021406089	1.669462664	4.834023679	1.258711224	down
XL-228_PKN1_$$	XL-228	$$	Q16512	Q16512	Serine/threonine-protein kinase N1	PKN1	>sp|Q16512|PKN1_HUMAN Serine/threonine-protein kinase N1 OS=Homo sapiens GN=PKN1 PE=1 SV=2 XREF(PFAM)=Hr1 repeat;Protein kinase domain (_KINASE_-PROTEIN);Protein kinase C terminal domain (UNCLEAR);	1	28	0.0	221.51	53612000.0	47585000.0	29850000.0	21718000.0	22061000.0	15688000.0	7627000.0	16723000.0	3612300.0	1	0.887581139	0.556778333	0.405095874	0.411493695	0.292621055	0.142262926	0.311926434	0.067378572	25.67605262	7.958239983	0.677786655	1.045582312	0.176329225	-2.132470775	0.346645701	0.870377124	0.292740824	0.29785437	0.107537936	0.081265762	0.389509201	0.247366494	29.56022307	0.000914389	3.038868943	10.3401327	1.960537817	down
XL-228_PKN2	XL-228		Q16513	Q16513	Serine/threonine-protein kinase N2	PKN2	>sp|Q16513|PKN2_HUMAN Serine/threonine-protein kinase N2 OS=Homo sapiens GN=PKN2 PE=1 SV=1 XREF(PFAM)=Hr1 repeat;Protein kinase domain (_KINASE_-PROTEIN);Protein kinase C terminal domain (UNCLEAR);	1	26	0.0	65.989	9639500.0	8968900.0	7560600.0	8496000.0	12869000.0	8559500.0	11580000.0	8117300.0	5968500.0	1	0.930432076	0.784335287	0.881373515	1.33502775	0.887960994	1.201307122	0.842087245	0.619171119	23.20052689	5.438987359	3.392528328	1.000016468	0.661816646	-0.594945812	0.922551086	0.749514863	1.343079333	51.86027833	0.089250971	0.220157771	0.928136234	0.192745317	1.302345958	0.427569005	0.368993785	0.563901247	0.095075731
XL-228_MAPK14	XL-228		Q16539	Q16539	Mitogen-activated protein kinase 14	MAPK14	>sp|Q16539|MK14_HUMAN Mitogen-activated protein kinase 14 OS=Homo sapiens GN=MAPK14 PE=1 SV=3 XREF(PFAM)=Protein kinase domain (_KINASE_-PROTEIN);	1	29	0.0	323.31	961210000.0	852220000.0	725340000.0	599290000.0	984310000.0	1028900000.0	1163400000.0	1169900000.0	1028100000.0	1	0.886611667	0.754611375	0.623474579	1.024032209	1.070421656	1.210349455	1.217111765	1.069589372	29.84027642	7.05266831	4.623526853	0.782892438	1.14299616	0.545934437	1.010639096	0.892764985	0.624643076	52.68843913	0.082184322	0.075246564	0.995277187	0.188573662	4.476230161	0.064035851	1.193576816	1.065123897	0.28170669
XL-228_CAMK4	XL-228		Q16566	Q16566	Calcium/calmodulin-dependent protein kinase type IV	CAMK4	>sp|Q16566|KCC4_HUMAN Calcium/calmodulin-dependent protein kinase type IV OS=Homo sapiens GN=CAMK4 PE=1 SV=1 XREF(PFAM)=Protein kinase domain (_KINASE_-PROTEIN);	1	16	0.0	48.634	3860500.0	5653100.0	3343100.0	4155400.0	3945900.0	3505600.0	4644100.0	4614800.0	4079000.0	1	1.464343997	0.86597591	1.076389069	1.022121487	0.908068903	1.202978889	1.195389198	1.056598886	21.88035628	8.273464809	10.0	1.309363181	1.057881026	-0.306802356	1.073570552	0.796864782	13.22687586	511.1381547	0.210241813	0.085831325	1.09104291	0.148181448	0.410667513	0.899676633	0.045913559	0.167472829	0.000974251
XL-228_MAP3K11_$$	XL-228	$$	Q16584;Q02779;Q5TCX8	Q16584	Mitogen-activated protein kinase kinase kinase 11	MAP3K11	>sp|Q16584|M3K11_HUMAN Mitogen-activated protein kinase kinase kinase 11 OS=Homo sapiens GN=MAP3K11 PE=1 SV=1 XREF(PFAM)=Protein tyrosine kinase (_KINASE_-PROTEIN);Variant SH3 domain;	3	21	0.0	57.12	8164200.0	8213900.0	7038700.0	8312000.0	7957500.0	7081100.0	6407100.0	4210100.0	666411.0	1	1.006087553	0.862142035	1.018103427	0.974682149	0.86733544	0.784779893	0.515678205	0.081626001	22.96088009	5.436684296	1.003725853	0.969220839	0.001	-3.198294473	0.736150207	0.975090208	0.240206739	0.4067312	0.032413669	0.171413481	0.745567367	0.297856012	87.26988176	6.19e-05	4.208067981	27.19462137	2.950499489	down
XL-228_DDR2_$$	XL-228	$$	Q16832	Q16832	Discoidin domain-containing receptor 2	DDR2	>sp|Q16832|DDR2_HUMAN Discoidin domain-containing receptor 2 OS=Homo sapiens GN=DDR2 PE=1 SV=2 XREF(PFAM)=F5/8 type C domain;Protein tyrosine kinase (_KINASE_-PROTEIN);	1	27	0.0	271.68	65129000.0	65586000.0	59822000.0	42036000.0	68570000.0	46988000.0	43885000.0	27410000.0	5820600.0	1	1.007016843	0.918515561	0.645426768	1.052833607	0.721460486	0.673816579	0.420857068	0.089370327	25.95679674	5.567301208	0.839772146	0.916277634	0.001	-3.076815063	0.662936114	0.832232365	0.662936936	0.800133201	0.090934567	0.416557454	0.674997136	0.296156231	13.06602765	0.006416531	2.192699681	7.51812212	1.65511357	down
XL-228_AAK1_$$	XL-228	$$	Q2M2I8	Q2M2I8	AP2-associated protein kinase 1	AAK1	>sp|Q2M2I8|AAK1_HUMAN AP2-associated protein kinase 1 OS=Homo sapiens GN=AAK1 PE=1 SV=3 XREF(PFAM)=Protein kinase domain (_KINASE_-PROTEIN);	1	41	0.0	323.31	137390000.0	98344000.0	131920000.0	89872000.0	97951000.0	45657000.0	24578000.0	10123000.0	7436800.0	1	0.715801732	0.960186331	0.654137856	0.712941262	0.332316763	0.178892205	0.073680763	0.054129121	27.03370176	6.652016807	1.169671789	0.848228254	0.049271235	-4.0233712	0.423195589	0.84076345	0.2393093	0.672525112	0.081634498	0.111631016	0.453427021	0.333097927	28.32501894	0.001014835	2.993604621	15.35013525	2.355749546	down
XL-228_HSP90AB2P	XL-228		Q58FF8	Q58FF8	Putative heat shock protein HSP 90-beta 2	HSP90AB2P	>sp|Q58FF8|H90B2_HUMAN Putative heat shock protein HSP 90-beta 2 OS=Homo sapiens GN=HSP90AB2P PE=1 SV=2 XREF(PFAM)=Histidine kinase-, DNA gyrase B-, and HSP90-like ATPase (NOT KINASE);Hsp90 protein;	1	15	0.0	116.48	6254400.0	5477900.0	6084600.0	7777300.0	8835400.0	6399700.0	6644900.0	6543000.0	6366400.0	1	0.875847403	0.972851113	1.243492581	1.412669481	1.023231645	1.062436045	1.046143515	1.017907393	22.57644006	7.941859074	7.722838252	0.918907473	1.12338309	0.289848029	1.093681907	0.871908042	10.47938274	1390.904258	0.117368862	0.074126123	1.08003504	0.141315758	1.114899134	0.500850659	0.300291751	0.282378469	0.014871682
XL-228_ULK3_$$	XL-228	$$	Q6PHR2	Q6PHR2	Serine/threonine-protein kinase ULK3	ULK3	>sp|Q6PHR2|ULK3_HUMAN Serine/threonine-protein kinase ULK3 OS=Homo sapiens GN=ULK3 PE=1 SV=2 XREF(PFAM)=MIT (microtubule interacting and transport) domain;Protein kinase domain (_KINASE_-PROTEIN);	1	39	0.0	323.31	174080000.0	159800000.0	157180000.0	124440000.0	180000000.0	127210000.0	95366000.0	63817000.0	31001000.0	1	0.91796875	0.902918199	0.71484375	1.034007353	0.730755974	0.547828585	0.366595818	0.178084789	27.37517522	5.969382527	1.180078283	0.900521659	0.194184401	-2.114567925	0.643891175	0.895537218	0.276860327	0.762301979	0.063439005	0.144196111	0.660602442	0.277452075	19.56431847	0.00248118	2.605341791	7.970165196	1.710004003	down
XL-228_ERN2	XL-228		Q76MJ5	Q76MJ5	Serine/threonine-protein kinase/endoribonuclease IRE2;Serine/threonine-protein kinase;Endoribonuclease	ERN2	>sp|Q76MJ5|ERN2_HUMAN Serine/threonine-protein kinase/endoribonuclease IRE2 OS=Homo sapiens GN=ERN2 PE=1 SV=4 XREF(PFAM)=Protein kinase domain (_KINASE_-PROTEIN);Ribonuclease 2-5A;	1	12	0.0	31.585	4206100.0	666411.0	3431700.0	2806000.0	666411.0	2863600.0	666411.0	3462700.0	666411.0	1	0.158439172	0.815886451	0.667126317	0.158439172	0.680820713	0.158439172	0.823256699	0.158439172	22.00405172	10.52287875	3.556166179	1.000000058	0.467431853	-1.27e-07	0.467431854	0.0	336942340.2	599400650.8	0.378246096	0.155431984	0.487915281	0.266308439	0.850637734	0.629947747	0.200695473	2.19e-13	0.0
XL-228_MARK2_$$	XL-228	$$	Q7KZI7	Q7KZI7	Serine/threonine-protein kinase MARK2	MARK2	>sp|Q7KZI7|MARK2_HUMAN Serine/threonine-protein kinase MARK2 OS=Homo sapiens GN=MARK2 PE=1 SV=2 XREF(PFAM)=Kinase associated domain 1 (NOT KINASE);Protein kinase domain (_KINASE_-PROTEIN);UBA/TS-N domain;	1	66	0.0	323.31	189620000.0	302530000.0	189140000.0	138000000.0	209280000.0	87282000.0	48267000.0	26964000.0	3311900.0	1	1.595454066	0.997468621	0.727771332	1.103681046	0.460299546	0.254545934	0.14220019	0.017465985	27.4985359	6.693209436	0.746896994	1.262302277	0.001	-5.31134428	0.58132371	0.391056695	0.553176107	0.621333376	0.238157898	0.34273517	0.624994858	0.483489894	9.509325335	0.013214243	1.878957725	7.099903421	1.601817609	down
XL-228_TAOK1	XL-228		Q7L7X3	Q7L7X3	Serine/threonine-protein kinase TAO1	TAOK1	>sp|Q7L7X3|TAOK1_HUMAN Serine/threonine-protein kinase TAO1 OS=Homo sapiens GN=TAOK1 PE=1 SV=1 XREF(PFAM)=Protein kinase domain (_KINASE_-PROTEIN);	1	16	0.0	27.697	10901000.0	11716000.0	9977800.0	8753700.0	13037000.0	12527000.0	15028000.0	12984000.0	6539000.0	1	1.074763783	0.915310522	0.803018072	1.195945326	1.149160627	1.37858912	1.191083387	0.599853224	23.37795715	4.922279666	3.259937569	1.093759153	0.585369204	-0.843536285	1.042172017	0.776705628	271.1513447	1360.93635	0.088365185	79.39813173	1.033723088	0.210460732	2.05308308	0.240816181	0.618314336	0.962858237	0.243200491
XL-228_ADCK1	XL-228		Q86TW2	Q86TW2	Uncharacterized aarF domain-containing protein kinase 1	ADCK1	>sp|Q86TW2|ADCK1_HUMAN Uncharacterized aarF domain-containing protein kinase 1 OS=Homo sapiens GN=ADCK1 PE=2 SV=2 XREF(PFAM)=ABC1 family;	1	19	0.0	100.99	10596000.0	12370000.0	8805300.0	8955500.0	12010000.0	11939000.0	12905000.0	14115000.0	7977100.0	1	1.167421669	0.831002265	0.845177425	1.133446584	1.126745942	1.21791242	1.332106455	0.752840695	23.33701641	4.789901812	4.944773891	1.085566844	0.737398717	-0.527173125	1.061967493	0.790526326	89854.98904	569259.8162	0.085505968	21818.5581	1.051722167	0.174640872	0.990414069	0.557685997	0.25361026	0.433519797	0.052610262
XL-228_MAP4K3_$$	XL-228	$$	Q8IVH8	Q8IVH8	Mitogen-activated protein kinase kinase kinase kinase 3	MAP4K3	>sp|Q8IVH8|M4K3_HUMAN Mitogen-activated protein kinase kinase kinase kinase 3 OS=Homo sapiens GN=MAP4K3 PE=1 SV=1 XREF(PFAM)=CNH domain;Protein kinase domain (_KINASE_-PROTEIN);	1	32	0.0	262.26	20139000.0	18901000.0	18673000.0	14023000.0	17240000.0	10981000.0	7456700.0	6501300.0	666411.0	1	0.938527236	0.927205919	0.696310641	0.856050449	0.54526044	0.370261681	0.322821391	0.033090571	24.26348871	6.228839703	0.584442926	0.974556504	0.001	-3.371550229	0.550063972	0.925338531	0.401456768	0.255530905	0.081941585	0.201053284	0.574564925	0.30823983	42.13355321	0.000382197	3.417713123	18.19742935	2.530356518	down
XL-228_ADCK3	XL-228		Q8NI60	Q8NI60	Atypical kinase ADCK3, mitochondrial	ADCK3	>sp|Q8NI60|ADCK3_HUMAN Atypical kinase ADCK3, mitochondrial OS=Homo sapiens GN=ADCK3 PE=1 SV=1 XREF(PFAM)=ABC1 family;	1	15	0.0	205.6	7565500.0	7329800.0	6295100.0	6430800.0	13512000.0	8232600.0	9044900.0	12564000.0	7850800.0	1	0.968845417	0.832079836	0.850016522	1.786002247	1.088176591	1.195545569	1.660696583	1.03771066	22.851004	7.352781807	10.0	0.892182252	1.350287847	0.597856631	1.216280858	0.567756671	36.8198685	2163.360553	0.182648748	0.158177944	1.19047498	0.297983139	1.97371102	0.254706451	0.593960055	0.736808797	0.157807689
XL-228_PIP4K2C	XL-228		Q8TBX8	Q8TBX8	Phosphatidylinositol 5-phosphate 4-kinase type-2 gamma	PIP4K2C	>sp|Q8TBX8|PI42C_HUMAN Phosphatidylinositol 5-phosphate 4-kinase type-2 gamma OS=Homo sapiens GN=PIP4K2C PE=1 SV=3 XREF(PFAM)=Phosphatidylinositol-4-phosphate 5-Kinase (_KINASE_-LIPID);	1	11	0.0	92.281	7514700.0	6167600.0	6518500.0	4319500.0	6966400.0	10263000.0	9688700.0	9313200.0	8679800.0	1	0.82073802	0.867433164	0.574806712	0.927036342	1.365723183	1.289299639	1.239330911	1.155042783	22.84128408	6.92395762	5.278778102	0.784556224	1.25008758	0.672080424	1.0640006	0.879490914	0.694644666	46.88906884	0.078878973	0.090818539	1.043258291	0.240250975	7.402123049	0.022877926	1.640583348	1.68358265	0.500963521
XL-228_MAPK15	XL-228		Q8TD08	Q8TD08	Mitogen-activated protein kinase 15	MAPK15	>sp|Q8TD08|MK15_HUMAN Mitogen-activated protein kinase 15 OS=Homo sapiens GN=MAPK15 PE=1 SV=1 XREF(PFAM)=Protein kinase domain (_KINASE_-PROTEIN);	1	2	0.0	6.1129	118710000.0	113470000.0	163540000.0	68632000.0	114950000.0	105270000.0	116480000.0	109040000.0	74767000.0	1	0.955858816	1.377642996	0.578148429	0.968326173	0.886782916	0.981214725	0.918540982	0.629828995	26.82286623	7.765504941	10.0	1.138659949	0.833378435	-0.45029328	0.891181491	0.709548289	6.607785246	276.7315604	0.163629571	0.103488041	0.909406083	0.19636661	1.336053059	0.415814515	0.381100355	0.464761712	0.062186698
XL-228_NEK9	XL-228		Q8TD19;REV__Q9P0M6	Q8TD19	Serine/threonine-protein kinase Nek9	NEK9	>sp|Q8TD19|NEK9_HUMAN Serine/threonine-protein kinase Nek9 OS=Homo sapiens GN=NEK9 PE=1 SV=2 XREF(PFAM)=Protein kinase domain (_KINASE_-PROTEIN);Regulator of chromosome condensation (RCC1) repeat;	2	69	0.0	323.31	1587300000.0	1879900000.0	1667500000.0	1298000000.0	1633700000.0	1569800000.0	1784500000.0	1798300000.0	832040000.0	1	1.184338184	1.050526051	0.817740818	1.029232029	0.988974989	1.124236124	1.132930133	0.524185724	30.56392768	4.923292586	3.122852195	1.038415062	0.504985399	-0.961205739	0.984003243	0.906516342	121.3762741	578.8409553	0.055833196	39.90399886	0.975359464	0.177913159	5.786328174	0.038389206	1.415790867	2.054906486	0.618868502
XL-228_MAP4K1_$$	XL-228	$$	Q92918	Q92918	Mitogen-activated protein kinase kinase kinase kinase 1	MAP4K1	>sp|Q92918|M4K1_HUMAN Mitogen-activated protein kinase kinase kinase kinase 1 OS=Homo sapiens GN=MAP4K1 PE=1 SV=1 XREF(PFAM)=CNH domain;Protein kinase domain (_KINASE_-PROTEIN);	1	14	0.0	44.038	4894600.0	5804900.0	3330500.0	2499600.0	666411.0	666411.0	666411.0	666411.0	666411.0	1	1.185980468	0.680443754	0.510685245	0.13615229	0.13615229	0.13615229	0.13615229	0.13615229	22.22275953	7.798094891	1.399137383	1.13633777	0.12900014	-3.021105939	0.318747085	0.862418581	0.143003396	0.545265031	0.101401038	0.057604599	0.376340421	0.351099997	50.10618088	0.000248546	3.60459294	18.7476087	2.561149301	down
XL-228_GRAMD1A	XL-228		Q96CP6;Q3KR37	Q96CP6	GRAM domain-containing protein 1A	GRAMD1A	>sp|Q96CP6|GRM1A_HUMAN GRAM domain-containing protein 1A OS=Homo sapiens GN=GRAMD1A PE=1 SV=2 XREF(PFAM)=Domain of unknown function (DUF4782);GRAM domain;	2	21	0.0	115.16	6220900.0	6735700.0	5349700.0	5057400.0	7199700.0	6343700.0	9806300.0	8236900.0	7723100.0	1	1.082753299	0.859955955	0.812969185	1.157340578	1.019739909	1.576347474	1.324068865	1.241476314	22.56869188	6.389257224	6.887778752	0.977539601	1.357051914	0.473248859	1.154618004	0.868065014	4.318697636	221.7272205	0.076886297	0.121569533	1.139514812	0.217148573	4.718588335	0.057796102	1.238101455	0.937358969	0.233552123
XL-228_CERS2	XL-228		Q96G23	Q96G23	Ceramide synthase 2	CERS2	>sp|Q96G23|CERS2_HUMAN Ceramide synthase 2 OS=Homo sapiens GN=CERS2 PE=1 SV=1 XREF(PFAM)=Homeobox domain;TLC domain;	1	9	0.0	150.61	18720000.0	19586000.0	14763000.0	15187000.0	21629000.0	19276000.0	28053000.0	20598000.0	20270000.0	1	1.046260684	0.788621795	0.811271368	1.155395299	1.029700855	1.498557692	1.100320513	1.082799145	24.1580771	7.231190765	10.0	0.889998668	1.166710887	0.390572021	1.077354425	0.816944163	13.64525477	580.3481616	0.113576032	0.098359466	1.063745069	0.184030162	1.751708298	0.299658832	0.523372918	0.476104455	0.065771343
XL-228_AURKB_$$	XL-228	$$	Q96GD4;Q9UQB9	Q96GD4	Aurora kinase B	AURKB	>sp|Q96GD4|AURKB_HUMAN Aurora kinase B OS=Homo sapiens GN=AURKB PE=1 SV=3 XREF(PFAM)=Protein kinase domain (_KINASE_-PROTEIN);	2	26	0.0	190.28	44164000.0	27493000.0	18872000.0	7408100.0	3487600.0	1890500.0	666411.0	666411.0	666411.0	1	0.622520605	0.427316366	0.167740694	0.078969296	0.042806358	0.015089462	0.015089462	0.015089462	25.39636751	8.224868231	0.883449027	0.99207927	0.009460119	-6.013768492	0.135169179	0.988468548	0.046826734	0.082163605	0.024632188	0.01417045	0.187124577	0.254827909	756.0475385	2.57e-07	6.589643505	150.8388885	4.808352988	down
XL-228_NEK1	XL-228		Q96PY6	Q96PY6	Serine/threonine-protein kinase Nek1	NEK1	>sp|Q96PY6|NEK1_HUMAN Serine/threonine-protein kinase Nek1 OS=Homo sapiens GN=NEK1 PE=1 SV=2 XREF(PFAM)=Protein kinase domain (_KINASE_-PROTEIN);	1	24	0.0	101.01	4539300.0	666411.0	3735900.0	4468700.0	3939600.0	4430400.0	4239300.0	666411.0	4546900.0	1	0.1468092	0.823012359	0.984446941	0.867887119	0.976009517	0.933910515	0.1468092	1.001674267	22.11403841	5.845886451	10.0	0.814152752	0.567981603	-0.519455298	0.732731171	0.0	58.83052896	3812.028428	0.175089465	0.428878914	0.739073811	0.302814509	0.236959276	0.982961209	0.007463621	0.150711463	0.000346873
XL-228_CAMKK2_$$	XL-228	$$	Q96RR4	Q96RR4	Calcium/calmodulin-dependent protein kinase kinase 2	CAMKK2	>sp|Q96RR4|KKCC2_HUMAN Calcium/calmodulin-dependent protein kinase kinase 2 OS=Homo sapiens GN=CAMKK2 PE=1 SV=2 XREF(PFAM)=Protein kinase domain (_KINASE_-PROTEIN);	1	29	0.0	191.44	28556000.0	28098000.0	26658000.0	15615000.0	30887000.0	32536000.0	23592000.0	17269000.0	3878400.0	1	0.983961339	0.933534108	0.546820283	1.08162908	1.139375263	0.82616613	0.60474156	0.135817341	24.76729057	5.378352909	1.566002843	0.932514813	0.13647562	-2.44461985	0.759799175	0.71466187	0.649674312	3.23923775	0.094616543	0.38719406	0.766800187	0.299947417	6.005348334	0.03556113	1.449024447	3.713937459	1.041036359	down
XL-228_TP53RK	XL-228		Q96S44	Q96S44	TP53-regulating kinase	TP53RK	>sp|Q96S44|PRPK_HUMAN TP53-regulating kinase OS=Homo sapiens GN=TP53RK PE=1 SV=2 XREF(PFAM)=Lipopolysaccharide kinase (Kdo/WaaP) family (OTHER);	1	9	0.0	111.26	20933000.0	22948000.0	23770000.0	19215000.0	24834000.0	24749000.0	26209000.0	28702000.0	27021000.0	1	1.096259495	1.135527636	0.917928629	1.186356471	1.182295896	1.25204223	1.371136483	1.290832657	24.31927575	6.551365782	1.306035557	1.055294432	1.327071447	0.328953328	1.193109025	0.961447391	0.474067514	1.642405097	0.055190102	0.081160907	1.183290829	0.128216748	6.080526367	0.034656966	1.460209466	0.661855811	0.130070009
XL-228_PKMYT1	XL-228		Q99640	Q99640	Membrane-associated tyrosine- and threonine-specific cdc2-inhibitory kinase	PKMYT1	>sp|Q99640|PMYT1_HUMAN Membrane-associated tyrosine- and threonine-specific cdc2-inhibitory kinase OS=Homo sapiens GN=PKMYT1 PE=1 SV=1 XREF(PFAM)=Protein kinase domain (_KINASE_-PROTEIN);	1	21	0.0	215.17	98928000.0	101340000.0	84442000.0	68069000.0	108450000.0	103200000.0	110380000.0	116210000.0	98174000.0	1	1.024381368	0.853570273	0.688066068	1.09625182	1.043182921	1.115760957	1.174692706	0.992378295	26.55987557	7.172403106	10.0	0.871018518	1.087287007	0.319957518	1.014270676	0.906349294	33.4738005	1940.314375	0.078964464	0.068385075	1.004751708	0.134955264	1.954131974	0.25829608	0.587882184	0.409774719	0.045657713
XL-228_MAP3K5	XL-228		Q99683;O43283	Q99683	Mitogen-activated protein kinase kinase kinase 5	MAP3K5	>sp|Q99683|M3K5_HUMAN Mitogen-activated protein kinase kinase kinase 5 OS=Homo sapiens GN=MAP3K5 PE=1 SV=1 XREF(PFAM)=Domain of unknown function (DUF4071);Protein kinase domain (_KINASE_-PROTEIN);	2	52	0.0	246.15	63029000.0	48606000.0	58670000.0	54562000.0	60952000.0	54303000.0	63355000.0	60224000.0	68789000.0	1	0.771168827	0.930841359	0.865665011	0.967046915	0.861555792	1.005172222	0.955496676	1.091386505	25.90951244	4.560311183	0.465577001	0.876468422	1.285186643	0.298375166	0.943114	0.955442778	10.61794947	1.482401631	0.076025465	2.396362111	0.940792517	0.082308212	1.624700533	0.330136232	0.48130681	0.349053564	0.029428763	not
XL-228_MAP3K3	XL-228		Q99759	Q99759	Mitogen-activated protein kinase kinase kinase 3	MAP3K3	>sp|Q99759|M3K3_HUMAN Mitogen-activated protein kinase kinase kinase 3 OS=Homo sapiens GN=MAP3K3 PE=1 SV=2 XREF(PFAM)=PB1 domain;Protein kinase domain (_KINASE_-PROTEIN);	1	27	0.0	128.47	31996000.0	31314000.0	34636000.0	26656000.0	36041000.0	34744000.0	41784000.0	32022000.0	17659000.0	1	0.978684836	1.082510314	0.833104138	1.126422053	1.085885736	1.305913239	1.000812602	0.551912739	24.93138822	5.079064361	2.455164083	1.062848751	0.546760794	-0.903757824	0.990125534	0.869456686	11.42586046	57.33896248	0.067168325	2.947467319	0.987813982	0.191486357	3.863494012	0.08460506	1.072603661	1.529620063	0.449000648
XL-228_EIF2AK1_$$	XL-228	$$	Q9BQI3	Q9BQI3	Eukaryotic translation initiation factor 2-alpha kinase 1	EIF2AK1	>sp|Q9BQI3|E2AK1_HUMAN Eukaryotic translation initiation factor 2-alpha kinase 1 OS=Homo sapiens GN=EIF2AK1 PE=1 SV=2 XREF(PFAM)=Protein kinase domain (_KINASE_-PROTEIN);	1	13	0.0	82.922	8893800.0	8120400.0	8387100.0	5054100.0	10999000.0	8927900.0	7866200.0	5122900.0	666411.0	1	0.913040545	0.943027727	0.56827228	1.236704221	1.003834132	0.884458836	0.576008006	0.074929839	23.08436853	5.376115855	1.597078059	0.938926614	0.075806837	-3.071445907	0.752323822	0.698095884	0.609924774	3.186567653	0.096583485	0.391099941	0.759914593	0.320256878	6.662226543	0.028629283	1.543189524	4.420196988	1.183030356	down
XL-228_PRKD2_$$	XL-228	$$	Q9BZL6	Q9BZL6	Serine/threonine-protein kinase D2	PRKD2	>sp|Q9BZL6|KPCD2_HUMAN Serine/threonine-protein kinase D2 OS=Homo sapiens GN=PRKD2 PE=1 SV=2 XREF(PFAM)=Phorbol esters/diacylglycerol binding domain (C1 domain);Protein kinase domain (_KINASE_-PROTEIN);	1	38	0.0	323.31	69323000.0	85305000.0	101690000.0	53052000.0	101330000.0	60367000.0	53951000.0	34501000.0	4200300.0	1	1.230543975	1.466901317	0.765287134	1.461708235	0.870807668	0.778255413	0.497684751	0.06059028	26.04683075	5.726399686	0.854907279	1.216832793	0.001	-3.52849612	0.837828807	0.529748192	0.715424951	0.989008882	0.17204507	0.59448614	0.858001701	0.433065587	6.61992083	0.029016375	1.53735684	4.615864261	1.219441706	down
XL-228_SIK2_$$	XL-228	$$	Q9H0K1;P57059	Q9H0K1	Serine/threonine-protein kinase SIK2	SIK2	>sp|Q9H0K1|SIK2_HUMAN Serine/threonine-protein kinase SIK2 OS=Homo sapiens GN=SIK2 PE=1 SV=1 XREF(PFAM)=Protein kinase domain (_KINASE_-PROTEIN);	2	39	0.0	323.31	68945000.0	59956000.0	53437000.0	46858000.0	64573000.0	58950000.0	56387000.0	43412000.0	22555000.0	1	0.869620712	0.775067082	0.679643194	0.936587135	0.855029371	0.817854812	0.629661324	0.327144826	26.03894259	5.34271207	1.551623668	0.835710444	0.319662707	-1.272868082	0.728062401	0.909656967	0.659715868	2.983470456	0.051945735	0.247740121	0.731932644	0.181080418	8.619433932	0.016428172	1.784410747	3.264430322	0.940627646
XL-228_SLK_$$	XL-228	$$	Q9H2G2	Q9H2G2	STE20-like serine/threonine-protein kinase	SLK	>sp|Q9H2G2|SLK_HUMAN STE20-like serine/threonine-protein kinase OS=Homo sapiens GN=SLK PE=1 SV=1 XREF(PFAM)=Protein kinase domain (_KINASE_-PROTEIN);Polo kinase kinase (_KINASE_-PROTEIN);	1	94	0.0	323.31	285940000.0	221920000.0	446770000.0	233310000.0	192790000.0	114610000.0	63293000.0	28351000.0	10289000.0	1	0.776106876	1.562460656	0.815940407	0.674232356	0.400818354	0.221350633	0.099150171	0.035983073	28.09113721	6.851601013	1.131353862	1.1256443	0.072373309	-3.894122068	0.513507679	0.364899332	0.402121602	1.065805257	0.194966675	0.225140631	0.55720061	0.458231248	8.9027723	0.015297086	1.815391288	6.104888908	1.463810428	down
XL-228_TAOK3	XL-228		Q9H2K8	Q9H2K8	Serine/threonine-protein kinase TAO3	TAOK3	>sp|Q9H2K8|TAOK3_HUMAN Serine/threonine-protein kinase TAO3 OS=Homo sapiens GN=TAOK3 PE=1 SV=2 XREF(PFAM)=Protein kinase domain (_KINASE_-PROTEIN);	1	49	0.0	323.31	125330000.0	111510000.0	111020000.0	101010000.0	147510000.0	130770000.0	148080000.0	144620000.0	116780000.0	1	0.88973111	0.885821431	0.805952286	1.176972792	1.04340541	1.181520785	1.153913668	0.931780101	26.90115655	7.266253701	10.0	0.877367008	1.093395806	0.317563385	1.025529006	0.932956779	7.807269614	299.2886701	0.067111553	0.058120152	1.014701189	0.125588907	2.987522037	0.133601712	0.874187977	0.48782787	0.069531264
XL-228_CSNK1G1	XL-228		Q9HCP0	Q9HCP0	Casein kinase I isoform gamma-1	CSNK1G1	>sp|Q9HCP0|KC1G1_HUMAN Casein kinase I isoform gamma-1 OS=Homo sapiens GN=CSNK1G1 PE=1 SV=1 XREF(PFAM)=Casein kinase 1 gamma C terminal (NOT KINASE);Protein kinase domain (_KINASE_-PROTEIN);	1	20	0.0	39.583	5420500.0	5032100.0	3959100.0	2163900.0	6449400.0	3902900.0	5469700.0	6337100.0	4662200.0	1	0.928346094	0.730393875	0.399206715	1.189816438	0.720025828	1.009076653	1.169098792	0.860105156	22.3699945	7.223930914	10.0	0.722999941	0.990400341	0.45401628	0.903565548	0.565279361	22.42810055	989.6610699	0.160565641	0.139053554	0.890507191	0.214188781	0.610731836	0.773434097	0.111576686	0.284028951	0.01518254
XL-228_BMP2K_$$	XL-228	$$	Q9NSY1	Q9NSY1	BMP-2-inducible protein kinase	BMP2K	>sp|Q9NSY1|BMP2K_HUMAN BMP-2-inducible protein kinase OS=Homo sapiens GN=BMP2K PE=1 SV=2 XREF(PFAM)=BMP-2-inducible protein kinase C-terminus (_KINASE_-PROTEIN);Protein kinase domain (_KINASE_-PROTEIN);	1	41	0.0	323.31	79469000.0	78455000.0	67392000.0	26416000.0	15689000.0	6109200.0	1485100.0	4435500.0	666411.0	1	0.987240308	0.848028791	0.332406347	0.197422894	0.07687526	0.01868779	0.055814217	0.008385798	26.24388885	7.682309992	1.51669608	1.037431697	0.044818848	-4.460911582	0.257084037	0.955769246	0.071483241	0.326044971	0.050359613	0.030603487	0.313114276	0.363889757	196.1760221	7.98e-06	5.097792213	57.27604246	3.749402988	down
XL-228_IRAK4	XL-228		Q9NWZ3	Q9NWZ3	Interleukin-1 receptor-associated kinase 4	IRAK4	>sp|Q9NWZ3|IRAK4_HUMAN Interleukin-1 receptor-associated kinase 4 OS=Homo sapiens GN=IRAK4 PE=1 SV=1 XREF(PFAM)=Protein tyrosine kinase (_KINASE_-PROTEIN);	1	36	0.0	323.31	159420000.0	145930000.0	141120000.0	92683000.0	164710000.0	169960000.0	187040000.0	197510000.0	121600000.0	1	0.915380755	0.885208882	0.581376239	1.033182788	1.066114666	1.173253042	1.238928616	0.762765023	27.24825739	7.085068385	10.0	0.820134081	1.061601952	0.372311233	0.9748057	0.754725623	175.0713677	20579.0854	0.125366367	0.108655891	0.966586569	0.182469434	0.91188331	0.597169212	0.223902591	0.317420777	0.022035383
XL-228_ZAK	XL-228		Q9NYL2	Q9NYL2	Mitogen-activated protein kinase kinase kinase MLT	ZAK	>sp|Q9NYL2|MLTK_HUMAN Mitogen-activated protein kinase kinase kinase MLT OS=Homo sapiens GN=ZAK PE=1 SV=3 XREF(PFAM)=Protein tyrosine kinase (_KINASE_-PROTEIN);SAM domain (Sterile alpha motif);	1	27	0.0	191.64	37409000.0	44462000.0	42395000.0	28084000.0	41649000.0	39172000.0	49417000.0	51709000.0	45321000.0	1	1.188537518	1.133283434	0.750728434	1.113341709	1.047127697	1.320992275	1.382260953	1.211499906	25.15688207	6.268912483	10.0	1.038632917	1.307263584	0.331864208	1.155892469	0.878981731	9.396658125	363.2615879	0.073879233	0.116814461	1.147579151	0.169664067	2.394195408	0.191426712	0.717997459	0.467396529	0.063014549
XL-228_CDK12	XL-228		Q9NYV4	Q9NYV4	Cyclin-dependent kinase 12	CDK12	>sp|Q9NYV4|CDK12_HUMAN Cyclin-dependent kinase 12 OS=Homo sapiens GN=CDK12 PE=1 SV=2 XREF(PFAM)=Protein kinase domain (_KINASE_-PROTEIN);	1	45	0.0	323.31	137660000.0	109500000.0	132460000.0	131230000.0	161500000.0	145660000.0	147750000.0	115050000.0	99140000.0	1	0.795438036	0.962225774	0.953290716	1.173180299	1.058114194	1.073296528	0.835754758	0.720180154	27.03653417	5.583881342	4.514625392	1.005680299	0.751353253	-0.420600568	0.938219786	0.91002388	0.588478946	39.23138249	0.053528482	0.130930877	0.942791046	0.136386986	2.21093763	0.216060723	0.665424175	0.57679132	0.099568161
XL-228_STK26	XL-228		Q9P289	Q9P289	Serine/threonine-protein kinase 26	STK26	>sp|Q9P289|STK26_HUMAN Serine/threonine-protein kinase 26 OS=Homo sapiens GN=STK26 PE=1 SV=2 XREF(PFAM)=Protein kinase domain (_KINASE_-PROTEIN);	1	15	0.0	46.602	9691400.0	9295300.0	7673000.0	7500200.0	13908000.0	9685000.0	10716000.0	6909700.0	666411.0	1	0.959128712	0.791732877	0.773902635	1.435086778	0.999339621	1.105722599	0.712972326	0.06876313	23.20827366	5.244799978	1.809113171	1.009095623	0.059089874	-3.280709282	0.834887747	0.642608838	1.370897572	6.76110161	0.107200136	0.8056911	0.83875906	0.346035952	5.752910729	0.038847858	1.41063292	4.007850763	1.10227447	down
XL-228_NLK	XL-228		Q9UBE8	Q9UBE8	Serine/threonine-protein kinase NLK	NLK	>sp|Q9UBE8|NLK_HUMAN Serine/threonine-protein kinase NLK OS=Homo sapiens GN=NLK PE=1 SV=2 XREF(PFAM)=Protein kinase domain (_KINASE_-PROTEIN);	1	13	0.0	125.55	2679500.0	666411.0	3022000.0	3164600.0	666411.0	2730100.0	7186600.0	5704900.0	5885600.0	1	0.248707221	1.127822355	1.181041239	0.248707221	1.01888412	2.68206755	2.129091248	2.196529203	21.35353239	6.37132364	5.302246513	0.758953473	2.285271862	1.590282452	1.464282331	0.163836756	0.870896588	29.6517684	0.210027379	0.332411255	1.407752028	0.789303638	9.826056874	0.012281001	1.910766246	4.175343853	1.135766848	up
XL-228_PRKAG2	XL-228		Q9UGJ0	Q9UGJ0	5-AMP-activated protein kinase subunit gamma-2	PRKAG2	>sp|Q9UGJ0|AAKG2_HUMAN 5-AMP-activated protein kinase subunit gamma-2 OS=Homo sapiens GN=PRKAG2 PE=1 SV=1 XREF(PFAM)=CBS domain;	1	19	0.0	113.59	8187700.0	5140000.0	5330800.0	666411.0	8720600.0	4014600.0	2706100.0	2301400.0	666411.0	1	0.627770925	0.651074172	0.081391722	1.065085433	0.490320847	0.330507957	0.281080157	0.081391722	22.96502681	6.03030344	1.664886701	0.619778526	0.15123203	-2.021197143	0.443111702	0.0	0.899482323	5.003049991	0.172558277	0.356465196	0.455144591	0.293809664	1.383159823	0.400053028	0.397882438	1.032083091	0.269307184
XL-228_TBK1_$$	XL-228	$$	Q9UHD2	Q9UHD2	Serine/threonine-protein kinase TBK1	TBK1	>sp|Q9UHD2|TBK1_HUMAN Serine/threonine-protein kinase TBK1 OS=Homo sapiens GN=TBK1 PE=1 SV=1 XREF(PFAM)=Protein kinase domain (_KINASE_-PROTEIN);	1	65	0.0	323.31	670490000.0	647060000.0	620000000.0	514470000.0	493280000.0	397750000.0	353110000.0	252690000.0	83000000.0	1	0.965055407	0.924696863	0.767304509	0.735700756	0.593222867	0.526644693	0.37687363	0.123790064	29.32064057	6.099967992	0.44892033	1.016947228	0.001	-2.489538609	0.591732069	0.984613233	0.331651179	0.102495659	0.04230722	0.148136271	0.615234897	0.269835743	153.2474148	1.49e-05	4.825782862	27.81414979	2.974330704	down
XL-228_RPS6KA6	XL-228		Q9UK32	Q9UK32	Ribosomal protein S6 kinase alpha-6	RPS6KA6	>sp|Q9UK32|KS6A6_HUMAN Ribosomal protein S6 kinase alpha-6 OS=Homo sapiens GN=RPS6KA6 PE=1 SV=1 XREF(PFAM)=Protein kinase domain (_KINASE_-PROTEIN);Protein kinase C terminal domain (UNCLEAR);	1	51	0.0	323.31	72662000.0	66740000.0	62829000.0	51655000.0	64448000.0	67419000.0	73645000.0	73340000.0	49626000.0	1	0.918499353	0.864674796	0.710894278	0.886956043	0.92784399	1.013528392	1.009330874	0.682970466	26.11469774	4.838999191	3.815421856	0.906787471	0.670923856	-0.405212827	0.887742065	0.919325097	2629.612959	13462.10273	0.049112725	454.4885569	0.882140808	0.104614311	1.510210054	0.361143728	0.442319924	0.455075466	0.059169351
XL-228_TNIK_#	XL-228	#	Q9UKE5	Q9UKE5	TRAF2 and NCK-interacting protein kinase	TNIK	>sp|Q9UKE5|TNIK_HUMAN TRAF2 and NCK-interacting protein kinase OS=Homo sapiens GN=TNIK PE=1 SV=1 XREF(PFAM)=CNH domain;Protein kinase domain (_KINASE_-PROTEIN);	1	15	0.0	25.128	2832400.0	2594500.0	2939700.0	666411.0	2394200.0	1724700.0	666411.0	666411.0	666411.0	1	0.916007626	1.037883067	0.235281387	0.845290213	0.608918232	0.235281387	0.235281387	0.235281387	21.43359359	6.98173008	0.474290231	1.038957198	0.132513068	-2.236061448	0.503426357	0.349118589	1.345709897	0.562756876	0.270670732	0.462128985	0.536253551	0.313115633	3.996654309	0.079432758	1.10000036	2.589922926	0.771783305
XL-228_TAOK2	XL-228		Q9UL54	Q9UL54	Serine/threonine-protein kinase TAO2	TAOK2	>sp|Q9UL54|TAOK2_HUMAN Serine/threonine-protein kinase TAO2 OS=Homo sapiens GN=TAOK2 PE=1 SV=2 XREF(PFAM)=Protein kinase domain (_KINASE_-PROTEIN);	1	21	0.0	83.506	35866000.0	31125000.0	31038000.0	23935000.0	40412000.0	42035000.0	44758000.0	38981000.0	21601000.0	1	0.867813528	0.865387832	0.667345118	1.126749568	1.172001338	1.247922824	1.086851057	0.602269559	25.09611352	4.920347062	3.279557783	1.005104976	0.590487577	-0.720172465	0.96323968	0.727363288	375.7054469	1891.929976	0.094037861	89.7076397	0.956273136	0.202647959	1.228853327	0.454648422	0.342324312	0.611966554	0.112018005
XL-228_ICK	XL-228		Q9UPZ9;P20794	Q9UPZ9	Serine/threonine-protein kinase ICK	ICK	>sp|Q9UPZ9|ICK_HUMAN Serine/threonine-protein kinase ICK OS=Homo sapiens GN=ICK PE=1 SV=1 XREF(PFAM)=Protein kinase domain (_KINASE_-PROTEIN);	2	7	0.0	18.742	2328900.0	2228200.0	2637300.0	666411.0	3191000.0	2602900.0	2320600.0	1781000.0	1888700.0	1	0.956760702	1.132423032	0.286148396	1.370174761	1.11765211	0.996436086	0.764738718	0.810983726	21.15121726	5.763562625	10.0	0.977972822	0.787704401	-0.312140036	0.918957081	0.276378661	18.54414358	777.3664931	0.150357611	0.368298664	0.922992416	0.256906732	0.196167752	0.993355774	0.002895179	0.102346189	0.0
XL-228_SIK3	XL-228		Q9Y2K2	Q9Y2K2	Serine/threonine-protein kinase SIK3	SIK3	>sp|Q9Y2K2|SIK3_HUMAN Serine/threonine-protein kinase SIK3 OS=Homo sapiens GN=SIK3 PE=1 SV=3 XREF(PFAM)=Protein kinase domain (_KINASE_-PROTEIN);	1	26	0.0	87.41	7001900.0	6473200.0	5301200.0	666411.0	5957300.0	7468600.0	9295800.0	8248400.0	4737000.0	1	0.924491924	0.757108785	0.095175738	0.850811922	1.066653337	1.327611077	1.178023108	0.676530656	22.73931503	7.004104267	10.0	0.629390366	1.049372909	0.737500449	0.889908217	0.13225049	23.57643701	57473.51324	0.200486234	0.220011359	0.872433158	0.320371555	0.752950583	0.685726397	0.163849132	0.432930261	0.052434058
XL-228_MAP3K2	XL-228		Q9Y2U5	Q9Y2U5	Mitogen-activated protein kinase kinase kinase 2	MAP3K2	>sp|Q9Y2U5|M3K2_HUMAN Mitogen-activated protein kinase kinase kinase 2 OS=Homo sapiens GN=MAP3K2 PE=1 SV=2 XREF(PFAM)=PB1 domain;Protein kinase domain (_KINASE_-PROTEIN);	1	36	0.0	285.84	75285000.0	80833000.0	73817000.0	68024000.0	85975000.0	77474000.0	91687000.0	71685000.0	42870000.0	1	1.073693299	0.980500764	0.903553165	1.141993757	1.029076177	1.217865445	0.95218171	0.569436143	26.16585911	5.142024267	2.222615344	1.049149158	0.567225936	-0.838579338	0.973584082	0.928869013	3.935997919	20.32498531	0.049681339	0.9633442	0.973267481	0.169647608	6.438218412	0.030764126	1.511955412	1.944063478	0.584745712
XL-228_MAP4K5_$$	XL-228	$$	Q9Y4K4	Q9Y4K4	Mitogen-activated protein kinase kinase kinase kinase 5	MAP4K5	>sp|Q9Y4K4|M4K5_HUMAN Mitogen-activated protein kinase kinase kinase kinase 5 OS=Homo sapiens GN=MAP4K5 PE=1 SV=1 XREF(PFAM)=CNH domain;Protein kinase domain (_KINASE_-PROTEIN);	1	53	0.0	323.31	162860000.0	161620000.0	167890000.0	127040000.0	146930000.0	110090000.0	67609000.0	39638000.0	7359000.0	1	0.992386098	1.030885423	0.78005649	0.902185927	0.675979369	0.415135699	0.243386958	0.045186049	27.27905707	6.139434854	0.784260377	0.99625946	0.005035257	-4.138984087	0.59029513	0.953262933	0.206476742	0.251496445	0.054201567	0.122998422	0.616361268	0.344768379	74.52594272	9.21e-05	4.035719579	30.42384624	3.06945526	down
XL-228_RIPK3	XL-228		Q9Y572	Q9Y572	Receptor-interacting serine/threonine-protein kinase 3	RIPK3	>sp|Q9Y572|RIPK3_HUMAN Receptor-interacting serine/threonine-protein kinase 3 OS=Homo sapiens GN=RIPK3 PE=1 SV=2 XREF(PFAM)=Protein kinase domain (_KINASE_-PROTEIN);RIP homotypic interaction motif;	1	13	0.0	88.034	7794200.0	7440500.0	666411.0	6019600.0	7690600.0	10878000.0	8106300.0	7746600.0	666411.0	1	0.954620102	0.085500885	0.772317877	0.986708065	1.395653178	1.040042596	0.993892895	0.085500885	22.89396952	4.943375396	2.976806627	0.889812582	0.056741836	-3.140188868	0.80058083	0.0	156.7594224	735.1810189	0.18255323	78.92478658	0.788540105	0.392292802	1.366078546	0.405680513	0.391815854	1.127255266	0.304885736
XL-228_CDC42BPB	XL-228		Q9Y5S2	Q9Y5S2	Serine/threonine-protein kinase MRCK beta	CDC42BPB	>sp|Q9Y5S2|MRCKB_HUMAN Serine/threonine-protein kinase MRCK beta OS=Homo sapiens GN=CDC42BPB PE=1 SV=2 XREF(PFAM)=Phorbol esters/diacylglycerol binding domain (C1 domain);CNH domain;DMPK coiled coil domain like;KELK-motif containing domain of MRCK Ser/Thr	1	122	0.0	323.31	219100000.0	156400000.0	209100000.0	202030000.0	228890000.0	198720000.0	219640000.0	207410000.0	253730000.0	1	0.713829302	0.95435874	0.92209037	1.044682793	0.906983113	1.002464628	0.946645367	1.158055682	27.70701424	2.522878745	0.378685382	0.893574361	2.552017267	0.337689351	0.967655579	0.927798619	62.94047759	1.659021233	0.105302703	67.54651928	0.966003406	0.102978068	1.481502168	0.369499618	0.432386006	0.379201073	0.037182925
XL-228_IRAK3_$$	XL-228	$$	Q9Y616	Q9Y616	Interleukin-1 receptor-associated kinase 3	IRAK3	>sp|Q9Y616|IRAK3_HUMAN Interleukin-1 receptor-associated kinase 3 OS=Homo sapiens GN=IRAK3 PE=1 SV=2 XREF(PFAM)=Death domain;Protein kinase domain (_KINASE_-PROTEIN);	1	32	0.0	323.31	37981000.0	40186000.0	34731000.0	23980000.0	29217000.0	14519000.0	10036000.0	6066200.0	1404600.0	1	1.058055343	0.9144309	0.631368316	0.769253048	0.382270082	0.264237382	0.1597167	0.036981649	25.17877455	6.772574658	0.605853279	1.062176726	0.001	-4.437724196	0.473141046	0.893245459	0.327262531	0.233300837	0.100861433	0.1536954	0.511466158	0.347989575	41.65307404	0.000393207	3.405378957	21.43364596	2.700329653	down
XL-228_CSNK1G3	XL-228		Q9Y6M4	Q9Y6M4	Casein kinase I isoform gamma-3	CSNK1G3	>sp|Q9Y6M4|KC1G3_HUMAN Casein kinase I isoform gamma-3 OS=Homo sapiens GN=CSNK1G3 PE=1 SV=2 XREF(PFAM)=Casein kinase 1 gamma C terminal (NOT KINASE);Protein kinase domain (_KINASE_-PROTEIN);	1	23	0.0	278.51	38186000.0	36174000.0	26058000.0	23099000.0	58756000.0	46492000.0	46826000.0	50019000.0	33949000.0	1	0.947310533	0.68239669	0.604907558	1.538679097	1.217514272	1.226260933	1.309877966	0.889043105	25.18654047	7.290658455	10.0	0.769668469	1.220641458	0.665330446	1.081716941	0.675454638	10.63767559	449.1773816	0.15045566	0.130298066	1.05879672	0.270748837	2.646707164	0.163322646	0.786953593	0.957583044	0.24120554
XL-228_MAP3K4	XL-228		Q9Y6R4	Q9Y6R4	Mitogen-activated protein kinase kinase kinase 4	MAP3K4	>sp|Q9Y6R4|M3K4_HUMAN Mitogen-activated protein kinase kinase kinase 4 OS=Homo sapiens GN=MAP3K4 PE=1 SV=2 XREF(PFAM)=Protein kinase domain (_KINASE_-PROTEIN);	1	44	0.0	307.12	24999000.0	20421000.0	25021000.0	21751000.0	26788000.0	28325000.0	31050000.0	30522000.0	28311000.0	1	0.816872675	1.000880035	0.870074803	1.071562863	1.133045322	1.242049682	1.220928837	1.132485299	24.57536705	6.983930249	2.152978653	0.911126925	1.190845904	0.386045933	1.083220845	0.964986249	0.265472613	3.066209973	0.049372764	0.050915742	1.070862835	0.134881425	8.370676608	0.017519235	1.756484869	0.911402236	0.223720308
XL-413_BMPR1B	XL-413		O00238	O00238	Bone morphogenetic protein receptor type-1B	BMPR1B	>sp|O00238|BMR1B_HUMAN Bone morphogenetic protein receptor type-1B OS=Homo sapiens GN=BMPR1B PE=1 SV=1 XREF(PFAM)=Activin types I and II receptor domain;Protein tyrosine kinase (_KINASE_-PROTEIN);Transforming growth factor beta type I GS-motif;	1	12	0.0	62.56	557720.0	359090.0	713850.0	178606.0	598470.0	373170.0	305450.0	562000.0	554080.0	1	0.643853547	1.279943341	0.320243133	1.073065337	0.66909919	0.547676253	1.007674102	0.993473428	19.08918148	5.653404713	10.0	0.777313251	1.003211366	0.368057583	0.841159172	0.186333012	61.37741638	4700.053829	0.15069013	0.369113166	0.837983424	0.25145761	0.221730671	0.987385494	0.005513258	0.12227131	5.69e-07
XL-413_PLK4	XL-413		O00444	O00444	Serine/threonine-protein kinase PLK4	PLK4	>sp|O00444|PLK4_HUMAN Serine/threonine-protein kinase PLK4 OS=Homo sapiens GN=PLK4 PE=1 SV=3 XREF(PFAM)=Protein kinase domain (_KINASE_-PROTEIN);POLO box duplicated region;	1	12	0.0	37.068	468860.0	178606.0	400170.0	439950.0	178606.0	178606.0	499440.0	444760.0	503490.0	1	0.38093674	0.853495713	0.938339803	0.38093674	0.38093674	1.065222028	0.948598729	1.073860001	18.83879768	6.212555891	10.0	0.628151544	1.022036944	0.702262784	0.794536334	0.386136468	19.59576593	914.3633729	0.138416538	0.218857917	0.783155379	0.269445477	1.286478443	0.433244521	0.363266921	0.622479381	0.115787111
[truncated: 53,653 more rows]
[truncated: 1 more columns]
