# Supplementary material for: CurveCurator: a recalibrated F-statistic to assess, classify, and explore significance of dose–response curves
Source: Nat Commun. 2023 Nov 30;14:7902. doi: 10.1038/s41467-023-43696-z (PMC10689459; doi:10.1038/s41467-023-43696-z)
Supplement: Supplementary file 6 — Source Data [file 41467_2023_43696_MOESM6_ESM.zip › SourceData/Figure5b.tsv]

Name	Raw 0	Raw 1	Raw 2	Raw 3	Raw 4	Raw 5	Raw 6	Raw 7	Raw 8	Raw 9	Raw 10	Raw 11	Raw 12	Raw 13	Raw 14	Raw 15	Raw 16	Ratio 0	Ratio 1	Ratio 2	Ratio 3	Ratio 4	Ratio 5	Ratio 6	Ratio 7	Ratio 8	Ratio 9	Ratio 10	Ratio 11	Ratio 12	Ratio 13	Ratio 14	Ratio 15	Ratio 16	Signal Quality	pEC50	Curve Slope	Curve Front	Curve Back	Curve Fold Change	Curve AUC	Curve R2	pEC50 Error	Curve Slope Error	Curve Front Error	Curve Back Error	Null Model	Null RMSE	Curve F_Value
MKN1_ELCPK	1	1.02	1.1	1.05	1.04	1.11	1.06	1.11	1.01	1.1	1.11	1.11	1.05	0.897	0.897	0.625	0.579	1	1.02	1.1	1.05	1.04	1.11	1.06	1.11	1.01	1.1	1.11	1.11	1.05	0.897	0.897	0.625	0.579	0	6.92	1.82	1.07	0.51	-0.824	1	0.967	0.146	0.742	0.0149	0.115	0.993	0.157	49.4
253J-BV_ELCPK	1	1.05	1.11	1.16	1.15	1.05	1.11	0.926	1.12	1.04	1.07	0.945	0.743	0.551	0.465	0.354	0.246	1	1.05	1.11	1.16	1.15	1.05	1.11	0.926	1.12	1.04	1.07	0.945	0.743	0.551	0.465	0.354	0.246	0	7.44	1.39	1.08	0.258	-1.8	0.888	0.937	0.104	0.366	0.022	0.0776	0.888	0.29	105
BFTC-905_ELCPK	1	1.14	1.15	1.19	1.16	1.13	1.11	1.15	1.1	1.13	1.11	1.14	0.947	0.568	0.547	0.546	0.448	1	1.14	1.15	1.19	1.16	1.13	1.11	1.15	1.1	1.13	1.11	1.14	0.947	0.568	0.547	0.546	0.448	0	7.52	4.64	1.13	0.513	-0.963	0.975	0.969	0.0407	1.62	0.0139	0.0284	0.975	0.255	154
BFTC-909_ELCPK	1	1.23	1.24	1.19	1.2	1.24	1.15	1.17	1.19	1.11	1.14	1.08	0.813	0.58	0.649	0.526	0.482	1	1.23	1.24	1.19	1.2	1.24	1.15	1.17	1.19	1.11	1.14	1.08	0.813	0.58	0.649	0.526	0.482	0	7.65	2.47	1.17	0.536	-0.899	0.997	0.938	0.0727	0.885	0.0216	0.0433	1	0.266	78.5
CAL-29_ELCPK	1	1.18	1.18	1.05	1	1.23	1.12	0.913	1.03	1.07	1.11	0.903	0.779	0.499	0.528	0.364	0.362	1	1.18	1.18	1.05	1	1.23	1.12	0.913	1.03	1.07	1.11	0.903	0.779	0.499	0.528	0.364	0.362	0	7.57	1.74	1.08	0.373	-1.4	0.9	0.882	0.118	0.695	0.0295	0.0747	0.901	0.28	49.1
CAL-62_ELCPK	1	0.874	0.933	1.1	1.01	1.03	1.03	1.18	1.15	1.17	1.06	1.05	0.867	0.403	0.412	0.253	0.302	1	0.874	0.933	1.1	1.01	1.03	1.03	1.18	1.15	1.17	1.06	1.05	0.867	0.403	0.412	0.253	0.302	0	7.49	4.3	1.05	0.317	-1.66	0.872	0.877	0.066	1.98	0.0265	0.0546	0.872	0.308	59.5
HuCCT1_ELCPK	1	1.08	1.09	0.987	0.99	1.15	1.09	1.09	1.04	1.06	1.08	0.924	0.734	0.652	0.618	0.48	0.481	1	1.08	1.09	0.987	0.99	1.15	1.09	1.09	1.04	1.06	1.08	0.924	0.734	0.652	0.618	0.48	0.481	0	7.6	1.66	1.06	0.498	-0.99	0.912	0.958	0.0923	0.491	0.018	0.0451	0.914	0.219	86.6
NMC-G1_ELCPK	1	0.91	1.04	1.08	1.02	1.09	0.973	0.987	1.1	1.06	1.05	1.12	0.93	0.78	0.725	0.672	0.699	1	0.91	1.04	1.08	1.02	1.09	0.973	0.987	1.1	1.06	1.05	1.12	0.93	0.78	0.725	0.672	0.699	0	7.46	3.48	1.03	0.697	-0.521	0.955	0.955	0.096	2.01	0.0169	0.0363	0.955	0.143	30.2
RPMI-7951_ELCPK	1	1.12	1.12	1.12	1.09	1.12	1.15	1.12	1.16	1.14	1.09	1.08	0.703	0.269	0.263	0.221	0.152	1	1.12	1.12	1.12	1.09	1.12	1.15	1.12	1.16	1.14	1.09	1.08	0.703	0.269	0.263	0.221	0.152	0	7.58	4.01	1.11	0.209	-2.26	0.877	0.972	0.0223	1	0.0129	0.0253	0.878	0.376	413
253J_ELCPK	1	1.1	1.18	1.09	1.07	1.19	1.1	1.1	1.08	0.872	0.767	0.7	0.708	0.473	0.472	0.329	0.37	1	1.1	1.18	1.09	1.07	1.19	1.1	1.1	1.08	0.872	0.767	0.7	0.708	0.473	0.472	0.329	0.37	0	7.91	0.879	1.12	0.324	-1.48	0.849	0.925	0.164	0.245	0.0316	0.0841	0.859	0.29	89.8
HDQ-P1_ELCPK	1	1.05	1.15	1.08	1.03	1	0.922	1.08	0.974	0.753	1.02	0.877	0.636	0.516	0.445	0.61	0.615	1	1.05	1.15	1.08	1.03	1	0.922	1.08	0.974	0.753	1.02	0.877	0.636	0.516	0.445	0.61	0.615	0	7.8	3.44	1.01	0.546	-0.873	0.864	0.855	0.122	2.47	0.0306	0.0523	0.868	0.217	22.7
SIMA_ELCPK	1	1.08	0.997	0.737	1.14	0.996	1.02	1.19	1.05	1.14	1.2		0.248	0.236	0.189	0.173	0.135	1	1.08	0.997	0.737	1.14	0.996	1.02	1.19	1.05	1.14	1.2		0.248	0.236	0.189	0.173	0.135	0	7.72	9.6	1.05	0.183	-2.45	0.797	0.783	24	2.03e+03	0.0361	0.0676	0.782	0.409	58.9
SNU-489_ELCPK	1	0.998	1.09	0.952	1.02	1.24	1.06	1.1	1.05	1.04	1.02	0.755	0.648	0.432	0.62	0.387	0.531	1	0.998	1.09	0.952	1.02	1.24	1.06	1.1	1.05	1.04	1.02	0.755	0.648	0.432	0.62	0.387	0.531	0	7.89	2.48	1.06	0.496	-1.01	0.874	0.889	0.101	1.24	0.0283	0.0478	0.88	0.253	43.2
SNU-738_ELCPK	1	1.11	1.12	0.999	1.12	1.14	1.14	1.14	1.09	1.03	1.04	0.701	0.584	0.711	0.497	0.49	0.324	1	1.11	1.12	0.999	1.12	1.14	1.14	1.14	1.09	1.03	1.04	0.701	0.584	0.711	0.497	0.49	0.324	0	7.8	1.23	1.11	0.419	-1.21	0.891	0.889	0.158	0.463	0.0325	0.0788	0.897	0.271	49.1
SNU-878_ELCPK	1	1.09	1.07	0.86	1.1	0.934	1.19	1.06	1.12	0.936	0.937	0.615	0.434	0.177	0.157	0.202	0.175	1	1.09	1.07	0.86	1.1	0.934	1.19	1.06	1.12	0.936	0.937	0.615	0.434	0.177	0.157	0.202	0.175	0	7.86	1.98	1.04	0.166	-2.58	0.76	0.869	0.0774	0.599	0.0294	0.0536	0.768	0.373	96.2
TUHR4TKB_ELCPK	1	1.09	1.16	0.777	1.1	1.34	1.11	1.1	0.916	0.851	0.741	0.681	0.616	0.404	0.298	0.348	0.328	1	1.09	1.16	0.777	1.1	1.34	1.11	1.1	0.916	0.851	0.741	0.681	0.616	0.404	0.298	0.348	0.328	0	7.99	0.993	1.09	0.292	-1.68	0.805	0.738	0.24	0.472	0.0546	0.122	0.816	0.319	30.1
BCPAP_ELCPK	1	1.05	1.03	1.03	1.05	1.05	1.05	1.05	1.05	1.01	1	0.981	0.745	0.479	0.471	0.463	0.378	1	1.05	1.03	1.03	1.05	1.05	1.05	1.05	1.05	1.01	1	0.981	0.745	0.479	0.471	0.463	0.378	0	7.6	3.03	1.04	0.429	-1.22	0.876	0.99	0.0251	0.508	0.00809	0.0161	0.877	0.249	487
CGTH-W-1_ELCPK	1	1.06	1.05	1.06	1.05	1.06	1.04	1.06	1.06	0.999	1.04	1	0.911	0.689	0.714	0.672	0.608	1	1.06	1.05	1.06	1.05	1.06	1.04	1.06	1.06	0.999	1.04	1	0.911	0.689	0.714	0.672	0.608	0	7.53	3.2	1.04	0.656	-0.609	0.945	0.988	0.0443	0.932	0.00894	0.0188	0.945	0.158	151
COLO-680N_ELCPK	1	1.02	1.05	1.05	1.03	1.02	0.99	1	0.997	0.972	1.07	1.03	0.923	0.643	0.657	0.683	0.779	1	1.02	1.05	1.05	1.03	1.02	0.99	1	0.997	0.972	1.07	1.03	0.923	0.643	0.657	0.683	0.779	0	7.56	10	1.02	0.69	-0.534	0.934	0.979	0.323	84.1	0.0113	0.0225	0.936	0.142	69.1
ECC12_ELCPK	1	1.05	1.05	1.06	1.04	1.06	1.02	1.06	1.07	1	1.04	1.05	0.981	0.215	0.183	0.177	0.132	1	1.05	1.05	1.06	1.04	1.06	1.02	1.06	1.07	1	1.04	1.05	0.981	0.215	0.183	0.177	0.132	0	7.46	7.76	1.04	0.164	-2.61	0.836	0.991	0.0201	1.02	0.00691	0.0139	0.834	0.366	1.3e+03
HCC-95_ELCPK	1	1.07	1.04	1.06	1.06	1.06	1.05	1.08	0.999	0.986	1.08	1.05	1	0.77	0.781	0.676	0.581	1	1.07	1.04	1.06	1.06	1.06	1.05	1.08	0.999	0.986	1.08	1.05	1	0.77	0.781	0.676	0.581	0	7.22	1.64	1.05	0.594	-0.705	0.965	0.972	0.123	0.597	0.0142	0.0621	0.962	0.152	58.2
JMSU-1_ELCPK	1	1.05	1.04	1.08	1.09	1.04	1.08	1.06	1	1.03	1.12	1.11	1.12	0.413	0.397	0.335	0.245	1	1.05	1.04	1.08	1.09	1.04	1.08	1.06	1	1.03	1.12	1.11	1.12	0.413	0.397	0.335	0.245	0	7.39	10	1.06	0.325	-1.62	0.903	0.965	0.127	14.8	0.0143	0.0285	0.895	0.307	211
RH-41_ELCPK	1	0.915	0.947	0.882	0.951	0.933	0.965	0.985	0.92	0.887	0.932	0.928	0.564	0.129	0.107	0.117	0.129	1	0.915	0.947	0.882	0.951	0.933	0.965	0.985	0.92	0.887	0.932	0.928	0.564	0.129	0.107	0.117	0.129	0	7.59	6.21	0.938	0.117	-3.09	0.722	0.981	0.0141	3.57	0.00958	0.0184	0.723	0.346	621
WSU-DLCL2_ELCPK	1	1	1.06	1.05	1.09	1.09	1.05	1.11	1.06	1.09	1.09	1.08	0.748	0.0214	0.0165	0.0172	0.0125	1	1	1.06	1.05	1.09	1.09	1.05	1.11	1.06	1.09	1.09	1.08	0.748	0.0214	0.0165	0.0172	0.0125	0	7.56	9.29	1.07	0.0159	-5.97	0.795	0.983	0.06	14.1	0.00948	0.0189	0.8	0.442	1e+03
23132-87_ELCPK	1	1.03	1.07	1.04	1.1	1.05	1.01	1.02	1.13	1.1	1.01	1.15	0.977	0.123	0.144	0.2	0.138	1	1.03	1.07	1.04	1.1	1.05	1.01	1.02	1.13	1.1	1.01	1.15	0.977	0.123	0.144	0.2	0.138	0	7.5	10	1.06	0.149	-2.74	0.836	0.962	0.0991	9.87	0.0143	0.0286	0.84	0.385	332
8305C_ELCPK	1	1.08	1.07	1.08	1.04	1.03	1.09	0.999	1.04	0.951	0.935	0.829	0.461	0.27	0.299	0.25	0.317	1	1.08	1.07	1.08	1.04	1.03	1.09	0.999	1.04	0.951	0.935	0.829	0.461	0.27	0.299	0.25	0.317	0	7.79	2.54	1.04	0.272	-1.87	0.802	0.97	0.0372	0.451	0.0137	0.0247	0.808	0.324	313
BHY_ELCPK	1	1.06	0.98	1.01	0.974	1.03	1.01	0.938	0.891	1.07	1.01	0.951	0.697	0.638	0.602	0.54	0.604	1	1.06	0.98	1.01	0.974	1.03	1.01	0.938	0.891	1.07	1.01	0.951	0.697	0.638	0.602	0.54	0.604	0	7.71	3.97	0.998	0.592	-0.756	0.88	0.965	0.0648	1.73	0.015	0.0259	0.883	0.179	69.6
JIMT-1_ELCPK	1	1.03	1.05	1.03	1.02	1.05	1	1.04	1.03	1	1.04	1.05	1.03	0.548	0.554	0.355	0.346	1	1.03	1.05	1.03	1.02	1.05	1	1.04	1.03	1	1.04	1.05	1.03	0.548	0.554	0.355	0.346	0	7.38	7.2	1.03	0.417	-1.26	0.897	0.964	0.0604	5.27	0.0143	0.0287	0.893	0.25	138
KMRC-20_ELCPK	1	1.01	0.997	1.04	1.02	0.996	0.95	0.993	0.945	1.04	1.03	1.01	0.83	0.664	0.676	0.764	0.732	1	1.01	0.997	1.04	1.02	0.996	0.95	0.993	0.945	1.04	1.03	1.01	0.83	0.664	0.676	0.764	0.732	0	7.62	10	1	0.709	-0.496	0.923	0.982	0.251	160	0.0108	0.0189	0.923	0.129	67.1
SNU-1076_ELCPK	1	1.01	1.04	0.978	1.01	1.04	1.05	1.03	1.02	0.995	1.01	1.01	0.623	0.213	0.16	0.226	0.373	1	1.01	1.04	0.978	1.01	1.04	1.05	1.03	1.02	0.995	1.01	1.01	0.623	0.213	0.16	0.226	0.373	0	7.6	10	1.02	0.243	-2.04	0.81	0.963	0.0157	84.1	0.0141	0.0262	0.811	0.33	261
SNU-1196_ELCPK	1	1.03	1.05	1.03	1.04	1.06	1.01	1.06	1.05	1.01	1.04	1.02	1.05	0.709	0.876	0.69	0.653	1	1.03	1.05	1.03	1.04	1.06	1.01	1.06	1.05	1.01	1.04	1.02	1.05	0.709	0.876	0.69	0.653	0	7.45	10	1.04	0.73	-0.454	0.965	0.964	0.195	12.9	0.015	0.03	0.964	0.136	34.1
SNU-8_ELCPK	1	1.05	1.05	1.01	0.986	1.09	1.04	1.04	0.954	1.03	1.07	1.01	0.826	0.46	0.312	0.35	0.312	1	1.05	1.05	1.01	0.986	1.09	1.04	1.04	0.954	1.03	1.07	1.01	0.826	0.46	0.312	0.35	0.312	0	7.48	3.49	1.03	0.321	-1.64	0.859	0.979	0.0296	0.643	0.011	0.0234	0.858	0.284	319
A375_ELCPK	1	1.11	1.11	1.09	1.08	1.13	1.07	1.08	1.09	1.03	1.04	1.04	0.761	0.514	0.532	0.411	0.339	1	1.11	1.11	1.09	1.08	1.13	1.07	1.08	1.09	1.03	1.04	1.04	0.761	0.514	0.532	0.411	0.339	0	7.56	2.19	1.08	0.401	-1.31	0.908	0.967	0.0527	0.504	0.0151	0.0343	0.909	0.27	171
A549_ELCPK	1	1.03	1.03	1.01	1.01	1.04	0.991	1.03	0.997	0.985	1	1.01	0.934	0.694	0.689	0.468	0.381	1	1.03	1.03	1.01	1.01	1.04	0.991	1.03	0.997	0.985	1	1.01	0.934	0.694	0.689	0.468	0.381	0	7.05	1.28	1.02	0.291	-1.38	0.906	0.98	0.123	0.283	0.0119	0.0965	0.9	0.202	164
NCI-H2009_ELCPK	1	1.07	1.09	0.937	0.98	1.17	1.08	0.973	1.01	1.04	0.992	0.98	0.903	0.227	0.249	0.248	0.343	1	1.07	1.09	0.937	0.98	1.17	1.08	0.973	1.01	1.04	0.992	0.98	0.903	0.227	0.249	0.248	0.343	0	7.53	10	1.03	0.266	-1.91	0.836	0.935	0.206	28.8	0.0187	0.0374	0.84	0.324	135
SNU-1079_ELCPK	1	0.938	0.898	0.965	0.997	0.925	0.867	0.91	0.833	0.816	1.05	0.732	0.609	0.398	0.401	0.371	0.373	1	0.938	0.898	0.965	0.997	0.925	0.867	0.91	0.833	0.816	1.05	0.732	0.609	0.398	0.401	0.371	0.373	0	7.7	2.48	0.925	0.374	-1.42	0.767	0.914	0.0871	1.03	0.0226	0.0433	0.769	0.235	56.1
COLO-741_ELCPK	1	0.982	0.91	0.928	0.912	1.09	1.12	0.894	1.04	1.1	0.748	0.784	0.589	0.369	0.394	0.354	0.362	1	0.982	0.91	0.928	0.912	1.09	1.12	0.894	1.04	1.1	0.748	0.784	0.589	0.369	0.394	0.354	0.362	0	7.8	1.73	0.994	0.349	-1.51	0.794	0.87	0.121	0.711	0.0304	0.0611	0.799	0.271	46.9
DEL_ELCPK	1	1.06	1.01	0.968	0.982	0.987	1.02	0.994	0.986	0.968	0.935	0.951	0.204	0.0505	0.0464	0.0341	0.0219	1	1.06	1.01	0.968	0.982	0.987	1.02	0.994	0.986	0.968	0.935	0.951	0.204	0.0505	0.0464	0.0341	0.0219	0	7.71	6.26	0.992	0.0374	-4.74	0.715	0.986	0.0196	1.01	0.00853	0.0142	0.718	0.42	1.23e+03
HARA_ELCPK	1	0.985	1.06	1.02	1.01	1.04	1.03	0.989	1.04	0.995	1.03	0.954	0.853	0.244	0.217	0.205	0.239	1	0.985	1.06	1.02	1.01	1.04	1.03	0.989	1.04	0.995	1.03	0.954	0.853	0.244	0.217	0.205	0.239	0	7.51	6.73	1.01	0.219	-2.19	0.818	0.987	0.0252	1.73	0.00812	0.0163	0.819	0.332	771
HCC-15_ELCPK	1	0.922	0.999	0.968	0.943	0.951	0.998	0.948	0.973	0.919	1.03	0.943	0.513	0.635	0.622	0.673	0.649	1	0.922	0.999	0.968	0.943	0.951	0.998	0.948	0.973	0.919	1.03	0.943	0.513	0.635	0.622	0.673	0.649	0	7.82	10	0.969	0.618	-0.694	0.858	0.967	0.328	32.9	0.0141	0.0234	0.864	0.164	63.8
KP-4_ELCPK	1	0.936	0.946	0.975	0.987	0.955	0.933	1.01	0.993	0.871	0.946	0.874	0.501	0.388	0.418	0.397	0.255	1	0.936	0.946	0.975	0.987	0.955	0.933	1.01	0.993	0.871	0.946	0.874	0.501	0.388	0.418	0.397	0.255	0	7.73	3.83	0.96	0.36	-1.47	0.783	0.961	0.0447	1.05	0.015	0.0258	0.787	0.261	155
LU-99A_ELCPK	1	0.99	1.08	1.02	1.01	0.995	0.985	0.975	1.01	1	0.98	0.95	0.498	0.378	0.383	0.293	0.218	1	0.99	1.08	1.02	1.01	0.995	0.985	0.975	1.01	1	0.98	0.95	0.498	0.378	0.383	0.293	0.218	0	7.7	4.22	1.01	0.312	-1.68	0.806	0.97	0.0329	1.04	0.0133	0.0228	0.809	0.299	259
NCI-H1155_ELCPK	1	1.05	0.998	0.885	0.932	1.02	1.09	0.939	0.904	0.957	0.926	0.923	0.275	0.172	0.146	0.104	0.0885	1	1.05	0.998	0.885	0.932	1.02	1.09	0.939	0.904	0.957	0.926	0.923	0.275	0.172	0.146	0.104	0.0885	0	7.72	5.66	0.974	0.126	-2.99	0.727	0.936	0.0422	1.75	0.0182	0.0304	0.731	0.375	213
NCI-H1581_ELCPK	1	0.962	0.952	0.971	1.05	0.95	0.949	0.976	0.976	0.999	0.968	0.997	0.573	0.502	0.512	0.459	0.234	1	0.962	0.952	0.971	1.05	0.95	0.949	0.976	0.976	0.999	0.968	0.997	0.573	0.502	0.512	0.459	0.234	0	7.65	10	0.979	0.427	-1.23	0.826	0.927	0.427	96.5	0.0205	0.0341	0.825	0.248	69.6
NCI-H2106_ELCPK	1	0.792	0.868	0.861	0.858	0.803	0.829	0.739	0.87	0.828	0.748	0.73	0.544	0.542	0.547	0.44	0.423	1	0.792	0.868	0.861	0.858	0.803	0.829	0.739	0.87	0.828	0.748	0.73	0.544	0.542	0.547	0.44	0.423	0	7.65	0.869	0.861	0.394	-1.22	0.728	0.931	0.309	0.402	0.0266	0.101	0.731	0.164	33.9
NCI-H358_ELCPK	1	1.08	1.09	1.03	1.02	1.08	1.11	0.989	0.97	0.996	0.95	0.742	0.463	0.357	0.418	0.283	0.413	1	1.08	1.09	1.03	1.02	1.08	1.11	0.989	0.97	0.996	0.95	0.742	0.463	0.357	0.418	0.283	0.413	0	7.89	2.52	1.04	0.361	-1.47	0.815	0.96	0.048	0.613	0.0163	0.0276	0.823	0.294	187
DLD-1_ELCPK	1	1.04	1.09	1.08	1.09	1.13	1.08	1.12	1.12	1.06	1.09	1.07	1.03	0.648	0.573	0.662	0.642	1	1.04	1.09	1.08	1.09	1.13	1.08	1.12	1.12	1.06	1.09	1.07	1.03	0.648	0.573	0.662	0.642	0	7.48	7.42	1.08	0.626	-0.676	0.973	0.98	0.0624	3.38	0.0111	0.0224	0.973	0.193	134
EM-2_ELCPK	1	0.892	0.949	0.89	0.939	0.953	0.899	0.913	0.921	0.774	0.773	0.683	0.35	0.311	0.265	0.146	0.11	1	0.892	0.949	0.89	0.939	0.953	0.899	0.913	0.921	0.774	0.773	0.683	0.35	0.311	0.265	0.146	0.11	0	7.75	1.18	0.934	0.112	-2.92	0.686	0.953	0.0813	0.216	0.0187	0.0494	0.692	0.308	206
JURL-MK1_ELCPK	1	0.952	0.951	0.932	0.953	0.975	0.951	1	0.967	0.965	0.984	0.943	0.702	0.0669	0.0624	0.0341	0.0279	1	0.952	0.951	0.932	0.953	0.975	0.951	1	0.967	0.965	0.984	0.943	0.702	0.0669	0.0624	0.0341	0.0279	0	7.54	6.25	0.965	0.0404	-4.63	0.732	0.992	0.0145	1.23	0.00617	0.0124	0.733	0.386	1.82e+03
P12-ICHIKAWA_ELCPK	1	0.96	0.954	0.977	0.968	1	0.957	1.01	0.961	0.931	0.962	0.914	0.835	0.0572	0.0447	0.0753	0.0305	1	0.96	0.954	0.977	0.968	1	0.957	1.01	0.961	0.931	0.962	0.914	0.835	0.0572	0.0447	0.0753	0.0305	0	7.52	9.32	0.966	0.0498	-4.33	0.739	0.987	0.05	5.48	0.00801	0.016	0.743	0.386	1.07e+03
KE-37_ELCPK	1	1.05	1.1	0.947	0.993	0.996	1.06	1.03	0.984	1.08	0.982	0.962	1.01	0.0685	0.0552	0.0672	0.0524	1	1.05	1.1	0.947	0.993	0.996	1.06	1.03	0.984	1.08	0.982	0.962	1.01	0.0685	0.0552	0.0672	0.0524	0	7.45	10	1.02	0.0528	-4.24	0.794	0.966	0.0542	3.59	0.0132	0.0264	0.791	0.407	438
KMS-21BM_ELCPK	1	0.874	0.905	0.832	0.86	0.98	0.923	0.779	0.906	0.893	1	0.863	0.299	0.0468	0.0377	0.0316	0.019	1	0.874	0.905	0.832	0.86	0.98	0.923	0.779	0.906	0.893	1	0.863	0.299	0.0468	0.0377	0.0316	0.019	0	7.67	5.33	0.905	0.0313	-5	0.659	0.926	0.0375	2.41	0.0186	0.0316	0.662	0.38	207
Li-7_ELCPK	1	0.967	1.04	0.974	1.03	0.948	0.959	0.967	0.952	0.942	1	0.918	0.701	0.395	0.406	0.402	0.363	1	0.967	1.04	0.974	1.03	0.948	0.959	0.967	0.952	0.942	1	0.918	0.701	0.395	0.406	0.402	0.363	0	7.59	3.97	0.978	0.383	-1.39	0.82	0.983	0.0254	1.14	0.00984	0.0189	0.821	0.249	314
MHH-NB-11_ELCPK	1	0.869	0.919	0.712	0.894	1.25	0.957	1	1.03	0.829	0.898	0.543	0.0709	0.0408	0.0303	0.0158	0.0216	1	0.869	0.919	0.712	0.894	1.25	0.957	1	1.03	0.829	0.898	0.543	0.0709	0.0408	0.0303	0.0158	0.0216	0	7.9	3.95	0.947	0.0234	-5.41	0.641	0.718	0.0609	2.49	0.0373	0.0596	0.652	0.422	65.6
MOLM-13_ELCPK	1	0.95	0.978	0.913	0.893	0.987	1.01	0.946	0.944	0.989	1.01	0.888	0.565	0.0244	0.0187	0.02	0.0185	1	0.95	0.978	0.913	0.893	0.987	1.01	0.946	0.944	0.989	1.01	0.888	0.565	0.0244	0.0187	0.02	0.0185	0	7.58	4.97	0.96	0.0112	-6.48	0.713	0.973	0.0169	1.49	0.0112	0.022	0.715	0.397	597
NCI-H1975_ELCPK	1	1.01	1.05	0.966	1.1	0.989	0.93	0.913	0.76	1.03	1.13	0.906	0.213	0.229	0.367	0.16	0.153	1	1.01	1.05	0.966	1.1	0.989	0.93	0.913	0.76	1.03	1.13	0.906	0.213	0.229	0.367	0.16	0.153	0	7.83	10	0.989	0.224	-2.16	0.747	0.829	0.349	37.9	0.0302	0.05	0.759	0.357	66.4
NCI-H28_ELCPK	1	1.06	0.963	1.03	0.917	0.944	1.02	1.03	1.06	1.01	0.927	1.02	0.4	0.0999	0.113	0.0897	0.0885	1	1.06	0.963	1.03	0.917	0.944	1.02	1.03	1.06	1.01	0.927	1.02	0.4	0.0999	0.113	0.0897	0.0885	0	7.63	10	0.998	0.0978	-3.35	0.752	0.964	0.158	53.5	0.0137	0.0231	0.751	0.39	404
639-V_ELCPK	1	1.17	1.11	1.17	1.09	1.1	1.07	1.09	1.21	1.2	1.14	1.05	1.05	0.957	0.931	0.758	0.623	1	1.17	1.11	1.17	1.09	1.1	1.07	1.09	1.21	1.2	1.14	1.05	1.05	0.957	0.931	0.758	0.623	0	6.62	1.05	1.12	0.338	-0.679	1.05	0.957	0.686	0.595	0.0195	0.609	1.04	0.15	32.4
BxPC-3_ELCPK	1	0.974	0.967	1.02	0.994	0.986	0.936	0.982	0.981	0.742	0.826	0.799	0.416	0.174	0.153	0.186	0.14	1	0.974	0.967	1.02	0.994	0.986	0.936	0.982	0.981	0.742	0.826	0.799	0.416	0.174	0.153	0.186	0.14	0	7.74	1.95	0.963	0.132	-2.9	0.717	0.912	0.0674	0.497	0.0229	0.0464	0.722	0.341	129
CML-T1_ELCPK	1	0.973	0.971	1.02	1.06	0.995	0.994	1.03	0.997	1.04	0.995	0.928	0.937	0.254	0.229	0.205	0.156	1	0.973	0.971	1.02	1.06	0.995	0.994	1.03	0.997	1.04	0.995	0.928	0.937	0.254	0.229	0.205	0.156	0	7.45	7.22	1	0.196	-2.35	0.812	0.981	0.029	1.36	0.01	0.0201	0.811	0.334	512
GSS_ELCPK	1	1.23	1.37	1.18	1.13	1.31	1.15	1.28	1.26	1.4	1.32	1.09	1.16	0.372	0.321	0.359	0.215	1	1.23	1.37	1.18	1.13	1.31	1.15	1.28	1.26	1.4	1.32	1.09	1.16	0.372	0.321	0.359	0.215	0	7.45	7.12	1.23	0.298	-1.75	1.01	0.832	0.0808	3.74	0.0329	0.0662	1.01	0.397	63.1
HCC-366_ELCPK	1	0.969	0.975	0.991	1.04	0.973	0.985	1	1	1	1.05	0.98	0.909	0.258	0.231	0.264	0.388	1	0.969	0.975	0.991	1.04	0.973	0.985	1	1	1	1.05	0.98	0.909	0.258	0.231	0.264	0.388	0	7.52	10	0.998	0.284	-1.82	0.821	0.973	0.123	14.5	0.0119	0.0238	0.825	0.302	294
KURAMOCHI_ELCPK	1	1.02	1.02	1.08	1.02	0.998	1	1	1.04	1.04	0.999	1.06	0.986	0.804	0.768	0.765	0.673	1	1.02	1.02	1.08	1.02	0.998	1	1	1.04	1.04	0.999	1.06	0.986	0.804	0.768	0.765	0.673	0	7.41	4.22	1.02	0.732	-0.45	0.958	0.986	0.0565	1.66	0.00926	0.0195	0.957	0.118	72.3
LS-513_ELCPK	1	1.14	1.13	1.06	1.12	1.16	1.07	1.01	1.1	1.11	1.09	1.12	1.16	0.415	0.358	0.321	0.214	1	1.14	1.13	1.06	1.12	1.16	1.07	1.01	1.1	1.11	1.09	1.12	1.16	0.415	0.358	0.321	0.214	0	7.38	10	1.1	0.297	-1.75	0.924	0.954	0.148	19.6	0.0164	0.0328	0.915	0.331	185
ONCO-DG-1_ELCPK	1	1.11	1.08	1.14	1.07	1.12	1.1	1.08	1.08	1.04	1.03	1.05	0.552	0.313	0.264	0.231	0.265	1	1.11	1.08	1.14	1.07	1.12	1.1	1.08	1.08	1.04	1.03	1.05	0.552	0.313	0.264	0.231	0.265	0	7.65	4.78	1.08	0.263	-1.93	0.852	0.978	0.0219	1.32	0.0114	0.0198	0.854	0.349	469
ONS-76_ELCPK	1	0.981	1.03	1.01	1.01	1.05	0.99	1.03	1.03	1.06	1.06	1.04	0.996	0.661	0.662	0.616	0.421	1	0.981	1.03	1.01	1.01	1.05	0.99	1.03	1.03	1.06	1.06	1.04	0.996	0.661	0.662	0.616	0.421	0	7.4	5.29	1.02	0.563	-0.829	0.921	0.957	0.0626	2.67	0.016	0.0326	0.919	0.19	61.9
SK-CO-1_ELCPK	1	1.25	1.27	1.27	1.3	1.29	1.22	1.25	1.26	1.23	1.18	1.2	0.696	0.47	0.396	0.494	0.455	1	1.25	1.27	1.27	1.3	1.29	1.22	1.25	1.26	1.23	1.18	1.2	0.696	0.47	0.396	0.494	0.455	0	7.67	5.02	1.23	0.451	-1.15	1.01	0.926	0.0497	2.8	0.023	0.0391	1.01	0.341	108
SW48_ELCPK	1	1.1	1.19	1.13	1.07	1.12	1.18	1.1	1.2	1.1	1.09	1.03	0.528	0.103	0.0796	0.111	0.132	1	1.1	1.19	1.13	1.07	1.12	1.18	1.1	1.2	1.1	1.09	1.03	0.528	0.103	0.0796	0.111	0.132	0	7.64	4.01	1.12	0.0968	-3.37	0.836	0.955	0.0251	1.04	0.0164	0.0295	0.839	0.431	351
VM-CUB-1_ELCPK	1	1.07	1.02	0.988	1.01	1.07	1	1.04	1.01	1.02	1.02	1.01	0.82	0.471	0.496	0.487	0.448	1	1.07	1.02	0.988	1.01	1.07	1	1.04	1.01	1.02	1.02	1.01	0.82	0.471	0.496	0.487	0.448	0	7.58	10	1.02	0.475	-1.07	0.88	0.99	0.105	45.2	0.00736	0.0146	0.882	0.231	456
HCC-78_ELCPK	1	1.06	1.01	1	1.03	1.06	0.903	0.994	1.01	1.01	1.08	0.933	0.617	0.501	0.507	0.496	0.45	1	1.06	1.01	1	1.03	1.06	0.903	0.994	1.01	1.01	1.08	0.933	0.617	0.501	0.507	0.496	0.45	0	7.72	4.07	1.01	0.486	-1.04	0.86	0.972	0.044	1.15	0.0131	0.0225	0.863	0.231	156
HT_ELCPK	1	1.12	1.13	1.06	1.08	1.13	1.15	1.09	1.05	1.04	1.04	1.02	0.755	0.192	0.172	0.0866	0.0525	1	1.12	1.13	1.06	1.08	1.13	1.15	1.09	1.05	1.04	1.04	1.02	0.755	0.192	0.172	0.0866	0.0525	0	7.53	3.76	1.08	0.0939	-3.41	0.834	0.962	0.0265	0.757	0.0145	0.0299	0.834	0.403	370
NCI-H727_ELCPK	1	1.03	1.03	0.787	0.84	1.01	0.943	0.91	0.959	0.941	0.918	0.789	0.858	0.579	0.583	0.585	0.731	1	1.03	1.03	0.787	0.84	1.01	0.943	0.91	0.959	0.941	0.918	0.789	0.858	0.579	0.583	0.585	0.731	0	7.55	10	0.93	0.619	-0.692	0.851	0.885	0.759	147	0.0251	0.0501	0.852	0.151	12.5
NCO2_ELCPK	1	1.27	1.2	1.19	1.26	1.08	1.16	1.47	1.24	0.997	1.09	1.1		0.17	0.146	0.12	0.0856	1	1.27	1.2	1.19	1.26	1.08	1.16	1.47	1.24	0.997	1.09	1.1		0.17	0.146	0.12	0.0856	0	7.63	3.42	1.18	0.111	-3.17	0.888	0.794	0.164	1.8	0.0384	0.0767	0.911	0.464	69.4
P31-FUJ_ELCPK	1	1.1	1.09	0.969	0.999	1.08	1.05	1.1	0.985	1.01	1.04	0.945	0.937	0.066	0.0445	0.0373	0.0285	1	1.1	1.09	0.969	0.999	1.08	1.05	1.1	0.985	1.01	1.04	0.945	0.937	0.066	0.0445	0.0373	0.0285	0	7.48	8.25	1.03	0.0365	-4.78	0.792	0.959	0.0454	2.92	0.0144	0.0288	0.793	0.418	387
PEER_ELCPK	1	1.12	1.15	1.02	1.08	1.01	1.04	1.04	0.993	0.981	0.905	0.862	0.432	0.0564	0.0509	0.041	0.0309	1	1.12	1.15	1.02	1.08	1.01	1.04	1.04	0.993	0.981	0.905	0.862	0.432	0.0564	0.0509	0.041	0.0309	0	7.68	2.54	1.04	0.0197	-5.62	0.749	0.945	0.0367	0.461	0.0178	0.0344	0.754	0.422	304
RPMI-8402_ELCPK	1	1.1	1.11	1.15	1.14	1.05	1.08	1.01	1.06	1	1.06	1.07	1.02	0.14	0.121	0.154	0.0954	1	1.1	1.11	1.15	1.14	1.05	1.08	1.01	1.06	1	1.06	1.07	1.02	0.14	0.121	0.154	0.0954	0	7.47	10	1.07	0.123	-3.02	0.844	0.964	0.0658	4.81	0.0139	0.0278	0.845	0.4	379
SHP-77_ELCPK	1	1.09	1.06	0.981	1.04	1.05	0.972	0.925	0.956	1.03	1.02	0.988	1	0.0679	0.0628	0.066	0.0843	1	1.09	1.06	0.981	1.04	1.05	0.972	0.925	0.956	1.03	1.02	0.988	1	0.0679	0.0628	0.066	0.0843	0	7.45	10	1.01	0.0635	-3.98	0.79	0.966	0.0553	3.64	0.0132	0.0263	0.788	0.4	425
SNU-620_ELCPK	1	1.1	1.14	1.16	1.21	1.12	1.1	1.13	1.15	1.12	1.14	1.14	1.09	0.164	0.161	0.0711	0.0605	1	1.1	1.14	1.16	1.21	1.12	1.1	1.13	1.15	1.12	1.14	1.14	1.09	0.164	0.161	0.0711	0.0605	0	7.43	8.66	1.13	0.0974	-3.36	0.89	0.963	0.0429	2.56	0.0146	0.0292	0.886	0.431	402
SU-DHL-1_ELCPK	1	1.13	1.13	1.1	1.03	1.12	1.06	1.06	1.1	0.999	1.05	0.992	0.757	0.341	0.356	0.325	0.246	1	1.13	1.13	1.1	1.03	1.12	1.06	1.06	1.1	0.999	1.05	0.992	0.757	0.341	0.356	0.325	0.246	0	7.57	3.54	1.07	0.298	-1.75	0.87	0.962	0.0339	1	0.0151	0.0303	0.871	0.319	219
COLO-205_ELCPK	1	1.02	1.03	1.06	1.02	1.04	0.963	1.04	1.06	0.961	1.02	0.974	0.975	0.2	0.182	0.2	0.264	1	1.02	1.03	1.06	1.02	1.04	0.963	1.04	1.06	0.961	1.02	0.974	0.975	0.2	0.182	0.2	0.264	0	7.48	10	1.02	0.209	-2.26	0.823	0.979	0.064	5.08	0.0106	0.0211	0.824	0.341	481
DOHH-2_ELCPK	1	1	0.911	0.81	1.11	0.709	0.895	1.04	0.945	0.888	1.03	1.1	0.633	0.0986	0.0831	0.111	0.0997	1	1	0.911	0.81	1.11	0.709	0.895	1.04	0.945	0.888	1.03	1.1	0.633	0.0986	0.0831	0.111	0.0997	0	7.58	10	0.954	0.0977	-3.36	0.73	0.789	0.284	126	0.0316	0.0625	0.733	0.373	60.5
EHEB_ELCPK	1	1.02	1.06	1.14	1.03	1.06	1.13	1.04	1.16	1.08	1.15	1.04	0.771	0.366	0.315	0.272	0.282	1	1.02	1.06	1.14	1.03	1.06	1.13	1.04	1.16	1.08	1.15	1.04	0.771	0.366	0.315	0.272	0.282	0	7.55	3.81	1.08	0.287	-1.8	0.878	0.963	0.0321	1.07	0.0148	0.0301	0.878	0.327	234
Ki-JK_ELCPK	1	0.904	0.942	0.955	0.859	0.939	0.984	0.942	0.864	0.792	0.913	0.684	0.404	0.258	0.254	0.23	0.14	1	0.904	0.942	0.955	0.859	0.939	0.984	0.942	0.864	0.792	0.913	0.684	0.404	0.258	0.254	0.23	0.14	0	7.77	2.11	0.926	0.197	-2.34	0.704	0.941	0.0584	0.503	0.0185	0.0354	0.71	0.304	155
LCLC-103H_ELCPK	1	1.07	1.01	1.02	0.992	1.12	1.05	1.03	1.04	0.99	1.03	0.994	0.648	0.488	0.506	0.369	0.312	1	1.07	1.01	1.02	0.992	1.12	1.05	1.03	1.04	0.99	1.03	0.994	0.648	0.488	0.506	0.369	0.312	0	7.63	2.75	1.04	0.393	-1.35	0.861	0.959	0.0505	0.789	0.0162	0.032	0.863	0.267	140
NCI-H2405_ELCPK	1	1.02	0.954	1.05	1.06	1.01	1.04	0.966	0.932	0.89	0.844	0.898	0.685	0.488	0.575	0.503	0.409	1	1.02	0.954	1.05	1.06	1.01	1.04	0.966	0.932	0.89	0.844	0.898	0.685	0.488	0.575	0.503	0.409	0	7.65	0.902	1.02	0.392	-1.2	0.84	0.951	0.196	0.277	0.0235	0.0871	0.843	0.215	75.9
NCI-H650_ELCPK	1	0.99	0.95	0.963	0.993	0.959	0.925	0.959	1.03	0.973	0.977	0.854	0.72	0.652	0.678	0.665	0.533	1	0.99	0.95	0.963	0.993	0.959	0.925	0.959	1.03	0.973	0.977	0.854	0.72	0.652	0.678	0.665	0.533	0	7.77	2.43	0.977	0.624	-0.68	0.869	0.976	0.078	0.871	0.0129	0.0237	0.872	0.151	74.1
QGP-1_ELCPK	1	1.01	1.04	1	0.939	1.03	1.03	1.03	1.03	0.951	0.963	0.932	0.886	0.716	0.714	0.576	0.608	1	1.01	1.04	1	0.939	1.03	1.03	1.03	1.03	0.951	0.963	0.932	0.886	0.716	0.714	0.576	0.608	0	7.4	1.29	1.01	0.568	-0.763	0.91	0.981	0.122	0.36	0.0123	0.0493	0.909	0.151	93.3
RL95-2_ELCPK	1	0.961	1.02	0.932	0.932	0.965	0.923	0.97	1	0.985	0.969	0.906	0.902	0.272	0.267	0.225	0.133	1	0.961	1.02	0.932	0.932	0.965	0.923	0.97	1	0.985	0.969	0.906	0.902	0.272	0.267	0.225	0.133	0	7.45	6.83	0.964	0.208	-2.27	0.788	0.971	0.0349	1.55	0.0121	0.0243	0.786	0.314	310
SNU-1066_ELCPK	1	0.961	0.981	0.964	0.975	0.988	0.964	0.982	1.01	0.959	1	0.942	0.807	0.542	0.572	0.632	0.699	1	0.961	0.981	0.964	0.975	0.988	0.964	0.982	1.01	0.959	1	0.942	0.807	0.542	0.572	0.632	0.699	0	7.6	10	0.977	0.611	-0.711	0.88	0.979	0.0869	133	0.0111	0.0213	0.881	0.158	91.9
SW 1353_ELCPK	1	0.871	1.01	0.991	0.975	0.982	0.962	0.948	0.959	0.969	0.899	0.825	0.944	0.518	0.463	0.404	0.442	1	0.871	1.01	0.991	0.975	0.982	0.962	0.948	0.959	0.969	0.899	0.825	0.944	0.518	0.463	0.404	0.442	0	7.39	8.5	0.95	0.436	-1.2	0.838	0.956	0.114	11	0.0153	0.0307	0.833	0.215	86.7
8505C_ELCPK	1	1.07	1.01	1.01	1	1.05	1.04	0.975	1.04	1.02	0.984	0.95	0.73	0.658	0.591	0.62	0.533	1	1.07	1.01	1.01	1	1.05	1.04	0.975	1.04	1.02	0.984	0.95	0.73	0.658	0.591	0.62	0.533	0	7.68	2.3	1.02	0.58	-0.784	0.897	0.986	0.0499	0.512	0.00989	0.0197	0.9	0.182	186
Calu-3_ELCPK	1	1.23	1.26	1.28	1.22	1.31	1.22	1.08	1.25	1.11	1.12	1.16	0.876	0.639	0.604	0.568	0.451	1	1.23	1.26	1.28	1.22	1.31	1.22	1.08	1.25	1.11	1.12	1.16	0.876	0.639	0.604	0.568	0.451	0	7.56	2.25	1.2	0.52	-0.94	1.02	0.9	0.0959	0.974	0.0277	0.0622	1.02	0.276	49.7
Daoy_ELCPK	1	1.04	1.01	1.03	1.06	1.03	1.01	1.04	1.04	1.03	1.01	0.99	0.491	0.167	0.141	0.0956	0.102	1	1.04	1.01	1.03	1.06	1.03	1.01	1.04	1.04	1.03	1.01	0.99	0.491	0.167	0.141	0.0956	0.102	0	7.64	4.3	1.03	0.117	-3.09	0.778	0.994	0.00928	0.492	0.00569	0.0102	0.781	0.384	2.32e+03
GB-1_ELCPK	1	1.02	1.02	1.01	1.01	1.04	0.993	1.04	1.04	1.03	1.02	1.01	0.866	0.768	0.746	0.67	0.599	1	1.02	1.02	1.01	1.01	1.04	0.993	1.04	1.04	1.03	1.02	1.01	0.866	0.768	0.746	0.67	0.599	0	7.38	1.52	1.02	0.618	-0.664	0.936	0.989	0.0819	0.351	0.00904	0.0324	0.935	0.142	140
HCC-1171_ELCPK	1	1.02	0.99	0.938	0.983	1.03	0.923	0.94	1.01	0.932	0.966	0.919	0.858	0.688	0.707	0.646	0.723	1	1.02	0.99	0.938	0.983	1.03	0.923	0.94	1.01	0.932	0.966	0.919	0.858	0.688	0.707	0.646	0.723	0	7.59	3.08	0.974	0.684	-0.548	0.898	0.978	0.0765	1.61	0.0118	0.0238	0.898	0.123	51.2
HCC-44_ELCPK	1	1.03	0.997	0.916	0.996	1.1	1.06	0.924	0.965	0.824	0.793	0.625	0.205	0.154	0.246	0.192	0.155	1	1.03	0.997	0.916	0.996	1.1	1.06	0.924	0.965	0.824	0.793	0.625	0.205	0.154	0.246	0.192	0.155	0	7.96	1.96	0.994	0.164	-2.61	0.707	0.911	0.0643	0.498	0.0239	0.0405	0.717	0.357	141
NCI-H211_ELCPK	1	1.03	1.07	0.971	0.973	0.992	1.03	0.969	0.962	0.938	0.963	0.949	0.436	0.235	0.228	0.174	0.0664	1	1.03	1.07	0.971	0.973	0.992	1.03	0.969	0.962	0.938	0.963	0.949	0.436	0.235	0.228	0.174	0.0664	0	7.67	4.26	0.992	0.168	-2.57	0.761	0.959	0.0297	1.16	0.0149	0.026	0.764	0.353	283
RERF-LC-AI_ELCPK	1	1.02	1.05	1.06	1.03	1.07	1.03	1.03	1.04	1.03	1.02	0.995	0.67	0.188	0.182	0.141	0.119	1	1.02	1.05	1.06	1.03	1.07	1.03	1.03	1.04	1.03	1.02	0.995	0.67	0.188	0.182	0.141	0.119	0	7.57	4.4	1.03	0.143	-2.8	0.803	0.993	0.011	0.605	0.00632	0.0125	0.805	0.369	1.64e+03
SBC-5_ELCPK	1	1.1	1.04	1.12	1.06	1.13	1.09	1.06	1.15	1.07	1.11	0.992	0.491	0.0566	0.053	0.0451	0.045	1	1.1	1.04	1.12	1.06	1.13	1.09	1.06	1.15	1.07	1.11	0.992	0.491	0.0566	0.053	0.0451	0.045	0	7.64	4	1.08	0.0391	-4.68	0.798	0.975	0.0177	0.754	0.012	0.0217	0.801	0.44	687
SF126_ELCPK	1	1.01	0.979	1.02	1.06	1.02	0.975	1.03	1.02	0.998	1.01	1.03	0.971	0.576	0.562	0.555	0.545	1	1.01	0.979	1.02	1.06	1.02	0.975	1.03	1.02	0.998	1.01	1.03	0.971	0.576	0.562	0.555	0.545	0	7.47	7.64	1.01	0.554	-0.852	0.904	0.993	0.0354	1.9	0.00623	0.0125	0.904	0.192	437
SNU-119_ELCPK	1	1.18	1.14	1.16	1.16	1.03	1.06	1.16	1.08	1.24	1.18	1.12	1.03	0.844	0.795	0.679	0.603	1	1.18	1.14	1.16	1.16	1.03	1.06	1.16	1.08	1.24	1.18	1.12	1.03	0.844	0.795	0.679	0.603	0	7.26	1.78	1.13	0.617	-0.662	1.03	0.939	0.145	0.856	0.0215	0.082	1.03	0.182	33.7
SNU-81_ELCPK	1	0.579	0.849	0.486	0.691	0.952	0.686	0.616	0.447	0.292	0.441	0.365	0.233	0.0716	0.108	0.0918	0.0598	1	0.579	0.849	0.486	0.691	0.952	0.686	0.616	0.447	0.292	0.441	0.365	0.233	0.0716	0.108	0.0918	0.0598	0	8.43	0.536	0.825	0.001	-3.98	0.45	0.42	0.547	0.328	0.113	0.213	0.469	0.296	19
SNU-182_ELCPK	1	1.06	0.953	0.765	1.03	0.908	0.959	0.895	0.874	0.907	0.995	0.894	0.496	0.245	0.258	0.248	0.238	1	1.06	0.953	0.765	1.03	0.908	0.959	0.895	0.874	0.907	0.995	0.894	0.496	0.245	0.258	0.248	0.238	0	7.66	4.76	0.94	0.244	-2.04	0.746	0.908	0.0497	2.92	0.0221	0.0382	0.748	0.303	92
TCCSUP_ELCPK	1	1.04	1.03	1.04	1.05	1.07	1.01	1.03	1.01	1.06	1.01	0.983	0.693	0.686	0.698	0.718	0.751	1	1.04	1.03	1.04	1.05	1.07	1.01	1.03	1.01	1.06	1.01	0.983	0.693	0.686	0.698	0.718	0.751	0	7.85	10	1.03	0.709	-0.496	0.928	0.991	0.248	33.1	0.00759	0.0126	0.934	0.147	186
CAMA-1_ELCPK	1	1.11	1.08	1.11	1.13	1.11	1.14	1.05	1.07	1.09	1.11	1.02	0.871	0.576	0.541	0.57	0.682	1	1.11	1.08	1.11	1.13	1.11	1.14	1.05	1.07	1.09	1.11	1.02	0.871	0.576	0.541	0.57	0.682	0	7.59	5.07	1.09	0.589	-0.764	0.956	0.967	0.0384	4.07	0.0145	0.028	0.957	0.213	99.9
Detroit562_ELCPK	1	1.1	1.1	1.09	1.08	1.08	1.08	1.09	1.04	1.11	1.14	1	0.953	0.508	0.504	0.46	0.509	1	1.1	1.1	1.09	1.08	1.08	1.08	1.09	1.04	1.11	1.14	1	0.953	0.508	0.504	0.46	0.509	0	7.51	6.41	1.08	0.489	-1.03	0.932	0.978	0.0448	2.89	0.0115	0.0232	0.933	0.247	209
HSC-3_ELCPK	1	1.05	1.03	1.06	1.05	1.06	1.03	1.05	1.07	1.02	1.05	1.02	0.96	0.558	0.541	0.522	0.52	1	1.05	1.03	1.06	1.05	1.06	1.03	1.05	1.07	1.02	1.05	1.02	0.96	0.558	0.541	0.522	0.52	0	7.49	6.31	1.04	0.527	-0.924	0.917	0.995	0.0234	1.13	0.0056	0.0113	0.917	0.214	671
MCF7_ELCPK	1	1.3	1.19	1.17	1.27	1.16	1.14	1.31	1.1	1.15	1.15	1.1	0.882	0.676	0.671	0.638	0.536	1	1.3	1.19	1.17	1.27	1.16	1.14	1.31	1.1	1.15	1.15	1.1	0.882	0.676	0.671	0.638	0.536	0	7.6	2.21	1.18	0.597	-0.741	1.02	0.912	0.106	1.03	0.0263	0.0571	1.03	0.242	42.6
SNU-1105_ELCPK	1	0.949	0.986	0.94	0.951	0.984	1	0.984	0.978	0.934	0.982	0.873	0.708	0.531	0.489	0.478	0.542	1	0.949	0.986	0.94	0.951	0.984	1	0.984	0.978	0.934	0.982	0.873	0.708	0.531	0.489	0.478	0.542	0	7.66	2.69	0.972	0.498	-1.01	0.84	0.989	0.0362	0.521	0.00847	0.0164	0.842	0.196	287
22RV1_ELCPK	1	0.966	0.987	0.991	0.945	0.965	0.938	0.902	0.881	0.921	0.992	0.924	0.689	0.463	0.434	0.318	0.228	1	0.966	0.987	0.991	0.945	0.965	0.938	0.902	0.881	0.921	0.992	0.924	0.689	0.463	0.434	0.318	0.228	0	7.47	1.93	0.958	0.281	-1.8	0.797	0.961	0.0625	0.457	0.0155	0.0413	0.797	0.255	146
769-P_ELCPK	1	1.04	1.02	1.04	1	1.01	0.959	0.999	1.03	0.976	0.971	0.99	0.957	0.483	0.483	0.522	0.536	1	1.04	1.02	1.04	1	1.01	0.959	0.999	1.03	0.976	0.971	0.99	0.957	0.483	0.483	0.522	0.536	0	7.51	10	1	0.505	-0.985	0.881	0.989	0.103	10.4	0.00801	0.016	0.883	0.211	316
COLO-699_ELCPK	1	0.994	0.999	1.01	0.965	0.948	0.942	0.931	0.854	0.828	0.784	0.775	0.716	0.207	0.221	0.272	0.277	1	0.994	0.999	1.01	0.965	0.948	0.942	0.931	0.854	0.828	0.784	0.775	0.716	0.207	0.221	0.272	0.277	0	7.57	10	0.919	0.244	-2.04	0.745	0.886	0.323	87.8	0.0234	0.0467	0.748	0.292	68.1
DOV13_ELCPK	1	1.15	1.15	1.06	1.17	1.23	1.16	1.21	1.23	1.11	1.09	1.09	0.957	0.737	0.69	0.71	0.623	1	1.15	1.15	1.06	1.17	1.23	1.16	1.21	1.23	1.11	1.09	1.09	0.957	0.737	0.69	0.71	0.623	0	7.55	2.41	1.14	0.661	-0.596	1.02	0.945	0.0952	1.11	0.0204	0.0454	1.02	0.198	46.1
ES-2_ELCPK	1	1.04	1.05	1.06	1.06	1.05	1.04	1.02	1.06	1.04	1.04	1	1.12	0.677	0.625	0.605	0.481	1	1.04	1.05	1.06	1.06	1.05	1.04	1.02	1.06	1.04	1.04	1	1.12	0.677	0.625	0.605	0.481	0	7.35	10	1.05	0.57	-0.811	0.945	0.976	0.212	40	0.012	0.0241	0.94	0.195	117
HCC1806_ELCPK	1	1	1	1.01	0.994	0.993	0.965	0.999	1.01	0.994	1	0.963	0.695	0.39	0.385	0.403	0.399	1	1	1	1.01	0.994	0.993	0.965	0.999	1.01	0.994	1	0.963	0.695	0.39	0.385	0.403	0.399	0	7.6	5.14	0.996	0.39	-1.36	0.835	0.997	0.00829	1.04	0.0042	0.00783	0.836	0.255	1.81e+03
HCC1954_ELCPK	1	0.939	0.876	0.826	0.753	0.855	0.768	0.936	0.805	0.866	0.827	0.796	0.497	0.249	0.197	0.238	0.268	1	0.939	0.876	0.826	0.753	0.855	0.768	0.936	0.805	0.866	0.827	0.796	0.497	0.249	0.197	0.238	0.268	0	7.64	3.63	0.859	0.23	-2.12	0.686	0.913	0.0547	1.68	0.0207	0.0378	0.688	0.27	83.9
HPAF-II_ELCPK	1	1.01	1.05	1.05	1.04	1.03	0.977	0.992	1.03	0.966	1.06	1.03	0.945	0.713	0.713	0.797	0.762	1	1.01	1.05	1.05	1.04	1.03	0.977	0.992	1.03	0.966	1.06	1.03	0.945	0.713	0.713	0.797	0.762	0	7.56	10	1.02	0.746	-0.423	0.949	0.984	0.341	78.8	0.0098	0.0196	0.95	0.118	63.3
KHM-1B_ELCPK	1	1.08	1.01	1.09	1.13	0.977	1.08	1.07	1.05	0.962	0.987	0.9	1	0.151	0.127	0.15	0.156	1	1.08	1.01	1.09	1.13	0.977	1.08	1.07	1.05	0.962	0.987	0.9	1	0.151	0.127	0.15	0.156	0	7.46	10	1.03	0.141	-2.83	0.82	0.941	0.0823	5.62	0.0176	0.0352	0.819	0.377	209
OVISE_ELCPK	1	1.06	1.03	1.02	1.01	1.05	0.979	1.01	1.01	0.953	0.937	0.97	0.916	0.594	0.603	0.656	0.637	1	1.06	1.03	1.02	1.01	1.05	0.979	1.01	1.01	0.953	0.937	0.97	0.916	0.594	0.603	0.656	0.637	0	7.55	10	1	0.622	-0.685	0.906	0.981	0.26	48.9	0.0106	0.0211	0.908	0.163	106
JVM-3_ELCPK	1	1.05	1.05	1.06	1	1.21	1.19	1.14	0.891	0.96	1.09	0.972	0.167	0.0854	0.093	0.0721	0.0784	1	1.05	1.05	1.06	1	1.21	1.19	1.14	0.891	0.96	1.09	0.972	0.167	0.0854	0.093	0.0721	0.0784	0	7.76	6.37	1.06	0.0821	-3.61	0.765	0.878	0.0567	2.22	0.0257	0.0428	0.772	0.442	145
SNU-C2A_ELCPK	1	0.859	0.901	0.818	0.952	0.964	0.868	0.973	0.984	0.899	0.912	0.933	0.729	0.419	0.362	0.338	0.306	1	0.859	0.901	0.818	0.952	0.964	0.868	0.973	0.984	0.899	0.912	0.933	0.729	0.419	0.362	0.338	0.306	0	7.51	3.69	0.923	0.333	-1.59	0.778	0.954	0.0484	1.25	0.0155	0.0323	0.778	0.243	114
U-2-OS_ELCPK	1	0.894	0.626	1.02	1.05	0.858	0.785	0.635	0.696	1.08	1.19	1.3	0.705	0.479	0.43	0.373	0.244	1	0.894	0.626	1.02	1.05	0.858	0.785	0.635	0.696	1.08	1.19	1.3	0.705	0.479	0.43	0.373	0.244	0	7.59	10	0.928	0.381	-1.39	0.784	0.307	0.694	411	0.0594	0.117	0.786	0.292	7.03
5637_ELCPK	1	0.913	0.9	0.803	0.794	0.922	0.824	0.841	0.832	0.739	0.722	0.619	0.163	0.104	0.097	0.147	0.229	1	0.913	0.9	0.803	0.794	0.922	0.824	0.841	0.832	0.739	0.722	0.619	0.163	0.104	0.097	0.147	0.229	0	7.86	3.58	0.851	0.135	-2.89	0.619	0.879	0.0568	1.55	0.0239	0.0395	0.626	0.321	93.6
CAL-12T_ELCPK	1	1.15	1.07	1.12	1.1	1.09	1.07	1.09	1.13	1.09	1.1	1.09	1.01	0.569	0.571	0.58	0.598	1	1.15	1.07	1.12	1.1	1.09	1.07	1.09	1.13	1.09	1.1	1.09	1.01	0.569	0.571	0.58	0.598	0	7.53	10	1.09	0.579	-0.789	0.963	0.984	0.163	22.7	0.0101	0.0202	0.967	0.218	212
DMS-79_ELCPK	1	1.58	1.41	1.22	0.919	0.998	1.24	1.08	0.902	1.09	1.01	0.856	0.845	0.57	0.576	0.523	0.701	1	1.58	1.41	1.22	0.919	0.998	1.24	1.08	0.902	1.09	1.01	0.856	0.845	0.57	0.576	0.523	0.701	0	8	0.613	1.23	0.498	-0.819	0.96	0.56	0.806	0.565	0.112	0.328	0.972	0.282	9.18
HCC-1588_ELCPK	1	1.03	0.984	1.04	1.01	1.02	0.968	0.986	0.99	0.983	0.958	0.996	1.02	0.378	0.343	0.262	0.254	1	1.03	0.984	1.04	1.01	1.02	0.968	0.986	0.99	0.983	0.958	0.996	1.02	0.378	0.343	0.262	0.254	0	7.38	10	1	0.286	-1.81	0.844	0.985	0.0864	10.4	0.0091	0.0182	0.837	0.295	482
HCC-1833_ELCPK	1	0.897	0.895	0.938	0.875	0.953	0.901	0.93	0.894	0.842	0.881	0.921	0.876	0.649	0.627	0.569	0.595	1	0.897	0.895	0.938	0.875	0.953	0.901	0.93	0.894	0.842	0.881	0.921	0.876	0.649	0.627	0.569	0.595	0	7.43	5.21	0.911	0.596	-0.747	0.839	0.976	0.0669	2.31	0.0115	0.0234	0.838	0.132	57.4
HCC-2279_ELCPK	1	0.939	0.914	0.961	0.897	0.929	0.909	0.926	0.914	0.809	0.776	0.853	0.625	0.177	0.196	0.25	0.241	1	0.939	0.914	0.961	0.897	0.929	0.909	0.926	0.914	0.809	0.776	0.853	0.625	0.177	0.196	0.25	0.241	0	7.59	10	0.902	0.215	-2.21	0.722	0.935	0.163	95.5	0.0174	0.0342	0.724	0.294	129
KE-97_ELCPK	1	0.815	1.01	0.998	0.961	0.993	0.944	1.02	0.962	1.02	1	0.858	0.284	0.0681	0.066	0.0688	0.0727	1	0.815	1.01	0.998	0.961	0.993	0.944	1.02	0.962	1.02	1	0.858	0.284	0.0681	0.066	0.0688	0.0727	0	7.72	4.3	0.975	0.0658	-3.93	0.709	0.951	0.0309	0.873	0.0159	0.027	0.714	0.395	316
KP-3_ELCPK	1	1.07	1.06	1.23	1.24	1.17	1.06	1.22	1.2	0.932	0.942	1.03	0.581	0.48	0.502	0.573	0.519	1	1.07	1.06	1.23	1.24	1.17	1.06	1.22	1.2	0.932	0.942	1.03	0.581	0.48	0.502	0.573	0.519	0	7.77	5.27	1.1	0.517	-0.951	0.926	0.853	0.101	3.26	0.0312	0.0521	0.931	0.274	35.3
KU812_ELCPK	1	0.978	0.965	0.944	0.893	0.869	0.84	0.958	0.775	0.782	1.01	0.898	0.388	0.157	0.14	0.118	0.1	1	0.978	0.965	0.944	0.893	0.869	0.84	0.958	0.775	0.782	1.01	0.898	0.388	0.157	0.14	0.118	0.1	0	7.65	6.11	0.911	0.127	-2.98	0.694	0.895	0.0558	6.15	0.0226	0.0383	0.695	0.343	113
KYSE-140_ELCPK	1	0.932	0.883	0.89	0.87	0.96	0.912	0.949	0.944	0.906	0.923	0.822	0.561	0.594	0.586	0.603	0.66	1	0.932	0.883	0.89	0.87	0.96	0.912	0.949	0.944	0.906	0.923	0.822	0.561	0.594	0.586	0.603	0.66	0	7.89	10	0.924	0.601	-0.735	0.818	0.976	0.406	121	0.0119	0.0192	0.823	0.15	77.1
NALM-6_ELCPK	1	0.935	0.921	0.945	0.977	0.882	0.932	0.951	0.962	0.947	0.955	0.866	0.766	0.0702	0.0603	0.0428	0.034	1	0.935	0.921	0.945	0.977	0.882	0.932	0.951	0.962	0.947	0.955	0.866	0.766	0.0702	0.0603	0.0428	0.034	0	7.51	6.91	0.94	0.0445	-4.49	0.719	0.979	0.0284	2	0.0099	0.0199	0.72	0.374	660
NUGC-4_ELCPK	1	0.94	0.933	0.955	0.883	0.937	0.874	0.929	0.887	0.897	0.91	0.856	0.551	0.302	0.279	0.296	0.276	1	0.94	0.933	0.955	0.883	0.937	0.874	0.929	0.887	0.897	0.91	0.856	0.551	0.302	0.279	0.296	0.276	0	7.64	3.56	0.923	0.279	-1.84	0.745	0.981	0.0263	0.77	0.01	0.0184	0.747	0.27	371
TTTHYROID_ELCPK	1	1.03	0.973	0.97	0.985	1	0.97	1.02	0.975	0.963	1	0.907	0.863	0.616	0.635	0.559	0.566	1	1.03	0.973	0.97	0.985	1	0.97	1.02	0.975	0.963	1	0.907	0.863	0.616	0.635	0.559	0.566	0	7.53	2.68	0.988	0.573	-0.803	0.884	0.986	0.0487	0.705	0.00954	0.0209	0.885	0.166	153
HEC-108_ELCPK	1	1.02	0.98	0.994	0.993	1	0.977	0.985	0.995	0.988	0.991	0.975	0.904	0.482	0.5	0.434	0.384	1	1.02	0.98	0.994	0.993	1	0.977	0.985	0.995	0.988	0.991	0.975	0.904	0.482	0.5	0.434	0.384	0	7.48	5.83	0.992	0.438	-1.19	0.86	0.99	0.0261	1.07	0.00726	0.0147	0.859	0.229	459
HEC-59_ELCPK	1	1.11	1.05	1.04	1.03	1.07	1.05	1.04	1	1.05	1.03	0.98	0.786	0.809	0.785	0.576	0.573	1	1.11	1.05	1.04	1.03	1.07	1.05	1.04	1	1.05	1.03	0.98	0.786	0.809	0.785	0.576	0.573	0	7.17	0.903	1.05	0.467	-0.824	0.943	0.968	0.316	0.331	0.0185	0.155	0.941	0.165	60.3
HMC-1-8_ELCPK	1	1.09	1.06	1.1	1.05	1.12	1.06	1.09	1.03	1.03	1.01	0.991	0.99	0.303	0.22	0.25	0.161	1	1.09	1.06	1.1	1.05	1.12	1.06	1.09	1.03	1.03	1.01	0.991	0.99	0.303	0.22	0.25	0.161	0	7.44	6.6	1.05	0.21	-2.25	0.859	0.974	0.03	1.31	0.012	0.0241	0.856	0.348	388
SUIT-2_ELCPK	1	0.921	0.914	0.973	0.938	0.928	0.874	0.915	0.939	0.921	0.917	0.909	0.866	0.551	0.565	0.636	0.55	1	0.921	0.914	0.973	0.938	0.928	0.874	0.915	0.939	0.921	0.917	0.909	0.866	0.551	0.565	0.636	0.55	0	7.54	10	0.929	0.575	-0.798	0.84	0.981	0.251	37.7	0.0102	0.0205	0.842	0.152	97.5
Ishikawa (Heraklio) 02 ER-_ELCPK	1	1.02	0.999	1.03	1.03	1.02	0.983	1.01	0.986	1.02	1.04	0.987	1.02	0.18	0.129	0.153	0.182	1	1.02	0.999	1.03	1.03	1.02	0.983	1.01	0.986	1.02	1.04	0.987	1.02	0.18	0.129	0.153	0.182	0	7.43	10	1.01	0.151	-2.73	0.816	0.992	0.0306	2.18	0.00634	0.0127	0.811	0.361	1.5e+03
JHOC-5_ELCPK	1	0.999	0.957	0.974	0.97	0.989	0.969	0.971	0.995	0.961	0.951	0.927	0.773	0.717	0.694	0.695	0.609	1	0.999	0.957	0.974	0.97	0.989	0.969	0.971	0.995	0.961	0.951	0.927	0.773	0.717	0.694	0.695	0.609	0	7.66	1.96	0.98	0.658	-0.602	0.89	0.992	0.0595	0.446	0.0077	0.0166	0.891	0.129	161
KYSE-180_ELCPK	1	0.984	0.925	0.998	1.07	1.01	0.957	1.03	1.02	1.03	1.05	1.03	0.961	0.449	0.49	0.443	0.37	1	0.984	0.925	0.998	1.07	1.01	0.957	1.03	1.02	1.03	1.05	1.03	0.961	0.449	0.49	0.443	0.37	0	7.48	8.76	1.01	0.434	-1.2	0.871	0.972	0.0769	5.29	0.0125	0.025	0.871	0.244	173
LS 180_ELCPK	1	1.08	1.04	1	0.969	1.06	0.996	0.911	1.01	0.949	0.951	0.914	1.01	0.474	0.461	0.469	0.409	1	1.08	1.04	1	0.969	1.06	0.996	0.911	1.01	0.949	0.951	0.914	1.01	0.474	0.461	0.469	0.409	0	7.42	10	0.993	0.444	-1.17	0.869	0.959	0.131	10.8	0.0151	0.0302	0.866	0.233	107
MEL-HO_ELCPK	1	0.987	0.994	0.978	0.982	0.966	0.935	0.971	0.965	0.96	1.02	0.953	0.818	0.488	0.493	0.477	0.334	1	0.987	0.994	0.978	0.982	0.966	0.935	0.971	0.965	0.96	1.02	0.953	0.818	0.488	0.493	0.477	0.334	0	7.51	4.04	0.977	0.43	-1.22	0.843	0.976	0.0385	1.15	0.0117	0.0241	0.843	0.225	174
MHH-ES-1_ELCPK	1	0.948	0.95	0.97	0.95	1	1.01	0.94	0.933	0.924	0.89	0.842	0.2	0.0831	0.0706	0.0688	0.0519	1	0.948	0.95	0.97	0.95	1	1.01	0.94	0.933	0.924	0.89	0.842	0.2	0.0831	0.0706	0.0688	0.0519	0	7.76	4.81	0.957	0.0664	-3.91	0.69	0.981	0.02	0.582	0.00971	0.0163	0.696	0.391	830
MOR/CPR_ELCPK	1	1.04	1	1.05	1.02	1.04	0.992	0.933	1.01	1.01	1.02	0.981	0.943	0.0924	0.0875	0.0972	0.122	1	1.04	1	1.05	1.02	1.04	0.992	0.933	1.01	1.01	1.02	0.981	0.943	0.0924	0.0875	0.0972	0.122	0	7.49	10	1.01	0.0972	-3.36	0.788	0.984	0.0546	4.88	0.0089	0.0178	0.791	0.385	862
HCC-2108_ELCPK	1	0.925	0.904	0.923	0.963	0.887	0.862	0.884	0.904	0.92	0.851	0.895	0.565	0.604	0.576	0.582	0.497	1	0.925	0.904	0.923	0.963	0.887	0.862	0.884	0.904	0.92	0.851	0.895	0.565	0.604	0.576	0.582	0.497	0	7.79	10	0.911	0.564	-0.826	0.804	0.969	0.215	16.1	0.0132	0.0219	0.808	0.162	71.6
HCC827_ELCPK	1	1	0.962	0.968	0.925	0.989	0.949	0.927	0.863	0.955	0.899	0.921	0.658	0.522	0.49	0.498	0.423	1	1	0.962	0.968	0.925	0.989	0.949	0.927	0.863	0.955	0.899	0.921	0.658	0.522	0.49	0.498	0.423	0	7.65	3.26	0.951	0.472	-1.08	0.819	0.973	0.0472	1.08	0.0126	0.0235	0.82	0.202	131
HEC-251_ELCPK	1	1.05	1.03	0.967	0.988	0.969	0.999	0.981	0.966	1.06	0.99	0.937	0.683	0.47	0.412	0.403	0.381	1	1.05	1.03	0.967	0.988	0.969	0.999	0.981	0.966	1.06	0.99	0.937	0.683	0.47	0.412	0.403	0.381	0	7.61	2.88	1	0.396	-1.34	0.839	0.986	0.0292	0.52	0.00912	0.0181	0.84	0.248	387
HEC-265_ELCPK	1	0.911	0.952	0.941	1.25	0.947	1.04	1.11	0.933	0.965	0.965	1.11	0.972	0.469	0.443	0.471	0.396	1	0.911	0.952	0.941	1.25	0.947	1.04	1.11	0.933	0.965	0.965	1.11	0.972	0.469	0.443	0.471	0.396	0	7.46	7.94	1.01	0.437	-1.19	0.876	0.87	0.124	6.47	0.027	0.0541	0.875	0.252	36.3
HEC-6_ELCPK	1	1.05	1.05	1.01	0.983	1.01	1.05	0.962	1.03	0.983	1.01	0.941	0.813	0.651	0.665	0.619	0.516	1	1.05	1.05	1.01	0.983	1.01	1.05	0.962	1.03	0.983	1.01	0.941	0.813	0.651	0.665	0.619	0.516	0	7.55	1.75	1.02	0.569	-0.802	0.902	0.98	0.077	0.456	0.0121	0.031	0.902	0.172	114
HEL_ELCPK	1	1.1	1.07	1.06	1.07	1.13	1.07	1.03	1.01	1.09	1.05	1.01	0.925	0.147	0.0973	0.0677	0.0468	1	1.1	1.07	1.06	1.07	1.13	1.07	1.03	1.01	1.09	1.05	1.01	0.925	0.147	0.0973	0.0677	0.0468	0	7.47	6.18	1.06	0.0696	-3.84	0.823	0.978	0.0227	0.961	0.0109	0.022	0.822	0.409	652
JHUEM-2_ELCPK	1	0.964	0.975	0.979	0.936	0.947	0.948	0.941	0.919	0.671	0.695	0.553	0.261	0.214	0.204	0.238	0.25	1	0.964	0.975	0.979	0.936	0.947	0.948	0.941	0.919	0.671	0.695	0.553	0.261	0.214	0.204	0.238	0.25	0	8.11	1.32	0.967	0.2	-2.29	0.676	0.944	0.0733	0.26	0.0211	0.0361	0.688	0.317	186
JURKAT_ELCPK	1	1.05	1.04	1.02	1.05	1.12	1.08	0.982	0.995	0.96	0.978	0.968	0.136	0.117	0.0956	0.0376	0.0208	1	1.05	1.04	1.02	1.05	1.12	1.08	0.982	0.995	0.96	0.978	0.968	0.136	0.117	0.0956	0.0376	0.0208	0	7.76	7.16	1.03	0.0674	-3.89	0.738	0.959	0.0375	1.66	0.0147	0.0244	0.745	0.431	430
KCL-22_ELCPK	1	1.05	1.06	1.01	1.04	1.04	1.06	0.958	1.02	1.04	0.981	0.948	0.835	0.0717	0.0634	0.057	0.0532	1	1.05	1.06	1.01	1.04	1.04	1.06	0.958	1.02	1.04	0.981	0.948	0.835	0.0717	0.0634	0.057	0.0532	0	7.52	7.78	1.02	0.0568	-4.14	0.78	0.979	0.0366	3.35	0.0104	0.0208	0.782	0.404	698
KM-H2_ELCPK	1	1.08	1.07	1.05	0.996	1.12	1.04	1.01	0.987	1.04	0.88	0.9	0.158	0.0832	0.0833	0.0795	0.0555	1	1.08	1.07	1.05	0.996	1.12	1.04	1.01	0.987	1.04	0.88	0.9	0.158	0.0832	0.0833	0.0795	0.0555	0	7.78	5.51	1.03	0.0735	-3.77	0.734	0.949	0.0337	1.17	0.0164	0.0274	0.742	0.424	337
LAMA-84_ELCPK	1	1.16	1.13	1.1	1.09	1.17	1.13	1.1	1.15	1.07	1.14	1.01	0.544	0.434	0.398	0.238	0.12	1	1.16	1.13	1.1	1.09	1.17	1.13	1.1	1.15	1.07	1.14	1.01	0.544	0.434	0.398	0.238	0.12	0	7.63	2.16	1.12	0.237	-2.06	0.878	0.916	0.0643	0.59	0.0241	0.0513	0.881	0.357	120
NCI-H2030_ELCPK	1	0.973	0.924	0.988	0.989	0.978	0.936	0.887	0.978	0.912	0.931	0.862	0.82	0.666	0.699	0.674	0.72	1	0.973	0.924	0.988	0.989	0.978	0.936	0.887	0.978	0.912	0.931	0.862	0.82	0.666	0.699	0.674	0.72	0	7.74	1.93	0.958	0.685	-0.544	0.877	0.979	0.112	0.808	0.0125	0.0253	0.879	0.115	47.2
SNU-719_ELCPK	1	1.02	1.02	1.04	0.963	0.989	0.978	0.978	1	0.984	0.989	0.974	0.979	0.728	0.726	0.722	0.638	1	1.02	1.02	1.04	0.963	0.989	0.978	0.978	1	0.984	0.989	0.974	0.979	0.728	0.726	0.722	0.638	0	7.43	7.05	0.995	0.695	-0.524	0.926	0.989	0.0615	3.03	0.00814	0.0164	0.925	0.126	106
NCI-H1299_ELCPK	1	0.95	1.01	1.03	0.896	0.985	0.99	0.819	0.978	0.923	0.938	0.881	0.555	0.361	0.425	0.341	0.23	1	0.95	1.01	1.03	0.896	0.985	0.99	0.819	0.978	0.923	0.938	0.881	0.555	0.361	0.425	0.341	0.23	0	7.67	3.17	0.958	0.328	-1.61	0.78	0.93	0.0585	1.17	0.02	0.0366	0.783	0.27	91.9
HCC1569_ELCPK	1	1.18	1.14	0.984	1.07	1.09	0.891	1.12	1.12	1.05	1.12	1.12	1.04	0.622	0.484	0.639	0.515	1	1.18	1.14	0.984	1.07	1.09	0.891	1.12	1.12	1.05	1.12	1.12	1.04	0.622	0.484	0.639	0.515	0	7.42	6.65	1.07	0.546	-0.873	0.955	0.91	0.0954	4.68	0.0235	0.0473	0.953	0.227	39.1
KLE_ELCPK	1	0.926	1.02	0.937	1.18	1.19	0.897	1.06	0.952	0.932	1.08	1.13	0.621	0.614	0.544	0.581	0.612	1	0.926	1.02	0.937	1.18	1.19	0.897	1.06	0.952	0.932	1.08	1.13	0.621	0.614	0.544	0.581	0.612	0	7.7	10	1.03	0.586	-0.77	0.9	0.866	0.509	51.6	0.029	0.0482	0.899	0.214	23.2
KMS-26_ELCPK	1	1.25	1.19	1.2	1.23	1.25	1.21	1.27	1.17	1.24	1.22	1.08	0.244	0.0434	0.0319	0.0289	0.027	1	1.25	1.19	1.2	1.23	1.25	1.21	1.27	1.17	1.24	1.22	1.08	0.244	0.0434	0.0319	0.0289	0.027	0	7.73	5.02	1.2	0.0307	-5.02	0.857	0.937	0.0309	1.01	0.0197	0.0331	0.863	0.515	346
KMS-27_ELCPK	1	1.18	1.14	1.12	1.12	1.11	1.1	1.07	1.14	1.14	1.08	1.06	0.87	0.113	0.103	0.0937	0.0866	1	1.18	1.14	1.12	1.12	1.11	1.1	1.07	1.14	1.14	1.08	1.06	0.87	0.113	0.103	0.0937	0.0866	0	7.53	7.12	1.11	0.0931	-3.42	0.852	0.97	0.0353	3.2	0.0127	0.0255	0.855	0.425	512
NCI-H1838_ELCPK	1	0.949	0.963	0.99	1.1	1.01	0.889	0.995	1.01	1.03	0.951	1	0.954	0.66	0.616	0.588	0.623	1	0.949	0.963	0.99	1.1	1.01	0.889	0.995	1.01	1.03	0.951	1	0.954	0.66	0.616	0.588	0.623	0	7.44	5.95	0.99	0.609	-0.716	0.903	0.967	0.0707	2.77	0.0138	0.0279	0.901	0.161	59.2
NCI-H196_ELCPK	1	1.01	1.03	1.04	0.989	1.04	0.994	0.945	0.92	0.953	0.969	0.927	0.882	0.53	0.529	0.567	0.563	1	1.01	1.03	1.04	0.989	1.04	0.994	0.945	0.92	0.953	0.969	0.927	0.882	0.53	0.529	0.567	0.563	0	7.55	10	0.984	0.547	-0.871	0.873	0.977	0.242	46.4	0.0112	0.0225	0.875	0.187	124
NCI-H292_ELCPK	1	0.957	0.946	0.947	0.983	1	0.956	0.954	0.924	0.92	0.927	0.945	0.848	0.614	0.597	0.584	0.581	1	0.957	0.946	0.947	0.983	1	0.956	0.954	0.924	0.92	0.927	0.945	0.848	0.614	0.597	0.584	0.581	0	7.52	4.72	0.955	0.586	-0.771	0.864	0.99	0.0355	1.51	0.00734	0.0149	0.864	0.153	202
HDLM-2_ELCPK	1	1.19	1.24	1.04	1.07	1.03	1.1	1.05	1.11	1.02	0.954	0.929	0.673	0.347	0.298	0.296	0.228	1	1.19	1.24	1.04	1.07	1.03	1.1	1.05	1.11	1.02	0.954	0.929	0.673	0.347	0.298	0.296	0.228	0	7.63	1.88	1.09	0.241	-2.03	0.856	0.924	0.0706	0.488	0.023	0.0522	0.859	0.336	121
MV-4-11_ELCPK	1	1.51	1.52	1.63	1.6	1.42	1.52	1.6	1.57	1.63	1.68	1.67	1.05	0.149	0.13	0.121	0.0882	1	1.51	1.52	1.63	1.6	1.42	1.52	1.6	1.57	1.63	1.68	1.67	1.05	0.149	0.13	0.121	0.0882	0	7.57	10	1.53	0.121	-3.04	1.16	0.685	0.298	104	0.0487	0.0967	1.17	0.61	68.7
NCI-H526_ELCPK	1	0.982	1.03	1.03	1.14	1.09	0.99	0.99	1.03	0.957	0.924	1.02	0.834	0.0883	0.116	0.0647	0.0325	1	0.982	1.03	1.03	1.14	1.09	0.99	0.99	1.03	0.957	0.924	1.02	0.834	0.0883	0.116	0.0647	0.0325	0	7.52	7.8	1.02	0.0709	-3.82	0.781	0.949	0.0582	5.4	0.0161	0.0322	0.784	0.398	281
NCI-H69_ELCPK	1	0.911	0.998	1.16	1.21	1.21	1.11	0.98	0.989	1.29	1.58	1.16	1.04	0.546	0.51	0.464	0.415	1	0.911	0.998	1.16	1.21	1.21	1.11	0.98	0.989	1.29	1.58	1.16	1.04	0.546	0.51	0.464	0.415	0	7.45	5.45	1.13	0.462	-1.12	0.976	0.614	0.139	4.85	0.0493	0.1	0.975	0.312	14.4
NCI-H929_ELCPK	1	1.21	1.09	1.19	1.19	1.15	1.13	1.2	1.13	1.17	1.2	1.26	1.14	0.345	0.333	0.24	0.359	1	1.21	1.09	1.19	1.19	1.15	1.13	1.2	1.13	1.17	1.2	1.26	1.14	0.345	0.333	0.24	0.359	0	7.44	10	1.16	0.31	-1.69	0.964	0.94	0.0921	6.33	0.0193	0.0385	0.96	0.36	158
NCI-N87_ELCPK	1	1.01	1.12	1.01	1.1	1.02	0.971	0.959	0.821	1.07	0.911	0.993	0.709	0.362	0.324	0.287	0.447	1	1.01	1.12	1.01	1.1	1.02	0.971	0.959	0.821	1.07	0.911	0.993	0.709	0.362	0.324	0.287	0.447	0	7.59	6.09	0.999	0.352	-1.51	0.829	0.896	0.0463	10.3	0.0239	0.046	0.83	0.281	61.9
PF-382_ELCPK	1	1.17	1.11	1.19	1.2	1.21	1.06	1.16	1.13	1.14	1.17	1.1	1.1	0.254	0.231	0.231	0.196	1	1.17	1.11	1.19	1.2	1.21	1.06	1.16	1.13	1.14	1.17	1.1	1.1	0.254	0.231	0.231	0.196	0	7.45	9.34	1.14	0.22	-2.19	0.923	0.953	0.0623	3.82	0.0166	0.0332	0.921	0.387	248
SNU-308_ELCPK	1	1.06	1.06	1.03	1.04	1.06	1.12	1.06	1.07	1.08	1.15	1.15	1.11	0.669	0.627	0.68	0.615	1	1.06	1.06	1.03	1.04	1.06	1.12	1.06	1.07	1.08	1.15	1.15	1.11	0.669	0.627	0.68	0.615	0	7.41	10	1.08	0.639	-0.646	0.98	0.973	0.158	14.6	0.013	0.026	0.976	0.186	91
SNU-478_ELCPK	1	1.02	1.15	1.08	1.03	1.13	1.07	1.11	1.02	0.991	0.987	1	1.07	0.171	0.235	0.245	0.276	1	1.02	1.15	1.08	1.03	1.13	1.07	1.11	1.02	0.991	0.987	1	1.07	0.171	0.235	0.245	0.276	0	7.46	10	1.05	0.228	-2.13	0.86	0.945	0.0864	5.84	0.0174	0.0347	0.86	0.352	186
BHT-101_ELCPK	1	1.05	1.07	1.11	1.09	1.09	1.04	1.06	1.1	1.06	1.11	1.1	1.06	0.469	0.5	0.499	0.414	1	1.05	1.07	1.11	1.09	1.09	1.04	1.06	1.1	1.06	1.11	1.1	1.06	0.469	0.5	0.499	0.414	0	7.46	10	1.08	0.467	-1.1	0.933	0.981	0.0707	4.73	0.0106	0.0212	0.932	0.258	272
CAL-148_ELCPK	1	1.17	1.04	1.09	1.05	1.11	0.91	1.02	0.951	0.758	0.865	1.08	1.08		0.084	0.101	0.0667	1	1.17	1.04	1.09	1.05	1.11	0.91	1.02	0.951	0.758	0.865	1.08	1.08		0.084	0.101	0.0667	0	7.23	10	1.01	0.0823	-3.6	0.839	0.818	10.8	467	0.0325	0.0797	0.836	0.374	54.9
CAL-51_ELCPK	1	1.09	1.05	1.01	1.08	1.1	1.06	1.08	1.08	1.05	1.1	1.03	1.02	0.38	0.321	0.288	0.278	1	1.09	1.05	1.01	1.08	1.1	1.06	1.08	1.08	1.05	1.1	1.03	1.02	0.38	0.321	0.288	0.278	0	7.43	7.18	1.06	0.295	-1.76	0.887	0.985	0.0282	1.44	0.0093	0.0187	0.884	0.316	533
HCC1395_ELCPK	1	1.05	1.08	1.16	1.08	1.02	0.984	1.11	1.09	1.05	1.11	1	0.774	0.419	0.401	0.373	0.406	1	1.05	1.08	1.16	1.08	1.02	0.984	1.11	1.09	1.05	1.11	1	0.774	0.419	0.401	0.373	0.406	0	7.58	3.91	1.07	0.387	-1.37	0.889	0.965	0.0344	1.41	0.0146	0.0288	0.89	0.284	182
HT-115_ELCPK	1	1.15	1.23	1.16	1.2	1.2	1.15	1.14	1.19	1.16	1.17	1.16	0.618	0.169	0.165	0.183	0.145	1	1.15	1.23	1.16	1.2	1.2	1.15	1.14	1.19	1.16	1.17	1.16	0.618	0.169	0.165	0.183	0.145	0	7.61	7.89	1.16	0.165	-2.6	0.892	0.96	0.0227	16	0.0156	0.0282	0.893	0.425	358
LN-18_ELCPK	1	1.09	1.08	1.07	1.07	1.08	1.05	1.05	1.06	1.07	1.06	1.06	0.981	0.669	0.541	0.449	0.256	1	1.09	1.08	1.07	1.07	1.08	1.05	1.05	1.06	1.07	1.06	1.06	0.981	0.669	0.541	0.449	0.256	0	7.2	1.68	1.07	0.279	-1.68	0.925	0.972	0.0678	0.346	0.0137	0.0603	0.919	0.257	184
LN-229_ELCPK	1	1.08	1.06	1.02	1.04	1.08	1.04	1.04	1.08	1.05	1.06	0.996	0.966	0.624	0.552	0.601	0.572	1	1.08	1.06	1.02	1.04	1.08	1.04	1.04	1.08	1.05	1.06	0.996	0.966	0.624	0.552	0.601	0.572	0	7.47	5.29	1.05	0.574	-0.8	0.934	0.989	0.0326	1.17	0.00814	0.0165	0.933	0.195	263
NCI-H1734_ELCPK	1	1.16	0.973	1.11	0.964	1.25	1.28	1.12	1.11	1.08	1.03	1.11	0.757	0.339	0.325	0.415	0.268	1	1.16	0.973	1.11	0.964	1.25	1.28	1.12	1.11	1.08	1.03	1.11	0.757	0.339	0.325	0.415	0.268	0	7.59	10	1.1	0.336	-1.57	0.898	0.866	0.144	156	0.0281	0.0541	0.9	0.333	62.3
SNU-1214_ELCPK	1	0.991	0.983	1.05	0.978	1	0.94	1.14	1.09	1.1	1.11	1	1.08	0.324	0.305	0.305	0.316	1	0.991	0.983	1.05	0.978	1	0.94	1.14	1.09	1.1	1.11	1	1.08	0.324	0.305	0.305	0.316	0	7.43	10	1.04	0.304	-1.72	0.87	0.944	0.105	7.87	0.0176	0.0351	0.865	0.311	141
SNU-466_ELCPK	1	1.14	1.25	1.19	1.12	1.3	1.22	1.17	1.14	1.14	1.08	1.13	1.07	0.76	0.71	0.647	0.534	1	1.14	1.25	1.19	1.12	1.3	1.22	1.17	1.14	1.14	1.08	1.13	1.07	0.76	0.71	0.647	0.534	0	7.37	2.02	1.16	0.579	-0.772	1.04	0.926	0.113	0.9	0.0237	0.0698	1.03	0.22	41.4
SNU-5_ELCPK	1	1.1	1.13	1.14	1.15	1.17	1.05	1.08	1.07	1.18	1.22	1.13	1.09	0.277	0.277	0.191	0.12	1	1.1	1.13	1.14	1.15	1.17	1.05	1.08	1.07	1.18	1.22	1.13	1.09	0.277	0.277	0.191	0.12	0	7.42	8.58	1.12	0.196	-2.35	0.909	0.943	0.0627	4.24	0.0181	0.0363	0.904	0.386	206
SNU-899_ELCPK	1	1.02	0.988	0.976	1	0.981	0.987	0.989	1.01	1.03	1.04	0.995	0.982	0.733	0.616	0.682	0.797	1	1.02	0.988	0.976	1	0.981	0.987	0.989	1.01	1.03	1.04	0.995	0.982	0.733	0.616	0.682	0.797	0	7.43	7.06	1	0.699	-0.518	0.932	0.977	0.0872	4.27	0.0116	0.0234	0.931	0.129	53.1
TE-10_ELCPK	1	0.981	1.02	0.943	0.947	1.03	0.961	0.982	0.941	1.02	1.06	1.03	0.808	0.419	0.376	0.353	0.425	1	0.981	1.02	0.943	0.947	1.03	0.961	0.982	0.941	1.02	1.06	1.03	0.808	0.419	0.376	0.353	0.425	0	7.54	5.83	0.994	0.387	-1.37	0.841	0.975	0.0382	2.93	0.0118	0.0237	0.842	0.255	215
TE-4_ELCPK	1	1.17	0.99	1.08	1.08	0.971	1.11	1.12	1.14	1.13		1.02	0.939	0.532	0.248	0.241	0.208	1	1.17	0.99	1.08	1.08	0.971	1.11	1.12	1.14	1.13		1.02	0.939	0.532	0.248	0.241	0.208	0	7.38	3.16	1.08	0.214	-2.22	0.89	0.947	0.0416	0.824	0.019	0.0423	0.874	0.34	156
TE-9_ELCPK	1	1.03	0.991	1	1.03	1.04	0.989	1.02	1.02	1.03	1.03	0.978	0.864	0.306	0.334	0.304	0.274	1	1.03	0.991	1	1.03	1.04	0.989	1.02	1.02	1.03	1.03	0.978	0.864	0.306	0.334	0.304	0.274	0	7.54	9.03	1.01	0.303	-1.72	0.834	0.992	0.0526	7.36	0.00639	0.0128	0.838	0.298	1.01e+03
YD-10B_ELCPK	1	1.18	1.14	1.09	1.16	1.21	1.08	1.21	1.17	1.1	1.15	1.1	1.04	0.169	0.1	0.0658	0.0648	1	1.18	1.14	1.09	1.16	1.21	1.08	1.21	1.17	1.1	1.15	1.1	1.04	0.169	0.1	0.0658	0.0648	0	7.45	6.71	1.13	0.0764	-3.71	0.886	0.954	0.0331	1.44	0.0162	0.0326	0.883	0.438	335
YD-15_ELCPK	1	1.09	1.06	1.09	1.07	1.05	1.07	1.06	1.05	1.02	1.08	1.06	1.05	0.0489	0.0474	0.0688	0.0947	1	1.09	1.06	1.09	1.07	1.05	1.07	1.06	1.05	1.02	1.08	1.06	1.05	0.0489	0.0474	0.0688	0.0947	0	7.46	10	1.06	0.0588	-4.09	0.827	0.986	0.035	2.33	0.00866	0.0173	0.825	0.422	1.1e+03
YD-38_ELCPK	1	1.05	1.08	1.07	1.09	1.06	1.03	1.06	1.06	1.11	1.16	1.05	0.765	0.213	0.182	0.244	0.257	1	1.05	1.08	1.07	1.09	1.06	1.03	1.06	1.06	1.11	1.16	1.05	0.765	0.213	0.182	0.244	0.257	0	7.58	10	1.07	0.224	-2.16	0.848	0.975	0.113	44.7	0.0117	0.0232	0.851	0.357	427
KNS-60_ELCPK	1	1.05	1.05	1.02	0.968		1.02	1.04	1.04	1.01	1.01	0.547	0.181	0.151	0.211	0.198	0.232	1	1.05	1.05	1.02	0.968		1.02	1.04	1.04	1.01	1.01	0.547	0.181	0.151	0.211	0.198	0.232	0	7.94	7.05	1.02	0.194	-2.37	0.74	0.986	0.0145	4.34	0.00988	0.0135	0.733	0.381	873
ML-1_ELCPK	1	1.25	1.14	1.17	1.19		1.06	1.09	1.14	1.07	1.12	1.05	0.919	0.641	0.55	0.386	0.447	1	1.25	1.14	1.17	1.19		1.06	1.09	1.14	1.07	1.12	1.05	0.919	0.641	0.55	0.386	0.447	0	7.43	2	1.13	0.416	-1.24	0.963	0.945	0.0786	0.621	0.0216	0.0563	0.952	0.272	86.5
NCI-H2228_ELCPK	1	0.896	0.954	0.965	0.991		0.907	0.923	1.01	0.827	0.865	0.804	0.536	0.42	0.428	0.542	0.501	1	0.896	0.954	0.965	0.991		0.907	0.923	1.01	0.827	0.865	0.804	0.536	0.42	0.428	0.542	0.501	0	7.83	3.21	0.938	0.47	-1.09	0.79	0.947	0.0727	1.41	0.0194	0.0313	0.785	0.212	65.3
NCI-H2452_ELCPK	1	1.03	1.04	1.01	1.05		0.998	1.11	1.13	0.988		0.964	0.891	0.661	0.565	0.621	0.701	1	1.03	1.04	1.01	1.05		0.998	1.11	1.13	0.988		0.964	0.891	0.661	0.565	0.621	0.701	0	7.55	3.62	1.04	0.626	-0.676	0.931	0.964	0.0709	2.07	0.0179	0.0334	0.917	0.179	50.5
PC-14_ELCPK	1	1.17	1.11	1.07	1.09	1.13	1.11	1.15	1.08	1.09		0.897	0.59	0.287	0.204	0.344	0.418	1	1.17	1.11	1.07	1.09	1.13	1.11	1.15	1.08	1.09		0.897	0.59	0.287	0.204	0.344	0.418	0	7.73	2.84	1.1	0.307	-1.7	0.867	0.939	0.0518	0.817	0.0211	0.0378	0.859	0.344	141
RS4;11_ELCPK	1	0.985	1.01	1.04	1.1		0.911	1.03	1.08	0.995		0.844	0.558	0.108	0.0473	0.0613	0.0486	1	0.985	1.01	1.04	1.1		0.911	1.03	1.08	0.995		0.844	0.558	0.108	0.0473	0.0613	0.0486	0	7.61	2.73	1.01	0.035	-4.82	0.752	0.954	0.0352	0.561	0.0184	0.0345	0.722	0.414	285
SJSA-1_ELCPK	1	1.05	1.05	1.04	1.06		1.04	1.03	1.06	1.01		1.02	0.977	0.519	0.623	0.524	0.454	1	1.05	1.05	1.04	1.06		1.04	1.03	1.06	1.01		1.02	0.977	0.519	0.623	0.524	0.454	0	7.52	10	1.04	0.529	-0.918	0.912	0.98	0.166	19	0.0128	0.0234	0.898	0.225	154
SK-MM-2_ELCPK	1	0.964	0.884		1.07	0.879	0.803	0.959	0.829	0.811		0.756	0.697	0.302	0.367	0.267	0.132	1	0.964	0.884		1.07	0.879	0.803	0.959	0.829	0.811		0.756	0.697	0.302	0.367	0.267	0.132	0	7.33	0.783	0.944	0.001	-2.74	0.731	0.872	0.397	0.357	0.0426	0.278	0.715	0.289	47.5
SNU-761_ELCPK	1	1.06	1.04	1.07	1.06		1.03	1.02	1.05	1.08	1.05	1.01	0.984	0.865	0.7	0.643	0.568	1	1.06	1.04	1.07	1.06		1.03	1.02	1.05	1.08	1.05	1.01	0.984	0.865	0.7	0.643	0.568	0	7.19	1.9	1.05	0.568	-0.78	0.961	0.993	0.0513	0.342	0.0075	0.029	0.952	0.161	244
SU.86.86_ELCPK	1	1.01	1.07	1.13	1.11	1.09	1.09	1.1	1.1	1.11	1.15	1.03	0.893	0.689	0.705	0.628	0.562	1	1.01	1.07	1.13	1.11	1.09	1.09	1.1	1.1	1.11	1.15	1.03	0.893	0.689	0.705	0.628	0.562	0	7.54	2.6	1.09	0.619	-0.691	0.969	0.969	0.0676	0.923	0.0148	0.0322	0.969	0.19	82.7
TE-6_ELCPK	1	1.11	1.08	1.04	1.1		1.06	1.12	1.11	1.1	1.19	1.1	1.02	0.664	0.732	0.473	0.422	1	1.11	1.08	1.04	1.1		1.06	1.12	1.11	1.1	1.19	1.1	1.02	0.664	0.732	0.473	0.422	0	7.25	1.77	1.1	0.429	-1.15	0.97	0.933	0.119	0.698	0.0238	0.0885	0.958	0.235	50.8
TE-8_ELCPK	1	1.02	1.07	0.981	0.987		0.99	1.06	1	0.956	0.985	0.94	0.82	0.461	0.39	0.333	0.286	1	1.02	1.07	0.981	0.987		0.99	1.06	1	0.956	0.985	0.94	0.82	0.461	0.39	0.333	0.286	0	7.47	2.76	1	0.318	-1.65	0.841	0.981	0.0341	0.499	0.0115	0.0248	0.83	0.274	298
ECC10_ELCPK	1	0.979	1.03	1.03	1.04	1.05	1	1.06	1.06	1	1.06	0.941	0.578	0.362	0.357	0.312	0.286	1	0.979	1.03	1.03	1.04	1.05	1	1.06	1.06	1	1.06	0.941	0.578	0.362	0.357	0.312	0.286	0	7.67	3.47	1.03	0.319	-1.65	0.829	0.986	0.0223	0.553	0.00904	0.0163	0.832	0.299	570
HCC-1195_ELCPK	1	1.03	1.01	1.02	1	1.06	1	1	1.03	0.992	0.962	0.88	0.61	0.494	0.698	0.814	0.735	1	1.03	1.01	1.02	1	1.06	1	1	1.03	0.992	0.962	0.88	0.61	0.494	0.698	0.814	0.735	0	7.9	10	1.01	0.67	-0.578	0.897	0.926	0.503	244	0.0221	0.0345	0.903	0.166	25.3
HPB-ALL_ELCPK	1	0.958	1.02	0.972	1.01	1.03	0.978	0.95	1.03	0.978	1.02	0.97	0.754	0.373	0.109	0.0595	0.0567	1	0.958	1.02	0.972	1.01	1.03	0.978	0.95	1.03	0.978	1.02	0.97	0.754	0.373	0.109	0.0595	0.0567	0	7.42	2.66	0.996	0.0496	-4.28	0.783	0.988	0.0189	0.26	0.00812	0.0195	0.78	0.361	982
KMS-18_ELCPK	1	0.936	0.923	0.918	0.852	0.945	0.952	0.877	0.89	0.99	0.968	0.853	0.579	0.375	0.395	0.121	0.0652	1	0.936	0.923	0.918	0.852	0.945	0.952	0.877	0.89	0.99	0.968	0.853	0.579	0.375	0.395	0.121	0.0652	0	7.39	1.44	0.938	0.0706	-3.3	0.745	0.917	0.102	0.385	0.0228	0.0839	0.743	0.302	103
KMS-12-BM_ELCPK	1	1.01	1.03	1.02	1.03	1.02	0.991	1.01	1.06	1.09	1.11	1.01	0.436	0.106	0.0482	0.0434	0.045	1	1.01	1.03	1.02	1.03	1.02	0.991	1.01	1.06	1.09	1.11	1.01	0.436	0.106	0.0482	0.0434	0.045	0	7.64	5.01	1.03	0.0549	-4.19	0.765	0.978	0.0161	1.32	0.0108	0.0189	0.768	0.417	748
KMS-34_ELCPK	1	0.967	1.02	0.989	1.02	0.99	1.03	0.936	0.992	1.01	0.902	0.776	0.0751	0.0367	0.0301	0.0302	0.0288	1	0.967	1.02	0.989	1.02	0.99	1.03	0.936	0.992	1.01	0.902	0.776	0.0751	0.0367	0.0301	0.0302	0.0288	0	7.82	5.43	0.989	0.0289	-5.11	0.686	0.979	0.0207	0.963	0.0101	0.0168	0.696	0.428	919
KYO-1_ELCPK	1	1.04	1.04	1.08	1.05	1.07	1.05	1	1	0.995	1.03	1.01	0.79	0.253	0.241	0.144	0.133	1	1.04	1.04	1.08	1.05	1.07	1.05	1	1	0.995	1.03	1.01	0.79	0.253	0.241	0.144	0.133	0	7.51	4.38	1.03	0.168	-2.57	0.82	0.981	0.0209	0.712	0.01	0.0206	0.819	0.354	584
MONO-MAC-1_ELCPK	1	0.986	0.937	0.979	1.01	1.06	1.01	0.954	1.08	0.994	0.952	0.997	0.715	0.311	0.234	0.217	0.21	1	0.986	0.937	0.979	1.01	1.06	1.01	0.954	1.08	0.994	0.952	0.997	0.715	0.311	0.234	0.217	0.21	0	7.54	3.81	0.999	0.219	-2.19	0.803	0.974	0.0266	0.816	0.0117	0.0241	0.803	0.32	356
NCI-H1650_ELCPK	1	0.983	0.949	0.931	0.931	1.04	0.959	0.949	1.03	0.997	0.959	0.904	0.658	0.545	0.535	0.635	0.621	1	0.983	0.949	0.931	0.931	1.04	0.959	0.949	1.03	0.997	0.959	0.904	0.658	0.545	0.535	0.635	0.621	0	7.76	4.21	0.976	0.584	-0.775	0.857	0.974	0.0582	1.46	0.0126	0.0213	0.86	0.174	94.7
NCI-H446_ELCPK	1	1.01	1.02	1.09	1.1	0.989	0.922	1.03	1.08	0.993	0.967	0.576	0.222	0.257	0.186	0.174	0.187	1	1.01	1.02	1.09	1.1	0.989	0.922	1.03	1.08	0.993	0.967	0.576	0.222	0.257	0.186	0.174	0.187	0	7.94	4.12	1.03	0.198	-2.33	0.743	0.958	0.026	1.23	0.0157	0.0237	0.754	0.372	310
SNU-886_ELCPK	1	0.723	0.884	0.817	0.873	1.11	0.843	0.88	0.805	0.746	0.857	0.825	1.06	0.745	0.611	0.441	0.449	1	0.723	0.884	0.817	0.873	1.11	0.843	0.88	0.805	0.746	0.857	0.825	1.06	0.745	0.611	0.441	0.449	0	7.09	3.28	0.876	0.438	-1.18	0.809	0.796	0.156	3.16	0.0318	0.0999	0.804	0.176	9.39
SUP-T11_ELCPK	1	1.06	0.988	1.09	1.01	1.04	1.01	1.08	1.06	1.07	1.07	0.979	0.704	0.323	0.251	0.269	0.258	1	1.06	0.988	1.09	1.01	1.04	1.01	1.08	1.06	1.07	1.07	0.979	0.704	0.323	0.251	0.269	0.258	0	7.57	3.62	1.04	0.255	-1.97	0.837	0.984	0.0207	0.659	0.00957	0.0191	0.838	0.324	565
TALL-1_ELCPK	1	0.97	0.895	1.01	1.01	1.01	1.01	1.01	1.02	0.981	1.01	1.04	0.895	0.426	0.27	0.299	0.263	1	0.97	0.895	1.01	1.01	1.01	1.01	1.01	1.02	0.981	1.01	1.04	0.895	0.426	0.27	0.299	0.263	0	7.43	4.65	0.997	0.275	-1.86	0.833	0.981	0.0255	0.781	0.0102	0.0211	0.83	0.29	373
CHP-126_ELCPK	1	1.12	0.947	1.01	1.19	1.11	1.15	1.01	0.812	0.871	1.04	0.748	0.591	0.453	0.253	0.216	0.269	1	1.12	0.947	1.01	1.19	1.11	1.15	1.01	0.812	0.871	1.04	0.748	0.591	0.453	0.253	0.216	0.269	0	7.64	1.13	1.05	0.177	-2.25	0.807	0.833	0.176	0.417	0.0379	0.118	0.811	0.323	51.4
CAL-51_ELCPK	1	1.03	1.02	1.04	1.01	1.03	0.999	1.04	1.02	1.01	1.03	1.01	0.921	0.44	0.322	0.278	0.263	1	1.03	1.02	1.04	1.01	1.03	0.999	1.04	1.02	1.01	1.03	1.01	0.921	0.44	0.322	0.278	0.263	0	7.42	4.47	1.02	0.283	-1.82	0.853	0.996	0.0112	0.33	0.00459	0.00952	0.85	0.294	1.93e+03
Hs 944.T_ELCPK	1	0.933	0.936	0.894	0.903	0.958	0.903	0.92	0.936	0.938	0.937	0.863	0.814	0.6	0.444	0.443	0.405	1	0.933	0.936	0.894	0.903	0.958	0.903	0.92	0.936	0.938	0.937	0.863	0.814	0.6	0.444	0.443	0.405	0	7.4	2.37	0.931	0.411	-1.28	0.815	0.986	0.0413	0.459	0.00898	0.023	0.813	0.196	239
L-540_ELCPK	1	0.96	1.06	1.05	1.01	1.07	0.949	0.994	0.961	0.971	0.95	0.921	0.738	0.374	0.11	0.0741	0.0544	1	0.96	1.06	1.05	1.01	1.07	0.949	0.994	0.961	0.971	0.95	0.921	0.738	0.374	0.11	0.0741	0.0544	0	7.43	2.28	1	0.0432	-4.4	0.782	0.974	0.0307	0.316	0.012	0.0307	0.78	0.36	461
LOU-NH91_ELCPK	1	0.889	0.885	0.849	0.886	0.909	0.943	0.884	0.889	0.881	0.88	0.9	0.682	0.435	0.405	0.481	0.467	1	0.889	0.885	0.849	0.886	0.909	0.943	0.884	0.889	0.881	0.88	0.9	0.682	0.435	0.405	0.481	0.467	0	7.6	10	0.9	0.447	-1.16	0.779	0.975	0.0418	113	0.0114	0.0216	0.78	0.195	135
MOLM-6_ELCPK	1	1.04	1.01	1.07	1.08	1.03	1.01	1.01	1.08	1.09	1	0.85	0.358	0.188	0.162	0.13	0.122	1	1.04	1.01	1.07	1.08	1.03	1.01	1.01	1.08	1.09	1	0.85	0.358	0.188	0.162	0.13	0.122	0	7.75	3.26	1.04	0.141	-2.83	0.772	0.983	0.0207	0.373	0.0099	0.0173	0.779	0.385	807
MOLT-16_ELCPK	1	0.98	1.04	1	1.03	0.992	1.01	1.04	1.13	0.993	1	0.989	0.89	0.315	0.0373	0.0459	0.0229	1	0.98	1.04	1	1.03	0.992	1.01	1.04	1.13	0.993	1	0.989	0.89	0.315	0.0373	0.0459	0.0229	0	7.4	4.04	1.02	0.0274	-5.18	0.799	0.978	0.0193	0.552	0.0108	0.023	0.796	0.39	612
NCI-H889_ELCPK	1	0.873	0.861	1.19	0.792	0.83	0.767	0.959	0.795	0.868		0.742	0.475	0.32	0.332	0.258	0.256	1	0.873	0.861	1.19	0.792	0.83	0.767	0.959	0.795	0.868		0.742	0.475	0.32	0.332	0.258	0.256	0	7.73	2.27	0.895	0.271	-1.88	0.712	0.795	0.127	1.41	0.0355	0.0693	0.707	0.278	30.2
NU-DUL-1_ELCPK	1	1.02	1	0.996	1	1.04	1.01	1.02	1.01	1.03	0.935	0.793	0.0819	0.0534	0.0337	0.0298	0.0226	1	1.02	1	0.996	1	1.04	1.01	1.02	1.01	1.03	0.935	0.793	0.0819	0.0534	0.0337	0.0298	0.0226	0	7.82	5.42	1.01	0.0325	-4.94	0.701	0.99	0.0145	0.667	0.0072	0.012	0.711	0.434	1.86e+03
RCH-ACV_ELCPK	1	0.89	0.939	0.934	0.951	0.914	0.941	0.983	0.943	0.888	1.01	0.892	0.683	0.22	0.0737	0.0687	0.0656	1	0.89	0.939	0.934	0.951	0.914	0.941	0.983	0.943	0.888	1.01	0.892	0.683	0.22	0.0737	0.0687	0.0656	0	7.49	3.43	0.943	0.0631	-3.98	0.73	0.976	0.0234	0.505	0.0108	0.0229	0.729	0.353	519
TUHR10TKB_ELCPK	1	0.962	0.927	0.93	0.941	0.923	0.898	1	0.866	0.997	0.984	0.954	0.838	0.652	0.658	0.636	0.622	1	0.962	0.927	0.93	0.941	0.923	0.898	1	0.866	0.997	0.984	0.954	0.838	0.652	0.658	0.636	0.622	0	7.56	5.58	0.949	0.639	-0.646	0.869	0.976	0.065	5.86	0.0116	0.0232	0.87	0.134	58.1
JK-1_ELCPK	1	0.996	1.21	0.955	1.1	1.13	1.04	1.06	0.931	0.969	1.03	0.845	0.982	0.546	0.212	0.243	0.206	1	0.996	1.21	0.955	1.1	1.13	1.04	1.06	0.931	0.969	1.03	0.845	0.982	0.546	0.212	0.243	0.206	0	7.34	4.74	1.02	0.214	-2.23	0.854	0.881	0.0461	3.13	0.0255	0.0553	0.85	0.321	69.4
MHH-CALL-4_ELCPK	1	1.12	1.07	1.1	1.03	1.03	1.03	1.03	1.06	1.01	1.06	0.887	1.02	0.736	0.255	0.282	0.23	1	1.12	1.07	1.1	1.03	1.03	1.03	1.03	1.06	1.01	1.06	0.887	1.02	0.736	0.255	0.282	0.23	0	7.27	7.65	1.03	0.254	-1.98	0.883	0.955	0.0556	14.4	0.0155	0.0382	0.879	0.301	160
MSTO-211H_ELCPK	1	0.908	1.04	0.892	0.956	1.14	0.979	0.852	0.844	0.901	0.963	0.797	0.685	0.391	0.377	0.508	0.335	1	0.908	1.04	0.892	0.956	1.14	0.979	0.852	0.844	0.901	0.963	0.797	0.685	0.391	0.377	0.508	0.335	0	7.66	2.4	0.954	0.389	-1.36	0.796	0.868	0.11	1.25	0.0284	0.057	0.799	0.242	35.9
NCI-H661_ELCPK	1	1.03	1.05	1.04	1.02	1.05	1.05	0.997	1.03	1.03	1.03	0.954	0.533	0.547	0.429	0.357	0.271	1	1.03	1.05	1.04	1.02	1.05	1.05	0.997	1.03	1.03	1.03	0.954	0.533	0.547	0.429	0.357	0.271	0	7.7	2.81	1.03	0.376	-1.41	0.845	0.952	0.0525	0.792	0.0175	0.0324	0.848	0.279	134
P3HR-1_ELCPK	1	1.09	1.09	1.09	1.09	1.07	1.08	1.08	1.07	1.12	1.1	1.06	1.08	0.859	0.464	0.32	0.269	1	1.09	1.09	1.09	1.09	1.07	1.08	1.08	1.07	1.12	1.1	1.06	1.08	0.859	0.464	0.32	0.269	0	7.16	3.22	1.08	0.28	-1.82	0.945	0.989	0.0222	0.405	0.00808	0.0239	0.938	0.279	536
RI-1_ELCPK	1	0.785	0.967	0.919	1.01	1.03	0.822	0.891	0.937	1.14	0.798	0.884	0.615	0.209	0.154	0.19	0.173	1	0.785	0.967	0.919	1.01	1.03	0.822	0.891	0.937	1.14	0.798	0.884	0.615	0.209	0.154	0.19	0.173	0	7.57	3.91	0.936	0.166	-2.59	0.736	0.836	0.0606	2.4	0.0287	0.057	0.737	0.328	60.1
SU-DHL-10_ELCPK	1	1.12	1.11	1.09	1.13	1.11	1.07	1.09	1.06	1.05	1.13	1.07	1.08	0.7	0.108	0.17	0.106	1	1.12	1.11	1.09	1.13	1.11	1.07	1.09	1.06	1.05	1.13	1.07	1.08	0.7	0.108	0.17	0.106	0	7.28	10	1.09	0.127	-2.97	0.898	0.979	0.0746	43	0.0107	0.026	0.894	0.367	510
SU-DHL-8_ELCPK	1	1.01	1	0.985	1.02	0.971	0.987	1.01	0.971	1.05	1.06	0.99	1.02	0.578	0.114	0.191	0.106	1	1.01	1	0.985	1.02	0.971	0.987	1.01	0.971	1.05	1.06	0.99	1.02	0.578	0.114	0.191	0.106	0	7.3	10	1.01	0.137	-2.87	0.833	0.984	0.00935	43.9	0.00918	0.0207	0.827	0.336	595
CL-11_ELCPK	1	0.86	0.955	0.568	0.736	1.01	0.949	0.834	0.922	1.05	1.12	1.03	0.861	0.697	0.267	0.377	0.435	1	0.86	0.955	0.568	0.736	1.01	0.949	0.834	0.922	1.05	1.12	1.03	0.861	0.697	0.267	0.377	0.435	0	7.28	10	0.915	0.36	-1.47	0.806	0.662	0.525	274	0.0404	0.0989	0.804	0.247	11.9
LCLC-97TM1_ELCPK	1	0.923	1.05	0.848	1.32	1.18	1.01	1.05	0.96	1.02	1.1	0.801	0.535	0.402	0.293	0.282	0.291	1	0.923	1.05	0.848	1.32	1.18	1.01	1.05	0.96	1.02	1.1	0.801	0.535	0.402	0.293	0.282	0.291	0	7.74	2.42	1.04	0.295	-1.76	0.823	0.789	0.106	1.18	0.037	0.0696	0.828	0.326	39.8
MOLP-2_ELCPK	1	0.866	0.979	0.725	0.853	0.947	0.893	0.911	1.02	1.04	1.07	1.03	0.781	0.433	0.53	0.483	0.222	1	0.866	0.979	0.725	0.853	0.947	0.893	0.911	1.02	1.04	1.07	1.03	0.781	0.433	0.53	0.483	0.222	0	7.56	7.84	0.945	0.415	-1.27	0.809	0.798	0.217	36	0.0325	0.0648	0.811	0.243	21.7
NCI-H1573_ELCPK	1	0.851	0.946		0.722	0.82	1.09	0.85	0.93	0.7	0.759	0.635	0.39	0.417	0.306	0.465	0.338	1	0.851	0.946		0.722	0.82	1.09	0.85	0.93	0.7	0.759	0.635	0.39	0.417	0.306	0.465	0.338	0	8.01	1.6	0.897	0.361	-1.46	0.705	0.81	0.176	0.911	0.0407	0.0658	0.701	0.242	24.2
KALS-1_ELCPK	1	0.762	1.04	0.605	0.775	1	1	0.949	1	1.01	0.998	0.932	0.723	0.505	0.45	0.503	0.501	1	0.762	1.04	0.605	0.775	1	1	0.949	1	1.01	0.998	0.932	0.723	0.505	0.45	0.503	0.501	0	7.59	6.06	0.924	0.488	-1.04	0.809	0.748	0.101	23.3	0.0368	0.0703	0.81	0.214	11.9
KM12_ELCPK	1	1.07	1.09	0.91	0.975	1.06	1.03	1.05	1.04	1.04	1.03	0.977	0.771	0.497	0.483	0.472	0.38	1	1.07	1.09	0.91	0.975	1.06	1.03	1.05	1.04	1.04	1.03	0.977	0.771	0.497	0.483	0.472	0.38	0	7.57	3.12	1.03	0.438	-1.19	0.876	0.963	0.0479	1.03	0.0151	0.0307	0.876	0.244	129
L-363_ELCPK	1	0.862	1.01	0.721	0.913	1.04	1.01	0.941	1.03	1.1	1.09	1.08	1.06	0.947	0.296	0.147	0.0939	1	0.862	1.01	0.721	0.913	1.04	1.01	0.941	1.03	1.1	1.09	1.08	1.06	0.947	0.296	0.147	0.0939	0	7.09	6.29	0.989	0.119	-3.07	0.855	0.836	0.0712	4.1	0.0286	0.0742	0.843	0.323	50.2
MCAS_ELCPK	1	0.882	1.1	0.789	0.905	1.1	1.07	0.96	1.02	1.07	1.07	1.05	1.05	0.709	0.308	0.26	0.196	1	0.882	1.1	0.789	0.905	1.1	1.07	0.96	1.02	1.07	1.07	1.05	1.05	0.709	0.308	0.26	0.196	0	7.25	4.65	1.01	0.236	-2.08	0.861	0.867	0.0611	3.33	0.0264	0.0676	0.855	0.298	52.2
RKO_ELCPK	1	0.889	1.01	0.516	0.792	1.05	0.999	0.914	0.937	1.02	1.04	1	0.974	0.6	0.461	0.372	0.286	1	0.889	1.01	0.516	0.792	1.05	0.999	0.914	0.937	1.02	1.04	1	0.974	0.6	0.461	0.372	0.286	0	7.32	8.15	0.935	0.372	-1.43	0.82	0.673	0.177	69.7	0.0412	0.0859	0.816	0.253	13.1
SNG-M_ELCPK	1	0.729	1.02	0.388	0.707	1.05	1.05	0.987	1.01	1.07	1.04	1.06	1.05	0.957	0.408	0.346	0.318	1	0.729	1.02	0.388	0.707	1.05	1.05	0.987	1.01	1.07	1.04	1.06	1.05	0.957	0.408	0.346	0.318	0	7.08	10	0.938	0.332	-1.59	0.846	0.4	0.625	74	0.0545	0.139	0.835	0.28	7.09
SR-786_ELCPK	1	1.02	1.1	0.715	0.931	1.09	1.12	1.07	1.06	1.11	1.08	1.04	1.06	0.388	0.179	0.317	0.181	1	1.02	1.1	0.715	0.931	1.09	1.12	1.07	1.06	1.11	1.08	1.04	1.06	0.388	0.179	0.317	0.181	0	7.36	10	1.03	0.225	-2.15	0.86	0.821	0.316	52.9	0.0313	0.0626	0.851	0.34	50.4
AMO-1_ELCPK	1	1.09	1.08	1.12	1.12	1.1	1.08	1.06	1.05	1.13	1.09	1.04	0.263	0.124	0.0693	0.117	0.105	1	1.09	1.08	1.12	1.12	1.1	1.08	1.06	1.05	1.13	1.09	1.04	0.263	0.124	0.0693	0.117	0.105	0	7.72	6.24	1.08	0.103	-3.28	0.798	0.981	0.023	1.11	0.0104	0.0173	0.802	0.433	877
HEC-50B_ELCPK	1	1.04	1.03	1.06	1.03	1.06	1.04	1.01	1.01	1.05	1.02	0.917	0.596	0.475	0.455	0.486	0.477	1	1.04	1.03	1.06	1.03	1.06	1.04	1.01	1.01	1.05	1.02	0.917	0.596	0.475	0.455	0.486	0.477	0	7.76	3.61	1.03	0.47	-1.09	0.864	0.995	0.0182	0.379	0.0056	0.00964	0.868	0.243	986
MC116_ELCPK	1	1.06	1.06	1.02	1.08	1.06	1.05	1.06	1	1.03	1.06	0.976	1.01	1.02	0.145	0.18	0.111	1	1.06	1.06	1.02	1.08	1.06	1.05	1.06	1	1.03	1.06	0.976	1.01	1.02	0.145	0.18	0.111	0	7.16	10	1.04	0.137	-2.86	0.886	0.982	0.0469	3.11	0.00969	0.0247	0.877	0.34	523
MOLM-16_ELCPK	1	1.05	1.06	1.14	1.11	0.956	1	0.969	1.11	1.1	0.842	0.564	0.172	0.118	0.0801	0.0974	0.0731	1	1.05	1.06	1.14	1.11	0.956	1	0.969	1.11	1.1	0.842	0.564	0.172	0.118	0.0801	0.0974	0.0731	0	7.94	2.67	1.05	0.084	-3.57	0.72	0.937	0.0378	0.561	0.0195	0.0313	0.731	0.422	275
SU-DHL-4_ELCPK	1	0.994	1.04	1.04	1.07	1.03	1.05	1.05	1.01	1.07	1.07	0.985	1.05	0.808	0.204	0.196	0.118	1	0.994	1.04	1.04	1.07	1.03	1.05	1.05	1.01	1.07	1.07	0.985	1.05	0.808	0.204	0.196	0.118	0	7.22	5.66	1.04	0.157	-2.68	0.876	0.984	0.0226	1.28	0.00915	0.0237	0.87	0.328	552
SU-DHL-6_ELCPK	1	0.983	0.857	0.929	1.02	0.877	1.04	0.891	0.904	1.08	1.04	0.895	0.936	0.378	0.0945	0.177	0.107	1	0.983	0.857	0.929	1.02	0.877	1.04	0.891	0.904	1.08	1.04	0.895	0.936	0.378	0.0945	0.177	0.107	0	7.36	6.72	0.959	0.125	-3	0.783	0.912	0.0545	6.17	0.0209	0.0424	0.777	0.336	116
CW-2_ELCPK	1	1.04	0.917	0.927	0.918	1.01	0.989	0.795	0.854	1.03	1.06	0.979	0.792	0.435	0.464	0.381	0.392	1	1.04	0.917	0.927	0.918	1.01	0.989	0.795	0.854	1.03	1.06	0.979	0.792	0.435	0.464	0.381	0.392	0	7.54	5.97	0.961	0.413	-1.28	0.822	0.909	0.0808	6.72	0.022	0.0441	0.823	0.238	50.3
FU97_ELCPK	1	1.06	0.93	0.971	1.04	0.966	1.03	1.01	1.03	0.99	1.02	1.03	1.13	0.73	0.39	0.372	0.24	1	1.06	0.93	0.971	1.04	0.966	1.03	1.01	1.03	0.99	1.02	1.03	1.13	0.73	0.39	0.372	0.24	0	7.29	10	1.02	0.334	-1.58	0.882	0.953	0.135	92.5	0.0159	0.0383	0.879	0.266	118
NCI-H2052_ELCPK	1	0.996	0.986	0.974	0.996	0.989	0.973	0.992	0.958	0.929	0.962	0.841	0.717	0.669	0.753	0.662	0.593	1	0.996	0.986	0.974	0.996	0.989	0.973	0.992	0.958	0.929	0.962	0.841	0.717	0.669	0.753	0.662	0.593	0	7.87	2.18	0.983	0.662	-0.595	0.879	0.981	0.0805	0.758	0.0119	0.021	0.882	0.139	78.9
NCI-H2085_ELCPK	1	0.946	0.756	0.901	0.758	0.98	0.964	0.752	0.808	0.782	0.964	0.755	0.654	0.527	0.606	0.474	0.634	1	0.946	0.756	0.901	0.758	0.98	0.964	0.752	0.808	0.782	0.964	0.755	0.654	0.527	0.606	0.474	0.634	0	7.78	3.28	0.873	0.563	-0.83	0.778	0.84	0.184	3.39	0.0305	0.0527	0.78	0.158	10.3
NCI-H520_ELCPK	1	1.08	0.992	1.13	0.933	1.09	1.03	1.06	0.89	1.1	0.841	0.89	0.483	0.321	0.222	0.227	0.215	1	1.08	0.992	1.13	0.933	1.09	1.03	1.06	0.89	1.1	0.841	0.89	0.483	0.321	0.222	0.227	0.215	0	7.71	2.13	1.03	0.211	-2.24	0.79	0.903	0.0709	0.624	0.0248	0.0498	0.795	0.337	102
SNU-398_ELCPK	1	0.916	0.826	0.926	0.948	0.853	0.886	0.98	0.931	0.906	0.877	0.888	0.807	0.485	0.462	0.54	0.419	1	0.916	0.826	0.926	0.948	0.853	0.886	0.98	0.931	0.906	0.877	0.888	0.807	0.485	0.462	0.54	0.419	0	7.53	6.6	0.912	0.473	-1.08	0.802	0.956	0.0827	6.44	0.015	0.0302	0.803	0.188	68.7
KELLY_ELCPK	1	0.727	0.93	0.489	0.842	0.971	0.875	0.999	0.939	0.984	0.954	0.937	0.61	0.207	0.0523	0.0411	0.031	1	0.727	0.93	0.489	0.842	0.971	0.875	0.999	0.939	0.984	0.954	0.937	0.61	0.207	0.0523	0.0411	0.031	0	7.5	3.51	0.888	0.0401	-4.64	0.682	0.641	0.0905	2.03	0.0405	0.0856	0.682	0.36	34.1
NB1_ELCPK	1	0.99	1.04	0.95	1.01	1.09	1.03	1	1.01	1.03	1.02	0.982	0.605	0.41	0.226	0.104	0.0832	1	0.99	1.04	0.95	1.01	1.09	1.03	1	1.01	1.03	1.02	0.982	0.605	0.41	0.226	0.104	0.0832	0	7.48	1.95	1.02	0.0937	-3.31	0.8	0.966	0.0421	0.314	0.0145	0.0379	0.799	0.349	317
NCI-H1792_ELCPK	1	0.9	0.993	0.835	1.04	1	0.989	1.07	1.04	1.01	0.993	0.895	0.612	0.498	0.475	0.528	0.515	1	0.9	0.993	0.835	1.04	1	0.989	1.07	1.04	1.01	0.993	0.895	0.612	0.498	0.475	0.528	0.515	0	7.75	3.83	0.988	0.503	-0.992	0.843	0.946	0.0679	1.53	0.0183	0.0313	0.847	0.216	69
NCI-H2122_ELCPK	1	1.14	1.06	1.14	1.15	1.06	0.99	1.03	1.01	1.06	1.11	1.02	1.06	1.03	0.734	0.452	0.471	1	1.14	1.06	1.14	1.15	1.06	0.99	1.03	1.01	1.06	1.11	1.02	1.06	1.03	0.734	0.452	0.471	0	7.02	5.02	1.06	0.454	-1.14	0.981	0.962	0.0338	3.42	0.0148	0.0441	0.973	0.207	79.9
NCI-H508_ELCPK	1	1.11	1.05	0.715	1.08	1.04	1.11	1.09	1.1	1.08	0.998	1.11	1	0.706	0.401	0.506	0.336	1	1.11	1.05	0.715	1.08	1.04	1.11	1.09	1.1	1.08	0.998	1.11	1	0.706	0.401	0.506	0.336	0	7.31	5.29	1.04	0.41	-1.29	0.912	0.837	0.0603	7.75	0.0306	0.0682	0.908	0.259	28.4
NCI-H460_ELCPK	1	0.961	0.966	0.826	0.926	1.01	0.955	0.974	0.965	0.958	0.996	0.976	0.987	0.848	0.614	0.755	0.716	1	0.961	0.966	0.826	0.926	1.01	0.955	0.974	0.965	0.958	0.996	0.976	0.987	0.848	0.614	0.755	0.716	0	7.29	10	0.961	0.695	-0.525	0.909	0.96	0.297	224	0.0149	0.0356	0.908	0.112	20.6
OVCAR-4_ELCPK	1	0.984	1.05	0.83	0.957	1.07	1.06	1.03	1.05	1.05	1.07	1.03	0.956	0.627	0.563	0.674	0.518	1	0.984	1.05	0.83	0.957	1.07	1.06	1.03	1.05	1.05	1.07	1.03	0.956	0.627	0.563	0.674	0.518	0	7.47	5.92	1.01	0.585	-0.773	0.913	0.93	0.0935	3.67	0.0202	0.0409	0.913	0.187	35.5
RT-112_ELCPK	1	0.742			0.812	1.07	1.01	0.971	1.04	1.07	1.08	1.02	1.04	0.772	0.175	0.0896	0.123	1	0.742			0.812	1.07	1.01	0.971	1.04	1.07	1.08	1.02	1.04	0.772	0.175	0.0896	0.123	0	7.21	5.46	0.986	0.109	-3.2	0.829	0.848	0.0711	3.41	0.0319	0.0762	0.8	0.352	53.3
EFE-184_ELCPK	1	1.09	1.04	1.05	1.02	1.07	1.05	1.03	1	1.01	0.942	0.878	0.743	0.549	0.47	0.582	0.53	1	1.09	1.04	1.05	1.02	1.07	1.05	1.03	1	1.01	0.942	0.878	0.743	0.549	0.47	0.582	0.53	0	7.74	1.82	1.04	0.514	-0.954	0.883	0.979	0.062	0.397	0.0127	0.0265	0.886	0.212	168
GAMG_ELCPK	1	1.02	0.953	0.948	0.981	1.03	0.954	1.04	1.04	1.05	1.07	0.996	1.01	0.734	0.485	0.419	0.365	1	1.02	0.953	0.948	0.981	1.03	0.954	1.04	1.04	1.05	1.07	0.996	1.01	0.734	0.485	0.419	0.365	0	7.26	3.41	1.01	0.394	-1.34	0.892	0.975	0.0382	0.977	0.0119	0.0318	0.888	0.228	164
HEC-151_ELCPK	1	1.02	1.03	1.05	1	0.962	0.929	0.994	1.01	1.03	1.02	0.981	0.687	0.487	0.581	0.443	0.325	1	1.02	1.03	1.05	1	0.962	0.929	0.994	1.01	1.03	1.02	0.981	0.687	0.487	0.581	0.443	0.325	0	7.63	3.79	1.01	0.45	-1.15	0.855	0.948	0.051	1.88	0.0178	0.0328	0.857	0.238	87.4
HUH-6-clone5_ELCPK	1	1.01	0.969	1.1	0.937	1.14	1.06	0.848	1.1			1.21	0.652			0.558	0.486	1	1.01	0.969	1.1	0.937	1.14	1.06	0.848	1.1			1.21	0.652			0.558	0.486	0	7.65	10	1.04	0.522	-0.939	0.894	0.888	0.742	161	0.0359	0.0761	0.928	0.22	16.3
A549_ELCPK	1	0.97	0.974	0.996	0.926	1.02	0.955	0.997	0.95	0.955	0.964	0.931	0.833	0.612	0.516	0.545	0.456	1	0.97	0.974	0.996	0.926	1.02	0.955	0.997	0.95	0.955	0.964	0.931	0.833	0.612	0.516	0.545	0.456	0	7.47	2.6	0.974	0.494	-1.02	0.86	0.987	0.0413	0.544	0.00899	0.0208	0.859	0.187	218
SNU-C5_ELCPK	1	0.927	0.885	0.886	0.872	0.93	0.921	0.985	0.856	0.874	0.848	0.896	0.75	0.616	0.519	0.441	0.398	1	0.927	0.885	0.886	0.872	0.93	0.921	0.985	0.856	0.874	0.848	0.896	0.75	0.616	0.519	0.441	0.398	0	7.34	1.41	0.916	0.376	-1.32	0.802	0.969	0.112	0.394	0.0143	0.0588	0.8	0.183	94.2
Sq-1_ELCPK	1	1.02	0.946	0.886	0.858	1.08	0.985	0.963	0.982	0.925	0.93	0.955	0.853	0.682	0.751	0.532	0.454	1	1.02	0.946	0.886	0.858	1.08	0.985	0.963	0.982	0.925	0.93	0.955	0.853	0.682	0.751	0.532	0.454	0	6.86	0.929	0.97	0.26	-1.14	0.875	0.937	0.586	0.494	0.0234	0.39	0.87	0.167	32.6
SW1088_ELCPK	1	0.969	0.962	0.917	0.963	0.934	0.979	0.935	0.977	0.947	0.947	0.822	0.682	0.537	0.578	0.569	0.576	1	0.969	0.962	0.917	0.963	0.934	0.979	0.935	0.977	0.947	0.947	0.822	0.682	0.537	0.578	0.569	0.576	0	7.79	2.68	0.96	0.563	-0.828	0.838	0.989	0.0424	0.566	0.00832	0.0148	0.841	0.169	228
THP-1_ELCPK	1	0.998	0.968	1.03	0.985	0.973	0.998	1.03	1.01	0.985	0.966	0.865	0.31	0.227	0.145	0.125	0.103	1	0.998	0.968	1.03	0.985	0.973	0.998	1.03	1.01	0.985	0.966	0.865	0.31	0.227	0.145	0.125	0.103	0	7.75	3.96	0.997	0.143	-2.8	0.743	0.984	0.0194	0.458	0.00921	0.0157	0.748	0.37	836
TYK-nu_ELCPK	1	1.03	1.02	1.03	1.01	1.03	0.992	1.01	1.05	1.02	1.03	0.971	0.88	0.586	0.58	0.582	0.49	1	1.03	1.02	1.03	1.01	1.03	0.992	1.01	1.05	1.02	1.03	0.971	0.88	0.586	0.58	0.582	0.49	0	7.52	4.21	1.02	0.547	-0.871	0.901	0.989	0.0302	1.01	0.00798	0.0164	0.901	0.194	277
U-937_ELCPK	1	1.07	0.978	1.1	1.11	1.06	0.991	1.05	1.04	1.09	1.09	1.02	0.859	0.0908	0.0331	0.0346	0.0298	1	1.07	0.978	1.1	1.11	1.06	0.991	1.05	1.04	1.09	1.09	1.02	0.859	0.0908	0.0331	0.0346	0.0298	0	7.5	6.09	1.05	0.0318	-4.97	0.803	0.973	0.0247	1.25	0.0119	0.024	0.803	0.423	584
UM-UC-3_ELCPK	1	0.979	0.925	0.965	0.952	0.98	0.947	0.934	0.977	0.965	0.997	0.94	0.886	0.694	0.729	0.681	0.613	1	0.979	0.925	0.965	0.952	0.98	0.947	0.934	0.977	0.965	0.997	0.94	0.886	0.694	0.729	0.681	0.613	0	7.51	4.39	0.964	0.671	-0.576	0.892	0.985	0.0568	1.91	0.00923	0.0189	0.892	0.123	79.6
LS-123_ELCPK	1	1.15	1.04	1.08	1.13	1.02	1.08	1.05	0.986	0.933	1.06	0.945	0.907	0.708	0.662	0.598	0.608	1	1.15	1.04	1.08	1.13	1.02	1.08	1.05	0.986	0.933	1.06	0.945	0.907	0.708	0.662	0.598	0.608	0	7.48	1.38	1.05	0.574	-0.763	0.938	0.955	0.151	0.53	0.0193	0.0643	0.938	0.176	48.7
SK-MEL-5_ELCPK	1	1.04	1.05	1.05	1.02	1.05	1.02	1.03	1.03	1	1.02	0.954	0.849	0.611	0.598	0.493	0.403	1	1.04	1.05	1.05	1.02	1.05	1.02	1.03	1.03	1	1.02	0.954	0.849	0.611	0.598	0.493	0.403	0	7.4	1.48	1.03	0.418	-1.19	0.896	0.986	0.0628	0.253	0.0103	0.0369	0.895	0.214	253
SNU-407_ELCPK	1	0.979	1.03	0.956	1.03	0.992	0.967	0.954	0.912	1.01	1.01	0.924	1.04	0.514	0.264	0.264	0.212	1	0.979	1.03	0.956	1.03	0.992	0.967	0.954	0.912	1.01	1.01	0.924	1.04	0.514	0.264	0.264	0.212	0	7.33	10	0.985	0.246	-2.02	0.834	0.974	0.115	47	0.0118	0.0241	0.827	0.293	278
SNU-61_ELCPK	1	0.686	0.71	0.937	0.771	0.606	0.685	1.02	0.734	1.01	0.916	0.802	0.612	0.274	0.315	0.262	0.355	1	0.686	0.71	0.937	0.771	0.606	0.685	1.02	0.734	1.01	0.916	0.802	0.612	0.274	0.315	0.262	0.355	0	7.59	10	0.823	0.301	-1.73	0.686	0.648	0.486	286	0.0396	0.0778	0.688	0.25	14.4
Calu-6_ELCPK	1	1.05	1.07	1.04	1.03	1.07	1.05	1.02	1.04	1.04	1.04	0.981	0.683	0.346	0.488	0.465	0.429	1	1.05	1.07	1.04	1.03	1.07	1.05	1.02	1.04	1.04	1.04	0.981	0.683	0.346	0.488	0.465	0.429	0	7.62	10	1.04	0.432	-1.21	0.874	0.979	0.124	81.6	0.0113	0.0198	0.874	0.261	259
Caov-3_ELCPK	1	0.972	0.928	0.96	0.95	1.01	0.943	1.01	0.936	0.96	0.877	0.847	0.512	0.394	0.349	0.36	0.409	1	0.972	0.928	0.96	0.95	1.01	0.943	1.01	0.936	0.96	0.877	0.847	0.512	0.394	0.349	0.36	0.409	0	7.75	3.07	0.962	0.37	-1.43	0.785	0.981	0.0342	0.564	0.0105	0.0186	0.789	0.253	308
EBC-1_ELCPK	1	1.04	1.01	1.04	1.01	1.02	0.985	0.958	1.05	1.05	1.03	0.868	0.494	0.315	0.401	0.444	0.525	1	1.04	1.01	1.04	1.01	1.02	0.985	0.958	1.05	1.05	1.03	0.868	0.494	0.315	0.401	0.444	0.525	0	7.81	4.65	1.02	0.424	-1.24	0.832	0.961	0.0468	1.59	0.0153	0.0256	0.838	0.266	152
Hey-A8_ELCPK	1	0.981	0.971	0.96	0.968	0.991	0.963	0.962	0.98	0.982	0.973	0.956	0.812	0.676	0.745	0.765	0.758	1	0.981	0.971	0.96	0.968	0.991	0.963	0.962	0.98	0.982	0.973	0.956	0.812	0.676	0.745	0.765	0.758	0	7.64	10	0.974	0.736	-0.442	0.909	0.992	0.319	95.5	0.00695	0.0117	0.908	0.105	110
HT-1376_ELCPK	1	1.09	1.09	1.11	1.1	1.12	1.08	1.09	1.06	0.959	0.977	0.95	0.948	0.717	0.628	0.659	0.704	1	1.09	1.09	1.11	1.1	1.12	1.08	1.09	1.06	0.959	0.977	0.95	0.948	0.717	0.628	0.659	0.704	0	7.63	1.2	1.08	0.632	-0.629	0.956	0.959	0.172	0.46	0.0198	0.0607	0.958	0.167	47.4
HT55_ELCPK	1	1.02	1.01	0.993	1.02	1.03	1.01	1.01	1.06	1.01	1.03	1.01	1.05	0.809	0.865	0.711	0.695	1	1.02	1.01	0.993	1.02	1.03	1.01	1.01	1.06	1.01	1.03	1.01	1.05	0.809	0.865	0.711	0.695	0	7.15	1.73	1.02	0.682	-0.519	0.965	0.977	0.148	0.782	0.0126	0.0594	0.962	0.113	38
HuP-T4_ELCPK	1	1.15	0.968	0.915	0.94	1.04	0.922	0.933	1.02	0.895	0.915	0.838	0.509	0.351	0.325	0.37	0.36	1	1.15	0.968	0.915	0.94	1.04	0.922	0.933	1.02	0.895	0.915	0.838	0.509	0.351	0.325	0.37	0.36	0	7.75	2.97	0.977	0.344	-1.54	0.787	0.928	0.0637	0.997	0.0207	0.0367	0.791	0.274	91.2
L3.3_ELCPK	1	1.02	1.01	1	0.979	1.06	1.02	0.999	1.03	0.991	1.01	0.978	0.922	0.682	0.509	0.437	0.51	1	1.02	1.01	1	0.979	1.06	1.02	0.999	1.03	0.991	1.01	0.978	0.922	0.682	0.509	0.437	0.51	0	7.37	3	1.01	0.471	-1.08	0.894	0.991	0.0276	0.5	0.00732	0.0175	0.892	0.205	375
LOXIMVI_ELCPK	1	1.04	1.01	1.02	1.1	1.02	1.08	1.07	1.07	0.843	1.04	0.969	0.945	0.518	0.422	0.349	0.198	1	1.04	1.01	1.02	1.1	1.02	1.08	1.07	1.07	0.843	1.04	0.969	0.945	0.518	0.422	0.349	0.198	0	7.37	2.67	1.03	0.284	-1.81	0.868	0.918	0.0654	0.934	0.022	0.0553	0.865	0.285	78.8
OVK18_ELCPK	1	1.07	1.03	0.983	1.01	1.02	1.02	0.996	1.05	1.02	1	1	0.933	0.705	0.557	0.435	0.341	1	1.07	1.03	0.983	1.01	1.02	1.02	0.996	1.05	1.02	1	1	0.933	0.705	0.557	0.435	0.341	0	7.21	1.75	1.02	0.336	-1.47	0.898	0.99	0.0446	0.248	0.00826	0.0349	0.893	0.224	386
SK-MEL-30_ELCPK	1	1.11	1.12	1.06	1.13	1.12	1.05	1.06	1.06	1.03	1.04	0.967	0.859	0.756	0.715	0.791	0.785	1	1.11	1.12	1.06	1.13	1.12	1.05	1.06	1.06	1.03	1.04	0.967	0.859	0.756	0.715	0.791	0.785	0	7.8	2.15	1.07	0.757	-0.401	0.976	0.978	0.0944	0.842	0.0133	0.0248	0.979	0.136	58.4
SW620_ELCPK	1	1.03	1.03	1.06	1.03	1.04	0.987	1.01	1.01	1.04	1	0.958	0.936	0.65	0.655	0.81	0.697	1	1.03	1.03	1.06	1.03	1.04	0.987	1.01	1.01	1.04	1	0.958	0.936	0.65	0.655	0.81	0.697	0	7.56	10	1.02	0.703	-0.509	0.936	0.974	0.383	82.1	0.0126	0.0252	0.938	0.137	50.4
VMRC-RCW_ELCPK	1	1.01	0.983	0.987	0.961	1.02	1.01	0.953	0.953	0.935	0.895	0.939	0.902	0.586	0.49	0.465	0.512	1	1.01	0.983	0.987	0.961	1.02	1.01	0.953	0.953	0.935	0.895	0.939	0.902	0.586	0.49	0.465	0.512	0	7.43	4.44	0.971	0.487	-1.04	0.86	0.981	0.0389	1.11	0.0104	0.0216	0.859	0.196	162
LoVo_ELCPK	1	1.07	0.953	0.904	0.935	0.982	0.944	0.93	1.03	0.874	0.856	0.737	0.384	0.226	0.255	0.251	0.262	1	1.07	0.953	0.904	0.935	0.982	0.944	0.93	1.03	0.874	0.856	0.737	0.384	0.226	0.255	0.251	0.262	0	7.82	2.59	0.962	0.24	-2.06	0.735	0.952	0.0472	0.606	0.0168	0.0295	0.741	0.31	191
MDA-MB-435_ELCPK	1	1.04	1.04	0.99	1.04	1.03	0.963	0.997	0.948	1.05	0.977	0.907	0.877	0.492	0.302	0.373	0.387	1	1.04	1.04	0.99	1.04	1.03	0.963	0.997	0.948	1.05	0.977	0.907	0.877	0.492	0.302	0.373	0.387	0	7.45	3.86	1	0.351	-1.51	0.849	0.97	0.0368	0.876	0.0129	0.0272	0.848	0.261	191
MDST8_ELCPK	1	1.03	1.03	1.04	0.993	1.04	1.02	0.979	0.986	0.977	0.983	0.891	0.843	0.505	0.429	0.428	0.407	1	1.03	1.03	1.04	0.993	1.04	1.02	0.979	0.986	0.977	0.983	0.891	0.843	0.505	0.429	0.428	0.407	0	7.5	2.83	1	0.408	-1.29	0.858	0.983	0.0357	0.561	0.0102	0.0225	0.857	0.236	266
MM1-S_ELCPK	1	0.967	0.946	0.983	1	0.962	0.991	1.01	0.974	1.02	1.05	0.957	1	0.752	0.177	0.146	0.138	1	0.967	0.946	0.983	1	0.962	0.991	1.01	0.974	1.02	1.05	0.957	1	0.752	0.177	0.146	0.138	0	7.23	6.05	0.99	0.143	-2.81	0.833	0.988	0.0211	1.58	0.00776	0.0199	0.828	0.318	721
NCI-H1184_ELCPK	1	1.07	1.12	1.06	1.03	1.07	1.05	0.967	1.01	0.904	0.944	0.927	0.479	0.335	0.356	0.27	0.26	1	1.07	1.12	1.06	1.03	1.07	1.05	0.967	1.01	0.904	0.944	0.927	0.479	0.335	0.356	0.27	0.26	0	7.72	3.51	1.02	0.297	-1.75	0.811	0.945	0.0452	0.946	0.018	0.0314	0.815	0.314	156
A375_ELCPK	1	1.04	0.929	1.04	0.898	1.04	0.993	0.946	0.96	0.943	0.947	0.886	0.86	0.697	0.591	0.499	0.456	1	1.04	0.929	1.04	0.898	1.04	0.993	0.946	0.96	0.943	0.947	0.886	0.86	0.697	0.591	0.499	0.456	0	7.25	1.18	0.984	0.397	-1.15	0.869	0.971	0.154	0.34	0.015	0.0856	0.867	0.183	91.8
PK-59_ELCPK	1	1.07	0.966	0.973	0.946	1.01	0.972	1.01	0.97	0.95	0.968	0.934	0.805	0.771	0.751	0.706	0.634	1	1.07	0.966	0.973	0.946	1.01	0.972	1.01	0.97	0.95	0.968	0.934	0.805	0.771	0.751	0.706	0.634	0	7.43	0.992	0.995	0.625	-0.606	0.908	0.982	0.218	0.345	0.0134	0.0652	0.908	0.121	60.6
RKN_ELCPK	1	1.03	1.02	1.01	1.02	1.03	1.01	1.01	1.02	1.02	1.01	0.995	0.976	0.728	0.583	0.437	0.312	1	1.03	1.02	1.01	1.02	1.03	1.01	1.01	1.02	1.02	1.01	0.995	0.976	0.728	0.583	0.437	0.312	0	7.12	1.69	1.02	0.291	-1.59	0.902	0.991	0.0448	0.22	0.00752	0.039	0.895	0.224	460
RMG-I_ELCPK	1	0.997	0.858	1.03	0.943	0.927	0.921	0.847	0.946	0.904	0.838	0.841	0.646	0.527	0.555	0.561	0.494	1	0.997	0.858	1.03	0.943	0.927	0.921	0.847	0.946	0.904	0.838	0.841	0.646	0.527	0.555	0.561	0.494	0	7.78	1.87	0.939	0.52	-0.942	0.811	0.951	0.109	0.742	0.0184	0.0367	0.814	0.177	52.4
RT4_ELCPK	1	1	1.04	1	0.896	0.933	0.985	0.882	0.96	0.903	1.05	0.966	0.725	0.541	0.617	0.448	0.499	1	1	1.04	1	0.896	0.933	0.985	0.882	0.96	0.903	1.05	0.966	0.725	0.541	0.617	0.448	0.499	0	7.62	5.39	0.969	0.524	-0.933	0.849	0.943	0.0492	7.2	0.0183	0.0331	0.85	0.196	52.5
SK-OV-3_ELCPK	1	1.01	0.931	0.964	0.905	0.957	0.924	0.956	0.948	0.946	0.942	0.915	0.911	0.641	0.619	0.646	0.662	1	1.01	0.931	0.964	0.905	0.957	0.924	0.956	0.948	0.946	0.942	0.915	0.911	0.641	0.619	0.646	0.662	0	7.52	10	0.949	0.641	-0.641	0.873	0.987	0.202	23.6	0.0085	0.017	0.875	0.132	107
TE-1_ELCPK	1	1.02	0.952	1.02	0.992	1.03	0.929	0.986	1.01	0.961	0.99	0.928	0.855	0.829	0.733	0.605	0.53	1	1.02	0.952	1.02	0.992	1.03	0.929	0.986	1.01	0.961	0.99	0.928	0.855	0.829	0.733	0.605	0.53	0	6.83	0.898	0.996	0.332	-0.929	0.908	0.987	0.323	0.244	0.0109	0.197	0.904	0.145	127
WM1799_ELCPK	1	1.02	0.971	0.979	0.977	1.04	1.04	0.991	1.05	0.917	0.92	0.887	0.797	0.667	0.633	0.54	0.444	1	1.02	0.971	0.979	0.977	1.04	1.04	0.991	1.05	0.917	0.92	0.887	0.797	0.667	0.633	0.54	0.444	0	7.26	0.889	1.01	0.369	-1.11	0.875	0.983	0.185	0.199	0.0133	0.0946	0.875	0.184	157
WM-793_ELCPK	1	1.01	1	0.994	0.98	0.992	0.986	0.981	1.02	0.967	0.999	0.957	0.923	0.745	0.639	0.599	0.557	1	1.01	1	0.994	0.98	0.992	0.986	0.981	1.02	0.967	0.999	0.957	0.923	0.745	0.639	0.599	0.557	0	7.34	2.23	0.993	0.569	-0.805	0.905	0.996	0.0299	0.295	0.00491	0.014	0.903	0.154	496
G-361_ELCPK	1	1	0.958	1.03	1.01	0.971	0.957	0.966	1.03	0.871	0.922	0.928	0.639	0.287	0.31	0.262	0.195	1	1	0.958	1.03	1.01	0.971	0.957	0.966	1.03	0.871	0.922	0.928	0.639	0.287	0.31	0.262	0.195	0	7.59	3.59	0.974	0.248	-2.01	0.783	0.962	0.033	1.06	0.0143	0.0281	0.784	0.302	220
HeLa_ELCPK	1	0.93	0.985	1.05	0.988	1.04	0.982	0.929	1.06	0.973	0.916	0.857			0.191	0.24	0.158	1	0.93	0.985	1.05	0.988	1.04	0.982	0.929	1.06	0.973	0.916	0.857			0.191	0.24	0.158	0	7.63	2.18	0.993	0.183	-2.44	0.773	0.97	0.143	0.871	0.0152	0.0398	0.82	0.317	225
HPAC_ELCPK	1	0.941	1.05	0.993	1.01	0.946	0.985	0.956	0.984	1.01	0.906	0.994	0.609	0.484	0.701	0.673	0.684	1	0.941	1.05	0.993	1.01	0.946	0.985	0.956	0.984	1.01	0.906	0.994	0.609	0.484	0.701	0.673	0.684	0	7.77	10	0.982	0.629	-0.669	0.875	0.945	0.239	15	0.0183	0.0304	0.878	0.168	38.3
Hs 852.T_ELCPK	1	0.916	0.867	0.913	0.903	0.946	0.904	0.87	0.917	0.935	1.03	0.976	0.919	0.551	0.449	0.428	0.425	1	0.916	0.867	0.913	0.903	0.946	0.904	0.87	0.917	0.935	1.03	0.976	0.919	0.551	0.449	0.428	0.425	0	7.37	6.95	0.931	0.433	-1.21	0.824	0.968	0.0633	5.55	0.0131	0.0263	0.82	0.203	108
Hs 936.T_ELCPK	1	1.02	0.995	1.01	1.02	1.03	1.01	0.998	0.986	0.972	0.969	0.956	0.779	0.625	0.488	0.519	0.511	1	1.02	0.995	1.01	1.02	1.03	1.01	0.998	0.986	0.972	0.969	0.956	0.779	0.625	0.488	0.519	0.511	0	7.55	2.28	1	0.499	-0.999	0.876	0.994	0.0297	0.309	0.00644	0.0146	0.876	0.198	508
KYSE-70_ELCPK	1	1.02	0.975	1.07	1	0.973	1.02	1.04	1.02	0.998	0.913	0.958	0.951	0.535	0.387	0.371	0.427	1	1.02	0.975	1.07	1	0.973	1.02	1.04	1.02	0.998	0.913	0.958	0.951	0.535	0.387	0.371	0.427	0	7.4	5.19	1	0.393	-1.35	0.865	0.976	0.0343	1.41	0.0116	0.0238	0.863	0.245	203
LXF-289_ELCPK	1	0.979	1.03	0.988	0.98	1.07	1	0.967	0.956	0.903	0.959	0.949	0.815	0.583	0.505	0.477	0.431	1	0.979	1.03	0.988	0.98	1.07	1	0.967	0.956	0.903	0.959	0.949	0.815	0.583	0.505	0.477	0.431	0	7.48	2.32	0.987	0.451	-1.14	0.859	0.978	0.0523	0.555	0.0118	0.0284	0.858	0.208	158
NCI-H2023_ELCPK	1	0.945	0.979	1.01	1	0.97	0.934	0.921	1.01	0.968	0.855	0.9	0.803	0.736	0.713	0.652	0.592	1	0.945	0.979	1.01	1	0.97	0.934	0.921	1.01	0.968	0.855	0.9	0.803	0.736	0.713	0.652	0.592	0	7.29	0.768	0.983	0.524	-0.732	0.881	0.982	0.335	0.259	0.0151	0.111	0.882	0.13	73.2
NCI-H2126_ELCPK	1	0.977	0.99	0.926	0.986	1.05	0.851	0.976	0.954	0.955	0.987	0.883	0.663	0.55	0.548	0.575	0.53	1	0.977	0.99	0.926	0.986	1.05	0.851	0.976	0.954	0.955	0.987	0.883	0.663	0.55	0.548	0.575	0.53	0	7.73	3.48	0.968	0.549	-0.866	0.844	0.969	0.0602	1.22	0.0138	0.024	0.847	0.183	89.5
NUGC-3_ELCPK	1	1.01	1.04	1.01	0.975	0.885	1	0.944	0.922	0.974	0.969	0.893	0.844	0.436	0.368	0.395	0.407	1	1.01	1.04	1.01	0.975	0.885	1	0.944	0.922	0.974	0.969	0.893	0.844	0.436	0.368	0.395	0.407	0	7.5	5.13	0.969	0.388	-1.37	0.828	0.969	0.0419	1.65	0.013	0.0263	0.827	0.241	159
OAW-28_ELCPK	1	0.873	0.946	0.888	0.924	0.958	0.902	0.884	0.937	0.742	0.861	0.783	0.44	0.467	0.445	0.403	0.418	1	0.873	0.946	0.888	0.924	0.958	0.902	0.884	0.937	0.742	0.861	0.783	0.44	0.467	0.445	0.403	0.418	0	7.84	5.83	0.902	0.431	-1.21	0.752	0.938	0.0821	5.25	0.0183	0.0303	0.757	0.217	67.7
TCC-PAN2_ELCPK	1	1.02	0.978	1.03	0.991	1.01	1	1.04	1.03	0.922	1.03	0.96	0.896	0.822	0.651	0.691	0.798	1	1.02	0.978	1.03	0.991	1.01	1	1.04	1.03	0.922	1.03	0.96	0.896	0.822	0.651	0.691	0.798	0	7.5	2.59	1	0.717	-0.479	0.934	0.971	0.106	1.4	0.0138	0.0313	0.933	0.118	33.7
ZR-75-1_ELCPK	1	1.04	0.872	0.979	0.963	0.966	0.959	0.93	0.99	0.976	0.932	0.907	0.613	0.594	0.766	0.56	0.594	1	1.04	0.872	0.979	0.963	0.966	0.959	0.93	0.99	0.976	0.932	0.907	0.613	0.594	0.766	0.56	0.594	0	7.85	10	0.964	0.625	-0.678	0.855	0.948	0.581	84.2	0.0178	0.0295	0.861	0.161	37.4
CAS-1_YM-155	1	0.667	0.674	0.889	0.925	0.782	0.671	0.872	0.905	0.998	1.12	1.02		0.013	0.0106		0.00972	1	0.667	0.674	0.889	0.925	0.782	0.671	0.872	0.905	0.998	1.12	1.02		0.013	0.0106		0.00972	0	7.1	10	0.876	0.00905	-6.79	0.665	0.648	24.4	1.14e+03	0.0452	0.106	0.703	0.369	27.2
KPL-1_YM-155	1	0.794	0.797	0.89	0.931	0.771	0.759	0.849	0.863	0.652	0.75	0.669	0.351	0.156	0.241		0.0171	1	0.794	0.797	0.89	0.931	0.771	0.759	0.849	0.863	0.652	0.75	0.669	0.351	0.156	0.241		0.0171	0	7.26	1.31	0.848	0.0375	-4.18	0.62	0.844	0.148	0.464	0.0328	0.104	0.656	0.288	47.9
MKN1_YM-155	1	0.788	0.745	0.872	0.867	0.799	0.752	0.828	0.249	0.253	0.252	0.182	0.0445	0.0136	0.0105		0.0104	1	0.788	0.745	0.872	0.867	0.799	0.752	0.828	0.249	0.253	0.252	0.182	0.0445	0.0136	0.0105		0.0104	0	8.48	7.56	0.833	0.109	-3.2	0.435	0.735	0.12	10.6	0.039	0.039	0.479	0.365	63
253J-BV_YM-155	1	0.864	0.457		0.85	0.882	0.92	0.874	0.852	0.732	0.735	0.881	0.197	0.0289	0.0251		0.0163	1	0.864	0.457		0.85	0.882	0.92	0.874	0.852	0.732	0.735	0.881	0.197	0.0289	0.0251		0.0163	0	7.25	10	0.823	0.0231	-5.44	0.601	0.671	0.413	74.4	0.0431	0.0788	0.621	0.356	31.2
BFTC-905_YM-155	1	1.12	1.14	1.1	1.13	1.17	1.05	1.11	1.08	0.762	0.932	0.984	0.134	0.033	0.039		0.0177	1	1.12	1.14	1.1	1.13	1.17	1.05	1.11	1.08	0.762	0.932	0.984	0.134	0.033	0.039		0.0177	0	7.33	6.83	1.05	0.0293	-5.09	0.751	0.827	0.0661	2.99	0.0325	0.0624	0.8	0.44	85.6
BFTC-909_YM-155	1	1.08	0.973	1.12	1.17	1.15	1.07	1.1	1.12	1.05	1.08	0.933			0.351		0.0375	1	1.08	0.973	1.12	1.17	1.15	1.07	1.1	1.12	1.05	1.08	0.933			0.351		0.0375	0	6.84	1.41	1.09	0.001	-3.87	0.88	0.959	0.119	0.346	0.0207	0.106	0.945	0.318	126
CAL-120_YM-155	1	1.1	1.11	1.02	1.05	1.1	1.09	1.03	1.13	0.213	0.223	0.208	0.0472	0.0101	0.0104		0.00903	1	1.1	1.11	1.02	1.05	1.1	1.09	1.03	1.13	0.213	0.223	0.208	0.0472	0.0101	0.0104		0.00903	0	8.18	10	1.07	0.0841	-3.57	0.594	0.892	0.156	19.1	0.027	0.0312	0.647	0.485	212
CAL-29_YM-155	1	0.939	0.879	0.993	1.01	0.983	0.965	0.745	0.869	0.736	0.81	0.859	0.137	0.0463	0.0344		0.0195	1	0.939	0.879	0.993	1.01	0.983	0.965	0.745	0.869	0.736	0.81	0.859	0.137	0.0463	0.0344		0.0195	0	7.32	7.05	0.903	0.033	-4.92	0.649	0.85	0.0704	3.6	0.028	0.0538	0.689	0.373	82.3
CAL-62_YM-155	1	1.01	0.969	1.04	1	1.03	1.03	1.11	1.17	1.03	1.04	0.983	0.0769	0.0388	0.0365		0.0177	1	1.01	0.969	1.04	1	1.03	1.03	1.11	1.17	1.03	1.04	0.983	0.0769	0.0388	0.0365		0.0177	0	7.35	8.44	1.04	0.031	-5.01	0.738	0.961	0.0421	2.35	0.0153	0.0293	0.787	0.432	385
HuCCT1_YM-155	1	0.88	0.874	0.886	0.908	0.885	0.904	0.915	0.576	0.0269	0.0335	0.0234	0.0194	0.0299	0.0247		0.0268	1	0.88	0.874	0.886	0.908	0.885	0.904	0.915	0.576	0.0269	0.0335	0.0234	0.0194	0.0299	0.0247		0.0268	0	8.38	10	0.907	0.0262	-5.26	0.443	0.977	0.0709	31.9	0.0111	0.0126	0.501	0.426	1e+03
NMC-G1_YM-155	1	0.979	0.972	0.943	1	0.884	1.01	0.915	0.983	1.11	1.12	1.12	1.02		0.194		0.0211	1	0.979	0.972	0.943	1	0.884	1.01	0.915	0.983	1.11	1.12	1.12	1.02		0.194		0.0211	0	6.65	9.99	1	0.0211	-5.56	0.862	0.924	103	1.53e+04	0.0226	0.0785	0.885	0.314	78.5
RPMI-7951_YM-155	1	1.07	1.05	1.08	1.07	1.09	1.1	1.09	0.94	0.618	0.688	0.702	0.0707	0.00997	0.0083		0.00666	1	1.07	1.05	1.08	1.07	1.09	1.1	1.09	0.94	0.618	0.688	0.702	0.0707	0.00997	0.0083		0.00666	0	7.63	1.26	1.06	0.001	-6.59	0.679	0.75	0.137	0.421	0.0479	0.106	0.725	0.432	62
253J_YM-155	1	0.643	1.03	0.999	1.03	1.01	1.07	0.939	0.706	1.03	0.72	1.02	0.884	0.197	0.279		0.0271	1	0.643	1.03	0.999	1.03	1.01	1.07	0.939	0.706	1.03	0.72	1.02	0.884	0.197	0.279		0.0271	0	7.04	7.73	0.934	0.153	-2.71	0.753	0.64	0.157	7.7	0.0444	0.109	0.787	0.326	20.1
SNU-489_YM-155	1	0.672	0.885	0.892	0.944	0.585	0.938	0.912	0.73	0.72		0.122	0.0362	0.011	0.0387		0.00629	1	0.672	0.885	0.892	0.944	0.585	0.938	0.912	0.73	0.72		0.122	0.0362	0.011	0.0387		0.00629	0	7.82	2.41	0.847	0.0145	-6.1	0.51	0.722	0.155	1.15	0.0421	0.067	0.566	0.386	49.5
SNU-626_YM-155	1	0.926	0.892	0.935	1.02	0.75	0.794	0.921	1.02	0.717		0.245	0.0275	0.0409	0.0553		0.00972	1	0.926	0.892	0.935	1.02	0.75	0.794	0.921	1.02	0.717		0.245	0.0275	0.0409	0.0553		0.00972	0	7.76	2.19	0.916	0.0235	-5.41	0.569	0.859	0.106	0.693	0.0317	0.0526	0.624	0.4	98.2
SNU-738_YM-155	1	0.624	0.708	0.934	0.961	0.954	0.634	0.873	0.782	0.095	0.329	0.024	0.0103	0.0216	0.0267		0.0154	1	0.624	0.708	0.934	0.961	0.954	0.634	0.873	0.782	0.095	0.329	0.024	0.0103	0.0216	0.0267		0.0154	0	8.27	8.6	0.836	0.071	-3.82	0.451	0.5	0.165	10.1	0.051	0.0589	0.5	0.395	36
SNU-878_YM-155	1	1	0.948	1.02	0.975	1.04	0.958	0.933	0.951	0.654	0.6	0.126	0.123	0.836	0.73		0.0873	1	1	0.948	1.02	0.975	1.04	0.958	0.933	0.951	0.654	0.6	0.126	0.123	0.836	0.73		0.0873	0	8.09	2.86	0.988	0.398	-1.33	0.714	0.221	0.216	3.74	0.0799	0.103	0.749	0.331	8
ACC-MESO-1_YM-155	1	0.841	0.806	0.786	0.775	0.87	0.829	0.733	0.814	0.0548	0.0724	0.0495	0.0182	0.0223	0.0239		0.0227	1	0.841	0.806	0.786	0.775	0.87	0.829	0.733	0.814	0.0548	0.0724	0.0495	0.0182	0.0223	0.0239		0.0227	0	8.24	10	0.831	0.034	-4.88	0.434	0.901	0.0889	5.88	0.0224	0.0258	0.482	0.396	205
BCPAP_YM-155	1	1.07	1.08		1.04	1.09	1.1	1	1.01	0.763	0.76	0.813	0.597	0.032	0.0244		0.0235	1	1.07	1.08		1.04	1.09	1.1	1	1.01	0.763	0.76	0.813	0.597	0.032	0.0244		0.0235	0	7.26	1.6	1.02	0.001	-6.55	0.737	0.806	0.118	0.57	0.0414	0.112	0.761	0.394	55.5
CGTH-W-1_YM-155	1	1.03	1.03		0.974	0.993	1.04	0.925	0.706	0.48	0.481	0.518	0.101	0.00941	0.00868		0.0078	1	1.03	1.03		0.974	0.993	1.04	0.925	0.706	0.48	0.481	0.518	0.101	0.00941	0.00868		0.0078	0	7.91	0.947	1.03	0.001	-5.91	0.594	0.833	0.142	0.258	0.0507	0.0877	0.621	0.406	85.6
COLO-680N_YM-155	1	0.949	1.01		0.983	1.01	0.969	0.979	0.979	0.826	0.828	0.831	0.333	0.0274	0.0255		0.0106	1	0.949	1.01		0.983	1.01	0.969	0.979	0.979	0.826	0.828	0.831	0.333	0.0274	0.0255		0.0106	0	7.28	3.26	0.957	0.004	-7.94	0.687	0.945	0.0357	0.737	0.0194	0.0397	0.717	0.384	207
ECC12_YM-155	1	0.877	0.909		0.943	0.972	0.912	0.883	0.946	0.786	0.897	0.813	0.582	0.0775	0.0988		0.0247	1	0.877	0.909		0.943	0.972	0.912	0.883	0.946	0.786	0.897	0.813	0.582	0.0775	0.0988		0.0247	0	7.15	3.93	0.908	0.0441	-4.5	0.688	0.944	0.0366	1.35	0.0188	0.0441	0.715	0.338	157
HCC-95_YM-155	1	0.877	0.907		0.906	0.935	0.91	0.958	0.987	0.853	0.804	0.78	0.858	0.363	0.26		0.155	1	0.877	0.907		0.906	0.935	0.91	0.958	0.987	0.853	0.804	0.78	0.858	0.363	0.26		0.155	0	6.99	4.9	0.903	0.201	-2.31	0.749	0.931	0.0533	1.99	0.0211	0.0516	0.77	0.265	70.4
JMSU-1_YM-155	1	1	0.918		0.977	0.942	1.04	1.02	0.991	0.955	0.885	0.804	0.171	0.0653	0.0698		0.0364	1	1	0.918		0.977	0.942	1.04	1.02	0.991	0.955	0.885	0.804	0.171	0.0653	0.0698		0.0364	0	7.36	4.72	0.975	0.0537	-4.22	0.696	0.972	0.0251	0.775	0.0138	0.0257	0.725	0.391	415
RH-41_YM-155	1	1.07	1.08		0.984	1.05	1.07	0.954	0.986	0.78	0.788	0.838	0.0636	0.0228	0.017		0.0174	1	1.07	1.08		0.984	1.05	1.07	0.954	0.986	0.78	0.788	0.838	0.0636	0.0228	0.017		0.0174	0	7.38	6.57	0.977	0.0169	-5.89	0.683	0.848	0.0673	3.41	0.0315	0.0578	0.715	0.423	89
WSU-DLCL2_YM-155	1	1.24	1.27		1.23	1.32	1.25	1.22	0.782	0.204	0.201		0.0694	0.0151	0.0122		0.0126	1	1.24	1.27		1.23	1.32	1.25	1.22	0.782	0.204	0.201		0.0694	0.0151	0.0122		0.0126	0	8.33	3.56	1.22	0.0576	-4.12	0.621	0.874	0.042	1.09	0.0374	0.0433	0.701	0.551	165
23132-87_YM-155	1	0.905	0.978		0.942	0.883	0.856	0.854	0.992	0.981	1.02		0.636	0.0753	0.108		0.0185	1	0.905	0.978		0.942	0.883	0.856	0.854	0.992	0.981	1.02		0.636	0.0753	0.108		0.0185	0	7.15	6.86	0.941	0.0631	-3.99	0.716	0.948	0.0558	8.61	0.0196	0.0442	0.732	0.359	162
8305C_YM-155	1	0.973	0.972	0.995	0.898	0.946	0.979	0.943	0.971	0.91	0.93		0.712	0.089	0.16		0.0186	1	0.973	0.972	0.995	0.898	0.946	0.979	0.943	0.971	0.91	0.93		0.712	0.089	0.16		0.0186	0	7.15	10	0.956	0.0885	-3.5	0.734	0.972	0.168	41.1	0.0132	0.031	0.766	0.346	315
BHY_YM-155	1	1.02	0.983	0.934	1.02	0.99	1.01	0.959	0.998	0.979	0.982		0.317	0.0754	0.0862		0.0271	1	1.02	0.983	0.934	1.02	0.99	1.01	0.959	0.998	0.979	0.982		0.317	0.0754	0.0862		0.0271	0	7.3	3.87	0.99	0.0547	-4.19	0.721	0.989	0.0415	1.47	0.00874	0.019	0.759	0.387	973
GSU_YM-155	1	0.747	0.821		0.921	1.02	0.942	0.944	0.964	1.03	1.09	1.05	1.09	0.67			0.137	1	0.747	0.821		0.921	1.02	0.942	0.944	0.964	1.03	1.09	1.05	1.09	0.67			0.137	0	6.86	10	0.969	0.137	-2.86	0.81	0.866	1.04	413	0.0328	0.109	0.888	0.24	20.3
JIMT-1_YM-155	1	0.908	0.874		1.01	1.03	0.947	0.962	1.02	1	1.05	1.03	0.453	0.113	0.13		0.0376	1	0.908	0.874		1.01	1.03	0.947	0.962	1.02	1	1.05	1.03	0.453	0.113	0.13		0.0376	0	7.21	10	0.985	0.0933	-3.42	0.745	0.954	0.107	63.3	0.0178	0.0336	0.771	0.366	210
KMRC-20_YM-155	1	0.98	0.954	0.981	1.02	0.961	1	0.945	0.951	0.795	0.841		0.384	0.107	0.0969		0.0444	1	0.98	0.954	0.981	1.02	0.961	1	0.945	0.951	0.795	0.841		0.384	0.107	0.0969		0.0444	0	7.38	1.46	0.977	0.0177	-5.21	0.683	0.968	0.0634	0.218	0.0166	0.0441	0.738	0.361	302
OUMS-23_YM-155	1	0.791	0.941	0.958	0.961	0.638	0.832	0.542	0.31	0.107	0.103		0.0268	0.0166	0.0149		0.0181	1	0.791	0.941	0.958	0.961	0.638	0.832	0.542	0.31	0.107	0.103		0.0268	0.0166	0.0149		0.0181	0	8.6	1.49	0.917	0.0164	-5.92	0.397	0.823	0.09	0.401	0.0431	0.0439	0.484	0.396	99.2
SNU-1076_YM-155	1	0.99	1.07		0.991	1.02	1.08	0.985	1.01	1	0.955	1.03	0.935	0.753	0.844		0.244	1	0.99	1.07		0.991	1.02	1.08	0.985	1.01	1	0.955	1.03	0.935	0.753	0.844		0.244	0	6.29	1.4	1.01	0.001	-1.81	0.923	0.949	0.512	0.885	0.0216	0.653	0.928	0.2	44
SNU-1196_YM-155	1	0.978	1.03		0.962	1.01	0.96	0.948	0.979	0.917	0.956	0.92	0.603	0.286	0.298		0.139	1	0.978	1.03		0.962	1.01	0.96	0.948	0.979	0.917	0.956	0.92	0.603	0.286	0.298		0.139	0	7.18	2.98	0.977	0.206	-2.28	0.775	0.974	0.0347	0.659	0.014	0.0332	0.799	0.296	232
SNU-8_YM-155	1	0.951	0.974		0.954	0.98	0.977	0.929	0.957	0.368	0.46	0.459	0.0292	0.0204	0.0192		0.0179	1	0.951	0.974		0.954	0.98	0.977	0.929	0.957	0.368	0.46	0.459	0.0292	0.0204	0.0192		0.0179	0	7.89	1.17	0.993	0.001	-7.14	0.577	0.741	0.145	0.4	0.0556	0.0913	0.606	0.408	56
A375_YM-155	1	0.899	0.942		0.912	0.925	0.958	0.908	0.954	0.888	0.913	0.953	0.34	0.0801	0.0929		0.0177	1	0.899	0.942		0.912	0.925	0.958	0.908	0.954	0.888	0.913	0.953	0.34	0.0801	0.0929		0.0177	0	7.23	10	0.932	0.0634	-3.98	0.696	0.98	0.0979	29.6	0.0113	0.0208	0.719	0.36	514
A549_YM-155	1	1.01	1.02		1.04	1.03	0.979	0.979	1.03	1.02	1.03		0.0756	0.0319	0.0271		0.0269	1	1.01	1.02		1.04	1.03	0.979	0.979	1.03	1.02	1.03		0.0756	0.0319	0.0271		0.0269	0	7.32	10	1.01	0.0286	-5.13	0.725	0.995	7.58	584	0.00651	0.0129	0.736	0.44	2.36e+03
SNU-201_YM-155	1	0.91	0.966		0.924	0.953	0.931	0.894	0.909	0.916	0.898		0.866	0.198			0.146	1	0.91	0.966		0.924	0.953	0.931	0.894	0.909	0.916	0.898		0.866	0.198			0.146	0	7.05	7.16	0.93	0.146	-2.77	0.748	0.987	0.0344	1.55	0.0106	0.0336	0.809	0.274	308
SUIT-2_YM-155	1	0.868	0.872		0.855	0.91	0.926	0.858	0.901	0.799	0.82		0.77	0.865	0.827		0.121	1	0.868	0.872		0.855	0.91	0.926	0.858	0.901	0.799	0.82		0.77	0.865	0.827		0.121	0	6.23	3.5	0.871	0.001	-3.04	0.823	0.95	2.99	22.7	0.0195	4.32	0.814	0.2	44.8
SNU-1079_YM-155	1	0.983	0.892		0.823	0.9	1.11	0.923	0.884	0.947	0.984		0.4	0.0777	0.0721		0.0383	1	0.983	0.892		0.823	0.9	1.11	0.923	0.884	0.947	0.984		0.4	0.0777	0.0721		0.0383	0	7.23	5.13	0.944	0.0576	-4.12	0.702	0.921	0.0705	9.01	0.0238	0.0545	0.716	0.374	118
COLO-741_YM-155	1	1.1	1.18	0.862	1.05	1.52	1.01	0.931	0.723	0.511	0.385	0.394	0.284	0.227	0.22	0.193	0.186	1	1.1	1.18	0.862	1.05	1.52	1.01	0.931	0.723	0.511	0.385	0.394	0.284	0.227	0.22	0.193	0.186	0	8.29	1.55	1.11	0.236	-2.08	0.667	0.586	0.147	0.718	0.0639	0.0687	0.693	0.408	37.6
DEL_YM-155	1	0.992	1	0.963	0.98	0.978	0.982	0.998	0.909	0.0836	0.101	0.0643	0.0129	0.0127	0.0172	0.0051	0.00929	1	0.992	1	0.963	0.98	0.978	0.982	0.998	0.909	0.0836	0.101	0.0643	0.0129	0.0127	0.0172	0.0051	0.00929	0	8.26	7.59	0.987	0.0316	-4.98	0.508	0.983	0.0194	0.992	0.00946	0.0101	0.536	0.47	1.72e+03
HARA_YM-155	1	0.963	1.02	0.955	0.981	0.963	0.914	0.999	0.978	0.906	0.911	0.895	0.406	0.0597	0.0582	0.051	0.0424	1	0.963	1.02	0.955	0.981	0.963	0.914	0.999	0.978	0.906	0.911	0.895	0.406	0.0597	0.0582	0.051	0.0424	0	7.24	4.26	0.964	0.0459	-4.45	0.711	0.978	0.0171	0.773	0.0104	0.0183	0.712	0.389	709
HCC-15_YM-155	1	1.05	1.07	1	0.999	1.03	1.03	0.951	1	0.558	0.663	0.405	0.078	0.0529	0.054	0.0413	0.0397	1	1.05	1.07	1	0.999	1.03	1.03	0.951	1	0.558	0.663	0.405	0.078	0.0529	0.054	0.0413	0.0397	0	7.75	1.26	1.03	0.00859	-6.08	0.634	0.868	0.0851	0.276	0.0324	0.0539	0.649	0.424	148
KP-4_YM-155	1	0.97	0.896	0.903	0.926	0.894	0.931	0.831	0.146	0.0295	0.0268	0.00945	0.00801	0.0178	0.0145	0.00553	0.00889	1	0.97	0.896	0.903	0.926	0.894	0.931	0.831	0.146	0.0295	0.0268	0.00945	0.00801	0.0178	0.0145	0.00553	0.00889	0	8.54	5.59	0.932	0.0146	-6.1	0.416	0.977	0.0163	0.601	0.0107	0.00998	0.448	0.446	1.4e+03
LU-99A_YM-155	1	1.03	1.05	0.985	1.01	1.08	0.99	0.96	1.02	0.66	0.726	0.525	0.307	0.121	0.151	0.0922	0.0312	1	1.03	1.05	0.985	1.01	1.08	0.99	0.96	1.02	0.66	0.726	0.525	0.307	0.121	0.151	0.0922	0.0312	0	7.56	1.07	1.03	0.0287	-4.34	0.681	0.92	0.0884	0.204	0.0267	0.0581	0.691	0.387	191
NCI-H1155_YM-155	1	1.07	1.01	0.996	1.06	1.04	1.03	0.938	0.976	0.662	0.759	0.659	0.27	0.0615	0.0655	0.0388	0.0111	1	1.07	1.01	0.996	1.06	1.04	1.03	0.938	0.976	0.662	0.759	0.659	0.27	0.0615	0.0655	0.0388	0.0111	0	7.49	1.2	1.02	0.001	-5.88	0.68	0.877	0.0961	0.278	0.0309	0.0678	0.685	0.406	137
NCI-H1581_YM-155	1	0.968	0.921	0.937	0.987	0.92	0.951	0.889	0.909	0.432	0.493	0.204	0.00956	0.0111	0.0134	0.00428	0.00671	1	0.968	0.921	0.937	0.987	0.92	0.951	0.889	0.909	0.432	0.493	0.204	0.00956	0.0111	0.0134	0.00428	0.00671	0	7.93	1.43	0.964	0.001	-8.57	0.551	0.877	0.0714	0.298	0.0294	0.0407	0.568	0.42	177
NCI-H2106_YM-155	1	1.14	1.08	1.01	0.964	1.12	1.05	0.976	0.828	0.16	0.191	0.143	0.0243	0.00879	0.00995	0.0039	0.00468	1	1.14	1.08	1.01	0.964	1.12	1.05	0.976	0.828	0.16	0.191	0.143	0.0243	0.00879	0.00995	0.0039	0.00468	0	8.28	4.4	1.05	0.0512	-4.29	0.543	0.886	0.036	1.08	0.0255	0.0272	0.572	0.482	253
NCI-H358_YM-155	1	1.05	1.03	1.01	0.934	1.04	1.05	1.02	0.933	0.322	0.38	0.189	0.0663	0.0438	0.0469	0.0352	0.031	1	1.05	1.03	1.01	0.934	1.04	1.05	1.02	0.933	0.322	0.38	0.189	0.0663	0.0438	0.0469	0.0352	0.031	0	8.13	2.05	1.03	0.0659	-3.92	0.576	0.84	0.0637	0.537	0.033	0.0384	0.599	0.444	144
DLD-1_YM-155	1	1.06	1.09	1.02	0.978	1.1	1.05	1.04	1.08	1.01	1.01	1.03	1.04	0.5	0.557	0.253	0.0657	1	1.06	1.09	1.02	0.978	1.1	1.05	1.04	1.08	1.01	1.01	1.03	1.04	0.5	0.557	0.253	0.0657	0	6.67	1.45	1.05	0.001	-3.28	0.887	0.891	0.152	0.49	0.027	0.184	0.876	0.312	69.4
EM-2_YM-155	1	0.798	0.857	0.706	0.669	0.842	0.799	0.719	0.721	0.195	0.358	0.043	0.0171	0.0392	0.0351	0.00679	0.00727	1	0.798	0.857	0.706	0.669	0.842	0.799	0.719	0.721	0.195	0.358	0.043	0.0171	0.0392	0.0351	0.00679	0.00727	0	8.14	1.63	0.819	0.019	-5.7	0.439	0.668	0.114	0.611	0.0441	0.0519	0.459	0.366	59.3
JURL-MK1_YM-155	1	0.924	0.931	0.918	0.928	0.899	0.959	0.919	0.923	0.921	0.912	1.02	0.964	0.569	0.766	0.394	0.0698	1	0.924	0.931	0.918	0.928	0.899	0.959	0.919	0.923	0.921	0.912	1.02	0.964	0.569	0.766	0.394	0.0698	0	6.4	1.72	0.934	0.001	-2.65	0.841	0.867	0.239	0.901	0.0271	0.332	0.825	0.244	35
P12-ICHIKAWA_YM-155	1	0.899	0.921	0.924	0.942	0.897	0.905	0.931	0.936	0.914	0.978	0.996	0.962	0.542	0.63	0.401	0.0573	1	0.899	0.921	0.924	0.942	0.897	0.905	0.931	0.936	0.914	0.978	0.996	0.962	0.542	0.63	0.401	0.0573	0	6.48	1.48	0.939	0.001	-2.7	0.828	0.885	0.237	0.666	0.0261	0.288	0.814	0.251	44.4
KE-37_YM-155	1	1	0.993	1.06	0.956	1.03	1.02	0.926	0.814	0.442	0.496	0.235	0.0439	0.0401	0.0384	0.0219	0.012	1	1	0.993	1.06	0.956	1.03	1.02	0.926	0.814	0.442	0.496	0.235	0.0439	0.0401	0.0384	0.0219	0.012	0	7.99	1.23	1.02	0.00691	-6.57	0.575	0.912	0.0666	0.207	0.0273	0.0376	0.596	0.428	247
KMS-21BM_YM-155	1	0.901	0.919	0.943	0.92	0.813	0.814	0.628	0.0979	0.0284	0.03	0.00632	0.0055	0.0182	0.00901	0.00487	0.00444	1	0.901	0.919	0.943	0.92	0.813	0.814	0.628	0.0979	0.0284	0.03	0.00632	0.0055	0.0182	0.00901	0.00487	0.00444	0	8.62	3.75	0.909	0.00983	-6.67	0.386	0.942	0.0242	0.671	0.017	0.0156	0.42	0.429	544
Li-7_YM-155	1	1.03	1.03	1.08	1.09	1.01	1.04	1	1.06	0.951	0.999	1.03	0.881	0.349	0.403	0.196	0.0772	1	1.03	1.03	1.08	1.09	1.01	1.04	1	1.06	0.951	0.999	1.03	0.881	0.349	0.403	0.196	0.0772	0	7.03	3.74	1.03	0.209	-2.26	0.841	0.92	0.0488	1.09	0.0211	0.0447	0.837	0.331	114
MOLM-13_YM-155	1	0.885	0.912	0.882	0.911	0.92	0.973	0.873	0.91	0.803	0.893	0.711	0.0136	0.0139	0.0104	0.00474	0.00479	1	0.885	0.912	0.882	0.911	0.92	0.973	0.873	0.91	0.803	0.893	0.711	0.0136	0.0139	0.0104	0.00474	0.00479	0	7.43	8.98	0.906	0.00823	-6.92	0.621	0.958	0.0804	11.4	0.0136	0.0225	0.631	0.405	445
NCI-H1975_YM-155	1	0.94	0.872	1.12	1.12	0.975	1.12	0.746	0.727	0.0722	0.0922	0.0645	0.0555	0.0441	0.0476	0.0445	0.0397	1	0.94	0.872	1.12	1.12	0.975	1.12	0.746	0.727	0.0722	0.0922	0.0645	0.0555	0.0441	0.0476	0.0445	0.0397	0	8.33	4.17	0.995	0.0474	-4.4	0.506	0.765	0.0501	1.8	0.0358	0.0377	0.534	0.462	118
NCI-H28_YM-155	1	0.985	0.977	0.957	0.932	0.843	0.937	0.815	0.165	0.0406	0.0513	0.0318	0.0171	0.0217	0.00843	0.00867	0.0066	1	0.985	0.977	0.957	0.932	0.843	0.937	0.815	0.165	0.0406	0.0513	0.0318	0.0171	0.0217	0.00843	0.00867	0.0066	0	8.54	4.99	0.948	0.0224	-5.48	0.426	0.961	0.0207	0.666	0.0142	0.0133	0.459	0.448	802
639-V_YM-155	1	0.849	0.88	0.773	0.806	0.874	0.885	0.749	0.61	0.44	0.401	0.284	0.089	0.0111	0.0116	0.00612	0.00834	1	0.849	0.88	0.773	0.806	0.874	0.885	0.749	0.61	0.44	0.401	0.284	0.089	0.0111	0.0116	0.00612	0.00834	0	7.98	1.01	0.884	0.001	-6.67	0.496	0.899	0.0921	0.196	0.0298	0.0438	0.51	0.363	181
BxPC-3_YM-155	1	0.833	0.907	0.916	0.896	0.929	0.919	0.838	0.874	0.694	0.825	0.402	0.0705	0.0276	0.0209	0.0157	0.00847	1	0.833	0.907	0.916	0.896	0.929	0.919	0.838	0.874	0.694	0.825	0.402	0.0705	0.0276	0.0209	0.0157	0.00847	0	7.52	3.22	0.886	0.0131	-6.25	0.591	0.905	0.0406	0.925	0.0213	0.0333	0.599	0.389	188
CML-T1_YM-155	1	0.924	0.953	0.944	0.948	0.969	0.981	0.976	0.999	0.923	0.9	0.882	0.487	0.0566	0.0716	0.0322	0.00891	1	0.924	0.953	0.944	0.948	0.969	0.981	0.976	0.999	0.923	0.9	0.882	0.487	0.0566	0.0716	0.0322	0.00891	0	7.2	3.83	0.956	0.0289	-5.11	0.709	0.982	0.0158	0.619	0.00943	0.0177	0.709	0.387	849
GSS_YM-155	1	0.929	0.9	1.06	1.04	1.05	1.04	0.997	0.942	0.655	0.721	0.567	0.0401	0.0221	0.0181	0.0101	0.00564	1	0.929	0.9	1.06	1.04	1.05	1.04	0.997	0.942	0.655	0.721	0.567	0.0401	0.0221	0.0181	0.0101	0.00564	0	7.6	1.54	0.995	0.001	-7.83	0.643	0.815	0.0889	0.426	0.0349	0.0613	0.648	0.428	106
HCC-366_YM-155	1	0.855	0.823	0.768	0.665	0.754	0.823	0.733	0.835	0.221	0.247	0.142	0.0111	0.0111	0.0122	0.00624	0.00656	1	0.855	0.823	0.768	0.665	0.754	0.823	0.733	0.835	0.221	0.247	0.142	0.0111	0.0111	0.0122	0.00624	0.00656	0	8.15	10	0.806	0.0622	-4.01	0.451	0.73	0.322	56.8	0.0348	0.0372	0.465	0.373	75.8
KURAMOCHI_YM-155	1	0.972	1.04	0.881	0.876	0.862	0.843	0.828	0.596	0.121	0.125	0.109	0.0465	0.00841	0.00914	0.00678	0.00621	1	0.972	1.04	0.881	0.876	0.862	0.843	0.828	0.596	0.121	0.125	0.109	0.0465	0.00841	0.00914	0.00678	0.00621	0	8.34	2.91	0.925	0.0353	-4.82	0.463	0.895	0.0402	0.699	0.024	0.0248	0.49	0.422	246
LS-411N_YM-155	1	0.55	0.737	0.655	0.813	0.635	0.587	0.699	0.665	0.91	0.856	0.787	0.606	0.23	0.268	0.164	0.0548	1	0.55	0.737	0.655	0.813	0.635	0.587	0.699	0.665	0.91	0.856	0.787	0.606	0.23	0.268	0.164	0.0548	0	7.07	4.43	0.741	0.159	-2.65	0.603	0.625	0.123	3.6	0.0384	0.0789	0.601	0.263	17.9
ONCO-DG-1_YM-155	1	0.805	0.742	0.854	0.603	0.823	0.642	0.754	0.593	0.388	0.303	0.31	0.219	0.155	0.155	0.117	0.0475	1	0.805	0.742	0.854	0.603	0.823	0.642	0.754	0.593	0.388	0.303	0.31	0.219	0.155	0.155	0.117	0.0475	0	8.1	0.511	0.903	0.001	-3.81	0.479	0.804	0.317	0.171	0.0715	0.129	0.501	0.296	60.2
ONS-76_YM-155	1	1	1.03	1.01	0.987	0.988	0.981	0.993	1	0.882	0.894	0.627	0.197	0.0133	0.0141	0.0061	0.00585	1	1	1.03	1.01	0.987	0.988	0.981	0.993	1	0.882	0.894	0.627	0.197	0.0133	0.0141	0.0061	0.00585	0	7.42	2.62	0.989	0.001	-9.72	0.679	0.983	0.0192	0.263	0.00962	0.0168	0.684	0.422	1.1e+03
SK-CO-1_YM-155	1	0.913	1.05	0.673	0.684	1.01	0.942	0.815	0.756	0.989	0.788	0.692	0.134	0.0387	0.0483	0.0272	0.0141	1	0.913	1.05	0.673	0.684	1.01	0.942	0.815	0.756	0.989	0.788	0.692	0.134	0.0387	0.0483	0.0272	0.0141	0	7.38	4.43	0.877	0.0291	-5.1	0.618	0.698	0.0737	2.22	0.0367	0.0617	0.622	0.386	53
SW48_YM-155	1	0.858	0.72	0.847	0.752	0.817	0.609	0.858	0.862	0.962	0.741	0.75	0.297	0.0778	0.0919	0.0474	0.0309	1	0.858	0.72	0.847	0.752	0.817	0.609	0.858	0.862	0.962	0.741	0.75	0.297	0.0778	0.0919	0.0474	0.0309	0	7.27	4.16	0.822	0.0568	-4.14	0.606	0.795	0.0631	2.12	0.0299	0.0515	0.607	0.337	61.6
VM-CUB-1_YM-155	1	0.804	0.883	0.848	0.884	0.867	0.972	0.875	0.886	0.805	0.925	0.668	0.103	0.0294	0.0253	0.00775	0.0128	1	0.804	0.883	0.848	0.884	0.867	0.972	0.875	0.886	0.805	0.925	0.668	0.103	0.0294	0.0253	0.00775	0.0128	0	7.4	4.94	0.887	0.019	-5.72	0.618	0.938	0.0327	1.28	0.0165	0.0276	0.623	0.386	277
CFPAC-1_YM-155	1	1.02	1.07	1.04	1.03	1.09	1.04	1.04	1.07	0.983	0.952	0.94	0.652	0.137	0.157	0.101	0.0436	1	1.02	1.07	1.04	1.03	1.09	1.04	1.04	1.07	0.983	0.952	0.94	0.652	0.137	0.157	0.101	0.0436	0	7.16	3.57	1.03	0.0868	-3.52	0.787	0.968	0.0243	0.716	0.0131	0.0263	0.786	0.387	430
HCC-78_YM-155	1	0.991	1.04	1.02	0.984	1.03	1.02	1.01	1.01	0.697	0.823	0.678	0.181	0.0437	0.0595	0.0164	0.012	1	0.991	1.04	1.02	0.984	1.03	1.02	1.01	1.01	0.697	0.823	0.678	0.181	0.0437	0.0595	0.0164	0.012	0	7.44	1.76	0.997	0.001	-8	0.678	0.871	0.07	0.433	0.0282	0.0538	0.683	0.416	137
HT_YM-155	1	0.929	0.959	0.953	0.92	0.889	0.909	0.89	0.287	0.0352	0.0364	0.017	0.00614	0.0149	0.00964	0.00513	0.00538	1	0.929	0.959	0.953	0.92	0.889	0.909	0.89	0.287	0.0352	0.0364	0.017	0.00614	0.0149	0.00964	0.00513	0.00538	0	8.47	5.34	0.938	0.0149	-6.07	0.433	0.981	0.0142	0.831	0.00992	0.00933	0.463	0.447	1.62e+03
KU-19-19_YM-155	1	1.04	1.03	0.98	1.04	1.08	1.06	1.07	1.09	0.968	1.04	0.913	0.642	0.16	0.165	0.123	0.019	1	1.04	1.03	0.98	1.04	1.08	1.06	1.07	1.09	0.968	1.04	0.913	0.642	0.16	0.165	0.123	0.019	0	7.16	3.04	1.04	0.0851	-3.55	0.791	0.963	0.0292	0.577	0.0145	0.0296	0.79	0.387	363
NCI-H1299_YM-155	1	0.964	0.925	0.94	0.951	1	0.988	1	1.02	0.959	0.953	1	0.388	0.116	0.114	0.0761	0.0145	1	0.964	0.925	0.94	0.951	1	0.988	1	1.02	0.959	0.953	1	0.388	0.116	0.114	0.0761	0.0145	0	7.22	10	0.976	0.0801	-3.64	0.733	0.977	0.09	32.1	0.0109	0.0182	0.73	0.387	631
NCI-H727_YM-155	1	0.976	0.98	0.991	1.02	0.922	1.03	0.946	1.03	0.941	0.95	1.01	0.683	0.224	0.303	0.187	0.0417	1	0.976	0.98	0.991	1.02	0.922	1.03	0.946	1.03	0.941	0.95	1.01	0.683	0.224	0.303	0.187	0.0417	0	7.15	4.97	0.984	0.179	-2.49	0.779	0.936	0.0376	2.53	0.0182	0.0361	0.779	0.339	161
NCO2_YM-155	1	0.73	0.886	0.859	1.05	0.725	0.942	0.7	0.537	0.14	0.136	0.0865	0.045	0.0254	0.0217	0.0176	0.011	1	0.73	0.886	0.859	1.05	0.725	0.942	0.7	0.537	0.14	0.136	0.0865	0.045	0.0254	0.0217	0.0176	0.011	0	8.37	2.23	0.885	0.0357	-4.81	0.439	0.761	0.0734	0.734	0.0371	0.0377	0.465	0.399	99.6
P31-FUJ_YM-155	1	0.918	0.952	0.945	0.928	0.899	0.959	0.939	0.951	0.959	0.958	0.903	0.836	0.12	0.19	0.051	0.0119	1	0.918	0.952	0.945	0.928	0.899	0.959	0.939	0.951	0.959	0.958	0.903	0.836	0.12	0.19	0.051	0.0119	0	7.07	7.04	0.943	0.0835	-3.58	0.738	0.965	0.0385	2.04	0.0129	0.026	0.736	0.36	356
PEER_YM-155	1	1.01	0.926	0.988	1.01	0.774	0.957	0.765	0.575	0.129	0.17	0.0794	0.0165	0.00931	0.00875	0.00455	0.00456	1	1.01	0.926	0.988	1.01	0.774	0.957	0.765	0.575	0.129	0.17	0.0794	0.0165	0.00931	0.00875	0.00455	0.00456	0	8.37	1.95	0.963	0.0202	-5.63	0.466	0.868	0.0555	0.423	0.0294	0.0298	0.496	0.433	203
RPMI-8402_YM-155	1	0.945	0.898	0.929	0.968	0.94	0.924	0.947	0.975	0.896	0.946	0.796	0.159	0.0198	0.0153	0.00778	0.00534	1	0.945	0.898	0.929	0.968	0.94	0.924	0.947	0.975	0.896	0.946	0.796	0.159	0.0198	0.0153	0.00778	0.00534	0	7.34	4.82	0.943	0.0105	-6.57	0.665	0.985	0.0153	0.472	0.00834	0.014	0.669	0.408	1.23e+03
SHP-77_YM-155	1	0.958	0.925	0.955	0.974	0.953	0.957	1	0.935	0.93	0.935	1.07	0.998	0.951	0.922	0.882	0.636	1	0.958	0.925	0.955	0.974	0.953	0.957	1	0.935	0.93	0.935	1.07	0.998	0.951	0.922	0.882	0.636	0	5.88	2.3	0.967	0.001	-0.648	0.95	0.979	1.89	3.39	0.0109	5.79	0.94	0.0859	22.8
SNU-1077_YM-155	1	0.994	0.99	0.962	0.977	0.912	0.953	0.897	0.549	0.553	0.524	0.499	0.219	0.0186	0.0214	0.0083	0.00702	1	0.994	0.99	0.962	0.977	0.912	0.953	0.897	0.549	0.553	0.524	0.499	0.219	0.0186	0.0214	0.0083	0.00702	0	7.87	0.819	0.999	0.001	-5.09	0.581	0.837	0.147	0.209	0.0454	0.0809	0.593	0.39	110
SNU-620_YM-155	1	0.922	0.936	0.869	0.935	0.959	0.97	0.942	0.977	0.858	0.94	0.837	0.62	0.0417	0.0474	0.0187	0.00654	1	0.922	0.936	0.869	0.935	0.959	0.97	0.942	0.977	0.858	0.94	0.837	0.62	0.0417	0.0474	0.0187	0.00654	0	7.14	4.75	0.931	0.0156	-6	0.7	0.962	0.0245	1.36	0.0132	0.0264	0.699	0.381	394
SU-DHL-1_YM-155	1	0.933	0.944	0.902	0.974	0.956	0.98	0.974	0.955	0.0738	0.223	0.0556	0.00816	0.0127	0.0123	0.0051	0.00619	1	0.933	0.944	0.902	0.974	0.956	0.98	0.974	0.955	0.0738	0.223	0.0556	0.00816	0.0127	0.0123	0.0051	0.00619	0	8.23	10	0.96	0.045	-4.48	0.507	0.914	0.0747	5.16	0.0209	0.0223	0.53	0.456	327
COLO-205_YM-155	1	0.958	1.01	0.999	0.933	1.05	1.03	1.04	0.999	0.994	0.995	0.977	0.194	0.0352	0.0369	0.026	0.0299	1	0.958	1.01	0.999	0.933	1.05	1.03	1.04	0.999	0.994	0.995	0.977	0.194	0.0352	0.0369	0.026	0.0299	0	7.29	7.59	1	0.0318	-4.98	0.725	0.984	0.0248	1.92	0.00899	0.0149	0.724	0.428	1.14e+03
DOHH-2_YM-155	1	1.37	1.24	1.17	1.14	0.888	1.08	1.02	0.194	0.0332	0.0525	0.0307	0.0152	0.022	0.0163	0.0145	0.0143	1	1.37	1.24	1.17	1.14	0.888	1.08	1.02	0.194	0.0332	0.0525	0.0307	0.0152	0.022	0.0163	0.0145	0.0143	0	8.53	5.7	1.13	0.0242	-5.37	0.508	0.726	0.0527	2.05	0.0409	0.0382	0.547	0.544	138
EHEB_YM-155	1	0.74	0.988	0.858	0.834	0.802	0.884	0.89	0.844	0.668	0.63	0.682	0.364	0.0762	0.0934	0.0621	0.0166	1	0.74	0.988	0.858	0.834	0.802	0.884	0.89	0.844	0.668	0.63	0.682	0.364	0.0762	0.0934	0.0621	0.0166	0	7.32	1.3	0.867	0.001	-5.88	0.611	0.826	0.124	0.412	0.0326	0.0825	0.614	0.338	73.2
Ki-JK_YM-155	1	1.04	0.995	0.931	0.957	0.912	0.992	0.845	1.01	0.25	0.449	0.379	0.192	0.103	0.126	0.109	0.0281	1	1.04	0.995	0.931	0.957	0.912	0.992	0.845	1.01	0.25	0.449	0.379	0.192	0.103	0.126	0.109	0.0281	0	8.2	10	0.965	0.197	-2.35	0.59	0.71	0.232	21.2	0.0412	0.044	0.607	0.393	59.1
LCLC-103H_YM-155	1	0.988	1.01	0.984	1.03	1.03	1	1.02	1.05	0.565	0.646	0.352	0.0468	0.0158	0.0167	0.00673	0.0092	1	0.988	1.01	0.984	1.03	1.03	1	1.02	1.05	0.565	0.646	0.352	0.0468	0.0158	0.0167	0.00673	0.0092	0	7.75	1.51	1.02	0.001	-8.26	0.622	0.858	0.075	0.346	0.0315	0.0492	0.634	0.439	150
MKN45_YM-155	1	1.09	1.16	1	1.08	1.18	1.17	1.09	1.12	1.04	1.1	0.992	0.794	0.502	0.489	0.397	0.341	1	1.09	1.16	1	1.08	1.18	1.17	1.09	1.12	1.04	1.1	0.992	0.794	0.502	0.489	0.397	0.341	0	7.14	2.19	1.1	0.382	-1.38	0.916	0.949	0.0631	0.6	0.0188	0.0432	0.915	0.283	120
NCI-H2405_YM-155	1	0.973	0.935	0.933	0.916	1.04	0.924	0.833	0.895	0.887	0.902	0.774	0.292	0.0523	0.0621	0.0241	0.0281	1	0.973	0.935	0.933	0.916	1.04	0.924	0.833	0.895	0.887	0.902	0.774	0.292	0.0523	0.0621	0.0241	0.0281	0	7.31	3.49	0.932	0.0337	-4.89	0.672	0.953	0.0297	0.647	0.0152	0.0265	0.674	0.384	335
NCI-H650_YM-155	1	0.961	0.947	0.938	0.963	0.992	0.985	0.933	0.944	0.841	0.835	0.725	0.135	0.0293	0.0391	0.0152	0.0122	1	0.961	0.947	0.938	0.963	0.992	0.985	0.933	0.944	0.841	0.835	0.725	0.135	0.0293	0.0391	0.0152	0.0122	0	7.38	4.1	0.943	0.019	-5.72	0.66	0.958	0.026	0.723	0.0141	0.0238	0.664	0.405	426
OS-RC-2_YM-155	1	1.04	1.04	0.564	1.05	1.07	1.03	1.12	1	0.42	0.533	0.234	0.0184	0.0193	0.017	0.00772	0.00976	1	1.04	1.04	0.564	1.05	1.07	1.03	1.12	1	0.42	0.533	0.234	0.0184	0.0193	0.017	0.00772	0.00976	0	7.89	1.64	0.997	0.00652	-7.1	0.581	0.435	0.138	0.746	0.0616	0.0853	0.599	0.453	39.5
OVSAHO_YM-155	1	0.993	1.05	1.02	1.03	0.998	1.04	1.02	0.688	0.234	0.242	0.226	0.0944	0.0149	0.0231	0.00885	0.0184	1	0.993	1.05	1.02	1.03	0.998	1.04	1.02	0.688	0.234	0.242	0.226	0.0944	0.0149	0.0231	0.00885	0.0184	0	8.3	2.83	1.03	0.0785	-3.67	0.543	0.891	0.0426	0.667	0.0262	0.0276	0.571	0.449	230
QGP-1_YM-155	1	1.03	0.997	0.972	1.06	1.02	1	0.988	1.03	0.754	0.849	0.54	0.18	0.0348	0.0395	0.0228	0.011	1	1.03	0.997	0.972	1.06	1.02	1	0.988	1.03	0.754	0.849	0.54	0.18	0.0348	0.0395	0.0228	0.011	0	7.49	1.86	1	0.001	-8.54	0.671	0.929	0.0488	0.337	0.0208	0.0374	0.679	0.42	261
RL95-2_YM-155	1	1.04	1.05	1.02	1.06	0.934	1.03	0.878	0.99	1.03	1.08	0.954	0.168	0.0241	0.0194	0.0099	0.00593	1	1.04	1.05	1.02	1.06	0.934	1.03	0.878	0.99	1.03	1.08	0.954	0.168	0.0241	0.0194	0.0099	0.00593	0	7.31	6.55	1.01	0.0144	-6.12	0.722	0.951	0.0319	1.62	0.0157	0.0262	0.724	0.441	395
SNU-1041_YM-155	1	0.99	1.01	0.964	0.992	0.989	1	1.03	1.02	1.03	1.02	1.06	0.968	0.0839	0.0976	0.0604	0.0374	1	0.99	1.01	0.964	0.992	0.989	1	1.03	1.02	1.03	1.02	1.06	0.968	0.0839	0.0976	0.0604	0.0374	0	7.06	9.86	1.01	0.0652	-3.94	0.788	0.989	0.0356	2.45	0.0074	0.0148	0.786	0.398	1.34e+03
SNU-1066_YM-155	1	1.05	1.05	1.06	1.06	1.05	1.11	1.03	1.05	1.05	1.06	1.04	0.94	0.318	0.434	0.23	0.0792	1	1.05	1.05	1.06	1.06	1.05	1.11	1.03	1.05	1.05	1.06	1.04	0.94	0.318	0.434	0.23	0.0792	0	7.05	5.56	1.05	0.244	-2.03	0.863	0.919	0.0521	1.87	0.0212	0.043	0.86	0.338	114
SW 1353_YM-155	1	1	1.06	1.02	0.907	1.02	1.03	1.03	1.05	0.169	0.325	0.0634	0.0176	0.0177	0.0224	0.00702	0.00788	1	1	1.06	1.02	0.907	1.02	1.03	1.03	1.05	0.169	0.325	0.0634	0.0176	0.0177	0.0224	0.00702	0.00788	0	8.19	10	1.02	0.0654	-3.93	0.555	0.83	0.168	18.4	0.0307	0.0328	0.574	0.474	162
SNU-213_YM-155	1	1.08	1.19	1.17	1.1	1.12	1.2	1.07	1.21	1.11	1.02	1.05	1		0.467	0.188	0.0292	1	1.08	1.19	1.17	1.1	1.12	1.2	1.07	1.21	1.11	1.02	1.05	1		0.467	0.188	0.0292	0	6.68	1.77	1.12	0.001	-3.91	0.944	0.946	0.081	0.449	0.0199	0.106	0.938	0.355	156
8505C_YM-155	1	1.01	1.05	1.03	1.03	0.996	1.02	0.814	0.0934	0.0389	0.0254	0.0109	0.00715	0.0133	0.016	0.00996	0.0112	1	1.01	1.05	1.03	1.03	0.996	1.02	0.814	0.0934	0.0389	0.0254	0.0109	0.00715	0.0133	0.016	0.00996	0.0112	0	8.59	5.52	1.02	0.0163	-5.94	0.443	0.994	0.0079	0.342	0.0057	0.00532	0.481	0.487	5.88e+03
Calu-3_YM-155	1	0.843	0.83	0.871	0.909	0.814	0.836	0.835	0.822	0.621	0.533	0.506	0.129	0.0642	0.0826	0.0607	0.0436	1	0.843	0.83	0.871	0.909	0.814	0.836	0.835	0.822	0.621	0.533	0.506	0.129	0.0642	0.0826	0.0607	0.0436	0	7.62	1.19	0.877	0.0174	-5.2	0.566	0.896	0.0928	0.267	0.0269	0.0518	0.576	0.345	140
Daoy_YM-155	1	1.02	1.06	1.02	1.03	1.05	1.05	1.05	0.996	0.0303	0.0329	0.0308	0.0123	0.0105	0.0129	0.00506	0.00639	1	1.02	1.06	1.02	1.03	1.05	1.05	1.05	0.996	0.0303	0.0329	0.0308	0.0123	0.0105	0.0129	0.00506	0.00639	0	8.26	10	1.04	0.015	-6.06	0.524	0.993	0.0199	1.4	0.00612	0.00654	0.555	0.507	4.76e+03
GB-1_YM-155	1	1.05	1.07	1.02	1.06	1.07	1.05	1.05	1.03	0.957	0.968	0.87	0.0958	0.0293	0.0216	0.00896	0.00803	1	1.05	1.07	1.02	1.06	1.07	1.05	1.05	1.03	0.957	0.968	0.87	0.0958	0.0293	0.0216	0.00896	0.00803	0	7.37	5.88	1.03	0.016	-5.97	0.72	0.98	0.0189	0.79	0.0102	0.017	0.726	0.45	982
HCC-1171_YM-155	1	0.989	1.02	0.952	0.978	0.987	1.06	0.979	0.977	0.678	0.78	0.511	0.118	0.107	0.101	0.103	0.124	1	0.989	1.02	0.952	0.978	0.987	1.06	0.979	0.977	0.678	0.78	0.511	0.118	0.107	0.101	0.103	0.124	0	7.61	1.65	0.99	0.0778	-3.65	0.664	0.889	0.0723	0.396	0.0272	0.0463	0.674	0.387	140
HCC-44_YM-155	1	0.956	0.872	1.02	0.931	0.925	0.979	0.926	1.02	0.8	0.872	0.81	0.311	0.0602	0.0764	0.0592	0.0317	1	0.956	0.872	1.02	0.931	0.925	0.979	0.926	1.02	0.8	0.872	0.81	0.311	0.0602	0.0764	0.0592	0.0317	0	7.3	3.66	0.939	0.0496	-4.33	0.683	0.931	0.0359	0.863	0.0186	0.0323	0.685	0.382	218
NCI-H211_YM-155	1	0.994	0.916	0.993	0.965	0.765	0.865	0.58	0.267	0.0645	0.0697	0.0528	0.0271	0.0193	0.0184	0.0183	0.0104	1	0.994	0.916	0.993	0.965	0.765	0.865	0.58	0.267	0.0645	0.0697	0.0528	0.0271	0.0193	0.0184	0.0183	0.0104	0	8.62	1.94	0.958	0.0215	-5.54	0.413	0.922	0.0412	0.31	0.0233	0.0204	0.449	0.426	369
RERF-LC-AI_YM-155	1	1.04	1.05	1.03	1.05	1.02	1.04	0.992	0.56	0.137	0.137	0.0889	0.0149	0.0168	0.0198	0.00605	0.00942	1	1.04	1.05	1.03	1.05	1.02	1.04	0.992	0.56	0.137	0.137	0.0889	0.0149	0.0168	0.0198	0.00605	0.00942	0	8.38	3.46	1.04	0.0401	-4.64	0.511	0.969	0.0181	0.51	0.0137	0.0139	0.543	0.475	952
SBC-5_YM-155	1	0.952	0.991	0.948	0.954	1.01	0.939	1.01	1.06	0.0233	0.024	0.00912	0.00574	0.0127	0.0183	0.0058	0.0106	1	0.952	0.991	0.948	0.954	1.01	0.939	1.01	1.06	0.0233	0.024	0.00912	0.00574	0.0127	0.0183	0.0058	0.0106	0	8.22	10	0.987	0.00799	-6.97	0.504	0.968	0.0455	3.37	0.0128	0.0137	0.528	0.486	995
SF126_YM-155	1	1.03	1.04	0.99	1.01	1.05	1.04	0.983	0.975	0.947	0.942	0.719	0.215	0.0559	0.0818	0.0322	0.0124	1	1.03	1.04	0.99	1.01	1.05	1.04	0.983	0.975	0.947	0.942	0.719	0.215	0.0559	0.0818	0.0322	0.0124	0	7.39	3.21	1.01	0.0377	-4.73	0.709	0.981	0.0186	0.359	0.00996	0.0171	0.714	0.417	947
SNU-119_YM-155	1	1.22	1.22	1.29	1.2	1.23	1.22	1.16	1.02	0.0668	0.0704	0.0453	0.0127	0.00941	0.00998	0.0062	0.00571	1	1.22	1.22	1.29	1.2	1.23	1.22	1.16	1.02	0.0668	0.0704	0.0453	0.0127	0.00941	0.00998	0.0062	0.00571	0	8.29	7.1	1.19	0.0225	-5.47	0.598	0.914	0.0383	2.33	0.023	0.0245	0.634	0.575	434
SNU-81_YM-155	1	0.453	0.519	0.548	0.655	0.429	0.591	0.226	0.515	0.101	0.126	0.125	0.0945	0.0352	0.0507	0.0474	0.0403	1	0.453	0.519	0.548	0.655	0.429	0.591	0.226	0.515	0.101	0.126	0.125	0.0945	0.0352	0.0507	0.0474	0.0403	0	9.54	0.338	0.952	0.001	-4.11	0.293	0.331	0.616	0.17	0.129	0.162	0.327	0.276	20.9
SNU-182_YM-155	1	1.13	1.22	1.05	0.958	0.797	1.03	0.684	0.296	0.16	0.167	0.112	0.0121	0.0119	0.00742	0.00485	0.00487	1	1.13	1.22	1.05	0.958	0.797	1.03	0.684	0.296	0.16	0.167	0.112	0.0121	0.0119	0.00742	0.00485	0.00487	0	8.58	1.59	1.07	0.0263	-5.24	0.471	0.755	0.0806	0.409	0.0461	0.041	0.509	0.467	122
TCCSUP_YM-155	1	1.05	1.01	0.977	0.967	1.02	1.02	1.01	0.957	0.0729	0.11	0.0582	0.00851	0.0126	0.0132	0.0072	0.00628	1	1.05	1.01	0.977	0.967	1.02	1.02	1.01	0.957	0.0729	0.11	0.0582	0.00851	0.0126	0.0132	0.0072	0.00628	0	8.25	8.64	1.01	0.0308	-5.02	0.52	0.974	0.0282	1.61	0.0117	0.0125	0.547	0.483	1.19e+03
Detroit562_YM-155	1	0.863	0.909	0.861	0.739	0.847	0.782	0.918	0.842	0.789	0.872	0.837	0.196	0.108	0.0781	0.0832	0.0528	1	0.863	0.909	0.861	0.739	0.847	0.782	0.918	0.842	0.789	0.872	0.837	0.196	0.108	0.0781	0.0832	0.0528	0	7.29	7.75	0.857	0.0803	-3.64	0.634	0.916	0.0678	5.02	0.0193	0.0321	0.634	0.348	160
HEC1B_YM-155	1	0.871	0.798	0.878	1.07	1.06	0.886	0.829	0.69	0.0763	0.112	0.0467	0.0255	0.0229	0.0288	0.0185	0.0191	1	0.871	0.798	0.878	1.07	1.06	0.886	0.829	0.69	0.0763	0.112	0.0467	0.0255	0.0229	0.0288	0.0185	0.0191	0	8.32	5.2	0.926	0.0365	-4.78	0.469	0.833	0.0453	2.27	0.0285	0.0304	0.496	0.436	161
Hep 3B2.1-7_YM-155	1	0.656	0.813	0.79	0.939	0.87	0.916	0.69	0.896	0.689	1.01	0.88	0.824	0.454	0.43	0.306	0.183	1	0.656	0.813	0.79	0.939	0.87	0.916	0.69	0.896	0.689	1.01	0.88	0.824	0.454	0.43	0.306	0.183	0	6.96	3.96	0.848	0.293	-1.77	0.731	0.741	0.11	3.55	0.0351	0.0763	0.726	0.239	17.8
HSC-3_YM-155	1	0.713	0.8	0.745	0.77	0.951	0.809	1.07	0.801	0.99	1.01	0.786	0.16	0.0203	0.0279	0.0118	0.00802	1	0.713	0.8	0.745	0.77	0.951	0.809	1.07	0.801	0.99	1.01	0.786	0.16	0.0203	0.0279	0.0118	0.00802	0	7.32	5.55	0.877	0.0166	-5.92	0.625	0.745	0.0692	2.62	0.0336	0.0561	0.628	0.39	64.4
MCF7_YM-155	1	0.86	0.895	0.863	0.773	0.704	0.832	1.05	0.881	0.936	0.838	0.872	0.678	0.43	0.443	0.446	0.226	1	0.86	0.895	0.863	0.773	0.704	0.832	1.05	0.881	0.936	0.838	0.872	0.678	0.43	0.443	0.446	0.226	0	7.12	2.98	0.879	0.361	-1.47	0.75	0.832	0.115	2.04	0.0297	0.0631	0.749	0.224	24.5
SNU-1105_YM-155	1	0.953	0.95	0.937	0.89	0.892	0.918	0.865	0.902	0.86	0.869	0.875	0.12	0.0619	0.0936	0.0379	0.0121	1	0.953	0.95	0.937	0.89	0.892	0.918	0.865	0.902	0.86	0.869	0.875	0.12	0.0619	0.0936	0.0379	0.0121	0	7.33	7.97	0.912	0.0512	-4.29	0.659	0.966	0.0368	2.02	0.0126	0.021	0.661	0.387	471
U-87-MG_YM-155	1	0.881	0.817	0.864	0.854	0.826	0.89	0.824	0.894	0.955	0.808	1.02	0.871	0.0476	0.0473	0.043	0.0131	1	0.881	0.817	0.864	0.854	0.826	0.89	0.824	0.894	0.955	0.808	1.02	0.871	0.0476	0.0473	0.043	0.0131	0	7.04	10	0.886	0.0319	-4.97	0.689	0.919	0.0947	6.1	0.0189	0.0378	0.685	0.364	167
22RV1_YM-155	1	0.966	1.01	1.02	0.994	1.05	1	0.962	1.02	1.17	1.09	1.01	0.578	0.0594	0.0703	0.0386	0.0135	1	0.966	1.01	1.02	0.994	1.05	1	0.962	1.02	1.17	1.09	1.01	0.578	0.0594	0.0703	0.0386	0.0135	0	7.18	5.97	1.03	0.0411	-4.6	0.768	0.951	0.0195	4.07	0.0159	0.0299	0.768	0.417	328
769-P_YM-155	1	1.07	1.05	1.03	1.04	1.04	1.05	1.08	1.04	0.547	0.599	0.31	0.0459	0.0194	0.0197	0.00919	0.00975	1	1.07	1.05	1.03	1.04	1.04	1.05	1.08	1.04	0.547	0.599	0.31	0.0459	0.0194	0.0197	0.00919	0.00975	0	7.82	1.47	1.05	0.001	-8.31	0.627	0.87	0.0708	0.311	0.031	0.0463	0.644	0.454	173
COLO-699_YM-155	1	0.926	0.965	0.894	0.896	0.911	0.852	0.947	0.932	0.867	0.866	0.948	0.195	0.138	0.132	0.134	0.109	1	0.926	0.965	0.894	0.896	0.911	0.852	0.947	0.932	0.867	0.866	0.948	0.195	0.138	0.132	0.134	0.109	0	7.29	10	0.918	0.127	-2.97	0.691	0.967	0.0855	8.32	0.0126	0.0209	0.689	0.355	399
DOV13_YM-155	1	1.04	1.01	0.91	0.914	1.02	1	0.964	0.981	0.753	0.805	0.654	0.0784	0.0276	0.0359	0.0185	0.0141	1	1.04	1.01	0.91	0.914	1.02	1	0.964	0.981	0.753	0.805	0.654	0.0784	0.0276	0.0359	0.0185	0.0141	0	7.43	3.34	0.954	0.0104	-6.59	0.655	0.88	0.0448	1.03	0.0245	0.041	0.661	0.416	153
ES-2_YM-155	1	1.04	1.01	0.985	1.03	1.01	1.03	1.02	0.991	0.902	0.89	0.742	0.553	0.0288	0.0341	0.0153	0.0107	1	1.04	1.01	0.985	1.03	1.01	1.03	1.02	0.991	0.902	0.89	0.742	0.553	0.0288	0.0341	0.0153	0.0107	0	7.24	2.16	0.999	0.001	-8.33	0.725	0.943	0.042	0.392	0.018	0.038	0.723	0.407	284
HCC1806_YM-155	1	1.04	1.07	1.03	1.04	1.07	1.05	1.03	1.07	0.887	0.91	0.803	0.395	0.0725	0.111	0.0583	0.0211	1	1.04	1.07	1.03	1.04	1.07	1.05	1.03	1.07	0.887	0.91	0.803	0.395	0.0725	0.111	0.0583	0.0211	0	7.31	2.29	1.03	0.0383	-4.67	0.742	0.954	0.0365	0.38	0.0165	0.032	0.745	0.409	345
HCC1954_YM-155	1	1.06	1.06	0.987	1.07	1.02	0.986	0.997	0.806	0.422	0.429	0.338	0.12	0.0286	0.0274	0.0118	0.0067	1	1.06	1.06	0.987	1.07	1.02	0.986	0.997	0.806	0.422	0.429	0.338	0.12	0.0286	0.0274	0.0118	0.0067	0	8	1.1	1.05	0.00347	-6.62	0.588	0.9	0.077	0.193	0.0312	0.0438	0.61	0.434	219
HPAF-II_YM-155	1	1.05	1.1	1.23	1.17	1.07	1.11	1.14	1.11	0.905	0.963	0.706	0.077	0.0157	0.0201	0.00776	0.0101	1	1.05	1.1	1.23	1.17	1.07	1.11	1.14	1.11	0.905	0.963	0.706	0.077	0.0157	0.0201	0.00776	0.0101	0	7.44	3.72	1.08	0.00313	-8.32	0.739	0.892	0.0371	1.11	0.0246	0.0407	0.746	0.478	200
KHM-1B_YM-155	1	1.13	0.984	1.1	0.963	1.01	1.04	0.968	0.882	0.105	0.116	0.0411	0.0156	0.0172	0.0181	0.00656	0.00869	1	1.13	0.984	1.1	0.963	1.01	1.04	0.968	0.882	0.105	0.116	0.0411	0.0156	0.0172	0.0181	0.00656	0.00869	0	8.27	6.07	1.02	0.0311	-5.01	0.524	0.936	0.0296	1.26	0.0185	0.0198	0.553	0.486	478
OVISE_YM-155	1	1.06	1.06	1.04	1.06	1.06	1.09	1.06	1.09	0.477	0.512	0.442	0.135	0.0174	0.0304	0.0121	0.00921	1	1.06	1.06	1.04	1.06	1.06	1.09	1.06	1.09	0.477	0.512	0.442	0.135	0.0174	0.0304	0.0121	0.00921	0	7.82	1.26	1.07	0.00119	-7.24	0.638	0.783	0.104	0.336	0.0427	0.0669	0.656	0.451	98.9
JVM-3_YM-155	1	1.03	1.01	0.917	1.07	0.975	1.08	1.05	0.956	0.288	0.482	0.26	0.0886	0.0311	0.0386	0.0121	0.00668	1	1.03	1.01	0.917	1.07	0.975	1.08	1.05	0.956	0.288	0.482	0.26	0.0886	0.0311	0.0386	0.0121	0.00668	0	8.03	1.49	1.03	0.0349	-4.8	0.584	0.706	0.106	0.477	0.0475	0.0608	0.606	0.445	76.1
SNU-C2A_YM-155	1	0.975	1.03	0.956	1.11	1.02	1.01	1.03	1.09	0.937	1.04	0.916	0.54	0.147	0.157	0.136	0.0729	1	0.975	1.03	0.956	1.11	1.02	1.01	1.03	1.09	0.937	1.04	0.916	0.54	0.147	0.157	0.136	0.0729	0	7.21	3.54	1.02	0.113	-3.14	0.774	0.96	0.0273	0.822	0.0149	0.0279	0.774	0.378	327
U-2-OS_YM-155	1	1.71	1.25	1.54	1.78	1.38	1.24	1.24	1.16	0.407	0.453	0.426	0.118	0.0653	0.075	0.0664	0.0557	1	1.71	1.25	1.54	1.78	1.38	1.24	1.24	1.16	0.407	0.453	0.426	0.118	0.0653	0.075	0.0664	0.0557	0	8.18	1.38	1.44	0.0853	-3.53	0.786	0.27	0.151	0.582	0.0936	0.109	0.822	0.616	41.5
5637_YM-155	1	1.02	0.972	1	0.99	0.981	0.923	0.969	1	0.923	0.993	0.722	0.0546	0.0406	0.0385	0.0336	0.0301	1	1.02	0.972	1	0.99	0.981	0.923	0.969	1	0.923	0.993	0.722	0.0546	0.0406	0.0385	0.0336	0.0301	0	7.44	7.25	0.98	0.0362	-4.79	0.679	0.986	0.0237	2.73	0.0083	0.0137	0.688	0.423	1.32e+03
CAL-12T_YM-155	1	1.14	1.14	1.06	1.14	1.09	1.04	1.16	1.15	0.3	0.511	0.233	0.0612	0.0559	0.0565	0.0412	0.0424	1	1.14	1.14	1.06	1.14	1.09	1.04	1.16	1.15	0.3	0.511	0.233	0.0612	0.0559	0.0565	0.0412	0.0424	0	8.17	10	1.1	0.143	-2.81	0.641	0.68	0.295	41.7	0.045	0.0482	0.66	0.483	75.8
DMS-79_YM-155	1	0.982	0.872	0.845	0.802	0.899	0.983	0.703	0.798	0.235	0.392	0.149	0.0253	0.0123	0.013	0.00539	0.00739	1	0.982	0.872	0.845	0.802	0.899	0.983	0.703	0.798	0.235	0.392	0.149	0.0253	0.0123	0.013	0.00539	0.00739	0	8.11	1.3	0.921	0.00327	-7.68	0.491	0.727	0.113	0.393	0.0452	0.0557	0.513	0.402	79.1
HCC-1833_YM-155	1	1.04	1.06	1.08	1.07	1.06	1.07	1.07	1.08	1.1	0.958	0.998	0.968	0.228	0.333	0.144	0.0495	1	1.04	1.06	1.08	1.07	1.06	1.07	1.07	1.08	1.1	0.958	0.998	0.968	0.228	0.333	0.144	0.0495	0	7.05	6.94	1.05	0.174	-2.52	0.845	0.928	0.0535	2.43	0.0198	0.0397	0.842	0.368	157
HCC-2279_YM-155	1	0.938	0.955	0.938	0.966	0.912	0.978	0.981	0.952	0.614	0.658	0.457	0.11	0.0254	0.0196	0.0108	0.00554	1	0.938	0.955	0.938	0.966	0.912	0.978	0.981	0.952	0.614	0.658	0.457	0.11	0.0254	0.0196	0.0108	0.00554	0	7.64	1.43	0.96	0.001	-7.57	0.611	0.903	0.0692	0.287	0.0254	0.0444	0.619	0.405	192
KE-97_YM-155	1	0.99	0.969	0.966	0.945	0.979	0.959	0.974	0.845	0.164	0.185	0.106	0.039	0.0128	0.0119	0.00496	0.00556	1	0.99	0.969	0.966	0.945	0.979	0.959	0.974	0.845	0.164	0.185	0.106	0.039	0.0128	0.0119	0.00496	0.00556	0	8.25	5.29	0.973	0.0507	-4.3	0.513	0.945	0.0271	0.927	0.017	0.0182	0.539	0.449	485
KU812_YM-155	1	1.05	0.983	0.863	0.968	1.12	1	0.851	0.976	0.674	0.665	0.488	0.168	0.0373	0.039	0.0186	0.0201	1	1.05	0.983	0.863	0.968	1.12	1	0.851	0.976	0.674	0.665	0.488	0.168	0.0373	0.039	0.0186	0.0201	0	7.62	1.3	0.989	0.001	-6.86	0.634	0.867	0.0879	0.302	0.031	0.0576	0.642	0.408	137
KYSE-140_YM-155	1	1.03	1.05	1.03	1.04	1.02	1.01	1.1	1.03	1.02	0.995	1.08	0.573	0.129	0.131	0.109	0.0723	1	1.03	1.05	1.03	1.04	1.02	1.01	1.1	1.03	1.02	0.995	1.08	0.573	0.129	0.131	0.109	0.0723	0	7.19	10	1.03	0.11	-3.18	0.79	0.984	0.00619	40.6	0.00918	0.0165	0.79	0.393	892
NALM-6_YM-155	1	1.01	0.977	0.943	0.936	0.792	0.952	0.488	0.139	0.0278	0.0165	0.00755	0.006	0.00895	0.00668	0.00416	0.0046	1	1.01	0.977	0.943	0.936	0.792	0.952	0.488	0.139	0.0278	0.0165	0.00755	0.006	0.00895	0.00668	0.00416	0.0046	0	8.68	3.27	0.955	0.0107	-6.54	0.394	0.913	0.0296	0.714	0.0221	0.0193	0.431	0.446	380
NUGC-4_YM-155	1	1.06	1.03	1.06	1.08	1.02	1.03	1.07	0.966	1.09	0.983	1.1	1.05	0.32	0.392	0.242	0.0954	1	1.06	1.03	1.06	1.08	1.02	1.03	1.07	0.966	1.09	0.983	1.1	1.05	0.32	0.392	0.242	0.0954	0	6.98	10	1.04	0.243	-2.04	0.868	0.924	0.169	17.2	0.0204	0.0408	0.858	0.337	122
TTTHYROID_YM-155	1	1.05	1.05	1.02	1.06	1.05	1.06	1.05	1.06	0.994	0.989	0.933	0.211	0.0195	0.023	0.00932	0.0103	1	1.05	1.05	1.02	1.06	1.05	1.06	1.05	1.06	0.994	0.989	0.933	0.211	0.0195	0.023	0.00932	0.0103	0	7.31	5.18	1.04	0.0138	-6.18	0.738	0.99	0.0125	0.451	0.00741	0.0124	0.741	0.446	1.85e+03
AGS_YM-155	1	1.01	1.01	1	0.993	0.989	1.01	1.02	1.01	0.306	0.503	0.216	0.167	0.0357	0.0496	0.017	0.00951	1	1.01	1.01	1	0.993	0.989	1.01	1.02	1.01	0.306	0.503	0.216	0.167	0.0357	0.0496	0.017	0.00951	0	8	1.46	1.02	0.0422	-4.53	0.587	0.733	0.105	0.454	0.0453	0.0593	0.608	0.435	79.7
HCT-116_YM-155	1	1.06	1.15	0.976	1.11	1.03	1.11	1.02	0.972	0.214	0.23	0.0681	0.0646	0.0227	0.0307	0.0111	0.012	1	1.06	1.15	0.976	1.11	1.03	1.11	1.02	0.972	0.214	0.23	0.0681	0.0646	0.0227	0.0307	0.0111	0.012	0	8.22	5.59	1.06	0.061	-4.04	0.566	0.898	0.0365	1.41	0.0242	0.0259	0.593	0.487	280
HEC-108_YM-155	1	1.03	1.03	1	0.995	1.03	1.05	1.04	1.01	0.388	0.444	0.125	0.0121	0.0185	0.0187	0.00611	0.00933	1	1.03	1.03	1	0.995	1.03	1.05	1.04	1.01	0.388	0.444	0.125	0.0121	0.0185	0.0187	0.00611	0.00933	0	8.02	1.83	1.04	0.0148	-6.06	0.578	0.834	0.0666	0.448	0.0336	0.0421	0.6	0.461	149
HEC-59_YM-155	1	0.976	1.02	0.931	0.954	1.05	1.03	1.06	1.01	0.481	0.498	0.281	0.0605	0.0385	0.0335	0.018	0.013	1	0.976	1.02	0.931	0.954	1.05	1.03	1.06	1.01	0.481	0.498	0.281	0.0605	0.0385	0.0335	0.018	0.013	0	7.89	1.55	1.01	0.0198	-5.58	0.597	0.841	0.0772	0.373	0.0336	0.0471	0.616	0.435	136
HMC-1-8_YM-155	1	0.996	1.02	0.98	1	1.05	1	1.03	0.953	0.166	0.224	0.121	0.0592	0.0204	0.0278	0.00808	0.0122	1	0.996	1.02	0.98	1	1.05	1	1.03	0.953	0.166	0.224	0.121	0.0592	0.0204	0.0278	0.00808	0.0122	0	8.23	6.92	1.01	0.067	-3.9	0.544	0.928	0.0373	1.77	0.0199	0.0213	0.569	0.465	376
SUIT-2_YM-155	1	0.951	0.996	0.983	0.984	1.01	1.01	0.979	0.979	0.823	0.801	0.908	0.468	0.0595	0.062	0.0474	0.0358	1	0.951	0.996	0.983	0.984	1.01	1.01	0.979	0.979	0.823	0.801	0.908	0.468	0.0595	0.062	0.0474	0.0358	0	7.21	4.17	0.957	0.0416	-4.59	0.711	0.925	0.0306	1.55	0.0193	0.0353	0.711	0.387	199
HT-29_YM-155	1	1.04	1.07	1.08	1.09	1.06	1.07	1.1	1.09	1.07	1.09	1.08	0.344	0.0608	0.0822	0.0337	0.0187	1	1.04	1.07	1.08	1.09	1.06	1.07	1.1	1.09	1.07	1.09	1.08	0.344	0.0608	0.0822	0.0337	0.0187	0	7.23	10	1.07	0.0488	-4.36	0.79	0.987	0.0684	17.5	0.00859	0.0143	0.787	0.443	1.34e+03
Ishikawa (Heraklio) 02 ER-_YM-155	1	1.02	1.02	1.02	1.02	1.06	1.05	1.03	1.05	0.98	0.983	0.839	0.206	0.0398	0.0455	0.015	0.0156	1	1.02	1.02	1.02	1.02	1.06	1.05	1.03	1.05	0.98	0.983	0.839	0.206	0.0398	0.0455	0.015	0.0156	0	7.35	4.24	1.02	0.0256	-5.29	0.725	0.991	0.0119	0.318	0.00696	0.0118	0.729	0.433	2.01e+03
JHOC-5_YM-155	1	0.95	0.975	0.953	0.967	0.979	0.97	0.965	0.953	0.51	0.562	0.252	0.042	0.0282	0.0258	0.0201	0.0172	1	0.95	0.975	0.953	0.967	0.979	0.97	0.965	0.953	0.51	0.562	0.252	0.042	0.0282	0.0258	0.0201	0.0172	0	7.84	1.46	0.981	0.00275	-7.73	0.581	0.895	0.0661	0.286	0.027	0.0398	0.598	0.42	199
KYSE-180_YM-155	1	0.96	0.976	0.912	0.95	0.978	0.998	0.974	0.975	0.911	0.857	0.862	0.357	0.122	0.147	0.0703	0.0304	1	0.96	0.976	0.912	0.95	0.978	0.998	0.974	0.975	0.911	0.857	0.862	0.357	0.122	0.147	0.0703	0.0304	0	7.28	3.72	0.957	0.0831	-3.59	0.709	0.965	0.0256	0.681	0.0133	0.0233	0.711	0.372	404
LS 180_YM-155	1	0.897	1	0.932	0.892	0.934	0.932	0.981	1	0.906	0.924	0.902	0.485	0.154	0.178	0.137	0.0761	1	0.897	1	0.932	0.892	0.934	0.932	0.981	1	0.906	0.924	0.902	0.485	0.154	0.178	0.137	0.0761	0	7.22	4.36	0.947	0.129	-2.96	0.726	0.967	0.0224	1.26	0.0129	0.0232	0.726	0.346	360
MEL-HO_YM-155	1	0.947	0.996	0.97	0.966	0.961	0.988	0.998	0.947	0.926	0.934	0.938	0.865	0.366	0.384	0.24	0.0425	1	0.947	0.996	0.97	0.966	0.961	0.988	0.998	0.947	0.926	0.934	0.938	0.865	0.366	0.384	0.24	0.0425	0	6.93	1.96	0.973	0.13	-2.81	0.798	0.923	0.0731	0.542	0.0211	0.0659	0.792	0.305	106
MHH-ES-1_YM-155	1	0.984	0.947	0.932	0.912	0.985	0.975	0.92	0.746	0.209	0.227	0.158	0.0458	0.0141	0.0148	0.0055	0.00694	1	0.984	0.947	0.932	0.912	0.985	0.975	0.92	0.746	0.209	0.227	0.158	0.0458	0.0141	0.0148	0.0055	0.00694	0	8.26	3.19	0.963	0.0572	-4.13	0.509	0.909	0.0375	0.696	0.0227	0.0243	0.534	0.431	271
MOR/CPR_YM-155	1	1.05	1.07	1.02	1.06	1.05	0.991	1.05	1.04	0.965	0.977	0.817	0.154	0.0288	0.0286	0.0133	0.0101	1	1.05	1.07	1.02	1.06	1.05	0.991	1.05	1.04	0.965	0.977	0.817	0.154	0.0288	0.0286	0.0133	0.0101	0	7.37	4.5	1.03	0.0176	-5.83	0.72	0.983	0.0159	0.475	0.00942	0.0158	0.725	0.442	1.14e+03
NCI-H460_YM-155	1	0.998	1.01	0.962	0.989	0.983	0.982	1.02	1.01	0.994	0.98	1.03	0.79	0.109	0.136	0.0666	0.0251	1	0.998	1.01	0.962	0.989	0.983	0.982	1.02	1.01	0.994	0.98	1.03	0.79	0.109	0.136	0.0666	0.0251	0	7.11	6.54	0.996	0.0763	-3.71	0.769	0.987	0.0221	1.55	0.00811	0.0163	0.769	0.384	1.04e+03
HCC-2108_YM-155	1	0.962	0.991	0.914	0.931	0.928	0.959	0.933	0.958	0.693	0.802	0.393	0.0517	0.032	0.0356	0.025	0.0218	1	0.962	0.991	0.914	0.931	0.928	0.959	0.933	0.958	0.693	0.802	0.393	0.0517	0.032	0.0356	0.025	0.0218	0	7.57	2.36	0.94	0.011	-6.48	0.616	0.907	0.0479	0.532	0.0223	0.0355	0.625	0.407	203
HCC827_YM-155	1	0.973	0.96	0.942	1.02	0.951	1.02	0.968	0.964	0.963	0.985	0.919	0.146	0.0758	0.0664	0.0589	0.0456	1	0.973	0.96	0.942	1.02	0.951	1.02	0.968	0.964	0.963	0.985	0.919	0.146	0.0758	0.0664	0.0589	0.0456	0	7.33	7.22	0.976	0.0615	-4.02	0.706	0.99	0.0166	0.802	0.00698	0.0116	0.709	0.408	1.73e+03
HEC-251_YM-155	1	0.96	1.06	0.971	1.02	0.899	1	0.39	0.109	0.0694	0.0601	0.0599	0.0486	0.0479	0.052	0.0372	0.0379	1	0.96	1.06	0.971	1.02	0.899	1	0.39	0.109	0.0694	0.0601	0.0599	0.0486	0.0479	0.052	0.0372	0.0379	0	8.73	8.68	0.988	0.0578	-4.11	0.425	0.958	0.0489	14.2	0.0157	0.013	0.46	0.449	748
HEC-265_YM-155	1	0.739	1.02	1.14	0.807	0.998	0.802	0.711	1.08	0.429		0.282	0.121	0.0646	0.0789	0.0571	0.064	1	0.739	1.02	1.14	0.807	0.998	0.802	0.711	1.08	0.429		0.282	0.121	0.0646	0.0789	0.0571	0.064	0	8.12	10	0.922	0.111	-3.17	0.542	0.594	0.337	177	0.0498	0.0575	0.587	0.405	40.2
HEC-6_YM-155	1	0.995	0.968	0.964	0.934	0.999	0.933	1.03	0.971	0.113	0.122	0.093	0.072	0.0753	0.0773	0.0602	0.0561	1	0.995	0.968	0.964	0.934	0.999	0.933	1.03	0.971	0.113	0.122	0.093	0.072	0.0753	0.0773	0.0602	0.0561	0	8.23	10	0.979	0.0788	-3.67	0.534	0.979	0.0392	2.76	0.0106	0.0113	0.557	0.447	1.23e+03
HEL_YM-155	1	0.954	0.975	0.967	0.965	0.97	1.01	0.973	1.02	0.91	0.891	0.89	0.932	0.598	0.702	0.466	0.261	1	0.954	0.975	0.967	0.965	0.97	1.01	0.973	1.02	0.91	0.891	0.89	0.932	0.598	0.702	0.466	0.261	0	6.36	0.956	0.976	0.001	-1.72	0.861	0.941	0.477	0.389	0.0219	0.461	0.852	0.21	59.4
JHUEM-2_YM-155	1	1.04	1.02	0.96	0.958	0.965	0.912	0.945	0.89	0.584	0.528	0.279	0.0958	0.0449	0.0477	0.0319	0.0309	1	1.04	1.02	0.96	0.958	0.965	0.912	0.945	0.89	0.584	0.528	0.279	0.0958	0.0449	0.0477	0.0319	0.0309	0	7.85	1.3	0.991	0.014	-5.81	0.59	0.957	0.0473	0.163	0.0182	0.0276	0.607	0.409	457
JURKAT_YM-155	1	0.941	0.938	0.888	0.882	0.918	0.943	0.932	0.927	0.292	0.448	0.191	0.0139	0.0126	0.0127	0.00518	0.00645	1	0.941	0.938	0.888	0.882	0.918	0.943	0.932	0.927	0.292	0.448	0.191	0.0139	0.0126	0.0127	0.00518	0.00645	0	8	1.54	0.947	0.00778	-6.87	0.53	0.757	0.0953	0.456	0.0405	0.0526	0.55	0.418	90.1
JVM-2_YM-155	1	1.02	1.24	1.36	0.984	1.21	1.1	1.19	0.682	0.319	0.238	0.196	0.113	0.0735	0.087	0.076	0.0689	1	1.02	1.24	1.36	0.984	1.21	1.1	1.19	0.682	0.319	0.238	0.196	0.113	0.0735	0.087	0.076	0.0689	0	8.33	2.87	1.14	0.117	-3.1	0.613	0.743	0.0634	1.05	0.043	0.0448	0.644	0.492	101
KCL-22_YM-155	1	0.974	0.963	0.932	0.935	0.966	0.992	0.985	0.979	0.863	0.856	0.794	0.371	0.147	0.174	0.0952	0.0491	1	0.974	0.963	0.932	0.935	0.966	0.992	0.985	0.979	0.863	0.856	0.794	0.371	0.147	0.174	0.0952	0.0491	0	7.3	2.58	0.957	0.0943	-3.4	0.708	0.963	0.0335	0.436	0.0141	0.0266	0.71	0.359	354
KE-39_YM-155	1	0.962	0.966	0.953	0.98	0.949	0.925	1.02	0.942	0.912	0.924	0.878	0.442	0.0704	0.0743	0.0721	0.0457	1	0.962	0.966	0.953	0.98	0.949	0.925	1.02	0.942	0.912	0.924	0.878	0.442	0.0704	0.0743	0.0721	0.0457	0	7.23	3.97	0.958	0.0566	-4.14	0.712	0.983	0.0156	0.624	0.00919	0.0165	0.713	0.379	869
KM-H2_YM-155	1	0.918	0.968	0.96	0.952	0.924	0.939	0.965	0.959	0.947	0.827	0.867	0.678	0.167	0.214	0.139	0.0817	1	0.918	0.968	0.96	0.952	0.924	0.939	0.965	0.959	0.947	0.827	0.867	0.678	0.167	0.214	0.139	0.0817	0	7.13	4.58	0.938	0.137	-2.87	0.737	0.957	0.0315	1.47	0.0145	0.0292	0.736	0.333	248
LAMA-84_YM-155	1	1.01	0.97	1.03	1.01	1.06	1.02	1.04	1.01	0.787	0.763	0.712	0.255	0.0638	0.0777	0.0459	0.028	1	1.01	0.97	1.03	1.01	1.06	1.02	1.04	1.01	0.787	0.763	0.712	0.255	0.0638	0.0777	0.0459	0.028	0	7.42	1.57	1.01	0.0074	-6.24	0.693	0.917	0.0627	0.308	0.0233	0.0476	0.699	0.405	200
NCI-H2030_YM-155	1	0.931	0.945	0.922	0.942	0.944	0.972	0.949	0.936	0.976	0.97	0.939	0.773	0.0576	0.0521	0.046	0.0381	1	0.931	0.945	0.922	0.942	0.944	0.972	0.949	0.936	0.976	0.97	0.939	0.773	0.0576	0.0521	0.046	0.0381	0	7.12	7.9	0.952	0.0451	-4.47	0.727	0.992	0.0261	2.56	0.00603	0.0121	0.729	0.38	1.84e+03
SNU-719_YM-155	1	0.974	1.03	0.983	0.935	0.957	1.02	0.978	1.01	0.957	0.962	0.89	0.537	0.366	0.373	0.33	0.204	1	0.974	1.03	0.983	0.935	0.957	1.02	0.978	1.01	0.957	0.962	0.89	0.537	0.366	0.373	0.33	0.204	0	7.27	3.09	0.985	0.304	-1.72	0.793	0.97	0.0359	0.687	0.0133	0.0244	0.794	0.287	243
NCI-H1299_YM-155	1	0.968	0.987	0.953	0.912	0.938	0.999	0.932	0.939	0.794	0.835	0.82	0.0639	0.0401	0.0411	0.0258	0.0238	1	0.968	0.987	0.953	0.912	0.938	0.999	0.932	0.939	0.794	0.835	0.82	0.0639	0.0401	0.0411	0.0258	0.0238	0	7.38	7.45	0.933	0.0321	-4.96	0.657	0.935	0.0482	2.91	0.0173	0.0288	0.663	0.407	275
CHP-126_YM-155	1	0.882	0.87	1.13	0.927	0.934	0.898	1.02	0.692	0.983	1	0.85	0.482	0.139	0.0643	0.0536	0.0435	1	0.882	0.87	1.13	0.927	0.934	0.898	1.02	0.692	0.983	1	0.85	0.482	0.139	0.0643	0.0536	0.0435	0	7.2	3.33	0.94	0.0538	-4.21	0.704	0.823	0.0587	1.51	0.0298	0.0574	0.704	0.375	77.2
CAL-51_YM-155	1	0.992	0.95	0.965	0.683	0.962	0.859	0.897	0.394	0.973	0.697	0.49	0.157	0.056	0.0386	0.0352	0.0313	1	0.992	0.95	0.965	0.683	0.962	0.859	0.897	0.394	0.973	0.697	0.49	0.157	0.056	0.0386	0.0352	0.0313	0	7.48	2.1	0.872	0.022	-5.47	0.592	0.445	0.137	1.22	0.0535	0.0932	0.599	0.385	27.9
Hs 944.T_YM-155	1	0.983	0.984	1.04	0.95	1.03	1.01	0.996	0.834	0.994	0.928	0.886	0.38	0.086	0.0696	0.0828	0.0764	1	0.983	0.984	1.04	0.95	1.03	1.01	0.996	0.834	0.994	0.928	0.886	0.38	0.086	0.0696	0.0828	0.0764	0	7.27	4.07	0.977	0.0724	-3.79	0.723	0.956	0.0268	0.909	0.0151	0.0263	0.725	0.387	334
L-540_YM-155	1	1.02	0.899	0.956	0.892	0.902	0.995	0.972	0.863	0.882	0.895	0.842	0.318	0.0304	0.0238	0.0187	0.0278	1	1.02	0.899	0.956	0.892	0.902	0.995	0.972	0.863	0.882	0.895	0.842	0.318	0.0304	0.0238	0.0187	0.0278	0	7.27	4.16	0.935	0.0195	-5.68	0.677	0.956	0.0258	0.882	0.0147	0.0254	0.678	0.392	364
LOU-NH91_YM-155	1	0.992	1.07	0.955	0.946	1.07	0.989	0.964	0.936	0.969	0.948	0.907	0.848	0.227	0.103	0.0741	0.0647	1	0.992	1.07	0.955	0.946	1.07	0.989	0.964	0.936	0.969	0.948	0.907	0.848	0.227	0.103	0.0741	0.0647	0	7.03	4.6	0.98	0.0767	-3.7	0.773	0.965	0.0271	0.773	0.0132	0.0271	0.768	0.366	360
MOLT-16_YM-155	1	1	0.905	0.975	0.724	0.973	0.92	0.877	0.542	0.936	0.805	0.624	0.201	0.0288	0.014	0.0246	0.0199	1	1	0.905	0.975	0.724	0.973	0.92	0.877	0.542	0.936	0.805	0.624	0.201	0.0288	0.014	0.0246	0.0199	0	7.38	2.95	0.884	0.0132	-6.24	0.617	0.691	0.0827	1.37	0.0382	0.0667	0.622	0.386	51.8
NCI-H889_YM-155	1	1.02	0.899	0.811	0.971	0.992	1	0.984	0.881	0.942	0.824	0.896	0.781	0.373	0.246	0.236	0.211	1	1.02	0.899	0.811	0.971	0.992	1	0.984	0.881	0.942	0.824	0.896	0.781	0.373	0.246	0.236	0.211	0	7.04	3.42	0.937	0.222	-2.17	0.772	0.929	0.0525	1.04	0.0192	0.0413	0.769	0.288	105
TUHR10TKB_YM-155	1	1	1.03	0.897	1.02	0.943	1.02	0.984	0.916	0.98	1.02	0.964	1.06	0.798	0.709	0.511	0.348	1	1	1.03	0.897	1.02	0.943	1.02	0.984	0.916	0.98	1.02	0.964	1.06	0.798	0.709	0.511	0.348	0	6.48	1.77	0.987	0.269	-1.48	0.905	0.956	0.143	0.645	0.0164	0.148	0.895	0.192	63.1
JK-1_YM-155	1	0.868	0.711	0.933	0.767	0.851	0.823	0.79	0.733	0.96	0.836	0.698	0.38	0.126	0.0749	0.129	0.144	1	0.868	0.711	0.933	0.767	0.851	0.823	0.79	0.733	0.96	0.836	0.698	0.38	0.126	0.0749	0.129	0.144	0	7.28	3.18	0.843	0.11	-3.18	0.635	0.858	0.0637	1.26	0.0258	0.0465	0.637	0.316	75.7
MONO-MAC-6_YM-155	1	1.03	0.897	0.996	0.962	0.747	0.732	0.811	0.604	0.663	0.783	0.679	0.554	0.412	0.406	0.393	0.339	1	1.03	0.897	0.996	0.962	0.747	0.732	0.811	0.604	0.663	0.783	0.679	0.554	0.412	0.406	0.393	0.339	0	7.17	0.31	1.03	0.0328	-1.57	0.69	0.866	1.51	0.159	0.081	0.525	0.706	0.222	33.5
SW1573_YM-155	1	0.719	0.45	0.819	0.789	0.764	0.724	0.771	0.713	0.769	0.775	0.729	0.719	0.0942	0.068	0.131	0.108	1	0.719	0.45	0.819	0.789	0.764	0.724	0.771	0.713	0.769	0.775	0.729	0.719	0.0942	0.068	0.131	0.108	0	7.07	10	0.752	0.0983	-3.35	0.597	0.721	0.269	21.1	0.0327	0.0654	0.597	0.293	32.9
A2780_YM-155	1	0.934	0.873	0.95	0.57	0.909	0.874	0.892	0.407	0.936	0.618	0.443	0.245	0.0833	0.0578	0.0673	0.0612	1	0.934	0.873	0.95	0.57	0.909	0.874	0.892	0.407	0.936	0.618	0.443	0.245	0.0833	0.0578	0.0673	0.0612	0	7.51	1.3	0.856	0.0234	-4.95	0.576	0.443	0.21	0.715	0.0591	0.122	0.584	0.356	23.9
CL-11_YM-155	1	1	1.12	0.85	0.923	0.939	0.919	0.978	0.982	0.962	0.904	0.948	0.933	0.865	0.669	0.586	0.528	1	1	1.12	0.85	0.923	0.939	0.919	0.978	0.982	0.962	0.904	0.948	0.933	0.865	0.669	0.586	0.528	0	6.69	2.44	0.962	0.528	-0.897	0.895	0.944	0.118	1.31	0.018	0.0698	0.889	0.15	28.3
MOLP-2_YM-155	1	1.04	1.03	0.928	0.704	1	0.867	0.938	0.516	0.935	0.797	0.528	0.228	0.0903	0.05	0.0698	0.0613	1	1.04	1.03	0.928	0.704	1	0.867	0.938	0.516	0.935	0.797	0.528	0.228	0.0903	0.05	0.0698	0.0613	0	7.45	2.25	0.9	0.0533	-4.22	0.628	0.613	0.113	1.15	0.0452	0.0794	0.634	0.377	37.6
NCI-H1355_YM-155	1	1.02	0.949	0.964	0.895	0.99	0.912	0.955	0.779	1.01	0.959	0.828	0.39	0.174	0.143	0.143	0.156	1	1.02	0.949	0.964	0.895	0.99	0.912	0.955	0.779	1.01	0.959	0.828	0.39	0.174	0.143	0.143	0.156	0	7.29	3.77	0.949	0.148	-2.76	0.72	0.934	0.0391	1.01	0.0185	0.0322	0.722	0.345	177
NCI-H1666_YM-155	1	0.922	0.896	0.98	0.939	0.916	0.875	0.932	0.796	0.94	0.848	0.906	0.395	0.131	0.108	0.105	0.114	1	0.922	0.896	0.98	0.939	0.916	0.875	0.932	0.796	0.94	0.848	0.906	0.395	0.131	0.108	0.105	0.114	0	7.23	6.87	0.914	0.113	-3.14	0.695	0.951	0.0379	6.16	0.0154	0.0259	0.694	0.346	252
NCI-H2087_YM-155	1	0.862	0.99	0.914	0.85	0.923	0.879	0.889	0.675	0.852	0.889	0.727	0.477	0.0929	0.0544	0.0738	0.0628	1	0.862	0.99	0.914	0.85	0.923	0.879	0.889	0.675	0.852	0.889	0.727	0.477	0.0929	0.0544	0.0738	0.0628	0	7.21	2.82	0.884	0.0493	-4.33	0.659	0.879	0.0567	0.949	0.0242	0.0477	0.659	0.347	105
KALS-1_YM-155	1	0.897	0.907	0.951	0.848	0.93	0.89	0.882		0.912	0.828	0.61	0.228	0.107	0.0677	0.0823	0.0891	1	0.897	0.907	0.951	0.848	0.93	0.89	0.882		0.912	0.828	0.61	0.228	0.107	0.0677	0.0823	0.0891	0	7.42	2.83	0.913	0.0781	-3.68	0.65	0.975	0.0266	0.424	0.0123	0.0201	0.639	0.364	516
CAL-78_YM-155	1	1.07	1.03	1.03	0.843	0.955	0.895	1.01	0.55	0.957	0.661	0.555	0.398	0.224	0.156	0.12	0.091	1	1.07	1.03	1.03	0.843	0.955	0.895	1.01	0.55	0.957	0.661	0.555	0.398	0.224	0.156	0.12	0.091	0	7.43	0.768	0.997	0.001	-3.76	0.671	0.748	0.281	0.304	0.056	0.178	0.68	0.351	47.7
EPLC-272H_YM-155	1	0.984	1.02	1.06	1.07	0.999	0.899	0.946	0.988	0.939	1.06	1.01	0.778	0.223	0.15	0.17	0.143	1	0.984	1.02	1.06	1.07	0.999	0.899	0.946	0.988	0.939	1.06	1.01	0.778	0.223	0.15	0.17	0.143	0	7.1	5.02	0.999	0.155	-2.69	0.793	0.961	0.032	1.37	0.0142	0.0288	0.791	0.35	282
IGROV-1_YM-155	1	0.95	0.952	0.983	0.563	0.945	0.919	0.907	0.444	0.975	0.693	0.468	0.328	0.11	0.0715	0.112	0.0849	1	0.95	0.952	0.983	0.563	0.945	0.919	0.907	0.444	0.975	0.693	0.468	0.328	0.11	0.0715	0.112	0.0849	0	7.46	1.45	0.878	0.0594	-3.93	0.612	0.441	0.2	0.841	0.0585	0.119	0.618	0.356	22.3
KM12_YM-155	1	0.99	0.973	1.01	0.961	0.983	0.972	0.955	0.922	1.03	0.968	1.02	0.97	0.298	0.191	0.178	0.128	1	0.99	0.973	1.01	0.961	0.983	0.972	0.955	0.922	1.03	0.968	1.02	0.97	0.298	0.191	0.178	0.128	0	6.97	8.25	0.981	0.165	-2.6	0.805	0.985	0.0404	3.73	0.00862	0.0173	0.797	0.334	691
KMS-11_YM-155	1	0.974	0.881	0.803	0.51	0.913	0.807	0.809	0.362	0.836	0.576	0.346	0.242	0.126	0.0888	0.0823	0.0726	1	0.974	0.881	0.803	0.51	0.913	0.807	0.809	0.362	0.836	0.576	0.346	0.242	0.126	0.0888	0.0823	0.0726	0	7.67	0.722	0.872	0.001	-4.25	0.544	0.408	0.418	0.434	0.087	0.211	0.555	0.336	20.5
L-363_YM-155	1	0.957	0.969	0.966	0.983	0.96	0.907	0.903	0.402	0.937	0.866	0.708	0.127	0.0943	0.0559	0.0677	0.0685	1	0.957	0.969	0.966	0.983	0.96	0.907	0.903	0.402	0.937	0.866	0.708	0.127	0.0943	0.0559	0.0677	0.0685	0	7.4	5.41	0.896	0.0705	-3.83	0.64	0.561	0.097	4.41	0.0448	0.0746	0.645	0.388	34.2
MHH-CALL-3_YM-155	1	1.01	0.857	0.889	0.536	0.978	0.776	0.81	0.473	0.958	0.568	0.461	0.404	0.399	0.362	0.396	0.41	1	1.01	0.857	0.889	0.536	0.978	0.776	0.81	0.473	0.958	0.568	0.461	0.404	0.399	0.362	0.396	0.41	0	8.01	0.399	0.983	0.246	-1.53	0.646	0.532	1.2	0.334	0.142	0.346	0.664	0.243	9.54
SCC-25_YM-155	1	1	0.927	0.896	0.801	0.988	0.934	0.99	0.835	0.872	0.863	0.867	0.523	0.121	0.0754	0.0938	0.0715	1	1	0.927	0.896	0.801	0.988	0.934	0.99	0.835	0.872	0.863	0.867	0.523	0.121	0.0754	0.0938	0.0715	0	7.18	3.9	0.919	0.0761	-3.71	0.698	0.928	0.0346	1.43	0.0186	0.0358	0.698	0.353	176
SR-786_YM-155	1	0.902	0.936	0.935	0.875	0.935	0.894	0.91	0.789	0.907	0.834	0.789	0.328	0.091	0.0503	0.0726	0.0582	1	0.902	0.936	0.935	0.875	0.935	0.894	0.91	0.789	0.907	0.834	0.789	0.328	0.091	0.0503	0.0726	0.0582	0	7.28	3.56	0.904	0.0592	-4.08	0.663	0.955	0.0301	0.725	0.0148	0.026	0.665	0.36	306
MOLM-16_YM-155	1	0.729	0.762	0.709	0.553	0.781	0.798	0.593	0.325	1.1	1.02	0.79	0.344	0.1	0.0532	0.129	0.115	1	0.729	0.762	0.709	0.553	0.781	0.798	0.593	0.325	1.1	1.02	0.79	0.344	0.1	0.0532	0.129	0.115	0	7.22	10	0.763	0.0993	-3.33	0.584	0.125	0.607	261	0.0595	0.1	0.582	0.334	11.5
FU97_YM-155	1	1.02	0.988	0.982	1	1.03	1.06	0.994	0.973	1.07	0.956	0.988	0.962	0.494	0.252	0.325	0.18	1	1.02	0.988	0.982	1	1.03	1.06	0.994	0.973	1.07	0.956	0.988	0.962	0.494	0.252	0.325	0.18	0	6.95	4.97	1.01	0.249	-2.01	0.846	0.972	0.0273	1.51	0.0123	0.0256	0.84	0.299	272
NCI-H2052_YM-155	1	0.993	1.01	1.07	0.976	1.06	1.01	0.995	0.993	1.04	0.987	1.04	1.01	0.599	0.447	0.378	0.124	1	0.993	1.01	1.07	0.976	1.06	1.01	0.995	0.993	1.04	0.987	1.04	1.01	0.599	0.447	0.378	0.124	0	6.78	1.98	1.02	0.19	-2.23	0.875	0.939	0.0763	0.552	0.0193	0.0761	0.867	0.28	102
NCI-H520_YM-155	1	1	0.992	0.873	0.822	0.963	0.948	0.841	0.824	0.951	0.839	0.909	0.69	0.153	0.122	0.0892	0.105	1	1	0.992	0.873	0.822	0.963	0.948	0.841	0.824	0.951	0.839	0.909	0.69	0.153	0.122	0.0892	0.105	0	7.11	5.2	0.915	0.104	-3.26	0.715	0.922	0.0451	2.28	0.0191	0.0385	0.713	0.34	145
DBTRG-05MG_YM-155	1	0.99	1.03	0.924	0.946	0.996	0.996	0.881	0.921	1.01	0.988	0.95	0.855	0.3	0.0764	0.0706	0.0389	1	0.99	1.03	0.924	0.946	0.996	0.996	0.881	0.921	1.01	0.988	0.95	0.855	0.3	0.0764	0.0706	0.0389	0	6.99	4.11	0.97	0.0549	-4.18	0.769	0.971	0.0237	0.669	0.012	0.0253	0.763	0.362	428
KELLY_YM-155	1	0.857	0.862	0.865	0.832	0.883	0.975	0.909	0.843	0.953	0.843	0.935	0.816	0.351	0.24	0.162	0.109	1	0.857	0.862	0.865	0.832	0.883	0.975	0.909	0.843	0.953	0.843	0.935	0.816	0.351	0.24	0.162	0.109	0	6.99	4.23	0.897	0.162	-2.62	0.736	0.941	0.0409	1.23	0.0168	0.0353	0.731	0.294	141
ME-1_YM-155	1	0.963	0.957	0.98	0.909	0.989	0.952	0.9	0.919	0.972	0.925	0.907	0.95	0.741	0.602	0.48	0.374	1	0.963	0.957	0.98	0.909	0.989	0.952	0.9	0.919	0.972	0.925	0.907	0.95	0.741	0.602	0.48	0.374	0	6.67	1.74	0.953	0.347	-1.37	0.862	0.98	0.0828	0.418	0.0111	0.063	0.854	0.184	136
MEL-JUSO_YM-155	1	0.959	0.943	0.957	0.689	0.97	0.985	0.95	0.475	0.964	0.798	0.483	0.295	0.0287	0.0204	0.0213	0.0222	1	0.959	0.943	0.957	0.689	0.97	0.985	0.95	0.475	0.964	0.798	0.483	0.295	0.0287	0.0204	0.0213	0.0222	0	7.42	1.91	0.897	0.00266	-7.83	0.616	0.566	0.128	0.934	0.0482	0.0913	0.621	0.389	36.3
NB1_YM-155	1	0.957	0.987	0.98	0.968	0.972	0.992	0.962	0.935	0.978	0.96	0.938	0.97	0.914	0.813	0.442	0.309	1	0.957	0.987	0.98	0.968	0.972	0.992	0.962	0.935	0.978	0.96	0.938	0.97	0.914	0.813	0.442	0.309	0	6.44	3.4	0.967	0.284	-1.71	0.9	0.993	0.0227	0.427	0.00576	0.0291	0.887	0.193	459
NCI-H1373_YM-155	1	0.98	0.985	0.989	0.958	0.948	0.978	0.985	0.935	0.982	0.935	0.952	0.817	0.539	0.337	0.181	0.0539	1	0.98	0.985	0.989	0.958	0.948	0.978	0.985	0.935	0.982	0.935	0.952	0.817	0.539	0.337	0.181	0.0539	0	6.8	1.64	0.976	0.0349	-3.68	0.806	0.989	0.0354	0.169	0.00827	0.0372	0.797	0.304	728
NCI-H1792_YM-155	1	1.03	1.02	1.02	0.969	1.02	1.04	0.979	0.916	0.989	0.952	0.912	0.799	0.508	0.315	0.196	0.131	1	1.03	1.02	1.02	0.969	1.02	1.04	0.979	0.916	0.989	0.952	0.912	0.799	0.508	0.315	0.196	0.131	0	6.92	1.66	1	0.113	-2.85	0.818	0.983	0.0411	0.21	0.0103	0.0378	0.812	0.304	479
A549_YM-155	1	0.987	0.981	0.96	0.963	1.02	1.03	0.966	0.934	1	0.864	0.935	0.883	0.245	0.151	0.109	0.0892	1	0.987	0.981	0.96	0.963	1.02	1.03	0.966	0.934	1	0.864	0.935	0.883	0.245	0.151	0.109	0.0892	0	7.02	5.38	0.971	0.114	-3.13	0.777	0.968	0.0282	0.978	0.0126	0.0256	0.772	0.349	356
NCI-H2122_YM-155	1	1.01	0.995	1.01	0.979	1.03	1.07	1.01	1.02	1.05	0.949	1.04	0.966	1	0.914	0.539	0.0785	1	1.01	0.995	1.01	0.979	1.03	1.07	1.01	1.02	1.05	0.949	1.04	0.966	1	0.914	0.539	0.0785	0	6.28	3.54	1.01	0.001	-3.41	0.944	0.984	0.0312	0.798	0.00901	0.0822	0.922	0.24	287
NCI-H508_YM-155	1	0.939	0.954	1	0.968	0.978	1.02	1.05	0.989	0.963	0.9	1.01	1.03	0.175	0.103	0.0857	0.0639	1	0.939	0.954	1	0.968	0.978	1.02	1.05	0.989	0.963	0.9	1.01	1.03	0.175	0.103	0.0857	0.0639	0	6.98	10	0.986	0.0831	-3.59	0.79	0.973	0.0889	9.46	0.0116	0.0233	0.779	0.375	476
NCI-H460_YM-155	1	1.02	0.991	1	0.983	1.02	0.995	0.978	0.988	1.02	0.997	0.994	0.995	0.401	0.163	0.111	0.0858	1	1.02	0.991	1	0.983	1.02	0.995	0.978	0.988	1.02	0.997	0.994	0.995	0.401	0.163	0.111	0.0858	0	6.93	6.76	1	0.118	-3.08	0.817	0.993	0.015	1.96	0.00582	0.0119	0.808	0.349	1.66e+03
OVCAR-8_YM-155	1	0.987	0.939	0.958	0.749	0.992	0.933	0.923	0.653	1	0.778	0.693	0.553	0.0527	0.0351	0.0382	0.0364	1	0.987	0.939	0.958	0.749	0.992	0.933	0.923	0.653	1	0.778	0.693	0.553	0.0527	0.0351	0.0382	0.0364	0	7.2	2.26	0.905	0.00543	-7.11	0.666	0.761	0.0891	0.91	0.0349	0.0751	0.666	0.37	57.9
IGROV-1_YM-155	1	1.02	0.99	0.994	0.962	0.991	0.974	0.922	0.915	1.03	0.966	0.954	0.677	0.107	0.0686	0.0758	0.0649	1	1.02	0.99	0.994	0.962	0.991	0.974	0.922	0.915	1.03	0.966	0.954	0.677	0.107	0.0686	0.0758	0.0649	0	7.14	5.28	0.977	0.0684	-3.87	0.748	0.983	0.0183	1.24	0.00919	0.0184	0.747	0.378	798
PL-21_YM-155	1	0.967	0.905	0.927	0.88	0.905	0.924	0.888	0.894	0.947	0.918	0.87	0.827	0.128	0.0498	0.0518	0.0294	1	0.967	0.905	0.927	0.88	0.905	0.924	0.888	0.894	0.947	0.918	0.87	0.827	0.128	0.0498	0.0518	0.0294	0	7.04	6.13	0.919	0.0429	-4.54	0.716	0.978	0.0241	0.934	0.0101	0.0204	0.712	0.362	590
RH-30_YM-155	1	0.975	0.76	0.943	0.254		0.58	0.718	0.19	1.02	0.3	0.223	0.0735	0.0206	0.0148	0.0249	0.0261	1	0.975	0.76	0.943	0.254		0.58	0.718	0.19	1.02	0.3	0.223	0.0735	0.0206	0.0148	0.0249	0.0261	0	8.43	0.471	0.941	0.001	-3.97	0.441	0	0.945	0.445	0.24	0.343	0.445	0.386	7.44
RT-112_YM-155	1	0.989	1.01	0.993	0.982	1.02	1.01	1	0.97	0.981	0.951	0.959	0.383	0.0284	0.0216	0.0204	0.0202	1	0.989	1.01	0.993	0.982	1.02	1.01	1	0.97	0.981	0.951	0.959	0.383	0.0284	0.0216	0.0204	0.0202	0	7.23	5.51	0.993	0.0197	-5.66	0.726	0.994	0.00822	0.79	0.00547	0.00936	0.726	0.416	2.91e+03
SKM-1_YM-155	1	1.05	0.975	0.946	0.934	1.06	0.927	0.876	0.728	0.965	0.889	0.786	0.309	0.0623	0.0374	0.0351	0.026	1	1.05	0.975	0.946	0.934	1.06	0.927	0.876	0.728	0.965	0.889	0.786	0.309	0.0623	0.0374	0.0351	0.026	0	7.3	3.33	0.943	0.0298	-5.06	0.68	0.88	0.0479	0.986	0.0245	0.0433	0.682	0.392	132
COLO 201_YM-155	1	0.931	0.863	0.895	0.966	0.907	0.908	0.886	0.868	0.928	0.884	0.933	0.92	0.373	0.187	0.0843	0.0392	1	0.931	0.863	0.895	0.966	0.907	0.908	0.886	0.868	0.928	0.884	0.933	0.92	0.373	0.187	0.0843	0.0392	0	6.93	6.16	0.916	0.101	-3.31	0.747	0.961	0.0312	3.54	0.0136	0.0281	0.74	0.323	256
GDM-1_YM-155	1	0.959	0.989	0.953	0.95	0.969	0.963	0.939	0.899	0.922	0.889	0.915	0.82	0.436	0.376	0.25	0.212	1	0.959	0.989	0.953	0.95	0.969	0.963	0.939	0.899	0.922	0.889	0.915	0.82	0.436	0.376	0.25	0.212	0	7	2.62	0.95	0.248	-2	0.795	0.972	0.0393	0.515	0.0123	0.0299	0.791	0.269	235
KARPAS-299_YM-155	1	0.968	0.951	0.962	0.8	0.979	0.902	0.904	0.614	0.993	0.842	0.747	0.238	0.0556	0.0286	0.0271	0.0254	1	0.968	0.951	0.962	0.8	0.979	0.902	0.904	0.614	0.993	0.842	0.747	0.238	0.0556	0.0286	0.0271	0.0254	0	7.33	3.7	0.903	0.0279	-5.16	0.646	0.8	0.061	1.4	0.0307	0.0529	0.649	0.385	78.3
MOLT-13_YM-155	1	0.873	0.995	0.944	0.814	0.891	1.14	0.868	0.906	0.818	0.818	1.02	0.685	0.0911	0.0707	0.0516	0.0402	1	0.873	0.995	0.944	0.814	0.891	1.14	0.868	0.906	0.818	0.818	1.02	0.685	0.0911	0.0707	0.0516	0.0402	0	7.13	6.86	0.924	0.0588	-4.09	0.707	0.847	0.0841	8.49	0.0264	0.0528	0.707	0.37	87.2
NCI-H2172_YM-155	1	0.915	0.926	0.951	0.887	0.904	0.945	0.942	0.846	0.972	0.874	0.871	0.683	0.115	0.0616	0.0397	0.0439	1	0.915	0.926	0.951	0.887	0.904	0.945	0.942	0.846	0.972	0.874	0.871	0.683	0.115	0.0616	0.0397	0.0439	0	7.1	4.62	0.921	0.0449	-4.48	0.706	0.969	0.0251	0.948	0.0119	0.0243	0.705	0.361	430
NCI-H441_YM-155	1	0.921	0.937	0.952	0.905	1	1.04	0.943	0.827	1.02	0.928	0.878	0.289	0.0861	0.0902	0.0916	0.0874	1	0.921	0.937	0.952	0.905	1	1.04	0.943	0.827	1.02	0.928	0.878	0.289	0.0861	0.0902	0.0916	0.0874	0	7.29	5.12	0.952	0.0871	-3.52	0.704	0.948	0.0314	1.27	0.0161	0.027	0.705	0.378	278
NOMO-1_YM-155	1	0.925	1.02	0.844	0.916	1.13	1.17	0.923	0.971	0.915	1.11	0.941	0.72	0.18	0.1	0.0618	0.0432	1	0.925	1.02	0.844	0.916	1.13	1.17	0.923	0.971	0.915	1.11	0.941	0.72	0.18	0.1	0.0618	0.0432	0	7.1	3.86	0.992	0.0632	-3.98	0.766	0.853	0.0549	1.47	0.0274	0.0567	0.763	0.385	90.8
OCI-AML2_YM-155	1	0.935	0.987	1	0.98	0.982	0.936	0.962	0.928	1.05	0.986	0.957	0.861	0.0318	0.0187	0.0258	0.0203	1	0.935	0.987	1	0.98	0.982	0.936	0.962	0.928	1.05	0.986	0.957	0.861	0.0318	0.0187	0.0258	0.0203	0	7.1	9.13	0.975	0.0215	-5.54	0.743	0.983	0.051	4.79	0.00897	0.018	0.745	0.401	923
EFE-184_YM-155	1	1.24	1.2	0.966	0.978	1.15	1.17	0.997	0.932	1.22	1.18	0.994	0.939	0.707	0.451	0.102	0.0741	1	1.24	1.2	0.966	0.978	1.15	1.17	0.997	0.932	1.22	1.18	0.994	0.939	0.707	0.451	0.102	0.0741	0	6.72	1.77	1.09	0.001	-4.16	0.913	0.831	0.123	0.67	0.033	0.162	0.9	0.353	55
GAMG_YM-155	1	0.983	0.966	0.98	0.837	0.91	0.93	0.937	0.871	0.903	0.83	0.893	0.155	0.0435	0.0232	0.035	0.0255	1	0.983	0.966	0.98	0.837	0.91	0.93	0.937	0.871	0.903	0.83	0.893	0.155	0.0435	0.0232	0.035	0.0255	0	7.3	7.42	0.923	0.0316	-4.99	0.666	0.948	0.0423	2.67	0.0155	0.0258	0.666	0.397	327
HSC-4_YM-155	1	0.949	0.919	0.968	0.904	0.917	0.967	0.971	0.643	0.973	0.994	0.716	0.0634	0.0263	0.0158	0.0252	0.0185	1	0.949	0.919	0.968	0.904	0.917	0.967	0.971	0.643	0.973	0.994	0.716	0.0634	0.0263	0.0158	0.0252	0.0185	0	7.41	6.42	0.928	0.0228	-5.45	0.644	0.847	0.0624	4.33	0.0265	0.044	0.651	0.411	118
PA-TU-8902_YM-155	1	1.03	1.05	1.06	0.951	1.01	0.984	1.02	0.885	1.09	1.01	0.958	0.193	0.0387	0.0306	0.029	0.0286	1	1.03	1.05	1.06	0.951	1.01	0.984	1.02	0.885	1.09	1.01	0.958	0.193	0.0387	0.0306	0.029	0.0286	0	7.3	6.54	1.01	0.0312	-5	0.726	0.958	0.0305	1.63	0.0147	0.0245	0.727	0.432	434
A549_YM-155	1	0.973	0.936	0.976	0.92	0.975	0.957	0.941	0.858	0.939	0.869	0.901	0.153	0.0644	0.0588	0.0546	0.0593	1	0.973	0.936	0.976	0.92	0.975	0.957	0.941	0.858	0.939	0.869	0.901	0.153	0.0644	0.0588	0.0546	0.0593	0	7.32	7.46	0.941	0.0591	-4.08	0.683	0.971	0.031	1.69	0.0117	0.0195	0.684	0.394	564
SNU-840_YM-155	1	1.01	0.987	0.873	0.939	1.01	0.997	0.984	0.589	0.967	0.897	0.771	0.0669	0.0296	0.0241	0.0227	0.0266	1	1.01	0.987	0.873	0.939	1.01	0.997	0.984	0.589	0.967	0.897	0.771	0.0669	0.0296	0.0241	0.0227	0.0266	0	7.39	6.51	0.932	0.0253	-5.31	0.652	0.773	0.0758	4.28	0.0324	0.0539	0.658	0.415	79.3
SNU-C5_YM-155	1	0.85	0.987	0.935	0.712	1	0.993	0.895	0.402	0.971	0.794	0.487	0.102	0.0584	0.0488	0.0513	0.051	1	0.85	0.987	0.935	0.712	1	0.993	0.895	0.402	0.971	0.794	0.487	0.102	0.0584	0.0488	0.0513	0.051	0	7.48	3.62	0.874	0.0485	-4.37	0.602	0.467	0.0935	3.02	0.0499	0.0797	0.608	0.389	29.5
Sq-1_YM-155	1	1.08	0.993	1.02	0.767	1.07	0.958	1.08	0.476		0.841	0.514	0.159	0.0779	0.0586	0.06	0.0626	1	1.08	0.993	1.02	0.767	1.07	0.958	1.08	0.476		0.841	0.514	0.159	0.0779	0.0586	0.06	0.0626	0	7.49	2.6	0.941	0.0539	-4.21	0.648	0.512	0.114	1.62	0.0539	0.0872	0.638	0.413	31
SW1088_YM-155	1	0.972	0.958	0.952	0.965	0.962	0.97	0.899	0.904	0.908	0.963	0.858	0.714	0.113	0.0374	0.0265	0.0223	1	0.972	0.958	0.952	0.965	0.962	0.97	0.899	0.904	0.908	0.963	0.858	0.714	0.113	0.0374	0.0265	0.0223	0	7.09	4.39	0.945	0.0238	-5.39	0.722	0.978	0.0207	0.665	0.0103	0.0211	0.719	0.377	633
THP-1_YM-155	1	1.05	1.02	0.995	0.935	0.998	1.08	0.898	0.822	0.958	0.907	0.901	0.349	0.0492	0.0266	0.0326	0.0277	1	1.05	1.02	0.995	0.935	0.998	1.08	0.898	0.822	0.958	0.907	0.901	0.349	0.0492	0.0266	0.0326	0.0277	0	7.26	4.46	0.971	0.0286	-5.13	0.708	0.921	0.0327	1.42	0.0199	0.0343	0.709	0.405	209
U-937_YM-155	1	0.906	1.01	0.971	0.981	0.977	1	0.957	0.962	1	0.966	0.928	0.885	0.167	0.128	0.117	0.0845	1	0.906	1.01	0.971	0.981	0.977	1	0.957	0.962	1	0.966	0.928	0.885	0.167	0.128	0.117	0.0845	0	7.05	6.78	0.972	0.11	-3.19	0.77	0.984	0.0235	1.05	0.00877	0.0176	0.767	0.359	773
SK-MEL-28_YM-155	1	1.07	1.06	1.04	1.04	1.08	1.07	1.09	0.989	1.05	0.987	0.994	0.563	0.0826	0.046	0.0409	0.0444	1	1.07	1.06	1.04	1.04	1.08	1.07	1.09	0.989	1.05	0.987	0.994	0.563	0.0826	0.046	0.0409	0.0444	0	7.19	4.26	1.04	0.0405	-4.63	0.779	0.984	0.0135	0.755	0.00934	0.0177	0.779	0.418	995
SK-MEL-5_YM-155	1	0.953	0.942	0.979	0.954	0.923	0.92	0.983	0.803	0.997	0.945	0.983	0.632	0.0329	0.0254	0.0345	0.0317	1	0.953	0.942	0.979	0.954	0.923	0.92	0.983	0.803	0.997	0.945	0.983	0.632	0.0329	0.0254	0.0345	0.0317	0	7.17	10	0.949	0.0308	-5.02	0.711	0.957	0.145	51.7	0.0142	0.0278	0.714	0.388	347
SNU-407_YM-155	1	0.966	0.899	0.911	0.971	0.922	0.926	0.906	0.921	0.97	0.915	0.933	0.745	0.418	0.33	0.323	0.3	1	0.966	0.899	0.911	0.971	0.922	0.926	0.906	0.921	0.97	0.915	0.933	0.745	0.418	0.33	0.323	0.3	0	7.09	3.49	0.939	0.314	-1.67	0.788	0.985	0.0274	0.602	0.00892	0.0188	0.786	0.252	385
SNU-61_YM-155	1	1.11	0.939	0.91	0.734	1.12	0.94	0.82	0.561	0.991	0.75	0.489	0.202	0.0881	0.0752	0.0745	0.0686	1	1.11	0.939	0.91	0.734	1.12	0.94	0.82	0.561	0.991	0.75	0.489	0.202	0.0881	0.0752	0.0745	0.0686	0	7.5	2.15	0.918	0.0627	-3.98	0.633	0.585	0.119	1.11	0.0478	0.0815	0.64	0.384	35.9
Caov-3_YM-155	1	1.03	0.923	0.967	0.962	0.974	0.956	0.994	0.945	0.975	0.95	1	0.901	0.295	0.223	0.222	0.209	1	1.03	0.923	0.967	0.962	0.974	0.956	0.994	0.945	0.975	0.95	1	0.901	0.295	0.223	0.222	0.209	0	7.04	6.25	0.973	0.218	-2.2	0.799	0.987	0.0224	0.884	0.00803	0.0162	0.796	0.312	696
EBC-1_YM-155	1	1.07	1.01	1.05	1.1	1.06	1.02	1	0.931	1.1	1.06	1.04	0.445	0.0274	0.0174	0.0186	0.0157	1	1.07	1.01	1.05	1.1	1.06	1.02	1	0.931	1.1	1.06	1.04	0.445	0.0274	0.0174	0.0186	0.0157	0	7.21	10	1.04	0.0196	-5.67	0.765	0.967	0.0637	44.3	0.0131	0.0224	0.763	0.436	547
Hey-A8_YM-155	1	1.01	0.967	0.981	1.01	1.01	0.989	0.988	0.938	1.01	0.977	0.945	0.166	0.0238	0.0195	0.0165	0.0161	1	1.01	0.967	0.981	1.01	1.01	0.989	0.988	0.938	1.01	0.977	0.945	0.166	0.0238	0.0195	0.0165	0.0161	0	7.3	6.83	0.99	0.0186	-5.75	0.709	0.992	0.0138	0.766	0.0063	0.0105	0.71	0.429	2.34e+03
HT55_YM-155	1	1.05	1.05	1.04	1.06	1	0.99	0.992	1.02	1.1	1.05	1.09	1.05	0.715	0.45	0.361	0.249	1	1.05	1.05	1.04	1.06	1	0.99	0.992	1.02	1.1	1.05	1.09	1.05	0.715	0.45	0.361	0.249	0	6.82	2.98	1.04	0.3	-1.72	0.907	0.97	0.0397	0.713	0.0133	0.0383	0.899	0.268	185
HuP-T4_YM-155	1	0.968	0.985	1.05	0.99	0.977	0.94	1	0.812	1.05	0.942	0.922	0.379	0.0777	0.0644	0.063	0.0596	1	0.968	0.985	1.05	0.99	0.977	0.94	1	0.812	1.05	0.942	0.922	0.379	0.0777	0.0644	0.063	0.0596	0	7.25	4.88	0.975	0.0622	-4.01	0.722	0.942	0.0285	1.65	0.0172	0.0295	0.723	0.393	262
IPC-298_YM-155	1	1.06	1.03	1.04	0.92	1.04	1.05	0.995	0.604	1.03	0.927	0.757	0.281	0.077	0.0462	0.0414	0.0436	1	1.06	1.03	1.04	0.92	1.04	1.05	0.995	0.604	1.03	0.927	0.757	0.281	0.077	0.0462	0.0414	0.0436	0	7.34	3.16	0.977	0.0421	-4.57	0.7	0.756	0.0703	1.28	0.0357	0.0627	0.703	0.41	66.6
L3.3_YM-155	1	1.02	0.997	1.04	1	1.03	1.03	1.01	0.987	1.04	0.988	1.01	0.99	0.637	0.478	0.344	0.223	1	1.02	0.997	1.04	1	1.03	1.03	1.01	0.987	1.04	0.988	1.01	0.99	0.637	0.478	0.344	0.223	0	6.81	2.11	1.02	0.249	-1.92	0.88	0.979	0.0437	0.37	0.0112	0.0403	0.872	0.262	268
NCI-H1755_YM-155	1	0.978	1.01	1.01	0.979	1.04	0.939	0.974	0.932	1.04	0.971	0.973	1.03	0.624	0.383	0.203	0.117	1	0.978	1.01	1.01	0.979	1.04	0.939	0.974	0.932	1.04	0.971	0.973	1.03	0.624	0.383	0.203	0.117	0	6.78	2.54	0.994	0.139	-2.76	0.846	0.961	0.044	0.543	0.0146	0.048	0.836	0.297	191
OVK18_YM-155	1	1.02	1.01	1	0.787	1.05	0.996	0.965	0.474	1.05	0.88	0.576	0.099	0.0385	0.0377	0.0378	0.027	1	1.02	1.01	1	0.787	1.05	0.996	0.965	0.474	1.05	0.88	0.576	0.099	0.0385	0.0377	0.0378	0.027	0	7.45	4.13	0.934	0.0332	-4.91	0.643	0.559	0.0775	3.27	0.046	0.0754	0.65	0.418	39.8
SK-LU-1_YM-155	1	0.933	0.992	1.06	0.765	1	0.931	0.92	0.547	0.944	0.757	0.608	0.432	0.256	0.0744	0.0392	0.0311	1	0.933	0.992	1.06	0.765	1	0.931	0.92	0.547	0.944	0.757	0.608	0.432	0.256	0.0744	0.0392	0.0311	0	7.29	1.11	0.934	0.001	-4.85	0.664	0.715	0.195	0.451	0.0458	0.137	0.664	0.358	44.6
SK-MEL-30_YM-155	1	1.04	1.02	1.01	1.01	0.991	1.04	1.03	1.07	1.04	0.986	0.984	0.791	0.258	0.137	0.0725	0.047	1	1.04	1.02	1.01	1.01	0.991	1.04	1.03	1.07	1.04	0.986	0.984	0.791	0.258	0.137	0.0725	0.047	0	7.06	3.41	1.02	0.0736	-3.76	0.8	0.988	0.0164	0.326	0.00795	0.017	0.796	0.377	1.09e+03
SW620_YM-155	1	1	0.97	1.02	0.927	1	1	0.966	0.729	0.998	0.942	0.806	0.343	0.175	0.109	0.0933	0.0726	1	1	0.97	1.02	0.927	1	1	0.966	0.729	0.998	0.942	0.806	0.343	0.175	0.109	0.0933	0.0726	0	7.31	3.29	0.963	0.1	-3.32	0.713	0.902	0.0474	0.943	0.0227	0.0402	0.716	0.371	137
VMRC-RCW_YM-155	1	1.06	1.02	1.02	0.986	1.02	0.993	1.03	1.02	0.99	0.947	1.02	0.959	0.726	0.583	0.362	0.242	1	1.06	1.02	1.02	0.986	1.02	0.993	1.03	1.02	0.99	0.947	1.02	0.959	0.726	0.583	0.362	0.242	0	6.63	1.58	1.01	0.167	-2.02	0.892	0.983	0.0687	0.264	0.0104	0.0717	0.882	0.243	283
HCC1143_YM-155	1	1.03	0.963	1.08	0.936	1.02	0.955	0.933	0.92	0.641	0.747	0.671	0.553	0.154	0.136	0.131	0.092	1	1.03	0.963	1.08	0.936	1.02	0.955	0.933	0.92	0.641	0.747	0.671	0.553	0.154	0.136	0.131	0.092	0	7.33	0.857	1	0.001	-3.87	0.699	0.866	0.186	0.246	0.0374	0.127	0.704	0.35	89.6
LoVo_YM-155	1	0.907	1.02	0.963	0.973	1.08	0.913	0.961	0.917	0.956	0.92	0.953	0.935	0.615	0.438	0.281	0.212	1	0.907	1.02	0.963	0.973	1.08	0.913	0.961	0.917	0.956	0.92	0.953	0.935	0.615	0.438	0.281	0.212	0	6.8	2.15	0.969	0.216	-2.12	0.834	0.956	0.0621	0.548	0.0159	0.0565	0.826	0.259	128
MDST8_YM-155	1	0.914	0.912	0.924	0.787	0.923	0.926	0.874			0.82	0.441	0.0915	0.0781	0.0643	0.0665	0.0682	1	0.914	0.912	0.924	0.787	0.923	0.926	0.874			0.82	0.441	0.0915	0.0781	0.0643	0.0665	0.0682	0	7.52	3.72	0.907	0.0645	-3.96	0.622	0.956	0.0277	0.932	0.017	0.0237	0.593	0.386	321
A375_YM-155	1	1.01	1.01	1.02	0.981	0.894	1.03	0.98	0.746	0.992	0.961	0.887	0.497	0.104	0.0651	0.0665	0.0615	1	1.01	1.01	1.02	0.981	0.894	1.03	0.98	0.746	0.992	0.961	0.887	0.497	0.104	0.0651	0.0665	0.0615	0	7.2	3.73	0.965	0.0599	-4.06	0.723	0.908	0.038	1.36	0.0216	0.0405	0.723	0.382	154
RKN_YM-155	1	0.974	0.905	0.967	0.883	0.966	0.944	0.947	0.718	0.991	0.865	0.797	0.232	0.0451	0.0513	0.0653	0.0596	1	0.974	0.905	0.967	0.883	0.966	0.944	0.947	0.718	0.991	0.865	0.797	0.232	0.0451	0.0513	0.0653	0.0596	0	7.33	4.43	0.925	0.0529	-4.24	0.668	0.903	0.0419	1.2	0.0216	0.0365	0.671	0.383	158
RMG-I_YM-155	1	1.04	1.04	1.03	1.15	1.03	0.995	0.92	0.85	0.97	0.977	0.937	0.607	0.235	0.205	0.148	0.126	1	1.04	1.04	1.03	1.15	1.03	0.995	0.92	0.85	0.97	0.977	0.937	0.607	0.235	0.205	0.148	0.126	0	7.17	3.19	1	0.153	-2.71	0.781	0.923	0.0445	1.01	0.0206	0.0412	0.78	0.352	145
RT4_YM-155	1	0.968	0.91	0.913	0.957	0.984	0.996	0.978	0.857	1	0.965	0.906	0.948	0.62	0.141	0.0868	0.0672	1	0.968	0.91	0.913	0.957	0.984	0.996	0.978	0.857	1	0.965	0.906	0.948	0.62	0.141	0.0868	0.0672	0	6.84	4.47	0.954	0.0767	-3.7	0.791	0.97	0.0246	1.23	0.0121	0.0313	0.782	0.328	322
SK-OV-3_YM-155	1	1.02	1.01	1	0.957	0.992	0.99	0.932	0.884	0.971	0.973	0.986	0.823	0.165	0.134	0.054	0.0347	1	1.02	1.01	1	0.957	0.992	0.99	0.932	0.884	0.971	0.973	0.986	0.823	0.165	0.134	0.054	0.0347	0	7.06	5.23	0.977	0.0722	-3.79	0.764	0.972	0.0252	0.872	0.0118	0.0239	0.761	0.372	463
WM1799_YM-155	1	0.968	0.928	0.948	0.944	0.974	0.89	0.954	0.858	0.9	0.873	0.86	0.869	0.821	0.733	0.524	0.372	1	0.968	0.928	0.948	0.944	0.974	0.89	0.954	0.858	0.9	0.873	0.86	0.869	0.821	0.733	0.524	0.372	0	6.16	1.1	0.932	0.001	-1.41	0.858	0.974	0.465	0.402	0.0134	0.526	0.848	0.161	82.1
WM-793_YM-155	1	0.941	0.889	1.01	0.926	0.886	0.883	0.922	0.846	0.949	0.894	0.931	0.63	0.064	0.0408	0.0509	0.042	1	0.941	0.889	1.01	0.926	0.886	0.883	0.922	0.846	0.949	0.894	0.931	0.63	0.064	0.0408	0.0509	0.042	0	7.15	6.68	0.923	0.0456	-4.46	0.7	0.963	0.035	4.63	0.0129	0.0255	0.7	0.369	380
G-361_YM-155	1	0.961	0.903	0.794	0.883	0.975	0.992	0.799	0.759	0.929	0.899	0.873	0.449	0.0588	0.049	0.051	0.0479	1	0.961	0.903	0.794	0.883	0.975	0.992	0.799	0.759	0.929	0.899	0.873	0.449	0.0588	0.049	0.051	0.0479	0	7.2	5.37	0.899	0.0476	-4.39	0.672	0.896	0.0298	4.18	0.022	0.0394	0.672	0.365	133
HeLa_YM-155	1	1.01	0.965	1.04	0.989	0.811	0.746	0.701	0.736	1.03	0.904	0.991	0.851	0.0292	0.0241	0.0285	0.0269	1	1.01	0.965	1.04	0.989	0.811	0.746	0.701	0.736	1.03	0.904	0.991	0.851	0.0292	0.0241	0.0285	0.0269	0	7.08	10	0.91	0.0247	-5.34	0.698	0.748	0.226	19.3	0.0336	0.0672	0.699	0.387	57
Hep G2_YM-155	1	0.754	0.776	0.788		0.848	0.693	0.985	0.87	0.969	0.846	0.93	0.898	0.308	0.271	0.282	0.185	1	0.754	0.776	0.788		0.848	0.693	0.985	0.87	0.969	0.846	0.93	0.898	0.308	0.271	0.282	0.185	0	6.98	10	0.863	0.245	-2.03	0.729	0.844	0.312	33.2	0.029	0.0556	0.713	0.274	39.2
Hs 852.T_YM-155	1	0.94	0.753	0.716	0.578	0.989	0.79	0.85	0.489	0.801	0.474	0.446	0.292	0.136	0.135	0.15	0.142	1	0.94	0.753	0.716	0.578	0.989	0.79	0.85	0.489	0.801	0.474	0.446	0.292	0.136	0.135	0.15	0.142	0	7.65	0.974	0.832	0.0925	-3.18	0.56	0.568	0.276	0.53	0.0604	0.127	0.569	0.305	23
Hs 936.T_YM-155	1	0.944	0.941	0.829	0.894	0.892	0.986	0.715	0.847	0.813	0.82	0.893	0.563	0.0699	0.0575	0.0582	0.0527	1	0.944	0.941	0.829	0.894	0.892	0.986	0.715	0.847	0.813	0.82	0.893	0.563	0.0699	0.0575	0.0582	0.0527	0	7.17	7.65	0.881	0.0581	-4.1	0.668	0.891	0.071	19.3	0.0218	0.0423	0.669	0.352	119
KYSE-70_YM-155	1	0.884	0.95	0.722	0.851	0.666	0.846	0.913	0.68	0.94	0.849			0.824	0.527	0.472	0.393	1	0.884	0.95	0.722	0.851	0.666	0.846	0.913	0.68	0.94	0.849			0.824	0.527	0.472	0.393	0	6.68	5.5	0.846	0.43	-1.22	0.784	0.834	0.139	6.8	0.0325	0.0792	0.768	0.179	10.4
LXF-289_YM-155	1	1.04	1.05	0.824	0.893	0.854	0.964	0.972	0.647	1.02	0.693	0.835	0.318	0.182	0.0819	0.0602	0.041	1	1.04	1.05	0.824	0.893	0.854	0.964	0.972	0.647	1.02	0.693	0.835	0.318	0.182	0.0819	0.0602	0.041	0	7.28	2.52	0.916	0.0601	-4.04	0.673	0.713	0.0936	1.18	0.0385	0.074	0.675	0.368	46.2
NCI-H1435_YM-155	1	1.21	1.18	1.05	0.753	1.08	0.884	0.803	0.584	1	0.704	0.508	0.29	0.0796	0.0633	0.0527	0.0472	1	1.21	1.18	1.05	0.753	1.08	0.884	0.803	0.584	1	0.704	0.508	0.29	0.0796	0.0633	0.0527	0.0472	0	7.59	0.906	1.02	0.001	-4.76	0.657	0.52	0.259	0.423	0.0706	0.166	0.664	0.406	33.2
NCI-H2023_YM-155	1	0.685	0.736	0.996	0.677	0.982	0.999	0.763	0.851	0.841	0.768	0.766	0.432	0.116	0.0878	0.0682	0.0597	1	0.685	0.736	0.996	0.677	0.982	0.999	0.763	0.851	0.841	0.768	0.766	0.432	0.116	0.0878	0.0682	0.0597	0	7.21	3.13	0.848	0.0646	-3.95	0.637	0.738	0.0806	1.74	0.0347	0.0667	0.637	0.337	45
NCI-H2126_YM-155	1	0.834	0.761	0.887	0.793	0.791	0.75	1.04	0.812	0.838	0.933	1.03	1.04		0.037	0.0435	0.0315	1	0.834	0.761	0.887	0.793	0.791	0.75	1.04	0.812	0.838	0.933	1.03	1.04		0.037	0.0435	0.0315	0	6.81	10	0.886	0.0357	-4.81	0.733	0.798	15.5	693	0.0319	0.0783	0.727	0.345	47.8
NUGC-3_YM-155	1	0.764	0.936	0.965	0.942	0.943	0.927	0.711	0.883	0.621	0.717	0.807	0.217	0.0319	0.0221	0.0202	0.0207	1	0.764	0.936	0.965	0.942	0.943	0.927	0.711	0.883	0.621	0.717	0.807	0.217	0.0319	0.0221	0.0202	0.0207	0	7.29	5.47	0.856	0.0221	-5.5	0.618	0.737	0.0704	3.34	0.0339	0.0569	0.619	0.375	58.1
Panc 05.04_YM-155	1	1.05	0.87	0.965	0.918	0.866	0.823	0.879	0.719	1.01	0.862		0.137	0.0355	0.0198	0.0203	0.0215	1	1.05	0.87	0.965	0.918	0.866	0.823	0.879	0.719	1.01	0.862		0.137	0.0355	0.0198	0.0203	0.0215	0	7.42	3.62	0.91	0.0217	-5.53	0.63	0.855	0.137	1.95	0.0281	0.0458	0.638	0.407	111
OAW-28_YM-155	1	0.874	0.754	0.573	0.813	0.901	1.03	0.959	0.574	0.815		0.715	0.22	0.0636	0.0445	0.0542	0.0511	1	0.874	0.754	0.573	0.813	0.901	1.03	0.959	0.574	0.815		0.715	0.22	0.0636	0.0445	0.0542	0.0511	0	7.32	4.37	0.829	0.0507	-4.3	0.601	0.608	0.0918	2.63	0.0439	0.0717	0.59	0.363	32.5
TCC-PAN2_YM-155	1	0.864	0.7	0.706	0.877	0.604	0.679	0.766	0.785	0.849	0.798	0.875	0.617	0.107	0.0792	0.055	0.0378	1	0.864	0.7	0.706	0.877	0.604	0.679	0.766	0.785	0.849	0.798	0.875	0.617	0.107	0.0792	0.055	0.0378	0	7.1	5.75	0.792	0.0595	-4.07	0.613	0.783	0.0839	4.48	0.0293	0.059	0.612	0.316	50.2
YAPC_YM-155	1	0.84	0.86	0.951	0.909	0.689	0.688	0.538	0.731	1.07	1.01	0.906	0.935	0.224	0.0558	0.036	0.0281	1	0.84	0.86	0.951	0.909	0.689	0.688	0.538	0.731	1.07	1.01	0.906	0.935	0.224	0.0558	0.036	0.0281	0	6.94	10	0.856	0.0396	-4.66	0.686	0.58	0.499	93.9	0.0426	0.0855	0.675	0.353	27.6
ZR-75-1_YM-155	1	0.679	0.652	0.91	0.501	0.637	0.781	0.67	0.555	0.996	0.567	0.641	0.351	0.091	0.0493	0.0346	0.0289	1	0.679	0.652	0.91	0.501	0.637	0.781	0.67	0.555	0.996	0.567	0.641	0.351	0.091	0.0493	0.0346	0.0289	0	7.22	2.66	0.727	0.0283	-5.12	0.538	0.433	0.138	2.02	0.0476	0.0946	0.538	0.314	19.2
C2BBe1_YM-155	1	1.17	1.01	1.08	0.951	1.09	0.965	0.905	0.73	0.663	0.76	0.581	0.484	0.291	0.238	0.169	0.0982	1	1.17	1.01	1.08	0.951	1.09	0.965	0.905	0.73	0.663	0.76	0.581	0.484	0.291	0.238	0.169	0.0982	0	7.47	0.597	1.07	0.001	-2.99	0.704	0.9	0.263	0.163	0.0461	0.159	0.716	0.34	112
ChaGo-K-1_YM-155	1	0.999	1.01	1	1.05	1.03	1.03	1.01	0.828	0.841	0.749	0.559	0.349	0.219	0.182	0.16	0.0925	1	0.999	1.01	1	1.05	1.03	1.03	1.01	0.828	0.841	0.749	0.559	0.349	0.219	0.182	0.16	0.0925	0	7.52	1.1	1.02	0.0905	-3.19	0.704	0.972	0.0563	0.136	0.0156	0.0351	0.713	0.355	455
COLO-668_YM-155	1	1.15	1.16	1.07	1	1.02	1.05	0.898	0.68	0.811	0.803	0.766	0.55	0.352	0.387	0.245	0.203	1	1.15	1.16	1.07	1	1.02	1.05	0.898	0.68	0.811	0.803	0.766	0.55	0.352	0.387	0.245	0.203	0	7.21	0.522	1.1	0.001	-2.27	0.763	0.867	0.522	0.203	0.0595	0.306	0.773	0.309	62.8
COV362_YM-155	1	1.01	1	0.958	0.855	1	0.803	0.682	0.543	0.538	0.484	0.371	0.189	0.0282	0.0272	0.0262	0.0237	1	1.01	1	0.958	0.855	1	0.803	0.682	0.543	0.538	0.484	0.371	0.189	0.0282	0.0272	0.0262	0.0237	0	8.08	0.701	1.01	0.001	-4.84	0.543	0.888	0.136	0.146	0.0445	0.0679	0.562	0.378	159
DV-90_YM-155	1	1.02	1.1	1.01	1.1	1.17	1.14	1.04	0.877	0.968	0.722	0.536	0.269	0.0825	0.0611	0.0458	0.0336	1	1.02	1.1	1.01	1.1	1.17	1.14	1.04	0.877	0.968	0.722	0.536	0.269	0.0825	0.0611	0.0458	0.0336	0	7.54	1.39	1.07	0.0128	-5.63	0.706	0.926	0.0618	0.241	0.0235	0.0454	0.716	0.428	246
EFO-27_YM-155	1	1.02	1.01	1.03	1.03	1.07	1.03	0.852	0.34	0.438	0.316	0.233	0.113	0.0272	0.0249	0.0239	0.0276	1	1.02	1.01	1.03	1.03	1.07	1.03	0.852	0.34	0.438	0.316	0.233	0.113	0.0272	0.0249	0.0239	0.0276	0	8.34	1.2	1.05	0.0505	-4.26	0.533	0.793	0.101	0.297	0.0462	0.0485	0.564	0.433	112
HD-MY-Z_YM-155	1	1.02	0.998	1.06	1.07	1.02	1.02	0.864	0.525	0.536	0.447	0.203	0.138	0.0211	0.0169	0.0178	0.0194	1	1.02	0.998	1.06	1.07	1.02	1.02	0.864	0.525	0.536	0.447	0.203	0.138	0.0211	0.0169	0.0178	0.0194	0	8.1	0.986	1.05	0.001	-6.67	0.562	0.897	0.0839	0.172	0.034	0.0449	0.587	0.427	215
NCI-H2170_YM-155	1	1.05	1.01	1	1.01	1.05	0.988	0.998	0.918	0.923	0.877	0.731	0.348	0.145	0.121	0.0726	0.0457	1	1.05	1.01	1	1.01	1.05	0.988	0.998	0.918	0.923	0.877	0.731	0.348	0.145	0.121	0.0726	0.0457	0	7.34	1.99	0.999	0.0598	-4.02	0.719	0.976	0.0305	0.239	0.0121	0.0239	0.723	0.383	602
NCI-H647_YM-155	1	0.99	0.965	1.02	0.868	0.998	0.999	0.764	0.977	0.909	0.742	0.745	0.345	0.148	0.116	0.0779	0.0474	1	0.99	0.965	1.02	0.868	0.998	0.999	0.764	0.977	0.909	0.742	0.745	0.345	0.148	0.116	0.0779	0.0474	0	7.33	1.77	0.951	0.0511	-4.18	0.686	0.889	0.0736	0.459	0.0257	0.0542	0.689	0.365	121
NCI-H810_YM-155	1	1.15	1.15	1.1	1.06	1.04	1.07	1.04	0.717	0.788	0.661	0.468	0.266	0.13	0.134	0.0933	0.0797	1	1.15	1.15	1.1	1.06	1.04	1.07	1.04	0.717	0.788	0.661	0.468	0.266	0.13	0.134	0.0933	0.0797	0	7.73	0.908	1.1	0.0334	-4.03	0.687	0.912	0.102	0.172	0.0324	0.0641	0.703	0.406	188
OCI-AML3_YM-155	1	1.1	1.06	1.11	1.11	1.12	1.06	1.09	1.04	1.07	0.974	0.504	0.102	0.0647	0.0631	0.0286	0.0221	1	1.1	1.06	1.11	1.11	1.12	1.06	1.09	1.04	1.07	0.974	0.504	0.102	0.0647	0.0631	0.0286	0.0221	0	7.52	3.51	1.08	0.0415	-4.59	0.728	0.98	0.0161	0.461	0.0106	0.0164	0.737	0.46	1.06e+03
PA-TU-8988S_YM-155	1	1	1.03	1.05	0.994	0.929	1.01	0.987	0.696	0.796	0.66	0.267	0.107	0.0558	0.0554	0.0386	0.0287	1	1	1.03	1.05	0.994	0.929	1.01	0.987	0.696	0.796	0.66	0.267	0.107	0.0558	0.0554	0.0386	0.0287	0	7.74	1.37	0.997	0.00916	-6.23	0.615	0.892	0.0732	0.277	0.028	0.0458	0.63	0.414	178
PC-3_YM-155	1	1.02	1.02	1.02	1.07	1.02	1.02	1.02	0.994	0.957	0.931	0.369	0.0761	0.0552	0.0568	0.0499	0.049	1	1.02	1.02	1.02	1.07	1.02	1.02	1.02	0.994	0.957	0.931	0.369	0.0761	0.0552	0.0568	0.0499	0.049	0	7.57	4.28	1.02	0.0523	-4.26	0.681	0.99	0.0117	0.436	0.00747	0.0109	0.69	0.435	1.92e+03
TE-5_YM-155	1	1.01	1.03	1.06	0.922	1.08	1.02	0.835	1.06	1.01	0.792	0.863	0.56	0.0407	0.03	0.0217	0.0197	1	1.01	1.03	1.06	0.922	1.08	1.02	0.835	1.06	1.01	0.792	0.863	0.56	0.0407	0.03	0.0217	0.0197	0	7.18	3.05	0.985	0.00268	-8.42	0.728	0.872	0.0495	1.01	0.0259	0.0517	0.727	0.407	124
UACC-257_YM-155	1	0.99	1.01	1	0.934	0.99	0.976	0.958	0.271	0.467	0.236	0.117	0.0412	0.0228	0.0196	0.0199	0.0234	1	0.99	1.01	1	0.934	0.99	0.976	0.958	0.271	0.467	0.236	0.117	0.0412	0.0228	0.0196	0.0199	0.0234	0	8.34	1.4	1.01	0.0325	-4.92	0.505	0.716	0.104	0.412	0.0492	0.0512	0.534	0.437	86.6
UACC-62_YM-155	1	1.02	1.02	1	1.01	1.04	1	0.891	1.05	1.02	1.01	1.08	0.925	0.09	0.0481	0.0314	0.0275	1	1.02	1.02	1	1.01	1.04	1	0.891	1.05	1.02	1.01	1.08	0.925	0.09	0.0481	0.0314	0.0275	0	7.06	7.3	1.01	0.0357	-4.81	0.784	0.971	0.0312	1.52	0.012	0.0242	0.781	0.408	529
BICR 6_YM-155	1	1.02	1.04	1.04	0.986	1.08	1.02	0.984	0.718	0.849	0.754	0.324	0.0851	0.0476	0.0476	0.0359	0.033	1	1.02	1.04	1.04	0.986	1.08	1.02	0.984	0.718	0.849	0.754	0.324	0.0851	0.0476	0.0476	0.0359	0.033	0	7.66	1.72	1	0.0131	-6.11	0.639	0.871	0.0679	0.401	0.0288	0.0467	0.651	0.425	152
BT145_YM-155	1	1.04	1.01	1.02	0.921	1.01	0.978	0.703	0.0872	0.106	0.0665	0.0331	0.0219	0.0173	0.0189	0.0188	0.0272	1	1.04	1.01	1.02	0.921	1.01	0.978	0.703	0.0872	0.106	0.0665	0.0331	0.0219	0.0173	0.0189	0.0188	0.0272	0	8.63	5.17	1	0.0378	-4.73	0.438	0.967	0.0174	1	0.0132	0.0123	0.476	0.464	1e+03
BT179_YM-155	1	1.02	0.982	1.03	1.04	1.04	1.01	0.998	0.975	0.982	0.924	0.8	0.456	0.16	0.118	0.0347	0.021	1	1.02	0.982	1.03	1.04	1.04	1.01	0.998	0.975	0.982	0.924	0.8	0.456	0.16	0.118	0.0347	0.021	0	7.25	2.06	1.01	0.0339	-4.78	0.74	0.989	0.0197	0.167	0.00804	0.0171	0.741	0.39	1.35e+03
EC-GI-10_YM-155	1	0.948	0.934	0.921	1.04	0.969	0.983	0.939	0.923	0.946	0.932	0.928	0.843			0.0773	0.0787	1	0.948	0.934	0.921	1.04	0.969	0.983	0.939	0.923	0.946	0.932	0.928	0.843			0.0773	0.0787	0	6.9	2.79	0.957	0.0682	-3.82	0.779	0.984	0.165	1.45	0.0104	0.0402	0.831	0.298	373
EFO-21_YM-155	1	1.03	1.01	1.01	1.03	1.03	1.03	0.786	0.89	0.948	0.948	0.886	0.628	0.118	0.0895	0.0467	0.0388	1	1.03	1.01	1.01	1.03	1.03	1.03	0.786	0.89	0.948	0.948	0.886	0.628	0.118	0.0895	0.0467	0.0388	0	7.14	3.61	0.973	0.0483	-4.37	0.739	0.912	0.0406	1.17	0.0211	0.0427	0.737	0.382	158
FTC-133_YM-155	1	1	0.949	1.05	0.997	1.03	1.05	0.862	0.571	0.782	0.423	0.26	0.0409	0.0277	0.0291	0.0224	0.0486	1	1	0.949	1.05	0.997	1.03	1.05	0.862	0.571	0.782	0.423	0.26	0.0409	0.0277	0.0291	0.0224	0.0486	0	7.93	1.15	1.01	0.001	-7.16	0.578	0.831	0.0992	0.272	0.0383	0.0563	0.596	0.423	124
JHUEM-3_YM-155	1	1.09	1.08	1.03	1.05	1.08	0.954	0.956	0.495	0.48	0.439	0.473	0.419	0.265	0.262	0.185	0.13	1	1.09	1.08	1.03	1.05	1.08	0.954	0.956	0.495	0.48	0.439	0.473	0.419	0.265	0.262	0.185	0.13	0	8.35	0.983	1.09	0.236	-2.06	0.644	0.819	0.145	0.296	0.0529	0.0562	0.67	0.355	70.7
LK-2_YM-155	1	1.02	0.979	0.993	1	1.04	0.991	0.979	0.996	1.04	1.02	0.786	0.554	0.4	0.395	0.319	0.223	1	1.02	0.979	0.993	1	1.04	0.991	0.979	0.996	1.04	1.02	0.786	0.554	0.4	0.395	0.319	0.223	0	7.3	2.19	1.01	0.305	-1.71	0.806	0.971	0.0439	0.416	0.0137	0.0271	0.808	0.289	253
LNCaP-Clone-FGC_YM-155	1	1.06	0.964	0.977	1.11	0.98	1.05	1.03	1.02	0.963	0.933	0.905	0.39	0.0411	0.0335	0.0271	0.025	1	1.06	0.964	0.977	1.11	0.98	1.05	1.03	1.02	0.963	0.933	0.905	0.39	0.0411	0.0335	0.0271	0.025	0	7.25	3.77	1.01	0.0219	-5.51	0.734	0.966	0.0221	0.674	0.0134	0.0237	0.735	0.418	503
LS-1034_YM-155	1	1.04	1.02	1.05	0.905	1.06	1.04	0.812	0.938	1.04	0.989	1.07	1.01	0.738	0.892	0.794	0.479	1	1.04	1.02	1.05	0.905	1.06	1.04	0.812	0.938	1.04	0.989	1.07	1.01	0.738	0.892	0.794	0.479	0	5.97	1.26	0.994	0.001	-0.936	0.946	0.876	1.73	1.49	0.0293	2.65	0.935	0.151	9.95
MKN7_YM-155	1	1.01	1.01	0.961	0.976	1.02	0.995	0.999	0.284	0.49	0.24	0.179	0.11	0.0694	0.0709	0.0711	0.0684	1	1.01	1.01	0.961	0.976	1.02	0.995	0.999	0.284	0.49	0.24	0.179	0.11	0.0694	0.0709	0.0711	0.0684	0	8.48	9.19	0.997	0.162	-2.62	0.538	0.727	0.191	20.9	0.0411	0.0384	0.562	0.421	79.3
HCC1428_YM-155	1	1.04	1.04	0.991	1	1.02	0.96	0.909	0.565	0.612	0.479	0.301	0.194	0.0716	0.0599	0.0275	0.0286	1	1.04	1.04	0.991	1	1.02	0.96	0.909	0.565	0.612	0.479	0.301	0.194	0.0716	0.0599	0.0275	0.0286	0	7.97	0.867	1.04	0.001	-5.58	0.585	0.93	0.0845	0.136	0.0298	0.0467	0.606	0.403	271
NCI-H2029_YM-155	1	1.29	1.1	0.991	1.14	0.937	1.11	0.824	1.03	1.11	0.906	0.958	0.943	0.515	0.43	0.354	0.303	1	1.29	1.1	0.991	1.14	0.937	1.11	0.824	1.03	1.11	0.906	0.958	0.943	0.515	0.43	0.354	0.303	0	7	3.36	1.04	0.347	-1.53	0.883	0.798	0.0972	1.94	0.0345	0.076	0.879	0.288	29.4
OE21_YM-155	1	1.02	1.1	1.07	1.07	1.02	1.03	1.02	1.04	0.948	1.02	0.951	0.827	0.225	0.153	0.101	0.0462	1	1.02	1.1	1.07	1.07	1.02	1.03	1.02	1.04	0.948	1.02	0.951	0.827	0.225	0.153	0.101	0.0462	0	7.06	4.06	1.03	0.0926	-3.43	0.806	0.968	0.026	0.663	0.013	0.0269	0.803	0.378	402
MKN74_YM-155	1	0.928	0.954	0.924	0.965	0.939	0.901	0.833	0.887	0.847	0.807	0.66	0.393	0.13	0.108	0.0966	0.0936	1	0.928	0.954	0.924	0.965	0.939	0.901	0.833	0.887	0.847	0.807	0.66	0.393	0.13	0.108	0.0966	0.0936	0	7.33	1.87	0.923	0.0745	-3.69	0.671	0.964	0.0416	0.29	0.0142	0.0291	0.674	0.343	351
SH-10-TC_YM-155	1	0.971	0.943	0.957	1	1.01	1.01	0.882	0.86	0.927	0.966	0.999	0.99	0.633	0.651	0.364	0.144	1	0.971	0.943	0.957	1	1.01	1.01	0.882	0.86	0.927	0.966	0.999	0.99	0.633	0.651	0.364	0.144	0	6.46	1.47	0.965	0.001	-2.55	0.855	0.921	0.21	0.562	0.022	0.264	0.842	0.244	60.2
SNU-449_YM-155	1	0.991	1	0.996	0.83	1	1.01	0.992	0.978	0.968	0.864	0.942	0.805	0.401	0.341	0.186	0.0804	1	0.991	1	0.996	0.83	1	1.01	0.992	0.978	0.968	0.864	0.942	0.805	0.401	0.341	0.186	0.0804	0	6.94	1.81	0.975	0.108	-3	0.793	0.931	0.0739	0.456	0.0202	0.0667	0.788	0.309	123
T3M-10_YM-155	1	1.04	0.972	1.05	1.05	0.995	1	1.02	1.01	1.02	0.96	1.04	0.922	0.758	0.653	0.425	0.183	1	1.04	0.972	1.05	1.05	0.995	1	1.02	1.01	1.02	0.96	1.04	0.922	0.758	0.653	0.425	0.183	0	6.43	1.32	1.02	0.001	-2.22	0.902	0.98	0.132	0.262	0.0117	0.165	0.889	0.241	231
BT112_YM-155	1	1.07	1.11	1.05	0.988	1.09	1.07	0.987	0.603	0.661	0.501	0.292	0.0585	0.0206	0.0215	0.0136	0.017	1	1.07	1.11	1.05	0.988	1.09	1.07	0.987	0.603	0.661	0.501	0.292	0.0585	0.0206	0.0215	0.0136	0.017	0	7.96	1.09	1.07	0.001	-6.88	0.602	0.871	0.0876	0.218	0.0353	0.0513	0.621	0.444	174
BT164_YM-155	1	1.05	0.982	1.05	0.939	0.975	0.937	0.806	0.213	0.308	0.201	0.0722	0.0333	0.018	0.0183	0.0208	0.0223	1	1.05	0.982	1.05	0.939	0.975	0.937	0.806	0.213	0.308	0.201	0.0722	0.0333	0.018	0.0183	0.0208	0.0223	0	8.54	2.13	1.01	0.0577	-4.11	0.475	0.827	0.0602	0.544	0.035	0.0324	0.508	0.442	156
CCF-STTG1_YM-155	1	1.12	1.04	1.03	1.03	1.01	1.03	1.11	1.06	1.1	1.11	0.99	0.956	0.914	0.792	0.128	0.0332	1	1.12	1.04	1.03	1.03	1.01	1.03	1.11	1.06	1.1	1.11	0.99	0.956	0.914	0.792	0.128	0.0332	0	6.48	4.36	1.04	0.0117	-5.65	0.929	0.949	0.0367	1.11	0.0161	0.0676	0.91	0.313	149
COLO-800_YM-155	1	1.04	1.02	1.01	1.09	1.06	1.1	1.09	0.762	0.867	0.755	0.362	0.204	0.107	0.0751	0.0554	0.0361	1	1.04	1.02	1.01	1.09	1.06	1.1	1.09	0.762	0.867	0.755	0.362	0.204	0.107	0.0751	0.0554	0.0361	0	7.65	1.42	1.04	0.033	-4.73	0.672	0.898	0.0713	0.29	0.0275	0.0478	0.685	0.419	178
DK-MG_YM-155	1	1.08	1.07	1.04	1.07	1.06	1.09	0.911	0.978	0.977	0.949	0.743	0.0996	0.0455	0.0364	0.0309	0.0374	1	1.08	1.07	1.04	1.07	1.06	1.09	0.911	0.978	0.977	0.949	0.743	0.0996	0.0455	0.0364	0.0309	0.0374	0	7.42	4.81	1.02	0.0342	-4.87	0.713	0.95	0.027	1.18	0.016	0.0267	0.719	0.44	384
Gp2D_YM-155	1	1.04	1.01	1.03	1.02	1.11	1.08	0.972	1.08	1.03	0.874	0.976	0.852	0.581	0.521	0.39	0.254	1	1.04	1.01	1.03	1.02	1.11	1.08	0.972	1.08	1.03	0.874	0.976	0.852	0.581	0.521	0.39	0.254	0	6.79	1.1	1.04	0.173	-1.86	0.877	0.954	0.163	0.287	0.0193	0.132	0.871	0.257	115
NCI-H1869_YM-155	1	1.06	1.1	1.01	0.884	1.08	1.01	0.799	0.525	0.513	0.451	0.334	0.209	0.0688	0.0562	0.0364	0.0231	1	1.06	1.1	1.01	0.884	1.08	1.01	0.799	0.525	0.513	0.451	0.334	0.209	0.0688	0.0562	0.0364	0.0231	0	8.08	0.78	1.07	0.001	-5.29	0.572	0.862	0.127	0.169	0.0467	0.0677	0.598	0.405	140
IA-LM_YM-155	1	1.03	1.03	0.98	0.759	0.954	0.627	0.209	0.0938	0.108	0.08	0.106	0.0779	0.0615	0.0615	0.0682	0.0878	1	1.03	1.03	0.98	0.759	0.954	0.627	0.209	0.0938	0.108	0.08	0.106	0.0779	0.0615	0.0615	0.0682	0.0878	0	8.93	3.2	0.968	0.0803	-3.64	0.39	0.875	0.0391	0.821	0.0284	0.022	0.431	0.413	225
JHOM-1_YM-155	1	1.06	1.12	1.04	1.03	1.1	1.04	1.07	0.927	0.887	0.907	0.586	0.116	0.0606	0.0595	0.0425	0.0543	1	1.06	1.12	1.04	1.03	1.1	1.04	1.07	0.927	0.887	0.907	0.586	0.116	0.0606	0.0595	0.0425	0.0543	0	7.49	2.81	1.03	0.0404	-4.63	0.704	0.934	0.0358	0.595	0.0193	0.0317	0.712	0.433	285
JHUEM-7_YM-155	1	1.23	0.949	0.976	1.13	1	1.17	1.02	0.844	0.817	0.836	0.53	0.136	0.0471	0.049	0.0316	0.0402	1	1.23	0.949	0.976	1.13	1	1.17	1.02	0.844	0.817	0.836	0.53	0.136	0.0471	0.049	0.0316	0.0402	0	7.55	1.6	1.04	0.00378	-7.11	0.685	0.807	0.0882	0.451	0.0362	0.0655	0.694	0.436	98.4
JL-1_YM-155	1	1.02	1.06	1	1.05	1.06	1.03	0.996	1.03	0.979	1.01	1.04	1.02	0.718	0.46	0.162	0.0473	1	1.02	1.06	1	1.05	1.06	1.03	0.996	1.03	0.979	1.01	1.04	1.02	0.718	0.46	0.162	0.0473	0	6.65	2.06	1.03	0.00824	-4.27	0.877	0.981	0.0371	0.282	0.0105	0.0511	0.864	0.314	428
KYSE-450_YM-155	1	0.995	0.994	0.987	0.987	1	1.02	0.984	1.02	0.977	0.983	0.899	0.398	0.146	0.119	0.0965	0.0647	1	0.995	0.994	0.987	0.987	1	1.02	0.984	1.02	0.977	0.983	0.899	0.398	0.146	0.119	0.0965	0.0647	0	7.27	3.85	0.997	0.0977	-3.36	0.744	0.994	0.00993	0.297	0.00544	0.00953	0.746	0.381	2.55e+03
LC-1/sq-SF_YM-155	1	1.12	1.01	1.05	0.872	1.06	1.07	0.773	1.01	1.01	0.928	0.998	0.845	0.41	0.441	0.338	0.253	1	1.12	1.01	1.05	0.872	1.06	1.07	0.773	1.01	1.01	0.928	0.998	0.845	0.41	0.441	0.338	0.253	0	7.08	4.46	0.993	0.339	-1.56	0.837	0.862	0.0786	2.36	0.0275	0.0564	0.835	0.278	44.3
RCM-1_YM-155	1	1.01	1.02	1.04	1.01	1.05	1.01	0.969	0.93	0.908	0.805	0.689	0.397	0.211	0.161	0.101	0.0531	1	1.01	1.02	1.04	1.01	1.05	1.01	0.969	0.93	0.908	0.805	0.689	0.397	0.211	0.161	0.101	0.0531	0	7.35	1.29	1.01	0.0466	-3.97	0.723	0.985	0.0359	0.118	0.0106	0.0263	0.727	0.367	870
SNU-685_YM-155	1	1.02	1.05	1.03	0.974	1.06	0.937	0.79	0.703	0.766	0.711	0.658	0.442	0.0394	0.0356	0.0345	0.0417	1	1.02	1.05	1.03	0.974	1.06	0.937	0.79	0.703	0.766	0.711	0.658	0.442	0.0394	0.0356	0.0345	0.0417	0	7.47	0.961	0.989	0.001	-4.73	0.663	0.793	0.172	0.308	0.0435	0.113	0.664	0.383	72.9
CCF-STTG1_YM-155	1	1.24	1.14	0.975	1.01	1.07	1.14	1.01	0.983	1.06	1.07	0.941	0.979	0.733	0.521	0.0616	0.0316	1	1.24	1.14	0.975	1.01	1.07	1.14	1.01	0.983	1.06	1.07	0.941	0.979	0.733	0.521	0.0616	0.0316	0	6.67	2.02	1.06	0.001	-4.44	0.897	0.892	0.0871	0.638	0.0254	0.122	0.88	0.342	84.4
VMRC-LCD_YM-155	1	1.01	0.905	0.902	0.968	0.881	0.915	0.939	0.67	0.864	0.793	0.461	0.17	0.0828	0.0773	0.0632	0.0718	1	1.01	0.905	0.902	0.968	0.881	0.915	0.939	0.67	0.864	0.793	0.461	0.17	0.0828	0.0773	0.0632	0.0718	0	7.52	2.42	0.911	0.0638	-3.97	0.626	0.876	0.0603	0.717	0.0257	0.0423	0.634	0.371	122
BT224_YM-155	1	1.01	0.987	0.953	1	0.953	0.977	0.975	0.907	0.909	0.888	0.808	0.402	0.17	0.117	0.0735	0.0452	1	1.01	0.987	0.953	1	0.953	0.977	0.975	0.907	0.909	0.888	0.808	0.402	0.17	0.117	0.0735	0.0452	0	7.27	2.42	0.967	0.0693	-3.83	0.715	0.978	0.026	0.304	0.0109	0.0215	0.716	0.368	626
BT-549_YM-155	1	0.94	0.952	0.962	1	0.991	0.988	0.921	1.04	0.806	0.886	0.822	0.499	0.0769	0.0875	0.0813	0.0609	1	0.94	0.952	0.962	1	0.991	0.988	0.921	1.04	0.806	0.886	0.822	0.499	0.0769	0.0875	0.0813	0.0609	0	7.22	3.01	0.955	0.0581	-4.1	0.712	0.935	0.0381	0.741	0.0183	0.0353	0.713	0.372	213
HeLa_YM-155	1	1.06	1.06	1.03	1.03	1.15	1.08	0.865	0.635	0.93	0.818	0.663	0.472	0.0221	0.0161	0.0178	0.0177	1	1.06	1.06	1.03	1.03	1.15	1.08	0.865	0.635	0.93	0.818	0.663	0.472	0.0221	0.0161	0.0178	0.0177	0	7.35	1.49	0.999	0.001	-6.56	0.699	0.707	0.127	0.559	0.0437	0.0987	0.698	0.414	56.4
HCC202_YM-155	1	1.08	0.826	1.08	0.924	0.896	1.02	1	0.915	0.915	0.973	0.715	0.631	0.306	0.246	0.109	0.0775	1	1.08	0.826	1.08	0.924	0.896	1.02	1	0.915	0.915	0.973	0.715	0.631	0.306	0.246	0.109	0.0775	0	7.11	1.46	0.975	0.0646	-3.54	0.749	0.897	0.0985	0.396	0.0259	0.0794	0.748	0.335	101
HSTS_YM-155	1	1.07	0.987	0.864	0.695	0.955	0.788	0.545	0.0955	0.103	0.0595	0.0379	0.0294	0.0168	0.0144	0.0203	0.0226	1	1.07	0.987	0.864	0.695	0.955	0.788	0.545	0.0955	0.103	0.0595	0.0379	0.0294	0.0168	0.0144	0.0203	0.0226	0	8.68	2.84	0.927	0.0305	-5.03	0.394	0.771	0.0557	0.948	0.0365	0.0317	0.43	0.425	128
K029AX_YM-155	1	1.01	1.03	0.971	1.02	1.04	1.05	1.05	0.931	0.934	0.851	0.541	0.149	0.0245	0.0212	0.0144	0.0163	1	1.01	1.03	0.971	1.02	1.04	1.05	1.05	0.931	0.934	0.851	0.541	0.149	0.0245	0.0212	0.0144	0.0163	0	7.49	2.39	1.01	0.00576	-7.37	0.678	0.978	0.0224	0.26	0.0111	0.0187	0.686	0.43	894
KRIJ_YM-155	1	0.938	1.09	1.2	0.848	0.92	1.04	0.903	0.249	0.378	0.213	0.1	0.0376	0.0228	0.0233	0.0211	0.0249	1	0.938	1.09	1.2	0.848	0.92	1.04	0.903	0.249	0.378	0.213	0.1	0.0376	0.0228	0.0233	0.0211	0.0249	0	8.53	4.62	1.01	0.0981	-3.35	0.498	0.628	0.0689	2.11	0.0472	0.0441	0.53	0.451	70.3
KYSE-520_YM-155	1	0.988	1.08	0.988	0.951	1.07	1.03	1.03	0.947	0.93	0.904	0.691	0.431	0.18	0.139	0.0648	0.0334	1	0.988	1.08	0.988	0.951	1.07	1.03	1.03	0.947	0.93	0.904	0.691	0.431	0.18	0.139	0.0648	0.0334	0	7.31	1.62	1.01	0.0415	-4.36	0.73	0.972	0.0383	0.2	0.0133	0.0301	0.733	0.38	514
LOXIMVI_YM-155	1	1.01	1.01	0.986	1.03	1	0.985	0.887	0.662	0.872	0.794	0.304	0.142	0.0366	0.0278	0.0276	0.0247	1	1.01	1.01	0.986	1.03	1	0.985	0.887	0.662	0.872	0.794	0.304	0.142	0.0366	0.0278	0.0276	0.0247	0	7.6	2.11	0.96	0.0181	-5.76	0.625	0.825	0.0706	0.627	0.0316	0.0504	0.635	0.414	107
NCI-H1623_YM-155	1	1.01	0.956	1.03	1.08	0.931	1.03	0.992	0.956	0.94	0.891	0.931	0.735	0.333	0.243	0.148	0.0746	1	1.01	0.956	1.03	1.08	0.931	1.03	0.992	0.956	0.94	0.891	0.931	0.735	0.333	0.243	0.148	0.0746	0	7.04	2.17	0.989	0.11	-3.12	0.785	0.956	0.0455	0.416	0.0158	0.0403	0.781	0.334	232
NCI-H716_YM-155	1	1.02	0.997	0.967	0.857	1.04	1.04	0.943	0.95	0.919	0.916	1.01	0.982	0.866	0.823	0.733	0.522	1	1.02	0.997	0.967	0.857	1.04	1.04	0.943	0.95	0.919	0.916	1.01	0.982	0.866	0.823	0.733	0.522	0	5.93	1.18	0.974	0.001	-0.909	0.926	0.958	1.19	0.844	0.0172	1.7	0.916	0.127	26.2
OE19_YM-155	1	0.998	0.996	0.988	1.01	0.993	0.959	0.992	0.988	0.949	1	1	0.978	0.303	0.229	0.128	0.0403	1	0.998	0.996	0.988	1.01	0.993	0.959	0.992	0.988	0.949	1	1	0.978	0.303	0.229	0.128	0.0403	0	6.97	7.25	0.99	0.131	-2.93	0.806	0.974	0.0379	3.12	0.0116	0.0234	0.797	0.349	413
OE33_YM-155	1	0.967	0.978	0.957	1	1.1	0.921	0.935	0.952	0.859	0.921	0.744	0.394	0.099	0.0467	0.028	0.0236	1	0.967	0.978	0.957	1	1.1	0.921	0.935	0.952	0.859	0.921	0.744	0.394	0.099	0.0467	0.028	0.0236	0	7.28	2.3	0.97	0.0178	-5.73	0.699	0.953	0.0371	0.391	0.0161	0.0318	0.701	0.39	330
PK-1_YM-155	1	1.04	1.02	0.99	1.05	1.03	1.03	1	1	1.01	0.952	0.953	0.655	0.11	0.103	0.0481	0.0311	1	1.04	1.02	0.99	1.05	1.03	1.03	1	1	1.01	0.952	0.953	0.655	0.11	0.103	0.0481	0.0311	0	7.14	4.15	1.01	0.054	-4.21	0.768	0.985	0.0152	0.624	0.00865	0.0173	0.766	0.394	1.01e+03
PK-45H_YM-155	1	0.997	0.976	0.934	0.941	1.01	0.963	0.879	0.582	0.928	0.619	0.257	0.11	0.0386	0.0305	0.0242	0.0361	1	0.997	0.976	0.934	0.941	1.01	0.963	0.879	0.582	0.928	0.619	0.257	0.11	0.0386	0.0305	0.0242	0.0361	0	7.69	1.67	0.947	0.0104	-6.4	0.595	0.777	0.0929	0.518	0.0371	0.0591	0.608	0.407	84.2
PSTS_YM-155	1	1.28	1.22	1.29	1.2	1.22	1.39	0.87	0.774	0.921	1.16	0.589	0.282	0.0683	0.043	0.0282	0.0231	1	1.28	1.22	1.29	1.2	1.22	1.39	0.87	0.774	0.921	1.16	0.589	0.282	0.0683	0.043	0.0282	0.0231	0	7.44	2.26	1.13	0.0229	-5.41	0.779	0.477	0.112	1.14	0.0584	0.103	0.786	0.494	38.6
RERF-LC-Ad2_YM-155	1	0.992	0.989	0.992	0.99	0.999	1.01	0.885	0.869	0.94	0.875	0.7	0.529	0.119	0.0568	0.0312	0.0249	1	0.992	0.989	0.992	0.99	0.999	1.01	0.885	0.869	0.94	0.875	0.7	0.529	0.119	0.0568	0.0312	0.0249	0	7.23	1.81	0.97	0.001	-7.18	0.706	0.952	0.0459	0.295	0.0167	0.0386	0.706	0.38	305
U-CH1_YM-155	1	1.15	1.09	1.16	1.24	1.14	1.22	1.25	1.22	1.3	1.24	1.17	0.889	0.52	0.411	0.352	0.222	1	1.15	1.09	1.16	1.24	1.14	1.22	1.25	1.22	1.3	1.24	1.17	0.889	0.52	0.411	0.352	0.222	0	7.06	2.66	1.19	0.306	-1.7	0.978	0.909	0.0624	0.841	0.0251	0.0573	0.975	0.349	94.6
697_YM-155	1	0.97	0.981	0.886	0.55	0.833	0.503	0.288	0.0352	0.041	0.024	0.0263	0.0215	0.0115	0.0178	0.0186	0.0253	1	0.97	0.981	0.886	0.55	0.833	0.503	0.288	0.0352	0.041	0.024	0.0263	0.0215	0.0115	0.0178	0.0186	0.0253	0	9.03	1.24	0.965	0.0033	-8.17	0.321	0.688	0.105	0.322	0.0604	0.0378	0.366	0.402	97.6
A3-KAW_YM-155	1	0.975	1.01	1.01	1.03	0.951	1.03	0.993	1	0.985	0.964	0.944	0.111	0.0292	0.0245	0.0174	0.0245	1	0.975	1.01	1.01	1.03	0.951	1.03	0.993	1	0.985	0.964	0.944	0.111	0.0292	0.0245	0.0174	0.0245	0	7.33	7.49	0.996	0.0237	-5.4	0.709	0.991	0.016	0.815	0.00679	0.0113	0.712	0.434	2.06e+03
CA46_YM-155	1	0.978	0.974	0.907	0.564	0.821	0.568	0.282	0.169	0.174	0.17	0.121	0.0756	0.0351	0.0358	0.0371	0.0365	1	0.978	0.974	0.907	0.564	0.821	0.568	0.282	0.169	0.174	0.17	0.121	0.0756	0.0351	0.0358	0.0371	0.0365	0	9.04	0.927	1.01	0.0467	-4.38	0.363	0.754	0.129	0.22	0.0671	0.0404	0.409	0.375	97.2
COR-L47_YM-155	1	0.792	0.962	1.03	0.74	0.78	0.488	0.43	0.141	0.186	0.162	0.0727	0.0487	0.0377	0.0448	0.0336	0.058	1	0.792	0.962	1.03	0.74	0.78	0.488	0.43	0.141	0.186	0.162	0.0727	0.0487	0.0377	0.0448	0.0336	0.058	0	8.92	1.19	0.953	0.0545	-4.19	0.372	0.806	0.0961	0.276	0.0491	0.033	0.412	0.376	123
COR-L51_YM-155	1	1.16	1.13	1.32	1.03	1.02	1.02	1.17	0.293	0.32	0.273	0.254	0.0737	0.0161	0.0147	0.014	0.017	1	1.16	1.13	1.32	1.03	1.02	1.02	1.17	0.293	0.32	0.273	0.254	0.0737	0.0161	0.0147	0.014	0.017	0	8.46	10	1.11	0.123	-3.03	0.568	0.644	0.298	44.2	0.0483	0.0452	0.595	0.495	79.3
DU-4475_YM-155	1	0.941	0.919	1.05	1.12	0.917	0.933	1.12	0.986	1.06	0.834	0.771	0.323	0.0589	0.0392	0.0474	0.0368	1	0.941	0.919	1.05	1.12	0.917	0.933	1.12	0.986	1.06	0.834	0.771	0.323	0.0589	0.0392	0.0474	0.0368	0	7.33	2.59	0.998	0.0276	-5.16	0.712	0.898	0.0497	0.648	0.0238	0.0437	0.715	0.41	162
EB1_YM-155	1	1.05	1.02	0.94	0.404	0.536	0.205	0.209	0.118	0.116	0.0749	0.0558	0.0473	0.0147	0.0173	0.0228	0.0207	1	1.05	1.02	0.94	0.404	0.536	0.205	0.209	0.118	0.116	0.0749	0.0558	0.0473	0.0147	0.0173	0.0228	0.0207	0	9.5	1.24	1.08	0.0498	-4.33	0.284	0.69	0.102	0.295	0.0741	0.0326	0.344	0.39	98.9
EoL-1-cell_YM-155	1	1	1.11	0.971	1.11	0.895	0.971	1.04	0.9	0.823	0.796	0.445	0.0838	0.0258	0.0237	0.00975	0.0142	1	1	1.11	0.971	1.11	0.895	0.971	1.04	0.9	0.823	0.796	0.445	0.0838	0.0258	0.0237	0.00975	0.0142	0	7.57	2.06	0.998	0.001	-9.29	0.651	0.902	0.0519	0.44	0.024	0.0395	0.66	0.431	204
GA-10_YM-155	1	0.942	0.845	0.864	0.0404	0.376	0.0268	0.0204	0.0168	0.0316	0.0126	0.0297	0.022	0.00734	0.0133	0.0207	0.0231	1	0.942	0.845	0.864	0.0404	0.376	0.0268	0.0204	0.0168	0.0316	0.0126	0.0297	0.022	0.00734	0.0133	0.0207	0.0231	0	9.78	10	0.93	0.0482	-4.37	0.191	0.488	0.128	11.5	0.0576	0.0288	0.252	0.377	75.1
MOLT-3_YM-155	1	0.981	0.986	0.985	0.981	0.972	1.09	0.973	1.03	0.92	0.894	0.911	0.928	0.356	0.151	0.0337	0.0244	1	0.981	0.986	0.985	0.981	0.972	1.09	0.973	1.03	0.92	0.894	0.911	0.928	0.356	0.151	0.0337	0.0244	0	6.95	4.23	0.979	0.0573	-4.12	0.784	0.951	0.0288	1.1	0.0157	0.0337	0.777	0.361	244
NAMALWA_YM-155	1	0.912	0.939	0.989	0.476	0.829	0.44	0.322	0.125	0.151	0.133	0.0804	0.0283	0.0112	0.0129	0.014	0.0166	1	0.912	0.939	0.989	0.476	0.829	0.44	0.322	0.125	0.151	0.133	0.0804	0.0283	0.0112	0.0129	0.014	0.0166	0	9.07	0.927	0.995	0.0189	-5.62	0.335	0.594	0.159	0.269	0.0844	0.0497	0.381	0.383	64.3
OPM-2_YM-155	1	1.16	1.1	1.05	0.992	0.933	1.06	0.94	0.937	0.941	1.05	0.664	0.377	0.189	0.149	0.0827	0.0517	1	1.16	1.1	1.05	0.992	0.933	1.06	0.94	0.937	0.941	1.05	0.664	0.377	0.189	0.149	0.0827	0.0517	0	7.36	2.23	1.02	0.0919	-3.43	0.742	0.9	0.0579	0.571	0.0245	0.0462	0.746	0.39	144
Pfeiffer_YM-155	1	1.08	0.895	1.11	0.854	0.942	0.875	0.854	0.126	0.249	0.158	0.0336	0.0196	0.0128	0.0131	0.0123	0.0148	1	1.08	0.895	1.11	0.854	0.942	0.875	0.854	0.126	0.249	0.158	0.0336	0.0196	0.0128	0.0131	0.0123	0.0148	0	8.57	6.32	0.966	0.0632	-3.98	0.452	0.76	0.0604	2.61	0.0359	0.0336	0.485	0.448	120
SUP-M2_YM-155	1	0.976	1.03	0.839	0.858	1.02	1.14	0.918	0.185		0.345	0.0589	0.0482	0.0472	0.046	0.0428	0.054	1	0.976	1.03	0.839	0.858	1.02	1.14	0.918	0.185		0.345	0.0589	0.0482	0.0472	0.046	0.0428	0.054	0	8.53	6.92	0.979	0.0918	-3.45	0.481	0.742	0.0761	3.57	0.0407	0.0406	0.538	0.445	87.4
Toledo_YM-155	1	0.942	1.03	1.06	0.87	0.825	1.01	0.666	0.642	0.73	0.828	0.676	0.696	0.49	0.594	0.628	0.631	1	0.942	1.03	1.06	0.87	0.825	1.01	0.666	0.642	0.73	0.828	0.676	0.696	0.49	0.594	0.628	0.631	0	8.81	10	0.963	0.656	-0.608	0.771	0.851	0.437	36.6	0.0387	0.0316	0.783	0.171	13.8
NCI-H1869_YM-155	1	0.964	0.964	0.915	0.936	0.882	0.869	0.755	0.46	0.57	0.471	0.33	0.197	0.106	0.0759	0.0618	0.063	1	0.964	0.964	0.915	0.936	0.882	0.869	0.755	0.46	0.57	0.471	0.33	0.197	0.106	0.0759	0.0618	0.063	0	8.04	0.669	0.997	0.001	-4.57	0.543	0.92	0.126	0.123	0.0387	0.0628	0.566	0.357	199
COLO-829_YM-155	1	0.893	0.955	0.908	0.971	0.948	0.934	0.915	1.02	1.02	1.02	0.984	0.628	0.176	0.118	0.098	0.0785	1	0.893	0.955	0.908	0.971	0.948	0.934	0.915	1.02	1.02	1.02	0.984	0.628	0.176	0.118	0.098	0.0785	0	7.15	4.48	0.966	0.102	-3.29	0.746	0.965	0.0251	1.29	0.0132	0.0263	0.745	0.359	351
DAN-G_YM-155	1	0.956	0.946	0.944	1	0.952	0.974	0.983	1	0.984	0.969	0.904	0.288	0.0814	0.0576	0.0667	0.0683	1	0.956	0.946	0.944	1	0.952	0.974	0.983	1	0.984	0.969	0.904	0.288	0.0814	0.0576	0.0667	0.0683	0	7.29	5.19	0.974	0.0665	-3.91	0.715	0.993	0.011	0.479	0.0059	0.00992	0.716	0.393	2.27e+03
EJM_YM-155	1	0.993	1.03	1.07	0.987	1.01	0.751	0.638	0.139	0.171	0.11	0.0544	0.0461	0.0535	0.0738	0.0376	0.0815	1	0.993	1.03	1.07	0.987	1.01	0.751	0.638	0.139	0.171	0.11	0.0544	0.0461	0.0535	0.0738	0.0376	0.0815	0	8.7	2.1	1.02	0.0636	-3.98	0.447	0.916	0.0412	0.365	0.0252	0.0212	0.485	0.437	335
GI-1_YM-155	1	1.03	0.951	0.976	0.985	1.08	1.03	0.943	0.528	0.77	0.411	0.27	0.12	0.0749	0.0941	0.0529	0.0899	1	1.03	0.951	0.976	0.985	1.08	1.03	0.943	0.528	0.77	0.411	0.27	0.12	0.0749	0.0941	0.0529	0.0899	0	7.98	1.15	1.01	0.0523	-4.12	0.592	0.814	0.11	0.302	0.0414	0.0584	0.612	0.405	99.5
GRANTA-519_YM-155	1	1.04	0.915	1.04	0.938	0.892	0.948	0.802	0.298	0.356	0.297	0.151	0.0893	0.0629	0.0739	0.0423	0.0693	1	1.04	0.915	1.04	0.938	0.892	0.948	0.802	0.298	0.356	0.297	0.151	0.0893	0.0629	0.0739	0.0423	0.0693	0	8.46	1.34	1	0.0794	-3.65	0.5	0.829	0.0879	0.321	0.0402	0.0387	0.531	0.405	127
HCC1500_YM-155	1	0.933	1.01	0.953	0.941	0.994	0.95	0.964	0.961	0.987	0.939	0.981	0.903	0.79	0.695	0.455	0.17	1	0.933	1.01	0.953	0.941	0.994	0.95	0.964	0.961	0.987	0.939	0.981	0.903	0.79	0.695	0.455	0.17	0	6.36	1.56	0.967	0.001	-2.25	0.875	0.984	0.112	0.307	0.00983	0.155	0.86	0.22	246
IGR-1_YM-155	1	0.997	0.963	0.983	0.975	1	0.969	0.967	0.627	0.765	0.693	0.532	0.267	0.0998	0.103	0.053	0.0861	1	0.997	0.963	0.983	0.975	1	0.969	0.967	0.627	0.765	0.693	0.532	0.267	0.0998	0.103	0.053	0.0861	0	7.57	0.937	0.988	0.001	-4.9	0.641	0.879	0.128	0.223	0.0342	0.0806	0.652	0.371	122
NCI-H841_YM-155	1	0.94	0.943	0.922	0.923	0.985	0.923	0.909	0.126	0.168	0.0797	0.0687	0.0555	0.0414	0.0491	0.0505	0.0611	1	0.94	0.943	0.922	0.923	0.985	0.923	0.909	0.126	0.168	0.0797	0.0687	0.0555	0.0414	0.0491	0.0505	0.0611	0	8.54	8.28	0.948	0.0717	-3.8	0.454	0.963	0.0331	1.83	0.014	0.0131	0.485	0.433	761
OCI-LY10_YM-155	1	1	0.934	0.976	0.573	0.857	0.45	0.247	0.0983	0.0834	0.0609	0.0457	0.0433	0.0405	0.0773	0.0425	0.0894	1	1	0.934	0.976	0.573	0.857	0.45	0.247	0.0983	0.0834	0.0609	0.0457	0.0433	0.0405	0.0773	0.0425	0.0894	0	9.07	1.36	0.977	0.0468	-4.42	0.344	0.714	0.0995	0.366	0.058	0.0357	0.389	0.392	95.6
OCI-LY-19_YM-155	1	1.03	0.973	1.03	0.967	1.01	0.934	0.949	0.443	0.745	0.487	0.105	0.0715	0.077	0.107	0.0514	0.1	1	1.03	0.973	1.03	0.967	1.01	0.934	0.949	0.443	0.745	0.487	0.105	0.0715	0.077	0.107	0.0514	0.1	0	8.05	1.12	1.01	0.0445	-4.34	0.571	0.716	0.136	0.352	0.0522	0.07	0.593	0.41	67.7
OCI-LY3_YM-155	1	1.03	1.03	0.988	1.03	1.05	1.01	0.962	0.308	0.433	0.282	0.12	0.0731	0.0737	0.0887	0.0465	0.0909	1	1.03	1.03	0.988	1.03	1.05	1.01	0.962	0.308	0.433	0.282	0.12	0.0731	0.0737	0.0887	0.0465	0.0909	0	8.41	1.74	1.04	0.096	-3.38	0.535	0.78	0.0828	0.503	0.0422	0.0419	0.565	0.432	104
U-118-MG_YM-155	1	0.959	0.97	0.941	0.983	0.983	0.921	0.968	0.969	0.997	0.972	0.924	0.805	0.189	0.0993	0.0995	0.0736	1	0.959	0.97	0.941	0.983	0.983	0.921	0.968	0.969	0.997	0.972	0.924	0.805	0.189	0.0993	0.0995	0.0736	0	7.06	4.91	0.966	0.0887	-3.49	0.759	0.991	0.0147	0.473	0.00678	0.0138	0.756	0.359	1.31e+03
COR-L88_YM-155	1	1.06	0.79	1.08	1.12	0.799	0.964	1.11	0.732	0.889	0.903	0.379	0.159	0.137	0.14	0.0833	0.119	1	1.06	0.79	1.08	1.12	0.799	0.964	1.11	0.732	0.889	0.903	0.379	0.159	0.137	0.14	0.0833	0.119	0	7.57	4.73	0.955	0.124	-3.01	0.666	0.724	0.0689	3.13	0.0381	0.055	0.674	0.391	55.2
LU-65_YM-155	1	0.976	0.978	0.959	1.09	1	1	0.987	0.539	0.774	0.639	0.522	0.333	0.0735	0.0906	0.0401	0.077	1	0.976	0.978	0.959	1.09	1	1	0.987	0.539	0.774	0.639	0.522	0.333	0.0735	0.0906	0.0401	0.077	0	7.62	0.868	1.01	0.001	-4.69	0.641	0.79	0.179	0.271	0.0481	0.111	0.652	0.381	72.5
NCI-H2081_YM-155	1	1.09	1.02	0.897	1.11	0.952	0.904	0.669	0.322	0.597	0.586	0.235	0.133	0.0725	0.142	0.058	0.104	1	1.09	1.02	0.897	1.11	0.952	0.904	0.669	0.322	0.597	0.586	0.235	0.133	0.0725	0.142	0.058	0.104	0	8.27	0.717	1.06	0.047	-3.83	0.552	0.647	0.226	0.256	0.0841	0.104	0.581	0.39	49.3
NCI-H2141_YM-155	1	1.08	1.31	1.09	0.86	0.88	0.849	0.851	0.505	0.664	0.467	0.404	0.169	0.127	0.258	0.173	0.123	1	1.08	1.31	1.09	0.86	0.88	0.849	0.851	0.505	0.664	0.467	0.404	0.169	0.127	0.258	0.173	0.123	0	8.27	0.663	1.12	0.106	-2.88	0.608	0.724	0.233	0.227	0.0827	0.106	0.636	0.375	53.7
A172_YM-155	1	1.02	0.92	1	1	1.01	0.957	0.988	0.98	0.962	0.95	0.928	0.358	0.157	0.166	0.0915	0.123	1	1.02	0.92	1	1	1.01	0.957	0.988	0.98	0.962	0.95	0.928	0.358	0.157	0.166	0.0915	0.123	0	7.28	5.2	0.982	0.132	-2.92	0.741	0.983	0.0186	0.896	0.00948	0.016	0.742	0.368	765
COV644_YM-155	1	0.991	0.955	0.961	0.958	1	0.926	0.937	0.797	0.88	0.791	0.632	0.384	0.139	0.122	0.0635	0.0776	1	0.991	0.955	0.961	0.958	1	0.926	0.937	0.797	0.88	0.791	0.632	0.384	0.139	0.122	0.0635	0.0776	0	7.36	1.45	0.955	0.0437	-4.23	0.679	0.957	0.0541	0.225	0.0167	0.0379	0.683	0.357	309
IM-95_YM-155	1	0.953	0.949	0.972	1.02	1	1.01	0.981	0.964	1.01	0.993	0.817	0.626	0.278	0.229	0.113	0.128	1	0.953	0.949	0.972	1.02	1	1.01	0.981	0.964	1.01	0.993	0.817	0.626	0.278	0.229	0.113	0.128	0	7.15	2.14	0.988	0.128	-2.93	0.768	0.982	0.029	0.263	0.0102	0.0235	0.767	0.336	589
J82_YM-155	1	0.99	0.98	0.982	0.994	0.983	0.922	0.962	0.96	0.967	0.916	0.835	0.616	0.34	0.297	0.196	0.113	1	0.99	0.98	0.982	0.994	0.983	0.922	0.962	0.96	0.967	0.916	0.835	0.616	0.34	0.297	0.196	0.113	0	7.12	1.66	0.978	0.145	-2.68	0.769	0.984	0.0364	0.195	0.0101	0.0274	0.768	0.31	562
NCI-H23_YM-155	1	0.905	0.927	1.01	0.468	0.774	0.354	0.31	0.141	0.175	0.138	0.0717	0.0458	0.0361	0.0632	0.0378	0.0418	1	0.905	0.927	1.01	0.468	0.774	0.354	0.31	0.141	0.175	0.138	0.0717	0.0458	0.0361	0.0632	0.0378	0.0418	0	9.18	0.958	1	0.0494	-4.31	0.334	0.606	0.158	0.28	0.0858	0.0465	0.382	0.371	61.6
RD_YM-155	1	0.895	0.927	0.925	0.957	0.936	0.93	0.895	0.64	0.807	0.678	0.302	0.247	0.0868	0.104	0.0403	0.0688	1	0.895	0.927	0.925	0.957	0.936	0.93	0.895	0.64	0.807	0.678	0.302	0.247	0.0868	0.104	0.0403	0.0688	0	7.65	1.22	0.933	0.0347	-4.53	0.603	0.883	0.0945	0.284	0.0294	0.0546	0.614	0.365	129
SK-UT-1_YM-155	1	0.92	0.914	0.953	0.925	0.962	0.93	0.946	0.8	0.92	0.822	0.603	0.377	0.0815	0.105	0.0498	0.0886	1	0.92	0.914	0.953	0.925	0.962	0.93	0.946	0.8	0.92	0.822	0.603	0.377	0.0815	0.105	0.0498	0.0886	0	7.37	1.94	0.931	0.0573	-4.08	0.667	0.954	0.0439	0.331	0.0161	0.0315	0.67	0.359	299
T98G_YM-155	1	0.986	0.984	0.999	0.992	0.994	0.955	0.988	0.979	0.96	0.954	0.888	0.782	0.513	0.487	0.366	0.172	1	0.986	0.984	0.999	0.992	0.994	0.955	0.988	0.979	0.96	0.954	0.888	0.782	0.513	0.487	0.366	0.172	0	6.76	1.06	0.993	0.0924	-2.23	0.829	0.977	0.123	0.191	0.0136	0.102	0.823	0.257	244
Becker_YM-155	1	0.97	0.986	0.981	1.01	1.02	0.975	0.993	0.984	0.96	0.964	0.656	0.258	0.0792	0.0508	0.0302	0.0275	1	0.97	0.986	0.981	1.01	1.02	0.975	0.993	0.984	0.96	0.964	0.656	0.258	0.0792	0.0508	0.0302	0.0275	0	7.39	2.79	0.992	0.0368	-4.76	0.698	0.994	0.012	0.181	0.00593	0.0104	0.703	0.406	2.62e+03
Hs-578-T_YM-155	1	0.935	0.865	0.897	1.16	1.12	1.04	1.08	1.16	0.855	0.92	0.893	0.843	0.705	0.507	0.542	0.337	1	0.935	0.865	0.897	1.16	1.12	1.04	1.08	1.16	0.855	0.92	0.893	0.843	0.705	0.507	0.542	0.337	0	6.73	0.97	1.02	0.248	-1.42	0.878	0.842	0.479	0.58	0.0377	0.325	0.874	0.228	22.9
Hs 611.T_YM-155	1	0.982	1.01	0.95	0.592	0.869	0.593	0.455	0.19	0.262	0.182	0.128	0.0932	0.0692	0.0633	0.0886	0.0976	1	0.982	1.01	0.95	0.592	0.869	0.593	0.455	0.19	0.262	0.182	0.128	0.0932	0.0692	0.0633	0.0886	0.0976	0	8.93	0.914	1.01	0.0766	-3.67	0.407	0.77	0.135	0.227	0.0655	0.0429	0.448	0.369	91.2
KARPAS-422_YM-155	1	0.991	1.15	0.965	1.07	1.05	1.05	1	0.0811	0.0957	0.0491	0.0257	0.0214	0.025	0.0299	0.0223	0.0279	1	0.991	1.15	0.965	1.07	1.05	1.05	1	0.0811	0.0957	0.0491	0.0257	0.0214	0.025	0.0299	0.0223	0.0279	0	8.54	9.22	1.04	0.0371	-4.75	0.474	0.947	0.043	2.63	0.0172	0.0161	0.509	0.497	657
KMRC-1_YM-155	1	1.03	1.07	0.928	1.04	1.03	1.05	0.986	0.672	0.91	0.819	0.403	0.17	0.0319	0.0265	0.0238	0.0263	1	1.03	1.07	0.928	1.04	1.03	1.05	0.986	0.672	0.91	0.819	0.403	0.17	0.0319	0.0265	0.0238	0.0263	0	7.55	1.89	0.988	0.00792	-6.79	0.65	0.825	0.0754	0.54	0.0325	0.0553	0.66	0.422	107
LP-1_YM-155	1	0.996	0.877	1.09	0.848	0.995	0.897	0.818	0.33	0.46	0.381	0.158	0.11	0.0445	0.0381	0.024	0.0204	1	0.996	0.877	1.09	0.848	0.995	0.897	0.818	0.33	0.46	0.381	0.158	0.11	0.0445	0.0381	0.024	0.0204	0	8.27	0.955	1	0.0198	-5.25	0.506	0.755	0.135	0.261	0.0545	0.0619	0.534	0.404	85.9
MDA-MB-468_YM-155	1	1	0.995	0.969	0.977	1.03	0.982	0.962	0.276	0.613	0.391	0.0587	0.0303	0.0243	0.0192	0.0178	0.0186	1	1	0.995	0.969	0.977	1.03	0.982	0.962	0.276	0.613	0.391	0.0587	0.0303	0.0243	0.0192	0.0178	0.0186	0	8.19	1.13	1.02	0.001	-7.83	0.524	0.594	0.145	0.386	0.0625	0.0743	0.551	0.44	58.3
SH-4_YM-155	1	0.872	0.907	0.839	0.777	0.777	0.768	0.726	0.558	0.594	0.504	0.468	0.308	0.219	0.161	0.098	0.054	1	0.872	0.907	0.839	0.777	0.777	0.768	0.726	0.558	0.594	0.504	0.468	0.308	0.219	0.161	0.098	0.054	0	7.77	0.519	0.932	0.001	-3.31	0.552	0.946	0.202	0.103	0.0366	0.0929	0.567	0.295	202
SK-HEP-1_YM-155	1	0.999	1	0.979	0.979	1.03	0.968	0.932	0.155	0.496	0.219	0.0358	0.0228	0.0195	0.0168	0.018	0.0184	1	0.999	1	0.979	0.979	1.03	0.968	0.932	0.155	0.496	0.219	0.0358	0.0228	0.0195	0.0168	0.018	0.0184	0	8.55	7.63	0.994	0.105	-3.25	0.491	0.598	0.0992	4.98	0.0482	0.045	0.523	0.451	65.6
SUP-HD1_YM-155	1	1.19	1.13	1.1	1.05	1.01	1.05	1.03	0.827	0.901	0.827	0.384	0.234	0.136	0.123	0.0995	0.0888	1	1.19	1.13	1.1	1.05	1.01	1.05	1.03	0.827	0.901	0.827	0.384	0.234	0.136	0.123	0.0995	0.0888	0	7.64	1.51	1.06	0.0801	-3.58	0.705	0.89	0.0739	0.338	0.0286	0.0491	0.716	0.412	152
AN3-CA_YM-155	1	0.978	0.972	0.953	0.86	0.927	0.736	0.552	0.0792	0.108	0.0688	0.0735	0.0503	0.0227	0.0227	0.0261	0.022	1	0.978	0.972	0.953	0.86	0.927	0.736	0.552	0.0792	0.108	0.0688	0.0735	0.0503	0.0227	0.0227	0.0261	0.022	0	8.71	2.36	0.952	0.0378	-4.73	0.401	0.923	0.0362	0.41	0.0224	0.0188	0.438	0.421	378
ACHN_YM-155	1	1.01	1.01	0.993	1.02	1.06	1.01	1.01	0.949	0.985	0.928	0.563	0.223	0.062	0.0571	0.0468	0.0398	1	1.01	1.01	0.993	1.02	1.06	1.01	1.01	0.949	0.985	0.928	0.563	0.223	0.062	0.0571	0.0468	0.0398	0	7.46	2.66	1.01	0.0455	-4.45	0.697	0.989	0.0157	0.227	0.00787	0.0133	0.704	0.414	1.6e+03
CMK_YM-155	1	0.935	1.03	0.944	0.947	0.988	0.999	0.949	0.865	0.976	0.874	0.535	0.186	0.0658	0.0818	0.0729	0.0502	1	0.935	1.03	0.944	0.947	0.988	0.999	0.949	0.865	0.976	0.874	0.535	0.186	0.0658	0.0818	0.0729	0.0502	0	7.48	2.93	0.965	0.0643	-3.96	0.67	0.97	0.0253	0.466	0.0128	0.0209	0.677	0.393	539
EN_YM-155	1	1.05	0.966	0.989	1	0.948	0.962	0.911	0.772	0.821	0.753	0.595	0.446	0.299	0.209	0.123	0.0871	1	1.05	0.966	0.989	1	0.948	0.962	0.911	0.772	0.821	0.753	0.595	0.446	0.299	0.209	0.123	0.0871	0	7.31	0.78	0.997	0.001	-3.52	0.696	0.973	0.1	0.106	0.0177	0.066	0.702	0.329	415
KASUMI-1_YM-155	1	1.08	1.09	1.08	1.08	1.05	1.08	1.12	0.909	0.945	0.99	0.76	0.55	0.202	0.156	0.111	0.0685	1	1.08	1.09	1.08	1.08	1.05	1.08	1.12	0.909	0.945	0.99	0.76	0.55	0.202	0.156	0.111	0.0685	0	7.25	1.66	1.05	0.0664	-3.74	0.779	0.945	0.0549	0.297	0.0192	0.0455	0.781	0.384	244
NCI-H2342_YM-155	1	0.956	0.912	1.04	0.919	0.958	0.962	0.916	0.416	0.644	0.55	0.187	0.0893	0.042	0.0355	0.035	0.0318	1	0.956	0.912	1.04	0.919	0.958	0.962	0.916	0.416	0.644	0.55	0.187	0.0893	0.042	0.0355	0.035	0.0318	0	7.98	0.975	0.984	0.001	-6.34	0.551	0.733	0.147	0.295	0.0523	0.0775	0.57	0.403	73.1
OV-90_YM-155	1	1	0.968	0.978	0.985	1.02	1	0.839	0.678	0.87	0.846	0.328	0.234	0.0931	0.0879	0.0633	0.0529	1	1	0.968	0.978	0.985	1.02	1	0.839	0.678	0.87	0.846	0.328	0.234	0.0931	0.0879	0.0633	0.0529	0	7.58	2.27	0.948	0.0716	-3.8	0.641	0.816	0.075	0.768	0.0322	0.0516	0.65	0.388	86.9
RERF-LC-MS_YM-155	1	1	0.959	0.969	0.893	1.01	0.879	0.759	0.113	0.285	0.145	0.0574	0.0199	0.0174	0.0184	0.0175	0.0181	1	1	0.959	0.969	0.893	1.01	0.879	0.759	0.113	0.285	0.145	0.0574	0.0199	0.0174	0.0184	0.0175	0.0181	0	8.6	5.41	0.961	0.07	-3.84	0.446	0.829	0.0465	2.17	0.0303	0.0282	0.48	0.436	163
RPMI-6666_YM-155	1	1.01	1	1.12	1.03	1.06	0.946	0.936	0.175	0.375	0.237	0.104	0.0499	0.0327	0.0265	0.027	0.0355	1	1.01	1	1.12	1.03	1.06	0.946	0.936	0.175	0.375	0.237	0.104	0.0499	0.0327	0.0265	0.027	0.0355	0	8.56	6.7	1.02	0.11	-3.18	0.505	0.754	0.0665	2.94	0.0383	0.0358	0.539	0.456	109
SK-N-MC_YM-155	1	1.07	0.953	0.944	0.954	1.03	0.95	0.86	0.0591	0.14	0.0698	0.02	0.0158	0.0151	0.0163	0.0158	0.0152	1	1.07	0.953	0.944	0.954	1.03	0.95	0.86	0.0591	0.14	0.0698	0.02	0.0158	0.0151	0.0163	0.0158	0.0152	0	8.6	8.06	0.986	0.0383	-4.71	0.44	0.94	0.044	3.31	0.0177	0.0166	0.478	0.467	547
A253_YM-155	1	1.04	1.05	1.01	1.01	1.04	1.04	1.01	1.04	0.962	0.954	0.95	0.222	0.101	0.094	0.0596	0.0295	1	1.04	1.05	1.01	1.01	1.04	1.04	1.01	1.04	0.962	0.954	0.95	0.222	0.101	0.094	0.0596	0.0295	0	7.31	6.03	1.02	0.07	-3.84	0.741	0.981	0.0196	0.863	0.00995	0.0166	0.743	0.417	887
BC-3C_YM-155	1	1.07	1.09	0.966	1.05	1.1	1.09	0.881	0.98	0.931	1.02	0.827	0.848	0.247	0.195	0.0982	0.0396	1	1.07	1.09	0.966	1.05	1.1	1.09	0.881	0.98	0.931	1.02	0.827	0.848	0.247	0.195	0.0982	0.0396	0	7.05	3.54	1.01	0.0942	-3.41	0.794	0.885	0.0523	1.09	0.0247	0.0527	0.79	0.369	104
C32_YM-155	1	0.996	1.03	1.02	1.08	1.05	1.03	1.1	1.06	0.981	0.941	1.02	0.908	0.638	0.595	0.514	0.372	1	0.996	1.03	1.02	1.08	1.05	1.03	1.1	1.06	0.981	0.941	1.02	0.908	0.638	0.595	0.514	0.372	0	6.86	1.41	1.04	0.374	-1.28	0.907	0.964	0.114	0.388	0.0164	0.077	0.903	0.217	99.2
CAL-85-1_YM-155	1	0.975	1.01	0.88	0.859	0.955	0.923	0.814	0.341	0.425	0.287	0.116	0.0276	0.0235	0.0259	0.0207	0.0315	1	0.975	1.01	0.88	0.859	0.955	0.923	0.814	0.341	0.425	0.287	0.116	0.0276	0.0235	0.0259	0.0207	0.0315	0	8.32	1.15	0.976	0.0184	-5.61	0.484	0.827	0.095	0.262	0.0407	0.0436	0.513	0.409	132
Hs 746T_YM-155	1	0.974	1.03	1.02	0.989	1.06	0.993	0.972	0.613	0.673	0.571	0.251	0.0287	0.0233	0.0224	0.0212	0.0261	1	0.974	1.03	1.02	0.989	1.06	0.993	0.972	0.613	0.673	0.571	0.251	0.0287	0.0233	0.0224	0.0212	0.0261	0	7.9	1.18	1.02	0.001	-7.21	0.589	0.866	0.0868	0.25	0.0336	0.0506	0.605	0.428	159
HSC-2_YM-155	1	1.02	1.02	1.03	1.02	1.04	1.03	0.97	0.182	0.41	0.24	0.0202	0.0214	0.0171	0.0149	0.0154	0.0195	1	1.02	1.02	1.03	1.02	1.04	1.03	0.97	0.182	0.41	0.24	0.0202	0.0214	0.0171	0.0149	0.0154	0.0195	0	8.53	7.08	1.02	0.0941	-3.41	0.501	0.707	0.0759	3.66	0.0416	0.0389	0.533	0.466	95.8
HT-144_YM-155	1	1.02	1.02	1.02	0.949	1.07	1.07	1.06	1.01	0.974	0.832	0.829	0.636	0.165	0.121	0.0561	0.0344	1	1.02	1.02	1.02	0.949	1.07	1.07	1.06	1.01	0.974	0.832	0.829	0.636	0.165	0.121	0.0561	0.0344	0	7.16	1.82	1.01	0.0186	-5.25	0.758	0.943	0.0515	0.333	0.0187	0.0464	0.757	0.383	240
VMRC-RCZ_YM-155	1	1.01	1.03	1.03	1.01	1.01	1	0.88	0.631	0.797	0.715	0.456	0.191	0.0916	0.0611	0.0529	0.0428	1	1.01	1.03	1.03	1.01	1.01	1	0.88	0.631	0.797	0.715	0.456	0.191	0.0916	0.0611	0.0529	0.0428	0	7.65	0.984	1.01	0.001	-5.36	0.637	0.867	0.118	0.231	0.0356	0.0738	0.648	0.394	126
MES-SA_YM-155	1	0.971	0.986	0.965	1.02	0.986	0.966	0.953	0.402	0.457	0.378	0.188	0.0552	0.0181	0.0148	0.0172	0.0191	1	0.971	0.986	0.965	1.02	0.986	0.966	0.953	0.402	0.457	0.378	0.188	0.0552	0.0181	0.0148	0.0172	0.0191	0	8.19	1.12	1.01	0.0118	-6.04	0.526	0.812	0.101	0.265	0.0428	0.0507	0.553	0.424	121
NCI-H1105_YM-155	1	0.741	0.88	0.892	0.988	0.809	0.865	0.895	0.429	0.713	0.498	0.0781	0.0181	0.0142	0.0164	0.0144	0.0174	1	0.741	0.88	0.892	0.988	0.809	0.865	0.895	0.429	0.713	0.498	0.0781	0.0181	0.0142	0.0164	0.0144	0.0174	0	7.9	1.35	0.881	0.001	-8.2	0.509	0.615	0.14	0.518	0.0504	0.0725	0.522	0.393	51.1
NCI-H322_YM-155	1	1.02	1.04	1.02	1.03	1.04	1.03	0.991	0.817	0.953	0.812	0.506	0.314	0.199	0.178	0.127	0.0805	1	1.02	1.04	1.02	1.03	1.04	1.03	0.991	0.817	0.953	0.812	0.506	0.314	0.199	0.178	0.127	0.0805	0	7.52	1.48	1.02	0.106	-3.18	0.708	0.95	0.0559	0.246	0.019	0.0362	0.716	0.371	274
OAW-42_YM-155	1	1	0.99	0.971	0.99	1.02	0.998	0.982	1.01	1.01	0.977	0.988	0.784	0.324	0.204	0.154	0.0753	1	1	0.99	0.971	0.99	1.02	0.998	0.982	1.01	1.01	0.977	0.988	0.784	0.324	0.204	0.154	0.0753	0	7.04	3.2	0.997	0.13	-2.93	0.797	0.989	0.0175	0.315	0.00755	0.0165	0.793	0.341	996
PSN1_YM-155	1	0.998	0.96	1.01	0.996	1.02	0.975	0.965	0.384	0.593	0.364	0.169	0.0523	0.0215	0.0208	0.0173	0.0309	1	0.998	0.96	1.01	0.996	1.02	0.975	0.965	0.384	0.593	0.364	0.169	0.0523	0.0215	0.0208	0.0173	0.0309	0	8.14	1.11	1.02	0.00607	-6.61	0.538	0.766	0.114	0.294	0.0476	0.0591	0.564	0.429	96.4
T-24_YM-155	1	0.942	0.997	0.951	0.989	0.958	0.967	0.951	0.983	0.971	0.929	0.987	0.755	0.0549	0.0371	0.0442	0.043	1	0.942	0.997	0.951	0.989	0.958	0.967	0.951	0.983	0.971	0.929	0.987	0.755	0.0549	0.0371	0.0442	0.043	0	7.13	7.96	0.969	0.042	-4.57	0.737	0.992	0.0273	3.2	0.00612	0.0122	0.739	0.389	1.87e+03
TE 441.T_YM-155	1	1.14	1.05	1.06	1.24	1.01	1.26	1.08	0.949	1.06	0.838	0.792	0.591	0.261	0.217	0.175	0.109	1	1.14	1.05	1.06	1.24	1.01	1.26	1.08	0.949	1.06	0.838	0.792	0.591	0.261	0.217	0.175	0.109	0	7.27	1.24	1.1	0.0868	-3.14	0.811	0.869	0.117	0.342	0.0329	0.0923	0.814	0.38	93.3
TT2609-C02_YM-155	1	1	0.991	1	1.02	1.03	1.01	0.975	1.02	1	0.955	0.762	0.476	0.037	0.029	0.0259	0.0264	1	1	0.991	1	1.02	1.03	1.01	0.975	1.02	1	0.955	0.762	0.476	0.037	0.029	0.0259	0.0264	0	7.25	2.49	1	0.0045	-7.58	0.726	0.981	0.0216	0.27	0.0103	0.0202	0.727	0.409	868
CAKI-1_YM-155	1	0.951	0.943	0.967	1.01	1	1	1.03	0.997	0.979	0.966	0.93	0.901	0.149	0.111	0.0729	0.0371	1	0.951	0.943	0.967	1.01	1	1	1.03	0.997	0.979	0.966	0.93	0.901	0.149	0.111	0.0729	0.0371	0	7.04	6.6	0.982	0.0729	-3.78	0.772	0.983	0.0222	0.931	0.00913	0.0184	0.768	0.376	786
COR-L105_YM-155	1	0.956	1	0.963	1.01	0.995	1.01	1.04	1.02	0.821	0.757	0.585	0.483	0.193	0.152	0.121	0.073	1	0.956	1	0.963	1.01	0.995	1.01	1.04	1.02	0.821	0.757	0.585	0.483	0.193	0.152	0.121	0.073	0	7.38	1.2	1	0.058	-3.67	0.711	0.962	0.0621	0.174	0.0172	0.0428	0.717	0.358	335
DMS-273_YM-155	1	0.843	0.825	0.895	1.07	0.965	0.998	0.883	0.514	0.808	0.52	0.271	0.157	0.115	0.0883	0.0612	0.0547	1	0.843	0.825	0.895	1.07	0.965	0.998	0.883	0.514	0.808	0.52	0.271	0.157	0.115	0.0883	0.0612	0.0547	0	7.81	1.15	0.938	0.0411	-4.36	0.577	0.733	0.143	0.388	0.0465	0.0762	0.592	0.375	60.1
ESS-1_YM-155	1	0.717	0.92	0.97	1.02	1.01	1.05	0.904	0.23		0.334	0.156	0.0365	0.0276	0.0258	0.0253	0.036	1	0.717	0.92	0.97	1.02	1.01	1.05	0.904	0.23		0.334	0.156	0.0365	0.0276	0.0258	0.0253	0.036	0	8.51	6.44	0.956	0.0916	-3.45	0.475	0.7	0.0803	4.04	0.0436	0.0435	0.529	0.433	71.7
G-402_YM-155	1	0.959	0.978	0.972	0.961	0.96	0.975	1.02	0.819	0.851	0.71	0.169	0.0271	0.0263	0.027	0.0173	0.0266	1	0.959	0.978	0.972	0.961	0.96	0.975	1.02	0.819	0.851	0.71	0.169	0.0271	0.0263	0.027	0.0173	0.0266	0	7.68	3.43	0.955	0.0186	-5.75	0.605	0.949	0.0283	0.606	0.016	0.023	0.617	0.427	418
Hs 294T_YM-155	1	1.01	0.999	1	1.02	1.01	0.982	0.996	0.922	0.925	0.898	0.627	0.222	0.0384	0.034	0.028	0.0331	1	1.01	0.999	1	1.02	1.01	0.982	0.996	0.922	0.925	0.898	0.627	0.222	0.0384	0.034	0.028	0.0331	0	7.42	2.59	0.989	0.0218	-5.5	0.685	0.986	0.0179	0.24	0.00875	0.0153	0.691	0.412	1.26e+03
JHH-6_YM-155	1	1	0.976	0.933	0.981	0.951	1.01	0.973	1.03	1.04	0.968	0.697	0.406	0.0566	0.048	0.0283	0.0268	1	1	0.976	0.933	0.981	0.951	1.01	0.973	1.03	1.04	0.968	0.697	0.406	0.0566	0.048	0.0283	0.0268	0	7.3	2.45	0.992	0.0196	-5.63	0.711	0.972	0.027	0.321	0.0125	0.0238	0.714	0.402	577
MFE-319_YM-155	1	0.73	0.972	1.02	1	1.07	1.04	0.88	0.213	0.377	0.261	0.119	0.0746	0.0343	0.0255	0.0201	0.0222	1	0.73	0.972	1.02	1	1.07	1.04	0.88	0.213	0.377	0.261	0.119	0.0746	0.0343	0.0255	0.0201	0.0222	0	8.54	5.69	0.978	0.115	-3.12	0.491	0.616	0.0774	2.86	0.0472	0.0442	0.522	0.433	63.4
MOLP-8_YM-155	1	0.977	1.31	1.17	1.01	1.04	1.08	1.1	0.364	0.432	0.255	0.109	0.0237	0.0186	0.0181	0.0194	0.0219	1	0.977	1.31	1.17	1.01	1.04	1.08	1.1	0.364	0.432	0.255	0.109	0.0237	0.0186	0.0181	0.0194	0.0219	0	8.34	1.62	1.11	0.0365	-4.77	0.552	0.621	0.102	0.542	0.0564	0.0584	0.585	0.49	74
NCI-H1339_YM-155	1	0.991	1.04	1.04	1.07	1.07	1.03	1.05	0.946	0.952	0.902	0.81	0.523	0.278	0.211	0.126	0.0671	1	0.991	1.04	1.04	1.07	1.07	1.03	1.05	0.946	0.952	0.902	0.81	0.523	0.278	0.211	0.126	0.0671	0	7.21	1.46	1.03	0.0717	-3.51	0.77	0.978	0.0414	0.171	0.0123	0.0331	0.771	0.358	543
OV7_YM-155	1		0.944	0.91	1.07	0.876	0.943	0.465		0.738	0.655	0.308	0.15	0.0501	0.0382	0.0264	0.0315	1		0.944	0.91	1.07	0.876	0.943	0.465		0.738	0.655	0.308	0.15	0.0501	0.0382	0.0264	0.0315	0	7.76	0.939	0.941	0.001	-5.53	0.546	0.609	0.224	0.454	0.0725	0.126	0.547	0.395	37.3
PLC-PRF-5_YM-155	1	1.04	1.02	1.02	1.03	1.01	1.01	0.986	0.993	0.997	0.978	0.837	0.314	0.087	0.0462	0.0558	0.0333	1	1.04	1.02	1.02	1.03	1.01	1.01	0.986	0.993	0.997	0.978	0.837	0.314	0.087	0.0462	0.0558	0.0333	0	7.31	3.49	1.01	0.0464	-4.43	0.729	0.996	0.0083	0.18	0.00454	0.00793	0.732	0.409	4.29e+03
SCC-9_YM-155	1	0.951	0.98	1.09	1.07	1.03	1.1	0.985	0.719	0.93	0.685	0.221	0.0458	0.0334	0.0302	0.0265	0.0331	1	0.951	0.98	1.09	1.07	1.03	1.1	0.985	0.719	0.93	0.685	0.221	0.0458	0.0334	0.0302	0.0265	0.0331	0	7.7	2.55	0.999	0.0202	-5.62	0.63	0.841	0.0574	0.734	0.03	0.044	0.644	0.442	134
SK-LMS-1_YM-155	1	0.927	1.02	0.942	0.991	1	1.02	0.956	0.839	0.809	0.63	0.239	0.0401	0.0169	0.0184	0.0136	0.0178	1	0.927	1.02	0.942	0.991	1	1.02	0.956	0.839	0.809	0.63	0.239	0.0401	0.0169	0.0184	0.0136	0.0178	0	7.72	2	0.974	0.001	-9.53	0.604	0.959	0.0335	0.27	0.0155	0.0233	0.617	0.426	515
SK-MEL-2_YM-155	1	1.43	1.08	1.08	1.19	0.949	1.17	1.37	0.886	1.1	0.894	0.8	0.477	0.253	0.159	0.108	0.0541	1	1.43	1.08	1.08	1.19	0.949	1.17	1.37	0.886	1.1	0.894	0.8	0.477	0.253	0.159	0.108	0.0541	0	7.31	1.32	1.14	0.043	-3.99	0.82	0.674	0.154	0.524	0.0515	0.131	0.824	0.433	46.1
JHH-2_YM-155	1	1	1.1	0.961	1	1.07	0.997	0.961	0.934	0.968	0.923	0.723	0.261	0.0721	0.0611	0.0563	0.067	1	1	1.1	0.961	1	1.07	0.997	0.961	0.934	0.968	0.923	0.723	0.261	0.0721	0.0611	0.0563	0.067	0	7.38	2.97	0.999	0.0546	-4.19	0.711	0.966	0.0269	0.449	0.0135	0.0236	0.715	0.404	486
A498_YM-155	1	1.12	1.08	1.16	1.1	0.924	0.883	1.07	0.998	0.974	1.11	0.963	1.09	1.05	0.868	0.844	0.433	1	1.12	1.08	1.16	1.1	0.924	0.883	1.07	0.998	0.974	1.11	0.963	1.09	1.05	0.868	0.844	0.433	0	6.05	2.12	1.04	0.001	-1.15	0.996	0.899	0.85	2.49	0.0246	2.03	0.981	0.165	15.5
HLF_YM-155	1	0.939	1.01	0.986	0.992	1.06	0.987	0.902	0.602	0.656	0.607	0.544	0.037	0.0211	0.0181	0.017	0.0212	1	0.939	1.01	0.986	0.992	1.06	0.987	0.902	0.602	0.656	0.607	0.544	0.037	0.0211	0.0181	0.017	0.0212	0	7.77	1.02	0.995	0.001	-5.96	0.603	0.762	0.142	0.306	0.0467	0.0835	0.612	0.411	79.6
JHH-1_YM-155	1	0.921	1	0.968	1.02	1.06	1.04	0.928	0.482	0.662	0.527	0.275	0.0739	0.0172	0.017	0.016	0.0178	1	0.921	1	0.968	1.02	1.06	1.04	0.928	0.482	0.662	0.527	0.275	0.0739	0.0172	0.017	0.016	0.0178	0	7.95	1.06	1.01	0.001	-6.67	0.573	0.777	0.124	0.287	0.046	0.0686	0.59	0.421	93.1
OAW-28_YM-155	1	1.02	0.98	0.921	0.977	0.994	0.95	0.93	0.78	0.843	0.757	0.69	0.518	0.413	0.286	0.268	0.201	1	1.02	0.98	0.921	0.977	0.994	0.95	0.93	0.78	0.843	0.757	0.69	0.518	0.413	0.286	0.268	0.201	0	7.2	0.71	0.99	0.0795	-2.38	0.732	0.972	0.156	0.123	0.0196	0.0917	0.737	0.28	270
OV56_YM-155	1	1.01	1.03	1.02	1.02	1.01	1.05	1	1.04	1.05	1.02	0.969	0.854	0.473	0.258	0.256	0.0971	1	1.01	1.03	1.02	1.02	1.01	1.05	1	1.04	1.05	1.02	0.969	0.854	0.473	0.258	0.256	0.0971	0	6.97	2.44	1.02	0.163	-2.58	0.838	0.983	0.0278	0.323	0.0101	0.0261	0.833	0.321	510
Panc 02.03_YM-155	1	0.949	0.942	0.961	0.999	0.99	0.999	0.926	0.967	0.964	0.954	0.942	0.44	0.189	0.145	0.136	0.0676	1	0.949	0.942	0.961	0.999	0.99	0.999	0.926	0.967	0.964	0.954	0.942	0.44	0.189	0.145	0.136	0.0676	0	7.24	4.83	0.97	0.129	-2.96	0.739	0.983	0.0163	1.05	0.00949	0.0164	0.739	0.359	722
SNU-475_YM-155	1	1.01	0.999	0.982	1.03	1.08	1.08	0.967	0.993	1.03	0.981	0.977	0.975	0.88	0.867	0.48	0.082	1	1.01	0.999	0.982	1.03	1.08	1.08	0.967	0.993	1.03	0.981	0.977	0.975	0.88	0.867	0.48	0.082	0	6.32	2.83	1	0.001	-3.12	0.928	0.969	0.055	0.714	0.0127	0.119	0.906	0.244	151
TOV-21G_YM-155	1	0.961	1.01	1	0.273		1.01	0.836	0.136	0.208	0.113	0.0776	0.0375	0.0205	0.0222	0.0251	0.0354	1	0.961	1.01	1	0.273		1.01	0.836	0.136	0.208	0.113	0.0776	0.0375	0.0205	0.0222	0.0251	0.0354	0	8.53	7.64	0.876	0.0673	-3.89	0.422	0	0.174	9.13	0.0808	0.0699	0.423	0.431	21.3
647-V_YM-155	1	0.902	1	0.971	1.02	1.02	0.968	0.881	0.22	0.522	0.432	0.146	0.0479	0.0433	0.0293	0.0278	0.043	1	0.902	1	0.971	1.02	1.02	0.968	0.881	0.22	0.522	0.432	0.146	0.0479	0.0433	0.0293	0.0278	0.043	0	8.27	1.06	1.01	0.0279	-4.97	0.518	0.58	0.161	0.376	0.0676	0.0759	0.546	0.422	51.9
8-MG-BA_YM-155	1	0.987	0.958	0.987	1.02	1.02	1.03	0.947	0.173	0.428	0.242	0.156	0.171	0.082	0.0415	0.0418	0.031	1	0.987	0.958	0.987	1.02	1.02	1.03	0.947	0.173	0.428	0.242	0.156	0.171	0.082	0.0415	0.0418	0.031	0	8.57	8.87	1	0.149	-2.75	0.516	0.759	0.108	6.84	0.0382	0.0357	0.548	0.43	96.7
A101D_YM-155	1	0.927	0.968	0.952	1.05	1.03	1.05	0.987	0.887	0.965	0.851	0.595	0.157	0.0398	0.0255	0.0226	0.0289	1	0.927	0.968	0.952	1.05	1.03	1.05	0.987	0.887	0.965	0.851	0.595	0.157	0.0398	0.0255	0.0226	0.0289	0	7.45	2.71	0.982	0.018	-5.78	0.672	0.96	0.029	0.435	0.0147	0.0249	0.679	0.416	456
A2058_YM-155	1	1.06	1.08	1.09	1.07	1.04	1.08	0.975	0.601	0.789	0.96	0.525	0.151	0.0292	0.0249	0.0245	0.0281	1	1.06	1.08	1.09	1.07	1.04	1.08	0.975	0.601	0.789	0.96	0.525	0.151	0.0292	0.0249	0.0245	0.0281	0	7.47	2.76	0.988	0.0184	-5.76	0.671	0.66	0.0825	1.31	0.043	0.0713	0.678	0.435	55
AsPC-1_YM-155	1	0.811	0.851	0.9	0.954	0.974	0.875	0.903	0.674	0.899	0.785	0.585	0.42	0.243	0.135	0.0649	0.0352	1	0.811	0.851	0.9	0.954	0.974	0.875	0.903	0.674	0.899	0.785	0.585	0.42	0.243	0.135	0.0649	0.0352	0	7.24	1.21	0.9	0.00673	-4.88	0.652	0.886	0.116	0.321	0.0275	0.0814	0.654	0.33	102
Caki-2_YM-155	1	1.04	1.06	1.02	1.05	1.01	1.05	1.03	1.04	0.987	0.981	0.993	0.907	1.03	0.265		0.166	1	1.04	1.06	1.02	1.05	1.01	1.05	1.03	1.04	0.987	0.981	0.993	0.907	1.03	0.265		0.166	0	6.67	10	1.01	0.166	-2.59	0.888	0.977	0.0919	10.3	0.0116	0.0416	0.914	0.267	215
CAL-27_YM-155	1	0.971	1.04	1.03	1.04	1.05	1	1.09	1.07	0.993	1	1.02	0.871	0.591	0.246	0.0894	0.0621	1	0.971	1.04	1.03	1.04	1.05	1	1.09	1.07	0.993	1	1.02	0.871	0.591	0.246	0.0894	0.0621	0	6.85	2.23	1.03	0.0434	-4.16	0.843	0.984	0.027	0.263	0.00972	0.0314	0.834	0.344	622
COLO-792_YM-155	1	1.11	0.992	1.01	1.02	0.876	0.909	0.876	0.802	0.95	0.853	0.562	0.288	0.0715	0.0474	0.0326	0.026	1	1.11	0.992	1.01	1.02	0.876	0.909	0.876	0.802	0.95	0.853	0.562	0.288	0.0715	0.0474	0.0326	0.026	0	7.41	2	0.962	0.021	-5.48	0.667	0.889	0.0616	0.492	0.0251	0.047	0.673	0.395	147
FTC-238_YM-155	1	0.77	0.933	0.974	0.989	1.04	1.03	0.771	0.342	0.435	0.32	0.243	0.0215	0.0125	0.0116	0.0114	0.0146	1	0.77	0.933	0.974	0.989	1.04	1.03	0.771	0.342	0.435	0.32	0.243	0.0215	0.0125	0.0116	0.0114	0.0146	0	8.26	1.17	0.976	0.0213	-5.41	0.498	0.669	0.132	0.375	0.0554	0.062	0.525	0.414	67.1
GMS-10_YM-155	1	0.934	0.977	1.03	1.06	1.08	1.02	0.959	0.792	1	0.939	0.166	0.0298	0.0227	0.0204	0.0155	0.0214	1	0.934	0.977	1.03	1.06	1.08	1.02	0.959	0.792	1	0.939	0.166	0.0298	0.0227	0.0204	0.0155	0.0214	0	7.61	6.82	0.985	0.0216	-5.53	0.642	0.91	0.0446	2.45	0.0213	0.0301	0.651	0.452	248
HMCB_YM-155	1	1.03	1.01	1.01	1.01	0.973	1.01	0.973	0.878	1.01	0.939	0.207	0.112	0.0357	0.0276	0.0238	0.023	1	1.03	1.01	1.01	1.01	0.973	1.01	0.973	0.878	1.01	0.939	0.207	0.112	0.0357	0.0276	0.0238	0.023	0	7.6	6.27	0.991	0.0436	-4.52	0.654	0.966	0.0256	1.3	0.0131	0.0187	0.663	0.44	622
huH-1_YM-155	1	1.1	1.08	1.09	1.11	1.05	1.06	1.03	1.07	1.01	1.04	1.02	0.932	0.656	0.66		0.457	1	1.1	1.08	1.09	1.11	1.05	1.06	1.03	1.07	1.01	1.04	1.02	0.932	0.656	0.66		0.457	0	6.94	1.62	1.06	0.463	-1.06	0.939	0.974	0.0882	0.42	0.0146	0.0579	0.961	0.187	85.8
IGR-39_YM-155	1	1.13	1.16	1.16	1.11	1.11	1.1	1.09	1.15	1.09	1.09	1.08	1.06	1.12	0.88	0.84	0.701	1	1.13	1.16	1.16	1.11	1.11	1.1	1.09	1.15	1.09	1.09	1.08	1.06	1.12	0.88	0.84	0.701	0	6.49	2.05	1.11	0.68	-0.479	1.06	0.97	0.161	1.08	0.0143	0.106	1.05	0.123	30.2
IST-MES1_YM-155	1	0.936	0.895	0.908	0.946	0.897	0.912	0.94	0.98	1.01	1	0.989	0.758	0.362	0.209	0.0968	0.0326	1	0.936	0.895	0.908	0.946	0.897	0.912	0.94	0.98	1.01	1	0.989	0.758	0.362	0.209	0.0968	0.0326	0	6.98	2.75	0.953	0.081	-3.6	0.763	0.958	0.0367	0.535	0.0148	0.0355	0.757	0.333	249
M059K_YM-155	1	0.975	1.02	0.973	1.02	1.05	0.99	0.849	0.761	1.02	0.98	0.538	0.0755	0.0197	0.0198	0.0145	0.014	1	0.975	1.02	0.973	1.02	1.05	0.99	0.849	0.761	1.02	0.98	0.538	0.0755	0.0197	0.0198	0.0145	0.014	0	7.48	5.22	0.969	0.022	-5.51	0.659	0.886	0.0304	3.41	0.0236	0.0375	0.666	0.429	170
PA-TU-8988T_YM-155	1	1.04	1.02	0.994	0.967	1.02	1.01	0.944	0.139	0.238	0.13	0.123	0.0387	0.0222	0.0192	0.0245	0.0298	1	1.04	1.02	0.994	0.967	1.02	1.01	0.944	0.139	0.238	0.13	0.123	0.0387	0.0222	0.0192	0.0245	0.0298	0	8.55	7.57	1.01	0.0778	-3.68	0.481	0.91	0.0441	2.19	0.0226	0.0211	0.515	0.459	325
SCaBER_YM-155	1	1	1	0.983	1.03	0.985	0.986	0.978	0.992	0.941	0.985	0.901	0.72	0.239	0.115		0.0492	1	1	1	0.983	1.03	0.985	0.986	0.978	0.992	0.941	0.985	0.901	0.72	0.239	0.115		0.0492	0	7.08	2.95	0.988	0.0599	-4.05	0.767	0.99	0.018	0.284	0.0076	0.021	0.807	0.332	912
SK-N-SH_YM-155	1	1.01	1.05	1.04	1.06	0.993	0.917	1.04	1	0.898	0.948	0.861	0.884	0.761	0.812	0.797	0.627	1	1.01	1.05	1.04	1.06	0.993	0.917	1.04	1	0.898	0.948	0.861	0.884	0.761	0.812	0.797	0.627	0	5.4	0.376	1.04	0.0584	-0.574	0.922	0.965	4.54	0.298	0.0379	2.28	0.923	0.117	26.6
TM-31_YM-155	1	1.03	1.06	1.06	1.06	1.06	1.04	1.02	1.07	0.993	0.953	1.01	1	0.0651	0.0611	0.0323	0.0252	1	1.03	1.06	1.06	1.06	1.06	1.04	1.02	1.07	0.993	0.953	1.01	1	0.0651	0.0611	0.0323	0.0252	0	7.04	10	1.03	0.0389	-4.68	0.801	0.982	0.0418	2.69	0.00968	0.0194	0.797	0.418	857
YH-13_YM-155	1	0.884	0.903	0.944	1.01	1.06	1.03	0.913	0.863	0.975	0.912	0.455	0.172	0.0669	0.032	0.0244	0.0231	1	0.884	0.903	0.944	1.01	1.06	1.03	0.913	0.863	0.975	0.912	0.455	0.172	0.0669	0.032	0.0244	0.0231	0	7.5	3.25	0.961	0.0417	-4.58	0.655	0.931	0.0341	0.811	0.0189	0.03	0.662	0.407	260
A673_YM-155	1	1.01	1.03	1.04	0.762	1.03	0.752	0.45	0.0979	0.128	0.0779	0.0347	0.0227	0.0139	0.0181	0.0211	0.0274	1	1.01	1.03	1.04	0.762	1.03	0.752	0.45	0.0979	0.128	0.0779	0.0347	0.0227	0.0139	0.0181	0.0211	0.0274	0	8.76	2.34	0.985	0.0343	-4.86	0.402	0.84	0.0509	0.562	0.033	0.027	0.442	0.439	193
DU-145_YM-155	1	1.03	1.06	0.988	1.05	1.06	1.1	0.993	0.475	0.647	0.422	0.135	0.0422	0.025	0.019	0.0186	0.0208	1	1.03	1.06	0.988	1.05	1.06	1.1	0.993	0.475	0.647	0.422	0.135	0.0422	0.025	0.019	0.0186	0.0208	0	8.07	1.21	1.05	0.001	-7.85	0.569	0.78	0.102	0.306	0.0445	0.0575	0.593	0.449	108
FADU_YM-155	1	1.04	1.03	1.02	1.04	1.07	1.03	0.912	1.01	1	0.97	0.856	0.095	0.0273	0.0296	0.0302	0.0265	1	1.04	1.03	1.02	1.04	1.07	1.03	0.912	1.01	1	0.97	0.856	0.095	0.0273	0.0296	0.0302	0.0265	0	7.38	6.13	1.01	0.0278	-5.17	0.711	0.976	0.0219	0.994	0.0111	0.0185	0.717	0.439	791
HCC4006_YM-155	1	1.08	1.15	1	0.941	1.12	1.12	1	0.926	0.937	0.787	0.743	0.404	0.0949	0.0799	0.0691	0.069	1	1.08	1.15	1	0.941	1.12	1.12	1	0.926	0.937	0.787	0.743	0.404	0.0949	0.0799	0.0691	0.069	0	7.36	1.5	1.04	0.0239	-4.92	0.732	0.901	0.074	0.33	0.0262	0.0582	0.737	0.403	156
Hs 683_YM-155	1	1.08	1.03	1.05	1.09	1.12	1.1	1.1	1.02	0.923	0.898	0.628	0.0725	0.03	0.0267	0.0189	0.0268	1	1.08	1.03	1.05	1.09	1.12	1.1	1.1	1.02	0.923	0.898	0.628	0.0725	0.03	0.0267	0.0189	0.0268	0	7.47	3.03	1.05	0.0101	-6.62	0.711	0.944	0.0302	0.594	0.0178	0.0293	0.718	0.455	366
Hs 729_YM-155	1	0.999	1.02	0.939	1.01	1.07	1.02	0.947	0.873	0.89	0.843	0.525	0.234	0.0386	0.0319	0.0176	0.0179	1	0.999	1.02	0.939	1.01	1.07	1.02	0.947	0.873	0.89	0.843	0.525	0.234	0.0386	0.0319	0.0176	0.0179	0	7.47	1.93	0.988	0.00441	-7.42	0.668	0.958	0.0373	0.278	0.0159	0.0287	0.675	0.411	422
HT-1080_YM-155	1	1.06	1.02	1	0.989	1.03	0.968	0.897	0.384	0.482	0.361	0.324	0.168	0.0373	0.0325	0.0356	0.0396	1	1.06	1.02	1	0.989	1.03	0.968	0.897	0.384	0.482	0.361	0.324	0.168	0.0373	0.0325	0.0356	0.0396	0	8.22	0.92	1.06	0.032	-4.6	0.551	0.807	0.125	0.226	0.0506	0.0609	0.579	0.415	107
JHH-5_YM-155	1	0.843	0.868	0.952	0.967	0.883	0.87	0.977	0.978	0.934	0.948	0.623	0.269	0.0942	0.0899	0.0699	0.0643	1	0.843	0.868	0.952	0.967	0.883	0.87	0.977	0.978	0.934	0.948	0.623	0.269	0.0942	0.0899	0.0699	0.0643	0	7.39	3.07	0.932	0.0758	-3.72	0.668	0.949	0.0347	0.623	0.0161	0.0278	0.672	0.37	284
JHUEM-1_YM-155	1	0.977	0.974	1.02	1.03	1.03	0.97	1.01	0.151	0.319	0.199	0.0337	0.0211	0.0131	0.0177	0.0161	0.0174	1	0.977	0.974	1.02	1.03	1.03	0.97	1.01	0.151	0.319	0.199	0.0337	0.0211	0.0131	0.0177	0.0161	0.0174	0	8.5	10	1	0.0793	-3.66	0.49	0.811	0.147	13.6	0.0328	0.0307	0.518	0.463	154
Mewo_YM-155	1	1.02	0.96	1.02	1.07	0.994	1.02	1.06	0.172	0.468	0.195	0.0627	0.0287	0.0196	0.0199	0.015	0.0214	1	1.02	0.96	1.02	1.07	0.994	1.02	1.06	0.172	0.468	0.195	0.0627	0.0287	0.0196	0.0199	0.015	0.0214	0	8.5	10	1.02	0.103	-3.28	0.511	0.652	0.207	19.4	0.0453	0.0424	0.538	0.465	79.2
MIA-PaCa-2_YM-155	1	1.04	1.05	1.06	0.986	1.03	1.04	1.04	0.864	0.853	0.775	0.506	0.172	0.0372	0.0348	0.0236	0.0263	1	1.04	1.05	1.06	0.986	1.03	1.04	1.04	0.864	0.853	0.775	0.506	0.172	0.0372	0.0348	0.0236	0.0263	0	7.54	1.63	1.02	0.001	-7.93	0.67	0.955	0.0423	0.225	0.0172	0.0311	0.679	0.423	416
SK-MES-1_YM-155	1	1.05	1.02	0.738	0.779	0.984	0.926	0.928	0.827	0.929	0.828	0.847	0.645	0.183	0.122	0.0496	0.0372	1	1.05	1.02	0.738	0.779	0.984	0.926	0.928	0.827	0.929	0.828	0.847	0.645	0.183	0.122	0.0496	0.0372	0	7.1	3.15	0.909	0.056	-4.15	0.702	0.845	0.0637	1.19	0.0274	0.0584	0.699	0.35	77
SK-N-DZ_YM-155	1	1.04	0.973	0.869	0.917	1.05	1.09	1.03	0.799	0.802	0.881	0.828	0.741	0.391	0.353	0.196	0.13	1	1.04	0.973	0.869	0.917	1.05	1.09	1.03	0.799	0.802	0.881	0.828	0.741	0.391	0.353	0.196	0.13	0	6.89	0.972	0.978	0.001	-3.07	0.773	0.87	0.254	0.35	0.0328	0.208	0.77	0.299	60.3
SW579_YM-155	1	1.07	1.05	1.01	1.02	1.07	1.07	0.994	0.706	0.789	0.707	0.598	0.103	0.0208	0.0186	0.017	0.0211	1	1.07	1.05	1.01	1.02	1.07	1.07	0.994	0.706	0.789	0.707	0.598	0.103	0.0208	0.0186	0.017	0.0211	0	7.61	1.28	1.02	0.001	-6.65	0.657	0.817	0.104	0.341	0.0372	0.0703	0.663	0.428	105
WM-115_YM-155	1	1.08	1.03	1.03	1.05	1.05	1.04	1.02	0.824	0.881	0.81	0.664	0.42	0.0808	0.0528	0.0341	0.029	1	1.08	1.03	1.03	1.05	1.05	1.04	1.02	0.824	0.881	0.81	0.664	0.42	0.0808	0.0528	0.0341	0.029	0	7.37	1.38	1.02	0.001	-6.16	0.709	0.93	0.0666	0.249	0.0222	0.0513	0.711	0.402	229
WM-266-4_YM-155	1	1.05	1.05	1.05	1.03	1.04	1.02	0.957	0.475	0.483	0.435	0.262	0.0527	0.0225	0.0224	0.0206	0.0268	1	1.05	1.05	1.05	1.03	1.04	1.02	0.957	0.475	0.483	0.435	0.262	0.0527	0.0225	0.0224	0.0206	0.0268	0	8.14	1.03	1.06	0.00601	-6.31	0.561	0.841	0.099	0.22	0.0418	0.0527	0.588	0.437	144
BT-20_YM-155	1	1.07	1	0.973	1	1.02	0.982	0.911	0.132	0.441	0.135	0.0441	0.0265	0.0207	0.0206	0.0225	0.0311	1	1.07	1	0.973	1	1.02	0.982	0.911	0.132	0.441	0.135	0.0441	0.0265	0.0207	0.0206	0.0225	0.0311	0	8.57	7.36	1.01	0.0921	-3.44	0.485	0.702	0.0817	4.35	0.0413	0.0386	0.52	0.459	94
CAL-54_YM-155	1	1.03	1.05	1.01	0.987	0.99	0.968	1.05	0.999	1	1.04	0.925	0.909	0.796	0.566	0.144	0.0322	1	1.03	1.05	1.01	0.987	0.99	0.968	1.05	0.999	1	1.04	0.925	0.909	0.796	0.566	0.144	0.0322	0	6.58	2.16	1	0.001	-4.21	0.87	0.973	0.0458	0.375	0.0122	0.0672	0.853	0.302	285
CAPAN-1_YM-155	1	1.14	1.17	0.995	1.05	1.09	1.05	1.03	1.07	1.11	0.892	0.811	0.264	0.0532	0.0327	0.0273	0.0286	1	1.14	1.17	0.995	1.05	1.09	1.05	1.03	1.07	1.11	0.892	0.811	0.264	0.0532	0.0327	0.0273	0.0286	0	7.36	2.85	1.06	0.0204	-5.6	0.75	0.936	0.0354	0.546	0.0192	0.0341	0.755	0.445	291
CHP-212_YM-155	1	0.95	0.95	0.984	1.02	0.945	1.07	0.997	1.04	0.87	0.923	0.719	0.571	0.165	0.155	0.116	0.084	1	0.95	0.95	0.984	1.02	0.945	1.07	0.997	1.04	0.87	0.923	0.719	0.571	0.165	0.155	0.116	0.084	0	7.24	1.82	0.987	0.0797	-3.56	0.738	0.945	0.0534	0.349	0.0184	0.0419	0.739	0.358	222
Hs 895.T_YM-155	1	1.07	1.11	1.06	1.05	1.09	1.11	1.06	1.16	0.975	1.04	0.956	0.975	1.04	1.07	0.926	0.6	1	1.07	1.11	1.06	1.05	1.09	1.11	1.06	1.16	0.975	1.04	0.956	0.975	1.04	1.07	0.926	0.6	0	6.25	10	1.05	0.598	-0.738	1.03	0.956	1.94	446	0.0157	0.432	1.02	0.12	18.8
KATOIII_YM-155	1	0.973	1.01	1.01	0.896	1.04	0.987	0.987	0.465	0.572	0.414	0.256	0.12	0.0273	0.0236	0.0216	0.0271	1	0.973	1.01	1.01	0.896	1.04	0.987	0.987	0.465	0.572	0.414	0.256	0.12	0.0273	0.0236	0.0216	0.0271	0	8.05	1.03	1.01	0.00486	-6.3	0.556	0.81	0.114	0.253	0.0439	0.0603	0.579	0.416	110
KMRC-2_YM-155	1	1.04	1.05	0.991	0.974	1.02	1.02	0.976	0.673	0.878	0.664	0.449	0.164	0.035	0.0316	0.0253	0.0298	1	1.04	1.05	0.991	0.974	1.02	1.02	0.976	0.673	0.878	0.664	0.449	0.164	0.035	0.0316	0.0253	0.0298	0	7.63	1.3	1	0.001	-6.86	0.639	0.876	0.0844	0.287	0.0302	0.0556	0.648	0.413	149
KNS-42_YM-155	1	0.922	0.926	0.93	0.859	0.965	0.976	0.749	0.994	0.998	0.944	0.954	0.902	0.0529	0.0348	0.0377	0.0312	1	0.922	0.926	0.93	0.859	0.965	0.976	0.749	0.994	0.998	0.944	0.954	0.902	0.0529	0.0348	0.0377	0.0312	0	7.05	10	0.935	0.0344	-4.86	0.725	0.923	0.0944	6.35	0.0188	0.0377	0.722	0.383	188
MPP-89_YM-155	1	1.17	1.06	1.26	1.1	1.13	1.15	1.18	1.11	1.22	1.14	1.19	0.943	0.805	0.561	0.349	0.124	1	1.17	1.06	1.26	1.1	1.13	1.15	1.18	1.11	1.22	1.14	1.19	0.943	0.805	0.561	0.349	0.124	0	6.6	1.41	1.14	0.00207	-2.77	0.983	0.929	0.143	0.401	0.023	0.193	0.97	0.317	100
NCI-H1693_YM-155	1	1.18	1.09	1.17	0.955	1.19	0.919	0.793	0.237	0.3	0.211	0.166	0.0606	0.0209	0.0216	0.0194	0.0279	1	1.18	1.09	1.17	0.955	1.19	0.919	0.793	0.237	0.3	0.211	0.166	0.0606	0.0209	0.0216	0.0194	0.0279	0	8.58	1.87	1.1	0.0718	-3.8	0.513	0.762	0.0738	0.52	0.0448	0.0402	0.551	0.474	120
Panc 04.03_YM-155	1	1.03	1.03	1.01	1.01	0.988	1.01	0.978	1.06	0.974	0.977	0.995	0.748	0.266	0.201	0.125	0.043	1	1.03	1.03	1.01	1.01	0.988	1.01	0.978	1.06	0.974	0.977	0.995	0.748	0.266	0.201	0.125	0.043	0	7.08	3.28	1.01	0.11	-3.17	0.794	0.978	0.0239	0.463	0.0109	0.0233	0.791	0.358	528
PE/CA-PJ49_YM-155	1	1.03	1.02	1.02	1.02	0.999	1.01	0.961	0.93	1.03	0.946	0.668	0.105	0.0366	0.03	0.0227	0.0298	1	1.03	1.02	1.02	1.02	0.999	1.01	0.961	0.93	1.03	0.946	0.668	0.105	0.0366	0.03	0.0227	0.0298	0	7.43	4.26	1	0.0269	-5.22	0.692	0.984	0.0146	0.571	0.00892	0.0148	0.698	0.43	1.22e+03
SK-MEL-24_YM-155	1	0.996	1.01	0.976	1.02	1	1.02	0.8	1.02	0.998	0.979	0.998	0.938	0.691	0.623	0.724	0.514	1	0.996	1.01	0.976	1.02	1	1.02	0.8	1.02	0.998	0.979	0.998	0.938	0.691	0.623	0.724	0.514	0	7.02	4.66	0.986	0.619	-0.692	0.904	0.931	0.101	3.03	0.0202	0.0415	0.902	0.159	25.1
SK-N-AS_YM-155	1	1.08	0.969	0.992	1.04	1.08	1.02	0.971	0.748	0.862	0.718	0.578	0.37	0.204	0.172	0.14	0.102	1	1.08	0.969	0.992	1.04	1.08	1.02	0.971	0.748	0.862	0.718	0.578	0.37	0.204	0.172	0.14	0.102	0	7.5	0.948	1.03	0.0574	-3.44	0.699	0.933	0.103	0.181	0.0259	0.0653	0.709	0.358	191
TE 617.T_YM-155	1	0.991	0.798	0.818	0.234	0.605	0.226	0.125	0.024	0.0441	0.0151	0.0272	0.0209	0.0105	0.0171	0.0215	0.0287	1	0.991	0.798	0.818	0.234	0.605	0.226	0.125	0.024	0.0441	0.0151	0.0272	0.0209	0.0105	0.0171	0.0215	0.0287	0	9.57	0.984	1.03	0.0121	-6.33	0.235	0.409	0.161	0.285	0.105	0.0444	0.294	0.368	52.1
YKG-1_YM-155	1	1.03	1.02	1.02	1.02	1.03	0.986	0.955	0.292	0.318	0.255	0.187	0.101	0.0299	0.0321	0.0259	0.0395	1	1.03	1.02	1.02	1.02	1.03	0.986	0.955	0.292	0.318	0.255	0.187	0.101	0.0299	0.0321	0.0259	0.0395	0	8.51	5.23	1.02	0.121	-3.05	0.519	0.831	0.049	1.92	0.0322	0.0302	0.55	0.44	146
BL-70_YM-155	1	0.99	1.01	0.752	0.0733	0.3	0.0728	0.0527	0.0505	0.0535	0.0405	0.0409	0.0343	0.0226	0.027	0.0265	0.0308	1	0.99	1.01	0.752	0.0733	0.3	0.0728	0.0527	0.0505	0.0535	0.0405	0.0409	0.0343	0.0226	0.027	0.0265	0.0308	0	9.83	8.26	0.999	0.0626	-4	0.203	0.762	0.0657	9.7	0.0406	0.0203	0.269	0.379	158
COR-L95_YM-155	1	1.06	0.899	1.05	0.981	1.05	1.04	1.03	0.92	1.11	1.06	0.97	0.92	0.612	0.442	0.293	0.0523	1	1.06	0.899	1.05	0.981	1.05	1.04	1.03	0.92	1.11	1.06	0.97	0.92	0.612	0.442	0.293	0.0523	0	6.67	1.46	1.02	0.001	-3.36	0.864	0.93	0.121	0.399	0.0213	0.143	0.853	0.301	106
D-283MED_YM-155	1	0.998	0.951	1	0.986	1.04	0.974	0.905	0.473	0.522	0.5	0.103	0.0725	0.0579	0.059	0.041	0.0482	1	0.998	0.951	1	0.986	1.04	0.974	0.905	0.473	0.522	0.5	0.103	0.0725	0.0579	0.059	0.041	0.0482	0	8.13	1.1	1.01	0.0274	-4.97	0.548	0.818	0.105	0.266	0.0423	0.0531	0.573	0.415	115
HL-60_YM-155	1	1.02	1.01	0.986	0.812	1.03	0.799	0.624	0.088	0.0969	0.0795	0.046	0.0284	0.0236	0.0232	0.0199	0.022	1	1.02	1.01	0.986	0.812	1.03	0.799	0.624	0.088	0.0969	0.0795	0.046	0.0284	0.0236	0.0232	0.0199	0.022	0	8.66	3.16	0.967	0.0347	-4.85	0.417	0.875	0.038	0.815	0.027	0.0239	0.453	0.442	245
HuP-T3_YM-155	1	0.955	0.934	0.89	0.927	0.93	0.811	0.902	0.603	0.718	0.618	0.412	0.147	0.0377	0.029	0.0233	0.0336	1	0.955	0.934	0.89	0.927	0.93	0.811	0.902	0.603	0.718	0.618	0.412	0.147	0.0377	0.029	0.0233	0.0336	0	7.69	1.08	0.925	0.001	-6.07	0.578	0.87	0.107	0.253	0.0322	0.0613	0.587	0.374	129
K052_YM-155	1	0.98	0.962	0.938	1.02	0.979	1.06	0.958	0.999	0.848	0.922	0.766	0.742	0.547	0.388	0.185	0.0819	1	0.98	0.962	0.938	1.02	0.979	1.06	0.958	0.999	0.848	0.922	0.766	0.742	0.547	0.388	0.185	0.0819	0	6.82	1.07	0.982	0.001	-3.08	0.794	0.963	0.127	0.209	0.0169	0.113	0.787	0.294	209
MEC-1_YM-155	1	1.11	0.961	1.14	0.762	1.01	0.632	0.482	0.113	0.186	0.107	0.0855	0.0607	0.0258	0.0288	0.0361	0.0352	1	1.11	0.961	1.14	0.762	1.01	0.632	0.482	0.113	0.186	0.107	0.0855	0.0607	0.0258	0.0288	0.0361	0.0352	0	8.83	1.57	1.03	0.0502	-4.31	0.415	0.747	0.0838	0.414	0.0493	0.037	0.457	0.434	114
NCI-H1092_YM-155	1	1.24	1.32	1.2	1.15	1.25	1.23	1.12	1.35	0.978	1.23	0.971	0.819	0.454	0.233	0.167	0.0726	1	1.24	1.32	1.2	1.15	1.25	1.23	1.12	1.35	0.978	1.23	0.971	0.819	0.454	0.233	0.167	0.0726	0	7.04	1.61	1.19	0.0685	-3.45	0.932	0.842	0.101	0.496	0.0345	0.107	0.928	0.414	80.2
NCI-H2171_YM-155	1	1.15	1.29	1.18	0.742	1	0.677	0.69	0.156	0.203	0.0757	0.109	0.0253	0.0173	0.0158	0.0182	0.0254	1	1.15	1.29	1.18	0.742	1	0.677	0.69	0.156	0.203	0.0757	0.109	0.0253	0.0173	0.0158	0.0182	0.0254	0	8.77	1.18	1.13	0.0194	-5.64	0.447	0.572	0.126	0.355	0.075	0.0564	0.493	0.474	72.8
NCI-H2196_YM-155	1	1.18	1.12	1.16	1.2	1.13	1.24	1.09	0.511	0.737	0.548	0.263	0.141	0.0382	0.032	0.0308	0.0295	1	1.18	1.12	1.16	1.2	1.13	1.24	1.09	0.511	0.737	0.548	0.263	0.141	0.0382	0.032	0.0308	0.0295	0	7.99	1.05	1.16	0.0038	-6.26	0.649	0.697	0.134	0.309	0.0581	0.0834	0.674	0.48	77.5
NH-6_YM-155	1	0.952	0.987	0.998	1.03	0.882	0.938	0.956	0.425	0.669	0.487	0.342	0.172	0.0631	0.0619	0.0416	0.041	1	0.952	0.987	0.998	1.03	0.882	0.938	0.956	0.425	0.669	0.487	0.342	0.172	0.0631	0.0619	0.0416	0.041	0	7.94	0.833	1.01	0.001	-5.34	0.571	0.78	0.162	0.24	0.053	0.0874	0.591	0.391	80.6
OCI-M1_YM-155	1	1.03	0.989	1.02	1.07	1.05	0.973	0.997	0.998	0.945	0.979	0.827	0.616	0.449	0.431	0.374	0.29	1	1.03	0.989	1.02	1.07	1.05	0.973	0.997	0.998	0.945	0.979	0.827	0.616	0.449	0.431	0.374	0.29	0	7.26	1.67	1.01	0.334	-1.56	0.825	0.979	0.0503	0.276	0.0123	0.0287	0.826	0.266	287
SIG-M5_YM-155	1	1.11	1.01	1.08	0.995	1.02	1.04	1.08	0.896	0.798	0.86	0.3	0.0699	0.0268	0.0226	0.011	0.0129	1	1.11	1.01	1.08	0.995	1.02	1.04	1.08	0.896	0.798	0.86	0.3	0.0699	0.0268	0.0226	0.011	0.0129	0	7.61	2.62	1.02	0.00899	-6.79	0.656	0.895	0.0453	0.606	0.0243	0.0371	0.667	0.449	204
TF-1_YM-155	1	1.02	0.994	0.978	0.918	0.976	0.965	0.883	0.84	0.958	1	0.963	0.877	0.53	0.407	0.308	0.223	1	1.02	0.994	0.978	0.918	0.976	0.965	0.883	0.84	0.958	1	0.963	0.877	0.53	0.407	0.308	0.223	0	6.93	2.66	0.962	0.274	-1.86	0.82	0.949	0.0553	0.787	0.0169	0.0441	0.815	0.259	111
786-0_YM-155	1	1	0.996	1	1.01	1.03	1.03	1.01	1.01	0.99	0.946	0.95	0.767	0.0579	0.0369	0.035	0.0266	1	1	0.996	1	1.01	1.03	1.03	1.01	1.01	0.99	0.946	0.95	0.767	0.0579	0.0369	0.035	0.0266	0	7.12	6.36	0.998	0.031	-5.01	0.759	0.99	0.0171	1.23	0.00688	0.0138	0.759	0.403	1.6e+03
A4-Fuk_YM-155	1	1.09	0.851	0.972	1.01	0.965	0.984	0.922	0.294	0.465	0.369	0.169	0.0563	0.0251	0.025	0.0225	0.027	1	1.09	0.851	0.972	1.01	0.965	0.984	0.922	0.294	0.465	0.369	0.169	0.0563	0.0251	0.025	0.0225	0.027	0	8.27	1.12	1.01	0.0241	-5.21	0.516	0.67	0.135	0.35	0.0579	0.0647	0.544	0.425	68.5
HCT-15_YM-155	1	1.1	1.08	1.05	1.04	1.08	1.06	1.03	1.09	1.03	1.01	1	0.952	0.472	0.33	0.201	0.126	1	1.1	1.08	1.05	1.04	1.08	1.06	1.03	1.09	1.03	1.01	1	0.952	0.472	0.33	0.201	0.126	0	6.95	2.73	1.05	0.177	-2.48	0.868	0.969	0.0338	0.501	0.0135	0.0339	0.862	0.33	289
HEL 92.1.7_YM-155	1	0.92	0.878	0.916	0.865	0.881	0.922	0.908	0.873	0.948	1.01	0.942	0.851	0.637	0.346	0.214	0.114	1	0.92	0.878	0.916	0.865	0.881	0.922	0.908	0.873	0.948	1.01	0.942	0.851	0.637	0.346	0.214	0.114	0	6.76	2.31	0.923	0.124	-2.86	0.787	0.964	0.0485	0.489	0.0137	0.0491	0.778	0.271	185
JHOS-2_YM-155	1	0.999	1.01	1	0.904	1	0.932	0.865	0.186	0.218	0.143	0.122	0.0973	0.0317	0.0262	0.0235	0.0306	1	0.999	1.01	1	0.904	1	0.932	0.865	0.186	0.218	0.143	0.122	0.0973	0.0317	0.0262	0.0235	0.0306	0	8.55	5.52	0.98	0.0853	-3.55	0.473	0.91	0.0351	1.26	0.0226	0.0211	0.506	0.437	298
K-562_YM-155	1	1.05	1	1.03	0.915	1.02	0.926	0.804	0.137	0.183	0.157	0.0791	0.0344	0.0151	0.0165	0.0188	0.0219	1	1.05	1	1.03	0.915	1.02	0.926	0.804	0.137	0.183	0.157	0.0791	0.0344	0.0151	0.0165	0.0188	0.0219	0	8.59	5.16	0.995	0.0639	-3.97	0.46	0.904	0.0334	1.29	0.0231	0.0215	0.495	0.453	308
NCI-H1341_YM-155	1	1.09	0.992	0.988	1.12	1.08	1.01	1	0.51	0.638	0.497	0.315	0.0958	0.0186	0.0189	0.0164	0.0205	1	1.09	0.992	0.988	1.12	1.08	1.01	1	0.51	0.638	0.497	0.315	0.0958	0.0186	0.0189	0.0164	0.0205	0	7.99	1.01	1.06	0.001	-6.45	0.593	0.801	0.118	0.251	0.046	0.067	0.612	0.436	109
NCI-H1568_YM-155	1	0.908	0.903	0.919	0.89	0.837	0.875	0.802	0.473	0.52	0.491	0.289	0.109	0.0319	0.0268	0.0262	0.0284	1	0.908	0.903	0.919	0.89	0.837	0.875	0.802	0.473	0.52	0.491	0.289	0.109	0.0319	0.0268	0.0262	0.0284	0	8.02	0.837	0.942	0.001	-5.65	0.52	0.884	0.117	0.176	0.0376	0.057	0.537	0.369	153
NCI-H1703_YM-155	1	1.02	1.01	0.993	1	1.05	0.995	0.933	0.797	0.829	0.769	0.424	0.0504	0.0188	0.0158	0.0143	0.0166	1	1.02	1.01	0.993	1	1.05	0.995	0.933	0.797	0.829	0.769	0.424	0.0504	0.0188	0.0158	0.0143	0.0166	0	7.58	2.05	0.979	0.001	-9.34	0.635	0.916	0.0484	0.408	0.022	0.0358	0.644	0.425	238
NCI-H838_YM-155	1	1.02	1.02	1.01	1.02	1.03	1.01	1	0.708	0.828	0.705	0.717	0.551	0.115	0.0237	0.0263	0.0207	1	1.02	1.02	1.01	1.02	1.03	1.01	1	0.708	0.828	0.705	0.717	0.551	0.115	0.0237	0.0263	0.0207	0	7.33	1.16	0.992	0.001	-5.11	0.698	0.821	0.136	0.351	0.0368	0.101	0.695	0.387	82.7
TE-11_YM-155	1	0.975	0.992	0.979	0.946	0.988	0.983	1.01	1	0.952	0.953	0.972	0.891	0.29	0.186	0.119	0.0599	1	0.975	0.992	0.979	0.946	0.988	0.983	1.01	1	0.952	0.953	0.972	0.891	0.29	0.186	0.119	0.0599	0	7.01	4.83	0.98	0.117	-3.09	0.787	0.985	0.0185	0.607	0.00871	0.0179	0.782	0.346	739
Daudi_YM-155	1	1.18	1.22	1.03	0.249		0.233	0.182	0.0664	0.0865	0.0667	0.0342	0.016	0.00941	0.014	0.0155	0.0202	1	1.18	1.22	1.03	0.249		0.233	0.182	0.0664	0.0865	0.0667	0.0342	0.016	0.00941	0.014	0.0155	0.0202	0	9.72	5.85	1.13	0.0677	-3.88	0.254	0.752	0.0414	1.77	0.0489	0.0253	0.339	0.452	152
HH_YM-155	1	0.918	1.12	0.947	0.927	0.845	0.985	0.773	0.438	0.575	0.47	0.335	0.168	0.0425	0.0347	0.027	0.0273	1	0.918	1.12	0.947	0.927	0.845	0.985	0.773	0.438	0.575	0.47	0.335	0.168	0.0425	0.0347	0.027	0.0273	0	8.06	0.761	1.01	0.001	-5.19	0.546	0.801	0.164	0.206	0.0554	0.0829	0.567	0.388	92.3
HT-1197_YM-155	1	0.975	1.02	0.955	0.932	0.991	0.948	0.878	0.118	0.353	0.124	0.0383	0.0222	0.0127	0.013	0.015	0.0173	1	0.975	1.02	0.955	0.932	0.991	0.948	0.878	0.118	0.353	0.124	0.0383	0.0222	0.0127	0.013	0.015	0.0173	0	8.57	7.14	0.974	0.0739	-3.76	0.461	0.789	0.0651	3.29	0.0339	0.0317	0.495	0.448	135
LUDLU-1_YM-155	1	0.992	0.959	0.928	1.02	0.977	0.898	0.995	1.04	1.02	1.03	0.989	1.03	0.835	0.756	0.487	0.192	1	0.992	0.959	0.928	1.02	0.977	0.898	0.995	1.04	1.02	1.03	0.989	1.03	0.835	0.756	0.487	0.192	0	6.32	1.8	0.99	0.001	-2.26	0.908	0.966	0.141	0.533	0.0141	0.228	0.891	0.22	111
NCI-H146_YM-155	1	1.12	0.983	0.957	0.838	1.07	0.781	0.59	0.137	0.161	0.0861	0.0766	0.0351	0.0163	0.0221	0.0197	0.0293	1	1.12	0.983	0.957	0.838	1.07	0.781	0.59	0.137	0.161	0.0861	0.0766	0.0351	0.0163	0.0221	0.0197	0.0293	0	8.69	2.29	0.996	0.0433	-4.53	0.429	0.839	0.0529	0.561	0.0333	0.0285	0.466	0.441	184
NCI-H1915_YM-155	1	0.966	0.98	0.917	0.907	1.01	0.866	0.813	0.234	0.329	0.215	0.165	0.0689	0.0343	0.0264	0.0312	0.0349	1	0.966	0.98	0.917	0.907	1.01	0.866	0.813	0.234	0.329	0.215	0.165	0.0689	0.0343	0.0264	0.0312	0.0349	0	8.5	1.81	0.974	0.0745	-3.75	0.475	0.806	0.0752	0.493	0.0382	0.0359	0.506	0.412	121
NCI-H1944_YM-155	1	0.992	1.01	0.984	1.03	1.02	1.02	0.986	0.998	0.958	0.942	0.897	0.584	0.0819	0.0732	0.0474	0.031	1	0.992	1.01	0.984	1.03	1.02	1.02	0.986	0.998	0.958	0.942	0.897	0.584	0.0819	0.0732	0.0474	0.031	0	7.17	3.61	0.993	0.0383	-4.7	0.745	0.986	0.0153	0.484	0.00865	0.017	0.745	0.393	1.03e+03
NCI-H520_YM-155	1	1.01	1.03	0.947	0.957	1.05	1.02	1.02	0.87	0.922	0.864	0.601	0.28	0.161	0.141	0.116	0.129	1	1.01	1.03	0.947	0.957	1.05	1.02	1.02	0.87	0.922	0.864	0.601	0.28	0.161	0.141	0.116	0.129	0	7.46	2.16	0.989	0.12	-3.05	0.707	0.965	0.0362	0.341	0.0146	0.0256	0.713	0.368	387
NCI-H522_YM-155	1	1.17	1.16	1.05	1.01	1.01	0.992	0.948	0.138	0.215	0.134	0.0652	0.0406	0.0254	0.024	0.0241	0.0331	1	1.17	1.16	1.05	1.01	1.01	0.992	0.948	0.138	0.215	0.134	0.0652	0.0406	0.0254	0.024	0.0241	0.0331	0	8.56	6.57	1.06	0.0696	-3.84	0.496	0.871	0.0438	1.94	0.0276	0.0258	0.533	0.488	245
PE/CA-PJ41 (clone D2)_YM-155	1	0.962	0.95	0.992	1.01	0.975	1.01	0.991	0.888	0.795	0.759	0.496	0.125	0.0619	0.0534	0.0363	0.0395	1	0.962	0.95	0.992	1.01	0.975	1.01	0.991	0.888	0.795	0.759	0.496	0.125	0.0619	0.0534	0.0363	0.0395	0	7.55	1.8	0.974	0.0203	-5.52	0.646	0.959	0.0387	0.251	0.0157	0.0272	0.655	0.402	434
PE/CA-PJ15_YM-155	1	0.983	0.99	0.959	0.996	0.965	1	0.939	0.941	0.97	0.913	0.675	0.0437	0.0308	0.0293	0.0218	0.0278	1	0.983	0.99	0.959	0.996	0.965	1	0.939	0.941	0.97	0.913	0.675	0.0437	0.0308	0.0293	0.0218	0.0278	0	7.44	6.04	0.97	0.0247	-5.34	0.668	0.988	0.0147	1.33	0.0075	0.0124	0.676	0.423	1.62e+03
RVH-421_YM-155	1	0.993	1.04	0.978	0.989	1.03	1.02	1.02	1.03	0.97	0.976	1	0.962	0.987	0.901	0.623	0.266	1	0.993	1.04	0.978	0.989	1.03	1.02	1.02	1.03	0.97	0.976	1	0.962	0.987	0.901	0.623	0.266	0	6.23	2.54	1	0.0715	-1.91	0.946	0.992	0.061	0.484	0.00643	0.125	0.928	0.19	367
Set-2_YM-155	1	0.995	1.01	0.98	1.08	1.03	1.11	1.11	1.05	0.986	0.969	0.974	0.944	0.84	0.744	0.46	0.157	1	0.995	1.01	0.98	1.08	1.03	1.11	1.11	1.05	0.986	0.969	0.974	0.944	0.84	0.744	0.46	0.157	0	6.38	1.57	1.02	0.001	-2.26	0.924	0.961	0.158	0.457	0.0158	0.232	0.908	0.241	113
SNU-16_YM-155	1	0.937	0.962	1.12	0.977	1.07	1	0.999	0.932	1.03	1.02	0.965	0.65	0.234	0.184	0.0971	0.0692	1	0.937	0.962	1.12	0.977	1.07	1	0.999	0.932	1.03	1.02	0.965	0.65	0.234	0.184	0.0971	0.0692	0	7.13	3.15	1.01	0.108	-3.2	0.781	0.952	0.0346	0.701	0.0161	0.0335	0.78	0.365	255
TOV-112D_YM-155	1	0.965	1.02	0.995	0.964	1.02	0.936	0.921	0.294	0.633	0.358	0.0612	0.0339	0.0229	0.0214	0.0191	0.025	1	0.965	1.02	0.995	0.964	1.02	0.936	0.921	0.294	0.633	0.358	0.0612	0.0339	0.0229	0.0214	0.0191	0.025	0	8.2	1.1	1.02	0.001	-7.69	0.52	0.644	0.14	0.352	0.0594	0.0703	0.547	0.434	65.7
DB_YM-155	1	0.993	0.956	0.895	0.934	0.943	0.866	0.744	0.344	0.386	0.347	0.283	0.176	0.0239	0.0203	0.022	0.0268	1	0.993	0.956	0.895	0.934	0.943	0.866	0.744	0.344	0.386	0.347	0.283	0.176	0.0239	0.0203	0.022	0.0268	0	8.31	0.803	1.01	0.0124	-5.26	0.498	0.846	0.126	0.177	0.0491	0.0563	0.527	0.387	129
HCC1419_YM-155	1	0.994	0.964	0.99	1.06	0.988	1.01	1.05	0.982	1.04	0.973	0.951	0.948	0.793	0.688	0.492	0.238	1	0.994	0.964	0.99	1.06	0.988	1.01	1.05	0.982	1.04	0.973	0.951	0.948	0.793	0.688	0.492	0.238	0	6.35	1.27	1.01	0.001	-1.9	0.904	0.984	0.164	0.262	0.0106	0.205	0.892	0.216	227
HCC-56_YM-155	1	1.02	0.943	0.954	1	0.972	0.92	0.975	1.02	1.03	0.978	0.999	0.955	1.05	0.952	0.871	0.575	1	1.02	0.943	0.954	1	0.972	0.92	0.975	1.02	1.03	0.978	0.999	0.955	1.05	0.952	0.871	0.575	0	6.08	3.1	0.986	0.348	-0.798	0.966	0.981	0.571	3.9	0.0103	1.1	0.954	0.104	38.3
NCI-H2110_YM-155	1	0.966	1.02	0.981	1.01	0.985	1.01	0.952	0.993	1	0.897	0.853	0.669	0.307	0.241	0.108	0.0391	1	0.966	1.02	0.981	1.01	0.985	1.01	0.952	0.993	1	0.897	0.853	0.669	0.307	0.241	0.108	0.0391	0	7.06	1.65	0.992	0.0511	-3.89	0.77	0.979	0.038	0.198	0.0113	0.0336	0.767	0.342	533
PE/CA-PJ34 (clone C12)_YM-155	1	1.04	1.03	0.994	1.01	1.04	1.01	0.995	1.03	0.967	0.964	0.848	0.155	0.0401	0.0368	0.0274	0.0281	1	1.04	1.03	0.994	1.01	1.04	1.01	0.995	1.03	0.967	0.964	0.848	0.155	0.0401	0.0368	0.0274	0.0281	0	7.36	5.07	1.01	0.0316	-4.98	0.714	0.991	0.0121	0.398	0.00677	0.0113	0.718	0.429	2.05e+03
AsPC-1_YM-155	1	1.05	1.08	1.08	1.09	1.17	1.12	1.09	0.937	0.97	0.89	0.664	0.361	0.104	0.0561	0.0266	0.0246	1	1.05	1.08	1.08	1.09	1.17	1.12	1.09	0.937	0.97	0.89	0.664	0.361	0.104	0.0561	0.0266	0.0246	0	7.39	1.59	1.07	0.001	-7.04	0.743	0.953	0.0453	0.228	0.0179	0.0376	0.749	0.43	377
SNU-387_YM-155	1	1.05	1.01	0.993	1.02	1.03	1.02	1.01	0.865	0.914	0.821	0.645	0.388	0.211	0.182	0.139	0.126	1	1.05	1.01	0.993	1.02	1.03	1.02	1.01	0.865	0.914	0.821	0.645	0.388	0.211	0.182	0.139	0.126	0	7.42	1.41	1.01	0.111	-3.06	0.725	0.976	0.0432	0.172	0.0133	0.0288	0.731	0.354	501
SNU-503_YM-155	1	0.994	0.967	1.01	0.957	1	1.09	1.08	0.943	0.9	0.964	0.954	0.943	0.816	0.733	0.625	0.606	1	0.994	0.967	1.01	0.957	1	1.09	1.08	0.943	0.9	0.964	0.954	0.943	0.816	0.733	0.625	0.606	0	6.72	1.28	0.997	0.545	-0.754	0.921	0.964	0.239	0.587	0.0165	0.114	0.917	0.138	37.5
SNU-869_YM-155	1	0.987	0.935	0.874	0.986	0.988	0.949	0.844	0.656	0.759	0.54	0.315	0.131	0.0511	0.0552	0.0334	0.0463	1	0.987	0.935	0.874	0.986	0.988	0.949	0.844	0.656	0.759	0.54	0.315	0.131	0.0511	0.0552	0.0334	0.0463	0	7.77	1.11	0.959	0.00268	-6.3	0.582	0.915	0.0794	0.202	0.0265	0.0455	0.597	0.386	207
SNU-C1_YM-155	1	1.12	1.08	0.996	0.994	1.08	1.02	0.909	1.05	0.919	1.04	0.944	0.836	0.502	0.379	0.283	0.103	1	1.12	1.08	0.996	0.994	1.08	1.02	0.909	1.05	0.919	1.04	0.944	0.836	0.502	0.379	0.283	0.103	0	6.88	1.5	1.03	0.113	-2.69	0.846	0.931	0.0973	0.389	0.0215	0.0914	0.839	0.306	113
SW1990_YM-155	1	1.03	1.08	0.958	1.06	1.05	1.09	1.05	0.812	0.812	0.709	0.451	0.177	0.0333	0.0185	0.0175	0.018	1	1.03	1.08	0.958	1.06	1.05	1.09	1.05	0.812	0.812	0.709	0.451	0.177	0.0333	0.0185	0.0175	0.018	0	7.62	1.39	1.03	0.001	-7.22	0.66	0.928	0.0595	0.231	0.0229	0.041	0.669	0.429	272
SW948_YM-155	1	1.15	0.945	0.978	1.12	1.03	0.918	1.05	1.19	0.709	0.95	0.923	0.929	0.743	0.5	0.467	0.39	1	1.15	0.945	0.978	1.12	1.03	0.918	1.05	1.19	0.709	0.95	0.923	0.929	0.743	0.5	0.467	0.39	0	6.74	1.12	1.02	0.279	-1.42	0.888	0.799	0.424	0.747	0.0402	0.302	0.882	0.233	17.9
TE-15_YM-155	1	1.08	1.08	1.05	1.07	1.08	1.12	1.06	0.964	0.923	0.921	0.846	0.6	0.106	0.092	0.061	0.0444	1	1.08	1.08	1.05	1.07	1.08	1.12	1.06	0.964	0.923	0.921	0.846	0.6	0.106	0.092	0.061	0.0444	0	7.2	2.2	1.04	0.0309	-4.91	0.771	0.931	0.0467	0.453	0.0202	0.0437	0.771	0.404	218
UM-UC-1_YM-155	1	1.06	0.947	1.01	1.04	1.04	1.03	1.03	0.893	0.973	0.914	0.0964	0.0461	0.0348	0.033	0.026	0.0323	1	1.06	0.947	1.01	1.04	1.04	1.03	1.03	0.893	0.973	0.914	0.0964	0.0461	0.0348	0.033	0.026	0.0323	0	7.66	7.13	1	0.0342	-4.87	0.647	0.963	0.029	1.39	0.0137	0.0194	0.66	0.457	616
WM-88_YM-155	1	0.972	1.02	1.01	0.981	0.985	1.03	1.01	0.995	0.941	0.941	0.797	0.406	0.168	0.111	0.0646	0.0555	1	0.972	1.02	1.01	0.981	0.985	1.03	1.01	0.995	0.941	0.941	0.797	0.406	0.168	0.111	0.0646	0.0555	0	7.28	2.41	0.996	0.0692	-3.84	0.733	0.991	0.0164	0.19	0.00712	0.0139	0.735	0.38	1.59e+03
WM-983B_YM-155	1	0.958	0.943	0.946	0.983	1	0.97	0.973	0.248	0.379	0.217	0.14	0.121	0.0969	0.0825	0.067	0.065	1	0.958	0.943	0.946	0.983	1	0.97	0.973	0.248	0.379	0.217	0.14	0.121	0.0969	0.0825	0.067	0.065	0	8.48	10	0.972	0.146	-2.78	0.517	0.847	0.188	21.9	0.0301	0.0282	0.541	0.413	145
ZR-75-30_YM-155	1	0.991	1.02	0.859	0.942	1.02	0.933	0.882	0.998	0.971	0.858	0.912	0.802	0.712	0.572	0.242	0.143	1	0.991	1.02	0.859	0.942	1.02	0.933	0.882	0.998	0.971	0.858	0.912	0.802	0.712	0.572	0.242	0.143	0	6.55	1.36	0.954	0.001	-2.78	0.827	0.946	0.161	0.394	0.0184	0.181	0.815	0.255	102
CI-1_YM-155	1	1.27	0.899	0.928	0.666	0.801	0.525	0.294	0.0908	0.103	0.0755	0.0433	0.0324	0.0176	0.0261	0.0286	0.0366	1	1.27	0.899	0.928	0.666	0.801	0.525	0.294	0.0908	0.103	0.0755	0.0433	0.0324	0.0176	0.0261	0.0286	0.0366	0	9.11	1.06	1.07	0.0195	-5.64	0.351	0.688	0.117	0.259	0.0717	0.0413	0.402	0.421	97.7
CJM_YM-155	1	0.986	0.957	0.951	0.962	0.961	0.975	0.961	0.974	0.977	0.948	0.986	0.809	0.199	0.0384	0.0382	0.0312	1	0.986	0.957	0.951	0.962	0.961	0.975	0.961	0.974	0.977	0.948	0.986	0.809	0.199	0.0384	0.0382	0.0312	0	7.04	4.44	0.97	0.0331	-4.91	0.755	0.996	0.00901	0.246	0.00454	0.00938	0.75	0.377	3.25e+03
HuG1-N_YM-155	1	1.07	0.945	1.08	1.13	1.01	1.01	1.05	1.08	1.08	1.05	1.02	0.993	0.387	0.211	0.0919	0.0451	1	1.07	0.945	1.08	1.13	1.01	1.01	1.05	1.08	1.08	1.05	1.02	0.993	0.387	0.211	0.0919	0.0451	0	6.96	4.51	1.05	0.106	-3.24	0.846	0.955	0.0285	1.16	0.0157	0.0331	0.839	0.371	258
JeKo-1_YM-155	1	0.992	0.99	0.979	0.923	0.991	0.824	0.678	0.0684	0.124	0.0626	0.0265	0.0157	0.0128	0.0143	0.0143	0.0187	1	0.992	0.99	0.979	0.923	0.991	0.824	0.678	0.0684	0.124	0.0626	0.0265	0.0157	0.0128	0.0143	0.0143	0.0187	0	8.63	4.43	0.962	0.0314	-5	0.419	0.93	0.0253	1.04	0.0193	0.0177	0.455	0.447	447
JM1_YM-155	1	1.01	1.02	0.81	0.16	0.365	0.107	0.0605	0.0199	0.0321	0.0139	0.0221	0.0177	0.00827	0.0149	0.0152	0.0226	1	1.01	1.02	0.81	0.16	0.365	0.107	0.0605	0.0199	0.0321	0.0139	0.0221	0.0177	0.00827	0.0149	0.0152	0.0226	0	9.77	4.65	1.01	0.0555	-4.17	0.212	0.605	0.047	1.52	0.0547	0.0266	0.276	0.39	96.5
KP-2_YM-155	1	1.02	0.998	1.02	1.03	1.02	1.03	0.999	0.839	0.945	0.852	0.548	0.216	0.0614	0.0338	0.0296	0.0292	1	1.02	0.998	1.02	1.03	1.02	1.03	0.999	0.839	0.945	0.852	0.548	0.216	0.0614	0.0338	0.0296	0.0292	0	7.47	2.11	0.998	0.0198	-5.6	0.679	0.961	0.0337	0.301	0.0151	0.0265	0.686	0.413	460
LMSU_YM-155	1	0.963	0.97	0.975	0.996	1	0.946	0.982	0.897	0.923	0.889	0.491	0.364	0.0482	0.0395	0.0304	0.0336	1	0.963	0.97	0.975	0.996	1	0.946	0.982	0.897	0.923	0.889	0.491	0.364	0.0482	0.0395	0.0304	0.0336	0	7.42	1.87	0.975	0.017	-5.7	0.674	0.957	0.0401	0.279	0.016	0.0304	0.679	0.395	381
MG-63_YM-155	1	0.971	0.975	0.978	0.996	0.975	0.985	0.956	0.864	0.886	0.788	0.34	0.0291	0.162	0.0327	0.0234	0.0273	1	0.971	0.975	0.978	0.996	0.975	0.985	0.956	0.864	0.886	0.788	0.34	0.0291	0.162	0.0327	0.0234	0.0273	0	7.61	3.11	0.963	0.0466	-4.42	0.636	0.949	0.0309	0.561	0.0164	0.0244	0.646	0.411	369
Mino_YM-155	1	1.11	0.983	1.13	0.994	1.05	1.08	0.972	0.458		0.498	0.0668	0.0217	0.0197	0.0186	0.0163	0.0203	1	1.11	0.983	1.13	0.994	1.05	1.08	0.972	0.458		0.498	0.0668	0.0217	0.0197	0.0186	0.0163	0.0203	0	8.17	1.17	1.07	0.001	-7.92	0.556	0.733	0.139	0.335	0.0534	0.0652	0.59	0.472	86.8
RL_YM-155	1	1.08	1.02	1.02	0.294		0.247	0.161	0.048	0.0555	0.0392	0.0391	0.0261	0.0105	0.0171	0.0182	0.0235	1	1.08	1.02	1.02	0.294		0.247	0.161	0.048	0.0555	0.0392	0.0391	0.0261	0.0105	0.0171	0.0182	0.0235	0	9.66	8.07	1.03	0.0622	-4.01	0.244	0.818	0.0652	7.96	0.0402	0.0209	0.319	0.419	190
SK-MEL-3_YM-155	1	1.01	0.972	0.975	0.992	1.04	1.01	0.949	1.06	0.995	1.01	0.959	0.474	0.0866	0.0542	0.0421	0.0323	1	1.01	0.972	0.975	0.992	1.04	1.01	0.949	1.06	0.995	1.01	0.959	0.474	0.0866	0.0542	0.0421	0.0323	0	7.21	4.51	1	0.0453	-4.47	0.744	0.987	0.0116	0.764	0.00814	0.0146	0.744	0.403	1.23e+03
SNU-1_YM-155	1	0.997	1.04	1.02	1.03	1.03	1.05	1.03	0.982	0.995	0.944	0.936	0.932	0.869	0.733	0.515	0.0445	1	0.997	1.04	1.02	1.03	1.03	1.05	1.03	0.982	0.995	0.944	0.936	0.932	0.869	0.733	0.515	0.0445	0	6.36	2.08	0.998	0.001	-2.69	0.911	0.955	0.108	0.632	0.0159	0.187	0.891	0.249	106
ST486_YM-155	1	0.852	1.14	1.06	0.663	0.882	0.569	0.426	0.0873	0.107	0.0855	0.0513	0.027	0.0127	0.0153	0.0168	0.0218	1	0.852	1.14	1.06	0.663	0.882	0.569	0.426	0.0873	0.107	0.0855	0.0513	0.027	0.0127	0.0153	0.0168	0.0218	0	8.89	1.39	0.993	0.0217	-5.52	0.37	0.661	0.103	0.399	0.0591	0.0417	0.413	0.421	87.2
SUP-B15_YM-155	1	1.03	1.07	1.01	0.898	0.981	0.835	0.695	0.146	0.241	0.131	0.0531	0.0266	0.016	0.0186	0.0165	0.0203	1	1.03	1.07	1.01	0.898	0.981	0.835	0.695	0.146	0.241	0.131	0.0531	0.0266	0.016	0.0186	0.0165	0.0203	0	8.63	2.01	1.01	0.0415	-4.59	0.446	0.861	0.0539	0.436	0.0319	0.028	0.482	0.443	207
TC-71_YM-155	1	1.03	0.994	1.01	0.957	0.995	0.943	0.396	0.0416	0.0469	0.0381	0.0268	0.0182	0.011	0.0141	0.016	0.0187	1	1.03	0.994	1.01	0.957	0.995	0.943	0.396	0.0416	0.0469	0.0381	0.0268	0.0182	0.011	0.0141	0.016	0.0187	0	8.74	4.73	0.999	0.0232	-5.43	0.405	0.99	0.00831	0.503	0.00751	0.00624	0.445	0.465	3.59e+03
BICR 22_YM-155	1	1.04	1.02	1.02	0.98	1	1.07	1	0.95	1.02	1.02	0.984	0.812	0.3	0.194	0.116	0.0584	1	1.04	1.02	1.02	0.98	1	1.07	1	0.95	1.02	1.02	0.984	0.812	0.3	0.194	0.116	0.0584	0	7.04	3.38	1.01	0.109	-3.2	0.804	0.98	0.0227	0.442	0.0105	0.0226	0.8	0.358	563
BICR 31_YM-155	1	1.04	1.01	0.955	1.02	1.04	1.02	0.982	0.862	0.848	0.649	0.42	0.191	0.106	0.0868	0.0447	0.0351	1	1.04	1.01	0.955	1.02	1.04	1.02	0.982	0.862	0.848	0.649	0.42	0.191	0.106	0.0868	0.0447	0.0351	0	7.64	1.39	1.01	0.033	-4.72	0.654	0.98	0.0325	0.127	0.012	0.0211	0.666	0.401	884
COLO-678_YM-155	1	1.07	1.07	1.14	1.15	1.08	1.1	1.15	1	0.989	0.905	0.911	0.591	0.292	0.216	0.169	0.153	1	1.07	1.07	1.14	1.15	1.08	1.1	1.15	1	0.989	0.905	0.911	0.591	0.292	0.216	0.169	0.153	0	7.22	1.64	1.08	0.133	-2.82	0.823	0.945	0.0597	0.316	0.0197	0.0482	0.824	0.366	210
EFM-192A_YM-155	1	1.22	1.23	1.24	1.11	1.29	1.22	1.11	0.821	0.829	0.731	0.554	0.268	0.0557	0.0426	0.0248	0.028	1	1.22	1.23	1.24	1.11	1.29	1.22	1.11	0.821	0.829	0.731	0.554	0.268	0.0557	0.0426	0.0248	0.028	0	7.69	1.04	1.18	0.001	-5.56	0.739	0.832	0.112	0.248	0.0421	0.0815	0.751	0.475	125
G-401_YM-155	1	0.999	0.972	0.931	0.726	1.03	0.592	0.276	0.0411	0.0628	0.0433	0.0232	0.0182	0.0181	0.0175	0.0161	0.0252	1	0.999	0.972	0.931	0.726	1.03	0.592	0.276	0.0411	0.0628	0.0433	0.0232	0.0182	0.0181	0.0175	0.0161	0.0252	0	8.89	2.75	0.95	0.0261	-5.26	0.358	0.802	0.0506	0.743	0.035	0.0273	0.4	0.429	163
HS888LU_YM-155	1	1.09	1.03	1.05	1.02	1.06	1.07	0.931	0.924	0.856	0.832	0.841	0.797	0.342	0.0619	0.115	0.0348	1	1.09	1.03	1.05	1.02	1.06	1.07	0.931	0.924	0.856	0.832	0.841	0.797	0.342	0.0619	0.115	0.0348	0	7.01	2.18	0.989	0.03	-4.8	0.773	0.878	0.0697	0.638	0.0262	0.0688	0.768	0.365	98.2
KP-N-YN_YM-155	1	1.16	1.01	1	1.02	1.09	1.03	1	0.727	0.668	0.667	0.689	0.568	0.489	0.441	0.447	0.397	1	1.16	1.01	1	1.02	1.09	1.03	1	0.727	0.668	0.667	0.689	0.568	0.489	0.441	0.447	0.397	0	8.06	0.786	1.07	0.418	-1.21	0.774	0.912	0.19	0.254	0.0423	0.0629	0.789	0.254	62.8
NCI-H1395_YM-155	1	1.1	1.03	1.05	1.01	1.04	1.01	0.999	0.887	0.839	0.779	0.561	0.377	0.159	0.173	0.114	0.0759	1	1.1	1.03	1.05	1.01	1.04	1.01	0.999	0.887	0.839	0.779	0.561	0.377	0.159	0.173	0.114	0.0759	0	7.49	1.11	1.03	0.0542	-3.72	0.71	0.972	0.0539	0.13	0.0155	0.0362	0.718	0.373	500
SNU-423_YM-155	1	1.03	1.09	0.864	1.07	1.05	1.07	0.904	0.371	0.546	0.29	0.104	0.0508	0.0248	0.0225	0.0172	0.0259	1	1.03	1.09	0.864	1.07	1.05	1.07	0.904	0.371	0.546	0.29	0.104	0.0508	0.0248	0.0225	0.0172	0.0259	0	8.25	1.27	1.04	0.0201	-5.54	0.532	0.725	0.108	0.359	0.05	0.0559	0.56	0.447	89.3
SW1417_YM-155	1	1.16	1.1	1.11	1.04	1.06	1.14	1.08	0.879	0.988	0.915	0.833	0.389	0.175	0.111	0.0563	0.0451	1	1.16	1.1	1.11	1.04	1.06	1.14	1.08	0.879	0.988	0.915	0.833	0.389	0.175	0.111	0.0563	0.0451	0	7.3	1.9	1.06	0.0456	-4.35	0.767	0.913	0.0575	0.414	0.0236	0.0492	0.77	0.411	179
DU-145_YM-155	1	0.999	1.01	0.978	0.975	1.02	0.961	0.995	0.897	0.948	0.902	0.583	0.124	0.0507	0.0598	0.0364	0.0361	1	0.999	1.01	0.978	0.975	1.02	0.961	0.995	0.897	0.948	0.902	0.583	0.124	0.0507	0.0598	0.0364	0.0361	0	7.46	3.48	0.978	0.0406	-4.62	0.674	0.981	0.0171	0.473	0.00983	0.0161	0.681	0.412	961
KE-39_YM-155	1	1.01	0.925	0.958	0.935	0.991	0.952	0.977	0.912	0.908	0.913	0.838	0.511	0.0799	0.0801	0.0764	0.0756	1	1.01	0.925	0.958	0.935	0.991	0.952	0.977	0.912	0.908	0.913	0.838	0.511	0.0799	0.0801	0.0764	0.0756	0	7.21	3.4	0.952	0.0628	-3.99	0.714	0.975	0.0218	0.594	0.0114	0.0216	0.715	0.369	540
DMS 454_YM-155	1	1.04	0.893	0.757	0.841	0.953	1.01	0.929	1.04	0.906	0.888	0.894	0.807	0.499	0.542	0.494	0.269	1	1.04	0.893	0.757	0.841	0.953	1.01	0.929	1.04	0.906	0.888	0.894	0.807	0.499	0.542	0.494	0.269	0	6.89	1.33	0.94	0.312	-1.51	0.813	0.859	0.237	0.714	0.0311	0.146	0.809	0.218	26
GCT_YM-155	1	0.945	1.03	0.996	0.961	1.02	0.987	0.962	0.676	0.138	0.101	0.0691	0.0401	0.037	0.0461	0.0355	0.0402	1	0.945	1.03	0.996	0.961	1.02	0.987	0.962	0.676	0.138	0.101	0.0691	0.0401	0.037	0.0461	0.0355	0.0402	0	8.33	4.13	0.991	0.0509	-4.3	0.506	0.984	0.0133	0.467	0.00939	0.00991	0.534	0.451	1.69e+03
HCC2935_YM-155	1	1.01	0.917	0.914	1.03	1.07	1.03	1.05	0.919	1.07	1.04	0.976	0.821	0.263	0.19	0.0958	0.044	1	1.01	0.917	0.914	1.03	1.07	1.03	1.05	0.919	1.07	1.04	0.976	0.821	0.263	0.19	0.0958	0.044	0	7.05	3.84	1	0.1	-3.32	0.795	0.943	0.0362	0.837	0.0173	0.0364	0.791	0.364	207
HOP-62_YM-155	1	1.01	1.02	1.01	1.02	1.04	1.07	1.03	1.02	0.342	0.339	0.228	0.223	0.0375	0.0548	0.0265	0.0296	1	1.01	1.02	1.01	1.02	1.04	1.07	1.03	1.02	0.342	0.339	0.228	0.223	0.0375	0.0548	0.0265	0.0296	0	8.17	6.38	1.03	0.133	-2.91	0.596	0.839	0.0595	4.35	0.031	0.0332	0.617	0.441	137
OVCAR-5_YM-155	1	0.986	0.976	0.996	0.982	1.01	1.03	0.988	1.03	0.94	0.885	0.74	0.242	0.0323	0.0381	0.0238	0.0299	1	0.986	0.976	0.996	0.982	1.01	1.03	0.988	1.03	0.94	0.885	0.74	0.242	0.0323	0.0381	0.0238	0.0299	0	7.36	3.01	0.99	0.0206	-5.6	0.697	0.984	0.0176	0.297	0.0091	0.016	0.702	0.413	1.12e+03
SF268_YM-155	1	1.01	1.01	0.941	0.959	0.886	0.861	0.399	0.107	0.0842	0.0747	0.0534	0.0227	0.0143	0.0211	0.0245	0.0322	1	1.01	1.01	0.941	0.959	0.886	0.861	0.399	0.107	0.0842	0.0747	0.0534	0.0227	0.0143	0.0211	0.0245	0.0322	0	8.76	3.07	0.975	0.0391	-4.68	0.402	0.967	0.0197	0.383	0.0142	0.0118	0.441	0.437	951
SF539_YM-155	1	0.947	1.02	0.973	0.953	0.944	0.924	0.915	0.725	0.0723	0.0849	0.0568	0.027	0.0124	0.0178	0.0128	0.0176	1	0.947	1.02	0.973	0.953	0.944	0.924	0.915	0.725	0.0723	0.0849	0.0568	0.027	0.0124	0.0178	0.0128	0.0176	0	8.32	5.72	0.961	0.0317	-4.98	0.483	0.974	0.0185	1.09	0.0114	0.0121	0.512	0.451	1.11e+03
U251MG_YM-155	1	0.977	1.03	0.978	0.987	0.983	1.01	0.958	0.325	0.0679	0.0686	0.0503	0.036	0.0234	0.0281	0.0318	0.03	1	0.977	1.03	0.978	0.987	0.983	1.01	0.958	0.325	0.0679	0.0686	0.0503	0.036	0.0234	0.0281	0.0318	0.03	0	8.46	5.68	0.996	0.0409	-4.61	0.474	0.991	0.0101	0.71	0.00701	0.0066	0.505	0.463	3.48e+03
DMS-53_YM-155	1	0.987	1.02	1.03	0.938	0.941	1.03	0.954	1.04	0.998	0.897	0.92	0.725	0.512	0.527	0.491	0.362	1	0.987	1.02	1.03	0.938	0.941	1.03	0.954	1.04	0.998	0.897	0.92	0.725	0.512	0.527	0.491	0.362	0	7.17	1.85	0.993	0.429	-1.21	0.846	0.963	0.0756	0.51	0.0159	0.0384	0.846	0.221	108
HEC-1-A_YM-155	1	0.98	1	0.963	0.931	0.912	0.949	0.93	0.427	0.107	0.1	0.0977	0.0482	0.0311	0.0375	0.0238	0.0324	1	0.98	1	0.963	0.931	0.912	0.949	0.93	0.427	0.107	0.1	0.0977	0.0482	0.0311	0.0375	0.0238	0.0324	0	8.43	4.55	0.965	0.0557	-4.17	0.475	0.972	0.0154	0.93	0.0125	0.0121	0.504	0.438	970
IGR-37_YM-155	1	1.04	1.04	1.05	1.01	0.974	1.06	1.03	1.06	1.02	0.983	1.02	0.869	0.592	0.582	0.475	0.237	1	1.04	1.04	1.05	1.01	0.974	1.06	1.03	1.06	1.02	0.983	1.02	0.869	0.592	0.582	0.475	0.237	0	6.68	1.12	1.04	0.161	-1.79	0.893	0.955	0.187	0.314	0.0189	0.162	0.885	0.244	103
KNS-62_YM-155	1	1.02	1.02	1.01	0.993	0.982	0.999	0.982	1.04	1.03	0.989	1.02	0.219	0.0422	0.0416	0.0323	0.0316	1	1.02	1.02	1.01	0.993	0.982	0.999	0.982	1.04	1.03	0.989	1.02	0.219	0.0422	0.0416	0.0323	0.0316	0	7.26	10	1.01	0.0368	-4.76	0.736	0.994	0.0426	6.69	0.00541	0.00898	0.732	0.427	3.14e+03
MDA-MB-157_YM-155	1	0.606	0.84	0.757	0.754	0.669	0.556	0.767	0.725	0.332	0.396	0.551	0.194	0.103	0.101	0.107	0.112	1	0.606	0.84	0.757	0.754	0.669	0.556	0.767	0.725	0.332	0.396	0.551	0.194	0.103	0.101	0.107	0.112	0	7.79	0.554	0.828	0.001	-3.69	0.49	0.557	0.538	0.324	0.0943	0.227	0.504	0.289	22.8
NCI-H1563_YM-155	1	0.889	0.843	0.921	0.924	0.863	0.876	0.95	0.976	0.884	0.896	0.939	0.962	0.453	0.429	0.354	0.11	1	0.889	0.843	0.921	0.924	0.863	0.876	0.95	0.976	0.884	0.896	0.939	0.962	0.453	0.429	0.354	0.11	0	6.93	10	0.917	0.297	-1.75	0.789	0.895	0.359	76.1	0.0229	0.0461	0.781	0.258	54.3
OC-314_YM-155	1	0.976	0.993	0.997	0.968	0.963	0.969	0.494	0.0937	0.0275	0.0208	0.0206	0.0147	0.011	0.0151	0.0142	0.0207	1	0.976	0.993	0.997	0.968	0.963	0.969	0.494	0.0937	0.0275	0.0208	0.0206	0.0147	0.011	0.0151	0.0142	0.0207	0	8.7	4.28	0.987	0.0204	-5.62	0.408	0.993	0.00664	0.373	0.00621	0.0054	0.447	0.46	4.94e+03
UO31_YM-155	1	0.95	0.905	0.831	0.991	0.695	0.851	0.999	0.945	0.923	0.713	0.923	0.639	0.134	0.103	0.0687	0.0433	1	0.95	0.905	0.831	0.991	0.695	0.851	0.999	0.945	0.923	0.713	0.923	0.639	0.134	0.103	0.0687	0.0433	0	7.12	4.79	0.895	0.0719	-3.8	0.69	0.826	0.0619	2.86	0.0281	0.0567	0.689	0.349	69.2
BICR 56_YM-155	1	0.901	0.987	0.968	0.94	0.956	0.944	0.996	0.972	0.799	0.652	0.301	0.117	0.0857	0.0951	0.0736	0.0823	1	0.901	0.987	0.968	0.94	0.956	0.944	0.996	0.972	0.799	0.652	0.301	0.117	0.0857	0.0951	0.0736	0.0823	0	7.7	2.2	0.962	0.0755	-3.72	0.627	0.977	0.0261	0.252	0.0115	0.0172	0.639	0.391	758
CAL-33_YM-155	1	1.09	1.08	0.999	1.03	0.988	1.01	1.04	1.03	0.792	0.734	0.481	0.151	0.0488	0.0502	0.0277	0.0263	1	1.09	1.08	0.999	1.03	0.988	1.01	1.04	1.03	0.792	0.734	0.481	0.151	0.0488	0.0502	0.0277	0.0263	0	7.59	1.6	1.03	0.00867	-6.43	0.67	0.955	0.0423	0.217	0.0174	0.0304	0.681	0.427	427
Calu-1_YM-155	1	1.01	0.997	0.982	0.982	0.981	0.985	1.01	0.865	0.251	0.209	0.0856	0.0143	0.0138	0.0177	0.0133	0.0178	1	1.01	0.997	0.982	0.982	0.981	0.985	1.01	0.865	0.251	0.209	0.0856	0.0143	0.0138	0.0177	0.0133	0.0178	0	8.22	4.06	0.996	0.0473	-4.4	0.53	0.946	0.0258	0.687	0.0173	0.0186	0.555	0.455	497
Capan-2_YM-155	1	0.938	0.929	0.946	0.993	0.971	0.883	0.845	0.793	0.358	0.271	0.166	0.064	0.0296	0.0398	0.0289	0.0408	1	0.938	0.929	0.946	0.993	0.971	0.883	0.845	0.793	0.358	0.271	0.166	0.064	0.0296	0.0398	0.0289	0.0408	0	8.15	1.63	0.962	0.0416	-4.58	0.524	0.946	0.0435	0.233	0.0194	0.0228	0.547	0.409	405
DMS-114_YM-155	1	1.07	1.11	0.964	1	1.05	1.02	1.01	0.986	0.678	0.625	0.445	0.121	0.0704	0.0836	0.0466	0.0462	1	1.07	1.11	0.964	1	1.05	1.02	1.01	0.986	0.678	0.625	0.445	0.121	0.0704	0.0836	0.0466	0.0462	0	7.72	1.32	1.04	0.0274	-4.93	0.653	0.928	0.0622	0.22	0.0237	0.0399	0.667	0.419	260
EKVX_YM-155	1	1.19	1.2	1	1.15	1.14	1.11	0.957	0.525	0.155	0.127	0.109	0.0326	0.0221	0.0291	0.0218	0.0313	1	1.19	1.2	1	1.15	1.14	1.11	0.957	0.525	0.155	0.127	0.109	0.0326	0.0221	0.0291	0.0218	0.0313	0	8.43	2.76	1.12	0.0486	-4.36	0.542	0.911	0.0345	0.546	0.0248	0.0243	0.577	0.504	352
HCC-1438_YM-155	1	1.01	1.02	0.992	0.995	0.966	0.988	0.995	1	0.952	0.895	0.84	0.264	0.031	0.0281	0.0181	0.0218	1	1.01	1.02	0.992	0.995	0.966	0.988	0.995	1	0.952	0.895	0.84	0.264	0.031	0.0281	0.0181	0.0218	0	7.31	3.86	0.985	0.0187	-5.74	0.704	0.985	0.0153	0.38	0.00863	0.0149	0.707	0.415	1.2e+03
HCT-8_YM-155	1	1.01	1.01	1.03	1.01	1.02	1.03	1.04	1.06	1.02	1.04	1.05	1.05	0.951	0.975	0.897	0.483	1	1.01	1.01	1.03	1.01	1.02	1.03	1.04	1.06	1.02	1.04	1.05	1.05	0.951	0.975	0.897	0.483	0	6.02	2.88	1.02	0.001	-1.04	0.998	0.989	0.518	2.26	0.00785	1.71	0.982	0.131	112
HOP-92_YM-155	1	0.959	1.03	1.01	0.968	0.906	1.01	0.949	0.964	0.514	0.463	0.402	0.19	0.0213	0.0251	0.0167	0.0208	1	0.959	1.03	1.01	0.968	0.906	1.01	0.949	0.964	0.514	0.463	0.402	0.19	0.0213	0.0251	0.0167	0.0208	0	7.81	1.14	1	0.001	-6.73	0.599	0.878	0.0888	0.238	0.0321	0.0526	0.615	0.411	159
KYM-1_YM-155	1	0.967	0.984	0.938	0.918	0.927	0.863	0.493	0.0494	0.028	0.0177	0.0256	0.0176	0.012	0.0187	0.0166	0.026	1	0.967	0.984	0.938	0.918	0.927	0.863	0.493	0.0494	0.028	0.0177	0.0256	0.0176	0.012	0.0187	0.0166	0.026	0	8.7	3.74	0.954	0.0167	-5.91	0.392	0.983	0.0117	0.418	0.00959	0.00829	0.43	0.443	1.98e+03
KYSE-30_YM-155	1	1	1	0.992	0.993	0.977	0.984	1	0.871	0.0636	0.0687	0.0508	0.029	0.0216	0.0341	0.0243	0.0334	1	1	1	0.992	0.993	0.977	0.984	1	0.871	0.0636	0.0687	0.0508	0.029	0.0216	0.0341	0.0243	0.0334	0	8.29	7.91	0.993	0.0374	-4.74	0.507	0.996	0.0115	0.804	0.00463	0.00495	0.538	0.47	7.16e+03
KYSE-510_YM-155	1	1.03	1.01	1.02	0.977	1.04	1.05	0.998	1.02	0.996	0.994	0.984	0.964	0.136	0.126	0.118	0.0504	1	1.03	1.01	1.02	0.977	1.04	1.05	0.998	1.02	0.996	0.994	0.984	0.964	0.136	0.126	0.118	0.0504	0	7.05	8.56	1.01	0.0981	-3.35	0.799	0.989	0.0261	1.45	0.00756	0.0151	0.795	0.382	1.18e+03
L-428_YM-155	1	1.03	0.992	1.06	1.02	1.06	0.974	1.07	0.998	0.892	0.9	0.861	0.512	0.0386	0.0411	0.026	0.0242	1	1.03	0.992	1.06	1.02	1.06	0.974	1.07	0.998	0.892	0.9	0.861	0.512	0.0386	0.0411	0.026	0.0242	0	7.21	2.99	1	0.0103	-6.57	0.735	0.947	0.0318	0.616	0.0168	0.0327	0.735	0.409	307
MDA-MB-361_YM-155	1	0.967	1.05	0.933	0.993	0.987	1.03	0.961	0.946	0.651	0.628	0.532	0.461	0.264	0.261	0.206	0.0625	1	0.967	1.05	0.933	0.993	0.987	1.03	0.961	0.946	0.651	0.628	0.532	0.461	0.264	0.261	0.206	0.0625	0	7.52	0.796	1.02	0.0741	-2.96	0.692	0.927	0.143	0.174	0.0305	0.0843	0.702	0.332	150
MFE-296_YM-155	1	1	1.05	0.982	0.962	1.01	1.02	1.01	0.925	0.854	0.824	0.601	0.218	0.112	0.121	0.0909	0.0762	1	1	1.05	0.982	0.962	1.01	1.02	1.01	0.925	0.854	0.824	0.601	0.218	0.112	0.121	0.0909	0.0762	0	7.48	1.99	0.99	0.0763	-3.69	0.69	0.967	0.0351	0.279	0.0142	0.0252	0.697	0.385	459
NU-DHL-1_YM-155	1	1.02	1.14	1.06	1.02	1	1.14	0.964	0.797	0.494	0.518	0.422	0.177	0.0747	0.0725	0.0643	0.0515	1	1.02	1.14	1.06	1.02	1	1.14	0.964	0.797	0.494	0.518	0.422	0.177	0.0747	0.0725	0.0643	0.0515	0	7.93	1.01	1.07	0.0367	-4.38	0.628	0.876	0.0988	0.21	0.0368	0.0563	0.649	0.419	153
SNB75_YM-155	1	1.04	1.08	1.06	1.03	1.06	1.07	1.07	1.03	1.02	0.987	0.989	0.958	0.41	0.431	0.256	0.0816	1	1.04	1.08	1.06	1.03	1.06	1.07	1.07	1.03	1.02	0.987	0.989	0.958	0.41	0.431	0.256	0.0816	0	6.92	1.97	1.05	0.157	-2.56	0.863	0.921	0.0734	0.546	0.0223	0.0703	0.857	0.321	105
SNU-216_YM-155	1	0.981	0.975	0.984	1	1.03	0.996	1.17	1.1	0.265	0.201	0.139	0.0473	0.166	0.0513	0.0267	0.0266	1	0.981	0.975	0.984	1	1.03	0.996	1.17	1.1	0.265	0.201	0.139	0.0473	0.166	0.0513	0.0267	0.0266	0	8.16	10	1.03	0.0939	-3.41	0.58	0.887	0.179	27.8	0.0255	0.0272	0.598	0.461	224
BICR 16_YM-155	1	0.756	0.787	0.963	0.862	0.714	0.779	0.844	0.84	0.481	0.365	0.328	0.164	0.0604	0.0607	0.0295	0.0272	1	0.756	0.787	0.963	0.862	0.714	0.779	0.844	0.84	0.481	0.365	0.328	0.164	0.0604	0.0607	0.0295	0.0272	0	7.84	1.18	0.86	0.0266	-4.96	0.518	0.803	0.122	0.348	0.0378	0.0594	0.533	0.349	79.8
F-36P_YM-155	1	1.03	1.11	1.1	0.913	0.831	0.762	0.725	0.502	0.323	0.311	0.288	0.228	0.0977	0.112	0.0935	0.0439	1	1.03	1.11	1.1	0.913	0.831	0.762	0.725	0.502	0.323	0.311	0.288	0.228	0.0977	0.112	0.0935	0.0439	0	8.51	0.777	1.08	0.0792	-3.47	0.523	0.908	0.103	0.134	0.0433	0.0414	0.557	0.382	201
JJN-3_YM-155	1	1.02	1.05	0.985	1.05	0.933	0.916	0.777	0.235	0.142	0.144	0.11	0.0827	0.0431	0.0388	0.0281	0.0213	1	1.02	1.05	0.985	1.05	0.933	0.916	0.777	0.235	0.142	0.144	0.11	0.0827	0.0431	0.0388	0.0281	0.0213	0	8.57	3.3	1	0.0702	-3.83	0.471	0.942	0.0278	0.545	0.0188	0.0174	0.505	0.442	480
KASUMI-2_YM-155	1	0.992	0.924	0.867	0.977	0.95	1.03	0.943	0.44	0.0822	0.0734	0.0642	0.0314	0.0226	0.0336	0.023	0.0375	1	0.992	0.924	0.867	0.977	0.95	1.03	0.943	0.44	0.0822	0.0734	0.0642	0.0314	0.0226	0.0336	0.023	0.0375	0	8.42	5.21	0.964	0.0434	-4.53	0.47	0.959	0.0165	1.75	0.015	0.0145	0.499	0.445	690
KG-1-C_YM-155	1	1.1	1.14	1.06	1.04	1.02	1.06	1.06	1.1	0.984	0.981	1.02	1.06	0.572	0.453	0.336	0.153	1	1.1	1.14	1.06	1.04	1.02	1.06	1.06	1.1	0.984	0.981	1.02	1.06	0.572	0.453	0.336	0.153	0	6.84	2.17	1.06	0.218	-2.12	0.898	0.924	0.073	0.664	0.0216	0.0717	0.89	0.296	90.1
KMS-20_YM-155	1	1.06	1.1	1.1	1.07	1.05	1.03	1.06	1.02	0.832	0.863	0.692	0.461	0.165	0.175	0.128	0.0637	1	1.06	1.1	1.1	1.07	1.05	1.03	1.06	1.02	0.832	0.863	0.692	0.461	0.165	0.175	0.128	0.0637	0	7.36	1.23	1.06	0.0503	-3.81	0.752	0.953	0.0652	0.193	0.0194	0.0488	0.758	0.382	290
KYSE-150_YM-155	1	0.992	1	0.959	1.01	1.02	1.02	0.986	0.914	0.0435	0.0348	0.0348	0.0312	0.0276	0.0351	0.0261	0.0318	1	0.992	1	0.959	1.01	1.02	1.02	0.986	0.914	0.0435	0.0348	0.0348	0.0312	0.0276	0.0351	0.0261	0.0318	0	8.29	9.69	0.999	0.0316	-4.98	0.507	0.994	0.0233	2.09	0.00564	0.00603	0.54	0.478	5e+03
OCI-AML5_YM-155	1	1.02	1.07	0.965	1.04	0.966	1.04	0.965	1.05	0.978	0.992	0.982	0.693	0.0367	0.0375	0.0261	0.0272	1	1.02	1.07	0.965	1.04	0.966	1.04	0.965	1.05	0.978	0.992	0.982	0.693	0.0367	0.0375	0.0261	0.0272	0	7.15	7.07	1.01	0.0285	-5.13	0.758	0.979	0.0287	4.07	0.0101	0.02	0.759	0.411	770
Panc 08.13_YM-155	1	0.935	0.815	0.952	0.787	1.02	0.843	0.881	0.9			0.3	0.0605			0.0133	0.0182	1	0.935	0.815	0.952	0.787	1.02	0.843	0.881	0.9			0.3	0.0605			0.0133	0.0182	0	7.6	3.09	0.904	0.0153	-6.03	0.588	0.922	0.113	2.84	0.0253	0.0533	0.656	0.383	117
SNU-601_YM-155	1	1.02	1.06	1.02	1.07	1.03	1.07	1.04	1	0.726	0.677	0.46	0.0673	0.0324	0.0375	0.0233	0.0314	1	1.02	1.06	1.02	1.07	1.03	1.07	1.04	1	0.726	0.677	0.46	0.0673	0.0324	0.0375	0.0233	0.0314	0	7.67	1.52	1.04	0.001	-7.94	0.655	0.933	0.0521	0.242	0.0217	0.0363	0.668	0.436	305
T47D_YM-155	1	0.963	0.963	0.95	0.928	0.966	0.956	0.955	0.918	0.909	0.91	0.769	0.566	0.308	0.336	0.203	0.0988	1	0.963	0.963	0.95	0.928	0.966	0.956	0.955	0.918	0.909	0.91	0.769	0.566	0.308	0.336	0.203	0.0988	0	7.16	1.45	0.96	0.14	-2.68	0.747	0.971	0.0567	0.229	0.0139	0.0399	0.747	0.303	298
T84_YM-155	1	0.988	0.825	0.895	0.887	0.935	0.968	0.931	1.03	0.926	0.841	0.75	0.629	0.37	0.428	0.297	0.264	1	0.988	0.825	0.895	0.887	0.935	0.968	0.931	1.03	0.926	0.841	0.75	0.629	0.37	0.428	0.297	0.264	0	7.22	1.56	0.941	0.285	-1.77	0.762	0.935	0.0953	0.456	0.0209	0.0527	0.763	0.254	89.6
TE-14_YM-155	1	0.847	0.796	0.853	0.786	0.749	0.797	0.795	0.795	0.832	0.851	0.886	0.87	0.566	0.655	0.49	0.237	1	0.847	0.796	0.853	0.786	0.749	0.797	0.795	0.795	0.832	0.851	0.886	0.87	0.566	0.655	0.49	0.237	0	6.25	1.3	0.833	0.001	-1.88	0.764	0.885	0.631	0.915	0.0255	0.7	0.753	0.174	21
U266B1_YM-155	1	1.02	0.998	0.924	0.951	1.07	0.977	0.845	0.529	0.259	0.265	0.164	0.0702	0.0203	0.0224	0.0178	0.0221	1	1.02	0.998	0.924	0.951	1.07	0.977	0.845	0.529	0.259	0.265	0.164	0.0702	0.0203	0.0224	0.0178	0.0221	0	8.34	1.63	1.01	0.0498	-4.32	0.509	0.912	0.0527	0.283	0.026	0.0269	0.538	0.429	277
42-MG-BA_YM-155	1	1.04	1.02	1.02	1.03	1.04	1.06	1.06	1.03	0.0694	0.0685	0.0637	0.0323	0.0128	0.0172	0.0127	0.0179	1	1.04	1.02	1.02	1.03	1.04	1.06	1.06	1.03	0.0694	0.0685	0.0637	0.0323	0.0128	0.0172	0.0127	0.0179	0	8.23	10	1.04	0.0315	-4.99	0.539	0.988	0.0265	1.86	0.00807	0.00862	0.565	0.499	2.65e+03
BT139_YM-155	1	1.08	1.07	1.09	1.04	1.05	1.15	1.02	0.998	1.02	1	0.931	0.855	0.579	0.563	0.291	0.0484	1	1.08	1.07	1.09	1.04	1.05	1.15	1.02	0.998	1.02	1	0.931	0.855	0.579	0.563	0.291	0.0484	0	6.69	1.15	1.06	0.001	-2.76	0.881	0.947	0.157	0.282	0.0202	0.165	0.871	0.303	139
BT159_YM-155	1	1.06	1.09	1.02	1.05	1.02	1	1.06	0.999	0.944	0.93	0.723	0.344	0.125	0.143	0.104	0.0797	1	1.06	1.09	1.02	1.05	1.02	1	1.06	0.999	0.944	0.93	0.723	0.344	0.125	0.143	0.104	0.0797	0	7.38	2.31	1.03	0.0935	-3.41	0.742	0.979	0.0259	0.274	0.0113	0.0208	0.747	0.391	689
BT187_YM-155	1	1.03	1.05	0.988	1.03	1.08	1.06	1.01	0.97	0.652	0.503	0.39	0.066	0.021	0.0241	0.0184	0.0179	1	1.03	1.05	0.988	1.03	1.08	1.06	1.01	0.97	0.652	0.503	0.39	0.066	0.021	0.0241	0.0184	0.0179	0	7.81	1.39	1.04	0.001	-7.9	0.626	0.937	0.052	0.204	0.0218	0.0335	0.642	0.44	344
BT228_YM-155	1	1.06	0.994	0.949	1.02	0.959	1.07	1.02	0.986	0.647	0.569	0.253	0.0807	0.029	0.0362	0.0243	0.0303	1	1.06	0.994	0.949	1.02	0.959	1.07	1.02	0.986	0.647	0.569	0.253	0.0807	0.029	0.0362	0.0243	0.0303	0	7.81	1.64	1.01	0.0171	-5.79	0.614	0.939	0.0466	0.253	0.0204	0.03	0.631	0.432	344
BT231_YM-155	1	1.12	0.982	0.927	0.935	0.964	1.06	1.01	0.77	0.125	0.113	0.0674	0.0292	0.0213	0.0303	0.0185	0.0247	1	1.12	0.982	0.927	0.935	0.964	1.06	1.01	0.77	0.125	0.113	0.0674	0.0292	0.0213	0.0303	0.0185	0.0247	0	8.3	5.04	1	0.0428	-4.55	0.513	0.931	0.0285	1.14	0.0192	0.0205	0.541	0.466	415
BT239_YM-155	1	1.12	1.05	0.948	1.03	1.12	1.09	0.967	0.192	0.0577	0.0416	0.0433	0.0221	0.0173	0.0204	0.017	0.0212	1	1.12	1.05	0.948	1.03	1.12	1.09	0.967	0.192	0.0577	0.0416	0.0433	0.0221	0.0173	0.0204	0.017	0.0212	0	8.52	5.89	1.05	0.0296	-5.08	0.48	0.949	0.0243	1.01	0.0171	0.016	0.515	0.499	681
BT-474_YM-155	1	1.07	1.07	1.05	1.06	1.14	1.06	1.05	1.07	1.07	1.01	0.962	0.488	0.0571	0.0609	0.0463	0.0466	1	1.07	1.07	1.05	1.06	1.14	1.06	1.05	1.07	1.07	1.01	0.962	0.488	0.0571	0.0609	0.0463	0.0466	0	7.23	3.83	1.06	0.0412	-4.6	0.782	0.982	0.0155	0.565	0.0101	0.0183	0.783	0.427	915
COV434_YM-155	1	0.924	0.995	0.962	1.02	0.927	0.994	0.865	0.781	0.401	0.319	0.199	0.0541	0.0268	0.0322	0.0224	0.0313	1	0.924	0.995	0.962	1.02	0.927	0.994	0.865	0.781	0.401	0.319	0.199	0.0541	0.0268	0.0322	0.0224	0.0313	0	8.11	1.45	0.986	0.0294	-5.05	0.539	0.946	0.0463	0.198	0.0201	0.0246	0.562	0.417	412
G-292, clone A141B1_YM-155	1	0.965	1	1.03	1.05	0.937	0.951	0.984	0.952	0.925	0.855	0.813	0.632	0.507	0.534	0.422	0.253	1	0.965	1	1.03	1.05	0.937	0.951	0.984	0.952	0.925	0.855	0.813	0.632	0.507	0.534	0.422	0.253	0	6.88	0.728	1.01	0.139	-1.74	0.812	0.967	0.263	0.178	0.0207	0.16	0.812	0.238	147
Hs 766T_YM-155	1	1.13	1.12	1.06	1.03	1.05	1.07	1.1	1.09	1.07	1.06	0.961	0.631	0.141	0.109	0.0718	0.0287	1	1.13	1.12	1.06	1.03	1.05	1.07	1.1	1.09	1.07	1.06	0.961	0.631	0.141	0.109	0.0718	0.0287	0	7.17	3.21	1.07	0.0577	-4.11	0.808	0.976	0.0213	0.487	0.0117	0.0235	0.807	0.414	633
KMRC-3_YM-155	1	0.989	0.921	1.01	1.07	0.925	1.01	1.07	0.995	0.844	0.723	0.646	0.456	0.0508	0.0525	0.0385	0.0314	1	0.989	0.921	1.01	1.07	0.925	1.01	1.07	0.995	0.844	0.723	0.646	0.456	0.0508	0.0525	0.0385	0.0314	0	7.37	1.42	0.996	0.001	-6.35	0.693	0.911	0.0737	0.293	0.0245	0.0559	0.696	0.394	176
M-07e_YM-155	1	1.09	1.14	1.06	1.06	1.09	1.13	1.09	1.08	0.97	0.953	0.996	0.706	0.374	0.321	0.228	0.054	1	1.09	1.14	1.06	1.06	1.09	1.13	1.09	1.08	0.97	0.953	0.996	0.706	0.374	0.321	0.228	0.054	0	7.04	1.45	1.08	0.0897	-3.07	0.847	0.94	0.0776	0.302	0.0208	0.0705	0.844	0.351	170
NCI-H1651_YM-155	1	1.05	0.995	0.888	0.978	0.951	0.971	0.983	0.782	0.336	0.278	0.14	0.0453	0.0242	0.0295	0.0208	0.0288	1	1.05	0.995	0.888	0.978	0.951	0.971	0.983	0.782	0.336	0.278	0.14	0.0453	0.0242	0.0295	0.0208	0.0288	0	8.17	2.01	0.989	0.044	-4.51	0.535	0.919	0.0453	0.367	0.023	0.0262	0.559	0.432	292
SK-BR-3_YM-155	1	1.03	1.01	0.941	0.952	1.07	0.978	0.871	0.917	0.421	0.41	0.288	0.0915	0.0362	0.0478	0.0289	0.0401	1	1.03	1.01	0.941	0.952	1.07	0.978	0.871	0.917	0.421	0.41	0.288	0.0915	0.0362	0.0478	0.0289	0.0401	0	8	1.3	1.01	0.0325	-4.84	0.575	0.881	0.0765	0.265	0.0312	0.0418	0.596	0.419	174
SNU-1033_YM-155	1	1.08	1.12	1.19	1.04	0.979	1.06	0.952	0.995	0.48	0.449	0.311	0.213	0.122	0.11	0.0947	0.0722	1	1.08	1.12	1.19	1.04	0.979	1.06	0.952	0.995	0.48	0.449	0.311	0.213	0.122	0.11	0.0947	0.0722	0	8.03	1.31	1.08	0.1	-3.29	0.641	0.872	0.0825	0.288	0.0343	0.0451	0.663	0.423	148
A204_YM-155	1	1.05	1.04	1.05	0.981	1.03	1.01	0.956	0.469	0.0516	0.0627	0.0502	0.0335	0.0217	0.0352	0.0298	0.0439	1	1.05	1.04	1.05	0.981	1.03	1.01	0.956	0.469	0.0516	0.0627	0.0502	0.0335	0.0217	0.0352	0.0298	0.0439	0	8.42	4.41	1.02	0.0369	-4.76	0.493	0.989	0.00906	0.518	0.00799	0.00777	0.525	0.473	2.79e+03
AML-193_YM-155	1	1.01	1.07	1.03	0.978	0.977	1.03	1.03	1.05	1.09	1.07	0.945	1.09	1.09	1.06	0.872	0.121	1	1.01	1.07	1.03	0.978	0.977	1.03	1.03	1.05	1.09	1.07	0.945	1.09	1.09	1.06	0.872	0.121	0	6.23	10	1.03	0.116	-3.05	0.989	0.97	2.15	313	0.0127	1.07	0.972	0.22	114
HGC-27_YM-155	1	1.02	1.03	1.01	1.02	1	1.02	1	0.496	0.0691	0.0583	0.0572	0.037	0.0372	0.0421	0.0385	0.0468	1	1.02	1.03	1.01	1.02	1	1.02	1	0.496	0.0691	0.0583	0.0572	0.037	0.0372	0.0421	0.0385	0.0468	0	8.41	5.9	1.02	0.0464	-4.43	0.498	0.997	0.00355	0.72	0.00392	0.00385	0.529	0.468	1.1e+04
HS578BST_YM-155	1	0.885	0.962	0.89	0.993	1.1	0.902	0.928	1.13	1	1.12	0.947	0.839	0.3	0.256	0.136	0.144	1	0.885	0.962	0.89	0.993	1.1	0.902	0.928	1.13	1	1.12	0.947	0.839	0.3	0.256	0.136	0.144	0	7.05	4.23	0.989	0.172	-2.54	0.8	0.886	0.0558	1.45	0.0244	0.0506	0.796	0.337	85.9
Malme-3M_YM-155	1	0.754	0.95	1.09	0.969	0.844	1.09	0.738	0.889	0.96	1.04	0.919	1.16	0.89	0.801	0.746	0.337	1	0.754	0.95	1.09	0.969	0.844	1.09	0.738	0.889	0.96	1.04	0.919	1.16	0.89	0.801	0.746	0.337	0	6.1	2.26	0.949	0.001	-1.49	0.909	0.764	0.956	3.72	0.0356	2.1	0.894	0.186	7.61
Hs 688(A).T_YM-155	1	0.895	0.985	0.974	0.954	0.906	0.975	0.939	1.06	0.847	1.05	1.04	1.1	0.651	0.231	0.118	0.0423	1	0.895	0.985	0.974	0.954	0.906	0.975	0.939	1.06	0.847	1.05	1.04	1.1	0.651	0.231	0.118	0.0423	0	6.81	4.01	0.98	0.0898	-3.47	0.82	0.905	0.0479	1.51	0.0217	0.0585	0.81	0.331	98.9
HuT 78_YM-155	1	1.13	0.911	1.03	0.9	0.955	1.18	0.983	0.907	0.943	0.889	0.677	0.316	0.119	0.146	0.144	0.0853	1	1.13	0.911	1.03	0.9	0.955	1.18	0.983	0.907	0.943	0.889	0.677	0.316	0.119	0.146	0.144	0.0853	0	7.41	2.38	0.996	0.11	-3.19	0.72	0.884	0.0612	0.687	0.026	0.0465	0.724	0.38	120
NCI-H1793_YM-155	1	0.997	1.01	1.01	1.07	1.01	0.992	0.933	1.07	0.974	0.959	0.809	0.342	0.154	0.148	0.138	0.125	1	0.997	1.01	1.01	1.07	1.01	0.992	0.933	1.07	0.974	0.959	0.809	0.342	0.154	0.148	0.138	0.125	0	7.34	3.37	1	0.134	-2.9	0.745	0.98	0.0218	0.434	0.0106	0.0184	0.749	0.373	660
SCC-4_YM-155	1	0.918	1.01	0.958	0.874	0.97	0.973	0.948	1	0.993	0.896	0.866	0.092	0.0725	0.0779	0.0641	0.0669	1	0.918	1.01	0.958	0.874	0.97	0.973	0.948	1	0.993	0.896	0.866	0.092	0.0725	0.0779	0.0641	0.0669	0	7.38	8.36	0.958	0.0701	-3.83	0.686	0.971	0.0421	2.94	0.012	0.0199	0.693	0.401	565
SK-ES-1_YM-155	1	1	1.03	0.934	0.961	1.06	0.956	0.916	0.368	0.0893	0.069	0.0596	0.0225	0.0222	0.0302	0.0216	0.0343	1	1	1.03	0.934	0.961	1.06	0.956	0.916	0.368	0.0893	0.069	0.0596	0.0225	0.0222	0.0302	0.0216	0.0343	0	8.46	4.15	0.994	0.0393	-4.67	0.473	0.972	0.0166	0.617	0.0127	0.0121	0.504	0.458	1.05e+03
MDA-MB-453_YM-155	1	1.07	1.03	1.01	1.09	1.06	1.06	0.992	0.672	0.132	0.108	0.0962	0.0395	0.02	0.0219	0.021	0.0238	1	1.07	1.03	1.01	1.09	1.06	1.06	0.992	0.672	0.132	0.108	0.0962	0.0395	0.02	0.0219	0.021	0.0238	0	8.34	3.86	1.04	0.0444	-4.49	0.525	0.973	0.0163	0.539	0.0124	0.013	0.555	0.478	1.11e+03
NCI-H660_YM-155	1	1.21	0.954	0.794	0.997	0.987	0.827	0.977	0.841	0.653	0.602	0.566	0.0836	0.0418	0.0495	0.0277	0.0289	1	1.21	0.954	0.794	0.997	0.987	0.827	0.977	0.841	0.653	0.602	0.566	0.0836	0.0418	0.0495	0.0277	0.0289	0	7.66	1.17	0.976	0.001	-6.35	0.617	0.726	0.141	0.387	0.0463	0.0873	0.626	0.404	64.6
Saos-2_YM-155	1	0.943	0.937	0.943	0.977	0.966	0.957	0.964	0.805	0.476	0.431	0.419	0.346	0.0326	0.037	0.021	0.023	1	0.943	0.937	0.943	0.977	0.966	0.957	0.964	0.805	0.476	0.431	0.419	0.346	0.0326	0.037	0.021	0.023	0	7.81	0.922	0.987	0.001	-5.53	0.589	0.86	0.122	0.216	0.0383	0.0691	0.605	0.386	123
U-BLC1_YM-155	1	0.711	0.752	0.92	0.849	0.699	0.797	0.864	0.82	0.551	0.46	0.444	0.152	0.022	0.0252	0.0194	0.0241	1	0.711	0.752	0.92	0.849	0.699	0.797	0.864	0.82	0.551	0.46	0.444	0.152	0.022	0.0252	0.0194	0.0241	0	7.65	1.24	0.833	0.001	-6.9	0.527	0.785	0.127	0.394	0.037	0.068	0.536	0.346	71
BT248_YM-155	1	0.96	1.03	0.995	1.05	1.01	0.943	1.13	0.866	0.663	0.363	0.2	0.245	0.023	0.0315	0.0221	0.0208	1	0.96	1.03	0.995	1.05	1.01	0.943	1.13	0.866	0.663	0.363	0.2	0.245	0.023	0.0315	0.0221	0.0208	0	7.94	1.69	1.02	0.0486	-4.35	0.601	0.902	0.0581	0.335	0.0262	0.0349	0.62	0.429	214
NCI-H1694_YM-155	1	1.03	0.892	0.83	0.866	0.872	0.909	0.903	0.318	0.0637	0.0604	0.0582	0.0588	0.0341	0.0374	0.0381	0.0397	1	1.03	0.892	0.83	0.866	0.872	0.909	0.903	0.318	0.0637	0.0604	0.0582	0.0588	0.0341	0.0374	0.0381	0.0397	0	8.45	7.12	0.914	0.0484	-4.37	0.444	0.931	0.0415	5.68	0.0189	0.0178	0.471	0.423	393
SEM_YM-155	1	0.88	0.884	0.865	0.888	0.808	0.818	0.859	0.781	0.297	0.189	0.133	0.0396	0.0247	0.0376	0.0254	0.0366	1	0.88	0.884	0.865	0.888	0.808	0.818	0.859	0.781	0.297	0.189	0.133	0.0396	0.0247	0.0376	0.0254	0.0366	0	8.18	3.15	0.881	0.0576	-4.12	0.482	0.915	0.0383	0.745	0.021	0.0231	0.504	0.391	253
Hs 940.T_YM-155	1	0.923	0.858	0.862	0.826	1	0.838	0.978	0.938	0.871	0.903	0.668	0.615	0.419	0.351	0.122	0.0519	1	0.923	0.858	0.862	0.826	1	0.838	0.978	0.938	0.871	0.903	0.668	0.615	0.419	0.351	0.122	0.0519	0	6.92	1.11	0.919	0.001	-3.64	0.724	0.915	0.158	0.31	0.0244	0.129	0.719	0.295	98.1
KMBC-2_YM-155	1	0.943	0.885	0.976	1.13	0.931	0.944	0.998	0.984	0.931	0.876	0.776	0.434	0.0861	0.087	0.0507	0.0522	1	0.943	0.885	0.976	1.13	0.931	0.944	0.998	0.984	0.931	0.876	0.776	0.434	0.0861	0.087	0.0507	0.0522	0	7.27	2.47	0.969	0.044	-4.48	0.709	0.938	0.0421	0.512	0.0184	0.036	0.711	0.382	233
SK-N-BE(2)_YM-155	1	0.872	0.93	0.836	0.816	0.809	0.802	0.692	0.511	0.395	0.248	0.217	0.106	0.0666	0.0836	0.0669	0.0763	1	0.872	0.93	0.836	0.816	0.809	0.802	0.692	0.511	0.395	0.248	0.217	0.106	0.0666	0.0836	0.0669	0.0763	0	8.3	0.934	0.917	0.0529	-4.08	0.476	0.958	0.0629	0.117	0.0224	0.025	0.502	0.347	407
AU565_YM-155	1	0.962	1.01	0.926	0.92	0.997	0.96	0.942	0.949	0.523	0.536	0.263	0.0672	0.023	0.028	0.0184	0.0338	1	0.962	1.01	0.926	0.92	0.997	0.96	0.942	0.949	0.523	0.536	0.263	0.0672	0.023	0.028	0.0184	0.0338	0	7.85	1.44	0.978	0.00887	-6.51	0.581	0.907	0.0637	0.267	0.0256	0.0378	0.598	0.414	219
COLO-320-HSR_YM-155	1	0.969	0.967	0.97	0.99	0.979	1	0.986	1	0.874	0.872	0.897	0.727	0.42	0.367	0.272	0.262	1	0.969	0.967	0.97	0.99	0.979	1	0.986	1	0.874	0.872	0.897	0.727	0.42	0.367	0.272	0.262	0	7.09	1.85	0.973	0.256	-1.93	0.8	0.973	0.0512	0.339	0.013	0.0348	0.798	0.27	238
Panc 10.05_YM-155	1	0.974	0.984	0.974	0.939	0.948	1.03	0.928	0.845	0.69	0.654	0.496	0.223	0.0387	0.0416	0.0276	0.0269	1	0.974	0.984	0.974	0.939	0.948	1.03	0.928	0.845	0.69	0.654	0.496	0.223	0.0387	0.0416	0.0276	0.0269	0	7.6	1.2	0.976	0.001	-6.3	0.629	0.949	0.0602	0.174	0.0196	0.0386	0.637	0.391	339
BT131_YM-155	1	0.889	1.04	0.978	1.01	0.996	0.944	0.71	0.317	0.0963	0.081	0.0834	0.0482	0.0303	0.0509	0.0358	0.0631	1	0.889	1.04	0.978	1.01	0.996	0.944	0.71	0.317	0.0963	0.081	0.0834	0.0482	0.0303	0.0509	0.0358	0.0631	0	8.55	2.71	0.987	0.0539	-4.21	0.459	0.968	0.0225	0.317	0.0142	0.0131	0.492	0.437	872
BT147_YM-155	1	0.973	0.947	0.887	0.91	0.789	0.802	0.666	0.302	0.094	0.0868	0.0575	0.0238	0.0149	0.022	0.0174	0.0278	1	0.973	0.947	0.887	0.91	0.789	0.802	0.666	0.302	0.094	0.0868	0.0575	0.0238	0.0149	0.022	0.0174	0.0278	0	8.56	1.85	0.93	0.0238	-5.39	0.416	0.94	0.0384	0.265	0.0202	0.0184	0.448	0.411	448
BT172_YM-155	1	1.07	1.04	1.02	0.987	0.892	0.874	0.694	0.306	0.0786	0.0589	0.0482	0.019	0.0146	0.0172	0.0153	0.0213	1	1.07	1.04	1.02	0.987	0.892	0.874	0.694	0.306	0.0786	0.0589	0.0482	0.019	0.0146	0.0172	0.0153	0.0213	0	8.58	2.02	1.01	0.0184	-5.76	0.444	0.965	0.0261	0.212	0.0156	0.0141	0.48	0.452	881
BT216_YM-155	1	1.01	0.96	1.02	0.991	0.985	1.02	1	1.03	0.644	0.564	0.296	0.123	0.046	0.0515	0.037	0.0428	1	1.01	0.96	1.02	0.991	0.985	1.02	1	1.03	0.644	0.564	0.296	0.123	0.046	0.0515	0.037	0.0428	0	7.79	1.6	1.01	0.0341	-4.82	0.621	0.944	0.0469	0.242	0.0197	0.0295	0.637	0.42	350
BT232_YM-155	1	1.02	1.05	1.04	1.04	1.03	1	1.05	0.691	0.0761	0.0621	0.0418	0.0248	0.0211	0.0287	0.0203	0.0304	1	1.02	1.05	1.04	1.04	1.03	1	1.05	0.691	0.0761	0.0621	0.0418	0.0248	0.0211	0.0287	0.0203	0.0304	0	8.35	5.7	1.03	0.0335	-4.9	0.511	0.991	0.0095	0.829	0.0069	0.0073	0.543	0.483	3.48e+03
BT245_YM-155	1	0.95	0.866	0.952	0.89	0.783	0.743	0.914	0.652	0.231	0.174	0.161	0.053	0.0294	0.0431	0.0321	0.0461	1	0.95	0.866	0.952	0.89	0.783	0.743	0.914	0.652	0.231	0.174	0.161	0.053	0.0294	0.0431	0.0321	0.0461	0	8.27	2.9	0.893	0.0676	-3.89	0.478	0.853	0.053	0.846	0.0282	0.0302	0.501	0.393	147
BT271_YM-155	1	1.03	0.895	0.957	0.953	0.818	1.07	0.782	0.444	0.0464	0.035	0.0355	0.0209	0.0187	0.0271	0.0167	0.029	1	1.03	0.895	0.957	0.953	0.818	1.07	0.782	0.444	0.0464	0.035	0.0355	0.0209	0.0187	0.0271	0.0167	0.029	0	8.44	3.2	0.957	0.0208	-5.58	0.45	0.892	0.036	0.789	0.0246	0.0238	0.481	0.446	273
BT286_YM-155	1	0.981	1.03	0.99	0.977	0.988	1.02	0.955	0.789	0.288	0.21	0.119	0.0505	0.0279	0.0321	0.0227	0.0297	1	0.981	1.03	0.99	0.977	0.988	1.02	0.955	0.789	0.288	0.21	0.119	0.0505	0.0279	0.0321	0.0227	0.0297	0	8.23	2.69	1	0.0543	-4.2	0.534	0.96	0.0263	0.369	0.0155	0.0169	0.559	0.443	637
BT320_YM-155	1	1.01	1.1	0.971	1.03	1.06	1.02	1.04	1.1	1.04	1.04	1.01	0.669	0.232	0.208	0.134	0.05	1	1.01	1.1	0.971	1.03	1.06	1.02	1.04	1.1	1.04	1.04	1.01	0.669	0.232	0.208	0.134	0.05	0	7.14	3.34	1.04	0.124	-3.01	0.808	0.968	0.0272	0.644	0.0134	0.0275	0.807	0.374	384
BT328_YM-155	1	1	0.995	1.06	1.05	1.02	1.02	1.08	1.06	0.864	0.889	0.737	0.287	0.0555	0.0649	0.0407	0.0422	1	1	0.995	1.06	1.05	1.02	1.02	1.08	1.06	0.864	0.889	0.737	0.287	0.0555	0.0649	0.0407	0.0422	0	7.37	2.36	1.02	0.0303	-5.02	0.718	0.95	0.0363	0.4	0.017	0.0311	0.723	0.415	341
BT330_YM-155	1	0.933	0.934	0.984	0.965	0.918	0.903	0.648	0.253	0.0856	0.0544	0.187	0.0244	0.0156	0.0238	0.019	0.03	1	0.933	0.934	0.984	0.965	0.918	0.903	0.648	0.253	0.0856	0.0544	0.187	0.0244	0.0156	0.0238	0.019	0.03	0	8.59	2.72	0.959	0.0492	-4.35	0.436	0.942	0.0301	0.436	0.0188	0.0171	0.469	0.426	479
BT333_YM-155	1	1.01	0.901	0.941	1.02	0.862	1.05	0.978	0.693	0.469	0.904	0.676	0.26	0.498	0.221	0.057	0.0319	1	1.01	0.901	0.941	1.02	0.862	1.05	0.978	0.693	0.469	0.904	0.676	0.26	0.498	0.221	0.057	0.0319	0	7.32	0.717	0.977	0.001	-3.32	0.677	0.564	0.475	0.415	0.0758	0.294	0.681	0.345	24.8
BT340_YM-155	1	0.98	1.04	0.934	1.06	1.02	1.04	1.09	1	0.663	0.589	0.478	0.177	0.0437	0.0391	0.032	0.0269	1	0.98	1.04	0.934	1.06	1.02	1.04	1.09	1	0.663	0.589	0.478	0.177	0.0437	0.0391	0.032	0.0269	0	7.68	1.31	1.03	0.00518	-6.42	0.646	0.903	0.0723	0.252	0.0272	0.0477	0.659	0.42	195
BT359_YM-155	1	0.787	0.795	0.902	0.986	0.854	0.987	0.831	0.385	0.165	0.144	0.0745	0.0269	0.0221	0.036	0.0175	0.0245	1	0.787	0.795	0.902	0.986	0.854	0.987	0.831	0.385	0.165	0.144	0.0745	0.0269	0.0221	0.036	0.0175	0.0245	0	8.44	3.37	0.905	0.0536	-4.22	0.445	0.854	0.0439	1.11	0.0281	0.0273	0.473	0.408	171
BT416_YM-155	1	0.986	0.644	0.853	0.791		0.849	0.755	0.399	0.0591	0.0721	0.0543	0.0331	0.0232	0.0213	0.0155	0.016	1	0.986	0.644	0.853	0.791		0.849	0.755	0.399	0.0591	0.0721	0.0543	0.0331	0.0232	0.0213	0.0155	0.016	0	8.43	3.44	0.854	0.03	-5.06	0.41	0.78	0.0535	1.44	0.0361	0.0326	0.411	0.396	107
BT422_YM-155	1	1.02	0.93	1.03	0.954	1.04	0.984	1.04	0.974	0.853	0.849	0.877	0.331	0.0497	0.0737	0.0543	0.0295	1	1.02	0.93	1.03	0.954	1.04	0.984	1.04	0.974	0.853	0.849	0.877	0.331	0.0497	0.0737	0.0543	0.0295	0	7.28	4.03	0.973	0.0458	-4.45	0.71	0.933	0.0328	0.997	0.0185	0.032	0.712	0.399	236
BT428_YM-155	1	0.763	0.785	0.783	0.894	0.832	0.985	1.08	0.817	0.0937	0.185	0.0717	0.0485	0.15	0.179	0.0346	0.183	1	0.763	0.785	0.783	0.894	0.832	0.985	1.08	0.817	0.0937	0.185	0.0717	0.0485	0.15	0.179	0.0346	0.183	0	8.3	10	0.891	0.117	-3.09	0.496	0.754	0.223	22.9	0.0352	0.0376	0.523	0.392	81.8
BT440_YM-155	1	0.977	0.993	1.03	1.03	1.01	1.04	1.03	1	1.04	1.16	0.994		0.301	0.334	0.583	0.11	1	0.977	0.993	1.03	1.03	1.01	1.04	1.03	1	1.04	1.16	0.994		0.301	0.334	0.583	0.11	0	7.37	10	1.03	0.332	-1.59	0.818	0.839	48.4	3.85e+03	0.0336	0.0553	0.853	0.315	42.1
BT444_YM-155	1	0.92	1.02	0.592	0.693	0.693	0.827	0.727	0.708	0.701	0.768	0.651	0.673	0.749		0.11	0.313	1	0.92	1.02	0.592	0.693	0.693	0.827	0.727	0.708	0.701	0.768	0.651	0.673	0.749		0.11	0.313	0	6.74	10	0.768	0.211	-2.24	0.676	0.653	98.9	6.81e+03	0.0398	0.131	0.697	0.221	8.92
BT482_YM-155	1	0.956	1.05	0.995	0.977	0.978	1.04	1.04	0.735	0.275	0.264	0.215	0.12	0.0855	0.0896	0.0834	0.0552	1	0.956	1.05	0.995	0.977	0.978	1.04	1.04	0.735	0.275	0.264	0.215	0.12	0.0855	0.0896	0.0834	0.0552	0	8.28	3.3	1.01	0.124	-3.01	0.56	0.926	0.0356	0.713	0.0214	0.0228	0.586	0.421	290
BT504_YM-155	1	1.04	0.996	1.11	1.11	0.96	0.747	0.976	0.841	0.935	0.943	0.843	0.431	0.126	0.118	0.0578	0.0244	1	1.04	0.996	1.11	1.11	0.96	0.747	0.976	0.841	0.935	0.943	0.843	0.431	0.126	0.118	0.0578	0.0244	0	7.25	2.98	0.972	0.0607	-4.04	0.72	0.837	0.0604	1.11	0.0294	0.0554	0.721	0.386	87.5
2004_YM-155	1	0.983	0.976	0.915	0.808	0.78	0.733	0.303	0.165	0.088	0.0423	0.059	0.0535	0.018	0.0505	0.038	0.0408	1	0.983	0.976	0.915	0.808	0.78	0.733	0.303	0.165	0.088	0.0423	0.059	0.0535	0.018	0.0505	0.038	0.0408	0	8.85	1.71	0.953	0.0385	-4.7	0.375	0.922	0.0445	0.261	0.0253	0.019	0.415	0.404	362
BT12_YM-155	1	1.04	1.1	1.02	1.06	1.08	1.07	0.964	0.092	0.0226	0.0149	0.0204	0.0135	0.0133	0.0148	0.0145	0.0197	1	1.04	1.1	1.02	1.06	1.08	1.07	0.964	0.092	0.0226	0.0149	0.0204	0.0135	0.0133	0.0148	0.0145	0.0197	0	8.55	7.08	1.05	0.0167	-5.91	0.466	0.985	0.0147	0.686	0.00913	0.00854	0.504	0.509	2.48e+03
BT16_YM-155	1	1.03	1.09	1.08	1.03	1.03	1.05	0.979	0.948	0.6	0.548	0.353	0.12	0.0433	0.0566	0.0398	0.0524	1	1.03	1.09	1.08	1.03	1.03	1.05	0.979	0.948	0.6	0.548	0.353	0.12	0.0433	0.0566	0.0398	0.0524	0	7.84	1.26	1.05	0.0244	-5.1	0.631	0.947	0.0528	0.172	0.021	0.0323	0.649	0.428	382
SW982_YM-155	1	0.897	0.968	1.11	1.08	0.905	1.18	1.2	1.16	0.966	1.33	1.31	1.18		0.266	0.184	0.132	1	0.897	0.968	1.11	1.08	0.905	1.18	1.2	1.16	0.966	1.33	1.31	1.18		0.266	0.184	0.132	0	6.69	8.19	1.1	0.157	-2.67	0.954	0.73	7.41	567	0.0404	0.14	0.929	0.375	31.9
SYO1_YM-155	1	1.08	1.06	0.914	0.9	1.07	1.11	0.9	0.942	0.69	0.737	0.513	0.12	0.0471	0.0544	0.0484	0.0579	1	1.08	1.06	0.914	0.9	1.07	1.11	0.9	0.942	0.69	0.737	0.513	0.12	0.0471	0.0544	0.0484	0.0579	0	7.61	1.39	1.01	0.0111	-5.89	0.651	0.841	0.0912	0.357	0.0336	0.0612	0.662	0.412	113
TM87-16_YM-155	1	1.15	1.15	1.03	0.837	0.822	0.851	0.714	0.704	0.252	0.257	0.126	0.0331	0.0426	0.0623	0.0278	0.0485	1	1.15	1.15	1.03	0.837	0.822	0.851	0.714	0.704	0.252	0.257	0.126	0.0331	0.0426	0.0623	0.0278	0.0485	0	8.39	0.922	1.06	0.00885	-6.02	0.502	0.8	0.118	0.213	0.0527	0.0545	0.535	0.426	118
TTC709_YM-155	1	0.967	0.962	1.02	1.01	0.98	1.06	1.03	0.664	0.322	0.316	0.273	0.145	0.038	0.0561	0.0343	0.0543	1	0.967	0.962	1.02	1.01	0.98	1.06	1.03	0.664	0.322	0.316	0.273	0.145	0.038	0.0561	0.0343	0.0543	0	8.24	1.91	1.01	0.0969	-3.37	0.559	0.86	0.0648	0.474	0.0318	0.0349	0.584	0.421	152
YAMATO_YM-155	1	0.997	1.04	0.851	0.94	1.08	1	0.768	0.594	0.63	0.791	0.427	0.222	0.248	0.233	0.158	0.121	1	0.997	1.04	0.851	0.94	1.08	1	0.768	0.594	0.63	0.791	0.427	0.222	0.248	0.233	0.158	0.121	0	7.76	0.703	1.01	0.0718	-3.02	0.637	0.758	0.267	0.27	0.0634	0.14	0.653	0.339	48.4
CAS-1_SN-38	1	1.03	0.958	1.04	1.08	1	1.01	0.91	0.799	0.966	0.926	0.611	0.684	0.66	0.649	0.39	0.475	1	1.03	0.958	1.04	1.08	1	1.01	0.91	0.799	0.966	0.926	0.611	0.684	0.66	0.649	0.39	0.475	0	7	0.572	1.03	0.314	-1.16	0.829	0.89	0.705	0.317	0.0499	0.291	0.835	0.209	30.1
253J-BV_SN-38	1	0.969	1.07	1.06	1.08	1	1.02	0.495		0.986	0.796	0.528	0.718	0.686	0.574	0.315	0.31	1	0.969	1.07	1.06	1.08	1	1.02	0.495		0.986	0.796	0.528	0.718	0.686	0.574	0.315	0.31	0	6.6	0.415	1.04	0.001	-1.51	0.785	0.621	2.58	0.449	0.124	1.27	0.788	0.265	11
BFTC-909_SN-38	1	1.1	1.17	1.13	1.19	1.16	1.15	1.2	0.733	1.2	1.02	0.503	0.719	0.684	0.479	0.135	0.214	1	1.1	1.17	1.13	1.19	1.16	1.15	1.2	0.733	1.2	1.02	0.503	0.719	0.684	0.479	0.135	0.214	0	6.83	0.73	1.13	0.001	-2.38	0.867	0.609	0.648	0.463	0.0736	0.509	0.869	0.348	21.5
CADO-ES1_SN-38	1	1.03	0.779	1.17	0.797	1.01	0.911		0.363	0.175	0.0613	0.0389	0.049	0.0399	0.046	0.0191	0.0338	1	1.03	0.779	1.17	0.797	1.01	0.911		0.363	0.175	0.0613	0.0389	0.049	0.0399	0.046	0.0191	0.0338	0	8.39	2.23	0.97	0.0388	-4.69	0.452	0.752	0.099	0.954	0.0422	0.039	0.471	0.445	105
CAL-29_SN-38	1	0.935	0.449		0.981	0.895	0.901	0.455	0.779	0.904	0.521	0.258	0.177	0.207	0.159	0.122	0.0771	1	0.935	0.449		0.981	0.895	0.901	0.455	0.779	0.904	0.521	0.258	0.177	0.207	0.159	0.122	0.0771	0	7.63	3.81	0.812	0.153	-2.71	0.557	0.311	0.132	4.46	0.0614	0.0816	0.551	0.343	15.8
CAL-62_SN-38	1	0.971	1.02	0.971	0.87	0.578	0.878	0.382	0.632	0.598	0.422	0.248	0.307	0.317	0.201	0.0978	0.0915	1	0.971	1.02	0.971	0.87	0.578	0.878	0.382	0.632	0.598	0.422	0.248	0.307	0.317	0.201	0.0978	0.0915	0	8.22	0.452	1.06	0.0398	-3.03	0.533	0.658	0.451	0.185	0.111	0.179	0.564	0.324	35
HuCCT1_SN-38	1	1.01	1.09	0.966	0.983	0.969	0.979	0.692	0.809	0.84	0.842	0.616	0.621	0.61	0.512	0.269	0.304	1	1.01	1.09	0.966	0.983	0.969	0.979	0.692	0.809	0.84	0.842	0.616	0.621	0.61	0.512	0.269	0.304	0	6.71	0.441	1.03	0.001	-1.69	0.763	0.88	1.11	0.231	0.0624	0.558	0.771	0.243	41.8
NMC-G1_SN-38	1	1.06	0.908	0.927	0.947	1.04	0.907	0.641	0.964	0.845	0.866	0.774	0.759	0.723	0.679	0.407	0.459	1	1.06	0.908	0.927	0.947	1.04	0.907	0.641	0.964	0.845	0.866	0.774	0.759	0.723	0.679	0.407	0.459	0	6.02	0.456	0.971	0.001	-1.14	0.817	0.843	3.12	0.446	0.0653	1.67	0.818	0.184	14.7
RPMI-7951_SN-38	1	1.12	1.05	1.05	1.03	1.16	1.04	0.476		0.978	0.753	0.42	0.497	0.342	0.245	0.0498	0.0795	1	1.12	1.05	1.05	1.03	1.16	1.04	0.476		0.978	0.753	0.42	0.497	0.342	0.245	0.0498	0.0795	0	7.33	0.68	1.06	0.001	-3.3	0.706	0.549	0.47	0.412	0.0894	0.306	0.706	0.382	25.4
253J_SN-38	1	0.938	0.98	0.972	1	0.951	0.991	0.663	0.733	0.957	0.933	0.708	0.838	0.766	0.725	0.503	0.165	1	0.938	0.98	0.972	1	0.951	0.991	0.663	0.733	0.957	0.933	0.708	0.838	0.766	0.725	0.503	0.165	0	6.17	1.65	0.9	0.001	-2.14	0.827	0.782	0.493	1.39	0.0345	0.69	0.813	0.216	14.7
ALL-SIL_SN-38	1	1.07	1.01	0.955	0.893	0.815	0.538	0.0433	0.0815	0.036	0.0202	0.0134	0.0123	0.0116	0.0101	0.0088	0.0116	1	1.07	1.01	0.955	0.893	0.815	0.538	0.0433	0.0815	0.036	0.0202	0.0134	0.0123	0.0116	0.0101	0.0088	0.0116	0	8.9	2.67	0.991	0.0136	-6.2	0.336	0.925	0.0291	0.43	0.0223	0.0161	0.384	0.443	488
HDQ-P1_SN-38	1	1.01	0.916	1.03	0.995	1.01	1.03	0.731	0.863	1.04	0.999	0.977	0.951	0.94	0.864	0.563	0.452	1	1.01	0.916	1.03	0.995	1.01	1.03	0.731	0.863	1.04	0.999	0.977	0.951	0.94	0.864	0.563	0.452	0	6.32	3.68	0.964	0.437	-1.15	0.914	0.902	0.108	2.23	0.0225	0.107	0.904	0.165	17.8
SNU-245_SN-38	1	1.07	0.866	0.966	1.1	1.03	1.01	1.07	0.724	1.12	1.02	1.14	0.908	0.747	0.627	0.257	0.39	1	1.07	0.866	0.966	1.1	1.03	1.01	1.07	0.724	1.12	1.02	1.14	0.908	0.747	0.627	0.257	0.39	0	6.61	2.26	1.01	0.308	-1.63	0.893	0.794	0.147	1.43	0.0349	0.135	0.885	0.25	20.4
SIMA_SN-38	1	1.22	1.15	1.12	1.04	0.956	1	0.17	0.454	0.241	0.0545	0.0413	0.0634	0.0406	0.0724	0.0398	0.0194	1	1.22	1.15	1.12	1.04	0.956	1	0.17	0.454	0.241	0.0545	0.0413	0.0634	0.0406	0.0724	0.0398	0.0194	0	8.74	7.32	1.08	0.113	-3.14	0.467	0.583	0.0874	4.23	0.0524	0.0427	0.511	0.481	74.4
SNU-489_SN-38	1	0.969	0.979	1.01	0.956	0.961	0.928	0.935	0.961	0.97	0.973	0.923	0.942	0.918	0.817	0.498		1	0.969	0.979	1.01	0.956	0.961	0.928	0.935	0.961	0.97	0.973	0.923	0.942	0.918	0.817	0.498		0	6.17	2.28	0.963	0.001	-0.999	0.934	0.991	0.501	1.32	0.00748	1.3	0.921	0.117	107
SNU-626_SN-38	1	0.952	0.613	0.987	0.941	0.93	0.932	0.971	0.739	0.978	0.652	0.441	0.367	0.339	0.277	0.19	0.0881	1	0.952	0.613	0.987	0.941	0.93	0.932	0.971	0.739	0.978	0.652	0.441	0.367	0.339	0.277	0.19	0.0881	0	7.43	1.37	0.917	0.179	-2.43	0.663	0.727	0.168	0.632	0.0441	0.0857	0.67	0.313	34.5
SNU-738_SN-38	1	0.943	0.624	1	1	0.974	0.998	0.958	0.848	0.988	0.782	0.617	0.492	0.385	0.199	0.0521	0.112	1	0.943	0.624	1	1	0.974	0.998	0.958	0.848	0.988	0.782	0.617	0.492	0.385	0.199	0.0521	0.112	0	7.06	1.18	0.941	0.0434	-3.67	0.703	0.791	0.175	0.453	0.0385	0.128	0.704	0.329	49
SNU-878_SN-38	1	0.93	0.641	0.99	0.999	1.04	0.94	0.891	0.792		0.18	0.444	0.49	0.525	0.442	0.338	0.456	1	0.93	0.641	0.99	0.999	1.04	0.94	0.891	0.792		0.18	0.444	0.49	0.525	0.442	0.338	0.456	0	8.22	6.56	0.929	0.411	-1.28	0.661	0.724	0.998	97.5	0.0478	0.0478	0.693	0.274	21.1
TUHR4TKB_SN-38	1	1.01	0.984	1.06	1.07	0.947	0.983	1.04	1.07	1.08	0.884	0.668	0.748	0.76	0.759	0.521	0.62	1	1.01	0.984	1.06	1.07	0.947	0.983	1.04	1.07	1.08	0.884	0.668	0.748	0.76	0.759	0.521	0.62	0	7.66	10	1.02	0.679	-0.558	0.888	0.926	0.363	218	0.0226	0.0316	0.894	0.174	28.9
BCPAP_SN-38	1	0.923	0.951	0.943	0.964	0.927	0.897	0.79	0.782	0.757	0.623	0.48	0.408	0.374	0.189	0.0933	0.0897	1	0.923	0.951	0.943	0.964	0.927	0.897	0.79	0.782	0.757	0.623	0.48	0.408	0.374	0.189	0.0933	0.0897	0	7.3	0.671	0.967	0.001	-3.35	0.649	0.971	0.126	0.0988	0.0207	0.073	0.658	0.312	368
CGTH-W-1_SN-38	1	0.983	0.991	0.984	0.985	1	0.942	0.583	0.725	0.554	0.3	0.196	0.14	0.14	0.13	0.0787	0.0691	1	0.983	0.991	0.984	0.985	1	0.942	0.583	0.725	0.554	0.3	0.196	0.14	0.14	0.13	0.0787	0.0691	0	8.09	1.01	1.01	0.0758	-3.62	0.55	0.891	0.0938	0.201	0.0354	0.0426	0.576	0.383	165
COLO-680N_SN-38	1	1.08	1.06	1.04	1.04	1.03	1.02	0.927	1.03	0.983	0.745	0.662	0.574	0.535	0.457	0.402	0.314	1	1.08	1.06	1.04	1.04	1.03	1.02	0.927	1.03	0.983	0.745	0.662	0.574	0.535	0.457	0.402	0.314	0	7.36	0.932	1.05	0.335	-1.46	0.811	0.963	0.116	0.195	0.0206	0.0548	0.817	0.26	160
ECC12_SN-38	1	1.03	1.03	1.01	1.05	1.03	1.03	1.05	1.09	1.01	0.348	0.149	0.078	0.0848	0.0428	0.0203	0.0184	1	1.03	1.03	1.01	1.05	1.03	1.03	1.05	1.09	1.01	0.348	0.149	0.078	0.0848	0.0428	0.0203	0.0184	0	7.75	5.21	1.04	0.0628	-3.99	0.635	0.975	0.0198	1.16	0.0119	0.0148	0.652	0.463	932
HCC-95_SN-38	1	0.974	1.01	1.02	1.03	1.01	1.03	0.82	0.948	0.843	0.925	0.982	0.912	0.824	0.613	0.305	0.206	1	0.974	1.01	1.02	1.03	1.01	1.03	0.82	0.948	0.843	0.925	0.982	0.912	0.824	0.613	0.305	0.206	0	6.44	2.13	0.965	0.145	-2.35	0.862	0.934	0.0943	0.73	0.0191	0.115	0.85	0.241	70.7
JMSU-1_SN-38	1	1.05	0.946	1.05	1.02	1	0.935	0.848	0.884	0.745	0.464	0.32	0.215	0.163	0.153	0.167	0.118	1	1.05	0.946	1.05	1.02	1	0.935	0.848	0.884	0.745	0.464	0.32	0.215	0.163	0.153	0.167	0.118	0	7.79	1.35	1	0.134	-2.88	0.634	0.966	0.0478	0.174	0.0168	0.0242	0.652	0.368	433
RH-41_SN-38	1	0.969	0.918	0.952	0.938	0.91	0.915	0.787	0.797	0.811	0.523	0.326	0.265	0.24	0.14	0.086	0.0582	1	0.969	0.918	0.952	0.938	0.91	0.915	0.787	0.797	0.811	0.523	0.326	0.265	0.24	0.14	0.086	0.0582	0	7.6	0.997	0.952	0.0642	-3.62	0.612	0.947	0.0802	0.162	0.0223	0.043	0.626	0.346	254
WSU-DLCL2_SN-38	1	0.951	1.12	0.985	0.983	0.939	0.879	0.322	0.445	0.293	0.065	0.0334	0.0298	0.019	0.0261	0.0258	0.0287	1	0.951	1.12	0.985	0.983	0.939	0.879	0.322	0.445	0.293	0.065	0.0334	0.0298	0.019	0.0261	0.0258	0.0287	0	8.54	1.25	1.04	0.0231	-5.4	0.438	0.771	0.0935	0.299	0.0494	0.041	0.479	0.437	122
23132-87_SN-38	1	0.887	0.895	0.939	0.947	0.908	0.895	0.637	0.863	0.562	0.276	0.223	0.188	0.169	0.166	0.173	0.158	1	0.887	0.895	0.939	0.947	0.908	0.895	0.637	0.863	0.562	0.276	0.223	0.188	0.169	0.166	0.173	0.158	0	7.99	1.7	0.914	0.16	-2.65	0.562	0.871	0.0824	0.477	0.0302	0.0364	0.582	0.341	108
8305C_SN-38	1	0.969	0.947	1.02	0.979	0.944	0.861	0.969	0.97	0.901	0.685	0.604	0.522	0.466	0.323	0.188	0.155	1	0.969	0.947	1.02	0.979	0.944	0.861	0.969	0.97	0.901	0.685	0.604	0.522	0.466	0.323	0.188	0.155	0	7.04	0.761	0.986	0.0456	-2.68	0.731	0.952	0.181	0.164	0.0239	0.116	0.735	0.292	170
BHY_SN-38	1	0.944	0.931	0.882	0.962	0.914	0.913	0.851	0.927	0.787	0.471	0.404	0.353	0.332	0.254	0.219	0.126	1	0.944	0.931	0.882	0.962	0.914	0.913	0.851	0.927	0.787	0.471	0.404	0.353	0.332	0.254	0.219	0.126	0	7.7	1.4	0.942	0.221	-2.17	0.65	0.93	0.0812	0.316	0.0235	0.0357	0.663	0.308	143
KMRC-20_SN-38	1	0.923	0.919	0.934	0.956	0.934	0.912	0.965	0.952	0.923	0.865	0.692	0.518	0.519	0.318	0.225	0.21	1	0.923	0.919	0.934	0.956	0.934	0.912	0.965	0.952	0.923	0.865	0.692	0.518	0.519	0.318	0.225	0.21	0	7.03	1.13	0.952	0.172	-2.26	0.75	0.969	0.088	0.204	0.0155	0.0557	0.751	0.271	223
OUMS-23_SN-38	1	0.956	1	0.968	1.03	0.969	0.947	0.98	0.989	1.01	1.02	1.02	1.06	0.934	0.844	0.833	0.624	1	0.956	1	0.968	1.03	0.969	0.947	0.98	0.989	1.01	1.02	1.02	1.06	0.934	0.844	0.833	0.624	0	5.84	1.37	0.995	0.206	-0.664	0.96	0.977	0.981	0.957	0.0124	1.31	0.952	0.101	29.7
SNU-1076_SN-38	1	0.91	0.9	0.904	0.89	0.888	0.856	0.877	0.851	0.869	0.573	0.35	0.346	0.278	0.205	0.171	0.191	1	0.91	0.9	0.904	0.89	0.888	0.856	0.877	0.851	0.869	0.573	0.35	0.346	0.278	0.205	0.171	0.191	0	7.62	1.94	0.907	0.215	-2.21	0.64	0.953	0.0534	0.4	0.0173	0.0257	0.651	0.305	215
SNU-1196_SN-38	1	0.922	0.925	0.926	0.946	0.948	0.936	0.969	0.957	0.86	0.361	0.304	0.291	0.215	0.169	0.154	0.243	1	0.922	0.925	0.926	0.946	0.948	0.936	0.969	0.957	0.86	0.361	0.304	0.291	0.215	0.169	0.154	0.243	0	7.81	4.44	0.949	0.227	-2.14	0.639	0.965	0.032	0.882	0.0143	0.0176	0.655	0.344	364
SNU-8_SN-38	1	0.878	0.91	0.8	0.816	0.909	0.876	0.85	0.833	0.92	0.81	0.73	0.721	0.671	0.53	0.341	0.231	1	0.878	0.91	0.8	0.816	0.909	0.876	0.85	0.833	0.92	0.81	0.73	0.721	0.671	0.53	0.341	0.231	0	6.34	0.925	0.879	0.001	-2.04	0.761	0.947	0.411	0.342	0.0201	0.338	0.754	0.202	69.1
A375_SN-38	1	0.927	0.967	0.986	0.991	0.99	0.989	1.02	1.06	1	0.726	0.418	0.294	0.266	0.342	0.205	0.0719	1	0.927	0.967	0.986	0.991	0.99	0.989	1.02	1.06	1	0.726	0.418	0.294	0.266	0.342	0.205	0.0719	0	7.56	2.72	0.996	0.226	-2.15	0.711	0.925	0.0512	0.737	0.0215	0.0318	0.721	0.348	158
A549_SN-38	1	0.924	0.887	0.887	0.824	0.916	0.931	0.895	0.9	0.798	0.817	0.901	0.844	0.795	0.732	0.681	0.587	1	0.924	0.887	0.887	0.824	0.916	0.931	0.895	0.9	0.798	0.817	0.901	0.844	0.795	0.732	0.681	0.587	0	5.38	0.574	0.908	0.001	-0.736	0.845	0.964	3.92	0.505	0.0231	2.86	0.842	0.0993	19.3
NCI-H2009_SN-38	1	1.06	1.13	1.12	1.1	1.06	1	0.68	0.831	0.608	0.662	0.531	0.509	0.526	0.525	0.631	0.631	1	1.06	1.13	1.12	1.1	1.06	1	0.68	0.831	0.608	0.662	0.531	0.509	0.526	0.525	0.631	0.631	0	8.59	1.47	1.09	0.57	-0.81	0.779	0.903	0.134	0.59	0.0391	0.0321	0.8	0.236	47.6
SUIT-2_SN-38	1	0.907	0.987	0.948	0.935	0.915	0.937	0.797	0.929	0.784	0.714		0.727	0.669	0.624	0.593	0.557	1	0.907	0.987	0.948	0.935	0.915	0.937	0.797	0.929	0.784	0.714		0.727	0.669	0.624	0.593	0.557	0	7.2	0.396	0.992	0.435	-0.827	0.801	0.97	0.856	0.173	0.0388	0.2	0.814	0.145	51.2
SNU-1079_SN-38	1	1.32	1.19	1.4	1.3	1.18	1.28	1.24	1.08	1.15	1.05	0.578	0.747	0.684	0.724	0.455	0.404	1	1.32	1.19	1.4	1.3	1.18	1.28	1.24	1.08	1.15	1.05	0.578	0.747	0.684	0.724	0.455	0.404	0	7.63	10	1.21	0.598	-0.741	0.975	0.762	0.569	124	0.0425	0.0601	0.987	0.312	25.7
COLO-741_SN-38	1	1.08	1.06	1.08	1.18	0.985	1.05	1.14	1.03	1.39	1.26	1.05	0.786	0.65	0.548	0.474	0.397	1	1.08	1.06	1.08	1.18	0.985	1.05	1.14	1.03	1.39	1.26	1.05	0.786	0.65	0.548	0.474	0.397	0	7	2.37	1.11	0.462	-1.11	0.952	0.825	0.124	1.35	0.0349	0.0802	0.951	0.273	28.1
DEL_SN-38	1	1.01	1.01	0.993	1.02	0.968	0.918	0.103	0.162	0.076	0.0298	0.0275	0.0232	0.0167	0.0233	0.0266	0.033	1	1.01	1.01	0.993	1.02	0.968	0.918	0.103	0.162	0.076	0.0298	0.0275	0.0232	0.0167	0.0233	0.0266	0.033	0	8.75	7.31	1	0.0462	-4.44	0.394	0.957	0.0263	1.28	0.0155	0.0127	0.437	0.462	820
HARA_SN-38	1	0.967	0.999	0.953	0.949	0.943	0.924	0.631	0.688	0.578	0.51	0.434	0.382	0.389	0.311	0.182	0.169	1	0.967	0.999	0.953	0.949	0.943	0.924	0.631	0.688	0.578	0.51	0.434	0.382	0.389	0.311	0.182	0.169	0	7.93	0.561	1.03	0.15	-2.26	0.626	0.929	0.193	0.129	0.0452	0.0809	0.648	0.294	130
HCC-15_SN-38	1	1.01	0.982	0.94	0.953	0.92	0.927	0.822	0.829	0.747	0.598	0.501	0.521	0.455	0.37	0.34	0.293	1	1.01	0.982	0.94	0.953	0.92	0.927	0.822	0.829	0.747	0.598	0.501	0.521	0.455	0.37	0.34	0.293	0	7.65	0.631	1	0.259	-1.68	0.704	0.982	0.116	0.0928	0.0201	0.0466	0.718	0.25	340
KP-4_SN-38	1	0.957	0.986	0.956	0.981	1.01	0.987	0.848	0.981	0.75	0.383	0.293	0.238	0.235	0.194	0.184	0.176	1	0.957	0.986	0.956	0.981	1.01	0.987	0.848	0.981	0.75	0.383	0.293	0.238	0.235	0.194	0.184	0.176	0	7.85	2.69	0.973	0.21	-2.25	0.639	0.961	0.0364	0.483	0.0157	0.0197	0.656	0.353	348
LU-99A_SN-38	1	0.944	0.968	0.967	1.03	0.91	0.78	0.498	0.466	0.487	0.279	0.213	0.181	0.194	0.193	0.217	0.213	1	0.944	0.968	0.967	1.03	0.91	0.78	0.498	0.466	0.487	0.279	0.213	0.181	0.194	0.193	0.217	0.213	0	8.55	1.11	1	0.199	-2.32	0.529	0.914	0.0865	0.22	0.0351	0.0288	0.561	0.338	167
NCI-H1155_SN-38	1	0.997	0.951	1.02	0.984	0.926	0.915	0.201	0.222	0.168	0.112	0.0973	0.0766	0.0598	0.0484	0.0364	0.0407	1	0.997	0.951	1.02	0.984	0.926	0.915	0.201	0.222	0.168	0.112	0.0973	0.0766	0.0598	0.0484	0.0364	0.0407	0	8.72	6.37	0.98	0.095	-3.4	0.423	0.92	0.0352	1.52	0.0219	0.0178	0.462	0.429	354
NCI-H1581_SN-38	1	0.969	0.984	0.966	0.958	0.979	0.917	0.798	0.831	0.768	0.643	0.483	0.426	0.398	0.258	0.0993	0.0813	1	0.969	0.984	0.966	0.958	0.979	0.917	0.798	0.831	0.768	0.643	0.483	0.426	0.398	0.258	0.0993	0.0813	0	7.27	0.65	0.993	0.001	-3.17	0.671	0.967	0.146	0.105	0.0232	0.0864	0.68	0.315	312
NCI-H2106_SN-38	1	1.04	0.96	1.07	0.957	1.08	1.03	0.993	1.1	1.01	0.818	0.913	0.845	0.732	0.761	0.609	0.547	1	1.04	0.96	1.07	0.957	1.08	1.03	0.993	1.1	1.01	0.818	0.913	0.845	0.732	0.761	0.609	0.547	0	6.56	0.709	1.03	0.401	-0.842	0.911	0.944	0.705	0.381	0.0279	0.32	0.91	0.161	32.7
NCI-H358_SN-38	1	0.745	0.754	0.912	0.912	0.787	0.708	0.637	0.777	0.812	0.697	0.533	0.494	0.47	0.315	0.151	0.174	1	0.745	0.754	0.912	0.912	0.787	0.708	0.637	0.777	0.812	0.697	0.533	0.494	0.47	0.315	0.151	0.174	0	6.83	0.659	0.84	0.001	-2.62	0.638	0.827	0.611	0.342	0.046	0.333	0.64	0.243	34.2
DLD-1_SN-38	1	0.911	0.93	0.98	0.916	0.913	0.912	0.964	0.98	0.957	0.96	0.977	0.999	1.02	0.78	0.428	0.375	1	0.911	0.93	0.98	0.916	0.913	0.912	0.964	0.98	0.957	0.96	0.977	0.999	1.02	0.78	0.428	0.375	0	6.42	5.75	0.959	0.389	-1.36	0.891	0.979	0.0452	3.28	0.0101	0.0384	0.882	0.183	128
EM-2_SN-38	1	1.23	1.19	1.19	1.18	1.24	1.11	0.499		0.29	0.0275	0.0261	0.0236	0.0185	0.0318	0.0244	0.0382	1	1.23	1.19	1.19	1.18	1.24	1.11	0.499		0.29	0.0275	0.0261	0.0236	0.0185	0.0318	0.0244	0.0382	0	8.62	4.64	1.17	0.0596	-4.07	0.496	0.826	0.0359	2.38	0.0377	0.0322	0.571	0.54	184
JURL-MK1_SN-38	1	1.22	1.25	1.08	1.22	1.25	1.24	1.1	1.14	0.926	0.055	0.0293	0.0267	0.0231	0.0272	0.0186	0.0257	1	1.22	1.25	1.08	1.22	1.25	1.24	1.1	1.14	0.926	0.055	0.0293	0.0267	0.0231	0.0272	0.0186	0.0257	0	7.91	6.5	1.17	0.0246	-5.35	0.653	0.908	0.0464	3.13	0.0233	0.0285	0.684	0.554	348
P12-ICHIKAWA_SN-38	1	1.23	1.23	1.16	1.19	1.21	0.984	0.0508	0.0568	0.0425	0.0317	0.0373	0.0308	0.0131	0.0315	0.0317	0.0534	1	1.23	1.23	1.16	1.19	1.21	0.984	0.0508	0.0568	0.0425	0.0317	0.0373	0.0308	0.0131	0.0315	0.0317	0.0534	0	8.81	8.81	1.17	0.0367	-4.77	0.435	0.919	0.0628	6.75	0.0227	0.0185	0.493	0.548	539
KE-37_SN-38	1	1.24	1.32	1.08	1.15	1.09	0.96	0.0539	0.178	0.0267	0.0211	0.0203	0.0216	0.0119	0.0208	0.0194	0.0301	1	1.24	1.32	1.08	1.15	1.09	0.96	0.0539	0.178	0.0267	0.0211	0.0203	0.0216	0.0119	0.0208	0.0194	0.0301	0	8.8	8.17	1.15	0.0386	-4.7	0.429	0.82	0.0738	6.85	0.0335	0.0273	0.485	0.538	236
KMS-21BM_SN-38	1	1.27	1.3	1.16	1.29	1.3	1.14	0.838	0.946	0.803	0.351	0.147	0.121	0.111	0.138	0.0854	0.142	1	1.27	1.3	1.16	1.29	1.3	1.14	0.838	0.946	0.803	0.351	0.147	0.121	0.111	0.138	0.0854	0.142	0	7.97	1.43	1.2	0.091	-3.44	0.687	0.767	0.0953	0.393	0.0473	0.0587	0.714	0.491	100
Li-7_SN-38	1	0.956	0.992	0.934	1	0.979	0.977	0.845	0.962	0.776	0.435	0.325	0.281	0.258	0.205	0.159	0.18	1	0.956	0.992	0.934	1	0.979	0.977	0.845	0.962	0.776	0.435	0.325	0.281	0.258	0.205	0.159	0.18	0	7.8	2.11	0.971	0.211	-2.24	0.647	0.955	0.0456	0.391	0.0175	0.023	0.663	0.343	279
MHH-NB-11_SN-38	1	0.936	0.99	0.755	1.01	0.892	0.522	0.0382	0.123	0.0538	0.0538	0.048	0.054	0.129	0.0584	0.0282	0.0333	1	0.936	0.99	0.755	1.01	0.892	0.522	0.0382	0.123	0.0538	0.0538	0.048	0.054	0.129	0.0584	0.0282	0.0333	0	8.88	7.5	0.931	0.0615	-4.02	0.353	0.852	0.0223	15.2	0.0284	0.0219	0.396	0.413	207
MOLM-13_SN-38	1	1.29	1.24	1.2	1.15	1.1	0.971	0.323	0.487	0.205	0.0894	0.103	0.102	0.0613	0.117	0.0902	0.147	1	1.29	1.24	1.2	1.15	1.1	0.971	0.323	0.487	0.205	0.0894	0.103	0.102	0.0613	0.117	0.0902	0.147	0	8.68	1.8	1.19	0.113	-3.15	0.522	0.721	0.0803	0.52	0.0537	0.0423	0.569	0.489	105
NCI-H28_SN-38	1	1.11	1.12	0.952	1.16	1.14	1.14	0.991	0.883	0.851	0.522	0.424	0.348	0.332	0.27	0.172	0.125	1	1.11	1.12	0.952	1.16	1.14	1.14	0.991	0.883	0.851	0.522	0.424	0.348	0.332	0.27	0.172	0.125	0	7.76	1.19	1.09	0.197	-2.3	0.72	0.901	0.094	0.268	0.0316	0.0486	0.737	0.373	134
639-V_SN-38	1	0.974	0.991	1.01	0.978	1.07	1.02	0.924	1.01	0.768	0.148	0.118	0.0823	0.0835	0.0883	0.0931	0.131	1	0.974	0.991	1.01	0.978	1.07	1.02	0.924	1.01	0.768	0.148	0.118	0.0823	0.0835	0.0883	0.0931	0.131	0	7.91	5.38	0.999	0.0995	-3.33	0.594	0.975	0.0222	1.14	0.0115	0.014	0.617	0.432	886
BxPC-3_SN-38	1	1.15	1.13	1.15	1.11	1.05	1.14	0.885	1.02	0.948	0.766	0.555	0.48	0.358	0.19	0.102	0.0608	1	1.15	1.13	1.15	1.11	1.05	1.14	0.885	1.02	0.948	0.766	0.555	0.48	0.358	0.19	0.102	0.0608	0	7.26	0.846	1.11	0.001	-3.78	0.763	0.925	0.13	0.17	0.0298	0.0967	0.771	0.384	180
CML-T1_SN-38	1	1.06	1.06	1.08	1.11	1	0.887	0.0256	0.0335	0.0237	0.0309	0.0273	0.0265	0.0187	0.0307	0.0317	0.0408	1	1.06	1.06	1.08	1.11	1	0.887	0.0256	0.0335	0.0237	0.0309	0.0273	0.0265	0.0187	0.0307	0.0317	0.0408	0	8.81	10	1.05	0.0284	-5.14	0.386	0.978	0.0583	8.08	0.0112	0.00911	0.441	0.494	1.81e+03
GSS_SN-38	1	1.03	1.12	1.03	0.919	0.989	1	0.451		0.538	0.651	0.583	0.433	0.473	0.156	0.0818	0.0544	1	1.03	1.12	1.03	0.919	0.989	1	0.451		0.538	0.651	0.583	0.433	0.473	0.156	0.0818	0.0544	0	7.61	0.478	1.08	0.001	-2.83	0.644	0.605	0.661	0.27	0.119	0.333	0.657	0.354	26.9
HCC-366_SN-38	1	1.07	1.05	0.993	1.03	1.04	1.06	0.98	1.07	1.03	0.87	0.772	0.709	0.642	0.452	0.348	0.285	1	1.07	1.05	0.993	1.03	1.04	1.06	0.98	1.07	1.03	0.87	0.772	0.709	0.642	0.452	0.348	0.285	0	6.81	0.866	1.04	0.164	-1.82	0.847	0.971	0.165	0.176	0.0174	0.112	0.847	0.259	193
LS-411N_SN-38	1	0.995	0.985	0.997	1.07	1.03	0.928	1.17	1.04	1.22	1.07	1.05	1.01	0.921	0.649	0.639	0.595	1	0.995	0.985	0.997	1.07	1.03	0.928	1.17	1.04	1.22	1.07	1.05	1.01	0.921	0.649	0.639	0.595	0	6.69	4.63	1.05	0.613	-0.705	0.969	0.922	0.0924	3.69	0.0214	0.0564	0.964	0.172	24
LS-513_SN-38	1	0.97	0.943	0.861	0.941	0.992	0.875	0.755	0.762	0.705	0.399	0.511	0.406	0.252	0.259	0.212	0.214	1	0.97	0.943	0.861	0.941	0.992	0.875	0.755	0.762	0.705	0.399	0.511	0.406	0.252	0.259	0.212	0.214	0	7.79	0.75	0.972	0.178	-2.28	0.634	0.92	0.152	0.181	0.0359	0.0649	0.65	0.294	116
ONCO-DG-1_SN-38	1	0.953	0.946	0.952	0.905	0.986	1.01	0.984	0.954	0.949	0.839	0.708	0.484	0.53	0.455	0.366	0.292	1	0.953	0.946	0.952	0.905	0.986	1.01	0.984	0.954	0.949	0.839	0.708	0.484	0.53	0.455	0.366	0.292	0	7.28	1.37	0.973	0.351	-1.48	0.779	0.96	0.0857	0.319	0.0176	0.04	0.783	0.245	135
ONS-76_SN-38	1	0.904	0.898	0.914	0.906	0.877	0.85	0.696	0.721	0.698	0.629	0.504	0.43	0.416	0.152	0.0224	0.0238	1	0.904	0.898	0.914	0.906	0.877	0.85	0.696	0.721	0.698	0.629	0.504	0.43	0.416	0.152	0.0224	0.0238	0	7.28	0.678	0.92	0.001	-3.41	0.622	0.898	0.243	0.193	0.0377	0.136	0.626	0.31	104
SK-CO-1_SN-38	1	0.891	0.974	0.909	0.946	0.922	0.727	0.207	0.28	0.243	0.165	0.163	0.164	0.13	0.193	0.251	0.216	1	0.891	0.974	0.909	0.946	0.922	0.727	0.207	0.28	0.243	0.165	0.163	0.164	0.13	0.193	0.251	0.216	0	8.83	7.44	0.941	0.2	-2.32	0.456	0.942	0.0511	6.89	0.0192	0.0156	0.493	0.354	316
SW48_SN-38	1	1.22	1.21	1.13	1.05	0.966	0.965	0.484	0.75	0.599	0.251	0.199	0.164	0.147	0.169	0.134	0.0815	1	1.22	1.21	1.13	1.05	0.966	0.965	0.484	0.75	0.599	0.251	0.199	0.164	0.147	0.169	0.134	0.0815	0	8.32	0.852	1.15	0.0989	-3.21	0.583	0.725	0.16	0.251	0.0713	0.0719	0.619	0.423	71.8
VM-CUB-1_SN-38	1	1.02	1.03	1.07	1.09	1.01	1.03	0.897	0.992	0.941	0.868	0.757	0.696	0.671	0.495	0.302	0.196	1	1.02	1.03	1.07	1.09	1.01	1.03	0.897	0.992	0.941	0.868	0.757	0.696	0.671	0.495	0.302	0.196	0	6.61	0.723	1.03	0.001	-2.07	0.83	0.96	0.311	0.183	0.0224	0.232	0.828	0.265	147
CFPAC-1_SN-38	1	0.864	0.887	0.877	0.885	0.981	0.933	0.966	0.902	0.948	0.826	0.605	0.574	0.537	0.53	0.554	0.521	1	0.864	0.887	0.877	0.885	0.981	0.933	0.966	0.902	0.948	0.826	0.605	0.574	0.537	0.53	0.554	0.521	0	7.55	3.89	0.925	0.542	-0.885	0.783	0.971	0.0567	1.42	0.0134	0.0193	0.788	0.179	98.5
HCC-78_SN-38	1	0.986	1.04	1.04	1.08	0.975	1.07	0.264	0.417	0.24	0.131	0.107	0.104	0.096	0.174	0.309	0.417	1	0.986	1.04	1.04	1.08	0.975	1.07	0.264	0.417	0.24	0.131	0.107	0.104	0.096	0.174	0.309	0.417	0	8.7	10	1.03	0.221	-2.18	0.524	0.73	0.19	16.2	0.0439	0.0358	0.557	0.406	75.2
HT_SN-38	1	1.12	1.11	1.14	0.916	1.1	1.04	0.91	0.954	0.958	0.84	0.633	0.55	0.445	0.162	0.0693	0.0714	1	1.12	1.11	1.14	0.916	1.1	1.04	0.91	0.954	0.958	0.84	0.633	0.55	0.445	0.162	0.0693	0.0714	0	7.09	0.941	1.05	0.001	-3.77	0.764	0.905	0.148	0.229	0.0301	0.115	0.766	0.363	127
KU-19-19_SN-38	1	0.843	0.886	0.909	0.831	0.836	0.855	0.839	0.869	0.769	0.703	0.714	0.594	0.537	0.416	0.185	0.0791	1	0.843	0.886	0.909	0.831	0.836	0.855	0.839	0.869	0.769	0.703	0.714	0.594	0.537	0.416	0.185	0.0791	0	6.68	0.877	0.874	0.001	-2.76	0.703	0.937	0.264	0.262	0.0227	0.187	0.698	0.251	98.4
NCI-H727_SN-38	1	1.03	1.11	1.05	1.07	1.02	1.06	0.988	1	1	0.969	0.961	0.924	0.888	0.728	0.447	0.42	1	1.03	1.11	1.05	1.07	1.02	1.06	0.988	1	1	0.969	0.961	0.924	0.888	0.728	0.447	0.42	0	6.42	1.47	1.03	0.286	-1.36	0.931	0.97	0.145	0.429	0.0142	0.134	0.922	0.197	98.6
NCO2_SN-38	1	1.35	1.3	1.38	1.5	1.16	1.03	1.19	1.11	1.08	0.454	0.32	0.235	0.194	0.0766	0.0669	0.0713	1	1.35	1.3	1.38	1.5	1.16	1.03	1.19	1.11	1.08	0.454	0.32	0.235	0.194	0.0766	0.0669	0.0713	0	7.77	1.95	1.25	0.113	-3.14	0.772	0.683	0.0931	0.692	0.051	0.0691	0.794	0.517	72.4
OVTOKO_SN-38	1	1.07	1.05	1.13	1.1	1.07	1.07	1.11	1.13	0.927	0.574	0.544	0.53	0.594	0.456	0.165	0.0667	1	1.07	1.05	1.13	1.1	1.07	1.07	1.11	1.13	0.927	0.574	0.544	0.53	0.594	0.456	0.165	0.0667	0	7.07	0.67	1.11	0.001	-2.71	0.792	0.771	0.431	0.296	0.0612	0.3	0.799	0.346	43
P31-FUJ_SN-38	1	1.17	1.19	1.24	1.15	1.03	1.11	0.719	0.949	0.694	0.0788	0.0548	0.0412	0.0309	0.0486	0.0364	0.0567	1	1.17	1.19	1.24	1.15	1.03	1.11	0.719	0.949	0.694	0.0788	0.0548	0.0412	0.0309	0.0486	0.0364	0.0567	0	7.97	2.49	1.09	0.0275	-5.18	0.596	0.687	0.0734	0.919	0.045	0.0532	0.623	0.5	88.3
PEER_SN-38	1	1.11	1.13	1.28	1.12	1.15	0.979	0.758	0.81	0.797	0.71	0.476	0.411	0.358	0.203	0.0956	0.0743	1	1.11	1.13	1.28	1.12	1.15	0.979	0.758	0.81	0.797	0.71	0.476	0.411	0.358	0.203	0.0956	0.0743	0	7.52	0.628	1.14	0.001	-3.33	0.716	0.84	0.251	0.188	0.0582	0.16	0.733	0.383	86.1
RPMI-8402_SN-38	1	1.18	1.23	1.22	1.19	1.1	1.11	0.0579	0.191	0.0417	0.0331	0.0314	0.029	0.0103	0.0257	0.0279	0.0453	1	1.18	1.23	1.22	1.19	1.1	1.11	0.0579	0.191	0.0417	0.0331	0.0314	0.029	0.0103	0.0257	0.0279	0.0453	0	8.75	10	1.15	0.047	-4.41	0.45	0.875	0.0728	5.06	0.0283	0.0231	0.502	0.544	337
SHP-77_SN-38	1	1.08	1.05	1.06	1.03	1.07	1.08	0.962	1	1.07	1	0.974	0.966	0.98	0.9	0.613	0.436	1	1.08	1.05	1.06	1.03	1.07	1.08	0.962	1	1.07	1	0.974	0.966	0.98	0.9	0.613	0.436	0	6.25	2.36	1.03	0.35	-1.21	0.969	0.975	0.0928	0.761	0.0122	0.116	0.958	0.168	79.9
SNU-1077_SN-38	1	1.01	1.02	1.01	1.05	1.02	1	1.07	1.05	1.07	1.1	1.08	1.05	0.982	0.495	0.526	0.559	1	1.01	1.02	1.01	1.05	1.02	1	1.07	1.05	1.07	1.1	1.08	1.05	0.982	0.495	0.526	0.559	0	6.68	10	1.04	0.525	-0.928	0.951	0.983	0.119	13.6	0.00982	0.0251	0.948	0.198	169
SNU-620_SN-38	1	1.12	1.16	1.24	1.17	1.08	1.13	0.901	0.963	0.976	0.75	0.477	0.317	0.272	0.153	0.0884	0.0583	1	1.12	1.16	1.24	1.17	1.08	1.13	0.901	0.963	0.976	0.75	0.477	0.317	0.272	0.153	0.0884	0.0583	0	7.47	1.02	1.13	0.0447	-3.83	0.743	0.898	0.103	0.213	0.0325	0.0716	0.756	0.415	156
SU-DHL-1_SN-38	1	1.15	1.23	1.22	1.2	1.07	0.998	0.0404	0.103	0.0234	0.0231	0.0249	0.0228	0.0155	0.0197	0.0205	0.0315	1	1.15	1.23	1.22	1.2	1.07	0.998	0.0404	0.103	0.0234	0.0231	0.0249	0.0228	0.0155	0.0197	0.0205	0.0315	0	8.8	9.37	1.14	0.0314	-4.99	0.424	0.9	0.0814	8.54	0.0249	0.0203	0.482	0.54	433
COLO-205_SN-38	1	0.95	0.977	0.921	0.967	0.948	0.905	0.819	0.846	0.824	1.01	0.866	0.81	0.797	0.647	0.472	0.433	1	0.95	0.977	0.921	0.967	0.948	0.905	0.819	0.846	0.824	1.01	0.866	0.81	0.797	0.647	0.472	0.433	0	6.45	1.34	0.923	0.328	-1.27	0.841	0.937	0.277	0.667	0.0202	0.192	0.835	0.165	33.6
DOHH-2_SN-38	1	1.54	1.31	1.39	1.16	0.932	0.456	0.116	0.133	0.0879	0.119	0.114	0.092	0.0976	0.0382	0.0332	0.0393	1	1.54	1.31	1.39	1.16	0.932	0.456	0.116	0.133	0.0879	0.119	0.114	0.092	0.0976	0.0382	0.0332	0.0393	0	9.04	2.45	1.3	0.0778	-3.68	0.444	0.653	0.0619	0.73	0.0595	0.0393	0.509	0.549	119
EHEB_SN-38	1	1.28	1.19	1.13	1.21	0.955	0.893	0.4	0.484	0.337	0.285	0.281	0.355	0.325	0.148	0.0666	0.0655	1	1.28	1.19	1.13	1.21	0.955	0.893	0.4	0.484	0.337	0.285	0.281	0.355	0.325	0.148	0.0666	0.0655	0	8.75	1.48	1.17	0.22	-2.19	0.568	0.691	0.115	0.507	0.065	0.0478	0.611	0.424	64.5
Ki-JK_SN-38	1	1.14	1.07	1.23	1.17	0.991	1.11	0.513	0.723	0.435	0.253	0.237	0.257	0.201	0.117	0.0423	0.0413	1	1.14	1.07	1.23	1.17	0.991	1.11	0.513	0.723	0.435	0.253	0.237	0.257	0.201	0.117	0.0423	0.0413	0	8.31	1.05	1.14	0.11	-3.14	0.585	0.687	0.142	0.33	0.0659	0.0655	0.62	0.437	66.7
MKN45_SN-38	1	0.863	0.879	0.95	0.946	0.857	0.895	0.965	0.962	0.92	1.09	1.07	0.973	0.768	0.644	0.539	0.454	1	0.863	0.879	0.95	0.946	0.857	0.895	0.965	0.962	0.92	1.09	1.07	0.973	0.768	0.644	0.539	0.454	0	6.62	2.58	0.952	0.478	-1.05	0.875	0.919	0.116	1.48	0.0214	0.0742	0.869	0.17	25.5
NCI-H2405_SN-38	1	1.1	1.12	1.1	1.12	1.08	1.03	0.863	0.935	0.746	0.473	0.472	0.346	0.353	0.303	0.313	0.366	1	1.1	1.12	1.1	1.12	1.08	1.03	0.863	0.935	0.746	0.473	0.472	0.346	0.353	0.303	0.313	0.366	0	7.98	1.31	1.08	0.323	-1.63	0.729	0.947	0.073	0.254	0.0239	0.0299	0.748	0.328	191
NCI-H650_SN-38	1	1.18	1.18	1.21	1.15	1.19	1.19	1.05	1.06	0.993	0.799	0.571	0.52	0.471	0.503	0.242	0.143	1	1.18	1.18	1.21	1.15	1.19	1.19	1.05	1.06	0.993	0.799	0.571	0.52	0.471	0.503	0.242	0.143	0	7.37	0.85	1.17	0.19	-2.06	0.84	0.885	0.175	0.241	0.0398	0.11	0.85	0.353	87.6
OS-RC-2_SN-38	1	1	1.02	1.01	1.07	0.978	1.02	1.03	1.04	1.04	0.939	0.881	0.859	0.86	0.71	0.621	0.449	1	1	1.02	1.01	1.07	0.978	1.02	1.03	1.04	1.04	0.939	0.881	0.859	0.86	0.71	0.621	0.449	0	5.98	0.742	1.02	0.001	-1.09	0.919	0.981	0.683	0.241	0.0148	0.612	0.914	0.167	109
OVSAHO_SN-38	1	0.996	1.03	1.03	1.05	0.983	0.98	1.03	1.04	0.967	0.978	0.947	0.904	0.868	0.742	0.721	0.528	1	0.996	1.03	1.03	1.05	0.983	0.98	1.03	1.04	0.967	0.978	0.947	0.904	0.868	0.742	0.721	0.528	0	5.79	0.734	1.02	0.001	-0.861	0.935	0.987	0.884	0.25	0.0123	0.831	0.93	0.138	107
QGP-1_SN-38	1	1.01	1.08	1.07	1.09	1.1	1.05	0.858	0.982	0.952	0.892	0.842	0.921	0.82	0.692	0.687	0.585	1	1.01	1.08	1.07	1.09	1.1	1.05	0.858	0.982	0.952	0.892	0.842	0.921	0.82	0.692	0.687	0.585	0	5.63	0.41	1.06	0.00554	-0.748	0.917	0.946	3.25	0.301	0.044	1.82	0.919	0.15	28.7
RL95-2_SN-38	1	1.06	1.06	1.08	1.06	1.07	1.05	0.923	0.978	1	0.977	0.853	0.818	0.857	0.535	0.203	0.116	1	1.06	1.06	1.08	1.06	1.07	1.05	0.923	0.978	1	0.977	0.853	0.818	0.857	0.535	0.203	0.116	0	6.47	1.52	1.01	0.001	-3.11	0.874	0.927	0.136	0.463	0.0215	0.17	0.861	0.288	90.9
SNU-1041_SN-38	1	1.02	1.05	1.07	1.08	1.02	1.03	1.02	1.07	1.04	0.971	0.869	0.889	0.85	0.784	0.673	0.662	1	1.02	1.05	1.07	1.08	1.02	1.03	1.02	1.07	1.04	0.971	0.869	0.889	0.85	0.784	0.673	0.662	0	6.7	0.793	1.05	0.568	-0.607	0.948	0.983	0.346	0.273	0.0149	0.125	0.947	0.132	72
SNU-1066_SN-38	1	0.964	0.971	1.05	0.998	0.971	0.996	0.937	0.971	0.93	0.632	0.674	0.575	0.607	0.415	0.231	0.0779	1	0.964	0.971	1.05	0.998	0.971	0.996	0.937	0.971	0.93	0.632	0.674	0.575	0.607	0.415	0.231	0.0779	0	6.84	0.695	1	0.001	-2.48	0.764	0.904	0.368	0.236	0.0358	0.248	0.765	0.291	78.7
SW 1353_SN-38	1	1.18	1.13	1.12	1.1	1.11	1.09	1.04	1.03	0.918	0.996	0.877	0.844	0.836	0.748	0.564	0.454	1	1.18	1.13	1.12	1.1	1.11	1.09	1.04	1.03	0.918	0.996	0.877	0.844	0.836	0.748	0.564	0.454	0	6.08	0.536	1.11	0.001	-1.03	0.944	0.957	1.17	0.237	0.0307	0.821	0.943	0.198	65.3
SNU-213_SN-38	1	0.951	1.02	1.05	0.939	1.09	0.963	1.12	1.01	1.14	1.17	0.966	0.873	0.907	0.666	0.361	0.232	1	0.951	1.02	1.05	0.939	1.09	0.963	1.12	1.01	1.14	1.17	0.966	0.873	0.907	0.666	0.361	0.232	0	6.39	1.69	1.03	0.102	-2.2	0.922	0.912	0.166	0.672	0.0235	0.213	0.909	0.252	52.9
8505C_SN-38	1	1	0.972	0.967	0.969	0.943	0.907	0.608	0.73	0.542	0.37	0.359	0.29	0.229	0.233	0.304	0.275	1	1	0.972	0.967	0.969	0.943	0.907	0.608	0.73	0.542	0.37	0.359	0.29	0.229	0.233	0.304	0.275	0	8.26	0.985	1	0.249	-1.98	0.605	0.931	0.098	0.202	0.0319	0.0333	0.629	0.309	154
Calu-3_SN-38	1	0.943	1.02	0.936	0.934	0.914	0.8	0.62	0.673	0.668	0.444	0.365	0.339	0.315	0.274	0.228	0.274	1	0.943	1.02	0.936	0.934	0.914	0.8	0.62	0.673	0.668	0.444	0.365	0.339	0.315	0.274	0.228	0.274	0	8.18	0.674	1.01	0.223	-2.03	0.609	0.943	0.133	0.134	0.0372	0.0466	0.633	0.286	160
Daoy_SN-38	1	0.987	1.01	0.99	0.98	0.982	0.896	0.605	0.655	0.588	0.376	0.288	0.284	0.278	0.283	0.161	0.135	1	0.987	1.01	0.99	0.98	0.982	0.896	0.605	0.655	0.588	0.376	0.288	0.284	0.278	0.283	0.161	0.135	0	8.21	0.843	1.03	0.184	-2.37	0.591	0.92	0.11	0.169	0.037	0.0416	0.617	0.331	157
GB-1_SN-38	1	0.88	0.946	0.895	0.926	0.962	0.941	0.598	0.715	0.584	0.461	0.349	0.318	0.302	0.243	0.17	0.174	1	0.88	0.946	0.895	0.926	0.962	0.941	0.598	0.715	0.584	0.461	0.349	0.318	0.302	0.243	0.17	0.174	0	7.98	0.776	0.964	0.173	-2.39	0.596	0.902	0.148	0.194	0.0402	0.0584	0.616	0.302	105
HCC-1171_SN-38	1	1.21	1.2	1.18	1.22	1.13	1.18	1.22	1.15	1.12	1.05	0.874	0.834	0.811	0.847	0.707	0.608	1	1.21	1.2	1.18	1.22	1.13	1.18	1.22	1.15	1.12	1.05	0.874	0.834	0.811	0.847	0.707	0.608	0	7.3	1.08	1.17	0.68	-0.528	1.02	0.933	0.211	0.481	0.0285	0.0732	1.02	0.193	35.5
HCC-44_SN-38	1	1.17	1.14	1.19	1.17	1.11	1.14	1.09	1.16	1.02	0.934	0.793	0.723	0.592	0.426	0.295	0.227	1	1.17	1.14	1.19	1.17	1.11	1.14	1.09	1.16	1.02	0.934	0.793	0.723	0.592	0.426	0.295	0.227	0	6.89	0.837	1.14	0.0971	-2.13	0.891	0.959	0.164	0.17	0.0221	0.127	0.892	0.316	191
NCI-H211_SN-38	1	1.22	1.15	1.19	1.23	1.03	1.08	0.553	0.781	0.429	0.34	0.28	0.185	0.162	0.0895	0.0642	0.0637	1	1.22	1.15	1.19	1.23	1.03	1.08	0.553	0.781	0.429	0.34	0.28	0.185	0.162	0.0895	0.0642	0.0637	0	8.26	0.949	1.17	0.088	-3.41	0.602	0.742	0.137	0.263	0.0635	0.0667	0.638	0.448	83.7
RERF-LC-AI_SN-38	1	0.943	0.988	0.945	0.939	0.964	0.935	0.605	0.714	0.57	0.44	0.316	0.286	0.263	0.202	0.194	0.175	1	0.943	0.988	0.945	0.939	0.964	0.935	0.605	0.714	0.57	0.44	0.316	0.286	0.263	0.202	0.194	0.175	0	8.08	0.835	0.992	0.174	-2.43	0.594	0.928	0.11	0.166	0.0336	0.043	0.616	0.32	163
SBC-5_SN-38	1	0.954	0.982	0.895	0.904	0.972	0.941	0.732	0.947	0.475	0.171	0.181	0.176	0.158	0.176	0.173	0.201	1	0.954	0.982	0.895	0.904	0.972	0.941	0.732	0.947	0.475	0.171	0.181	0.176	0.158	0.176	0.173	0.201	0	8.02	10	0.925	0.177	-2.5	0.571	0.911	0.112	62.2	0.0224	0.0241	0.591	0.366	180
SF126_SN-38	1	0.964	0.974	0.952	0.925	0.993	1.01	0.807	0.904	0.777	0.689	0.57	0.518	0.498	0.415	0.36	0.336	1	0.964	0.974	0.952	0.925	0.993	1.01	0.807	0.904	0.777	0.689	0.57	0.518	0.498	0.415	0.36	0.336	0	7.54	0.787	0.983	0.32	-1.51	0.737	0.966	0.134	0.165	0.0222	0.0527	0.746	0.239	160
SNU-119_SN-38	1	0.983	1.02	1.08	1.03	0.997	1.02	1.08	1.09	1.06	1.12	0.92	0.712	0.744	0.518	0.276	0.16	1	0.983	1.02	1.08	1.03	0.997	1.02	1.08	1.09	1.06	1.12	0.92	0.712	0.744	0.518	0.276	0.16	0	6.53	1.15	1.04	0.001	-2.62	0.881	0.936	0.19	0.327	0.0221	0.201	0.872	0.285	101
SNU-81_SN-38	1	0.723	0.726	0.634	0.657	0.909	0.358	0.793	0.547	0.437	0.482	0.276	0.3	0.37	0.171	0.176	0.0994	1	0.723	0.726	0.634	0.657	0.909	0.358	0.793	0.547	0.437	0.482	0.276	0.3	0.37	0.171	0.176	0.0994	0	8.03	0.313	0.94	0.001	-2.59	0.486	0.536	1.33	0.198	0.132	0.393	0.509	0.26	16.5
SNU-182_SN-38	1	1.35	1.21	1.37	1.51	1.13	1.2	1.24	1.16	1.23	1.01	0.821	0.698	0.595	0.0586	0.0501	0.0406	1	1.35	1.21	1.37	1.51	1.13	1.2	1.24	1.16	1.23	1.01	0.821	0.698	0.595	0.0586	0.0501	0.0406	0	7.04	1.19	1.25	0.001	-4.26	0.927	0.724	0.167	0.436	0.0502	0.172	0.923	0.463	56.6
TCCSUP_SN-38	1	1.03	1.01	1.02	0.982	1.03	1	0.898	0.96	0.948	0.889	0.744	0.66	0.629	0.518	0.397	0.274	1	1.03	1.01	1.02	0.982	1.03	1	0.898	0.96	0.948	0.889	0.744	0.66	0.629	0.518	0.397	0.274	0	6.52	0.62	1.02	0.001	-1.76	0.823	0.981	0.328	0.126	0.0175	0.22	0.823	0.235	246
Detroit562_SN-38	1	1.01	1	0.976	0.937	0.949	1	0.755	0.866	0.844	0.768	0.553	0.451	0.35	0.169	0.125	0.0984	1	1.01	1	0.976	0.937	0.949	1	0.755	0.866	0.844	0.768	0.553	0.451	0.35	0.169	0.125	0.0984	0	7.17	0.806	0.981	0.001	-3.57	0.692	0.94	0.148	0.166	0.0257	0.0982	0.698	0.326	178
HSC-3_SN-38	1	0.965	0.994	0.94	0.989	1	0.981	0.838	0.857	0.828	0.444	0.331	0.205	0.289	0.285	0.187	0.249	1	0.965	0.994	0.94	0.989	1	0.981	0.838	0.857	0.828	0.444	0.331	0.205	0.289	0.285	0.187	0.249	0	7.81	2.27	0.964	0.241	-2.05	0.654	0.947	0.05	0.49	0.0189	0.0245	0.669	0.33	216
22RV1_SN-38	1	1.07	1.08	1.04	1.06	1.04	0.889	0.622	0.736	0.577	0.271	0.294	0.3	0.287	0.347	0.272	0.179	1	1.07	1.08	1.04	1.06	1.04	0.889	0.622	0.736	0.577	0.271	0.294	0.3	0.287	0.347	0.272	0.179	0	8.35	1.09	1.06	0.255	-1.96	0.622	0.878	0.111	0.278	0.0419	0.0403	0.65	0.343	103
769-P_SN-38	1	0.867	0.876	0.916	0.89	0.929	0.951	0.981	0.945	0.887	1.06	0.963	0.888	0.814	0.566	0.416	0.378	1	0.867	0.876	0.916	0.89	0.929	0.951	0.981	0.945	0.887	1.06	0.963	0.888	0.814	0.566	0.416	0.378	0	6.58	2.76	0.937	0.372	-1.4	0.85	0.956	0.0665	0.975	0.0153	0.0533	0.843	0.192	67.7
COLO-699_SN-38	1	1.11	1.18	1.25	1.23	1.19	1.33	1.08	1.08	1.14	0.884	0.735	0.639	0.46	0.33	0.267	0.221	1	1.11	1.18	1.25	1.23	1.19	1.33	1.08	1.08	1.14	0.884	0.735	0.639	0.46	0.33	0.267	0.221	0	7.23	1.08	1.18	0.2	-2.09	0.885	0.894	0.132	0.291	0.0331	0.0943	0.891	0.363	96.4
DOV13_SN-38	1	1.08	1.08	0.935	1.02	0.982	1.03	0.893	0.887	0.899	0.742	0.617	0.548	0.499	0.376	0.278	0.26	1	1.08	1.08	0.935	1.02	0.982	1.03	0.893	0.887	0.899	0.742	0.617	0.548	0.499	0.376	0.278	0.26	0	7.18	0.667	1.04	0.146	-1.98	0.764	0.964	0.188	0.136	0.0244	0.103	0.772	0.276	196
ES-2_SN-38	1	0.959	0.98	1.04	1.01	1.01	1.05	0.986	1.08	0.938	0.736	0.639	0.495	0.389	0.233	0.131	0.178	1	0.959	0.98	1.04	1.01	1.01	1.05	0.986	1.08	0.938	0.736	0.639	0.495	0.389	0.233	0.131	0.178	0	7.24	1.15	1.02	0.133	-2.67	0.752	0.954	0.0797	0.205	0.0195	0.0523	0.757	0.331	224
HCC1806_SN-38	1	0.871	0.917	0.926	0.899	0.973	0.962	0.826	0.879	0.867	0.781	0.622	0.555	0.444	0.164	0.0476	0.0426	1	0.871	0.917	0.926	0.899	0.973	0.962	0.826	0.879	0.867	0.781	0.622	0.555	0.444	0.164	0.0476	0.0426	0	6.97	1.1	0.923	0.001	-4.12	0.696	0.941	0.11	0.229	0.0205	0.0836	0.693	0.318	175
HCC1954_SN-38	1	1.02	1.03	1.1	1.08	1.04	1.08	1.09	1.07	1.15	1.08	0.846	0.834	0.649	0.495	0.408	0.263	1	1.02	1.03	1.1	1.08	1.04	1.08	1.09	1.07	1.15	1.08	0.846	0.834	0.649	0.495	0.408	0.263	0	6.76	1.22	1.07	0.23	-1.76	0.901	0.956	0.122	0.295	0.0186	0.0973	0.897	0.267	128
HPAF-II_SN-38	1	0.983	1	1.01	1.02	1.03	0.969	1.06	0.995	1.19	1	1.03	0.871	0.801	0.614	0.373	0.34	1	0.983	1	1.01	1.02	1.03	0.969	1.06	0.995	1.19	1	1.03	0.871	0.801	0.614	0.373	0.34	0	6.56	1.67	1.02	0.27	-1.63	0.908	0.952	0.11	0.512	0.0177	0.102	0.899	0.231	83.9
KHM-1B_SN-38	1	1.12	1.13	1.16	1.13	1.11	1.11	0.733	0.938	0.609	0.247	0.144	0.137	0.172	0.143	0.127	0.116	1	1.12	1.13	1.16	1.13	1.11	1.11	0.733	0.938	0.609	0.247	0.144	0.137	0.172	0.143	0.127	0.116	0	8.05	1.63	1.1	0.119	-3.07	0.628	0.831	0.079	0.424	0.0378	0.0439	0.655	0.441	123
OVISE_SN-38	1	0.858	0.904	0.87	0.907	0.95	0.889	0.976	0.901	0.96	0.971	1.04	1.02	0.996	0.897	0.193	0.0766	1	0.858	0.904	0.87	0.907	0.95	0.889	0.976	0.901	0.96	0.971	1.04	1.02	0.996	0.897	0.193	0.0766	0	6.3	6.78	0.946	0.0755	-3.7	0.866	0.948	0.0456	2.19	0.0156	0.0598	0.848	0.266	112
JVM-3_SN-38	1	1.36	1.29	1.21	1.02	1.07	0.827	0.0577	0.109	0.0526	0.0517	0.0623	0.0487	0.0473	0.0491	0.0311	0.0365	1	1.36	1.29	1.21	1.02	1.07	0.827	0.0577	0.109	0.0526	0.0517	0.0623	0.0487	0.0473	0.0491	0.0311	0.0365	0	8.83	6.71	1.16	0.0523	-4.26	0.435	0.767	0.0534	6.02	0.0385	0.0312	0.49	0.531	175
SNU-C2A_SN-38	1	1.14	0.979	1.1	1.19	1.09	1.15	0.999	1.1	1.04	0.759	0.548	0.479	0.411	0.36	0.298	0.208	1	1.14	0.979	1.1	1.19	1.09	1.15	0.999	1.1	1.04	0.759	0.548	0.479	0.411	0.36	0.298	0.208	0	7.52	1.52	1.09	0.297	-1.74	0.804	0.914	0.0855	0.397	0.0269	0.0462	0.814	0.337	113
U-2-OS_SN-38	1	0.639	0.748	0.87	1.12	0.799	0.957	0.583	0.717	0.671	0.456	0.362	0.382	0.321	0.234	0.237	0.222	1	0.639	0.748	0.87	1.12	0.799	0.957	0.583	0.717	0.671	0.456	0.362	0.382	0.321	0.234	0.237	0.222	0	7.84	0.961	0.873	0.228	-2.08	0.593	0.634	0.279	0.538	0.063	0.0972	0.607	0.279	21
5637_SN-38	1	1.12	1.13	1.13	1.18	1.14	1	0.704	0.773	0.667	0.42	0.252	0.121	0.0992	0.0638	0.0574	0.0782	1	1.12	1.13	1.13	1.18	1.14	1	0.704	0.773	0.667	0.42	0.252	0.121	0.0992	0.0638	0.0574	0.0782	0	7.99	0.959	1.12	0.0357	-4.44	0.616	0.876	0.0964	0.187	0.0396	0.0532	0.644	0.44	171
DMS-79_SN-38	1	0.86	0.939	1.2	0.991	0.869	1.14	0.754	0.692	0.635	0.425	0.341	0.399	0.53	0.234	0.248	0.233	1	0.86	0.939	1.2	0.991	0.869	1.14	0.754	0.692	0.635	0.425	0.341	0.399	0.53	0.234	0.248	0.233	0	8.14	1.25	1	0.308	-1.69	0.655	0.707	0.183	0.591	0.0571	0.064	0.676	0.315	32
HCC-1588_SN-38	1	0.98	0.972	0.951	0.956	0.964	0.986	0.891	0.872	0.881	0.67	0.596	0.482	0.473	0.385	0.363	0.288	1	0.98	0.972	0.951	0.956	0.964	0.986	0.891	0.872	0.881	0.67	0.596	0.482	0.473	0.385	0.363	0.288	0	7.48	0.928	0.98	0.305	-1.61	0.739	0.98	0.0813	0.139	0.015	0.0346	0.748	0.252	304
HCC-1833_SN-38	1	1.09	1.11	1.13	1.08	1.02	1.08	0.982	1.04	1.08	0.964	0.921	0.742	0.588	0.381	0.13	0.123	1	1.09	1.11	1.13	1.08	1.02	1.08	0.982	1.04	1.08	0.964	0.921	0.742	0.588	0.381	0.13	0.123	0	6.73	1.2	1.06	0.001	-3.39	0.857	0.965	0.0917	0.206	0.0164	0.093	0.851	0.328	254
KE-97_SN-38	1	1.14	1.18	1.18	1.14	1.01	0.856	0.249	0.376	0.211	0.0616	0.0485	0.0432	0.0411	0.0476	0.0418	0.0459	1	1.14	1.18	1.18	1.14	1.01	0.856	0.249	0.376	0.211	0.0616	0.0485	0.0432	0.0411	0.0476	0.0418	0.0459	0	8.73	1.84	1.14	0.0658	-3.93	0.462	0.782	0.0665	0.452	0.0454	0.0349	0.51	0.483	148
KP-3_SN-38	1	1.2	1.18	1.17	1.12	1.05	1.13	1.2	1.13	1.19	1.16	1.17	1.07	1.06	0.947	0.747	0.609	1	1.2	1.18	1.17	1.12	1.05	1.13	1.2	1.13	1.19	1.16	1.17	1.07	1.06	0.947	0.747	0.609	0	6.28	1.7	1.14	0.495	-0.72	1.08	0.957	0.232	0.843	0.0176	0.222	1.07	0.161	36.2
KU812_SN-38	1	1.1	1.08	1.23	1.3	1.16	1.12	1.02	1.21	1.18	0.843	0.608	0.515	0.429	0.45	0.427	0.418	1	1.1	1.08	1.23	1.3	1.16	1.12	1.02	1.21	1.18	0.843	0.608	0.515	0.429	0.45	0.427	0.418	0	7.59	2.78	1.14	0.443	-1.18	0.878	0.894	0.0728	1.12	0.0284	0.0412	0.888	0.323	76.2
NALM-6_SN-38	1	1.03	1.06	1.18	1.13	0.878	0.822	0.36	0.621	0.269	0.0333	0.0307	0.029	0.0201	0.0367	0.0279	0.0466	1	1.03	1.06	1.18	1.13	0.878	0.822	0.36	0.621	0.269	0.0333	0.0307	0.029	0.0201	0.0367	0.0279	0.0466	0	8.52	1.13	1.09	0.0161	-5.86	0.462	0.672	0.118	0.311	0.0637	0.0532	0.505	0.459	87.5
NUGC-4_SN-38	1	1.06	1.15	1.1	1.04	1.02	1.1	0.925	1	0.86	0.668	0.641	0.584	0.522	0.399	0.227	0.137	1	1.06	1.15	1.1	1.04	1.02	1.1	0.925	1	0.86	0.668	0.641	0.584	0.522	0.399	0.227	0.137	0	7.03	0.604	1.09	0.001	-2.43	0.784	0.929	0.313	0.164	0.0372	0.203	0.791	0.314	122
TTTHYROID_SN-38	1	0.993	0.994	0.954	0.983	1.04	1.05	0.987	0.983	0.957	0.953	0.954	0.916	0.93	0.654	0.314	0.197	1	0.993	0.994	0.954	0.983	1.04	1.05	0.987	0.983	0.957	0.953	0.954	0.916	0.93	0.654	0.314	0.197	0	6.42	2.82	0.984	0.172	-2.35	0.887	0.983	0.0349	0.516	0.00959	0.0471	0.874	0.241	274
AGS_SN-38	1	0.906	1.01	0.925	0.929	0.973	1.03	0.979	1.01	0.937	0.861	0.857	0.772	0.736	0.518	0.397	0.309	1	0.906	1.01	0.925	0.929	0.973	1.03	0.979	1.01	0.937	0.861	0.857	0.772	0.736	0.518	0.397	0.309	0	6.47	0.937	0.971	0.109	-1.74	0.837	0.97	0.251	0.245	0.016	0.196	0.832	0.214	128
HCT-116_SN-38	1	0.872	0.886	0.947	0.888	0.976	0.989	1.02	0.99	1.01	1.07	1.04	1.04	0.991	0.787	0.31	0.152	1	0.872	0.886	0.947	0.888	0.976	0.989	1.02	0.99	1.01	1.07	1.04	1.04	0.991	0.787	0.31	0.152	0	6.34	3.88	0.98	0.141	-2.69	0.895	0.945	0.0489	1.1	0.0165	0.0746	0.88	0.248	88.1
HEC-108_SN-38	1	1.01	1.02	0.978	0.949	0.986	0.949	0.952	0.959	0.938	0.9	0.862	0.871	0.886	0.739	0.405	0.292	1	1.01	1.02	0.978	0.949	0.986	0.949	0.952	0.959	0.938	0.9	0.862	0.871	0.886	0.739	0.405	0.292	0	6.35	2.37	0.954	0.228	-1.83	0.876	0.968	0.0743	0.679	0.0132	0.0896	0.864	0.2	99.2
HEC-59_SN-38	1	1.04	1.05	0.998	1.07	1.08	1.05	1.03	1	0.984	0.981	0.882	0.885	0.864	0.659	0.511	0.483	1	1.04	1.05	0.998	1.07	1.08	1.05	1.03	1	0.984	0.981	0.882	0.885	0.864	0.659	0.511	0.483	0	6.35	0.837	1.04	0.217	-1.13	0.921	0.978	0.367	0.243	0.0152	0.261	0.916	0.183	113
HMC-1-8_SN-38	1	0.97	0.976	0.984	0.903	1	0.996	1	0.986	0.896	0.777	0.743	0.738	0.704	0.667	0.635	0.56	1	0.97	0.976	0.984	0.903	1	0.996	1	0.986	0.896	0.777	0.743	0.738	0.704	0.667	0.635	0.56	0	7.51	1.03	0.987	0.611	-0.692	0.85	0.973	0.155	0.334	0.0177	0.0368	0.855	0.149	65.3
SUIT-2_SN-38	1	0.929	0.95	0.99	0.938	0.973	0.943	0.946	0.952	0.926	0.639	0.564	0.484	0.509	0.447	0.39	0.306	1	0.929	0.95	0.99	0.938	0.973	0.943	0.946	0.952	0.926	0.639	0.564	0.484	0.509	0.447	0.39	0.306	0	7.63	1.69	0.967	0.406	-1.3	0.749	0.955	0.0772	0.438	0.0188	0.0287	0.758	0.245	122
Ishikawa (Heraklio) 02 ER-_SN-38	1	0.866	0.893	0.9	0.902	0.992	0.944	0.943	0.896	0.986	0.938	0.957	0.918	0.876	0.556	0.42	0.31	1	0.866	0.893	0.9	0.902	0.992	0.944	0.943	0.896	0.986	0.938	0.957	0.918	0.876	0.556	0.42	0.31	0	6.54	3.5	0.935	0.342	-1.53	0.849	0.97	0.0416	1.07	0.0124	0.0395	0.841	0.199	109
JHOC-5_SN-38	1	1.04	0.999	1.01	0.992	1.02	1.01	1.05	1.04	1.04	0.439	0.34	0.338	0.318	0.222	0.146	0.138	1	1.04	0.999	1.01	0.992	1.02	1.01	1.05	1.04	1.04	0.439	0.34	0.338	0.318	0.222	0.146	0.138	0	7.73	10	1.02	0.25	-2	0.705	0.933	0.295	60.5	0.0202	0.0249	0.714	0.372	204
KYSE-180_SN-38	1	0.918	0.959	0.969	0.962	1	0.981	1.04	1.04	1.02	1.05	1.05	1.04	0.924	0.633	0.306	0.195	1	0.918	0.959	0.969	0.962	1	0.981	1.04	1.04	1.02	1.05	1.05	1.04	0.924	0.633	0.306	0.195	0	6.45	3.08	1	0.189	-2.3	0.9	0.976	0.0357	0.692	0.0114	0.0489	0.887	0.251	207
LS 180_SN-38	1	0.965	0.96	1	1.03	0.985	0.894	0.676	0.663	0.667	0.46	0.495	0.516	0.464	0.434	0.378	0.352	1	0.965	0.96	1	1.03	0.985	0.894	0.676	0.663	0.667	0.46	0.495	0.516	0.464	0.434	0.378	0.352	0	8.38	0.97	1.01	0.414	-1.26	0.681	0.937	0.125	0.251	0.034	0.032	0.702	0.246	95.5
MEL-HO_SN-38	1	1.07	1.05	1.1	1.06	1.06	1.02	1.01	1.01	0.986	0.811	0.661	0.572	0.584	0.428	0.272	0.15	1	1.07	1.05	1.1	1.06	1.06	1.02	1.01	1.01	0.986	0.811	0.661	0.572	0.584	0.428	0.272	0.15	0	6.85	0.686	1.07	0.001	-2.39	0.811	0.957	0.242	0.152	0.0251	0.172	0.814	0.3	179
MHH-ES-1_SN-38	1	1.04	1.04	1.07	1.02	0.953	0.824	0.21	0.259	0.214	0.0958	0.0878	0.0642	0.0566	0.0635	0.0783	0.0673	1	1.04	1.04	1.07	1.02	0.953	0.824	0.21	0.259	0.214	0.0958	0.0878	0.0642	0.0566	0.0635	0.0783	0.0673	0	8.77	4.24	1.03	0.106	-3.24	0.437	0.897	0.034	0.963	0.0258	0.0208	0.479	0.436	275
MOR/CPR_SN-38	1	0.969	0.969	0.911	0.807	0.989	0.989	0.96	0.895	1.06	1.18	0.986	1.02	0.791	0.662	0.428	0.283	1	0.969	0.969	0.911	0.807	0.989	0.989	0.96	0.895	1.06	1.18	0.986	1.02	0.791	0.662	0.428	0.283	0	6.43	2.03	0.98	0.242	-1.77	0.888	0.883	0.154	1.06	0.026	0.167	0.877	0.222	30.4
NCI-H460_SN-38	1	0.92	0.923	0.844	0.926	0.905	0.941	0.935	0.901	0.868	0.987	0.707	0.633	0.566	0.525	0.586	0.574	1	0.92	0.923	0.844	0.926	0.905	0.941	0.935	0.901	0.868	0.987	0.707	0.633	0.566	0.525	0.586	0.574	0	7.4	10	0.923	0.577	-0.794	0.806	0.967	0.252	115	0.0142	0.0206	0.808	0.162	67.4
HCC-2108_SN-38	1	1.11	1.11	1.16	1.14	1.03	1.07	1.01	1.02	0.989	0.961	0.856	0.768	0.701	0.452	0.305	0.322	1	1.11	1.11	1.16	1.14	1.03	1.07	1.01	1.02	0.989	0.961	0.856	0.768	0.701	0.452	0.305	0.322	0	6.69	0.811	1.09	0.0941	-1.87	0.884	0.957	0.243	0.202	0.0221	0.185	0.883	0.271	137
HCC827_SN-38	1	1.15	1.19	1.17	1.12	1.13	1.08	1.13	1.1	1.09	1	1.01	0.908	0.841	0.557	0.384	0.315	1	1.15	1.19	1.17	1.12	1.13	1.08	1.13	1.1	1.09	1	1.01	0.908	0.841	0.557	0.384	0.315	0	6.54	1.11	1.12	0.134	-1.79	0.96	0.962	0.17	0.272	0.018	0.166	0.952	0.266	137
HEC-251_SN-38	1	0.929	0.965	0.981	0.932	1.02	0.962	0.846	0.868	0.89	0.934	0.854	0.802	0.775	0.581	0.386	0.337	1	0.929	0.965	0.981	0.932	1.02	0.962	0.846	0.868	0.89	0.934	0.854	0.802	0.775	0.581	0.386	0.337	0	6.35	1.01	0.945	0.0949	-1.69	0.834	0.959	0.331	0.345	0.0178	0.281	0.827	0.198	78.2
HEC-265_SN-38	1	1.06	1.01	0.966	0.984	1.07	1.06	1.09	1.15	1.19	1.31	1.15	0.95	0.866	0.435	0.294	0.226	1	1.06	1.01	0.966	0.984	1.07	1.06	1.09	1.15	1.19	1.31	1.15	0.95	0.866	0.435	0.294	0.226	0	6.64	2.84	1.08	0.231	-2.08	0.941	0.869	0.0769	1.18	0.0279	0.0889	0.931	0.303	49.9
HEC-6_SN-38	1	1.15	1.1	1.13	1.02	1.07	1.12	1.01	1.02	1.01	0.954	0.831	0.659	0.508	0.221	0.146	0.152	1	1.15	1.1	1.13	1.02	1.07	1.12	1.01	1.02	1.01	0.954	0.831	0.659	0.508	0.221	0.146	0.152	0	6.94	1.19	1.07	0.0585	-3.16	0.831	0.96	0.081	0.201	0.0179	0.0707	0.829	0.345	253
HEL_SN-38	1	1.02	1.04	1.14	1.1	0.938	0.992	1.07	1.09	1.12	0.0689	0.0396	0.0251	0.0237	0.0334	0.0403	0.0527	1	1.02	1.04	1.14	1.1	0.938	0.992	1.07	1.09	1.12	0.0689	0.0396	0.0251	0.0237	0.0334	0.0403	0.0527	0	7.8	10	1.05	0.0333	-4.91	0.618	0.938	0.0955	7.29	0.0184	0.0225	0.635	0.5	452
JHUEM-2_SN-38	1	1.08	0.979	1.08	0.966	0.724	0.537	0.228	0.291	0.227	0.201	0.232	0.216	0.204	0.141	0.0869	0.101	1	1.08	0.979	1.08	0.966	0.724	0.537	0.228	0.291	0.227	0.201	0.232	0.216	0.204	0.141	0.0869	0.101	0	9.01	1.86	1.04	0.178	-2.49	0.442	0.903	0.0549	0.38	0.0335	0.0214	0.488	0.375	210
JURKAT_SN-38	1	1.05	1.11	1.17	1.13	1	1.1	0.909	1.1	0.947	0.0599	0.0433	0.0309	0.0281	0.0376	0.0259	0.0412	1	1.05	1.11	1.17	1.13	1	1.1	0.909	1.1	0.947	0.0599	0.0433	0.0309	0.0281	0.0376	0.0259	0.0412	0	7.89	7.79	1.06	0.0346	-4.85	0.607	0.914	0.0633	4.06	0.0216	0.0264	0.635	0.503	332
JVM-2_SN-38	1	1.08	0.999	0.968	1.29	0.909			0.452	0.226	0.192	0.232	0.185	0.154	0.175	0.143	0.142	1	1.08	0.999	0.968	1.29	0.909			0.452	0.226	0.192	0.232	0.185	0.154	0.175	0.143	0.142	0	8.49	1.84	1.05	0.166	-2.59	0.54	0.829	0.162	0.944	0.0443	0.0374	0.544	0.42	103
KCL-22_SN-38	1	1.21	1.16	1.3	1.12	1.03	1.05	1.09	1.09	1.16	0.661	0.521	0.349	0.304	0.188	0.135	0.141	1	1.21	1.16	1.3	1.12	1.03	1.05	1.09	1.09	1.16	0.661	0.521	0.349	0.304	0.188	0.135	0.141	0	7.53	1.66	1.13	0.175	-2.5	0.783	0.845	0.0872	0.486	0.0351	0.0578	0.796	0.414	96.2
KE-39_SN-38	1	1.03	1.06	1.05	1.09	1.03	1	0.947	0.951	0.947	1.05	0.974	0.978	0.81	0.709	0.607	0.585	1	1.03	1.06	1.05	1.09	1.03	1	0.947	0.951	0.947	1.05	0.974	0.978	0.81	0.709	0.607	0.585	0	6.7	2	1.01	0.575	-0.773	0.935	0.971	0.098	0.742	0.0138	0.0512	0.931	0.152	57.9
KM-H2_SN-38	1	1.19	1.22	1.36	1.27	1.14	1.19	1.18	1.24	1.23	0.491	0.166	0.091	0.0923	0.08	0.0475	0.0719	1	1.19	1.22	1.36	1.27	1.14	1.19	1.18	1.24	1.23	0.491	0.166	0.091	0.0923	0.08	0.0475	0.0719	0	7.71	7.83	1.2	0.0908	-3.46	0.751	0.889	0.0748	18.2	0.0268	0.0336	0.767	0.53	235
LAMA-84_SN-38	1	1.16	1.14	1.28	1.27	1.12	1.07	1.16	1.16	1.18	0.649	0.298	0.166	0.148	0.061	0.034	0.0426	1	1.16	1.14	1.28	1.27	1.12	1.07	1.16	1.16	1.18	0.649	0.298	0.166	0.148	0.061	0.034	0.0426	0	7.63	2.85	1.16	0.0867	-3.53	0.745	0.884	0.0449	0.765	0.0277	0.0393	0.761	0.491	193
NCI-H2030_SN-38	1	1.09	1.09	1.11	1.13	1.11	1.05	1.02	1.03	1.06	1.06	0.802	0.723	0.545	0.389	0.136	0.164	1	1.09	1.09	1.11	1.13	1.11	1.05	1.02	1.03	1.06	1.06	0.802	0.723	0.545	0.389	0.136	0.164	0	6.82	1.11	1.08	0.0428	-2.95	0.858	0.956	0.106	0.212	0.0191	0.0975	0.854	0.33	206
SNU-719_SN-38	1	1.07	1.09	1.1	1.03	1.02	1.05	0.882	0.941	0.868	0.82	0.788	0.736	0.649	0.521	0.322	0.253	1	1.07	1.09	1.1	1.03	1.02	1.05	0.882	0.941	0.868	0.82	0.788	0.736	0.649	0.521	0.322	0.253	0	6.6	0.588	1.05	0.001	-1.78	0.831	0.954	0.486	0.176	0.029	0.318	0.832	0.254	118
NCI-H1299_SN-38	1	1.14	1.16	1.18	1.1	1.11	1.07	0.945	1.06	0.938	0.642	0.64	0.442	0.48	0.512	0.339	0.415	1	1.14	1.16	1.18	1.1	1.11	1.07	0.945	1.06	0.938	0.642	0.64	0.442	0.48	0.512	0.339	0.415	0	7.75	1.3	1.11	0.413	-1.27	0.82	0.918	0.108	0.367	0.0295	0.0441	0.834	0.297	89.2
HCC1569_SN-38	1	1.1	1.05	1.16	1.11	1.12	1.15	0.996	1.01	0.726	0.904	0.625	0.444	0.475	0.274	0.216	0.182	1	1.1	1.05	1.16	1.11	1.12	1.15	0.996	1.01	0.726	0.904	0.625	0.444	0.475	0.274	0.216	0.182	0	7.31	0.821	1.1	0.125	-2.42	0.788	0.889	0.184	0.23	0.038	0.117	0.797	0.343	92.4
KLE_SN-38	1	1.01	1.27	1.17	1.2	1.04	1.17	0.869	1.05	0.685	0.588	0.519	0.339	0.385	0.291	0.285	0.316	1	1.01	1.27	1.17	1.2	1.04	1.17	0.869	1.05	0.685	0.588	0.519	0.339	0.385	0.291	0.285	0.316	0	7.9	1.18	1.13	0.3	-1.72	0.757	0.834	0.133	0.379	0.0438	0.0599	0.776	0.355	66.4
KMS-26_SN-38	1	1.36	1.21	1.34	1.38	1.07	1.09	0.822	1.07	0.638	0.261	0.166	0.112	0.0874	0.0646	0.0478	0.0688	1	1.36	1.21	1.34	1.38	1.07	1.09	0.822	1.07	0.638	0.261	0.166	0.112	0.0874	0.0646	0.0478	0.0688	0	8.02	1.33	1.22	0.0459	-4.39	0.662	0.661	0.113	0.408	0.0584	0.0709	0.693	0.516	77.5
KMS-27_SN-38	1	1.23	1.17	1.17	1.17	1.12	1.21		0.512	0.0906	0.0507	0.0396	0.0531	0.0443	0.0645	0.0341	0.038	1	1.23	1.17	1.17	1.17	1.12	1.21		0.512	0.0906	0.0507	0.0396	0.0531	0.0443	0.0645	0.0341	0.038	0	8.31	4.7	1.15	0.0471	-4.41	0.556	0.937	0.0254	2.51	0.0206	0.0207	0.562	0.533	510
NCI-H1838_SN-38	1	1.14	1.17	1.16	1.19	1.13	1.12	1.09	1.12	1.13	1.03	0.958	0.796	0.789	0.345	0.183	0.149	1	1.14	1.17	1.16	1.19	1.13	1.12	1.09	1.12	1.13	1.03	0.958	0.796	0.789	0.345	0.183	0.149	0	6.67	1.22	1.13	0.001	-3.15	0.921	0.932	0.13	0.297	0.0232	0.145	0.913	0.34	130
NCI-H292_SN-38	1	1.05	1.07	1.08	1.05	1.07	1.09	0.857	0.96	0.819	0.494	0.361	0.329	0.33	0.37	0.248	0.136	1	1.05	1.07	1.08	1.05	1.07	1.09	0.857	0.96	0.819	0.494	0.361	0.329	0.33	0.37	0.248	0.136	0	7.84	1.6	1.05	0.263	-1.93	0.708	0.909	0.0784	0.398	0.0278	0.037	0.725	0.349	129
SK-MEL-1_SN-38	1	1.18	1.14	1.16	1.14	1.1	1.05	0.891	0.996	0.997	0.889	0.752	0.804	0.79	0.832	0.668	0.601	1	1.18	1.14	1.16	1.14	1.1	1.05	0.891	0.996	0.997	0.889	0.752	0.804	0.79	0.832	0.668	0.601	0	7.59	0.571	1.13	0.623	-0.574	0.931	0.92	0.511	0.319	0.0521	0.136	0.94	0.174	24.7
HCC1937_SN-38	1	1.12	1.05	1.17	1.12	1	1.02	1.04	1.15	1.12	0.999	1.04	0.917	0.8	0.381	0.415	0.472	1	1.12	1.05	1.17	1.12	1	1.02	1.04	1.15	1.12	0.999	1.04	0.917	0.8	0.381	0.415	0.472	0	6.77	3.21	1.07	0.409	-1.29	0.936	0.927	0.0623	1.44	0.021	0.0539	0.931	0.251	63.1
HDLM-2_SN-38	1	1.1	1.04	1.11	0.998	0.977	0.957	0.988	1.03	1.03	0.738	0.311	0.403	0.35	0.281	0.212	0.198	1	1.1	1.04	1.11	0.998	0.977	0.957	0.988	1.03	1.03	0.738	0.311	0.403	0.35	0.281	0.212	0.198	0	7.64	5.57	1.02	0.289	-1.79	0.737	0.927	0.0391	4.24	0.0207	0.029	0.749	0.348	156
HuH-28_SN-38	1	1.07	0.92	1.21	1.08	0.926	0.907	0.995	0.945	0.93	0.841	0.74	0.688	0.629	0.606	0.413	0.411	1	1.07	0.92	1.21	1.08	0.926	0.907	0.995	0.945	0.93	0.841	0.74	0.688	0.629	0.606	0.413	0.411	0	6.74	0.543	1.05	0.18	-1.32	0.837	0.908	0.802	0.27	0.0459	0.399	0.842	0.221	41.6
MV-4-11_SN-38	1	1.08	1.07	1.18	1.11	0.904	0.599	0.128	0.146	0.114	0.122	0.0794	0.0948	0.0609	0.0884	0.129	0.153	1	1.08	1.07	1.18	1.11	0.904	0.599	0.128	0.146	0.114	0.122	0.0794	0.0948	0.0609	0.0884	0.129	0.153	0	8.91	3.09	1.08	0.103	-3.27	0.425	0.926	0.0291	0.603	0.0241	0.0175	0.474	0.448	410
NCI-H526_SN-38	1	1.08	0.984	1.19	1.03	0.853			0.208	0.0682	0.0267	0.022	0.0203	0.011	0.0199	0.0183	0.0354	1	1.08	0.984	1.19	1.03	0.853			0.208	0.0682	0.0267	0.022	0.0203	0.011	0.0199	0.0183	0.0354	0	8.74	1.6	1.07	0.0183	-5.77	0.403	0.921	0.0845	0.261	0.0304	0.0223	0.438	0.485	378
NCI-H69_SN-38	1	1.05	1.2	1.14	1.08	1.01	1.1	0.881	0.772	0.869	0.777	0.616	0.664	0.561	0.373	0.305	0.19	1	1.05	1.2	1.14	1.08	1.01	1.1	0.881	0.772	0.869	0.777	0.616	0.664	0.561	0.373	0.305	0.19	0	6.99	0.509	1.11	0.001	-2.06	0.79	0.889	0.567	0.194	0.0555	0.335	0.8	0.299	68.2
NCI-H929_SN-38	1	1.15	1.12	1.17	1.15	0.976	1.13	0.966	1.1	0.944	0.401	0.308	0.298	0.244	0.0709	0.0277	0.0352	1	1.15	1.12	1.17	1.15	0.976	1.13	0.966	1.1	0.944	0.401	0.308	0.298	0.244	0.0709	0.0277	0.0352	0	7.76	2.2	1.1	0.128	-2.97	0.693	0.817	0.0723	0.68	0.036	0.048	0.712	0.444	105
NCI-N87_SN-38	1	1.08	1.14	1.16	1.29	1.01	0.994	0.85	1.06	0.861	0.252	0.211	0.212	0.154	0.188	0.181	0.261	1	1.08	1.14	1.16	1.29	1.01	0.994	0.85	1.06	0.861	0.252	0.211	0.212	0.154	0.188	0.181	0.261	0	7.9	5.23	1.07	0.201	-2.32	0.678	0.815	0.0664	2.95	0.0336	0.0411	0.701	0.424	95.9
PF-382_SN-38	1	1.16	1.05	1.15	1.13	0.914	0.906	0.32	0.517	0.227	0.0506	0.0384	0.041	0.0236	0.0416	0.0395	0.0631	1	1.16	1.05	1.15	1.13	0.914	0.906	0.32	0.517	0.227	0.0506	0.0384	0.041	0.0236	0.0416	0.0395	0.0631	0	8.6	1.3	1.12	0.0374	-4.73	0.466	0.723	0.0966	0.335	0.0562	0.045	0.511	0.468	108
SF295_SN-38	1	1.01	0.946	0.922	1.04	0.942	0.927	0.988	0.872	0.819	0.505	0.344	0.299	0.212	0.223	0.275	0.281	1	1.01	0.946	0.922	1.04	0.942	0.927	0.988	0.872	0.819	0.505	0.344	0.299	0.212	0.223	0.275	0.281	0	7.78	2.13	0.971	0.252	-1.99	0.668	0.969	0.04	0.353	0.0146	0.0193	0.682	0.324	356
SNU-308_SN-38	1	0.98	0.915	1.01	0.925	0.89	1	0.85	0.916	0.948	0.873	0.788	0.801	0.647	0.509	0.479	0.423	1	0.98	0.915	1.01	0.925	0.89	1	0.85	0.916	0.948	0.873	0.788	0.801	0.647	0.509	0.479	0.423	0	6.77	0.963	0.951	0.34	-1.27	0.822	0.962	0.228	0.309	0.0183	0.117	0.821	0.185	75.9
SNU-478_SN-38	1	1.1	1.1	1.12	0.984	0.993	0.953	0.95	0.985	0.844	0.506	0.323	0.229	0.193	0.153	0.0798	0.11	1	1.1	1.1	1.12	0.984	0.993	0.953	0.95	0.985	0.844	0.506	0.323	0.229	0.193	0.153	0.0798	0.11	0	7.71	1.61	1.04	0.125	-2.99	0.668	0.94	0.0537	0.275	0.0213	0.0309	0.684	0.397	272
BHT-101_SN-38	1	0.988	0.992	0.99	0.994	0.961	0.994	0.938	0.972	0.955	0.793	0.508	0.538	0.452	0.384	0.305	0.288	1	0.988	0.992	0.99	0.994	0.961	0.994	0.938	0.972	0.955	0.793	0.508	0.538	0.452	0.384	0.305	0.288	0	7.45	1.37	0.993	0.325	-1.6	0.761	0.962	0.0737	0.28	0.0177	0.0339	0.768	0.272	177
CAL-148_SN-38	1	1.15	1.25	1.24	1.01	1.32	1.11	0.568	0.775	0.512	0.171	0.113	0.124	0.0815	0.0948	0.05	0.0449	1	1.15	1.25	1.24	1.01	1.32	1.11	0.568	0.775	0.512	0.171	0.113	0.124	0.0815	0.0948	0.05	0.0449	0	8.24	1.24	1.17	0.0579	-4.08	0.588	0.62	0.126	0.399	0.065	0.0676	0.624	0.488	68.1
CAL-51_SN-38	1	0.965	0.996	0.997	1.01	1.01	1	0.893	0.915	0.863	0.636	0.479	0.433	0.356	0.256	0.174	0.148	1	0.965	0.996	0.997	1.01	1.01	1	0.893	0.915	0.863	0.636	0.479	0.433	0.356	0.256	0.174	0.148	0	7.45	0.949	1.01	0.145	-2.54	0.703	0.972	0.0724	0.129	0.017	0.0399	0.713	0.32	370
HCC1395_SN-38	1	1.05	0.98	1.05	1.11	0.959	0.999	0.789	0.862	0.696	0.541	0.662	0.651	0.625	0.567	0.385	0.404	1	1.05	0.98	1.05	1.11	0.959	0.999	0.789	0.862	0.696	0.541	0.662	0.651	0.625	0.567	0.385	0.404	0	8.02	0.656	1.06	0.446	-1.09	0.769	0.881	0.296	0.279	0.0582	0.087	0.785	0.23	36.4
HT-115_SN-38	1	1.02	1.01	1.05	1.04	1.07	0.99	0.785	0.945	0.768	0.708	0.625	0.597	0.48	0.381	0.234	0.163	1	1.02	1.01	1.05	1.04	1.07	0.99	0.785	0.945	0.768	0.708	0.625	0.597	0.48	0.381	0.234	0.163	0	7.01	0.562	1.05	0.001	-2.33	0.75	0.937	0.356	0.155	0.0368	0.212	0.757	0.291	124
LN-18_SN-38	1	0.921	0.926	0.896	0.87	0.955	0.962	0.952	0.87	0.997	0.886	0.846	0.688	0.623	0.291	0.232	0.201	1	0.921	0.926	0.896	0.87	0.955	0.962	0.952	0.87	0.997	0.886	0.846	0.688	0.623	0.291	0.232	0.201	0	6.77	1.55	0.933	0.15	-2.46	0.777	0.955	0.0831	0.358	0.0166	0.0675	0.772	0.264	139
NCI-H1734_SN-38	1	1.14	1.18	1.08	0.974	0.836	1.02	0.236		0.231	0.11	0.0722	0.0747	0.0463	0.0641	0.0576	0.064	1	1.14	1.18	1.08	0.974	0.836	1.02	0.236		0.231	0.11	0.0722	0.0747	0.0463	0.0641	0.0576	0.064	0	8.67	8.46	1.03	0.09	-3.47	0.45	0.8	0.109	10.2	0.0377	0.0326	0.511	0.467	133
NCI-H2291_SN-38	1	1.4	1.27	1.21	1.42	1.02	1.09	1.15	1.31	1.09	0.968	0.799	0.922	0.775	0.662	0.495	0.644	1	1.4	1.27	1.21	1.42	1.02	1.09	1.15	1.31	1.09	0.968	0.799	0.922	0.775	0.662	0.495	0.644	0	7.26	0.837	1.23	0.533	-0.787	1.01	0.752	0.445	0.565	0.0625	0.205	1.01	0.265	15.9
SNU-1214_SN-38	1	1.22	1.15	1.18	1.2	1.06	1.04	0.898	1.11	0.935	1.04	1.01	0.939	0.707	0.517	0.265	0.133	1	1.22	1.15	1.18	1.2	1.06	1.04	0.898	1.11	0.935	1.04	1.01	0.939	0.707	0.517	0.265	0.133	0	6.53	1.29	1.08	0.001	-2.85	0.916	0.878	0.203	0.479	0.0299	0.24	0.906	0.311	58.9
SNU-46_SN-38	1	0.957	1.06	1.15	1.16	1.03	0.975	1.05	1.17	1.02	0.895	0.889	0.972	0.725	0.598	0.589	0.431	1	0.957	1.06	1.15	1.16	1.03	0.975	1.05	1.17	1.02	0.895	0.889	0.972	0.725	0.598	0.589	0.431	0	6.57	0.885	1.06	0.3	-1.15	0.926	0.907	0.488	0.455	0.031	0.313	0.923	0.209	32.3
SNU-466_SN-38	1	0.992	0.886	0.984	1.03	0.967	0.888	0.94	1.07	0.992	1.01	0.995	0.929	0.818	0.686	0.307	0.154	1	0.992	0.886	0.984	1.03	0.967	0.888	0.94	1.07	0.992	1.01	0.995	0.929	0.818	0.686	0.307	0.154	0	6.35	1.98	0.977	0.0443	-2.81	0.875	0.958	0.0889	0.525	0.0153	0.128	0.861	0.248	119
SNU-5_SN-38	1	1.14	1.09	1.17	1.08	1.01	1.02	0.965	1.19	0.985	0.386	0.207	0.147	0.121	0.106	0.0726	0.0791	1	1.14	1.09	1.17	1.08	1.01	1.02	0.965	1.19	0.985	0.386	0.207	0.147	0.121	0.106	0.0726	0.0791	0	7.77	4.26	1.07	0.117	-3.09	0.674	0.908	0.0382	1.27	0.0236	0.0294	0.692	0.454	230
SNU-899_SN-38	1	1.01	0.942	0.943	0.963	1.03	1.01	0.985	0.94	0.951	0.873	0.78	0.726	0.743	0.519	0.145	0.16	1	1.01	0.942	0.943	0.963	1.03	1.01	0.985	0.94	0.951	0.873	0.78	0.726	0.743	0.519	0.145	0.16	0	6.54	1.11	0.972	0.001	-2.71	0.816	0.926	0.217	0.351	0.0231	0.209	0.807	0.272	85.5
TE-10_SN-38	1	1.07	1.13	1.07	1.1	1	1.06	1.01	1.06	1.09	0.944	0.853	0.775	0.635	0.406	0.237	0.163	1	1.07	1.13	1.07	1.1	1	1.06	1.01	1.06	1.09	0.944	0.853	0.775	0.635	0.406	0.237	0.163	0	6.67	1.01	1.06	0.001	-2.75	0.864	0.97	0.126	0.179	0.016	0.12	0.859	0.303	256
TE-9_SN-38	1	0.998	1.05	0.98	1	1.04	0.989	0.959	0.962	0.935	0.829	0.633	0.53	0.413	0.194	0.0914	0.0638	1	0.998	1.05	0.98	1	1.04	0.989	0.959	0.962	0.935	0.829	0.633	0.53	0.413	0.194	0.0914	0.0638	0	7.05	1	1.01	0.001	-3.92	0.744	0.981	0.0642	0.112	0.0129	0.05	0.745	0.342	586
YD-10B_SN-38	1	1.1	1.1	1.11	1.11	1.11	1.05	0.932	1.08	0.893	0.526	0.465	0.504	0.498	0.44	0.259	0.146	1	1.1	1.1	1.11	1.11	1.11	1.05	0.932	1.08	0.893	0.526	0.465	0.504	0.498	0.44	0.259	0.146	0	7.71	1.07	1.1	0.29	-1.74	0.77	0.832	0.158	0.366	0.0442	0.0738	0.784	0.334	56.8
YD-15_SN-38	1	1.11	1.11	1.1	1.04	1.09	1.07	0.489	0.867	0.301	0.0888	0.0616	0.0428	0.0378	0.0453	0.0321	0.0426	1	1.11	1.11	1.1	1.04	1.09	1.07	0.489	0.867	0.301	0.0888	0.0616	0.0428	0.0378	0.0453	0.0321	0.0426	0	8.25	1.39	1.08	0.0203	-5.59	0.526	0.604	0.115	0.46	0.0598	0.0616	0.561	0.476	69.5
YD-38_SN-38	1	0.999	1.04	0.911	0.971	1.02	0.964	0.973	0.909	0.938	0.85	0.822	0.698	0.628	0.391	0.222	0.141	1	0.999	1.04	0.911	0.971	1.02	0.964	0.973	0.909	0.938	0.85	0.822	0.698	0.628	0.391	0.222	0.141	0	6.65	0.98	0.979	0.001	-2.73	0.798	0.973	0.139	0.178	0.0149	0.12	0.793	0.276	249
CAL-51_SN-38	1	0.914	0.773	0.95	0.481		0.655	0.949	0.477	0.64	0.544	0.583	0.432	0.304	0.215	0.21	0.179	1	0.914	0.773	0.95	0.481		0.655	0.949	0.477	0.64	0.544	0.583	0.432	0.304	0.215	0.21	0.179	0	7.42	0.366	0.934	0.001	-2.3	0.576	0.556	1.54	0.292	0.135	0.563	0.582	0.269	14
LOU-NH91_SN-38	1	0.985	0.929	0.994	0.774	0.999	0.874	0.987	0.734	0.741	0.735	0.681	0.616	0.555	0.512	0.459	0.413	1	0.985	0.929	0.994	0.774	0.999	0.874	0.987	0.734	0.741	0.735	0.681	0.616	0.555	0.512	0.459	0.413	0	7.1	0.435	0.992	0.245	-1.26	0.754	0.919	0.85	0.213	0.0549	0.297	0.764	0.196	40.5
NCI-H889_SN-38	1	0.958	0.859	0.951	0.926	0.937	0.984	0.901	1.19	0.707	0.772	0.727	0.565	0.508	0.354	0.261	0.207	1	0.958	0.859	0.951	0.926	0.937	0.984	0.901	1.19	0.707	0.772	0.727	0.565	0.508	0.354	0.261	0.207	0	6.96	0.894	0.96	0.131	-2.24	0.752	0.835	0.307	0.392	0.0396	0.192	0.753	0.274	39.5
TUHR10TKB_SN-38	1	1.01	0.951	1.01	1.2	0.948	0.951	1.04	0.694	0.974	0.96	0.71	1.08	0.762	0.552	0.456	0.136	1	1.01	0.951	1.01	1.2	0.948	0.951	1.04	0.694	0.974	0.96	0.71	1.08	0.762	0.552	0.456	0.136	0	6.32	1.39	0.971	0.001	-2.37	0.862	0.715	0.464	1.05	0.0424	0.571	0.85	0.26	16
MONO-MAC-6_SN-38	1	0.773	1	0.655	0.525	0.902	0.696	0.645	0.381	0.528	0.581	0.5	0.44	0.381	0.362	0.467	0.425	1	0.773	1	0.655	0.525	0.902	0.696	0.645	0.381	0.528	0.581	0.5	0.44	0.381	0.362	0.467	0.425	0	9.19	0.403	0.996	0.375	-1.31	0.576	0.67	0.714	0.25	0.122	0.125	0.604	0.203	10.7
NCI-H661_SN-38	1	0.915	0.679	0.838	0.597	0.836	0.674	0.882	0.644	0.569	0.633	0.183	0.499	0.405	0.382	0.389	0.347	1	0.915	0.679	0.838	0.597	0.836	0.674	0.882	0.644	0.569	0.633	0.183	0.499	0.405	0.382	0.389	0.347	0	7.95	0.301	0.978	0.168	-1.63	0.594	0.629	1.73	0.227	0.13	0.431	0.616	0.222	11.4
P3HR-1_SN-38	1	0.913	0.823	0.849	0.582	0.887	0.699	0.871	0.511	0.639	0.633	0.275	0.363	0.222	0.208	0.215	0.246	1	0.913	0.823	0.849	0.582	0.887	0.699	0.871	0.511	0.639	0.633	0.275	0.363	0.222	0.208	0.215	0.246	0	7.73	0.478	0.928	0.0743	-2.53	0.566	0.686	0.609	0.26	0.0972	0.241	0.585	0.274	25.3
SW1573_SN-38	1	0.708	0.384		0.592	0.65	0.589	0.871	0.603	0.408	0.574	0.557	0.562	0.442	0.353	0.313	0.207	1	0.708	0.384		0.592	0.65	0.589	0.871	0.603	0.408	0.574	0.557	0.562	0.442	0.353	0.313	0.207	0	7.51	0.138	0.972	0.001	-1.46	0.533	0.538	14.3	0.282	0.146	2.15	0.551	0.197	5.74
CL-11_SN-38	1	0.847	0.773	1	0.665	0.789	0.662	0.877	0.585	0.676	0.614	0.667	0.61	0.381	0.327	0.271	0.275	1	0.847	0.773	1	0.665	0.789	0.662	0.877	0.585	0.676	0.614	0.667	0.61	0.381	0.327	0.271	0.275	0	6.91	0.348	0.926	0.001	-1.82	0.636	0.775	1.87	0.247	0.0958	0.675	0.648	0.222	20.2
KYSE-410_SN-38	1	0.984	0.915	0.87	0.87	0.954	0.965	0.888	0.967	0.899	0.935	0.929	0.784	0.413	0.143	0.18	0.245	1	0.984	0.915	0.87	0.87	0.954	0.965	0.888	0.967	0.899	0.935	0.929	0.784	0.413	0.143	0.18	0.245	0	6.89	3.53	0.932	0.185	-2.43	0.765	0.96	0.0367	0.779	0.0142	0.0312	0.761	0.295	202
LCLC-97TM1_SN-38	1	0.81	0.748	0.832	0.563	0.707	0.644	0.895	0.631	0.629	0.497	0.571	0.32	0.148	0.111	0.0984	0.104	1	0.81	0.748	0.832	0.563	0.707	0.644	0.895	0.631	0.629	0.497	0.571	0.32	0.148	0.111	0.0984	0.104	0	7.26	0.817	0.787	0.00146	-4.15	0.541	0.688	0.335	0.405	0.0525	0.174	0.547	0.284	29.7
NCI-H1355_SN-38	1	0.914	0.879	0.942	0.875	0.911	0.953	0.994	0.93	0.811	0.885	0.891	0.836	0.813	0.788	0.674	0.551	1	0.914	0.879	0.942	0.875	0.911	0.953	0.994	0.93	0.811	0.885	0.891	0.836	0.813	0.788	0.674	0.551	0	5.62	0.743	0.925	0.001	-0.818	0.866	0.966	2.22	0.535	0.0185	2.05	0.862	0.11	25.7
NCI-H1666_SN-38	1	0.714	0.748	0.865	0.643	0.715	0.681	0.916	0.742	0.662	0.682	0.802	0.586	0.38	0.295	0.204	0.123	1	0.714	0.748	0.865	0.643	0.715	0.681	0.916	0.742	0.662	0.682	0.802	0.586	0.38	0.295	0.204	0.123	0	6.82	1.67	0.77	0.133	-2.74	0.637	0.775	0.178	0.926	0.0332	0.116	0.633	0.238	24.5
NCI-H2087_SN-38	1	0.691	0.493	0.832	0.356	0.524	0.393	0.971	0.376	0.366	0.362	0.315	0.188	0.0925	0.0741	0.0814	0.092	1	0.691	0.493	0.832	0.356	0.524	0.393	0.971	0.376	0.366	0.362	0.315	0.188	0.0925	0.0741	0.0814	0.092	0	8.7	0.3	0.945	0.001	-3.07	0.396	0	1.49	0.243	0.184	0.396	0.424	0.29	9.32
KALS-1_SN-38	1	0.865	0.827	0.843	0.756	0.8	0.832	0.883	0.812	0.756	0.761	0.699	0.657	0.559	0.563	0.561	0.538	1	0.865	0.827	0.843	0.756	0.8	0.832	0.883	0.812	0.756	0.761	0.699	0.657	0.559	0.563	0.561	0.538	0	5.52	0.211	0.966	0.001	-0.927	0.737	0.958	4.8	0.124	0.0487	1.24	0.748	0.129	34.1
CAL-78_SN-38	1	0.93	0.891	0.974	0.813	0.832	0.809	1	0.851	0.705	0.714	0.76	0.631	0.231	0.149	0.125	0.115	1	0.93	0.891	0.974	0.813	0.832	0.809	1	0.851	0.705	0.714	0.76	0.631	0.231	0.149	0.125	0.115	0	7	1.69	0.879	0.0782	-3.5	0.68	0.841	0.111	0.608	0.0296	0.0813	0.678	0.308	59.1
EPLC-272H_SN-38	1	1.11	0.783	1.01	0.597	0.811	0.659	1.05	0.63	0.615	0.635	0.582	0.449	0.419	0.26	0.209	0.17	1	1.11	0.783	1.01	0.597	0.811	0.659	1.05	0.63	0.615	0.635	0.582	0.449	0.419	0.26	0.209	0.17	0	7.24	0.428	0.964	0.001	-2.31	0.634	0.581	1.24	0.322	0.118	0.544	0.647	0.282	16.9
IGROV-1_SN-38	1	0.94	0.877	0.916	0.615	0.912	0.812	0.931	0.688	0.762	0.772	0.698	0.445	0.415	0.331	0.3	0.259	1	0.94	0.877	0.916	0.615	0.912	0.812	0.931	0.688	0.762	0.772	0.698	0.445	0.415	0.331	0.3	0.259	0	7.12	0.839	0.878	0.19	-2.01	0.683	0.808	0.365	0.437	0.0438	0.176	0.687	0.241	27.5
RH-18_SN-38	1	0.87	0.851	0.956	0.791	0.831	0.804	0.955	0.807	0.66	0.685	0.616	0.584	0.231	0.162	0.149	0.144	1	0.87	0.851	0.956	0.791	0.831	0.804	0.955	0.807	0.66	0.685	0.616	0.584	0.231	0.162	0.149	0.144	0	7.08	0.892	0.884	0.03	-3.36	0.649	0.863	0.224	0.304	0.0344	0.139	0.653	0.29	63.5
KM12_SN-38	1	0.927	0.932	0.964	0.996	0.948	0.944	1	0.972	0.917	0.967	0.971	0.889	0.393	0.237	0.196	0.153	1	0.927	0.932	0.964	0.996	0.948	0.944	1	0.972	0.917	0.967	0.971	0.889	0.393	0.237	0.196	0.153	0	6.87	4.43	0.962	0.189	-2.41	0.794	0.986	0.02	0.666	0.00863	0.0181	0.789	0.306	589
KMS-11_SN-38	1	0.907	0.842	0.856	0.804	0.88	0.809	0.918	0.694	0.834	0.765	0.74	0.606	0.431	0.286	0.213	0.165	1	0.907	0.842	0.856	0.804	0.88	0.809	0.918	0.694	0.834	0.765	0.74	0.606	0.431	0.286	0.213	0.165	0	6.84	1.07	0.865	0.0842	-2.72	0.693	0.918	0.182	0.335	0.0239	0.122	0.691	0.252	76.5
MCAS_SN-38	1	0.897	0.802	0.863	0.669	0.829	0.744	0.947	0.718	0.693	0.689	0.658	0.55	0.241	0.15	0.105	0.114	1	0.897	0.802	0.863	0.669	0.829	0.744	0.947	0.718	0.693	0.689	0.658	0.55	0.241	0.15	0.105	0.114	0	7.02	1.22	0.827	0.0431	-3.75	0.628	0.816	0.175	0.48	0.0334	0.115	0.628	0.286	46.9
MHH-CALL-3_SN-38	1	0.843		0.919	0.471	0.599	0.491	0.789	0.436	0.494	0.448	0.496	0.427	0.378	0.346	0.396	0.387	1	0.843		0.919	0.471	0.599	0.491	0.789	0.436	0.494	0.448	0.496	0.427	0.378	0.346	0.396	0.387	0	9.5	0.444	1.01	0.368	-1.38	0.539	0.708	0.545	0.256	0.115	0.0915	0.558	0.203	12.2
MKN74_SN-38	1	1.06	1.03	1.01	0.976	1.06	1.15	1.02	1.09	1.05	1.02	1.08	0.883	0.281	0.207	0.208	0.178	1	1.06	1.03	1.01	0.976	1.06	1.15	1.02	1.09	1.05	1.02	1.08	0.883	0.281	0.207	0.208	0.178	0	6.96	5.19	1.05	0.198	-2.34	0.843	0.969	0.0303	1.08	0.013	0.0264	0.841	0.35	336
RKO_SN-38	1	0.902	0.831	0.892	0.709	0.894	0.775	0.902	0.666	0.745	0.722	0.72	0.474	0.306	0.229	0.125	0.0973	1	0.902	0.831	0.892	0.709	0.894	0.775	0.902	0.666	0.745	0.722	0.72	0.474	0.306	0.229	0.125	0.0973	0	6.95	0.937	0.856	0.001	-3.65	0.646	0.856	0.24	0.34	0.0332	0.16	0.646	0.281	57.3
SCC-25_SN-38	1	0.812	0.68	0.82	0.487	0.699	0.61	0.76	0.622	0.603	0.611	0.557	0.34	0.234	0.171	0.0994	0.0881	1	0.812	0.68	0.82	0.487	0.699	0.61	0.76	0.622	0.603	0.611	0.557	0.34	0.234	0.171	0.0994	0.0881	0	7.1	0.782	0.748	0.001	-3.7	0.538	0.677	0.45	0.451	0.0528	0.229	0.541	0.26	23.7
SNG-M_SN-38	1	0.929	0.882	0.909	0.781	0.919	0.829	0.965	0.763	0.723	0.734	0.725	0.619	0.37	0.226	0.18	0.121	1	0.929	0.882	0.909	0.781	0.919	0.829	0.965	0.763	0.723	0.734	0.725	0.619	0.37	0.226	0.18	0.121	0	6.87	0.887	0.894	0.001	-3.22	0.687	0.901	0.239	0.282	0.0288	0.166	0.687	0.278	78
AMO-1_SN-38	1	0.872	0.809	0.849	0.421	0.85	0.762	0.822	0.353	0.737	0.605	0.187	0.184	0.103	0.0692	0.123	0.123	1	0.872	0.809	0.849	0.421	0.85	0.762	0.822	0.353	0.737	0.605	0.187	0.184	0.103	0.0692	0.123	0.123	0	7.67	0.94	0.811	0.0524	-3.88	0.509	0.286	0.33	0.599	0.0787	0.145	0.522	0.327	16.4
HEC-50B_SN-38	1	0.941	0.954	0.91	0.925	0.961	1.01	0.898	0.911	0.869	0.911	0.241	0.464	0.139	0.132	0.244	0.4	1	0.941	0.954	0.91	0.925	0.961	1.01	0.898	0.911	0.869	0.911	0.241	0.464	0.139	0.132	0.244	0.4	0	7.56	10	0.939	0.268	-1.9	0.69	0.842	0.184	14.4	0.0292	0.0413	0.701	0.328	65.9
CW-2_SN-38	1	1.02	0.88	0.991	0.78	0.955	0.777	0.962	0.569	0.781	0.739	0.645	0.455	0.357	0.329	0.346	0.268	1	1.02	0.88	0.991	0.78	0.955	0.777	0.962	0.569	0.781	0.739	0.645	0.455	0.357	0.329	0.346	0.268	0	7.15	0.457	0.985	0.0585	-1.99	0.685	0.814	0.856	0.249	0.0767	0.383	0.697	0.256	32.1
FU97_SN-38	1	0.941	0.961	0.952	0.857	0.984	0.95	0.887	1.06	0.979	0.871	0.898	0.611	0.718	0.182	0.124	0.179	1	0.941	0.961	0.952	0.857	0.984	0.95	0.887	1.06	0.979	0.871	0.898	0.611	0.718	0.182	0.124	0.179	0	6.76	1.64	0.952	0.0804	-3.17	0.78	0.852	0.126	0.614	0.0296	0.117	0.774	0.302	53.3
NCI-H2052_SN-38	1	0.993	0.81	0.974	0.665	0.743	0.51	0.927	0.489	0.721	0.686	0.742	0.58	0.496	0.475	0.472	0.249	1	0.993	0.81	0.974	0.665	0.743	0.51	0.927	0.489	0.721	0.686	0.742	0.58	0.496	0.475	0.472	0.249	0	6.74	0.228	1	0.001	-1.35	0.661	0.62	5.57	0.248	0.139	1.46	0.678	0.211	8.18
NCI-H2085_SN-38	1	1.04	1.09	0.857	0.782	0.826	0.865	1.08	1.04	0.891	0.781	0.126	0.451	0.726	0.501	0.232	0.519	1	1.04	1.09	0.857	0.782	0.826	0.865	1.08	1.04	0.891	0.781	0.126	0.451	0.726	0.501	0.232	0.519	0	7.65	10	0.949	0.426	-1.23	0.744	0.53	0.778	245	0.0523	0.0737	0.754	0.285	12.3
NCI-H520_SN-38	1	0.986	0.935	0.844	0.614	0.859	0.806	0.89	0.614	0.714	0.738	0.648	0.541	0.412	0.355	0.268	0.258	1	0.986	0.935	0.844	0.614	0.859	0.806	0.89	0.614	0.714	0.738	0.648	0.541	0.412	0.355	0.268	0.258	0	6.87	0.421	0.933	0.001	-1.94	0.666	0.814	1.29	0.265	0.0778	0.56	0.675	0.235	27.5
SNU-398_SN-38	1	0.833	0.687	0.752	0.669	0.655	0.706	0.984	0.77	0.67	0.706	0.27	0.817	0.366	0.259	0.234	0.171	1	0.833	0.687	0.752	0.669	0.655	0.706	0.984	0.77	0.67	0.706	0.27	0.817	0.366	0.259	0.234	0.171	0	6.74	0.692	0.795	0.001	-2.61	0.62	0.438	1.18	0.692	0.0766	0.641	0.621	0.254	9.09
DBTRG-05MG_SN-38	1	0.935	0.86	0.974	0.696	0.871	0.79	0.802	0.742	0.753	0.76	0.65	0.719	0.499	0.414	0.513	0.458	1	0.935	0.86	0.974	0.696	0.871	0.79	0.802	0.742	0.753	0.76	0.65	0.719	0.499	0.414	0.513	0.458	0	6.26	0.261	0.985	0.001	-1.19	0.719	0.896	3.36	0.174	0.074	1.04	0.732	0.172	23.9
ME-1_SN-38	1	0.989	0.855	0.925	0.532	0.962	0.744	0.992	0.517	0.756	0.645	0.675	0.455	0.302	0.281	0.261	0.271	1	0.989	0.855	0.925	0.532	0.962	0.744	0.992	0.517	0.756	0.645	0.675	0.455	0.302	0.281	0.261	0.271	0	7.06	0.442	0.937	0.001	-2.2	0.645	0.579	1.44	0.367	0.114	0.639	0.657	0.267	14.4
MEL-JUSO_SN-38	1	0.951	0.916	0.939	0.867	0.902	0.93	0.948	0.843	0.846	0.819	0.83	0.817	0.69	0.57	0.471	0.507	1	0.951	0.916	0.939	0.867	0.902	0.93	0.948	0.843	0.846	0.819	0.83	0.817	0.69	0.57	0.471	0.507	0	6.53	0.717	0.931	0.301	-1.11	0.816	0.966	0.531	0.287	0.0202	0.245	0.815	0.155	59
NCI-H1373_SN-38	1	0.987	0.975	0.959	0.951	0.928	0.966	0.958	0.914	0.929	0.941	0.938	0.84	0.716	0.596	0.589	0.595	1	0.987	0.975	0.959	0.951	0.928	0.966	0.958	0.914	0.929	0.941	0.938	0.84	0.716	0.596	0.589	0.595	0	6.91	2.33	0.957	0.582	-0.778	0.871	0.991	0.0477	0.492	0.00738	0.0186	0.87	0.143	190
A549_SN-38	1	0.974	0.907	0.991	0.638	0.924	0.9	0.95	0.7	0.85	0.749	0.727	0.453	0.445	0.51	0.513	0.565	1	0.974	0.907	0.991	0.638	0.924	0.9	0.95	0.7	0.85	0.749	0.727	0.453	0.445	0.51	0.513	0.565	0	7.55	1.58	0.896	0.493	-1.02	0.747	0.793	0.244	1.22	0.0401	0.0664	0.753	0.194	13.2
NCI-H2122_SN-38	1	0.955	0.975	0.995	0.945	0.956	0.976	0.994	0.921	0.906	0.906	0.829	0.87	0.429	0.335	0.379	0.37	1	0.955	0.975	0.995	0.945	0.956	0.976	0.994	0.921	0.906	0.906	0.829	0.87	0.429	0.335	0.379	0.37	0	6.93	5.2	0.947	0.36	-1.48	0.811	0.966	0.0446	1.44	0.0134	0.0273	0.808	0.243	150
NCI-H508_SN-38	1	1.02	1.1	0.95	0.801	0.845	1.07	0.982	0.831	1.02	0.882	0.866		0.464	0.261	0.279	0.431	1	1.02	1.1	0.95	0.801	0.845	1.07	0.982	0.831	1.02	0.882	0.866		0.464	0.261	0.279	0.431	0	7.06	2.38	0.957	0.323	-1.62	0.792	0.847	0.178	1.26	0.0317	0.0701	0.8	0.272	34.7
NCI-H460_SN-38	1	0.985	0.962	0.956	0.838	0.971	0.973	1.01	0.823	0.949	0.933	0.919	0.316	0.298	0.399	0.42	0.437	1	0.985	0.962	0.956	0.838	0.971	0.973	1.01	0.823	0.949	0.933	0.919	0.316	0.298	0.399	0.42	0.437	0	7.27	10	0.946	0.373	-1.42	0.771	0.93	0.156	13.5	0.0195	0.0323	0.776	0.265	89.5
OVCAR-4_SN-38	1	1.11	1.11	1.08	1.01	1.08	1.1	1.12	1.13	1.09	1.05	1.1	0.931	0.552	0.343	0.297	0.254	1	1.11	1.11	1.08	1.01	1.08	1.1	1.12	1.13	1.09	1.05	1.1	0.931	0.552	0.343	0.297	0.254	0	6.86	3	1.08	0.276	-1.85	0.909	0.976	0.0309	0.527	0.0121	0.0286	0.904	0.31	315
OVCAR-8_SN-38	1	0.988	0.96	0.96	0.826	0.917	0.961	0.95	0.846	0.881	0.854	0.821	0.714	0.382	0.232	0.154	0.167	1	0.988	0.96	0.96	0.826	0.917	0.961	0.95	0.846	0.881	0.854	0.821	0.714	0.382	0.232	0.154	0.167	0	6.92	2	0.925	0.141	-2.76	0.745	0.951	0.0573	0.438	0.0165	0.0449	0.742	0.294	166
IGROV-1_SN-38	1	0.911	0.839	0.953	0.62	0.867	0.81	0.944	0.702	0.762	0.733	0.838	0.552	0.703	0.454	0.407	0.437	1	0.911	0.839	0.953	0.62	0.867	0.81	0.944	0.702	0.762	0.733	0.838	0.552	0.703	0.454	0.407	0.437	0	6.1	0.383	0.909	0.001	-1.28	0.733	0.787	3.98	0.431	0.0871	1.68	0.737	0.182	10.9
RH-30_SN-38	1	0.948	0.854	0.947	0.523	0.929	0.775	0.947	0.562	0.709	0.613	0.6	0.347	0.182	0.158	0.154	0.171	1	0.948	0.854	0.947	0.523	0.929	0.775	0.947	0.562	0.709	0.613	0.6	0.347	0.182	0.158	0.154	0.171	0	7.34	0.737	0.882	0.044	-3.19	0.604	0.612	0.418	0.414	0.0683	0.218	0.613	0.303	23.6
RPMI-8226_SN-38	1	0.923	0.925	0.96	0.722	0.938	0.959	0.985	0.773	0.93	0.853	0.855	0.584	0.216	0.18	0.0802	0.103	1	0.923	0.925	0.96	0.722	0.938	0.959	0.985	0.773	0.93	0.853	0.855	0.584	0.216	0.18	0.0802	0.103	0	7.02	2.91	0.908	0.109	-3.19	0.706	0.885	0.0604	1.04	0.024	0.0507	0.705	0.328	91.8
RT-112_SN-38	1	1	0.979	1.01	0.915	0.963	0.985	0.983	0.926	0.917	0.942	0.909	0.716	0.161	0.105	0.0569	0.0741	1	1	0.979	1.01	0.915	0.963	0.985	0.983	0.926	0.917	0.942	0.909	0.716	0.161	0.105	0.0569	0.0741	0	6.99	4.16	0.963	0.0733	-3.77	0.746	0.98	0.0205	0.628	0.00982	0.0202	0.744	0.364	653
COLO 201_SN-38	1	0.911	0.945	0.932	0.867	0.916	0.925	0.993	0.837	0.943	0.954	0.937	0.676	0.326	0.194	0.123	0.235	1	0.911	0.945	0.932	0.867	0.916	0.925	0.993	0.837	0.943	0.954	0.937	0.676	0.326	0.194	0.123	0.235	0	6.98	3.3	0.932	0.181	-2.46	0.75	0.957	0.0388	0.774	0.0148	0.0316	0.748	0.303	203
KARPAS-299_SN-38	1	0.929	0.898	0.888	0.518	0.953	0.863	0.917	0.593	0.845	0.693	0.631	0.138	0.0391	0.0342	0.0348	0.0453	1	0.929	0.898	0.888	0.518	0.953	0.863	0.917	0.593	0.845	0.693	0.631	0.138	0.0391	0.0342	0.0348	0.0453	0	7.27	3.68	0.832	0.0316	-4.98	0.585	0.595	0.0894	2.18	0.0418	0.071	0.589	0.367	36.4
KP-N-S19s_SN-38	1	0.725	0.586	0.79	0.393	0.617	0.5	0.762	0.363	0.507	0.434	0.402	0.279	0.0889	0.0369	0.0308	0.049	1	0.725	0.586	0.79	0.393	0.617	0.5	0.762	0.363	0.507	0.434	0.402	0.279	0.0889	0.0369	0.0308	0.049	0	8.39	0.333	0.918	0.001	-3.08	0.423	0.402	1.04	0.202	0.14	0.299	0.445	0.279	16.9
NCI-H441_SN-38	1	1.02	1.05	0.956	0.869	0.99	1.01	0.921	0.978	0.969	0.985	0.9	0.621	0.448	0.336	0.364	0.393	1	1.02	1.05	0.956	0.869	0.99	1.01	0.921	0.978	0.969	0.985	0.9	0.621	0.448	0.336	0.364	0.393	0	7.12	3.06	0.978	0.37	-1.44	0.811	0.967	0.0425	0.853	0.0141	0.0267	0.812	0.254	168
EFE-184_SN-38	1	1.17	1.16	0.903	0.952	1.06	1.13	1.1	1.01	1.17	1.17	0.82	0.738	0.838	0.749	0.505	0.403	1	1.17	1.16	0.903	0.952	1.06	1.13	1.1	1.01	1.17	1.17	0.82	0.738	0.838	0.749	0.505	0.403	0	6.29	0.804	1.07	0.0974	-1.29	0.939	0.82	1.05	0.601	0.0444	0.874	0.933	0.226	17.7
GAMG_SN-38	1	0.89	0.93	0.956	0.948	0.969	0.981	0.909	0.844	0.82	0.779	0.907	0.799	0.627	0.533	0.495	0.454	1	0.89	0.93	0.956	0.948	0.969	0.981	0.909	0.844	0.82	0.779	0.907	0.799	0.627	0.533	0.495	0.454	0	6.49	0.647	0.949	0.221	-1.21	0.814	0.949	0.717	0.297	0.027	0.356	0.814	0.173	47.7
HEC-151_SN-38	1	1.02	1.09	0.99	0.899	1.07	1.04	0.933	0.923	1	0.973	0.852	0.606	0.342	0.273	0.146	0.103	1	1.02	1.09	0.99	0.899	1.07	1.04	0.933	0.923	1	0.973	0.852	0.606	0.342	0.273	0.146	0.103	0	7.01	1.73	1	0.119	-2.95	0.781	0.947	0.0607	0.349	0.0183	0.0491	0.78	0.333	189
A549_SN-38	1	0.941	0.886	0.924	0.689	0.908	0.884	0.935	0.662	0.836	0.764	0.742	0.428	0.327	0.333	0.245	0.119	1	0.941	0.886	0.924	0.689	0.908	0.884	0.935	0.662	0.836	0.764	0.742	0.428	0.327	0.333	0.245	0.119	0	7.01	0.898	0.893	0.0804	-2.71	0.682	0.821	0.293	0.388	0.0396	0.177	0.684	0.274	40
SNU-C5_SN-38	1	0.971	0.868	0.86	0.733	0.897	0.824	0.93	0.838	0.863	0.762	0.705	0.557	0.385	0.305	0.278	0.274	1	0.971	0.868	0.86	0.733	0.897	0.824	0.93	0.838	0.863	0.762	0.705	0.557	0.385	0.305	0.278	0.274	0	7.13	1.43	0.883	0.251	-1.94	0.708	0.924	0.113	0.451	0.0222	0.0585	0.709	0.244	75.1
Sq-1_SN-38	1	1.01	1.07	0.853	0.903	0.951	1.08	1	0.943	0.962	1.02	0.893	0.367	0.183	0.106	0.127	0.162	1	1.01	1.07	0.853	0.903	0.951	1.08	1	0.943	0.962	1.02	0.893	0.367	0.183	0.106	0.127	0.162	0	7.17	4.58	0.982	0.141	-2.82	0.741	0.933	0.0362	1.31	0.0189	0.032	0.743	0.365	188
SW1088_SN-38	1	0.86	0.892	0.878	0.708	0.865	0.816	0.941	0.71	0.804	0.798	0.715	0.602	0.545	0.541	0.566	0.524	1	0.86	0.892	0.878	0.708	0.865	0.816	0.941	0.71	0.804	0.798	0.715	0.602	0.545	0.541	0.566	0.524	0	5.74	0.237	0.968	0.001	-0.991	0.74	0.907	5.36	0.189	0.0717	1.55	0.751	0.147	18
TYK-nu_SN-38	1	0.701	0.473	0.931	0.435	0.505	0.428	0.942	0.415	0.43	0.362	0.37	0.329	0.277	0.289	0.305	0.313	1	0.701	0.473	0.931	0.435	0.505	0.428	0.942	0.415	0.43	0.362	0.37	0.329	0.277	0.289	0.305	0.313	0	8.52	0.182	0.996	0.0163	-1.95	0.469	0.258	5.36	0.255	0.169	1.03	0.5	0.233	6.34
U-937_SN-38	1	0.979	0.909	0.907	0.456		0.897	0.974		0.883	0.783	0.757	0.139	0.0872	0.0709	0.0684	0.0606	1	0.979	0.909	0.907	0.456		0.897	0.974		0.883	0.783	0.757	0.139	0.0872	0.0709	0.0684	0.0606	0	7.25	6.07	0.866	0.0709	-3.82	0.625	0.629	0.1	4.18	0.0475	0.0715	0.598	0.384	33.6
LS-123_SN-38	1	0.701	0.751	0.818	0.958	0.89	0.823	1.24	1	0.827	0.769	0.835	0.72	0.232	0.174	0.193	0.163	1	0.701	0.751	0.818	0.958	0.89	0.823	1.24	1	0.827	0.769	0.835	0.72	0.232	0.174	0.193	0.163	0	6.98	4.81	0.885	0.174	-2.52	0.713	0.669	0.106	3.83	0.0392	0.08	0.711	0.315	26.1
NCI-H524_SN-38	1	0.763	0.856	0.674	0.465	0.637	0.507	0.589	0.501	0.683	0.828	0.548	0.326	0.147	0.127	0.0818	0.104	1	0.763	0.856	0.674	0.465	0.637	0.507	0.589	0.501	0.683	0.828	0.548	0.326	0.147	0.127	0.0818	0.104	0	7.15	3.22	0.68	0.106	-3.23	0.519	0.448	0.142	2.99	0.0458	0.0834	0.52	0.273	14.5
SK-MEL-31_SN-38	1	1.03	1.02	0.863	0.848	0.939	0.855	1.1	0.893	0.985	0.96	0.866	0.713	0.751	0.581	0.588	0.523	1	1.03	1.02	0.863	0.848	0.939	0.855	1.1	0.893	0.985	0.96	0.866	0.713	0.751	0.581	0.588	0.523	0	6.96	1.36	0.958	0.529	-0.88	0.855	0.902	0.246	0.833	0.0273	0.0942	0.854	0.166	19.3
SK-MEL-5_SN-38	1	0.925	0.868	0.942	0.729	0.836	0.747	0.967	0.75	0.914	0.858	0.856	0.501	0.341	0.186	0.139	0.0857	1	0.925	0.868	0.942	0.729	0.836	0.747	0.967	0.75	0.914	0.858	0.856	0.501	0.341	0.186	0.139	0.0857	0	7	2.19	0.873	0.118	-3.05	0.687	0.85	0.09	0.835	0.0277	0.0662	0.685	0.301	59.5
SNU-407_SN-38	1	0.888	0.864	0.905	0.619	0.878	0.711	0.924	0.729	0.716	0.689	0.805	0.527	0.45	0.407	0.313	0.363	1	0.888	0.864	0.905	0.619	0.878	0.711	0.924	0.729	0.716	0.689	0.805	0.527	0.45	0.407	0.313	0.363	0	6.54	0.426	0.899	0.001	-1.68	0.687	0.795	2.02	0.35	0.0784	0.879	0.693	0.208	17.8
SNU-61_SN-38	1	1.06	1.06	0.828	0.788	1.09	0.931	1.16	1	0.919	1.01	0.8	0.604	0.692	0.617	0.454	0.552	1	1.06	1.06	0.828	0.788	1.09	0.931	1.16	1	0.919	1.01	0.8	0.604	0.692	0.617	0.454	0.552	0	7.37	7.17	0.988	0.583	-0.779	0.855	0.815	0.0903	41.5	0.034	0.0536	0.858	0.206	15.1
Calu-6_SN-38	1	1.05	0.959	0.974	0.999	0.976	0.996	0.989	0.96	0.998	1.03	0.971	0.754	0.664	0.541	0.494	0.264	1	1.05	0.959	0.974	0.999	0.976	0.996	0.989	0.96	0.998	1.03	0.971	0.754	0.664	0.541	0.494	0.264	0	6.59	1.12	1	0.203	-1.67	0.865	0.963	0.176	0.301	0.0169	0.137	0.86	0.224	111
HT55_SN-38	1	1.04	1	0.949	0.939	0.963	0.959	1.07	0.983	1.03	1.08	0.987	0.985	0.694	0.656	0.475	0.548	1	1.04	1	0.949	0.939	0.963	0.959	1.07	0.983	1.03	1.08	0.987	0.985	0.694	0.656	0.475	0.548	0	6.81	3.17	1	0.537	-0.894	0.908	0.957	0.0677	1.43	0.0161	0.0392	0.904	0.181	56.6
IPC-298_SN-38	1	1.03	1.04	1.01	0.965	1.01	0.997	0.972	0.964	0.989	1	0.987	0.676	0.491	0.469	0.533	0.472	1	1.03	1.04	1.01	0.965	1.01	0.997	0.972	0.964	0.989	1	0.987	0.676	0.491	0.469	0.533	0.472	0	7.12	6.56	0.998	0.491	-1.03	0.859	0.99	0.0258	3.96	0.00779	0.0132	0.859	0.218	393
LOXIMVI_SN-38	1			0.431	0.594	0.525	0.468	0.891	0.631	0.767	0.734	0.63	0.378	0.178	0.0499	0.0162	0.0162	1			0.431	0.594	0.525	0.468	0.891	0.631	0.767	0.734	0.63	0.378	0.178	0.0499	0.0162	0.0162	0	7.01	2.62	0.673	0.0231	-5.39	0.486	0.38	0.17	2.3	0.0563	0.112	0.487	0.302	13.2
NCI-H1755_SN-38	1	0.947	0.957	0.841	0.902	0.978	0.983	0.94	0.966	0.931	0.977	0.915	0.911	0.697	0.617	0.387	0.36	1	0.947	0.957	0.841	0.902	0.978	0.983	0.94	0.966	0.931	0.977	0.915	0.911	0.697	0.617	0.387	0.36	0	6.58	1.77	0.948	0.313	-1.52	0.849	0.967	0.0931	0.504	0.014	0.0738	0.842	0.197	97.1
OVK18_SN-38	1	0.899	0.806	0.933	0.545	0.824	0.656	0.938	0.579	0.657	0.597	0.615	0.441	0.39	0.367	0.352	0.327	1	0.899	0.806	0.933	0.545	0.824	0.656	0.938	0.579	0.657	0.597	0.615	0.441	0.39	0.367	0.352	0.327	0	7.1	0.272	0.98	0.001	-1.68	0.624	0.742	2.56	0.197	0.11	0.762	0.643	0.218	16.4
SK-MEL-30_SN-38	1	1.01	0.994	1.01	1.02	0.996	1.02	1.01	0.954	0.936	0.965	0.981	0.892	0.87	0.834	0.765	0.715	1	1.01	0.994	1.01	1.02	0.996	1.02	1.01	0.954	0.936	0.965	0.981	0.892	0.87	0.834	0.765	0.715	0	5.76	0.567	1.01	0.363	-0.489	0.941	0.993	1.28	0.224	0.0112	0.594	0.94	0.0909	86.6
SW620_SN-38	1	0.953	0.843	0.963	0.679	0.842	0.772	0.992	0.73	0.763	0.741	0.748	0.573	0.419	0.335	0.312	0.275	1	0.953	0.843	0.963	0.679	0.842	0.772	0.992	0.73	0.763	0.741	0.748	0.573	0.419	0.335	0.312	0.275	0	6.98	0.868	0.878	0.185	-1.97	0.701	0.831	0.371	0.446	0.0395	0.19	0.702	0.233	28.9
VMRC-RCW_SN-38	1	1.02	1.05	0.91	1.02	1.04	1.12	1.07	1.04	1.06	1.02	0.945	0.686	0.453	0.273	0.216	0.238	1	1.02	1.05	0.91	1.02	1.04	1.12	1.07	1.04	1.06	1.02	0.945	0.686	0.453	0.273	0.216	0.238	0	6.99	2.13	1.03	0.22	-2.16	0.834	0.965	0.0455	0.398	0.0148	0.0359	0.832	0.315	243
HCC1143_SN-38	1	0.963	0.923	0.986	0.939	0.996	0.975	0.979	1.04	0.586	0.572	0.654	0.388	0.27	0.189	0.149	0.164	1	0.963	0.923	0.986	0.939	0.996	0.975	0.979	1.04	0.586	0.572	0.654	0.388	0.27	0.189	0.149	0.164	0	7.44	0.937	0.987	0.114	-2.8	0.682	0.845	0.17	0.294	0.0398	0.095	0.692	0.331	69.7
LoVo_SN-38	1	0.936	0.923	0.804	0.514	0.895	0.712	0.863	0.597	0.713	0.6	0.542	0.327	0.201	0.205	0.15	0.195	1	0.936	0.923	0.804	0.514	0.895	0.712	0.863	0.597	0.713	0.6	0.542	0.327	0.201	0.205	0.15	0.195	0	7.33	0.541	0.894	0.001	-2.96	0.587	0.673	0.654	0.315	0.0829	0.312	0.599	0.284	25.5
MDA-MB-435_SN-38	1	1.01	0.996	0.944	0.95	0.948	0.984	1.04	0.906	0.983	0.963	0.895	0.808	0.541	0.51	0.523	0.515	1	1.01	0.996	0.944	0.95	0.948	0.984	1.04	0.906	0.983	0.963	0.895	0.808	0.541	0.51	0.523	0.515	0	7.03	3.25	0.972	0.508	-0.977	0.854	0.98	0.0444	0.985	0.0109	0.0225	0.854	0.191	150
NCI-H1184_SN-38	1	0.638	0.508	0.437	0.453	0.497	0.373	0.796	0.282	0.282	0.293	0.176	0.317	0.111	0.101	0.208	0.133	1	0.638	0.508	0.437	0.453	0.497	0.373	0.796	0.282	0.282	0.293	0.176	0.317	0.111	0.101	0.208	0.133	0	9.46	0.216	0.99	0.001	-2.8	0.351	0.418	1.75	0.186	0.132	0.405	0.389	0.24	14.1
A375_SN-38	1	1	0.861	0.776	0.67	0.934	0.907	1.09	0.657	0.838	0.737	0.648	0.436	0.336	0.314	0.265	0.279	1	1	0.861	0.776	0.67	0.934	0.907	1.09	0.657	0.838	0.737	0.648	0.436	0.336	0.314	0.265	0.279	0	7.31	1.39	0.886	0.258	-1.92	0.687	0.742	0.199	0.764	0.0422	0.0923	0.691	0.266	24.4
PK-59_SN-38	1	0.981	1	0.944	0.912	0.936	0.929	0.89	0.796	0.945	0.905	0.913	0.916	0.703	0.471	0.374	0.484	1	0.981	1	0.944	0.912	0.936	0.929	0.89	0.796	0.945	0.905	0.913	0.916	0.703	0.471	0.374	0.484	0	6.75	4.32	0.93	0.431	-1.21	0.834	0.951	0.0503	2.78	0.0159	0.0397	0.83	0.193	62.2
RKN_SN-38	1	0.977	0.924	0.952	0.821	0.913	0.899	0.989	0.845	0.9	0.856	0.839	0.584	0.278	0.185	0.139	0.197	1	0.977	0.924	0.952	0.821	0.913	0.899	0.989	0.845	0.9	0.856	0.839	0.584	0.278	0.185	0.139	0.197	0	7.05	2.62	0.919	0.163	-2.61	0.724	0.95	0.0455	0.63	0.0162	0.0345	0.723	0.305	183
RMG-I_SN-38	1	1.08	1.13	0.984	1.16	1.03	1.04	1.19	1.16	0.997	1.13	1.01	0.761	0.505	0.479	0.521	0.537	1	1.08	1.13	0.984	1.16	1.03	1.04	1.19	1.16	0.997	1.13	1.01	0.761	0.505	0.479	0.521	0.537	0	7.11	4.03	1.08	0.506	-0.984	0.925	0.936	0.0535	2.25	0.0205	0.0369	0.925	0.249	71.2
RT4_SN-38	1	0.912	0.935	0.863	0.717	0.988	0.89	0.89	0.653	0.869	0.865	0.846	0.247	0.319	0.373	0.385	0.325	1	0.912	0.935	0.863	0.717	0.988	0.89	0.89	0.653	0.869	0.865	0.846	0.247	0.319	0.373	0.385	0.325	0	7.27	10	0.872	0.329	-1.61	0.705	0.829	0.257	23.1	0.0292	0.0484	0.71	0.26	35.8
SK-OV-3_SN-38	1	0.969	0.944	0.906	0.738	0.938	0.932	0.988	0.756	0.848	0.849	0.762	0.667	0.59	0.448	0.547	0.499	1	0.969	0.944	0.906	0.738	0.938	0.932	0.988	0.756	0.848	0.849	0.762	0.667	0.59	0.448	0.547	0.499	0	7.2	1.1	0.916	0.47	-1.04	0.785	0.899	0.262	0.602	0.0299	0.0871	0.787	0.175	23.7
TE-1_SN-38	1	0.976	0.993	0.967	0.911	0.933	0.953	0.957	0.931	0.94	0.912	0.924	0.808	0.613	0.558	0.405	0.556	1	0.976	0.993	0.967	0.911	0.933	0.953	0.957	0.931	0.94	0.912	0.924	0.808	0.613	0.558	0.405	0.556	0	6.94	2.35	0.954	0.489	-1.03	0.845	0.974	0.065	0.682	0.0126	0.0308	0.843	0.181	103
WM1799_SN-38	1	0.885	0.911	0.902	0.801	0.826	0.8	0.901	0.812	0.761	0.772	0.727	0.621	0.52	0.451	0.45	0.519	1	0.885	0.911	0.902	0.801	0.826	0.8	0.901	0.812	0.761	0.772	0.727	0.621	0.52	0.451	0.45	0.519	0	7.28	0.83	0.888	0.423	-1.14	0.741	0.942	0.273	0.344	0.0262	0.084	0.745	0.166	42.1
WM-793_SN-38	1	0.828	0.796	0.893	0.691	0.802	0.72	0.92	0.698	0.733	0.67	0.714	0.653	0.486	0.347	0.333	0.442	1	0.828	0.796	0.893	0.691	0.802	0.72	0.92	0.698	0.733	0.67	0.714	0.653	0.486	0.347	0.333	0.442	0	6.39	0.356	0.897	0.001	-1.48	0.682	0.838	2.69	0.294	0.0797	1.01	0.69	0.186	18
G-361_SN-38	1	0.723	0.767	0.894	0.61	0.859	0.804	0.918	0.635	0.78	0.697	0.699	0.491	0.424	0.311	0.288	0.355	1	0.723	0.767	0.894	0.61	0.859	0.804	0.918	0.635	0.78	0.697	0.699	0.491	0.424	0.311	0.288	0.355	0	7.16	1.44	0.804	0.299	-1.71	0.661	0.783	0.224	0.919	0.0364	0.0918	0.662	0.213	18.5
HPAC_SN-38	1	0.728	0.716	0.705	0.674	0.566	0.739	0.897	0.749	0.564	0.728	0.677	0.657	0.406	0.239	0.353	0.344	1	0.728	0.716	0.705	0.674	0.566	0.739	0.897	0.749	0.564	0.728	0.677	0.657	0.406	0.239	0.353	0.344	0	6.92	4.12	0.729	0.313	-1.68	0.634	0.729	0.152	3.78	0.0336	0.0704	0.632	0.194	11.7
Hs 852.T_SN-38	1	0.908	0.944	0.818	0.693	0.841	0.862	0.965	0.767	0.749	0.591	0.675	0.531	0.36	0.34	0.331	0.363	1	0.908	0.944	0.818	0.693	0.841	0.862	0.965	0.767	0.749	0.591	0.675	0.531	0.36	0.34	0.331	0.363	0	7.4	0.895	0.885	0.294	-1.65	0.684	0.86	0.262	0.406	0.0384	0.1	0.691	0.225	33.8
NCI-H1435_SN-38	1	1.16	1.11	0.965	0.945	1.09	1.11	1.33	1.08	0.969	0.989	0.74	0.616	0.48	0.361	0.286	0.396	1	1.16	1.11	0.965	0.945	1.09	1.11	1.33	1.08	0.969	0.989	0.74	0.616	0.48	0.361	0.286	0.396	0	7.26	1.56	1.09	0.337	-1.55	0.857	0.848	0.128	0.623	0.0347	0.0749	0.861	0.309	48.6
NCI-H2023_SN-38	1	0.99	0.568	0.988	0.973	0.829	0.985	0.796	0.775	0.948		0.933	0.565	0.375	0.4	0.386	0.388	1	0.99	0.568	0.988	0.973	0.829	0.985	0.796	0.775	0.948		0.933	0.565	0.375	0.4	0.386	0.388	0	7.11	10	0.89	0.387	-1.37	0.753	0.755	0.482	186	0.0389	0.0621	0.744	0.245	17
NCI-H2126_SN-38	1	0.941	0.795	0.832	0.84	0.921	0.827	0.937	0.732	0.904	0.802	0.836	0.935	0.748	0.493	0.536	0.627	1	0.941	0.795	0.832	0.84	0.921	0.827	0.937	0.732	0.904	0.802	0.836	0.935	0.748	0.493	0.536	0.627	0	6.75	10	0.869	0.552	-0.857	0.808	0.903	0.435	206	0.0216	0.0543	0.806	0.139	13.4
NUGC-3_SN-38	1	0.888	0.766	0.702	0.548	0.674	0.693	0.873	0.614	0.596	0.509	0.513	0.301	0.138	0.0854	0.0997	0.126	1	0.888	0.766	0.702	0.548	0.674	0.693	0.873	0.614	0.596	0.509	0.513	0.301	0.138	0.0854	0.0997	0.126	0	7.34	0.793	0.785	0.0117	-4.01	0.529	0.674	0.339	0.397	0.0554	0.167	0.537	0.283	28.9
OAW-28_SN-38	1	0.908	0.912	0.801	0.94	0.794	0.758	1.01	0.854	0.891	0.879	0.948	0.757	0.546	0.531	0.585	0.608	1	0.908	0.912	0.801	0.94	0.794	0.758	1.01	0.854	0.891	0.879	0.948	0.757	0.546	0.531	0.585	0.608	0	7.07	10	0.891	0.567	-0.818	0.806	0.909	0.419	275	0.0221	0.0414	0.807	0.152	18.4
TCC-PAN2_SN-38	1	0.99	0.913	0.868	0.93	0.648	0.77	1	0.735	0.781	0.902	0.812			0.3	0.35	0.432	1	0.99	0.913	0.868	0.93	0.648	0.77	1	0.735	0.781	0.902	0.812			0.3	0.35	0.432	0	7.29	10	0.867	0.36	-1.47	0.71	0.805	26.6	2.92e+03	0.0368	0.0672	0.762	0.225	15.3
YAPC_SN-38	1	1.02	0.763	1.01	0.693	0.703	0.739	0.725	0.693	0.704	0.742	0.865	0.549	0.447	0.352	0.43	0.422	1	1.02	0.763	1.01	0.693	0.703	0.739	0.725	0.693	0.704	0.742	0.865	0.549	0.447	0.352	0.43	0.422	0	6.58	0.25	0.989	0.001	-1.33	0.682	0.735	4.44	0.233	0.117	1.28	0.697	0.199	11.3
C2BBe1_SN-38	1	1.05	1.05	1.01	1.05	0.992	1.07	0.859	0.868	1.01	0.979	0.983	0.867	0.759	0.68	0.521	0.457	1	1.05	1.05	1.01	1.05	0.992	1.07	0.859	0.868	1.01	0.979	0.983	0.867	0.759	0.68	0.521	0.457	0	6.49	1.09	1	0.328	-1.16	0.9	0.942	0.333	0.484	0.0216	0.224	0.894	0.182	42.3
ChaGo-K-1_SN-38	1	1.08	1.12	1.1	1.12	1.12	1.06	1.09	1.04	1.06	1.05	1.02	0.949	0.852	0.667	0.51	0.205	1	1.08	1.12	1.1	1.12	1.12	1.06	1.09	1.04	1.06	1.05	1.02	0.949	0.852	0.667	0.51	0.205	0	6.3	1.21	1.08	0.001	-1.94	0.957	0.978	0.166	0.255	0.0128	0.208	0.944	0.247	212
COLO-668_SN-38	1	1.18	1.21	1.35	0.826	1.23	0.517	0.269	0.128	0.202	0.0746	0.0654	0.071	0.0426	0.0596	0.0696	0.0691	1	1.18	1.21	1.35	0.826	1.23	0.517	0.269	0.128	0.202	0.0746	0.0654	0.071	0.0426	0.0596	0.0696	0.0691	0	8.9	10	1.13	0.105	-3.25	0.443	0.542	0.22	127	0.058	0.0421	0.492	0.496	74.5
DV-90_SN-38	1	1.2	0.833	1.07	0.652	0.708	0.509	0.431	0.281	0.378	0.26	0.339	0.278	0.302	0.224	0.208	0.0982	1	1.2	0.833	1.07	0.652	0.708	0.509	0.431	0.281	0.378	0.26	0.339	0.278	0.302	0.224	0.208	0.0982	0	9.19	0.975	1.08	0.24	-2.05	0.47	0.702	0.182	0.325	0.0903	0.045	0.516	0.326	45.6
EFO-27_SN-38	1	0.933	0.947	0.888	0.885	0.932	0.959	0.967	1.07	1.03	1.01	1.02	0.914	0.603	0.429	0.4	0.211	1	0.933	0.947	0.888	0.885	0.932	0.959	0.967	1.07	1.03	1.01	1.02	0.914	0.603	0.429	0.4	0.211	0	6.76	2.64	0.973	0.298	-1.73	0.841	0.932	0.0664	0.95	0.0195	0.0549	0.836	0.25	75.2
HD-MY-Z_SN-38	1	1.03	1.05	1.04	0.687	1	0.475	0.373	0.197	0.256	0.224	0.183	0.146	0.107	0.118	0.149	0.22	1	1.03	1.05	1.04	0.687	1	0.475	0.373	0.197	0.256	0.224	0.183	0.146	0.107	0.118	0.149	0.22	0	8.91	1.66	1.01	0.166	-2.59	0.444	0.719	0.102	0.564	0.0567	0.038	0.486	0.375	70
NCI-H2170_SN-38	1	0.929	0.933	0.978	0.998	0.924	1	1.01	0.372	0.639	0.473	0.328	0.192	0.18	0.13	0.143	0.141	1	0.929	0.933	0.978	0.998	0.924	1	1.01	0.372	0.639	0.473	0.328	0.192	0.18	0.13	0.143	0.141	0	7.99	1.02	0.99	0.131	-2.87	0.588	0.713	0.169	0.371	0.0566	0.0742	0.61	0.363	50.1
NCI-H647_SN-38	1	1.2	1.12	1.15	1.12	1.19	1.11	0.969	0.871	1.01	0.949	0.852	0.71	0.593	0.413	0.401	0.289	1	1.2	1.12	1.15	1.12	1.19	1.11	0.969	0.871	1.01	0.949	0.852	0.71	0.593	0.413	0.401	0.289	0	6.79	0.65	1.12	0.0698	-1.81	0.875	0.918	0.425	0.224	0.0373	0.29	0.878	0.286	77.1
NCI-H810_SN-38	1	1.14	1.05	1.17	0.961	1.11	0.853	0.853	0.66	0.725	0.677	0.681	0.549	0.458	0.385	0.321	0.164	1	1.14	1.05	1.17	0.961	1.11	0.853	0.853	0.66	0.725	0.677	0.681	0.549	0.458	0.385	0.321	0.164	0	7.23	0.425	1.11	0.001	-2.07	0.734	0.854	0.698	0.177	0.0755	0.353	0.751	0.296	53.4
OCI-AML3_SN-38	1	1.18	1.13	1.23	1.01	1.07	0.887	0.56	0.0499	0.0628	0.0342	0.0481	0.0434	0.0616	0.0869	0.083	0.0422	1	1.18	1.13	1.23	1.01	1.07	0.887	0.56	0.0499	0.0628	0.0342	0.0481	0.0434	0.0616	0.0869	0.083	0.0422	0	8.63	2.88	1.1	0.0481	-4.38	0.46	0.88	0.0372	0.635	0.0292	0.0245	0.504	0.494	286
PA-TU-8988S_SN-38	1	1.03	1	1.04	0.954	1.01	1.01	0.975	0.984	0.949	0.981	1.1	0.968	0.777	0.613	0.498	0.36	1	1.03	1	1.04	0.954	1.01	1.01	0.975	0.984	0.949	0.981	1.1	0.968	0.777	0.613	0.498	0.36	0	6.58	2.01	1	0.368	-1.35	0.905	0.97	0.0751	0.555	0.0136	0.0623	0.898	0.203	105
PC-3_SN-38	1	0.936	0.95	0.929	0.962	0.961	0.952	1.01	0.933	0.948	0.934	0.853	0.772	0.717	0.626	0.537	0.451	1	0.936	0.95	0.929	0.962	0.961	0.952	1.01	0.933	0.948	0.934	0.853	0.772	0.717	0.626	0.537	0.451	0	6.61	0.926	0.965	0.353	-1.12	0.854	0.989	0.173	0.186	0.01	0.0908	0.852	0.165	207
TE-5_SN-38	1	1.13	1.12	1.18	1.13	1.16	0.971	0.506	0.298	0.322	0.3	0.264	0.197	0.173	0.157	0.161	0.214	1	1.13	1.12	1.18	1.13	1.16	0.971	0.506	0.298	0.322	0.3	0.264	0.197	0.173	0.157	0.161	0.214	0	8.68	3.32	1.12	0.225	-2.15	0.566	0.916	0.0376	0.791	0.0266	0.0217	0.605	0.423	251
UACC-257_SN-38	1	1.12	1.09	1.12	1.09	1.13	1.07	1.06	0.907	0.943	0.933	0.844	0.815	0.85	0.83	0.711	0.198	1	1.12	1.09	1.12	1.09	1.13	1.07	1.06	0.907	0.943	0.933	0.844	0.815	0.85	0.83	0.711	0.198	0	6.12	0.741	1.06	0.001	-1.23	0.93	0.829	1.5	0.603	0.0448	1.33	0.923	0.22	17.8
UACC-62_SN-38	1	1.01	0.939	1.02	0.948	0.986	0.949	0.818	0.743	0.749	0.712	0.752	0.727	0.492	0.227	0.137	0.0691	1	1.01	0.939	1.02	0.948	0.986	0.949	0.818	0.743	0.749	0.712	0.752	0.727	0.492	0.227	0.137	0.0691	0	6.86	0.835	0.947	0.001	-2.99	0.726	0.85	0.322	0.326	0.0378	0.228	0.722	0.302	56.6
BICR 6_SN-38	1	0.969	0.985	1.01	1.01	1.05	0.911	0.885	0.494	0.659	0.589	0.494	0.338	0.278	0.217	0.217	0.129	1	0.969	0.985	1.01	1.01	1.05	0.911	0.885	0.494	0.659	0.589	0.494	0.338	0.278	0.217	0.217	0.129	0	7.79	0.656	1.04	0.116	-2.6	0.641	0.862	0.214	0.194	0.0534	0.103	0.661	0.326	80
EC-GI-10_SN-38	1	1.12	1.09	1.07	0.986	1.03	0.883	0.696	0.416	0.583	0.461	0.37	0.315	0.266	0.305	0.265	0.198	1	1.12	1.09	1.07	0.986	1.03	0.883	0.696	0.416	0.583	0.461	0.37	0.315	0.266	0.305	0.265	0.198	0	8.49	0.962	1.09	0.271	-1.87	0.619	0.884	0.12	0.235	0.0468	0.0401	0.65	0.337	105
EFO-21_SN-38	1	1.01	0.972	0.998	0.926	0.982	0.909	0.818	0.675	0.711	0.708	0.638	0.566	0.517	0.404	0.375	0.234	1	1.01	0.972	0.998	0.926	0.982	0.909	0.818	0.675	0.711	0.708	0.638	0.566	0.517	0.404	0.375	0.234	0	6.94	0.391	1.03	0.001	-1.8	0.719	0.956	0.62	0.111	0.0418	0.278	0.732	0.241	127
FTC-133_SN-38	1	1.05	1.11	1.07	1.03	1.08	0.967	0.708	0.101	0.243	0.195	0.171	0.0791	0.126	0.0999	0.103	0.168	1	1.05	1.11	1.07	1.03	1.08	0.967	0.708	0.101	0.243	0.195	0.171	0.0791	0.126	0.0999	0.103	0.168	0	8.56	10	1.04	0.143	-2.81	0.508	0.93	0.121	53.1	0.0207	0.019	0.547	0.438	359
JHUEM-3_SN-38	1	1.17	1.15	1.41	0.988	1.14	1.14	0.958	0.353	0.61	0.445	0.415	0.252	0.246	0.182	0.168	0.147	1	1.17	1.15	1.41	0.988	1.14	1.14	0.958	0.353	0.61	0.445	0.415	0.252	0.246	0.182	0.168	0.147	0	8.31	1.17	1.18	0.215	-2.2	0.66	0.574	0.17	0.481	0.0767	0.0756	0.693	0.427	40.4
LNCaP-Clone-FGC_SN-38	1	1.04	1.14	1.07	0.998	1.05	1	0.977	0.524	0.525	0.478	0.416	0.368	0.316	0.348	0.302	0.119	1	1.04	1.14	1.07	0.998	1.05	1	0.977	0.524	0.525	0.478	0.416	0.368	0.316	0.348	0.302	0.119	0	8.28	1.34	1.07	0.301	-1.73	0.661	0.846	0.113	0.421	0.0424	0.0427	0.687	0.341	75.3
LS-1034_SN-38	1	0.995	0.983	1.03	1.01	0.987	1.03	1.02	0.808	0.972	0.85	0.834	0.626	0.534	0.38	0.36	0.243	1	0.995	0.983	1.03	1.01	0.987	1.03	1.02	0.808	0.972	0.85	0.834	0.626	0.534	0.38	0.36	0.243	0	6.9	0.895	1	0.166	-1.96	0.803	0.953	0.179	0.22	0.0215	0.115	0.804	0.261	127
MKN7_SN-38	1	1.11	1.03	1.1	1.07	0.974	1.01	0.888	0.618	1	0.816	0.753	0.567	0.451	0.37	0.281	0.273	1	1.11	1.03	1.1	1.07	0.974	1.01	0.888	0.618	1	0.816	0.753	0.567	0.451	0.37	0.281	0.273	0	6.92	0.532	1.06	0.001	-2.09	0.775	0.827	0.73	0.264	0.0644	0.43	0.783	0.288	40.1
HCC1428_SN-38	1	1.06	1.06	1.02	1.01	1.06	1.09	1.1	0.992	1.02	1.02	0.981	0.91	0.864	0.679	0.609	0.275	1	1.06	1.06	1.02	1.01	1.06	1.09	1.1	0.992	1.02	1.02	0.981	0.91	0.864	0.679	0.609	0.275	0	6.18	1.09	1.04	0.001	-1.57	0.937	0.971	0.317	0.327	0.015	0.375	0.926	0.209	115
NCI-H2029_SN-38	1	1.13	1.21	1.11	0.985	1.07	0.985	0.98	0.43		0.501	0.471	0.298	0.238	0.253	0.317	0.15	1	1.13	1.21	1.11	0.985	1.07	0.985	0.98	0.43		0.501	0.471	0.298	0.238	0.253	0.317	0.15	0	8.43	5.22	1.07	0.318	-1.65	0.646	0.799	0.0748	2.53	0.0412	0.0408	0.695	0.377	60.9
OE21_SN-38	1	1.06	1.12	1.07	1.12	1.08	1.07	1.04	0.717	0.852	0.715	0.574	0.388	0.293	0.16	0.127	0.0591	1	1.06	1.12	1.07	1.12	1.08	1.07	1.04	0.717	0.852	0.715	0.574	0.388	0.293	0.16	0.127	0.0591	0	7.38	0.779	1.09	0.001	-3.81	0.721	0.915	0.145	0.165	0.0338	0.0991	0.733	0.378	161
MKN74_SN-38	1	1.04	1.07	1.05	1.12	1.03	1.1	1.09	1.02	1.1	1.1	1.07	0.959	0.828	0.659	0.389	0.179	1	1.04	1.07	1.05	1.12	1.03	1.1	1.09	1.02	1.1	1.1	1.07	0.959	0.828	0.659	0.389	0.179	0	6.36	1.45	1.07	0.001	-2.43	0.942	0.98	0.101	0.263	0.0117	0.137	0.929	0.263	263
SH-10-TC_SN-38	1	1.06	1.06	1.02	1.03	1.08	1.06	1.07	1.1	1.12	1.17	1.05	1.07	0.922	0.614	0.456	0.154	1	1.06	1.06	1.02	1.03	1.08	1.06	1.07	1.1	1.12	1.17	1.05	1.07	0.922	0.614	0.456	0.154	0	6.35	1.73	1.07	0.0437	-2.46	0.959	0.959	0.108	0.446	0.0162	0.158	0.944	0.266	127
SNU-449_SN-38	1	1.02	1.02	0.97	1.01	1	0.972	1.01	0.974	0.997	0.993	0.956	0.899	0.798	0.672	0.599	0.559	1	1.02	1.02	0.97	1.01	1	0.972	1.01	0.974	0.997	0.993	0.956	0.899	0.798	0.672	0.599	0.559	0	6.71	1.54	1	0.536	-0.839	0.913	0.996	0.0496	0.208	0.00545	0.0249	0.909	0.15	418
T3M-10_SN-38	1	1.13	1.1	1.14	1.13	1.17	1.1	1.19	0.895	0.994	0.967	0.792	0.692	0.579	0.543	0.472	0.246	1	1.13	1.1	1.14	1.13	1.17	1.1	1.19	0.895	0.994	0.967	0.792	0.692	0.579	0.543	0.472	0.246	0	6.83	0.685	1.12	0.133	-1.66	0.888	0.915	0.398	0.243	0.0367	0.263	0.891	0.279	69.9
BT112_SN-38	1	1.11	1.07	1.16	0.419	0.931	0.343	0.314	0.333	0.273	0.337	0.369	0.467	0.45	0.364	0.301	0.0625	1	1.11	1.07	1.16	0.419	0.931	0.343	0.314	0.333	0.273	0.337	0.369	0.467	0.45	0.364	0.301	0.0625	0	9.35	1.51	1.09	0.322	-1.64	0.5	0.208	0.231	1.01	0.135	0.063	0.547	0.341	15.1
BT164_SN-38	1	1.11	1.08	1.16	0.462		0.225	0.108	0.116	0.101	0.107	0.13	0.186	0.244	0.306	0.333	0.212	1	1.11	1.08	1.16	0.462		0.225	0.108	0.116	0.101	0.107	0.13	0.186	0.244	0.306	0.333	0.212	0	9.53	10	1.09	0.188	-2.41	0.359	0.809	0.249	69.4	0.0478	0.0249	0.43	0.392	116
COLO-800_SN-38	1	1.04	1.09	1.11	1.03	1.09	1.05	0.914	0.45	0.347	0.346	0.342	0.323	0.296	0.323	0.24	0.276	1	1.04	1.09	1.11	1.03	1.09	1.05	0.914	0.45	0.347	0.346	0.342	0.323	0.296	0.323	0.24	0.276	0	8.44	4.08	1.06	0.309	-1.69	0.635	0.971	0.0262	0.669	0.0148	0.0138	0.662	0.36	490
DK-MG_SN-38	1	1.09	1.09	1.12	1.14	1.08	1.06	1.07	0.78	0.879	0.808	0.764	0.664	0.668	0.641	0.465	0.143	1	1.09	1.09	1.12	1.14	1.08	1.06	1.07	0.78	0.879	0.808	0.764	0.664	0.668	0.641	0.465	0.143	0	6.63	0.509	1.1	0.001	-1.62	0.848	0.854	1.04	0.28	0.0615	0.632	0.852	0.268	37.5
Gp2D_SN-38	1	1.16	1.05	1.1	0.747	0.887	0.69	0.617	0.634	0.717	0.686	0.613	0.538	0.53	0.461	0.315	0.168	1	1.16	1.05	1.1	0.747	0.887	0.69	0.617	0.634	0.717	0.686	0.613	0.538	0.53	0.461	0.315	0.168	0	7.31	0.312	1.09	0.001	-1.79	0.68	0.725	1.62	0.19	0.117	0.602	0.701	0.264	21.9
NCI-H1869_SN-38	1	1.07	1.04	1.06	1.07	1.06	1.07	1.13	1.14	1.1	1.02	1.04	0.905	0.765	0.468	0.352	0.144	1	1.07	1.04	1.06	1.07	1.06	1.07	1.13	1.14	1.1	1.02	1.04	0.905	0.765	0.468	0.352	0.144	0	6.55	1.44	1.07	0.0695	-2.56	0.918	0.973	0.0819	0.258	0.0137	0.0944	0.908	0.29	246
HCC38_SN-38	1	1.15	1	1.11	1.09	1.12	0.865	0.703	0.432	0.551	0.508	0.409	0.285	0.303	0.265	0.211	0.218	1	1.15	1	1.11	1.09	1.12	0.865	0.703	0.432	0.551	0.508	0.409	0.285	0.303	0.265	0.211	0.218	0	8.47	1.03	1.11	0.272	-1.87	0.628	0.835	0.134	0.299	0.0533	0.0465	0.66	0.35	76.9
JHOM-1_SN-38	1	0.993	1.04	1.12	1.11	1.04	0.955	0.99	1.05	1.04	1.08	1.1	1.06	0.995	0.9	0.78	0.464	1	0.993	1.04	1.12	1.11	1.04	0.955	0.99	1.05	1.04	1.08	1.1	1.06	0.995	0.9	0.78	0.464	0	5.94	1.7	1.04	0.001	-1.08	0.996	0.967	0.521	0.96	0.0145	1.04	0.983	0.152	47.5
JHUEM-7_SN-38	1	1.15	0.975	0.993	1.04	0.934	0.863	0.786	0.552	0.745	0.572	0.571	0.308	0.188	0.139	0.109	0.0739	1	1.15	0.975	0.993	1.04	0.934	0.863	0.786	0.552	0.745	0.572	0.571	0.308	0.188	0.139	0.109	0.0739	0	7.66	0.585	1.06	0.001	-3.48	0.629	0.851	0.253	0.172	0.0587	0.14	0.647	0.354	89.9
LC-1/sq-SF_SN-38	1	1.06	1.07	1.09	1.06	1.11	1.09	1.08	1.03	1.06	1.01	1.05	0.938	0.739	0.58	0.453	0.263	1	1.06	1.07	1.09	1.06	1.11	1.09	1.08	1.03	1.06	1.01	1.05	0.938	0.739	0.58	0.453	0.263	0	6.52	1.26	1.07	0.161	-1.81	0.932	0.982	0.102	0.223	0.0117	0.1	0.923	0.248	260
RCM-1_SN-38	1	1.01	0.985	0.974	0.984	1	1.02	1.01	0.484	0.822	0.587	0.489	0.304	0.218	0.213	0.216	0.351	1	1.01	0.985	0.974	0.984	1	1.02	1.01	0.484	0.822	0.587	0.489	0.304	0.218	0.213	0.216	0.351	0	7.83	0.993	1.01	0.227	-2.09	0.67	0.753	0.194	0.398	0.0539	0.0826	0.686	0.326	41.1
SNU-685_SN-38	1	1.05	1.01	1.07	0.948	1.04	0.883	0.809	0.6	0.687	0.649	0.569	0.447	0.325	0.276	0.222	0.132	1	1.05	1.01	1.07	0.948	1.04	0.883	0.809	0.6	0.687	0.649	0.569	0.447	0.325	0.276	0.222	0.132	0	7.45	0.483	1.07	0.001	-2.64	0.672	0.916	0.335	0.131	0.0515	0.175	0.69	0.31	115
VMRC-LCD_SN-38	1	1.05	1.11	1.13	1.05	1.07	0.978	1.05	0.929	1	0.936	0.953	0.945	0.933	0.78	0.607	0.375	1	1.05	1.11	1.13	1.05	1.07	0.978	1.05	0.929	1	0.936	0.953	0.945	0.933	0.78	0.607	0.375	0	6.06	1.14	1.03	0.001	-1.33	0.947	0.952	0.547	0.529	0.019	0.699	0.936	0.186	50.9
BT224_SN-38	1	1.03	1.05	1.03	0.969	1.06	0.96	0.961	0.937	0.967	0.872	0.873	0.77	0.786	0.784	0.734	0.728	1	1.03	1.05	1.03	0.969	1.06	0.96	0.961	0.937	0.967	0.872	0.873	0.77	0.786	0.784	0.734	0.728	0	7.53	0.71	1.02	0.711	-0.452	0.907	0.985	0.245	0.242	0.0175	0.0445	0.912	0.111	62.5
BT-549_SN-38	1	1.14	1.07	1.1	0.95	1.05	1.06	0.89	0.587	0.713	0.568	0.505	0.434	0.265	0.238	0.183	0.172	1	1.14	1.07	1.1	0.95	1.05	1.06	0.89	0.587	0.713	0.568	0.505	0.434	0.265	0.238	0.183	0.172	0	7.8	0.663	1.1	0.126	-2.51	0.681	0.875	0.195	0.181	0.052	0.0993	0.702	0.346	93.8
K029AX_SN-38	1	1.1	1.06	1.12	1.08	1.12	1.03	1.02	0.784	0.924	0.8	0.709	0.596	0.581	0.53	0.457	0.346	1	1.1	1.06	1.12	1.08	1.12	1.03	1.02	0.784	0.924	0.8	0.709	0.596	0.581	0.53	0.457	0.346	0	7.33	0.626	1.09	0.311	-1.33	0.828	0.939	0.284	0.193	0.0367	0.128	0.838	0.25	84.4
KRIJ_SN-38	1	1.25	1.05	0.916	0.88	0.872	0.615	0.19	0.0755	0.0916	0.0796	0.0843	0.0781	0.0737	0.0472	0.0259	0.0249	1	1.25	1.05	0.916	0.88	0.872	0.615	0.19	0.0755	0.0916	0.0796	0.0843	0.0781	0.0737	0.0472	0.0259	0.0249	0	8.88	2.07	1.04	0.054	-4.21	0.385	0.806	0.0585	0.505	0.0403	0.0287	0.433	0.442	164
KYSE-520_SN-38	1	1.06	0.996	1.14	1.21	1.04	1.05	1.1	1.06	1.08	1.09	0.995	0.837	0.623	0.498	0.376	0.299	1	1.06	0.996	1.14	1.21	1.04	1.05	1.1	1.06	1.08	1.09	0.995	0.837	0.623	0.498	0.376	0.299	0	6.83	1.58	1.08	0.298	-1.64	0.913	0.956	0.0827	0.38	0.0179	0.0649	0.909	0.272	128
LOXIMVI_SN-38	1	1.05	1.07	0.988	0.928	1.01	0.9	0.84	0.643	0.692	0.667	0.573	0.469	0.347	0.259	0.0953	0.0391	1	1.05	1.07	0.988	0.928	1.01	0.9	0.84	0.643	0.692	0.667	0.573	0.469	0.347	0.259	0.0953	0.0391	0	7.39	0.57	1.04	0.001	-2.98	0.67	0.91	0.267	0.151	0.0447	0.151	0.681	0.328	124
NCI-H1623_SN-38	1	1.16	1.1	1.12	1.09	1.08	0.974	0.915	0.48	0.665	0.576	0.454	0.405	0.284	0.272	0.254	0.231	1	1.16	1.1	1.12	1.09	1.08	0.974	0.915	0.48	0.665	0.576	0.454	0.405	0.284	0.272	0.254	0.231	0	8.16	0.813	1.13	0.249	-1.94	0.684	0.845	0.164	0.237	0.0559	0.0663	0.71	0.347	74.8
NCI-H716_SN-38	1	1.15	1.21	1.1	1.13	1.11	1.05	1.14	1.15	1.14	1.17	1.22	1.24	1.34	1.09	0.675	0.399	1	1.15	1.21	1.1	1.13	1.11	1.05	1.14	1.15	1.14	1.17	1.22	1.24	1.34	1.09	0.675	0.399	0	6.23	4.7	1.15	0.381	-1.32	1.09	0.915	0.0533	3.1	0.0226	0.106	1.08	0.216	32.5
OE33_SN-38	1	1	1	1	0.998	1.01	0.99	0.912	0.823	0.834	0.732	0.789	0.707	0.54	0.531	0.439	0.331	1	1	1	1	0.998	1.01	0.99	0.912	0.823	0.834	0.732	0.789	0.707	0.54	0.531	0.439	0.331	0	6.51	0.453	1.03	0.001	-1.5	0.797	0.974	0.644	0.125	0.0282	0.339	0.802	0.217	157
PK-1_SN-38	1	0.937	0.969	0.99	0.959	0.936	0.944	0.947	0.918	0.887	0.902	0.883	0.852	0.652	0.606	0.585	0.474	1	0.937	0.969	0.99	0.959	0.936	0.944	0.947	0.918	0.887	0.902	0.883	0.852	0.652	0.606	0.585	0.474	0	6.69	0.964	0.958	0.411	-1.03	0.852	0.982	0.202	0.257	0.0127	0.0948	0.849	0.157	113
[truncated: 223,169 more rows]
[truncated: 11 more columns]
