# Supplementary material for: CurveCurator: a recalibrated F-statistic to assess, classify, and explore significance of dose–response curves
Source: Nat Commun. 2023 Nov 30;14:7902. doi: 10.1038/s41467-023-43696-z (PMC10689459; doi:10.1038/s41467-023-43696-z)
Supplement: Supplementary file 6 — Source Data [file 41467_2023_43696_MOESM6_ESM.zip › SourceData/Figure5c.tsv]

Modified sequence	N duplicates	Genes	Proteins	Score	Raw 1	Raw 2	Raw 3	Raw 4	Raw 5	Raw 6	Raw 7	Raw 8	Raw 9	Raw 10	Raw 11	Name	Imputation N	Imputation Position	Normalized 1	Normalized 2	Normalized 3	Normalized 4	Normalized 5	Normalized 6	Normalized 7	Normalized 8	Normalized 9	Normalized 10	Normalized 11	Ratio 1	Ratio 2	Ratio 3	Ratio 4	Ratio 5	Ratio 6	Ratio 7	Ratio 8	Ratio 9	Ratio 10	Ratio 11	Signal Quality	pEC50	Curve Slope	Curve Front	Curve Back	Curve Fold Change	Curve AUC	Curve R2	pEC50 Error
(ac)AAAAAAAGDS(ph)DSWDADAFSVEDPVRK	1	EIF3J	O75822-2;O75822;O75822-3	244.95	107490.0	130110.0	33039.0	129330.0	130670.0	124210.0	130860.0	112410.0	108910.0	101500.0	123970.0	EIF3J	0		101548.41235860412	107736.79348920644	94299.53237808056	105682.74171958536	103019.87039043698	103711.08538888734	107542.92788112289	103962.60236032814	110676.58233991193	115477.82526737214	117459.81759928126	1.0	1.0609402056306791	0.9286165109610464	1.040712890186618	1.0144902120836377	1.021296965457678	1.0590311102191334	1.023773783810609	1.0898898345064514	1.1371701692349283	1.1566878779403091	16.713842923819254	6.505218409347357	0.961314358305344	1.0117405841569196	1.1664925808656668	0.1986899605416578	1.0543597022018745	0.988364155360572	0.5453261700214436
(ac)AAAVAAAGAGEPQS(ph)PDELLPK	1	TOMM22	Q9NS69	113.4	62815.0	94659.0	18279.0	68697.0	86323.0	61931.0	84586.0	50143.0	57423.0	63078.0	66075.0	TOMM22	0		59342.85535683064	78381.80873795087	52171.7107763229	56136.14248751532	68056.81695656001	51710.258668538576	69514.1838434408	46374.8489471927	58354.43382338403	71764.6331252738	62605.12581973471	1.0	1.3208297488659475	0.8791574059356025	0.9459629495407116	1.146840955787045	0.8713813711457429	1.1713993778265237	0.7814731641802393	0.9833438831430812	1.2093222123160503	1.0549732641492886	15.938821490283852	10.022878745280336	10.0	1.160414874432974	1.0048727315582535	-0.2076259659864429	1.018954362275672	0.7762887123733767	4484.533551881095
(ac)AADVSVTHRPPLS(ph)PK	1	RAVER1	A0A087WZ13;Q8IY67-2;Q8IY67;Q8IY67-3	107.33	163520.0	148050.0	43842.0	179320.0	166190.0	182590.0	160990.0	157920.0	148830.0	159580.0	182150.0	RAVER1	0		154481.31350710717	122591.90128412117	125133.33026180563	146532.35324484686	131023.74118150077	152456.3809770301	132304.2637901725	146052.61244322587	151244.1075167486	181556.17099672175	172584.54283866304	1.0	0.7935710701895419	0.8100224384488333	0.9485441955289006	0.8481526872534831	0.986892055200036	0.8564418620384504	0.9454387014679706	0.9790446759102056	1.175262993788365	1.1171871789575571	17.319107575824983	6.491083304529224	9.997686458893709	0.8986327915590214	1.1462248937072883	0.3510865215547257	0.9654784470357172	0.9498912433611486	78.94038301181516
(ac)AAGGDHGS(ph)PDSYR	1	ADSL	A0A1B0GTG9;A0A1B0GWF8;A0A1B0GWJ0;A0A1B0GTJ7;A0A0A6YY92;P30566-2;P30566;B4DEP1;A0A1W2PRX2;A0A096LP72;A0A096LNY4;A0A096LNY5	138.21	14589.0	18171.0	9089.6	21122.0	24131.0	14932.0	8135.9	10463.0	13639.0	11934.0	13533.0	ADSL	0		13782.582453248462	15046.385938762358	25943.431384236817	17259.961885108485	19024.814359773743	12467.70732651852	6686.218148769887	9676.725455885706	13860.232361895662	13577.461741288857	12822.325655973806	1.0	1.0916956956216886	1.8823345677226204	1.252302458095611	1.3803519350823634	0.904598783922382	0.4851208524563544	0.7020981364493827	1.0056339157709082	0.9851173963474992	0.9303282385190208	13.832593376959856	8.070107324732811	10.0	1.321338228258389	0.8216594611770291	-0.6853873119906315	1.0435723178369616	0.3573104691399014	136.04742557913082
(ac)AALHTTPDS(ph)PAAQLER	1	ZNF316	A6NFI3	135.57	18740.0	23701.0	5918.2	27586.0	24406.0	23290.0	21273.0	26013.0	20823.0	19879.0	20857.0	ZNF316	0		17704.13292027392	19625.468776325284	16891.658116769748	22542.056081933657	19241.62360717078	19446.35036395768	17482.505768111925	24058.17253980264	21160.76094081336	22616.58806394177	19761.71183083172	1.0	1.10852470802742	0.95410818439045	1.2732651852223489	1.086843602780241	1.098407386090547	0.9874816149901248	1.3589014863446025	1.1952441294982072	1.2774750486674409	1.1162202588414574	14.19383333254655	7.26921473210994	10.0	1.0726644649150736	1.2369195405179478	0.2055527944763334	1.140152826433131	0.909948973799554	10.760135944655037
(ac)AALT(ph)PR	1	ESCO2	Q56NI9;E5RFE4;E5RFP7;E5RIE3	65.246	103120.0	91076.0	84377.0	93928.0	80583.0	75946.0	107180.0	107140.0	171050.0	170460.0	109670.0	ESCO2	0		97419.96727527448	75414.92739853189	240827.85930159208	76753.79698629244	63531.416665436416	63412.30247922413	88082.30941692443	99088.63283413896	173824.52859463706	193934.48369533263	103910.77031631178	1.0	0.7741218716019058	2.4720585115892875	0.7878651485214861	0.6521395812618068	0.6509168936594213	0.9041504722336324	1.0171285785197344	1.7842803016292363	1.990705695346234	1.0666270295769715	16.65396464324901	6.8072495134542965	10.0	1.0315088009314857	1.613985561958181	0.6458715424365558	1.2221124501359002	0.0	17.054240174240345
(ac)AAPEEHDS(ph)PTEASQPIVEEEETK	1	DDX47	F5H1N9;Q9H0S4-2;Q9H0S4	135.02	207730.0	238150.0	62723.0	222530.0	232650.0	249610.0	238580.0	224140.0	200410.0	188050.0	219670.0	DDX47	0		196247.5737208378	197198.65782379924	179023.26248828188	181841.6493842056	183420.62329788905	208415.77992045844	196069.01829343004	207296.3054269544	203660.7645463384	213946.84769979632	208134.2109545381	1.0	1.004846348339136	0.9122317239088138	0.9265931085745568	0.9346389349954712	1.0620043650421376	0.9990901521785857	1.0562999658881562	1.0377746877831258	1.0901884983512495	1.0605696009806933	17.664350057137447	8.24772630698585	10.0	0.955644570748566	1.0510286843436285	0.1372559964193304	1.0117351548947304	0.9878745153022004	6.598286449372394
(ac)AARDS(ph)DS(ph)EEDLVSYGTGLEPLEEGERPK	2	GPATCH1	K7EQ19;Q9BRR8	177.78	64242.4	75852.5	16015.41	74525.2	66767.6	75980.3	81553.8	73995.5	65680.4	55991.2	66349.7	GPATCH1	0		60691.35478748159	62809.200892629546	45710.99833055583	60898.68911467134	52639.3931145676	63440.94180157214	67022.27137269994	68434.87895163831	66745.77356274296	63701.89172522645	62865.40017558295	1.0	1.034895350623888	0.7531714935449807	1.0034162085838378	0.8673293469702735	1.0453044263671254	1.1043133178915985	1.1275885864019948	1.099757515653781	1.049604049016316	1.0358213356039596	15.97123817034087	8.047399743524267	10.0	0.931762664203826	1.0834176693980946	0.2175550971217347	1.015442470559909	0.9381443317342364	149.6124465670802
(ac)AARDS(ph)DSEEDLVSYGTGLEPLEEGERPK	1	GPATCH1	K7EQ19;Q9BRR8	114.83	12582.0	10814.0	3469.398	10717.0	13170.0	11895.0	12251.0	11474.0	9374.5	9428.4	11767.0	GPATCH1	0		11886.520832597984	8954.466872586878	9902.315718800435	8757.457225769705	10383.191957159674	9931.91659850909	10068.075878585016	10611.750729315938	9526.559738733851	10726.809140402866	11149.065690818275	1.0	0.7533295064801346	0.8330709934604247	0.7367553003190781	0.8735265855661034	0.8355612831024093	0.847016214448049	0.89275498514367	0.8014590537382396	0.9024347234545969	0.937958705312888	13.619073646817748	12.522878745280336	3.19654030215246	0.9999912471136853	0.8413905893356173	-1.1000212538081477e-07	0.8413905909138205	0.9565842181698424	516480308.11694247
(ac)AAS(ph)DTERDGLAPEK	2	RSRC2	Q7L4I2;E9PI52	107.06	412510.0	458880.0	119867.0	435320.0	478440.0	457600.0	486480.0	658660.0	406404.0	490652.0	462400.0	RSRC2	0		389708.2108293589	379972.7906873191	342123.00758386654	355724.20262406155	377200.7866350401	382080.28881696175	399797.3678405062	609162.9541024257	412996.1047586951	558220.9450550409	438117.44501014514	1.0	0.9750186938034452	0.8778953023745029	0.9127962735684368	0.967905669301396	0.9804265812204374	1.0258890029277956	1.5631257878966252	1.0597572575640013	1.4324074513776883	1.124219179467027	18.65406956779657	7.466591769347631	10.0	0.9523367610464704	1.2948755699276264	0.44326974169621	1.1053191902534174	0.828159426514871	116.64837988691744
(ac)AAS(ph)DTERDGLAPEKT(ph)SPDRDK	1	RSRC2	Q7L4I2;E9PI52	85.004	482180.0	554610.0	154110.0	682210.0	589320.0	593370.0	657330.0	582410.0	510070.0	428340.0	666390.0	RSRC2	0		455527.1510937926	459241.4344558359	439858.982862253	557471.7639257583	464618.2751855228	495443.5773062076	540204.7438797066	538642.9965365948	518343.6264265798	487327.7997539527	631395.0782446164	1.0	1.0081538133415862	0.9656043153653568	1.2237948113239367	1.0199573704221605	1.0876268870397063	1.1858892331282334	1.1824607934855869	1.1378984220412656	1.0698106547190471	1.386075619704637	18.87921228610057	3.0	0.2728790130593211	1.0271356405061072	2.40876851275646	0.3593738476963964	1.1233416049993952	0.9363670059417124	31.57056972016834
(ac)AAS(ph)DTERDGLAPEKTS(ph)PDR	1	RSRC2	Q7L4I2;E9PI52	111.97	349640.0	417500.0	117240.0	443910.0	422230.0	440310.0	469790.0	434100.0	402910.0	348510.0	442100.0	RSRC2	0		330313.39563738386	345708.3335773091	334625.0545115214	362743.5697575284	332884.9764670868	367643.73244973033	386081.24781654176	401478.2108764201	409445.4300851514	396504.2057530237	418883.48278327147	1.0	1.0466070651183208	1.0130532365053426	1.0981800149447956	1.0077852756311645	1.1130149043465605	1.1688331533498555	1.2154463493728862	1.2395665313393411	1.2003879073324162	1.2681395556937065	18.41551071791527	7.77421519141016	1.2862353949522147	1.029797850051065	1.2373865327435694	0.2647849559322314	1.1340721271393377	0.9913512529574956	0.2260813393008459
(ac)AASAAAASAAAASAASGS(ph)PGPGEGSAGGEKR	1	TRIM28	Q13263-2;Q13263	288.93	201800.0	212980.0	31644.0	260060.0	246900.0	239180.0	256080.0	224550.0	202470.0	220870.0	321870.0	TRIM28	0		190645.3587679444	176356.79253962974	90317.93948279251	212509.5013654633	194655.28429937176	199707.0880228168	210450.8098104686	207675.49470698065	205754.17892169635	251286.5740571872	304967.2621656902	1.0	0.9250515914960884	0.4737484304180124	1.1146848931377984	1.0210334285468146	1.0475318639458853	1.1038863530196483	1.089328877708298	1.0792509204073653	1.3180838793094145	1.5996574169786093	17.622566648881083	4.216431657387443	0.3369443953526973	0.8864086921113025	2.902372521114115	0.8251901560924249	1.0874054441643293	0.7503685543376858	13.330724637997788
(ac)AASDT(ph)ERDGLAPEKT(ph)SPDRDK	1	RSRC2	Q7L4I2;E9PI52	64.423	877560.0	974000.0	267610.0	1265200.0	1209600.0	1043200.0	1209500.0	993480.0	881080.0	838490.0	1062400.0	RSRC2	0		829052.2350862091	806514.7710282624	763809.3725505646	1033865.3431038376	953645.3296416372	871036.1828974093	993987.2479918858	918821.8680983786	895371.6203108018	953960.607964915	1006608.9394004716	1.0	0.9728153871322678	0.9213042800266256	1.2470448776925749	1.1502837689623648	1.0506408957534918	1.1989440543375725	1.1082798275103074	1.0799942179972488	1.1506640566088302	1.214168295795981	19.743138242296418	9.27879603667504	10.0	0.964589048589082	1.1500006284852875	0.2536483138717526	1.108234848144522	0.9674777469569772	5.974219399474873
(ac)AATLGAGT(ph)PPRPQAR	2	EPPK1	A0A075B730	59.248	30899.0	29261.0	10353.3	32660.0	31613.0	27990.0	38376.0	28592.0	26362.0	25621.0	30286.0	EPPK1	0		29191.035384394003	24229.392931271	29550.26933533037	26688.303909082628	24923.60268349955	23370.688994726304	31538.03607187812	26443.36559635709	26789.60668115651	29149.333607638837	28695.55566517569	1.0	0.8300285554182304	1.012306310694564	0.9142636962904928	0.8538101631305653	0.8006118552143118	1.0804014197022576	0.9058728218490716	0.9177340347262456	0.9985714183753324	0.9830263054155592	14.915272527763696	7.761883609767189	10.0	0.901925149391456	0.977013415994774	0.1153706634536739	0.939475322477323	0.9363343708954652	10.235207524376714
(ac)ACGLVASNLNLKPGECLR	1	LGALS1	P09382;F8WEI7	90.412	36818.0	41107.0	12407.0	44677.0	43577.0	41700.0	40234.0	34886.0	31165.0	27689.0	35352.0	LGALS1	0		34782.85837025852	34038.401121826224	35411.91616619282	36508.063494981165	34355.987541165305	34818.06827724497	33064.97142265855	32264.383470709043	31670.51408156598	31502.123190426275	33495.51884947803	1.0	0.978597007741352	1.018085281814337	1.0495992913048746	0.9877275517569823	1.0010122775595856	0.9506111047771488	0.9275943663760848	0.9105207439951576	0.9056795406257504	0.9629892544460568	15.16812363935923	7.648773505391812	2.8966059667070474	1.007041206144374	0.9264129474107444	-0.1203953921049099	0.9683718806767746	0.994671565373822	0.2692980139059932
(ac)ADDKVAILT(ph)DDEEEQK	2	MFSD6	Q6ZSS7;C9JAZ7;C9J134;C9JJH2	199.84	255350.0	291590.0	89843.0	303900.0	307170.0	296990.0	318270.0	291270.0	244070.0	241150.0	283270.0	MFSD6	0		241235.3437135509	241449.3245216948	256428.85339882795	248333.6055716537	242171.98735616816	247976.4531812709	261559.58777873297	269381.61364196043	248028.95465707747	274359.3848593773	268394.3093599125	1.0	1.0008870209681962	1.062982104742157	1.0294246346693356	1.0038826965742196	1.0279441203098525	1.0842506896058963	1.1166755645965012	1.028161756229193	1.1373100667419562	1.112582862976376	17.96211653348714	7.717277101904807	3.536002482236309	1.0196084268467396	1.09856948020179	0.1076109153091044	1.0584575618940268	0.990562833394698	0.420533707020281
(ac)ADDKVAILT(ph)DDEEEQKR	1	MFSD6	Q6ZSS7;C9JAZ7;C9J134;C9JJH2	59.469	23910.0	26890.0	7404.5	29836.0	35067.0	27709.0	32479.0	27165.0	24206.0	26803.0	31500.0	MFSD6	0		22588.35742389269	22266.100814116988	21133.838418036157	24380.65632061817	27646.72683080626	23136.063642546305	26691.78323896522	25123.60193148573	24598.63513102474	30494.109858535718	29845.803455492107	1.0	0.9857335084739344	0.9356075796676552	1.079346136732797	1.223937018172163	1.02424727962177	1.1816610981519249	1.1122367802145454	1.0889961881427328	1.349992356074584	1.3212914465362098	14.54532650959899	5.5135737994188565	0.2603874127932349	0.9819902611398188	1.5962183014892113	0.4021183214543293	1.132330132932268	0.9378782900729684	7.208047068133234
(ac)ADELS(ph)EKQVYDAHTK	2	CAV1	C9JKI3;Q03135-2	136.26	469280.0	485110.0	96388.0	594500.0	575630.0	550770.0	629880.0	484110.0	462400.0	431080.0	849330.0	CAV1	0		443340.2079416295	401692.3825190148	275109.51683944504	485799.0408435282	453825.1166514672	459874.0399294531	517645.8766144097	447730.0545205806	469900.391827888	490445.13217988936	804728.1348842256	1.0	0.9060589933496442	0.620538159885706	1.095770318462721	1.023649803293317	1.0372937795662345	1.167604172465592	1.0099017560336625	1.059909260226078	1.1062500612271595	1.81514809726028	18.84008945064432	3.0	0.6430492498611033	0.9658397027840924	18.0597571816285	0.9032959189247692	1.0712760698249355	0.8293557953998537	79.76755811204443
(ac)ADESETAVKPPAPPLPQMMEGNGNGHEHCS(ph)DCENEEDNSYNR	3	NMT1	P30419;B7Z8J4	157.22	68042.0	74399.0	17115.7	82743.0	77825.0	75886.0	79121.0	79891.0	70423.0	68092.0	62222.0	NMT1	0		64280.929144145055	61605.639065432864	48851.43334615191	67613.91091087641	61357.01701336005	63362.20453925693	65022.95580683409	73887.34334284283	71565.30124069063	77469.12392222557	58954.46293992476	1.0	0.958381278641554	0.7599677539913325	1.0518502425386136	0.9545135366007488	0.9857076645107608	1.0115434962214858	1.1494442337190884	1.1133208899362816	1.2051649681121908	0.917137691145128	16.054137927189128	7.507758868325071	10.0	0.9517364850738927	1.096267569402505	0.2039658809301093	1.0173633302736815	0.9035405407008148	83.22788989728933
(ac)ADFDDRVS(ph)DEEK	2	CAPZA1	P52907	142.1	617580.0	773000.0	237390.0	721120.0	706970.0	673150.0	776860.0	719430.0	648730.0	565440.0	642400.0	CAPZA1	0		583442.8179777353	640077.9445634976	677555.7974282666	589267.290720075	557373.2132082899	562057.1381493398	638436.4890243703	665366.204217515	659252.7707407122	643308.1923072201	608664.8933272425	1.0	1.0970705694554004	1.1613062609575608	1.00998293673839	0.9553176353086238	0.9633457141480974	1.094257173714552	1.1404137367287053	1.1299355316871342	1.1026070978763325	1.0432297297564297	19.23626650688733	7.60342155110662	10.0	1.031172378933837	1.1040580979322954	0.0985305666719984	1.065529868996541	0.9635631599967244	75.78808305491718
(ac)ADFDDRVS(ph)DEEKVR	1	CAPZA1	P52907	122.14	89450.0	99045.0	22579.0	111460.0	100750.0	107000.0	106460.0	101640.0	99548.0	89532.0	148880.0	CAPZA1	0		84505.58643108334	82013.6093393164	64444.72113455851	91080.17004612216	79431.02427363982	89341.32627494523	87490.6014230807	94001.94737037408	101162.72535830997	101861.68129890008	141061.68947471946	1.0	0.9705110964019024	0.7626090044013241	1.0778005797332768	0.9399499799746144	1.0572239072952363	1.03532328592775	1.112375540367799	1.197112873014744	1.2053839941335849	1.6692587488255488	16.448793861826633	3.0	0.381394598948482	0.9462108264035854	5.783921911448214	0.7997520980664836	1.1037361385897664	0.9399945461385656	17.608705109368547
(ac)ADGDS(ph)GS(ph)ERGGGGGPCGFQPASR	1	PURB	Q96QR8	140.63	7940.2	7331.4	3469.398	6241.4	7629.5	5393.6	8405.3	8267.4	6628.4	6965.1	5619.2	PURB	0		7501.299691225129	6070.721142008829	9902.315718800435	5100.195346544652	6015.076920056934	4503.4708167901335	6907.615556466468	7646.120618750793	6735.916429913429	7924.281780982992	5324.112342130203	1.0	0.8092892421176343	1.3200800029872115	0.679908223439034	0.8018712979956328	0.6003587381075047	0.9208558304298732	1.0193061114056106	0.8979665800838447	1.056387840396866	0.7097586500054441	12.95495963149811	9.248952295548218	10.0	1.0429118130016752	0.8358442192476313	-0.3193111812794059	0.8836071517203183	0.6370612217877837	16.475819017905557
(ac)ADHSFS(ph)DGVPSDSVEAAK	1	NAP1L4	E9PNJ7;C9J6D1;Q99733;Q99733-2;E9PS34;E9PKT8;C9JZI7;E9PNW0;E9PJJ2;E9PKI2;E9PP22;C9J1B1	106.93	56145.0	60669.0	13519.0	59562.0	62116.0	58872.0	54184.0	55550.0	51629.0	54879.0	57048.0	NAP1L4	0		53041.54444016962	50236.59614323781	38585.77372860163	48671.42551845619	48972.08440477833	49156.09869587452	44529.313803383455	51375.52318402479	52466.45183754755	62436.52781131151	54052.17128663221	1.0	0.9471178992516748	0.7274632391620125	0.917609508398782	0.9232778743842648	0.9267471227449297	0.8395176700333852	0.9685902574344514	0.989157694997536	1.1771249964589423	1.0190534958423498	15.77686992850848	6.508597667922934	8.282125908060493	0.9062820683001388	1.0980884290472883	0.2769621942212413	0.9586747862759252	0.9324381300558364	8.454204489767015
(ac)ADHSFSDGVPS(ph)DSVEAAK	1	NAP1L4	E9PNJ7;C9J6D1;Q99733;Q99733-2;E9PS34;E9PKT8;C9JZI7;E9PNW0;E9PJJ2;E9PKI2;E9PP22;C9J1B1	134.82	94577.0	102040.0	24333.0	102360.0	100550.0	119960.0	101470.0	98241.0	93096.0	101870.0	93942.0	NAP1L4	0		89349.18779086159	84493.60085803267	69450.96768533652	83644.0535252205	79273.34482098746	100162.48130787304	83389.73629907936	90858.37575376742	94606.07023704362	115898.77891613	89008.71327669326	1.0	0.945656059636554	0.7772982542146823	0.9361478888986096	0.8872307267811039	1.1210228518508976	0.93330155943072	1.0168908973905657	1.0588352572212156	1.2971441798375678	0.99618939441324	16.52920175951639	8.279127307406663	10.0	0.909181870503854	1.0705801016168883	0.2357519217352298	1.005009675425727	0.8901890056256703	12.01685853109681
(ac)ADKTPGGS(ph)QK	1	U2SURP	O15042-2;O15042;E7ET15;E7EW00;C9J5L1	126.71	1577300.0	1892400.0	597400.0	1822800.0	1930300.0	1799000.0	1944000.0	1766000.0	1510100.0	1427900.0	1814800.0	U2SURP	0		1490113.599527643	1566990.3005070651	1705092.183258129	1489511.3400329412	1521843.2372745113	1502103.2333516483	1597611.5833784402	1633288.4598197627	1534594.6836057384	1624539.7704362636	1719497.2733659416	1.0	1.051591167951082	1.1442699293521197	0.9995958298113023	1.021293435451449	1.008046120663422	1.0721407977786883	1.0960831847568568	1.0298508006988163	1.0902120287682986	1.1539370380291891	20.58902565389769	3.0	0.4643008144480668	1.0413397540645186	2.108324075315846	0.1475313187247999	1.0614168639353616	0.9815951689854164	82.87898848959674
(ac)ADLEEQLS(ph)DEEKVR	1	CAPZA2	C9JUG7;F8W9N7;P47755-2;P47755	89.231	69845.0	81303.0	27342.0	89675.0	83338.0	92288.0	92064.0	82215.0	71927.0	68601.0	85557.0	CAPZA2	0		65984.26701262171	67322.45423912813	78039.22074764603	73278.43395734792	65703.45112572315	77057.31139497324	75659.7288128357	76036.6991642592	73093.69697881586	78048.21961740883	81064.04464258847	1.0	1.020280398450898	1.182694364593281	1.1105440323119895	0.995744199343082	1.1678134028560692	1.146632860199284	1.1523458940555424	1.1077443197911745	1.1828307436146783	1.228535957322709	16.091869220547192	3.0	0.1191602782430427	1.0006012307990586	1.58074142277583	0.1864718154533079	1.1294085151712945	0.9732026043580172	46.14909682975125
(ac)ADLSLADALTEPS(ph)PDIEGEIKR	1	MAP4	E7EVA0;P27816-2;P27816-5;H7C456;A0A0J9YW37;P27816-7;A0A0J9YVV8;P27816;P27816-6	310.4	144790.0	165200.0	46642.0	149150.0	160640.0	145890.0	157390.0	129850.0	120140.0	125470.0	161400.0	MAP4	0		136786.6278295868	136792.85438795583	133125.05793693627	121878.76693324168	126648.13637039727	121813.14103039002	129345.7238209531	120092.01953997504	122088.7393473234	142748.7954314992	152924.21199099766	1.0	1.0000455202271437	0.9732315215986448	0.8910137552705969	0.925880975208919	0.8905339868612652	0.9456021094554372	0.8779514594773807	0.8925487913878942	1.043587357159943	1.1179763286621525	17.14360243978196	6.017228607255955	9.999914922345097	0.932978534651254	1.1179751319526126	0.2609723034556581	0.9670520386515558	0.980158245629466	48.73952370185796
(ac)ADMEDLFGS(ph)DADS(ph)EAER	1	LEO1	Q8WVC0-2;Q8WVC0	78.917	3469.398	3469.398	3469.398	3469.398	3469.398	3469.398	3469.398	3469.398	3469.398	3469.398	3469.398	LEO1	0		3277.6245114905264	2872.813894841796	9902.315718800435	2835.038218174019	2735.263888366429	2896.828212108805	2851.2090700360063	3208.679340839049	3525.673615066802	3947.1776948469983	3287.2054227580143	1.0	0.8764926808334614	3.0211867418264085	0.864967359206367	0.8345263097640633	0.8838194253042883	0.8699010701318547	0.978964896555486	1.0756795364162912	1.2042800146902697	1.0029231265612946	11.760469636871882	9.20496071176621	10.0	1.6320918333925245	0.9638749282569932	-0.7598043755372339	1.12333073929208	0.0	31.147850005325605
(ac)ADNS(ph)SDECEEENNKEK	1	IFT46	E9PIM8;E9PKW0;E9PRT0;E9PSB9;Q9NQC8	116.96	43481.0	44588.0	15296.0	44464.0	49364.0	52801.0	51741.0	48514.0	37871.0	39037.0	47095.0	IFT46	0		41077.55621699199	36920.82198214388	43657.66661385387	36334.00933905238	38918.44250366213	44087.02213685402	42521.6157076049	44868.26519801581	38485.28922775504	44412.885369087766	44621.844880520686	1.0	0.8988076551367814	1.0628107081938485	0.8845221742773148	0.9474381167680876	1.073263022365901	1.0351544644716613	1.0922817550537676	0.9368933493622816	1.0811959001279656	1.0862828510246816	15.408097500191827	8.27608738175036	10.0	0.9586689340403532	1.0508589054309865	0.1324643902660694	1.0133546180696973	0.9609471550174622	12.242088401127882
(ac)AEAPASPAPLS(ph)PLEVELDPEFEPQSR	1	FOXO3	O43524	118.22	4245.5	6986.7	3469.398	7484.4	4869.8	4912.9	7309.5	5061.5	4934.4	5448.6	4644.0	FOXO3	0		4010.826911047114	5785.294405280446	9902.315718800435	6115.919833960139	3839.3369926329697	4102.102821085778	6007.068862502427	4681.137904517397	5014.43878338133	6198.940677357676	4400.124166581123	1.0	1.4424193647813308	2.468896299545178	1.5248525976314056	0.9572432512752406	1.0227573794788452	1.4977133134209848	1.167125385447083	1.2502256753015055	1.5455517814253683	1.0970615945708748	12.051718757178117	8.95659459000757	10.0	1.6371136929522745	1.2196696429061489	-0.4246640809871523	1.3380564537444066	0.0	100.88263135055402
(ac)AEAPASPAPLS(ph)PLEVELDPEFEPQSRPR	1	FOXO3	O43524	87.659	3469.398	3469.398	3469.398	3869.7	3469.398	3469.398	3469.398	3469.398	3469.398	3469.398	3469.398	FOXO3	0		3277.6245114905264	2872.813894841796	9902.315718800435	3162.1472638388577	2735.263888366429	2896.828212108805	2851.2090700360063	3208.679340839049	3525.673615066802	3947.1776948469983	3287.2054227580143	1.0	0.8764926808334614	3.0211867418264085	0.9647680058387303	0.8345263097640633	0.8838194253042883	0.8699010701318547	0.978964896555486	1.0756795364162912	1.2042800146902697	1.0029231265612946	11.760469636871882	9.171615195096535	10.0	1.6323400096089402	0.975416522692936	-0.7428512802936508	1.136143709377565	0.0	56.73994772086949
(ac)AEDEPDAKS(ph)PK	1	RFX5	F8W689;P48382-2;P48382;A0A0A0MSQ2;F8WDU3;F8WFE4;F2Z2G0;F6S3S0;A0A0A0MT34;A0A0A0MSM9;F6X9D6;F6R6G4;F6UE82	129.71	388450.0	432710.0	127730.0	451140.0	422480.0	418740.0	443170.0	402030.0	377980.0	350190.0	435230.0	RFX5	0		366978.144764162	358302.8814903893	364565.491408705	368651.60519116814	333082.07578290184	349633.52303150046	364204.48837748106	371818.2103631593	384111.05126104	398415.5628608972	412374.2551725028	1.0	0.9763602726823206	0.993425621144258	1.0045601092350651	0.90763463856126	0.9527366357366922	0.992441903077189	1.013188975060375	1.046686449155953	1.08566564125212	1.1237024903418011	18.567369386083133	6.495563504924784	1.093299089820708	0.9737699029466642	1.1243196907879025	0.2030096246671145	1.0147854989217933	0.9928241714166272	0.3701071754637854
(ac)AEPPS(ph)PVHCVAAAAPTATVSEKEPFGK	1	RSBN1L	Q6PCB5	145.86	110000.0	124680.0	29761.0	139790.0	138770.0	130780.0	131610.0	117230.0	102580.0	86998.0	135670.0	RSBN1L	0		103919.6702897615	103240.51504291968	84943.5026212675	114230.18994031404	109405.88822285876	109196.8098153022	108159.29037471012	108420.3885303911	104243.90612825414	98978.71766119044	128545.40173989264	1.0	0.9934646131483276	0.8173958056681441	1.099216246758708	1.0527928727814464	1.050780949466317	1.0407970894550298	1.043309589301815	1.003120062232574	0.9524541156183992	1.2369689143688265	16.747143998186747	4.871167423563298	6.394971506843317	1.0053261695420923	2.7813337982190127	0.2991729489056434	1.008378560475322	0.94726890563357	1942377155.814545
(ac)AEQEPTAEQLAQIAAENEEDEHS(ph)VNYKPPAQK	1	ARHGDIA	P52565;J3KRE2;J3KTF8;J3QQX2;J3KRY1;P52565-2;J3KS60	222.61	70599.0	76837.0	29363.0	80708.0	88128.0	84837.0	91730.0	82436.0	65987.0	72479.0	79593.0	ARHGDIA	0		66696.58911624421	63624.4101247418	83807.53561601671	65950.99913944397	69479.87401674774	70835.98221670583	75385.2420490249	76241.0914347123	67057.34678967738	82460.26894141728	75413.23918834877	1.0	0.9539379894502856	1.2565490488569089	0.9888211678186306	1.041730543306384	1.062063040333999	1.1302713234351072	1.143103304755707	1.005408937371661	1.2363491152103572	1.1306910921173567	16.10736012812723	10.063314178763608	10.0	0.9769708761259384	1.1105550913866291	0.184888497033775	1.0994393812643313	0.9327823268811508	4226.56051600604
(ac)AEQLS(ph)PGK	1	RNF113A	O15541	100.48	537340.0	582380.0	154190.0	543430.0	542200.0	433850.0	379100.0	329990.0	282900.0	261360.0	298850.0	RNF113A	0		507638.1421227307	482236.2139131816	440087.3179386852	444066.9012036978	427468.99614062114	362249.85424658825	311550.6950919584	305191.87930686463	287488.7994120016	297352.55578207254	283156.1384975819	1.0	0.9499605602854646	0.8669311492206315	0.8747705587030863	0.8420742270333044	0.7135985738420101	0.6137259383016089	0.6011996616934253	0.5663262382330916	0.5857569223200375	0.5577912985685851	19.035475711800053	8.293683642409277	0.7007690756402344	0.9690464676775572	0.5543100888313819	-0.784033055894743	0.722739719829597	0.990235555822475	0.1667676003546461
(ac)AES(ph)QLNCLDEAHVNEK	2	FAM83F	Q8NEG4	208.63	1520170.0	1544620.0	487330.0	1455360.0	1659410.0	1352630.0	1639560.0	1434610.0	1328390.0	1157070.0	1469430.0	FAM83F	0		1436141.5016762442	1279013.1885273864	1390931.6599718493	1189255.663720837	1308274.3026294878	1129399.6089652237	1347417.719981458	1326801.787849393	1349937.2437289094	1316413.076671115	1392264.0943366296	1.0	0.8905899502483148	0.9685199253335228	0.8280908687150638	0.91096476294466	0.786412486267547	0.9382207243567372	0.9238656401898896	0.9399750944828776	0.9166318744598744	0.9694477129945752	20.535801238021246	12.522878745280336	3.1007115265455742	1.000000275097837	0.9072708751792652	-9.273243808949341e-08	0.9072708766582088	0.9659539764914912	430463547.7133157
(ac)AESLRS(ph)PR	1	RPAIN	Q86UA6-6;Q86UA6-5;Q86UA6-7;Q86UA6-3;Q86UA6-4;Q86UA6-9;Q86UA6-2;Q86UA6;Q86UA6-8	98.73	7779.6	8088.7	3469.398	10085.0	11754.0	9072.6	9581.7	11750.0	11324.0	7346.2	9955.0	RPAIN	0		7349.5769726020735	6697.7987971419925	9902.315718800435	8241.01484761477	9266.821432380782	7575.309502449229	7874.400673074697	10867.00985440668	11507.681741044547	8357.864039203636	9432.221377759495	1.0	0.911317593122734	1.3473313846109134	1.1212910455031384	1.2608646003607906	1.0307136765406564	1.0714086950077637	1.478589841961922	1.565761102161819	1.1371898097482724	1.2833692895415825	12.925480263414457	7.286513835082243	10.0	1.1060159899458335	1.3662395854141198	0.3048382554264759	1.2137505390270626	0.7914730779207231	12.869920297946218
(ac)AESLRS(ph)PRR	1	RPAIN	Q86UA6-6;Q86UA6-5;Q86UA6-7;Q86UA6-3;Q86UA6-4;Q86UA6-9;Q86UA6-2;Q86UA6;Q86UA6-8	56.087	3469.398	3469.398	3469.398	3469.398	4038.3	3469.398	3469.398	3469.398	3469.398	3469.398	3469.398	RPAIN	0		3277.6245114905264	2872.813894841796	9902.315718800435	2835.038218174019	3183.784668230672	2896.828212108805	2851.2090700360063	3208.679340839049	3525.673615066802	3947.1776948469983	3287.2054227580143	1.0	0.8764926808334614	3.0211867418264085	0.864967359206367	0.9713695565398428	0.8838194253042883	0.8699010701318547	0.978964896555486	1.0756795364162912	1.2042800146902697	1.0029231265612946	11.760469636871882	9.208186424909576	10.0	1.632051802473523	0.9810680720237822	-0.7342617028618602	1.1360313349489302	0.0	30.10126583360991
(ac)AESSESFTMASS(ph)PAQR	3	MCM2	P49736;F8WDM3	151.41	25472.4	28551.0	7832.9	31264.1	29938.4	34158.9	34022.6	36245.8	27698.4	25899.3	27268.0	MCM2	0		24064.39463171746	23641.481753211407	22356.572752331067	25547.63632100277	23603.35262644109	28521.50869246004	27960.339432433822	33521.99708773221	28147.68385165563	29465.95901425865	25836.043448392367	1.0	0.982425783611916	0.9290311721727068	1.0616363599411045	0.9808413212826596	1.1852161306758158	1.1618966469067713	1.3930122739738235	1.1696817760192604	1.22446292396742	1.0736211670307232	14.636647275752717	8.100259149873324	10.0	0.9907884986763332	1.204533904402519	0.2818259755234594	1.11077414029707	0.9410472627608584	70.74434519220904
(ac)AETEERS(ph)LDNFFAK	1	CDV3	Q9UKY7;Q9UKY7-2	122.2	99708.0	129030.0	31617.0	129610.0	136980.0	144820.0	143160.0	137130.0	129650.0	126660.0	145060.0	CDV3	0		94196.56804774117	106842.50606342562	90240.87639449663	105911.54530484384	107994.6571216199	120919.7277676407	117651.27277595544	126824.94139019484	131752.99697336866	144102.67338290985	137442.29362710103	1.0	1.1342505175907809	0.9580059896530446	1.1243673469203808	1.1464818661640148	1.2836956831203823	1.2489974445388166	1.3463860097951426	1.398702730938063	1.5298081062770252	1.459100861906581	16.605421642420666	7.686581075494295	0.5731130373330056	1.028625608459099	1.504441593688332	0.5202954789879252	1.260413420602009	0.9712925116220508	0.4345593331023636
(ac)AGELT(ph)PEEEAQYKK	1	CALML5	Q9NZT1	95.651	30840.0	43628.0	12810.0	30721.0	45061.0	39300.0	42463.0	28545.0	37134.0	36413.0	44714.0	CALML5	0		29135.296652147677	36125.89982589424	36562.154113720455	25103.8390811674	35525.96907984604	32814.15067855463	34896.800753600175	26399.89755693945	37736.33466725079	41427.52760059921	42365.88113361505	1.0	1.2399358845461166	1.2549092789492953	0.8616297743897142	1.2193446836666164	1.126267944697099	1.197749972146853	0.9061139096036426	1.29521024336195	1.4219016917936695	1.4541084526933106	14.912515144802397	6.536281199838278	10.0	1.1007444617070865	1.4380089561437757	0.3855930756268694	1.194560228098631	0.8533608263464767	26.051025206820725
(ac)AGLS(ph)DLELRR	1	LEMD2	Q8NC56;D6RBV0	104.43	18834.0	20142.0	6088.9	19643.0	22538.0	22181.0	22908.0	17601.0	15589.0	14342.0	14297.0	LEMD2	0		17792.93700215789	16678.46049081238	17378.868086107144	16051.388661546542	17768.897519397487	18520.373440229527	18826.176004132365	16278.318335949947	15841.862474491638	16317.073595907892	13546.204825497478	1.0	0.9373641062624822	0.9767284672563878	0.9021213675741032	0.9986489311597356	1.0408834380734004	1.0580701770511054	0.9148752864114422	0.8903455608576801	0.9170534124820984	0.7613248348968258	14.201051814303272	5.481973630737369	0.7374101459531993	0.980932707900224	0.6683803705554268	-0.3603878399056301	0.9414829929471432	0.9734392558707412	2.9524552366112
(ac)AHS(ph)PVAVQVPGMQNNIADPEELFTK	2	STK26	Q8NBY1;B4E0Y9;Q9P289-3;Q9P289	97.904	63719.0	79503.0	23019.3	78829.0	76309.0	69218.0	68532.0	64032.0	62287.0	59649.0	75733.0	STK26	0		60196.88610175741	65831.97519616003	65701.42031147261	64415.563651227065	60161.806762254986	57794.6534775622	56320.73921403873	59220.11702105263	63297.33067859784	67863.41674259592	71755.94390777094	1.0	1.0936109732466397	1.0914421752714962	1.07008132517583	0.99941725657631	0.9600937393981732	0.9356088472555474	0.9837737606717124	1.0515050657537235	1.1273575950071393	1.1920208594589758	15.959436005069898	6.125854401281863	2.100831092099082	1.017627818505082	1.1916830985525462	0.2268854327017217	1.053137516199595	0.9749922124800338	0.3514381963932216
(ac)AHS(ph)PVQSGLPGMQNLK	5	STK24	B4DR80;Q9Y6E0-2	169.04	2022640.0	2467700.0	661310.0	2373110.0	2568900.0	2323970.0	2233160.0	2039429.0	2095630.0	2011397.0	2481540.0	STK24	0		1910837.1083171177	2043363.963517908	1887503.3674429755	1939200.272188706	2025313.729593584	1940435.159095181	1835248.0882394025	1886169.7906691711	2129622.3142869305	2288391.6385154338	2351223.9716489506	1.0	1.069355391217783	0.9877887336536538	1.0148433185372707	1.0599091470320494	1.0154895729464508	0.9604419341927648	0.9870908317927366	1.1144970468793638	1.1975859316081787	1.2304680296478456	20.94780813369289	6.5242092957883	10.0	1.0118641165928826	1.2140273277560802	0.2627853337522637	1.0676573106739011	0.9904015645892312	1.3475535424195515
(ac)AKPCGVRLS(ph)GEAR	1	PSME2	H0YM70;A0A087X1Z3;Q9UL46;H0YLG1;H0YLD2	52.862	357070.0	395050.0	98544.0	380110.0	435800.0	399990.0	403080.0	374040.0	358320.0	346770.0	503780.0	PSME2	0		337332.69700331904	327118.7477358467	281263.14714929485	310609.0385450517	343583.52732955094	333977.9167917318	331257.8585535916	345931.60561210825	364132.1548437906	394524.5858912968	477324.4084065973	1.0	0.9697214371503042	0.8337856058659131	0.9207795191641196	1.0185301643800346	0.99005498061294	0.9819915516530326	1.0254908838816317	1.07944518298565	1.1695414924080574	1.414995974736184	18.445847402341908	5.138379834272999	0.5278899385742895	0.9448255981060876	1.8119390551456425	0.5805373990236097	1.0454911096220725	0.9788669415775852	2.393052049566567
(ac)AKS(ph)PENSTLEEILGQYQR	1	SDCCAG8	Q86SQ7-2;Q86SQ7-3;Q86SQ7-4;Q86SQ7	170.11	28377.0	33800.0	9607.7	33231.0	33644.0	29286.0	32786.0	28541.0	25561.0	30226.0	32797.0	SDCCAG8	0		26808.440761932387	27987.88425128875	27422.186422981424	27154.89979187768	26524.83752518454	24452.80449801909	26944.080953006986	26396.198149329444	25975.614004136325	34388.49996582849	31074.6925691992	1.0	1.0439952289590506	1.0228937470291275	1.012923505437036	0.9894211215315976	0.9121307992198388	1.005059607616837	0.98462265611552	0.968934159013878	1.282748977130355	1.159138379033399	14.792434456125648	6.281126528714347	10.0	0.9932561291858772	1.221023738297906	0.2978535524383498	1.046090735896123	0.9816250789456454	4.47733476405383
(ac)ALVT(ph)VSRSPPGSGASTPVGPWDQAVQR	1	SSH3	Q8TE77;C9JUG3;Q8TE77-4;Q8TE77-2	59.513	3469.398	3469.398	3469.398	3469.398	4263.8	3469.398	3469.398	3469.398	3469.398	3469.398	3469.398	SSH3	0		3277.6245114905264	2872.813894841796	9902.315718800435	2835.038218174019	3361.5682510962365	2896.828212108805	2851.2090700360063	3208.679340839049	3525.673615066802	3947.1776948469983	3287.2054227580143	1.0	0.8764926808334614	3.0211867418264085	0.864967359206367	1.0256111520131197	0.8838194253042883	0.8699010701318547	0.978964896555486	1.0756795364162912	1.2042800146902697	1.0029231265612946	11.760469636871882	9.209349879757193	10.0	1.632038240101827	0.9878792793214152	-0.7242682036419897	1.1410822424850613	0.0	29.808164688173413
(ac)ALVTVS(ph)RSPPGSGAS(ph)TPVGPWDQAVQR	1	SSH3	Q8TE77;C9JUG3;Q8TE77-4;Q8TE77-2	47.018	3761.5	3469.398	3469.398	4459.0	3580.7	5021.8	5278.6	3469.398	3639.8	3469.398	5450.1	SSH3	0		3553.5803617721604	2872.813894841796	9902.315718800435	3643.697095241868	2823.014080562008	4193.030582126352	4338.04141153366	3208.679340839049	3698.839632731713	3947.1776948469983	5163.892489294524	1.0	0.8084280084801942	2.7865743027300445	1.025359419035276	0.7944140256206781	1.179945338294052	1.2207523032827352	0.9029426702591552	1.0408768780135629	1.1107607801160158	1.453152022350581	11.877092375027413	9.198271826786074	10.0	1.5312736187528928	1.090637064392735	-0.4895610065882889	1.196319310077691	0.0	50.02078954961246
(ac)AQES(ph)PKNSAAEIPVTSNGEVDDSR	1	ARFIP1	P53367;P53367-2;P53367-3	150.98	74820.0	86052.0	25460.0	84978.0	95034.0	91053.0	95664.0	91247.0	76771.0	82389.0	113940.0	ARFIP1	0		70684.27028254503	71254.83478082552	72667.63807457639	69440.25381463645	74924.54551683462	76026.1287973138	78618.2687820551	84389.96154766361	78016.26942261842	93735.00045274408	107956.53478472302	1.0	1.0080720151173632	1.0280595355105635	0.9824003775813788	1.059988951110905	1.0755735115240752	1.112245602420392	1.19390015926221	1.103728865145885	1.326108341757774	1.5273063491097836	16.19113634543819	3.4290805078344184	0.3244436986544095	0.9954874205343658	3.2583156482897278	0.603843041194863	1.140540069774017	0.9853949527003693	7.431579666172275
(ac)AQRHS(ph)DS(ph)SLEEK	2	ARHGEF16	Q5VV41	132.79	616120.0	716640.0	202455.0	780620.0	755840.0	765850.0	719880.0	646600.0	616190.0	486120.0	631590.0	ARHGEF16	0		582063.520535707	593409.3896403429	577844.723738741	637888.052587511	595902.1874639003	639458.4553987543	591609.3758448934	598009.2401582428	626184.9533746237	553064.8317140383	598422.5715699769	1.0	1.019492493008656	0.9927519993125782	1.0959079723814773	1.0237751833604978	1.0986059645349762	1.0164000233177313	1.0273951537245625	1.075801748919618	0.9501795116880378	1.028105267650537	19.232851842474563	6.262835493498757	10.0	1.0388963413190146	0.9891785181157718	-0.0707488983125271	1.0275280975649386	0.9843494097944944	15.445215224659362
(ac)AS(ph)AVSPANLPAVLLQPR	1	HCFC1	P51610-2;P51610;A6NEM2;P51610-4;P51610-3	79.741	18444.0	12925.0	6291.4	19593.0	14830.0	20513.0	12724.0	17874.0	34551.0	38329.0	16778.0	HCFC1	0		17424.494534766916	10702.467572423287	17956.841248326386	16010.530878464668	11691.931414174484	17127.65070913973	10456.79515787412	16530.80290533318	35111.43693348905	43607.384873626645	15896.917154801484	1.0	0.6142196866066194	1.0305516302063904	0.9188519555915392	0.6710054854587428	0.982963992152834	0.6001204302948233	0.9487106138057226	2.0150620073042327	2.5026484863946714	0.91233161014126	14.170863950411928	6.913636690729113	10.0	0.8310756728657075	1.8100362420530656	1.1229668330198237	1.1702782790382416	0.0	37.45591629058591
(ac)AS(ph)EELQKDLEEVK	1	CACYBP	Q9HB71;B2ZWH1;Q9HB71-2	91.937	26051.0	29928.0	5887.5	32368.0	31916.0	29870.0	32948.0	29252.0	26569.0	24936.0	39506.0	CACYBP	0		24611.0120974416	24781.698221081955	16804.034531188856	26449.69445588448	25162.487054267905	24940.424447033754	27077.215251621856	27053.767852008856	26999.964339262835	28370.00050115459	37431.37496230705	1.0	1.006935355724688	0.6827851883805988	1.074709741767752	1.0224076504713773	1.013384754283486	1.1002073033167388	1.0992545834724607	1.0970684274325142	1.1527360349436322	1.5209197742094551	14.669051132757676	3.0	0.3794119332686501	0.9556791151668208	4.665854915348509	0.648556585978922	1.078122553527778	0.8997387294618365	28.93966152220029
(ac)AS(ph)ESDTEEFYDAPEDVHLGGGYPVGSPGK	1	WDR44	Q5JSH3-2;Q5JSH3;Q5JSH3-4	220.8	27093.0	26974.0	6829.4	27427.0	28036.0	34266.0	34945.0	31816.0	28788.0	26134.0	35441.0	WDR44	0		25595.414792368243	22335.656502788835	19492.39463733353	22412.1283317333	22103.505672811592	28610.93351530159	28718.38311788045	29425.088130025764	29254.95778534002	29732.980153078854	33579.845087812595	1.0	0.8726428809213372	0.7615580679374478	0.875630596868307	0.8635728645976923	1.1178148018852376	1.122012803888741	1.1496234137529746	1.1429765066383273	1.1616526004471823	1.311947681263015	14.725632531136258	8.060890991613208	10.0	0.8746770702500491	1.1776423843578507	0.4290791222326926	1.042586568809349	0.949728903996774	66.22046365915924
(ac)AS(ph)GAYNPYIEIIEQPR	1	REL	Q04864-2;Q04864	64.55	3469.398	3469.398	3469.398	3469.398	3469.398	3469.398	3469.398	3469.398	3469.398	3469.398	3469.398	REL	0		3277.6245114905264	2872.813894841796	9902.315718800435	2835.038218174019	2735.263888366429	2896.828212108805	2851.2090700360063	3208.679340839049	3525.673615066802	3947.1776948469983	3287.2054227580143	1.0	0.8764926808334614	3.0211867418264085	0.864967359206367	0.8345263097640633	0.8838194253042883	0.8699010701318547	0.978964896555486	1.0756795364162912	1.2042800146902697	1.0029231265612946	11.760469636871882	9.20496071176621	10.0	1.6320918333925245	0.9638749282569932	-0.7598043755372339	1.12333073929208	0.0	31.147850005325605
(ac)AS(ph)GVAVSDGVIK	6	CFL1	P23528;E9PP50;E9PS23	107.79	5209699.0	5187524.0	1789847.1	5519208.8	6220361.1	5137343.6	6269739.7	5761332.7	5179018.4	4411211.0	5716181.4	CFL1	0		4921729.112626366	4295497.67049652	5108560.929757657	4510052.718679835	4904115.667740995	4289505.5210663695	5152576.527514238	5328379.508545997	5263025.033399307	5018690.178083845	5416000.84382031	1.0	0.8727619038351193	1.037960605481514	0.9163553327446644	0.99642128924971	0.8715444151653797	1.0469037221686273	1.0826234818321057	1.069344718687863	1.019700609935791	1.1004264395466063	22.312768589860223	7.589289471030426	10.0	0.9491737950087096	1.0680330247918957	0.1702120815174692	1.0048985295912662	0.9707950012471056	46.08431853840902
(ac)AS(ph)GVQVADEVCR	3	DSTN	P60981;F6RFD5	87.258	18823.1	15717.64	5261.8	17566.7	16492.0	17080.4	20117.2	13696.0	13135.4	13769.5	15283.2	DSTN	0		17782.639507556443	13014.896124953442	15018.168814642802	14354.728361288484	13002.247665715831	14261.547563612845	16532.650074660884	12666.77165667692	13348.46368256062	15665.733152897348	14480.615345110382	1.0	0.7318877560006193	0.844541037243716	0.8072327145353577	0.7311764746842413	0.8019927276573666	0.9297073175011844	0.7123111083309305	0.7506458013102278	0.8809565726303146	0.8143119214083534	14.200216626443089	12.522878745280336	2.64210238627964	0.9999968080328514	0.8004760709037154	-1.8689897285928405e-06	0.8004761017676505	0.9448800863228004	11914851.491945865
(ac)AS(ph)GVTVNDEVIK	1	CFL2	Q9Y281;G3V2U0;F8WDN3	117.86	207060.0	212040.0	68073.0	215680.0	264980.0	205830.0	254080.0	212610.0	213970.0	194650.0	217140.0	CFL2	0		195614.60845634545	175578.43126163518	194293.1707246912	176244.1331019886	208909.50681914747	171860.98305768167	208807.1764942356	196632.76299109825	217440.7154831596	221455.75062358603	205737.071819859	1.0	0.8975732060462056	0.9932446878989146	0.9009763355241454	1.067964752058735	0.8785692664463515	1.067441629957991	1.005204900302627	1.1115770810730887	1.1321023126603935	1.0517469704506888	17.659689354044033	7.636666811755556	10.0	0.9563920403110512	1.0752180515013838	0.1689552361834843	1.0131205354543826	0.9620569268058072	30.38379881500955
(ac)AS(ph)PGKDNYR	2	KPNA5	Q5TD90;O15131	80.231	2652170.0	2992850.0	790734.0	2635280.0	2673580.0	2533560.0	2512610.0	2518430.0	1947570.0	1969030.0	2308420.0	KPNA5	0		2505569.3813854232	2478211.224303832	2256903.854095132	2153433.972000224	2107843.1551118405	2115435.6130574774	2064904.753350052	2329174.7768198657	1979160.6966095103	2240190.170307525	2187195.2258008625	1.0	0.9890810618596944	0.900754882647554	0.8594589269803055	0.8412631359449064	0.8442933685148138	0.8241259526440607	0.9295989941942768	0.7899045667277266	0.8940842696077489	0.8729334106850716	21.338741822262023	9.668428113452451	2.3148937067596806	0.995336093570245	0.8564830726680266	-0.214662173149184	0.8780145394395764	0.9853872539043734	0.6594651540220501
(ac)AS(ph)PPESDGFSDVRK	1	IRS1	P35568	143.5	89668.0	104980.0	19089.0	98994.0	105010.0	100100.0	101970.0	87745.0	76261.0	71524.0	117670.0	IRS1	0		84711.53632311209	86928.04996154706	54483.60342519986	80893.50756814847	82789.59661513576	83580.06317871046	83800.64462813768	81151.130185099	77497.99693163173	81373.75344259632	111490.65690818283	1.0	1.0261654284014	0.6431662768738494	0.9549290578274884	0.9773119483910012	0.9866432224757926	0.9892471352248882	0.9579702329511206	0.9148458438533564	0.9605982487699836	1.3161212952498955	16.45230559905242	5.86498250343516	8.992048425196462	0.9389191826190254	1.316140687808122	0.4872408176614396	0.9979988795054832	0.890998924257145	3559.9178817645134
(ac)AS(ph)PSLERPEK	1	KRR1	Q13601-2;Q13601	97.635	160380.0	188630.0	65248.0	193410.0	188520.0	212040.0	188520.0	170250.0	178220.0	151300.0	189270.0	KRR1	0		151514.8792824724	156193.92326392318	186230.0883381761	158046.07651732	148628.65207013977	177046.11984429322	154928.876388119	157456.0364010839	181110.83008556665	172135.91096505828	179330.64190542826	1.0	1.0308817457639097	1.229120791437146	1.0431059792000452	0.9809508661723462	1.1685064904696416	1.0225324213820732	1.0392117074359095	1.195333626263318	1.136099053639093	1.1835843631640848	17.291134717851598	6.76016123323725	10.0	1.0642605765287143	1.171756672912459	0.1388215831226359	1.0985199673836548	0.9496542840179256	7.116502541684768
(ac)AS(ph)PSSFTYYCPPSSSPVWSEPLYSLRPEHAR	1	FNTB	P49356	197.1	3469.398	3469.398	3469.398	6305.4	5681.2	6783.9	3469.398	6685.5	4597.4	3469.398	3502.8	FNTB	0		3277.6245114905264	2872.813894841796	9902.315718800435	5152.493308889457	4479.042532043704	5664.323582398131	2851.2090700360063	6183.097394181773	4671.972451101926	3947.1776948469983	3318.853344250722	1.0	0.8764926808334614	3.0211867418264085	1.57202061762295	1.3665514510101169	1.7281795283567227	0.8699010701318547	1.8864569057576277	1.4254141786904408	1.2042800146902697	1.0125788761390018	11.760469636871882	10.09149836756075	10.0	0.9382341868417308	1.5651740269692174	0.7382562987466107	1.5162048427074	0.0	10490.96530421362
(ac)AS(ph)PTDGTDLEASLLSFEK	1	LIN52	G3V5T8	137.62	71799.0	100010.0	29653.0	64373.0	86909.0	81663.0	85262.0	71998.0	72721.0	84811.0	75427.0	LIN52	0		67830.25824667812	82812.67171512985	84635.25026808385	52602.7614065945	68518.81775283143	68185.80119243785	70069.73190432742	66587.48727638905	73900.57611184218	96490.54028326194	71466.01324563193	1.0	1.2208809734140365	1.247750671393452	0.7755058401118595	1.0101512145752007	1.005241656967702	1.0330158503820672	0.981678221454362	1.089492772430383	1.422529454809903	1.0536007836757997	16.131676130212156	6.479905690670632	10.0	1.0342771891730873	1.238063099936514	0.2594619619979522	1.088883481095577	0.7948823680165698	249.8568468115899
(ac)ASCAS(ph)IDIEDATQHLR	2	EDC4	Q6P2E9	133.66	8942.1	3770.3	3469.398	4923.81	5123.3	3838.4	3854.7	3469.398	3469.398	3711.1	4083.7	EDC4	0		8447.818942709786	3121.973964279113	9902.315718800435	4023.519218327621	4039.195698869872	3204.9322128387817	3167.856672041604	3208.679340839049	3525.673615066802	4222.165097041817	3869.24785940296	1.0	0.3695597627566678	1.172174236445472	0.4762790544652709	0.4781347382398123	0.3793798416577739	0.3749910708935551	0.379823403247538	0.4173472039323656	0.4997935118727205	0.4580173753299962	13.126397964371472	9.087325214510866	10.0	0.8472406421822535	0.4267682951045049	-0.9893187957680798	0.5360610372191518	0.316289107377308	110.479450054036
(ac)ASEAPS(ph)PPRS(ph)PPPPTSPEPELAQLR	1	AGGF1	Q8N302;Q8N302-2;Q8N302-3	74.769	3469.398	3469.398	3469.398	3469.398	3469.398	3469.398	3469.398	3469.398	3469.398	3469.398	3469.398	AGGF1	0		3277.6245114905264	2872.813894841796	9902.315718800435	2835.038218174019	2735.263888366429	2896.828212108805	2851.2090700360063	3208.679340839049	3525.673615066802	3947.1776948469983	3287.2054227580143	1.0	0.8764926808334614	3.0211867418264085	0.864967359206367	0.8345263097640633	0.8838194253042883	0.8699010701318547	0.978964896555486	1.0756795364162912	1.2042800146902697	1.0029231265612946	11.760469636871882	9.20496071176621	10.0	1.6320918333925245	0.9638749282569932	-0.7598043755372339	1.12333073929208	0.0	31.147850005325605
(ac)ASEDNRVPS(ph)PPPTGDDGGGGGR	2	LRBA	A0A494C0R9;E9PEM5;A0A494C1L5;P50851-2;P50851	150.7	3469.398	7119.700000000001	3469.398	5907.6	3477.4	4934.2	7493.900000000001	7490.700000000001	7205.3	4290.9	6472.8	LRBA	0		3277.6245114905264	5895.424245677532	9902.315718800435	4827.428786690033	2741.572643267051	4119.887589774154	6158.611854259105	6927.788146076949	7322.174077070674	4881.8108417711055	6132.886241482841	1.0	1.7986881123843377	3.0211867418264085	1.472843753079794	0.8364511046508797	1.2569736329865928	1.8789863917201504	2.113661318369407	2.23398807624271	1.4894356643528586	1.871137532680295	11.760469636871882	11.02287877028886	10.0	1.000000001362184	1.7973360295821716	6.400044849641517e-06	1.7973359668835824	0.0	3882.018582875981
(ac)ASEDNRVPS(ph)PPPTGDDGGGGGREETPTEGGALSLKPGLPIR	1	LRBA	A0A494C0R9;E9PEM5;A0A494C1L5;P50851-2;P50851	156.91	210290.0	217860.0	52702.0	202290.0	215110.0	255430.0	259830.0	237660.0	207690.0	171550.0	235850.0	LRBA	0		198666.06786576303	180397.6468338984	150421.43997668178	165302.41879266137	169592.1353002746	213275.28009728287	213532.62227840544	219800.3031487908	211058.8503000301	195174.590390322	223464.5315865972	1.0	0.9080445834151784	0.7571571813578162	0.8320616629124344	0.8536542607510937	1.0735365248251207	1.0748318752787094	1.1063806995833223	1.062379965373054	0.9824253959775344	1.1248248580506977	17.68202072111407	8.228383180415396	10.0	0.8701456133272563	1.0708966207159571	0.2994904637639703	0.9874940480107032	0.9541729899684988	7.753477302628814
(ac)ASES(ph)DTEEFYDAPEDVHLGGGYPVGS(ph)PGK	1	WDR44	Q5JSH3-2;Q5JSH3;Q5JSH3-4	210.36	99045.0	112510.0	31196.0	121370.0	116670.0	109610.0	109040.0	103930.0	85172.0	80794.0	106800.0	WDR44	0		93570.2158531766	93163.2206246302	89039.26305477154	99178.18265295029	91982.30870476984	91520.58666352084	89610.8884010211	96119.8582271052	86553.53843591013	91920.34891282817	101191.486001478	1.0	0.9956503762993876	0.9515769761019396	1.0599332463716158	0.983029780000739	0.978095282019314	0.957686028443408	1.027248439588184	0.9250116358791296	0.9823676057033226	1.081449744224809	16.595796526221232	4.860408704484106	5.526228371929175	0.9860601839746006	1.645094009277993	0.1332417878652189	0.9875266904209457	0.9866824771959964	114154303.39922544
(ac)ASESDT(ph)EEFYDAPEDVHLGGGYPVGS(ph)PGK	1	WDR44	Q5JSH3-2;Q5JSH3;Q5JSH3-4	40.163	9989.3	10969.0	4113.6	12037.0	13142.0	10843.0	9870.9	11271.0	9639.0	8943.0	9596.5	WDR44	0		9437.134203868314	9082.813679064682	11740.98963014837	9836.102699131286	10361.11683378835	9053.532717749817	8112.070050601979	10424.005793107885	9795.350079647513	10174.563461735064	9092.547709861274	1.0	0.9624546480796686	1.2441265935728345	1.0422764460740035	1.0979092391778524	0.959351909400498	0.85959040905414	1.104573228261928	1.0379581203404271	1.078141228251737	0.9634861085406846	13.286167869395328	8.269339808144087	10.0	1.069359880385409	1.0005214015667478	-0.0959954292635197	1.0286100487280945	0.9132243421079932	23.53552120120272
(ac)ASGEHS(ph)PGSGAAR	1	RNPEP	A6NKB8;Q9H4A4	50.806	12183.0	12081.0	3469.398	15762.0	15846.0	14668.0	17618.0	14182.0	12397.0	10728.0	14926.0	RNPEP	0		11509.57584672876	10003.598510053826	9902.315718800435	12880.007538731188	12492.943033648622	12247.27639066258	14478.765882696172	13116.24968129324	12598.08641325761	12205.38038885092	14142.17340878334	1.0	0.8691544018016127	0.8603545300598426	1.119068826710233	1.085439046583055	1.064094503025799	1.2579756261662165	1.139594530325036	1.0945743423584309	1.060454403480031	1.2287310668188365	13.57258181264548	9.11744660247946	10.0	0.9098328838991366	1.1329898784024135	0.3164614891495892	1.076202100247088	0.9525510307721236	51.69922988827072
(ac)ASGTASRS(ph)EDEESLAGQK	1	MCRS1	F8W126;Q96EZ8-3	96.163	33628.0	38333.0	8673.3	34654.0	40811.0	34881.0	38206.0	36846.0	30063.0	27311.0	32083.0	MCRS1	0		31769.187931855453	31741.407307829948	24755.232730252286	28317.712298387916	32175.280710982795	29124.437399966	31398.327239998314	34077.09319961433	30550.63901280661	31072.06784115469	30398.187690874704	1.0	0.9991255481857108	0.7792214514060598	0.8913577633501077	1.012782598661269	0.916751081659298	0.9883264031597964	1.0726460264804158	0.961643686906237	0.978056723004816	0.9568449705443676	15.03737535776324	8.76144287247408	10.0	0.9174173944272184	0.9838732949391424	0.1008942730538054	0.9626782239408194	0.9501893775057664	10.460292317418975
(ac)ASHLRPPS(ph)PLLVR	1	DTX3L	Q8TDB6;Q8TDB6-2	72.815	4027.9	5462.5	3469.398	5714.3	3564.6	5418.5	5656.3	4570.9	3705.6	4478.7	5112.4	DTX3L	0		3805.254908728455	4523.189873451621	9902.315718800435	4669.472597295494	2810.320884623492	4524.2614618765465	4648.441563304258	4227.405561149572	3765.706946274696	5095.47326132985	4843.926526535171	1.0	1.188669348557011	2.602273949134552	1.2271116414789205	0.7385368265808437	1.1889509560841356	1.221584801754466	1.1109388628480033	0.9896070136160802	1.3390622661419884	1.272957171784792	11.975812150902774	9.055027401324908	10.0	1.5969686479015468	1.1230816063809412	-0.5078732276963357	1.2490296423347478	0.0	276.7994961588678
(ac)ASLEVSRS(ph)PR	1	DPM1	Q5QPJ9;Q5QPK2;O60762	67.061	154390.0	147140.0	21026.0	221260.0	198120.0	169340.0	158560.0	154110.0	142370.0	131840.0	183310.0	DPM1	0		145855.98087305704	121838.38132350967	60012.166463316695	180803.86169392607	156197.2657974546	141393.08590092714	130307.2493109493	142528.92669469045	144679.32263091783	149996.02446552072	173683.62639448454	1.0	0.8353334610909743	0.4114481017788851	1.2396054012436093	1.0709006573641835	0.969402043403252	0.8933966816510577	0.977189456623913	0.9919327391643727	1.0283844623146918	1.1907885117556254	17.23621978521882	9.249462408703794	10.0	0.7491604040640452	1.0451626142629058	0.4803808702515283	0.9769130532070688	0.7082971953177828	10.68645510741582
(ac)ASLEVSRS(ph)PRR	2	DPM1	Q5QPJ9;Q5QPK2;O60762	100.4	56833.3	60132.0	19611.9	74733.0	72279.0	72657.0	83501.0	71107.9	52765.6	48609.8	71204.0	DPM1	0		53691.79815890091	49791.93656208569	55976.05856853045	61068.49406115966	56984.5657913094	60666.10040335221	68622.51276938432	65764.27659797147	53621.48813804841	55303.98020376259	67464.7806109479	1.0	0.9273657852681042	1.04254393572123	1.1373896229071605	1.0613271997831688	1.1298951140323306	1.2780818509057186	1.224847720751353	0.9986904886171922	1.0300265981051786	1.25651929948939	15.794448866809406	9.468430084761737	1.8683652104705628	0.9632455537243896	1.1425410276942205	0.2434269276547797	1.1082288544837038	0.9264646847835092	0.5921081017925556
(ac)ASS(ph)DIQVK	1	STMN1	P16949;A2A2D0;P16949-2	56.916	64984.0	79690.0	24778.0	73862.0	80965.0	74868.0	82754.0	75644.0	68212.0	68702.0	76972.0	STMN1	0		61391.96231008964	65986.81940784617	70721.081547991	60356.75147987332	63832.58442000247	62512.20949114566	68008.61572577142	69959.49731291397	69318.43755917787	78163.1285863941	72929.878843687	1.0	1.0748446038350752	1.1519599453553897	0.9831376813631156	1.0397547499391744	1.0182474568152369	1.1077771937352514	1.13955466938082	1.1291125898379293	1.2731817919680366	1.1879385525310229	15.987796929042542	6.955879527178863	1.1613862790532958	1.0466762840538644	1.2201935066889953	0.2201849704708685	1.1081877588932338	0.9741340291372388	0.5467153526105994
(ac)AT(ph)ALSEEELDNEDYYSLLNVR	1	DNAJC11	B1AK20;Q9NVH1-3;Q9NVH1-2;Q9NVH1	70.332	8597.4	10004.0	3469.398	8901.6	12163.0	7944.7	10220.0	8915.1	10133.0	8297.7	7940.5	DNAJC11	0		8122.172484992686	8283.751303251267	9902.315718800435	7273.992837632881	9589.27591305491	6633.551727631372	8398.966245950442	8245.14719600179	10297.363041505148	9440.397544049987	7523.511185343973	1.0	1.0198935467766943	1.2191708237047312	0.8955723177601825	1.1806294351385649	0.8167213562489797	1.0340787839053145	1.0151406180103075	1.2678089588138588	1.1622995647399734	0.9262929590876262	13.069684714914809	6.823199383026663	10.0	1.022486249113511	1.118732990763445	0.129784306541024	1.0542589908461524	0.8245252886320891	33.65927810412491
(ac)AT(ph)PPKR	2	DCK;UXT	D6RCP9;D6RFG8;P27707;D6RG38;D6R9C6;Q9UBK9	49.358	107880.0	105927.0	31545.0	108576.0	112477.0	90770.0	127306.0	115673.0	100100.0	81050.0	116202.0	DCK;UXT	0		101916.85482599512	87712.20754693093	90035.3748257073	88723.4931179594	88676.55897991256	75789.8335138016	104622.19147817689	106980.39411819432	101723.67911326035	92211.6033292662	110099.74771857444	1.0	0.860625140921822	0.8834198718104739	0.8705477937818916	0.8700872797861745	0.7436437637640921	1.0265445461086944	1.0496830411500069	0.9981045754103716	0.9047728512295742	1.080289888326618	16.719067901122965	7.715902563159655	10.0	0.8714147425025025	1.0121313959343992	0.2159651684038696	0.9406128432324032	0.9452441306989712	8.278884583393136
(ac)AT(ph)PSKK	1	SMC5	Q8IY18	40.946	79565.0	142380.0	49437.0	111130.0	142980.0	119540.0	142360.0	114030.0	106570.0	103950.0	97523.0	SMC5	0		75166.98696913512	117896.89229877204	141102.5146697893	90810.5086777818	112725.04070119146	99811.79572810218	116993.81944946243	105460.86244238236	108298.62620479664	118265.22104968809	92401.66001237962	1.0	1.5684663846800533	1.8771873179874623	1.2081169186024467	1.499661556841148	1.3278674555504886	1.5564521629356003	1.4030210162033825	1.440773810040649	1.5733665245654964	1.2292851388378965	16.279846319981363	12.522878745280336	3.082039555692533	0.999996548874972	1.4684198671421644	3.154157910412181e-07	1.4684198589511095	0.7569292572041583	251273600.3275955
(ac)ATAAETS(ph)AS(ph)EPEAESK	1	SART3	A0A499FI31;Q15020-4;Q15020;A0A494C0L2;F8W667;Q15020-3;Q15020-2	106.6	146910.0	168150.0	51017.0	165390.0	160790.0	172040.0	193220.0	167560.0	151540.0	141190.0	148460.0	SART3	0		138789.44329335337	139235.58393059787	145612.13242932688	135149.37487823574	126766.39595988646	143647.49319945398	158791.41468126656	154968.18478335172	153998.06526297162	160633.63694088956	140663.74542864642	1.0	1.0032145142069742	1.0491585597151845	0.9737727284673678	0.9133720328566036	1.0350030217776172	1.1441173832337943	1.116570404103445	1.1095805387551878	1.1573908874421022	1.0135046448117198	17.164573076317286	7.980837096726111	10.0	0.9879033691181168	1.1082330778212648	0.1658194955191295	1.0528483509081137	0.9783768762946736	34.583619224138786
(ac)ATDELATKLS(ph)R	1	EFHD2	Q96C19	95.183	250380.0	235680.0	82449.0	225790.0	238910.0	221850.0	263780.0	254840.0	203370.0	214230.0	243160.0	EFHD2	0		236540.06406500447	195153.38935928183	235324.9839595736	184505.57684114404	188355.9901659088	185237.13302893983	216778.7980779656	235689.2588337869	206668.77743520195	243732.16263082885	230390.65295991956	1.0	0.8250331297181478	0.9948631107789968	0.78001829233647	0.7962963522075733	0.7831110292505632	0.9164570024737618	0.996403124204009	0.8737157413570602	1.0304054139591667	0.9740026657666118	17.933759800871915	7.523743810689019	10.0	0.8632206952661728	0.9686321802122186	0.1662194803158603	0.9113897018617751	0.9239389154954304	4.448596611261388
(ac)ATDTS(ph)QGELVHPK	1	HP1BP3	Q5SSJ5;B0QZK8;Q5SSJ5-5;B0QZK9	97.69	124110.0	128930.0	39399.0	134180.0	139860.0	136780.0	139960.0	138060.0	127300.0	108380.0	146450.0	HP1BP3	0		117249.72981511192	106759.70167214972	112452.17095444756	109645.94667852735	110265.2412398143	114206.60381202804	115021.4594699828	127685.05365952212	129364.87863254773	123305.2877091408	138759.2989224388	1.0	0.9105326028511652	0.9590825593523368	0.9351488216768196	0.9404306637950358	0.9740457738548096	0.9809955182954978	1.0890008348920326	1.1033277333477858	1.051646668214739	1.1834509055265607	16.921259837843657	6.831930457054907	0.6501167091269653	0.9439712124084696	1.1687259588042729	0.2898691373823917	1.0201111229960584	0.9866074334917732	0.6075974886393669
(ac)ATS(ph)PQKS(ph)PSVPK	2	PARVA	Q9NVD7-2;Q9NVD7	80.905	2375566.0	2649710.0	757523.0	2525960.0	2636460.0	2794600.0	3597220.0	3323880.0	2525640.0	2638110.0	3023680.0	PARVA	0		2244254.86792334	2194076.2360793585	2162113.401302721	2064102.5150700072	2078577.84869956	2333395.050541696	2956255.318909768	3074096.741690661	2566607.3218343128	3001410.8927695304	2864893.9362635715	1.0	0.9776412953086684	0.9633992253755804	0.9197273199990732	0.9261772708653698	1.0397192778290996	1.317254720559104	1.3697627598487478	1.1436345125138363	1.3373752400710193	1.2765457155561497	21.179839858813395	7.951908082601266	10.0	0.957388156799093	1.288915931584692	0.4289823035680502	1.1345855140347076	0.9680854069951528	20.528651556493788
(ac)ATS(ph)PQKS(ph)PSVPKS(ph)PTPK	1	PARVA	Q9NVD7-2;Q9NVD7	74.579	1225100.0	1406400.0	478180.0	1546600.0	1337600.0	1049300.0	1087500.0	764590.0	764610.0	554860.0	607670.0	PARVA	0		1157381.7097453342	1164560.9589056962	1364815.8356049052	1263812.9462886474	1054560.1793391646	876129.4734607461	893725.6157016737	707132.5161345362	777012.4104574424	631271.1933778728	575758.7106602825	1.0	1.006203008998597	1.1792270640817488	1.091958630110659	0.9111602252390923	0.7569926724118754	0.7721960768658817	0.6109760593072885	0.6713536285521682	0.5454304211501453	0.4974665711513362	20.224468084769047	7.920876567112894	0.8579046070906834	1.072970214235823	0.5532252959220681	-0.9473858496438996	0.798223340527126	0.935259593720626	0.3002388637515252
(ac)ATS(ph)PQKSPSVPK	1	PARVA	Q9NVD7-2;Q9NVD7	74.76	375750.0	466670.0	146910.0	431420.0	441810.0	562520.0	687340.0	626190.0	480970.0	534420.0	667330.0	PARVA	0		354980.14646707143	386423.2527677194	419308.8259833473	352537.29554367496	348321.79488175554	469684.8865063746	564867.4617897833	579133.0128281629	488771.607823224	608016.3485654088	632285.7149191598	1.0	1.088577084137196	1.1812176826126897	0.9931183449336284	0.9812430310495308	1.3231300149625225	1.5912649409033397	1.6314518391858408	1.3768984341454242	1.7128178987379212	1.7811861345260098	18.51941357857845	7.995933123367052	8.015996617906502	1.048828006375183	1.6187453909169651	0.6260979701799981	1.357984598196171	0.9071095730079174	0.6966968076903303
(ac)DDDIAALVVDNGSGMCK	1	ACTB	P60709;A0A2R8Y793;G5E9R0;E7EVS6;A0A2R8YGF8;C9JUM1;C9JZR7;C9JTX5	93.011	25070.0	24459.0	8461.2	23631.0	25284.0	23434.0	28001.0	23225.0	21211.0	19577.0	27247.0	ACTB	0		23684.237583311988	20253.126062197374	24149.85935886118	19310.20544015712	19933.836404314767	19566.58541987912	23011.6882439196	21479.685435625102	21555.05452219143	22272.998869550185	25816.146246088687	1.0	0.855131012385546	1.0196595636195305	0.8153188538255153	0.8416499088980695	0.826143773936207	0.9716035047771068	0.9069190156562092	0.9101012623424792	0.940414433489885	1.0900138184848664	14.6136743757213	4.995951997885976	0.9635623288639376	0.9031716538663273	1.2785477686088045	0.2712755321136272	0.9242682162059928	0.9488602625261442	15.850451979834814
(ac)EEEIAALVIDNGSGMCK	1	ACTG1	P63261;I3L3I0;I3L1U9;I3L4N8;K7EM38;I3L3R2;J3KT65	178.53	26435.0	34019.0	8758.4	32404.0	34024.0	29754.0	31619.0	28540.0	27099.0	21194.0	29198.0	ACTG1	0		24973.7862191804	28169.225868183195	24998.124167807124	26479.11205970343	26824.428485224074	24843.56842976372	25985.02091298503	26395.27329742696	27538.561241660715	24112.680085878656	27664.691088681247	1.0	1.1279517499252327	1.0009745397999776	1.060276236342846	1.074103391844619	0.9947858210896084	1.0404918455267298	1.0569191657913215	1.102698685732743	0.9655196002022152	1.1077491753106372	14.690161706268304	4.663113522283773	5.635257279156487	1.0423723951426078	6.2843962369885045	0.0877959169723737	1.0432907972217678	0.9769289899816468	4266436099.398468
(ac)GDKKS(ph)PTRPK	2	YAF2	Q8IY57;Q8IY57-5;G3V1X5;A0A0B4J255;F8VRE5;G3V219;G3V212;Q8IY57-4	57.567	1909500.0	2158270.0	607050.0	2295520.0	2297110.0	2380240.0	2515810.0	2274470.0	1985020.0	1829950.0	2602640.0	YAF2	0		1803951.0038027244	1787142.335592573	1732635.1018527737	1875797.1644022465	1811035.2374116208	1987418.6771278088	2067534.566656027	2103547.906685307	2017218.1569770605	2081957.106877117	2465964.5049333945	1.0	0.990682303358174	0.9604668298642164	1.0398271130690746	1.0039270654213792	1.1017032463400254	1.1461145908606547	1.1660781818636057	1.1182222536669617	1.1541095642222856	1.3669797570638822	20.8647634892846	3.0	0.2504026079353441	0.9813350363490126	2.501308550830089	0.4273166863124807	1.1060797378038578	0.9838394414163724	12.730940310384312
(ac)GDS(ph)DDEYDRR	1	SRRT	Q9BXP5-5;Q9BXP5-4;Q9BXP5-2;Q9BXP5-3;Q9BXP5;A0A087X0F4	88.294	20956.0	16692.0	7034.1	21455.0	23769.0	24093.0	18575.0	21798.0	21571.0	23265.0	21258.0	SRRT	0		19797.64191447493	13821.708991790292	20076.647014154663	17532.074720433808	18739.41455047293	20116.827793852844	15265.244424513648	20159.92177075377	21920.893927593774	26468.88280635875	20141.653646249248	1.0	0.6981492569417891	1.0140928450410924	0.8855637856352646	0.9465478076341868	1.0161224190616631	0.7710637706479858	1.0182991417787974	1.1072477228495805	1.336971489872548	1.0173763993338416	14.35507574666906	6.989738383436992	7.500430784855867	0.9045106821410932	1.1539082696987266	0.3513190949643774	0.9943616413214076	0.8469437353919077	2.6708288100503177
(ac)MAAPEEHDS(ph)PTEAS(ph)QPIVEEEET(ph)K	1	DDX47	F5H1N9;Q9H0S4-2;Q9H0S4	55.302	210250.0	222590.0	62046.0	194080.0	189580.0	290630.0	109700.0	156810.0	205970.0	311280.0	169080.0	DDX47	0		198628.27889474857	184314.2945412534	177090.97690397344	158593.57081061704	149464.35316919768	242666.07154474137	90153.28739537812	145026.0268314476	209310.9509186636	354147.16698746424	160200.9031191939	1.0	0.927935818438622	0.8915698101467839	0.7984440669430278	0.7524827481810763	1.2217095818130108	0.4538794168535769	0.7301378617306333	1.053782231227889	1.7829644850073123	0.8065362294363081	17.68174627491723	6.516234615064191	10.0	0.8470185186784117	1.2947438638610778	0.6122013039767362	0.9699356960630592	0.1252782740173416	31.83308107983871
(ac)MAPS(ph)PTKR	1	RNPS1	Q15287-2;Q15287-3;H3BMS0	58.246	905360.0	935510.0	308300.0	972110.0	1022700.0	941520.0	983740.0	971170.0	900370.0	780250.0	1054800.0	RNPS1	0		855315.5699412582	774643.3608261291	879946.3008009384	794365.1902344853	806293.8811379813	786136.8739662276	808453.9192555078	898188.4221535433	914974.5151169448	887700.2282252909	999408.0471381926	1.0	0.905681350895238	1.0287972436435031	0.9287393076324346	0.942685845404821	0.9191190966162563	0.9452112736718112	1.05012518621078	1.069750799906266	1.0378628186158902	1.1684670339940502	19.78813204225912	6.013297401712115	0.628658603434018	0.9526052097399677	1.2070108189533846	0.2827750815512251	1.0058400482992749	0.9801238260386232	1.462045469077625
(ac)MDDAHES(ph)PSDK	1	TAF11	A0A3B3ITY8;Q15544-2;Q15544	152.4	102480.0	113790.0	35327.0	110340.0	117610.0	107290.0	110240.0	98578.0	90856.0	92235.0	89692.0	TAF11	0		96815.34373904332	94223.11683296284	100829.91556404391	90164.95570508816	92723.40213223602	89583.46631812029	90597.06839076092	91170.05084491087	92329.73615898468	104936.9183599613	84981.89852476181	1.0	0.9732250405156068	1.041466276624721	0.9313085325412817	0.957734575442538	0.9253023628112516	0.93577179909578	0.9416901012163033	0.9536684227228572	1.0838872673200328	0.8777730393006976	16.64498285522901	4.826685694354084	5.52489196408545	0.974405638736138	0.0010016078576996	-0.15074697952976	0.9729564229218216	0.9744421149388302	234299341.37715396
(ac)MDDDS(ph)Y(ph)SHHSGLEYADPEK	1	CAV2	P51636-2	82.177	76003.0	77626.0	21289.0	86373.0	91520.0	88511.0	88883.0	78181.0	78788.0	73810.0	74363.0	CAV2	0		71801.87910029771	64277.73677190957	60762.81802708781	70580.18596262076	72154.1175337323	73903.64607403423	73045.53002336726	72305.84658956336	80065.986313442	83974.56436438163	70457.88832891305	1.0	0.8952096738599569	0.846256654957598	0.9829852205403928	1.004905699375117	1.0292717544453207	1.0173205901941973	1.0070188621186595	1.115095974042691	1.1695315695997357	0.9812819554554096	16.213768745470176	8.46545702687518	1.0618890819524305	0.922021107167497	1.064068056130533	0.2052361726827199	1.0110854056294003	0.9600027828803362	0.7856756022701518
(ac)MDEPS(ph)PLAQPLELNQHSR	4	ACACA	Q13085;A0A0C4DGT1;A0A087X2F8;A0A087X126	195.15	40937.5	46819.7	16042.6	49076.3	50169.7	44691.3	51551.2	43804.1	48302.8	35276.5	44773.9	ACACA	0		38674.65002261008	38768.76758225044	45788.60371465828	40102.9763972233	39553.65417867227	37315.701074312696	42365.63490589437	40512.30522241837	49086.29897574413	40134.51727137393	42422.63553447168	1.0	1.0024335723680846	1.1839435828867029	1.0369318500303994	1.0227281735076672	0.9648620233795804	1.0954368011378632	1.047515755119541	1.2692112002835751	1.0377473939107498	1.0969106510251665	15.3211353810869	6.873751793957343	10.0	1.0436534374005817	1.134603130315863	0.1205450290673562	1.0745100174776854	0.9423809448734964	46.877252297323146
(ac)MDFS(ph)ES(ph)EKFMVLLWK	1	CRYM-AS1	A6NIL9	43.184	139090.0	147680.0	42166.0	137530.0	158290.0	153020.0	154940.0	128030.0	121590.0	117200.0	153130.0	CRYM-AS1	0		131401.69946002646	122285.52503640015	120349.71041054928	112383.41814501336	124795.40280173167	127766.44622983292	127332.27300856766	118408.78907742017	123562.25917463849	133339.9125254779	145088.504226651	1.0	0.930623618559823	0.9158915821112398	0.8552660932608513	0.9497244199622816	0.972334808110306	0.9690306406372108	0.9011206823351714	0.9403398866407142	1.0147502891775084	1.1041600285450508	17.085659174194635	5.983031132678275	3.542988737963761	0.93691631319009	1.1042073976943985	0.2369471986046204	0.9666940969039812	0.9845067096982932	0.1814837126348236
(ac)MDLAAAAEPGAGS(ph)QHLEVR	1	MCM6	Q14566	128.05	3469.398	3469.398	3469.398	3469.398	3469.398	3469.398	3469.398	3469.398	3469.398	3469.398	3469.398	MCM6	0		3277.6245114905264	2872.813894841796	9902.315718800435	2835.038218174019	2735.263888366429	2896.828212108805	2851.2090700360063	3208.679340839049	3525.673615066802	3947.1776948469983	3287.2054227580143	1.0	0.8764926808334614	3.0211867418264085	0.864967359206367	0.8345263097640633	0.8838194253042883	0.8699010701318547	0.978964896555486	1.0756795364162912	1.2042800146902697	1.0029231265612946	11.760469636871882	9.20496071176621	10.0	1.6320918333925245	0.9638749282569932	-0.7598043755372339	1.12333073929208	0.0	31.147850005325605
(ac)MDLFGDLPEPERS(ph)PR	3	ILKAP2;ILKAP;ILKAP3	F8SNU6;E9PC05;Q9H0C8;F8SNU7	127.18	3469.398	4461.68	3469.398	3550.31	3469.398	3469.398	3469.398	3847.4	3469.398	3905.9	4624.5	ILKAP2;ILKAP;ILKAP3	0		3277.6245114905264	3694.466964683135	9902.315718800435	2901.155917068437	2735.263888366429	2896.828212108805	2851.2090700360063	3558.275209688873	3525.673615066802	4443.791504550039	4381.648193013436	1.0	1.127178220608024	3.0211867418264085	0.8851398038114844	0.8345263097640633	0.8838194253042883	0.8699010701318547	1.0856262507234906	1.0756795364162912	1.355796397351565	1.336836534402425	11.760469636871882	9.215599351508772	10.0	1.7155738289824445	1.0406073798302635	-0.7212653691538379	1.2003736486837766	0.0	24.960436677238047
(ac)MDLFGDLPEPERS(ph)PRPAAGK	4	ILKAP2;ILKAP;ILKAP3	F8SNU6;E9PC05;Q9H0C8;F8SNU7	134.28	493185.0	588494.0	164420.0	551816.0	542276.0	508814.0	459042.0	378451.0	351114.0	328607.0	450826.0	ILKAP2;ILKAP;ILKAP3	0		465923.8417441461	487298.8743957967	469285.6658374643	450919.5685821903	427528.9143326287	424842.22044168174	377248.3623751061	350011.127354048	356809.2694123203	373860.3125875406	427151.2440833551	1.0	1.0458766663917325	1.0072153940024478	0.9677967259503428	0.917593984313425	0.911827604381268	0.8096781674938743	0.7512196114365197	0.7658102836648909	0.8024064859785377	0.916783400661256	18.911769395923912	8.392851163059909	1.0945194397789553	1.0182909197119627	0.8093036429950983	-0.3299499183727334	0.8899714260483064	0.9757650328977308	0.3845726774906091
(ac)MDPQRS(ph)PLLEVK	1	KIFC1	A0A140T9E6;A2AB20;Q9BW19	63.283	319530.0	354880.0	107450.0	335840.0	359140.0	348520.0	375570.0	342380.0	282890.0	256150.0	311120.0	KIFC1	0		301867.74770624994	293856.2237602765	306682.5495331197	274433.5574043573	283144.9931278912	291002.23395648523	308649.68228880694	316650.79437887314	287478.63720629533	291425.07332253555	294781.789557864	1.0	0.9734601526435028	1.01595003727114	0.9091185113005544	0.9379769626910324	0.9640057149784084	1.022466575624888	1.048971931532774	0.9523330643658005	0.9654064587453832	0.9765262827770478	18.28559186357274	7.81112194555446	10.0	0.9667090839811392	0.9931324596664592	0.0389043524975933	0.9801584705584035	0.985267241915386	25.558053656081206
(ac)MDRNPS(ph)PPPPGR	1	SAAL1	E9PL53;E9PMD2;J3KND1;E9PRZ1;Q96ER3	68.121	5423.3	4441.2	3469.398	5280.3	5689.9	5904.1	5515.3	7571.9	7051.9	4266.0	5270.2	SAAL1	0		5123.523162567851	3677.508625349812	9902.315718800435	4314.827040144796	4485.90158823408	4929.720789344891	4532.565414509833	7002.886120560165	7166.285841546451	4853.481798922264	4993.439789559829	1.0	0.7177694935035068	1.9327161026900697	0.8421601509813912	0.8755501723907105	0.962174002717726	0.8846579337484958	1.3668106688231303	1.3987027313359095	0.9472938142217268	0.9746105621306832	12.404955262601645	10.060594069310534	10.0	0.8588844562953838	1.1316298346339888	0.3978552329556501	1.1088000212433624	0.0	7666.574872609736
(ac)MDT(ph)PLRR	1	CCDC86	Q9H6F5	105.14	9374.8	15994.0	5422.3	13866.0	14595.0	10566.0	9748.0	10724.0	11453.0	4482.7	11450.0	CCDC86	0		8856.60113665869	13243.734340683804	15476.266061735096	11330.68040426638	11506.658057307935	8822.2472282343	8011.06878331947	9918.111802438909	11638.774194647043	5100.024111586687	10848.712684615391	1.0	1.4953517874781743	1.747427237936312	1.2793486157310543	1.299218275697242	0.9961210956783192	0.9045308306998894	1.1198553089837682	1.3141355261526406	0.5758443936779523	1.224929577071172	13.194572197335464	8.469694852502268	9.997753435764684	1.380533460368144	1.0225684735281704	-0.4330284027776817	1.1556454391933004	0.446076781341348	200.3925085946749
(ac)MDVAES(ph)PERDPHS(ph)PEDEEQPQGLSDDDILR	2	ZC3H18	E7ERS3;Q86VM9;H3BPD0	128.14	10937.7	11011.1	4197.6	13874.1	12097.1	13441.0	10086.2	11120.3	9183.2	13045.6	9004.9	ZC3H18	0		10333.110706621124	9117.674327791878	11980.741460402276	11337.299365125638	9537.320533405951	11222.773518332133	8289.007177094465	10284.630611400724	9332.156743585332	14842.14302766532	8532.015096392415	1.0	0.882374590446376	1.1594515727703762	1.0971816413290785	0.9229863885320366	1.0860982560789696	0.8021792674478109	0.99530827680097	0.903131400460617	1.4363673678783826	0.8256966695348937	13.417021776962542	4.90815057970282	6.608134710313984	1.0285053773432526	0.0050274778764627	-0.3169494240165434	1.0258149918073456	0.710043067888237	6407639883.419054
(ac)MDVAES(ph)PERDPHSPEDEEQPQGLSDDDILR	2	ZC3H18	E7ERS3;Q86VM9;H3BPD0	156.69	6161.299999999999	6764.7	3469.398	6861.4	5588.799999999999	6466.0	9571.0	7048.2	4779.6	3469.398	6471.5	ZC3H18	0		5820.729677784616	5601.468656647719	9902.315718800435	5606.831856759938	4406.1946249183	5398.887997138274	7865.607234832847	6518.541179219504	4857.127839058328	3947.1776948469983	6131.6545099116565	1.0	0.9623310077474088	1.7012155291446696	0.9632524042748386	0.7569832080907266	0.9275276977289734	1.3513094869965714	1.1198838530671082	0.8344534290255792	0.6781242066457386	1.0534168135850246	12.589019068322337	9.154653913774796	10.0	1.2211328370722585	0.9597415034918808	-0.3475023596900232	1.0244979701535195	0.3492918154211057	89.73054093752832
(ac)MEDLDQS(ph)PLVSSSDS(ph)PPRPQPAFK	1	RTN4	Q9NQC3-5;Q9NQC3;Q9NQC3-4;Q9NQC3-2	206.0	168120.0	191830.0	59165.0	189940.0	190040.0	157780.0	139870.0	133050.0	127520.0	120140.0	140430.0	RTN4	0		158827.04517376985	158843.66378475528	168868.05996395543	155210.54637143758	149827.01591029804	131740.8828005686	114947.49597075232	123051.54562798372	129588.44715807152	136684.78746425686	133055.43426205585	1.0	1.0001046333826034	1.0632198047832464	0.977229956029368	0.9433344034473156	0.8294612712616622	0.7237274725157186	0.7747518408678775	0.8159091986902552	0.8605888708356468	0.8377378935462928	17.359131836039335	8.413746655039507	2.360966946174182	1.0133214115111038	0.8035305608556048	-0.3346639153897167	0.8836476591839679	0.9823501434197986	0.1958063963798163
(ac)MEDLDQSPLVSS(ph)SDSPPRPQPAFK	1	RTN4	Q9NQC3-5;Q9NQC3;Q9NQC3-4;Q9NQC3-2	217.36	267730.0	319870.0	99249.0	315590.0	325000.0	345270.0	352870.0	320940.0	266570.0	241370.0	305710.0	RTN4	0		252931.03024252583	264866.4063745483	283275.35001035465	257886.1552561968	256229.1105601286	288288.59554159147	289994.44414956286	296821.96958921495	270893.9174947232	274609.6816235036	289655.8912501111	1.0	1.0471882636170742	1.1199707277463458	1.0195908149700716	1.0130394452370686	1.1397913307242793	1.1465356538954443	1.1735292791264234	1.0710189146621252	1.085709734231466	1.1451971352521326	18.03041928105188	8.245606162903897	10.0	1.0399467661402917	1.126999055926209	0.1159766268763009	1.0911044071559517	0.9842872436985608	8.729923305780357
(ac)MEDLDQSPLVSSSDS(ph)PPRPQPAFK	6	RTN4	Q9NQC3-5;Q9NQC3;Q9NQC3-4;Q9NQC3-2	235.26	1529602.0	1705726.0	530727.0	1681863.0	1801668.0	1758960.0	1834666.0	1610990.0	1452215.0	1343959.0	1709930.0	RTN4	0		1445052.1410414532	1412416.0311365018	1514794.8763710011	1374343.8725487282	1420430.1205066028	1468671.208080165	1507759.0808799318	1489927.1664128178	1475770.7558787535	1529039.0400838626	1620134.4350047489	1.0	0.977415271755225	1.0482631272247962	0.9510687078448496	0.9829611542479668	1.016344785331891	1.0433942402889944	1.031054260325183	1.0212577899197195	1.0581203242824715	1.121159845372163	20.54472488412328	3.0	0.3320391928625248	0.9926313792584572	1.707706106821442	0.1708864566999486	1.025314817735115	0.9932099670294864	27.479128916344347
(ac)MEDPTLYIVERPLPGYPDAEAPEPSSAGAQAAEEPS(ph)GAGS(ph)EELIK	1	PTRF	Q6NZI2;Q6NZI2-2	121.25	8973.0	10967.0	3469.398	12643.0	11320.0	12753.0	12821.0	15122.0	10091.0	9962.5	12755.0	PTRF	0		8477.01092281845	9081.15759123917	9902.315718800435	10331.299030083635	8924.657020125096	10648.317140040896	10536.51137371142	13985.610469645771	10254.68177754155	11334.46142094774	12085.181684914349	1.0	1.0712688321297872	1.1681376618432031	1.2187431541787692	1.0528070685979265	1.2561405472980711	1.2429512560080818	1.6498280581424347	1.2097049149645376	1.3370823187731884	1.4256418677464966	13.131374695840508	7.869773898651252	1.7893775232431584	1.1022412681680267	1.3911499793830264	0.3358289568747518	1.2523626045421878	0.8776275066820937	0.5012467753193309
(ac)MEDPTLYIVERPLPGYPDAEAPEPSSAGAQAAEEPSGAGS(ph)EELIK	1	PTRF	Q6NZI2;Q6NZI2-2	163.5	23597.0	31522.0	8168.3	34610.0	37811.0	36213.0	33944.0	31152.0	33719.0	24393.0	34840.0	PTRF	0		22292.65872570455	26101.600218021435	23313.867560273466	28281.757449275858	29810.08892119701	30236.61166723916	27895.74464310585	28810.986466763992	34265.941418781425	27752.22257878824	33010.40610759825	1.0	1.1708607994758824	1.0458091987651257	1.2686578930428598	1.337215506144383	1.3563483853262794	1.2513422013203237	1.2923979513284112	1.5370953209484646	1.2449041148595048	1.4807747480355766	14.526315834041814	9.034627627816546	10.0	1.0722223576361682	1.3571545349909964	0.339980882193781	1.2803738104979785	0.927881062709766	92.48115546391423
(ac)MEDS(ph)MDMDMSPLRPQNYLFGCELK	7	NPM1	P06748;P06748-3;P06748-2	189.48	647091.0	737743.0	226374.3	766573.0	829776.0	808638.0	813743.0	748668.0	670521.0	617962.0	794608.0	NPM1	0		611322.5760679283	610883.6003313179	646114.9136600777	626409.4670084872	654193.127520435	675184.9663207396	668747.5528256805	692407.024142888	681397.2331938307	703063.1316046879	752879.8156241802	1.0	0.9992819245455746	1.0569132221746762	1.0246790999239694	1.070127544983294	1.1044659444177227	1.093935638901337	1.132637745192564	1.1146279556312606	1.1500689801558477	1.2315589920901635	19.303609086217204	3.5223630491986837	0.1878803344313426	0.993137803261212	1.661198179950674	0.2573068269455434	1.0984123386617934	0.9968220293821376	7.462735000261963
(ac)MEDSMDMDMS(ph)PLRPQNYLFGCELK	4	NPM1	P06748;P06748-3;P06748-2	145.9	189424.0	212259.0	60172.3	212380.0	231646.0	240034.0	225864.0	204685.0	184187.0	167616.0	226725.0	NPM1	0		178953.4511360708	175759.77287852962	171743.0839950838	173547.51941858433	182629.07244557395	200420.1487016838	185618.7976688212	189303.31166376453	187174.6182301106	190698.8291627178	214818.72344274432	1.0	0.9821535810722488	0.959708141445652	0.969791408418405	1.0205395385569196	1.1199568794529162	1.0372462586803215	1.0578354899667402	1.045940254529032	1.065633705033809	1.2004167680421132	17.531259606127044	3.0	0.2893690677273049	0.9882564757796628	1.9315576660814644	0.2530406662132893	1.046569932268754	0.9853329033787912	23.599193604613863
(ac)MEFDLGAALEPTSQKPGVGAGHGGDPKLS(ph)PHK	2	IMUP	Q9GZP8;Q9GZP8-2	112.68	145535.0	171472.0	25707.6	184761.0	195507.0	209159.0	184877.0	157241.0	147191.0	154983.0	224761.0	IMUP	0		137490.4474147313	141986.34580878654	73374.33513613426	150978.49719981663	154137.18374855124	174640.5837601985	151934.99830260072	145424.63800142644	149578.5220015972	176326.10633904583	212957.86128444	1.0	1.0326997146244907	0.533668604007122	1.0981017229829757	1.1210755848630425	1.2702015815935646	1.1050585779555897	1.057707213380157	1.0879193777761371	1.282460779309047	1.5488920524206746	17.151006625881053	9.033417971888696	10.0	0.8554578935906655	1.2104755847117763	0.5008052296531502	1.1147311461367224	0.6949562841154362	138.95644220871017
(ac)MEFDLGAALEPTSQKPGVGAGHGGDPKLS(ph)PHKVQGR	2	IMUP	Q9GZP8;Q9GZP8-2	182.3	342580.0	412980.0	46280.0	675810.0	508690.0	652390.0	536190.0	434050.0	483760.0	410590.0	1238400.0	IMUP	0		323643.64225333167	341965.5750916339	132091.84171607997	552241.9676912775	401049.8038487135	544723.2509206677	440649.87391547655	401431.9682812957	491606.8632150921	467133.40173921554	1173366.4444216331	1.0	1.0566114406287666	0.4081397700149637	1.7063272550214683	1.2391709630272678	1.6830957874781491	1.3615279782649288	1.2403517816273844	1.518975808677519	1.4433572632134928	3.62548893669656	18.38608140302436	3.0	0.8037184388789747	1.203444411383952	101.2760332977806	1.5866905377239258	1.4422638103765175	0.163317415415459	181.44375327898877
(ac)MEFS(ph)ERKR	1	BEND7	Q8N7W2	62.823	57835.0	60442.0	15495.0	62899.0	62214.0	57286.0	62307.0	51110.0	49490.0	47395.0	60055.0	BEND7	0		54638.12846553051	50048.63017504128	44225.650116479206	51398.27396134074	49049.347336578	47831.84314940661	51204.93051726366	47269.1807369128	50292.75603711536	53921.8869807596	56901.26115935169	1.0	0.9160019125950736	0.8094283490032018	0.940703413620148	0.8977128008240929	0.8754297501163903	0.9371647960007864	0.8651317690490341	0.9204699620859724	0.9868911782872876	1.0414203919017635	15.819655212146085	6.072187948680446	2.512461158214783	0.9057335147866192	1.0414712637722645	0.2010846667591364	0.9320936472858204	0.9749697946618692	0.3629461326115967
(ac)MEGGLADGEPDRTS(ph)LLGDSK	2	OSBPL8	Q9BZF1;F8VQX7;F8VZB8;F8W060	130.56	195795.0	198903.0	70305.0	207886.0	234330.0	204196.0	216070.0	210887.0	179352.0	180907.0	214870.0	OSBPL8	0		184972.28949439863	164700.41837970653	200663.7193571523	169875.2218751852	184745.13070016904	170496.64915924022	177569.92531922812	195039.24316308627	182261.191771443	205820.1668536402	203586.27899941543	1.0	0.8904059025808512	1.0848312463755756	0.918382003809978	0.9987719306775596	0.9217415734285064	0.9599812264020514	1.0544241177757194	0.9853432223260784	1.1127081111242496	1.1006312326883994	17.578984397870205	6.397682688063692	10.0	0.9785658314429148	1.106675765134757	0.177491787711411	1.010986792457692	0.9671251034305842	74.69222705975041
(ac)MEGISNFKT(ph)PSK	1	PBK	Q96KB5;Q96KB5-2;E5RIE1	86.291	99816.0	99828.0	30045.0	90115.0	107900.0	95976.0	99634.0	88491.0	85088.0	80980.0	94595.0	PBK	0		94298.59826948035	82661.96772300747	85754.09214260205	73637.98244846851	85068.06470596274	80136.6647716274	81880.88091477747	81841.06970436615	86468.1759079829	92131.9634497713	89627.42151975485	1.0	0.8765980538414953	0.9093888320326844	0.7809021957890689	0.9021137775861822	0.8498181971127301	0.8683149316894792	0.8678927492695714	0.9169614129457132	0.9770236794663968	0.9504639853036148	16.606983470367513	12.522878745280336	3.0189962116096627	0.9999988246050662	0.8899469500014743	-1.6346132650224554e-07	0.8899469526278753	0.9698494418062704	197699791.00304255
(ac)MEITIRNS(ph)PYR	1	CDK11B	P21127-2;P21127;P21127-8;P21127-3;A0A0D9SEI3;A0A0D9SER5;A0A0D9SEN2;A0A087WYI9;A0A087X1I0;Q9UQ88-9;P21127-9;P21127-6	64.534	24278.0	29649.0	11671.0	35825.0	40735.0	35003.0	47195.0	40661.0	29688.0	31425.0	34745.0	CDK11B	0		22936.01595722571	24550.673969421903	33311.23346301574	29274.601578165493	32115.362518974904	29226.30321123275	38785.63717980737	37605.40320766213	30169.556298845862	35752.61733031695	32920.39495431981	1.0	1.0703983645288455	1.4523548259270131	1.2763594877489126	1.4002153895806544	1.274253700631271	1.6910363705771851	1.6395786991862031	1.315379111834866	1.5587980666299426	1.4353144423911444	14.567361958106536	9.86646327723632	0.6049599626537341	0.9852064292069244	1.494257422581836	0.4014633462232771	1.4115296311104744	0.8684624668044142	0.8711157912491074
(ac)MENSDS(ph)NDKGSGDQSAAQR	1	RLIM	Q9NVW2	193.69	83455.0	89947.0	28625.0	96058.0	103220.0	89814.0	105550.0	99503.0	96493.0	81299.0	99980.0	RLIM	0		78841.96440029133	74480.06582102575	81701.14453592883	78494.33854558044	81378.36551389695	74991.60633698986	86742.74826419473	92025.53885472576	98058.171515243	92494.89375775465	94729.63268190806	1.0	0.9446754198421587	1.0362646993563105	0.9955908524431742	1.0321706991054658	0.9511635955218888	1.100210388262145	1.1672151950387692	1.2437306992680748	1.1731683052459922	1.2015128415744805	16.348710867233326	7.527457005242182	10.0	0.9933103626524508	1.1964082858185592	0.2683933396219987	1.0862548744426084	0.9895950350447802	4.587003642731704
(ac)MEPAPARS(ph)PR	3	PML	P29590;P29590-5;P29590-9;P29590-4;P29590-14;P29590-10;P29590-11;P29590-12;H3BT57;P29590-2;P29590-3;P29590-8	105.13	106172.0	125273.0	41580.4	131065.0	138061.0	142812.0	157276.0	137470.0	106784.0	120480.9	117271.0	PML	0		100303.2657636778	103731.54508318634	118678.297651065	107100.50679252662	108846.91456320604	119243.11671006963	129252.03672192768	127139.39103704564	108516.097406897	137072.6336773964	111112.61006441324	1.0	1.0341791395664606	1.1831947519104729	1.06776689649232	1.0851781717622009	1.1888258652616115	1.2886124468415157	1.267549865590576	1.081880002417561	1.3665819615519803	1.1077666237329011	16.69604381885305	8.158584638463347	3.775256994328115	1.0727084264185085	1.2220853852016365	0.1880870978014807	1.1581384691721353	0.931218684725195	0.8196809910017789
(ac)MEPAPARS(ph)PRPQQDPARPQEPTMPPPETPSEGR	4	PML	P29590;P29590-5;P29590-9;P29590-4;P29590-14;P29590-10;P29590-11;P29590-12;H3BT57;P29590-2;P29590-3;P29590-8	71.59	40290.2	55148.5	3469.398	37280.6	51713.4	33114.6	42838.1	33689.0	39059.5	36757.5	25190.2	PML	0		38063.12999916863	45665.37972284608	9902.315718800435	30464.05335924512	40770.70303396971	27649.5540473299	35205.06418205968	31157.33574341333	39693.067375868006	41819.46957896979	23867.35740331865	1.0	1.199727392987479	0.2601550560612519	0.8003559707231251	1.0711337463540234	0.726413041910474	0.9249124857264398	0.8185699847619958	1.0428219480829604	1.0986870911531237	0.6270466302650348	15.298141346572123	10.060293767054606	10.0	1.0998651658949536	0.8189002790587503	-0.4255582655996709	0.842433373092349	0.332019864199382	5365.938386107846
(ac)MEQLS(ph)DEEIDHGAEEDS(ph)DKEDQDLDK	1	RAPH1	C9K0J5;Q70E73;C9J164;Q70E73-5;Q70E73-2;Q70E73-8;Q70E73-7;Q70E73-4;Q70E73-3;Q70E73-9;Q70E73-6;C9J0R8;C9JLG4	192.69	246400.0	266520.0	80962.0	260710.0	268010.0	280730.0	284380.0	255030.0	254610.0	207540.0	255630.0	RAPH1	0		232780.0614490656	220690.2636288011	231080.8057263886	213040.65254552744	211298.3505268312	234399.91145014332	233708.22123516485	235864.98069526264	258739.9194708008	236120.86557626	242205.80118499856	1.0	0.9480634305833368	0.9927001663626212	0.915201461926509	0.9077167056812776	1.0069587145522434	1.003987282159483	1.0132525063658515	1.1115209690217196	1.0143517623734513	1.0404920407583766	17.910642730469625	7.634360408704434	1.5181667482100138	0.956255919183934	1.0480227573479324	0.1321830159940888	1.0000281046544202	0.985039914018794	0.5596503679718744
(ac)MES(ph)QEPTESSQNGK	1	NUDT5	C9JYY9;A6NCQ0;A6NJU6;Q9UKK9;A6NFX8	77.744	49123.0	59018.0	16233.0	58564.0	56983.0	62109.0	57591.0	53271.0	54586.0	45831.0	55166.0	NUDT5	0		46407.69057858137	48869.49564327101	46332.0411965671	47855.90416814193	44925.241252454834	51858.882557108096	47329.24315758632	49267.78569822111	55471.416064699566	52142.50453033432	52269.002965894535	1.0	1.0530473512902156	0.998369895569654	1.0312063274751482	0.968055955647775	1.1174631167930305	1.0198577556330777	1.0616297661870673	1.1953065402117078	1.1235746463625955	1.1263004539600672	15.584111050049058	6.960308161896873	10.0	1.026856392223644	1.1483940426083878	0.1613833193956257	1.0699953527214792	0.9837663133420428	42.70873088676333
(ac)METMAS(ph)PGKDNYR	5	KPNA6	S4R3E5;O60684	135.91	2342380.0	2839520.0	786894.0	2588820.0	2755610.0	2554480.0	2703390.0	2442320.0	2078990.0	2129520.0	2767170.0	KPNA6	0		2212903.248121196	2351247.251160337	2245943.7704263804	2115468.9199605426	2172515.382617221	2132903.094792729	2221690.9353855173	2258784.298520383	2112712.4039927763	2422781.659737678	2621854.347553464	1.0	1.0625169686729858	1.0149308481214607	0.9559699104588611	0.9817489239358906	0.9638483275776342	1.0039711122805672	1.0207334190675263	0.9547242545676212	1.094843013039397	1.184802973098565	21.15954370991328	6.004359519380814	10.0	0.9953822959348528	1.1848021086217635	0.2513234810228252	1.029829112677797	0.9901983973285204	11.748850308500778
(ac)METPS(ph)QRR	2	LMNA	P02545;P02545-3;P02545-6;P02545-2;Q3BDU5	86.18	76275.7	91082.0	27327.0	93405.2	92900.0	103746.3	106586.0	94622.0	87758.6	73118.0	86348.0	LMNA	0		72059.50541018874	75419.89566200829	77996.40792081508	76326.58800638845	73242.10575703369	86624.59848708723	87594.15032200332	87511.33671861015	89182.09456372591	83187.26726994786	81813.50592935985	1.0	1.046633545882545	1.0823888878619323	1.0592160960848946	1.016411441351327	1.2021259096074657	1.2155807873421525	1.2144315482109405	1.2376173560458017	1.1544246216570024	1.1353603589651056	16.21893589436511	8.240299709043823	10.0	1.0408992905358458	1.1933445093916462	0.1971801069008328	1.1303396387827993	0.9891127092076764	4.486288041719787
(ac)METSSMLSS(ph)LNDECK	1	FAM83B	Q5T0W9	110.08	75259.0	69326.0	29131.0	84298.0	92528.0	77044.0	86166.0	85551.0	62114.0	65081.0	67645.0	FAM83B	0		71099.00423942867	57404.97229600135	83145.36389436298	68884.58796472281	72948.82197510023	64329.09478062503	70812.65416326479	79122.0051110082	63121.52451989056	74043.47139138757	64092.67856338933	1.0	0.8073948842193045	1.1694307787260665	0.9688544685204208	1.0260174914608118	0.9047819370858456	0.9959725163632448	1.1128426615450444	0.8877975886599812	1.0414136201126432	0.90145676791133	16.199576499348204	10.022878745280336	10.0	0.9036974421096522	1.000951981153932	0.1474594682669806	0.9921472773025948	0.9036623362719082	4591.594045155508
(ac)MEVAEPSS(ph)PTEEEEEEEEHSAEPRPR	2	BABAM1	M0QXG9;M0R3F4;M0R2A4;M0R2K3;M0R193;M0R0I0;J3KQS6;Q9NWV8-3;Q9NWV8;M0R3H9	230.85	20516.0	22987.0	6548.3	23930.0	26637.0	23560.0	23663.0	19808.0	18864.0	13458.0	22509.0	BABAM1	0		19381.963233315862	19034.245422614636	18690.082262519583	19554.534982986755	21000.53790150815	19671.79109381036	19446.647581010304	18319.46648477339	19169.98484308233	15311.335689145764	21326.958412053085	1.0	0.982059721891148	0.9643028437074423	1.0089037290801508	1.0835093250724002	1.014953483143354	1.0033373475594696	0.9451811596300967	0.9890631104970228	0.7899785746588841	1.1003507825973968	14.324461855977315	4.738460814068138	6.23867330689963	0.978129883894464	6.33578471884774	0.1699195351498977	0.9796887950962444	0.9481073549988582	13485590549.012123
(ac)MEVKPPPGRPQPDS(ph)GR	3	HNRNPA3	P51991	82.36	467778.0	582768.0	169090.0	508296.0	552362.0	563375.0	588521.0	527550.0	478793.0	430044.0	526094.0	HNRNPA3	0		441921.2320800363	482557.49495133286	482614.7259241993	415356.9541877242	435480.6891298889	470398.7821509089	483656.3614513699	487905.6211652972	486559.29564111086	489266.4619633669	498466.6070829735	1.0	1.091953633184877	1.092083138102749	0.9398891115340188	0.985426038663422	1.064440330094199	1.0944401996140682	1.1040556229190923	1.101009094654656	1.1071349970230802	1.1279535150116895	18.835464486539184	8.000090299160114	9.988124696104816	1.0218707574182857	1.1069190634817077	0.1153369970719233	1.0680699607230688	0.9821398968816952	0.3206198909729193
(ac)MEVS(ph)PLQPVNENMQVNK	1	TOP2A	P11388;P11388-2;P11388-3;P11388-4	98.803	20564.0	23460.0	7366.5	23475.0	21449.0	23430.0	28400.0	21974.0	22097.0	21937.0	24151.0	TOP2A	0		19427.30999853324	19425.91019335013	21025.37925673084	19182.72915694167	16910.332899705238	19563.245557214617	23339.59309050809	20322.695705594237	22455.4259477094	24958.000521087117	22882.730135034613	1.0	0.9999279465256272	1.0822589055467924	0.9874104628170328	0.8704412963494158	1.0069971374673925	1.201380587032905	1.046089021440879	1.1558690291864795	1.2846863782464708	1.1778640551245778	14.327833296750327	7.905913493461481	10.0	0.988001482938211	1.1731810827523774	0.2478406009696503	1.0854354340771235	0.9509306727801576	30.36730909254313
(ac)MHGHGGYDS(ph)DFS(ph)DDER	2	FRA10AC1	Q70Z53;Q70Z53-2;Q70Z53-4;Q70Z53-5;Q70Z53-3	88.637	8561.8	12747.6	4388.3	14118.6	16892.3	13336.6	16085.1	16092.0	11840.0	8603.5	13869.8	FRA10AC1	0		8088.540300789814	10555.572582299665	12525.03519884774	11537.093924396027	13317.84309019958	11135.603102789102	13219.003127469425	14882.716815073389	12032.051555454564	9788.31004618558	13141.438881491576	1.0	1.3050033986069098	1.548491412922146	1.4263505521842397	1.64650760148888	1.3767135587742272	1.634287848720818	1.8399756027203265	1.4875430062800925	1.2101454257735218	1.6246984490153762	13.063698419849077	10.543899077630227	6.034051738384385	0.9999957224191512	1.5327488297010372	0.2320754802848698	1.5288765139460387	0.8168049538908233	853.9447061627346
(ac)MHRDS(ph)CPLDCK	2	SRSF3	P84103;P84103-2;A0A087X2D0	75.764	1198280.0	1331550.0	406180.0	1348670.0	1388370.0	1293190.0	1336380.0	1290470.0	1071100.0	936730.0	1185520.0	SRSF3	0		1132044.2046801387	1102581.8720356082	1159314.266815847	1102073.3261807242	1094587.1083949725	1079769.2497709924	1098259.345573704	1193493.6346226537	1088473.8531290025	1065729.490272961	1123263.3940493655	1.0	0.9739742206861478	1.0240892202115142	0.9735249927736852	0.9669119844169426	0.9538225144450816	0.9701558835187176	1.0542818290032034	0.9615117931163762	0.9414203843515856	0.992243403045154	20.192533628879996	6.699556529271209	10.0	0.9895822351832816	0.9649633444394972	-0.0363454610081551	0.9820062592408856	0.9903618265635716	26.18225380252019
(ac)MHS(ph)EAEESK	1	TNFAIP8	J3KQT8;O95379	99.568	85160.0	83087.0	29415.0	88314.0	92641.0	89563.0	86370.0	85668.0	71897.0	79345.0	69469.0	TNFAIP8	0		80452.71928978252	68799.68457949195	83955.95341569783	72166.28510185926	73037.91086584883	74782.0299547936	70980.30476152056	79230.21278360103	73063.210361699	90271.80340728708	65820.89270633587	1.0	0.8551567328840991	1.0435440114000003	0.8970024349571534	0.9078364474266396	0.929515255854017	0.8822611017765194	0.984804658972705	0.9081509115749432	1.1220478835791392	0.8181313607220125	16.377888329339655	4.876341412971933	6.325183859318469	0.9530291933636792	0.001	-0.2202460223767753	0.9512202621487484	0.9337650887821204	2574927054.4310403
(ac)MKS(ph)PDEVLR	1	PHLDA2	Q53GA4	61.999	88105.0	103080.0	33767.0	103830.0	105730.0	79639.0	73820.0	64355.0	85053.0	71066.0	97300.0	PHLDA2	0		83234.93228072216	85354.76652730312	96377.3815736144	84845.27234782757	83357.2426446844	66495.83068420894	60666.50570215871	59518.84418556101	86432.60818801314	80852.68108818783	92190.37067363127	1.0	1.0254680839942478	1.1578958369133692	1.0193469258997447	1.001469459523914	0.7988933115238429	0.7288587140018558	0.7150704944989308	1.0384174747269133	0.971379189875474	1.1075923070701323	16.426936274637438	8.488709667263723	9.999996054845782	1.0506789957243583	0.8933687076439936	-0.2339943364658216	0.9513087310313294	0.8370705399489402	202.57637938978053
(ac)MNHS(ph)PLK	3	PKP1	Q13835-2;Q13835	76.221	2399920.0	2467410.0	785187.0	2613570.0	2521390.0	2412640.0	2497350.0	2324780.0	1910930.0	1837740.0	2436600.0	PKP1	0		2267262.682925496	2043123.830783209	2241071.670733008	2135693.5225860714	1987856.975616009	2014471.564710126	2052363.8311471967	2150077.20590022	1941926.37490412	2090819.8877523176	2308643.9587191115	1.0	0.9011412070466068	0.9884481792119946	0.9419700410851126	0.8767651805793568	0.8885038244050364	0.9052166061759506	0.9483141155597956	0.8565070071185633	0.9221780535171558	1.0182516459628848	21.19455488452176	5.5	10.0	0.9229044214699572	1.0182516459628848	0.1418396442633429	0.9315364512236016	0.9787920546792268	415649649.3669841
(ac)MNTAPSRPS(ph)PTR	7	NCOA5	Q9HCD5	115.12	278238.0	319233.4	38462.7	389230.3	316288.7	287217.0	407023.3	312239.0	275968.1	300303.7	309150.4	NCOA5	0		262858.1929280243	264339.2736196856	109779.79430365303	318061.74332588515	249361.1454806752	239816.3337262701	334498.52818154264	288774.83318553946	280444.460038922	341659.2925689192	292915.6214789451	1.0	1.0056345236005897	0.417638853409119	1.2100126679824534	0.948652742008902	0.9123411032196228	1.2725436649149258	1.0985955201503332	1.066904009781857	1.2997855945181522	1.114348456162259	18.085959942008312	9.230807420424572	10.0	0.8079486157892593	1.1154694513079824	0.4653155559383926	1.0435252947014333	0.643045952495479	15.154203612734364
(ac)MNTAPSRPS(ph)PTRR	1	NCOA5	Q9HCD5	40.493	6311.0	8443.8	3721.0	6964.5	7503.7	6207.1	9708.3	8468.7	9380.6	6019.9	7312.9	NCOA5	0		5962.154901806225	6991.837190563078	10620.435242556903	5691.080605474768	5915.896544338579	5182.715386179552	7978.442661992246	7832.293306724579	9532.75868421428	6848.915865291166	6928.869082211693	1.0	1.1727030420569773	1.7813081708661178	0.95453417417093	0.992241335854318	0.8692688250366419	1.3381810424910614	1.3136682014671908	1.598878063588443	1.1487316210480036	1.1621417417572637	12.623652908052923	7.712488756572199	10.0	1.1284184043828356	1.312643016424887	0.2181725158994445	1.2188978829111252	0.4281966705454081	24.620754673531454
(ac)MS(ph)GDEMIFDPTMSK	1	EIF2S2	P20042	66.289	32034.0	36080.0	9993.4	32821.0	40474.0	35207.0	36210.0	31195.0	29404.0	28816.0	36331.0	EIF2S2	0		30263.297436929268	29875.824372381616	28523.0469102306	26819.86597060629	31909.590833263544	29396.636207121435	29757.98119039781	28850.755098571597	29880.94965680625	32784.32525029159	34423.10747115821	1.0	0.987196601250899	0.942496334699632	0.8862175718459193	1.0543990092211617	0.9713626305390544	0.9833026705835816	0.9533249031668968	0.9873659576944692	1.083303143638472	1.137453958640768	14.967316334385668	6.117988095167741	2.6702643551963443	0.9724518784585572	1.1374775122030951	0.2259229648777805	1.0058627952159682	0.9834365265353104	0.2695463872314286
(ac)MS(ph)PTPPLFSLPEAR	3	THOC1	A0A087WWS1;Q96FV9;J3KRD7;J3QQZ3;J3KT14;Q96FV9-2	85.288	3469.398	3814.44	3469.398	3469.398	3469.398	3962.31	3469.398	3690.23	3469.398	3469.398	3469.398	THOC1	0		3277.6245114905264	3158.523822588339	9902.315718800435	2835.038218174019	2735.263888366429	3308.39280852783	2851.2090700360063	3412.916236172525	3525.673615066802	3947.1776948469983	3287.2054227580143	1.0	0.9636624974933368	3.0211867418264085	0.864967359206367	0.8345263097640633	1.009387377025476	0.8699010701318547	1.041277371525536	1.0756795364162912	1.2042800146902697	1.0029231265612946	11.760469636871882	9.209769972400188	10.0	1.661109704847829	0.987452975518806	-0.7503634056024431	1.147620272682016	0.0	27.7579850242697
(ac)MT(ph)TS(ph)QKHR	1	BANF1	E9PJJ8;O75531	68.536	45968.0	53805.0	19190.0	47351.0	57199.0	54340.0	60981.0	48197.0	46208.0	44599.0	50367.0	BANF1	0		43427.08548981598	44552.90272605298	54771.87645919562	38693.13773419999	45095.53506131937	45372.034297014216	50115.201628601215	44575.08714492244	46957.52012453074	50740.84265122688	47722.01849659591	1.0	1.025924310221118	1.26123767785522	0.8909908942259976	1.0384195612642404	1.0447865378314265	1.1540079437371789	1.0264351531344575	1.0812956843613803	1.168414644430284	1.0988998676364576	15.488342277532524	7.856641110162148	10.0	1.0431969432850168	1.1058080739943343	0.0840894632093511	1.075581780647383	0.9196811489028662	56.31081555589317
(ac)MTTS(ph)QKHR	3	BANF1	E9PJJ8;O75531	100.88	80751.6	128689.5	19063.45	121089.0	125765.0	137227.0	120618.9	85644.9	138866.0	129737.0	289139.0	BANF1	0		76287.99679427911	106560.55711113098	54410.67891016427	98948.56191203013	99152.7818141372	114579.83346478415	99126.621303686	79208.84870465306	141118.4857516683	147603.41494298575	273955.1036608741	1.0	1.3968194419691726	0.713227259812445	1.2970397188283536	1.2997166786475738	1.5019378969114128	1.299373760868231	1.038287175350146	1.849812443394121	1.9348183350654533	3.591064324308201	16.301203224980743	3.0	0.4895539205684012	1.1377481669655165	26.934812833609524	1.650039612790255	1.5503482319567337	0.6205975193454989	23.144527727984343
(ac)MVADPPRDS(ph)K	3	SLC1A5	Q15758	80.469	1450760.0	1580130.0	523709.0	1459740.0	1642410.0	1554240.0	1603890.0	1449240.0	1280080.0	1179170.0	1282120.0	SLC1A5	0		1370568.1897234025	1308417.0278694946	1494764.1817909786	1192834.8055188088	1294871.549154033	1297737.0369118748	1318103.5197864445	1340332.3711830073	1300843.6279650552	1341556.5243401693	1214790.5246462096	1.0	0.9546529955095115	1.09061642682123	0.870321385293159	0.9447698836606986	0.9468606134611764	0.9617204964113856	0.9779392088864276	0.94912725811007	0.9788323809054056	0.8863408137988154	20.468377442658443	9.259519230513018	10.0	1.015031113640483	0.9395089071535389	-0.1115452063583413	0.956784625586256	0.9781876584121107	10.638805422259544
(ac)S(ph)AADEVDGLGVAR	1	IQGAP1	P46940;H0YLE8;A0A0J9YXZ5	65.5	7427.0	8334.2	3469.398	9376.4	8831.6	10672.0	6786.3	7765.5	9765.0	7090.0	9589.8	IQGAP1	0		7016.4671931096245	6901.083577724582	9902.315718800435	7661.978345778393	6962.809270224104	8910.753588843127	5577.094386975881	7181.937448884682	9923.393871538326	8066.382080252888	9086.19955484058	1.0	0.9835553117816396	1.4112965180717727	1.0919994542699036	0.9923525726824156	1.2699772326440502	0.7948579012031511	1.0235831296891909	1.4143006157405522	1.1496358292923126	1.2949821191729498	12.85856386297237	6.782697548299532	10.0	1.0708542373488246	1.286270765723041	0.2644322518293051	1.1403872716063816	0.74450932929151	9.785374578284465
(ac)S(ph)DAAVDTSSEITTK	3	PTMA	B8ZZQ6;P06454-2;P06454	75.819	185307.0	223398.0	68934.8	238150.0	230887.0	215781.0	236432.0	215607.0	209143.0	177923.0	202046.0	PTMA	0		175064.0212944076	184983.3540227633	196752.9103355579	194605.62081898423	182030.6789227581	180169.72640125192	194303.75611179607	199404.54414289905	212535.41878905677	202425.232562036	191435.7207926462	1.0	1.0566611726099573	1.123891184954993	1.111625446394341	1.0397949137512077	1.0291647882248631	1.1099011360251616	1.1390378369497045	1.2140439664163374	1.156292601217098	1.0935183561829993	17.499557854855098	7.531427161698222	9.999891043677676	1.0601896845125642	1.1507235867861836	0.1182189193568342	1.1016861557986344	0.9825379762154164	23.21220670601262
(ac)S(ph)DKPDMAEIEK	2	TMSB4X	P62328	130.66	1010550.0	1276330.0	455709.0	929060.0	1185090.0	990160.0	1278530.0	917930.0	937070.0	1002460.0	951940.0	TMSB4X	0		954691.1164665316	1056857.2871729983	1300679.3668235324	759186.6390009887	934321.7127190868	826749.6039663525	1050717.2519016662	848949.3068642998	952269.8100565714	1140511.3371185197	901949.6552832118	1.0	1.1070148961735398	1.3624085784285498	0.7952170350247554	0.9786638804990296	0.8659864847452319	1.1005834596958888	0.8892397679433746	0.9974637803073712	1.1946391010107429	0.9447554708809646	19.94670927448316	9.257965153619384	10.0	1.1563051300431113	0.97087350196464	-0.2521669118265749	1.0133431989285144	0.8173696724073973	13.021717126941589
(ac)S(ph)DKPDMAEIEKFDK	3	TMSB4X	P62328	114.86	1444134.0	1744462.0	573464.0	1510814.0	1800957.0	1538580.0	1958794.0	1261759.0	1477737.0	1531921.0	2203195.0	TMSB4X	0		1364308.446674858	1444491.1401411735	1636774.328389587	1234570.2137812865	1419869.5700524228	1284661.474580423	1609769.5390186156	1166940.2116498994	1501706.7372806363	1742885.7690780086	2087496.029972155	1.0	1.05877167561466	1.199709884065288	0.9049054975729468	1.040724752172414	0.9416209931936188	1.1799161274285184	0.8553345942363755	1.100709110861734	1.2774866074646338	1.5300763072015542	20.461773184240496	6.004259492456511	2.0781105772785704	1.0260221157343068	1.5331792953557726	0.5755848277466232	1.118398113257414	0.9004477356098007	0.2422050136371377
(ac)S(ph)DNDDIEVES(ph)DADKR	1	MAX	A0A494C130;Q6V3B1;G3V563;G3V2R5;P61244-2	118.72	167980.0	166560.0	51623.0	171570.0	171310.0	181740.0	185280.0	181330.0	151840.0	141560.0	161280.0	MAX	0		158694.78377521955	137918.99410930922	147341.77063330158	140199.3968671558	135060.33516940218	151746.66016082733	152266.19041582182	167703.39548081378	154302.93143414022	161054.5905896473	152810.5136921197	1.0	0.8690833487297362	0.9284600736593916	0.8834530885762368	0.8510697828651131	0.9562170636671098	0.9594908338732584	1.0567669049434814	0.9723251625756012	1.0148700969136468	0.962920834931572	17.35792994780723	8.012816689040765	10.0	0.9064136380823866	0.9932743172039192	0.1320226402031492	0.9537974963469564	0.9776653793167625	53.99456471883232
(ac)S(ph)DNDDIEVESDADKR	1	MAX	A0A494C130;Q6V3B1;G3V563;G3V2R5;P61244-2	117.45	1988800.0	2206500.0	617540.0	2234200.0	2408300.0	2064100.0	2176000.0	1780100.0	1821100.0	1496300.0	1954400.0	MAX	0		1878867.6388388893	1827078.893504988	1762575.538749958	1825689.179230633	1898697.1291137189	1723452.6314403196	1788273.0480614663	1646328.8716450504	1850639.2810505328	1702359.309828264	1851766.2943940896	1.0	0.9724361928092464	0.9381052195029564	0.9716965375798796	1.010553958067575	0.9172826205604276	0.9517823454379102	0.8762346200514984	0.9849758667375836	0.9060560066276384	0.9855757032136933	20.92346677082721	8.250915670787803	10.0	0.9785507142571264	0.936983313606622	-0.0626232660528794	0.9540830189842364	0.9862606817072384	15.282376121737258
(ac)S(ph)DNGELEDKPPAPPVR	1	PAK2	Q13177	98.156	153720.0	171690.0	54780.0	161710.0	171400.0	163320.0	189320.0	172620.0	152850.0	140730.0	174160.0	PAK2	0		145223.01560856478	142166.8593817684	156352.44358701102	132142.24204340932	135131.29092309566	136366.59259087892	155586.32971461245	159647.9354100153	155329.31421040793	160110.2891613524	165014.1311050319	1.0	0.9789554278707862	1.0766368053425126	0.909926305342581	0.9305087789068476	0.9390150178291468	1.0713613752105315	1.0993294330172263	1.069591576510735	1.1025131828477857	1.1362808464865672	17.229945355950164	7.573831316124488	10.0	0.9725064374589978	1.1019303918153145	0.1802533876416443	1.0328219797952516	0.9798983270689348	38.95702346752744
(ac)S(ph)DQDHSMDEMTAVVK	2	SP1	P08047;P08047-3;H3BUU5	110.86	239780.0	267720.0	70135.0	268670.0	292720.0	287870.0	268960.0	245770.0	239373.0	236440.0	270430.0	SP1	0		226525.986746173	221683.91632411312	200178.50731973333	219545.2116121624	230779.64690203345	240361.56630624743	221035.80836700893	227300.85207808772	243255.7666371474	269000.7586819454	256228.5913799598	1.0	0.9786246580729586	0.8836889320960665	0.9691833363832436	1.0187778021275182	1.061077228969661	0.975763582545097	1.0034206465361657	1.0738536895094533	1.1875050741236424	1.13112228340967	17.871351803313498	6.525575725655478	5.329761231051351	0.986234600700184	1.159361020783975	0.2333271108411628	1.034057027415512	0.9807872637203812	0.1141373602748247
(ac)S(ph)DQEAKPSTEDLGDK	1	SUMO1	B8ZZN6;P63165;B8ZZJ0;B9A032	119.74	919390.0	971440.0	395140.0	954080.0	1007100.0	883220.0	1059800.0	967580.0	827510.0	772590.0	713270.0	SUMO1	0		868570.0515245792	804394.9786115953	1127804.0262681907	779631.8736551609	793994.8838310941	737458.3756313748	870961.2942718471	894868.2038235585	840932.684345794	878985.3499834384	675813.21367298	1.0	0.926114108124798	1.298460641474553	0.8976039091915415	0.914140295808513	0.8490488180394116	1.0027530798961704	1.0302775259782662	0.9681806123406236	1.011991316578988	0.77807565721008	19.81031744880464	9.220752017451838	10.0	1.074761638951873	0.9314518736842754	-0.2064635988866692	0.965239954922386	0.8636992314645142	23.05445228644512
(ac)S(ph)DQEAKPSTEDLGDKK	2	SUMO1	B8ZZN6;P63165;B8ZZJ0;B9A032	115.8	1154000.0	1151740.0	412353.0	1165200.0	1215150.0	1126140.0	1479220.0	1096180.0	1100650.0	855330.0	1172550.0	SUMO1	0		1090211.8137671335	953691.2960822273	1176933.172151051	952149.7769400832	958020.9344527394	940288.2352454824	1215647.6370190629	1013804.158485404	1118503.1709891085	973119.6875462212	1110974.5029122946	1.0	0.874776152706352	1.0795454216224818	0.8733621897289949	0.8787475262649924	0.8624821556431286	1.115056378648564	0.9299148529516392	1.025950330811603	0.8925969020494184	1.0190446378244766	20.13821179330757	7.774278898368525	10.0	0.9282105634244824	0.9964081909992686	0.102284765264766	0.9624679222812575	0.925517025910516	13.08155886749898
(ac)S(ph)DSGEQNYGERES(ph)R	1	TRA2B	P62995	83.758	4384.4	4688.1	3469.398	6194.2	6160.9	4853.9	4224.8	3469.398	3469.398	3469.398	5161.7	TRA2B	0		4142.049112894821	3881.9526674102617	9902.315718800435	5061.625599315357	4857.236699230453	4052.8398467846378	3472.0110172105133	3208.679340839049	3525.673615066802	3947.1776948469983	4890.637577657576	1.0	0.9372058518874536	2.3906804214303112	1.2220100393203348	1.1726651632664489	0.9784625281645114	0.8382351156584845	0.7746598974043907	0.8511906833964984	0.9529528953577208	1.1807290170539717	12.098163709714951	8.533155821537461	2.305559357973161	1.401012767543338	0.9247953989995678	-0.5992512930229053	1.096362253420483	0.0	0.7686720971681007
(ac)S(ph)EAS(ph)SEDLVPPLEAGAAPYREEEEAAKK	1	TNFAIP2	Q03169;H0YKI8;H0YL88;H0YKY9	85.658	90295.0	105000.0	23602.0	114410.0	118090.0	113530.0	122490.0	111630.0	102160.0	94373.0	130120.0	TNFAIP2	0		85303.87844376365	86944.61083980238	67364.55592443635	93490.779247953	93101.83281860183	94793.6520747152	100664.32245268776	103241.21787637584	103817.09348861796	107369.34782224336	123286.85541678195	1.0	1.0192339718424452	0.7897009743683138	1.0959733713583322	1.0914138315525592	1.1112466842548978	1.1800673578874898	1.2102757783098612	1.217026650869797	1.2586690052202762	1.4452667061094824	16.462358481597548	6.292394841870224	0.3331803151783216	0.9576177479208844	1.5900966207807787	0.5320031168887622	1.147023434900833	0.9440543009136289	2.474930364143088
(ac)S(ph)EEKPK	1	SUMO3	A8MUA9;A8MU27;P55854;P55854-2	51.688	769840.0	1161300.0	339320.0	1012600.0	1099600.0	1039700.0	1186600.0	1026200.0	900380.0	814000.0	981400.0	SUMO3	0		727286.5361442734	961607.3958882143	968483.2266875582	827451.8229741908	866921.6306828242	868113.803065986	975167.646521017	949083.0223482662	914984.6773226496	926098.0272673984	929862.5876577756	1.0	1.3221850647561808	1.331639152598637	1.1377246543858024	1.1919946095507687	1.1936338154536883	1.3408300553601489	1.3049643781113454	1.2580800439032769	1.2733606099421677	1.2785367821979272	19.554199108306264	11.030072625709218	0.01	1.00032584828199	1.5071431809948228	0.0183696537776517	1.263262966260999	0.9661934782267528	21528.141978182943
(ac)S(ph)EKS(ph)VEAAAELSAK	1	PTMS	P20962;F5H7R9;F5GXR3	88.441	209560.0	235580.0	64265.0	251830.0	269690.0	237580.0	271250.0	242310.0	224520.0	197980.0	283910.0	PTMS	0		197976.419144749	195070.58496800612	183424.4210865142	205784.3102701861	212622.8579291109	198371.1429570231	222917.7685140958	224100.86449542837	228161.8425025892	225244.33346240697	269000.7002872628	1.0	0.9853223217729872	0.9264963063727544	1.039438490498853	1.073980723803542	1.001993792058566	1.1259814147416776	1.1319573586770384	1.1524697915450743	1.137733142338135	1.3587512161768365	17.67700384155642	3.0	0.2687938619111603	0.9783263256184616	2.6023603955098125	0.4351600457716666	1.0948189948259983	0.9822846044540696	13.665341057726364
(ac)S(ph)ES(ph)SSKSSQPLASK	1	HMGA1	P17096;P17096-3;A0A669KAX1;A0A1W2PRV2;P17096-2	82.171	759970.0	799550.0	197770.0	920850.0	875000.0	909090.0	961060.0	849490.0	783320.0	693170.0	1207900.0	HMGA1	0		717962.1075464542	662062.5104472752	564472.850825175	752477.7910189455	689847.6053541934	759058.9374139244	789815.1174494253	785652.4426570145	796025.8973326569	788628.218133836	1144468.126790126	1.0	0.9221412989465296	0.7862153794636745	1.04807451968523	0.9608412451064604	1.057240945497686	1.1000791116240378	1.0942812084357538	1.1087296794157786	1.0984259612653855	1.594050876446952	19.535582943380565	3.0	0.4508697710540306	0.9621458532267354	6.45775138689363	0.7071906341956807	1.0749814612904218	0.9378234634866884	26.62600431614887
(ac)S(ph)ESEGGKGER	1		O60840-4	45.081	22561.0	26406.0	7827.7	30024.0	31390.0	27797.0	31614.0	29823.0	29101.0	22776.0	30386.0		0		21313.92437643007	21865.32756034114	22341.730972362977	24534.281585006043	24747.79009379212	23209.54062116496	25980.91182969447	27581.858288337917	29573.034823925933	25912.54136245979	28790.30424757408	1.0	1.025870561149257	1.04822230659078	1.151091706609281	1.1611090316694277	1.088937926740096	1.2189642494192845	1.2940769518183717	1.387498346228026	1.21575646534221	1.3507744392399057	14.461543395117149	8.051916326131687	0.4418965403436827	1.0029167442554654	1.3516224445554694	0.3773644629289112	1.193501059560798	0.9725066233687194	0.7646753511996184
(ac)S(ph)ESS(ph)GSALQPGRPSR	1	TMC7	H3BNW8;Q7Z402	78.326	7877.3	4742.2	3469.398	6800.9	7814.6	5454.5	8040.0	6616.4	5860.9	4683.1	4745.2	TMC7	0		7441.876534304896	3926.74984309058	9902.315718800435	5557.393939230864	6161.009253486714	4554.3202258569	6607.405931256518	6119.190127718834	5955.967142007061	5328.021709454488	4496.009731968291	1.0	0.5276558707994415	1.3306208015080103	0.7467731980788564	0.8278838307900226	0.6119854588910206	0.8878682548411397	0.8222643978989895	0.8003313565539252	0.7159513712561408	0.6041500031938165	12.943485505193882	9.177790578316932	10.0	0.9526925997284692	0.7517718506717952	-0.3417158863066001	0.8007057734533712	0.5041228721505036	60.86764965932904
(ac)S(ph)ETAPAAPAAAPPAEK	2	HIST1H1C	P16403	88.101	1180690.0	805450.0	194452.0	1375120.0	1440730.0	1319130.0	1276840.0	1186990.0	737250.0	520280.0	1351650.0	HIST1H1C	0		1115426.5046765313	666947.9695325599	555002.6535301461	1123687.093431039	1135867.589099367	1101428.2591501714	1049328.3817494498	1097789.959751675	749208.6156468651	591929.0929074717	1280669.2139878075	1.0	0.597930896151667	0.4975698992297968	1.00740576695988	1.018325801240274	0.9874503201531692	0.9407418394219978	0.9841885190544484	0.6716790505745892	0.5306751188229372	1.1481430722853372	20.171198792170813	9.24550771139298	10.0	0.6986075435830619	0.9110843903847086	0.3831024706571042	0.8619412203109339	0.4927520770220466	19.282017125713956
(ac)S(ph)ETAPAETATPAPVEK	2	HIST1H1B	P16401	88.021	2072450.0	1657560.0	519090.0	2212400.0	2367210.0	2241300.0	2351250.0	2138890.0	1486230.0	1046140.0	2281210.0	HIST1H1B	0		1957893.8244728723	1372532.4680345014	1481580.68531547	1807875.185806932	1866301.8855662823	1871408.547476958	1932296.417396378	1978156.4857439932	1510337.4985864211	1190206.6219232369	2161414.136530261	1.0	0.70102497432619	0.7567216703971977	0.923377541319775	0.9532191491889253	0.9558273917028166	0.9869260494330504	1.0103492135364267	0.7714092969229586	0.6079015149065493	1.1039485949204535	20.982905864954876	4.962724222345434	6.945377605903508	0.8666910347879017	1.5345884939052763	0.3490832412601877	0.8700096813683278	0.789359772968985	6069349271.901656
(ac)S(ph)ETAPAETATPAPVEKS(ph)PAKK	1	HIST1H1B	P16401	203.25	1550400.0	1532300.0	402340.0	1972000.0	1840000.0	1825200.0	2000400.0	1740800.0	1355200.0	1066900.0	1742600.0	HIST1H1B	0		1464700.51652042	1268811.6875221825	1148354.1831470956	1611430.964749262	1450650.96440196	1523979.3338040188	1643962.0428962118	1609982.1918766915	1377182.1172256756	1213825.5347562493	1651088.7968743048	1.0	0.866260148891327	0.7840197843823768	1.1001777814466938	0.9904079011647812	1.0404716299441357	1.1223878358435009	1.0991886557815973	0.9402482635135166	0.8287192644950002	1.127253508994913	20.56420904518981	9.253556758480697	10.0	0.883461562530343	1.031110027993556	0.2229590156825015	0.9971760141986956	0.8972305230524444	12.427646056843743
(ac)S(ph)ETAPLAPTIPAPAEK	2	HIST1H1D	P16402	63.966	381630.0	326290.0	85944.0	417750.0	438230.0	426220.0	433530.0	389900.0	284350.0	177682.0	428600.0	HIST1H1D	0		360535.125206197	270182.44829446776	245300.37261120943	341366.77764909004	345499.3326792775	355879.0662140854	356282.1757932386	360599.7567858008	288962.319239316	202151.04383406116	406092.42415948986	1.0	0.7493928591283449	0.6803785691364119	0.9468336197585624	0.9582959010767116	0.9870856993768674	0.9882037862177062	1.000179265694478	0.8014817393285962	0.5606972239346917	1.1263602233686325	18.541815060743613	4.8199825403078265	6.777047304224879	0.8672572251699281	5.427345746649981	0.3772147853579801	0.870353197231738	0.7462787379213445	31649454579.18378
(ac)S(ph)ETAPLAPTIPAPAEKT(ph)PVK	1	HIST1H1D	P16402	121.25	222940.0	209690.0	59218.0	235500.0	257650.0	225240.0	252030.0	197620.0	186150.0	128610.0	186190.0	HIST1H1D	0		210616.8299490856	173632.52806664928	169019.33195209235	192440.1583156449	203130.55487943735	188067.66663709	207122.4523450969	182769.23297258263	189169.45921012363	146321.21288312055	176412.38556755788	1.0	0.8244000638914901	0.8024967994863041	0.9136979146546138	0.9644554755122944	0.8929375049589028	0.9834088396220122	0.8677807609997985	0.8981687705386762	0.694727068670116	0.837598712364077	17.76629596328367	6.4018351062131496	10.0	0.9061627943241682	0.7661481107903294	-0.242146938082747	0.8706238104326984	0.946003697696149	87.29395213708324
(ac)S(ph)FEGGDGAGPAMLATGTAR	1	AKT1S1	Q96B36-3	111.12	3469.398	3469.398	3469.398	3469.398	3469.398	3469.398	3469.398	3469.398	3469.398	3469.398	3469.398	AKT1S1	0		3277.6245114905264	2872.813894841796	9902.315718800435	2835.038218174019	2735.263888366429	2896.828212108805	2851.2090700360063	3208.679340839049	3525.673615066802	3947.1776948469983	3287.2054227580143	1.0	0.8764926808334614	3.0211867418264085	0.864967359206367	0.8345263097640633	0.8838194253042883	0.8699010701318547	0.978964896555486	1.0756795364162912	1.2042800146902697	1.0029231265612946	11.760469636871882	9.20496071176621	10.0	1.6320918333925245	0.9638749282569932	-0.7598043755372339	1.12333073929208	0.0	31.147850005325605
(ac)S(ph)GDEMIFDPTMSK	8	EIF2S2	P20042	128.01	3604730.0	4142340.0	1126916.0	4015460.0	4302660.0	4043340.0	4315690.0	3884780.0	3505110.0	3172091.0	3864600.0	EIF2S2	0		3405475.937123744	3430039.4215823538	3216430.637409636	3281255.8730791504	3392205.368746592	3376050.076453618	3546705.93326672	3592846.1738044275	3561964.8840827127	3608927.785519244	3661653.715368086	1.0	1.0072129373139416	0.944487847453776	0.963523435097442	0.996103167773853	0.9913592516249052	1.0414714415108328	1.0550202791445755	1.045952151725124	1.0597425593813872	1.0752252498547117	21.78145977268797	7.709130934828068	2.591236435458067	0.9818120829901308	1.0594722537721404	0.1098269630013712	1.0199066313860214	0.9967150583492076	0.2365026656087287
(ac)S(ph)GEDEQQEQTIAEDLVVTK	2	PA2G4	Q9UQ80;F8VR77	171.99	448252.0	529710.0	147372.1	469043.0	515092.0	489998.0	520991.0	475578.0	424261.0	359367.0	500314.0	PA2G4	0		423474.5458793283	438623.1410281116	420627.7464685895	383281.1430014648	406097.1231281169	409131.5064679493	428159.0825287637	439839.2180884274	431142.7554872214	408856.3510626578	474040.42254066985	1.0	1.035772150407123	0.99327751942014	0.9050866143692214	0.9589646581587852	0.9661301026214074	1.0110621445728414	1.038643815474478	1.0181078406778157	0.9654803459643214	1.1194071217582713	18.77395049452688	4.757399565044444	5.407234572644422	0.989249397118558	3.788650693401365	0.1783731396385816	0.9911881790669536	0.9848717926806176	207192125.8890296
(ac)S(ph)GRGKQGGKAR	2	HIST1H2AB;HIST1H2AD;HIST3H2A;HIST1H2AJ;HIST1H2AH;HIST1H2AC;HIST2H2AA3;HIST1H2AG;HIST2H2AC;HIST1H2AA;HIST2H2AB	A0A0U1RRH7;P04908;P20671;Q7L7L0;A0A0U1RR32;A0A3B3IS11;Q99878;Q96KK5;Q93077;Q6FI13;P0C0S8;Q16777;Q96QV6;Q8IUE6	51.092	153328.0	185265.0	97025.0	262793.0	222763.0	231867.0	238485.0	223296.0	165758.0	91065.0	186722.0	HIST1H2AB;HIST1H2AD;HIST3H2A;HIST1H2AJ;HIST1H2AH;HIST1H2AC;HIST2H2AA3;HIST1H2AG;HIST2H2AC;HIST1H2AA;HIST2H2AB	0		144852.6836926232	153407.55549748556	276927.6348855369	214742.78778871847	175625.73955601847	193600.984106474	195990.94571090923	206515.73042124195	168446.6893352225	103605.79465983484	176916.44802591758	1.0	1.0590591184559326	1.911788085840206	1.4824909163878648	1.2124438089714349	1.3365370883793528	1.3530363450276228	1.4256948863955292	1.1628827650350315	0.7152493969644768	1.2213542995263629	17.226261653315504	6.520627634611929	10.0	1.3476317082382867	0.9683025437137672	-0.4768964894283646	1.2431900869763373	0.4506738475091493	10.769538049797852
(ac)S(ph)KGPAVGIDLGTTYSCVGVFQHGK	1	HSPA8	P11142;E9PKE3;E9PNE6;P11142-2;E9PLF4;E9PQQ4;E9PQK7;E9PK54;E9PN25;E9PPY6;E9PI65	78.975	41224.0	49665.0	13589.0	42629.0	52199.0	54427.0	48147.0	43663.0	40575.0	37803.0	51856.0	HSPA8	0		38945.31352750117	41124.8009272265	38785.56692047988	34834.528699947456	41153.54874500974	45444.67630996674	39568.00663833424	40381.80861897524	41233.14965055476	43008.94806485191	49132.82488850794	1.0	1.0559627642536833	0.9958981815126872	0.8944472529499372	1.0567009228452924	1.1668843358489347	1.0159889099465933	1.0368849281559818	1.0587448377181	1.1043420676144051	1.2615850390782672	15.33119687715303	3.0	0.4372504408132464	1.0147811380775038	3.079496669562196	0.3084177739302577	1.0611225039309458	0.9629319160661272	48.812558456855164
(ac)S(ph)KNTVSSAR	1	ARPC5	B1ALC0;O15511;O15511-2	71.692	64589.0	75102.0	27100.0	68952.0	73506.0	74120.0	79586.0	74925.0	64566.0	60286.0	76343.0	ARPC5	0		61018.79622132183	62187.7539361032	77348.50714143831	56344.517181232826	57951.92923333173	61887.655172887295	65405.10055285838	69294.52879501457	65613.29735890869	68588.139645998	72333.91026040105	1.0	1.0191573381838186	1.2676177166931784	0.9233960790846336	0.949738979168546	1.014239201776679	1.0718844782782495	1.1356259560361657	1.075296489313262	1.1240493732000438	1.1854365333271748	15.979000863404655	7.509570752942484	9.995196456916725	1.0290247219063462	1.130102273512477	0.1351756986829493	1.0749538974303516	0.9236578416512672	94.0675111824189
(ac)S(ph)KS(ph)ESPKEPEQLR	1	HNRNPA1	F8W6I7;P09651-2;P09651;P09651-3;F8VTQ5;F8W646	50.897	5524200.0	6197200.0	2340300.0	6739500.0	6584900.0	6448400.0	7927600.0	6849700.0	6085900.0	5177700.0	5375300.0	HNRNPA1	0		5218845.841951818	5131553.736156412	6679657.242181112	5507220.581606319	5191517.138853513	5384192.60141455	6515033.738884218	6334958.076572716	6184616.770383527	5890734.343713031	5093020.549660534	1.0	0.983273676127065	1.2799108163890427	1.0552564203633672	0.9947634584492564	1.0316826295449442	1.248366772306812	1.2138618898548417	1.185054503941913	1.1287427377831745	0.975890207125906	22.39733412168352	10.086356508270214	10.0	0.9916343848097338	1.123725415723991	0.1804010627870381	1.1132850417129063	0.9057689664868916	8022.541855727535
(ac)S(ph)KSES(ph)PKEPEQLRK	3	HNRNPA1	F8W6I7;P09651-2;P09651;P09651-3;F8VTQ5;F8W646	74.793	2675370.0	3062450.0	782544.0	3869990.0	3623240.0	3559150.0	4174060.0	3235180.0	3253610.0	2506830.0	4079360.0	HNRNPA1	0		2527486.9845738104	2535843.0806319327	2233528.050645379	3162384.238980732	2856552.5001411703	2971768.050574498	3430312.0399776828	2992062.3779386715	3306385.410586359	2852051.9873399646	3865135.77092687	1.0	1.0033060886600496	0.8836951740117469	1.2511970420745724	1.1301947418822604	1.175779764134217	1.3572026526404086	1.18380921294564	1.308171092775731	1.1284141143939	1.529240623005074	21.351306997380657	9.153423074347147	10.0	0.9623259808925662	1.259050098873987	0.3877381061910832	1.1854742438147825	0.88057603913114	36.9183065482186
(ac)S(ph)LDIQSLDIQCEELSDAR	1	RNH1	P13489;E9PMN0;E9PIK5;E9PMJ3;E9PLZ3;E9PIM9;E9PR82;E9PMI1;E9PMA9	145.6	3469.398	15542.0	3469.398	3469.398	3469.398	3469.398	3469.398	3469.398	3469.398	3469.398	3469.398	RNH1	0		3277.6245114905264	12869.458492116268	9902.315718800435	2835.038218174019	2735.263888366429	2896.828212108805	2851.2090700360063	3208.679340839049	3525.673615066802	3947.1776948469983	3287.2054227580143	1.0	3.926459070280682	3.0211867418264085	0.864967359206367	0.8345263097640633	0.8838194253042883	0.8699010701318547	0.978964896555486	1.0756795364162912	1.2042800146902697	1.0029231265612946	11.760469636871882	9.233986891567843	10.0	2.649618088407484	0.9635443101409708	-1.4593615091508152	1.3570287333546942	0.0	9.299215819721562
(ac)S(ph)LKNEPR	1	PLD1	Q13393-4;Q13393-2;Q13393;F8WBV7;C9IY79;Q13393-3	43.442	454410.0	524650.0	137850.0	478220.0	509110.0	504630.0	482580.0	504050.0	423470.0	413550.0	462900.0	PLD1	0		429292.1579670045	434433.2388295452	393449.8785773899	390780.1805083126	401380.9306992832	421348.7240946313	396592.282873852	466171.6014564835	430338.9250159069	470501.0309292786	438591.1879221365	1.0	1.0119757157617024	0.9165084227036604	0.9102895854397324	0.9349831420170814	0.9814964384395214	0.9238283893933468	1.0859075638933835	1.0024383558597008	1.0959926059619318	1.021661308697483	18.79363505838078	7.264135648119034	10.0	0.9541414759982568	1.0515155998745085	0.1401951496623538	0.994060553573694	0.9825045012863952	7.295068286513767
(ac)S(ph)LLNKPK	2	SNRPD2	K7ERG4;P62316	62.842	303380.0	323560.0	101233.0	333020.0	353940.0	342640.0	341230.0	330950.0	282740.0	299550.0	336230.0	SNRPD2	0		286610.4506591624	267921.88841263275	288938.0599058755	272129.17843853944	279045.32735892886	286092.6358396937	280428.4982490874	306079.7371332669	287326.20412071154	340801.79860927444	318573.15859809885	1.0	0.9347945540591815	1.0081211597182167	0.9494740258517508	0.9736048588499308	0.9981933149392224	0.9784308199653664	1.067929436729638	1.0024973041279654	1.1890766642510064	1.1115196876646574	18.21076645503864	6.419642785701097	10.0	0.9888145242506704	1.1503007107052254	0.2182392190682419	1.0303241626410664	0.985620989431534	54.00344822749496
(ac)S(ph)LPLNPKPFLNGLTGKPVMVK	2	SNRPF	P62306;A0A0B4J254;F8W0W6	126.91	667130.0	760770.0	183090.0	774140.0	801620.0	780290.0	867460.0	715980.0	682810.0	621020.0	852090.0	SNRPF	0		630253.9058218956	629950.9675104421	522573.3642998505	632592.8839000986	631995.0141760316	651515.359617542	712893.0782497242	662175.4651538796	693885.5677854671	706542.256626043	807343.195758421	1.0	0.9995193392557268	0.8291473634239171	1.0037111679223198	1.0027625506768822	1.033734743409357	1.131120444735779	1.0506487290869797	1.1009619478368664	1.1210438366179771	1.280980868663699	19.347608393388903	4.560505811575037	0.3091249485976762	0.9588628908702554	1.6975959062312334	0.3908391125717413	1.059337554404555	0.9658434935671716	8.916964695125575
(ac)S(ph)LYPSLEDLKVDK	1	SDCBP	B4DHN5;E9PBU7;O00560-2;O00560	95.81	281510.0	321990.0	79119.0	318260.0	353450.0	331740.0	345030.0	311130.0	252340.0	277540.0	341120.0	SDCBP	0		265949.3307570068	266621.85946959944	225820.53640307987	260067.9608727688	278659.01269993087	276991.5100789751	283551.4015499301	287749.17242566415	256433.0987756252	315760.74507099984	323206.36427738005	1.0	1.0025287851286495	0.8491111286510742	0.9778853743775288	1.047789862477739	1.0415198612853716	1.0661858059308524	1.081969906096795	0.9642178758100488	1.187296633430918	1.215293015994419	18.102826646099917	6.081711264242643	10.0	1.003466472316041	1.215298931754977	0.2763188083519577	1.04495598676596	0.9619571798625728	65.91077234181941
(ac)S(ph)MEDPFFVVK	1	STX6	O43752	50.04	39614.0	55351.0	16607.0	54653.0	56723.0	65842.0	46921.0	45374.0	49761.0	33851.0	39329.0	STX6	0		37424.30744416919	45833.05861518	47399.50767888808	44660.00837547743	44720.2579640067	54975.809388737805	38560.459415483456	41964.23022415734	50568.151811737705	38512.708011091774	37263.66997146188	1.0	1.2246868878884467	1.266543348854223	1.1933422800703175	1.194952185306885	1.468986686547307	1.030358663898035	1.121309466761969	1.3512114255468035	1.029082717657402	0.9957076701299828	15.273722763417664	6.072264129896904	9.999983250400144	1.2057092338803226	0.9956792955494762	-0.276128996361077	1.1649320270170986	0.8504950181268305	153.7289657710595
(ac)S(ph)QERPTFYR	1	MAPK14	Q16539-2;Q16539-5;Q16539-3;Q16539-4;Q16539;B5TY33	90.37	25893.0	28670.0	4215.0	31370.0	26856.0	36450.0	30406.0	27220.0	24439.0	21676.0	22374.0	MAPK14	0		24461.74566193449	23740.01897882984	12030.40433952629	25634.173105570197	21173.196902162505	30434.498530109817	24988.15730668975	25174.468786123394	24835.41452396571	24661.05754182817	21199.047825815276	1.0	0.970495699976648	0.4918048166221879	1.0479290178157703	0.8655636108223718	1.2441670742031168	1.021519790616351	1.0291362331224787	1.015275641697669	1.0081479009163208	0.8666204006365589	14.6602745071816	9.213642522545396	10.0	0.820893097715881	1.0124017396670884	0.302515629843284	0.9670033047976714	0.7279937957895555	27.4312009465412
(ac)S(ph)QESDNNKR	1	GRHL2	Q6ISB3	89.296	109600.0	217410.0	65039.0	182680.0	227410.0	175020.0	185740.0	159600.0	143170.0	131150.0	156520.0	GRHL2	0		103541.78057961696	180025.02707315655	185633.56295099648	149277.99626794914	179289.42163839666	146135.69088449425	152644.22607855542	147606.36363943046	145492.2990873672	149211.0027962152	148300.48116995653	1.0	1.7386703808394417	1.7928372673507986	1.441717492516598	1.7315659498489562	1.411369304897411	1.474228328159586	1.4255729698016026	1.4051554674153297	1.4410704737831077	1.4322767132242138	16.741888272735252	11.333337054459063	10.0	0.999998183616175	1.5294450655092666	3.925364033818823e-09	1.5294450654765432	0.8500119683020362	1947078.407723467
(ac)S(ph)QKQEEENPAEETGEEK	2	ENSA	A6NMQ3;Q5T5H1;O43768-2;O43768;O43768-9;O43768-3;O43768-4;A0A1W2PRU0;O43768-8	224.24	396300.0	435190.0	152169.0	410480.0	449060.0	457980.0	450800.0	448460.0	404000.0	343528.0	388880.0	ENSA	0		374394.2303257496	360356.4303940337	434319.0030703151	335426.05598898465	354037.67504040425	382397.5757700872	370474.9494789103	414759.08419635857	410553.110507064	390836.1217581261	368458.2872308503	1.0	0.962505298440358	1.1600579493237029	0.8959167338052729	0.9456280208494834	1.0213767862751897	0.989531674023317	1.107813771156379	1.0965796939494863	1.043915985078271	0.9841452068058456	18.596233441742708	7.303510410859565	10.0	0.996387948136771	1.058104902526702	0.0867031894623985	1.0221291699742487	0.950017447640872	32.141342958942616
(ac)S(ph)QKQEEENPAEETGEEKQDTQEK	2	ENSA	A6NMQ3;Q5T5H1;O43768-2;O43768;O43768-9;O43768-3;O43768-4;A0A1W2PRU0;O43768-8	216.82	255038.0	315512.0	76471.9	337515.0	307747.0	345480.0	304872.0	335410.0	298473.0	237403.0	449980.0	ENSA	0		240940.58973963835	261257.7910027401	218265.21414278093	275802.2931376	242626.89257707068	288463.9383314771	250548.88819328783	310204.5766184291	303314.40235736413	270096.3758812804	426349.6710762653	1.0	1.084324526992553	0.905888104526678	1.1446900392982078	1.0069988325306856	1.1972409407779434	1.039878288934348	1.2874733018360989	1.258876317540051	1.1210081961414138	1.7695219868805871	17.960352695352917	3.0	0.5088315873107035	1.0559089734005196	8.937141597427024	0.7242422025917401	1.1673925419475462	0.9024614819640188	39.43451711257969
(ac)S(ph)QPGQKPAAS(ph)PRPR	1	CAST	P20810-6;P20810-10;P20810-7;P20810-9;P20810-5;F8W7E0;E9PSG1	46.356	40581.0	46281.0	14928.0	47681.0	43979.0	45193.0	48594.0	43694.0	41123.0	44825.0	43483.0	CAST	0		38337.85581844371	38322.70032644658	42607.325262265374	38962.79910254038	34672.923240996606	37734.60334900559	39935.35868451234	40410.47902795281	41790.03852322276	50997.965690738456	41199.52608429091	1.0	0.9996046859775126	1.111364325225713	1.0163009451299574	0.904404341369452	0.984264835459371	1.0416690717820505	1.054062053426368	1.0900463166518108	1.3302247765824236	1.0746434615279266	15.308516796079832	6.505945140720211	9.99999842867714	1.013958111821004	1.2024332749256166	0.2459587849995453	1.065350378266541	0.9452061530543916	58.63342320837177
(ac)S(ph)QSDDRDSKR	1	CDK11B;CDK11A	P21127-9;P21127-6;Q5QPR4	73.499	45657.0	57050.0	16252.0	70842.0	66858.0	63724.0	65366.0	57138.0	46254.0	42481.0	70963.0	CDK11B;CDK11A	0		43133.27624017855	47239.90522295927	46386.27077721978	57888.94138172779	52710.66422716642	53207.35210789353	53718.86767444193	52844.18800519905	47004.26627077663	48331.16744022892	67236.43652736784	1.0	1.0952079076932115	1.07541728383737	1.3420946987515028	1.2220417464617852	1.233556936682009	1.2454158913252902	1.2251373559232397	1.089744864476403	1.1205076834670988	1.558806619580111	15.478548446573452	4.8853972600226285	6.673676026841998	1.1649137993723533	3.850828255983164	0.4202324345508149	1.1699329603673363	0.9190791223251196	3402024108.664716
(ac)S(ph)QSGAVSCCPGATNGSLGR	1	EPS8L2	Q9H6S3;Q9H6S3-3;A0A3B3ISQ4;E9PNY4;E9PM34;E9PN68;E9PLN2;E9PNT0;E9PLH1	111.31	6676.7	4590.9	3469.398	7888.4	4531.1	8196.2	7966.2	6889.8	5362.5	4605.5	6811.1	EPS8L2	0		6307.640569305913	3801.4667990899866	9902.315718800435	6446.050721261712	3572.306839566151	6843.545592660799	6546.75586188752	6372.044637863074	5449.482809638942	5239.735214471747	6453.420695736582	1.0	0.6026765091195259	1.5698921981995684	1.0219432528589734	0.5663459736354706	1.084961249371547	1.037908832939084	1.0102104848634783	0.8639494831327394	0.830696542851414	1.0231116730303342	12.704919502632132	10.04572271149972	10.0	0.8013399588129378	1.0010017355391263	0.3209520694154112	0.9837516794356084	0.3275540632516956	6366.38449471594
(ac)S(ph)REMQDVDLAEVKPLVEK	2	NDRG1	Q92597;E5RJ98;E5RI76;E5RIR1;E5RGM5;E5RIM2	111.01	2190980.0	2635100.0	683810.0	2760500.0	2979300.0	2663600.0	2724600.0	2446700.0	2408800.0	2110860.0	2962400.0	NDRG1	0		2069871.992831468	2181978.5145139354	1951722.6076895532	2255758.20395048	2348871.966436282	2224014.548279852	2239121.6667041657	2262835.149853347	2447872.1103698425	2401551.9432895067	2806832.0049698344	1.0	1.0541610892222917	0.9429194725320704	1.0898056555008169	1.1347909313093114	1.074469607773921	1.0817681839547837	1.0932246813765116	1.1826200455136802	1.1602417693493787	1.3560413468517185	21.0631448843084	3.0	0.2915716389074775	1.0192797569996166	2.5791034539371904	0.3831276188455079	1.114194312630708	0.9803444809687472	17.251241784396925
(ac)S(ph)SMNPEYDYLFK	1	RAB1A	E7END7;P62820;P62820-2;P62820-3	65.347	5765.2	4449.7	3469.398	4411.3	5070.3	4979.9	4694.9	5025.0	3851.3	4387.1	4208.3	RAB1A	0		5446.524392313936	3684.5469986082735	9902.315718800435	3604.718770181759	3997.410643916987	4158.045520715881	3858.347028191072	4647.380810076048	3913.770283405585	4991.2587904481625	3987.304593071348	1.0	0.6764950880983583	1.818098112766089	0.6618383597563046	0.7339378943309389	0.7634309921724872	0.7084053517938744	0.8532745794059733	0.7185812458544474	0.9164117207464932	0.7320823897710218	12.493154941802496	9.220758513452116	10.0	1.1645762490450964	0.7608401372479778	-0.6141398400963465	0.8560283504492812	0.1481967736523661	19.378860339142424
(ac)S(ph)SPASTPSRR	1	MCM4	A0A3B3ITP6;A0A3B3IT92;P33991;E5RFR3;A0A3B3IS57;E5RG53;A0A3B3IS88	58.596	3469.398	4359.5	3469.398	5280.5	6030.2	4478.3	5058.0	4634.0	7782.5	3469.398	4378.8	MCM4	0		3277.6245114905264	3609.857437677316	9902.315718800435	4314.990471277121	4754.193176922116	3739.2267425895984	4156.748656753167	4285.763716197492	7908.736590399081	3947.1776948469983	4148.850926060599	1.0	1.1013639375169624	3.0211867418264085	1.316499329361814	1.450499640900021	1.140834384622403	1.2682199081013257	1.3075822752645043	2.41294771950632	1.2042800146902697	1.2658103182703728	11.760469636871882	10.453805859363186	9.999998717178276	0.9999996636612398	1.5986510810044874	0.5375654561332195	1.5902906479193937	0.0	7614333.759617205
(ac)S(ph)SPPEGKLETK	2	DAP	P51397;B4DQ75	105.4	1979940.0	2046680.0	217940.0	2483120.0	2121640.0	2069230.0	1968970.0	1418180.0	1544100.0	1398520.0	3171580.0	DAP	0		1870497.3817591867	1694740.9153676822	622041.8319706665	2029095.5665254504	1672695.16962705	1727736.005307522	1618132.345331608	1311606.4710912732	1569146.183004846	1591113.7752997566	3005027.089630787	1.0	0.9060375769004247	0.3325542382666376	1.0847893112884786	0.8942515428991911	0.9236773182128708	0.8650813206751288	0.7012073279983523	0.838892477640935	0.8506367294688901	1.6065390515567493	20.91702528093511	5.268870921694029	2.586471386233093	0.83848590892135	1.7614135240144124	0.9381017408073006	0.8885710172300209	0.5852200846598699	141.60294632178685
(ac)S(ph)SPSPGKR	3	UBE2H	C9JZY6;P62256-2;P62256	83.801	800892.0	949834.0	255755.7	887226.0	857448.0	730104.0	735549.0	583739.0	471876.0	504247.0	601412.0	UBE2H	0		756622.1143427977	786504.2618325024	729974.9663436742	725001.749052043	676009.6565894198	609611.7726975944	604486.4210609198	539872.1247150212	479530.0979545329	573688.1473654831	569829.3443737915	1.0	1.0394941502808974	0.9647814311873912	0.9582085103100374	0.8934574390237089	0.8057017646478698	0.7989277733257598	0.7135294019048788	0.6337775342068253	0.7582228122737186	0.7531227723481827	19.6112481832762	8.33365975805583	0.899251132105799	1.0125205553886043	0.7149454565614208	-0.4969273896726918	0.833153580424026	0.9830417539122616	0.2583046678174623
(ac)S(ph)SS(ph)PVNVKK	1	HNRNPU	A0A1W2PPS1;Q00839-2;Q00839;A0A1X7SBS1	57.347	227550.0	259530.0	53517.0	293410.0	282070.0	293230.0	293590.0	259300.0	249060.0	213530.0	353180.0	HNRNPU	0		214972.0088585023	214902.23667860855	152747.6035678357	239761.64268107573	222383.21604829413	244836.982276656	241277.1526564178	239814.0983189493	253099.8953041816	242935.7638358816	334633.04331462545	1.0	0.9996754359776224	0.7105464770921707	1.115315635529509	1.0344752194908782	1.1389249399339765	1.1223654369589575	1.1155596470087343	1.1773620977360622	1.1300809120492772	1.556635420078741	17.795824060742916	3.0	0.3435638898465831	0.9740024410201948	4.201865311545018	0.6338061604243894	1.1101770729893126	0.8874041819458238	27.779234901387373
(ac)S(ph)TNGDDHQVK	2	IFIT1	P09914	101.64	612130.0	703680.0	232249.0	667080.0	739950.0	702640.0	753650.0	751040.0	626110.0	536580.0	659970.0	IFIT1	0		578294.0706770159	582677.9405309726	662882.414579037	545108.1987651824	583374.5549506684	586680.275643248	619362.1243894865	694600.7728556249	636265.8614345996	610473.8077041035	625312.2192546396	1.0	1.0075806930699192	1.1462721964328502	0.9426141930298846	1.0087852954599803	1.0145016270985006	1.0710158651019743	1.201120343569228	1.1002462132971818	1.055645974355944	1.0813049120883755	19.22347854963999	7.535068695134573	10.0	1.0199579507510916	1.1095788557186774	0.1215025246258173	1.0610950390507596	0.9670648808982762	41.7829297256085
(ac)S(ph)TVHEILCK	2	ANXA2;ANXA2P2	P07355;H0YN42;A6NMY6;H0YMU9;H0YMD0;H0YKS4;H0YNP5;H0YMM1;H0YKX9;H0YMT9;H0YLV6;H0YKZ7;H0YKL9;H0YKV8;H0YMD9;H0YKN4;H0YNB8	86.011	1737260.0	1686560.0	489370.0	1640510.0	1734590.0	1624030.0	1775160.0	1730260.0	1506890.0	1494710.0	1608970.0	ANXA2;ANXA2P2	0		1641231.694614465	1396545.741504543	1396754.2044208744	1340552.0344730294	1367546.0088815193	1356009.2907504602	1458856.0588220533	1600234.2528243132	1531332.6155742346	1700550.3468511684	1524476.266215338	1.0	0.850913217242371	0.8510402333833677	0.8167963358689175	0.8332437238258209	0.8262144188416948	0.8888787997509072	0.9750203204552528	0.9330386566376624	1.036142765479945	0.928861093298254	20.728382254656456	7.474143107425417	10.0	0.8630340482957467	0.968265377527318	0.1659850311024758	0.9101756532288622	0.9658295012962964	156.12649936030942
(ac)S(ph)VAGLKK	1	SH3GL1;SH3GL3;SH3GL2	Q99961-3;Q99961-2;Q99961;H3BRH8;Q99963-4;Q99963;Q99962	50.039	118950.0	157800.0	42274.0	128290.0	143870.0	152490.0	141240.0	132960.0	129770.0	106990.0	166040.0	SH3GL1;SH3GL3;SH3GL2	0		112374.95255424672	130665.32943353154	120657.96276373311	104832.8998314822	113426.71426549442	127323.91442678854	116073.38479237189	122968.3089567586	131874.94344183584	121723.86724488798	157320.54621428298	1.0	1.1627620431737715	1.0737086870447214	0.9328849307489252	1.0093593962652845	1.13302752555402	1.0329115354806475	1.094267949945502	1.1735261323307424	1.0831939367104806	1.399960957833016	16.85999574619986	3.0	0.59082320495524	1.0515575300011273	6.606450978579353	0.4070481373800855	1.0986585682254988	0.9559702877116586	76.53822840157406
(ac)S(ph)YGRPPPDVEGMTSLK	2	SRSF2	Q01130-2;Q01130;J3QL05;J3KP15	114.24	169667.0	196017.0	62562.0	186744.0	201918.0	202642.0	189866.0	192083.0	164910.0	157126.0	202052.0	SRSF2	0		160288.53362775414	162310.68364748135	178563.7381469619	152598.91687684422	159191.59860332322	169199.11251408808	156035.041609944	177648.32798842518	167584.93429138602	178764.2243641491	191441.40570759005	1.0	1.0126156873106305	1.114014422027524	0.9520264077730732	0.9931564972265678	1.0555908690700695	0.973463529040148	1.1083034074102054	1.045520415581171	1.1152652053034682	1.1943549633574149	17.372346464385238	5.77974089705191	0.6662804666177825	1.0158088172208954	1.247923698398465	0.2329944901006558	1.0557970464160704	0.9775974968963022	2.31913798710316
(ac)SAADEVDGLGVARPHYGS(ph)VLDNER	1	IQGAP1	P46940;H0YLE8;A0A0J9YXZ5	135.32	3469.398	3469.398	3469.398	3469.398	3469.398	3469.398	3469.398	3469.398	3469.398	3469.398	3469.398	IQGAP1	0		3277.6245114905264	2872.813894841796	9902.315718800435	2835.038218174019	2735.263888366429	2896.828212108805	2851.2090700360063	3208.679340839049	3525.673615066802	3947.1776948469983	3287.2054227580143	1.0	0.8764926808334614	3.0211867418264085	0.864967359206367	0.8345263097640633	0.8838194253042883	0.8699010701318547	0.978964896555486	1.0756795364162912	1.2042800146902697	1.0029231265612946	11.760469636871882	9.20496071176621	10.0	1.6320918333925245	0.9638749282569932	-0.7598043755372339	1.12333073929208	0.0	31.147850005325605
(ac)SASAPAAEGEGT(ph)PTQPASEKEPEMPGPR	1	DEK	A0A494C198;B4DFG0;H0Y993;P35659;H0Y8X0;D6R9L5;P35659-2	161.61	76186.0	88329.0	34347.0	93029.0	93450.0	89873.0	85175.0	87209.0	78213.0	70577.0	74880.0	DEK	0		71974.76364268883	73140.29077017998	98032.81087774846	76019.17404648032	73675.72425182784	75040.86931129101	69998.23385507139	80655.4095653577	79481.65948536892	80296.33964428888	70947.73849991277	1.0	1.0161935526912915	1.3620442210053243	1.0561920623160297	1.023632736296061	1.0425997323704117	0.9725385720274162	1.120606799985659	1.104298999576397	1.1156179691386223	0.9857307604666182	16.217238290834526	9.119112354211968	10.0	1.12606592059555	1.0520981533606764	-0.098021981937404	1.0708987590693235	0.9004904790715197	220.65198231112532
(ac)SASS(ph)LLEQRPK	1	YTHDF2	Q9Y5A9;S4R3J8;S4R3V3	94.767	49195.0	73081.0	20163.0	67642.0	63983.0	74036.0	74876.0	62889.0	60390.0	51565.0	64025.0	YTHDF2	0		46475.71072640744	60514.27718841515	57549.00182630334	55274.04326448771	50444.022095288376	61817.51805693311	61534.34409312964	58163.01129649202	61369.56025624164	58666.1483735177	60662.77988056772	1.0	1.3020624374019745	1.2382597474427448	1.189310338681514	1.0853846300972467	1.3301037701357512	1.3240108248235118	1.2514711531553593	1.3204652343567398	1.2622969602094471	1.3052577127367997	15.58622407231381	11.02789161961706	0.0519070939469296	0.9994890184242294	1.4384623861417314	0.0792322844770135	1.2609183290714097	0.9610554811650184	140.6308616255941
(ac)SATS(ph)VDQRPK	1	YTHDF3	A0A087X0Q1;Q7Z739;A0A087X0C3;S4R373	63.408	131040.0	171590.0	39413.0	143340.0	125870.0	149190.0	165100.0	140450.0	135450.0	103170.0	133940.0	YTHDF3	0		123796.6690433667	142084.05499049206	112492.12959282324	117131.09253912752	99235.56352677972	124568.5277285894	135681.93025503107	129895.4497065038	137647.07628262852	117377.80524960373	126906.25126440052	1.0	1.1477211470101767	0.908684623440204	0.9461570609633756	0.8016012409188242	1.0062348905765173	1.096006308598666	1.049264497262044	1.1118802900456872	0.9481499474633328	1.0251184643743891	16.99964773652837	8.005663121018554	10.0	0.9608331493750168	1.0460839406597686	0.1226407911160889	1.0072283666557145	0.9186884597485112	43.98157188232679
(ac)SDKPDMAEIEK	1	TMSB4X	P62328	93.111	66373.0	89415.0	29849.0	56450.0	89551.0	67831.0	73978.0	67003.0	74113.0	70041.0	68562.0	TMSB4X	0		62704.184328566735	74039.54645943744	85194.67120534294	46128.43709944016	70601.76332236943	56636.55609865242	60796.35273414106	61967.85202338817	75315.15514606443	79686.52570987202	64961.52306398252	1.0	1.1807752106537897	1.3586760136919602	0.7356516569568865	1.125949792320394	0.9032340776794058	0.9695740943789536	0.9882570467495404	1.2011184891811502	1.2708326655254565	1.0359998102134211	16.018308863774283	9.27218728788812	10.0	1.179600734326495	1.0289300402829358	-0.1971537327650667	1.063050389218837	0.7483393179142974	19.256376394606228
(ac)SDQDHS(ph)MDEMTAVVK	2	SP1	P08047;P08047-3;H3BUU5	107.69	113733.0	130191.0	33457.0	133512.0	142499.0	149545.0	135512.0	126262.0	115755.0	112108.0	139609.0	SP1	0		107446.3260096859	107803.86504613997	95492.5831524391	109100.08669655355	112345.8216175625	124864.94054006223	111366.0189746806	116773.65091379544	117632.61214540912	127546.68014851784	132277.54840056502	1.0	1.0033276059753018	0.8887468441110846	1.0153915052127382	1.045599470822622	1.1621145661956471	1.0364804745826428	1.0868091562597375	1.0948034848097548	1.1870734429488072	1.2311035036101716	16.795291392068357	6.267053003658684	0.3333991499065978	0.9745404305405234	1.3244249730676587	0.31513513351727	1.0781872400649186	0.9717445406234376	3.151818185227763
(ac)SDSGEQNYGERES(ph)R	4	TRA2B	P62995	159.18	22249.800000000003	20149.6	6833.6	21788.9	23151.9	20365.0	25026.0	23141.1	22161.5	21981.8	21112.2	TRA2B	0		21019.9261819376	16684.753624549343	19504.38222884622	17804.922995854577	18252.89459931399	17004.075790553805	20566.78368602309	21402.09036100515	22520.97217451066	25008.970043963734	20003.510213112404	1.0	0.7937589066743029	0.927899653882054	0.8470497394588535	0.8683614985764643	0.8089503095003916	0.978442241328902	1.018181042871404	1.0714106215017498	1.1897743991819496	0.95164512187019	14.44150474752489	7.534682543795104	9.999974821803113	0.8743362400738117	1.0577534952117291	0.2747433497588903	0.958514172682994	0.9361911408340308	26.304359727570088
(ac)SEGNAAGEPST(ph)PGGPRPLLTGAR	1	POLR3D	E7EQ68;E5RHT4;P05423	56.327	3469.398	3469.398	3469.398	3469.398	3469.398	3469.398	3469.398	3469.398	3469.398	3469.398	3469.398	POLR3D	0		3277.6245114905264	2872.813894841796	9902.315718800435	2835.038218174019	2735.263888366429	2896.828212108805	2851.2090700360063	3208.679340839049	3525.673615066802	3947.1776948469983	3287.2054227580143	1.0	0.8764926808334614	3.0211867418264085	0.864967359206367	0.8345263097640633	0.8838194253042883	0.8699010701318547	0.978964896555486	1.0756795364162912	1.2042800146902697	1.0029231265612946	11.760469636871882	9.20496071176621	10.0	1.6320918333925245	0.9638749282569932	-0.7598043755372339	1.12333073929208	0.0	31.147850005325605
(ac)SESS(ph)SKSS(ph)QPLASK	1	HMGA1	P17096;P17096-3;A0A669KAX1;A0A1W2PRV2;P17096-2	122.63	928980.0	1002200.0	304620.0	1058600.0	1077800.0	1051900.0	1131300.0	1030600.0	894160.0	758220.0	1008800.0	HMGA1	0		877629.9573252971	829865.6093680952	869442.8872850526	865040.9834095193	849734.5703437123	878300.3841926624	929721.1853271752	953152.3707192782	908663.7853737538	862636.4204357321	955823.6992349352	1.0	0.9455757548400346	0.9906713872151814	0.9856557153607832	0.9682150925355832	1.000763906087947	1.059354432431447	1.0860526840083564	1.0353609488707938	0.9829158784241367	1.0890964822440026	19.82528801161373	7.9659658682780305	10.0	0.9780246626106964	1.0505552729121028	0.1032093177475031	1.0169759640027798	0.9906430339122658	47.25168193681117
(ac)SESSSKSS(ph)QPLASK	1	HMGA1	P17096;P17096-3;A0A669KAX1;A0A1W2PRV2;P17096-2	131.86	319490.0	321260.0	50350.0	393950.0	399990.0	411440.0	387540.0	358380.0	350120.0	298240.0	723320.0	HMGA1	0		301829.95873523544	266017.3874132847	143708.38872957265	321918.472902116	315351.0213321412	343538.2736688171	318486.82768646115	331448.4248189163	355799.1461651816	339311.395150158	685335.4462040177	1.0	0.8813485199679417	0.4761236735139116	1.066555733072548	1.0447969534023838	1.1381848081229342	1.0551862678609616	1.0981296429545686	1.1788065957935203	1.1241806365808809	2.2706011327563163	18.285411250128057	3.0	0.6292741323700102	0.946455333648953	25.97192387598314	1.251308754183905	1.1142417374231934	0.7144431197977952	62.95218285165485
(ac)SET(ph)APAAPAAPAPAEKT(ph)PVK	1	HIST1H1E	P10412	134.09	319900.0	335080.0	96532.0	364340.0	380010.0	330190.0	380250.0	327540.0	307600.0	233500.0	327630.0	HIST1H1E	0		302217.29568813374	277460.95428762794	275520.51997702324	297722.4937610277	299598.8440121681	275697.3132964875	312495.78424879204	302925.9921457332	312589.4475048838	265655.88374316663	310424.7805118376	1.0	0.9180842997614124	0.9116636403938324	0.9851272511823932	0.991335864249584	0.9122486278250173	1.0340102591986162	1.0023449897398684	1.0343201794362338	0.8790227678342545	1.0271575615982396	18.2872614668904	7.760265880994472	10.0	0.95310171032987	0.9953398797089752	0.0625590686374915	0.9742118203268426	0.972299954421732	12.229469172564244
(ac)SET(ph)APAAPAAPAPAEKT(ph)PVKK	1	HIST1H1E	P10412	84.097	759880.0	839540.0	230630.0	946350.0	940530.0	846180.0	963520.0	795640.0	735590.0	633700.0	829590.0	HIST1H1E	0		717877.0823616716	695175.9865185488	658261.4834697385	773315.2603907019	741511.278015748	706531.2473582526	791836.786428393	735849.1677072445	747521.6894997316	720968.4519402338	786024.7647187836	1.0	0.9683774612661532	0.9169557012520728	1.0772251676382394	1.0329223431625991	0.9841952957098262	1.1030255817937644	1.0250350453958612	1.041294823120046	1.004306265869907	1.0949294580249307	19.535412081053583	9.254023818809149	10.0	0.961782561208202	1.0453713553069128	0.1202328600216811	1.0261672304145146	0.984008014907894	8.765795022216652
(ac)SET(ph)APAETATPAPVEKS(ph)PAK	1	HIST1H1B	P16401	130.19	5729400.0	5597900.0	1730300.0	6253700.0	6395400.0	6494800.0	6837600.0	6141600.0	4918000.0	3827400.0	5981900.0	HIST1H1B	0		5412703.263255999	4635307.0192393325	4938602.284384892	5110246.3611828005	5042115.857465379	5422935.008322556	5619253.581537259	5680070.444410555	4997772.766024112	4354481.068259504	5667765.450489156	1.0	0.8563756026874776	0.9124095750658402	0.94412091567509	0.9315337664441458	1.001890320708326	1.0381602885351986	1.049396238469153	0.9233413551323546	0.8044928488542481	1.0471228838581714	22.44995263285296	4.715512679816333	5.991367784178755	0.9461628978270352	6.160252736369372	0.1462920550948985	0.9475011862830426	0.9422880239292148	8759502237.293957
(ac)SET(ph)APLAPTIPAPAEKT(ph)PVKK	1	HIST1H1D	P16402	61.89	60934.0	57151.0	16580.0	61400.0	58908.0	70289.0	74112.0	57240.0	54394.0	41915.0	63065.0	HIST1H1D	0		57565.82899487566	47323.537658148045	47322.44459059213	50173.35762454603	46442.90598423404	58688.90170597772	60906.47616632875	52938.522899254334	55276.301715151625	47687.22212888577	59753.19348954321	1.0	0.8220768897875274	0.8220579016555922	0.8715822997878189	0.8067790700689509	1.01950936398748	1.058031773880134	0.9196171378677924	0.960227667703216	0.8283946042561247	1.0379976199919274	15.894959828434928	8.25785239648164	10.0	0.8645033526363756	0.970633800620952	0.1670555414992492	0.9271079018674618	0.9318009230520824	12.62982756177136
(ac)SETAPAAPAAPAPAEKT(ph)PVK	2	HIST1H1E	P10412	147.64	2282480.0	2358890.0	818095.0	2299740.0	2508220.0	2478330.0	2638270.0	2325990.0	1977030.0	1684450.0	2123290.0	HIST1H1E	0		2156314.264027041	1953264.5053704889	2334997.304423433	1879245.5612943573	1977473.7836588493	2069320.4593176164	2168174.2346089734	2151196.2767022434	2009098.5546182697	1916419.9287844808	2011787.1752067269	1.0	0.9058348024478838	1.082865027318741	0.8715081992662602	0.917061959218228	0.9596562494805564	1.005500112288727	0.9976265113994844	0.931728082559804	0.8887479718310896	0.93297494190369	21.122170788119767	9.255683067577726	10.0	0.996150347849251	0.9381262267474558	-0.0865814497783953	0.9514395582279852	0.9668072659624364	17.36995433435892
(ac)SETAPAAPAAPAPAEKT(ph)PVKK	1	HIST1H1E	P10412	88.541	2162700.0	2174600.0	639740.0	2251500.0	2346100.0	2070200.0	2361700.0	1930700.0	1776200.0	1473900.0	2045500.0	HIST1H1E	0		2043155.1903242453	1800664.292687946	1825938.5224599168	1839825.9721769616	1849658.819338826	1728545.9220036597	1940884.4014736973	1785611.5681619572	1805010.977432297	1676874.548389948	1938082.2529590183	1.0	0.8813154777548657	0.8936856735636137	0.9004827341994439	0.9052953138842518	0.846017928637786	0.9499446790264042	0.8739480860866881	0.8834429151443188	0.8207279389892213	0.9485731980307612	21.044402124346902	11.022878745280336	10.0	1.0	0.8903433945317356	-1.77683534774431e-06	0.8903434031545976	0.9839060662024224	1894.6577687768208
(ac)SETAPAETAT(ph)PAPVEK	1	HIST1H1B	P16401	170.11	292720.0	264740.0	62430.0	325980.0	341500.0	310730.0	274590.0	291230.0	208370.0	158670.0	300490.0	HIST1H1B	0		276539.68988380884	219216.3454640885	178186.98527084864	266376.40258061123	269237.6654039509	259448.88143377285	225662.6361522049	269344.61956586025	211749.8802880123	180520.8525632899	284710.0152489155	1.0	0.7927120535797035	0.6443450679564869	0.9632483593676272	0.9735950218106992	0.9381976292183706	0.816022597866583	0.9739817806226236	0.7657124385182514	0.652784606213805	1.0295448561779306	18.15916179522645	4.802380677333873	6.443396307003527	0.8520600318679614	4.360617249107577	0.2730249606782204	0.8542831870441138	0.808294845731671	14619092497.402409
(ac)SETAPAETAT(ph)PAPVEKS(ph)PAK	1	HIST1H1B	P16401	210.58	594940.0	627640.0	193990.0	668870.0	663470.0	647870.0	677080.0	632360.0	549470.0	498750.0	631060.0	HIST1H1B	0		562054.2603835511	519713.4814047006	553684.0184637503	546570.9073995133	523077.932256396	540949.2061098012	556435.6228775072	584839.3490666054	558382.7169067248	567434.1414000184	597920.4040832651	1.0	0.9246678088518416	0.9851077689294822	0.9724522095545156	0.930653798263966	0.962450148034911	0.9900033895264672	1.0405389484415717	0.9934676351811288	1.00957181787537	1.0638126000063386	19.182384653668816	7.510088836982795	9.99829464993775	0.962555308995239	1.0268480890269394	0.0932814201522872	0.9917756842558896	0.9924846443995256	42.80550305319496
(ac)SETAPAETATPAPVEKS(ph)PAK	1	HIST1H1B	P16401	203.06	325610.0	316050.0	85603.0	354390.0	375920.0	331990.0	375110.0	337730.0	251980.0	182350.0	339320.0	HIST1H1B	0		307611.67130044766	261703.27862780527	244327.094347917	289591.7949277343	296374.29920542653	277200.25149550475	308271.6466260738	312350.2330322358	256067.25937022324	207461.88608379607	321500.8897942088	1.0	0.8507586123811176	0.7942712099154394	0.9414200498422792	0.9634689670664496	0.9011369767721208	1.0021454820710674	1.0154043626230291	0.8324367482146656	0.6744278759214106	1.0451517929571514	18.31278548217632	4.7066467150287385	5.963481955136571	0.8975472306873848	9.339588205957131	0.2197818602607572	0.8995120424717408	0.8809089356775757	8479749495.737748
(ac)SETAPAETATPAPVEKS(ph)PAKK	1	HIST1H1B	P16401	75.896	196960.0	209860.0	40205.0	235300.0	244350.0	223420.0	250630.0	222820.0	168960.0	139860.0	237880.0	HIST1H1B	0		186072.8932751949	173773.29553181815	114752.64684950288	192276.72718331724	192644.8712780536	186548.0291247497	205971.9090237337	206075.50091565077	171700.62760216236	159120.4792304895	225387.92780928445	1.0	0.9338990353356514	0.6167080267827509	1.0333408794742986	1.0353193734303845	1.0025534931025772	1.10694204512158	1.107498772595924	0.922760024740538	0.8551513142494979	1.2112883496466305	17.58754314137182	9.163361548276498	10.0	0.8502265420026367	1.0348663351553782	0.2835252369432863	0.9894152243090828	0.8257371012104793	55.510354596135095
(ac)SETAPLAPTIPAPAEKT(ph)PVK	1	HIST1H1D	P16402	95.414	1817300.0	1840100.0	484280.0	1895300.0	1993800.0	1937200.0	2047100.0	1667500.0	1512900.0	1199600.0	1769000.0	HIST1H1D	0		1716847.425614397	1523683.6038697185	1382226.3851828703	1548755.1255016646	1571906.463491646	1617495.4884095688	1682340.8808302514	1542190.5474232468	1537440.1012033096	1364799.99202699	1676102.422627479	1.0	0.8874892323786125	0.8050956448201692	0.9020924645924326	0.9155772609957568	0.9421311785062824	0.9799012164567872	0.8982688411414037	0.895501882267212	0.7949454166194051	0.9762675457474989	20.79336516874556	11.022878745280336	10.0	1.0	0.899727068352556	-1.6078401893215857e-06	0.8997270762375316	0.9620997821382976	3194.6216458759336
(ac)SETAPLAPTIPAPAEKT(ph)PVKK	1	HIST1H1D	P16402	140.57	2260300.0	2303100.0	692640.0	2343000.0	2607100.0	2420500.0	2817400.0	2385800.0	1846400.0	1459600.0	2434600.0	HIST1H1D	0		2135360.2795995283	1907067.9354776088	1976925.09175077	1914595.7152167952	2055430.505050192	2021034.3948458368	2315386.252577378	2206511.6689909343	1876349.6614857516	1660605.258721737	2306748.987071149	1.0	0.893089542639271	0.9258040016186536	0.8966148398975858	0.9625684830269828	0.9464606109582908	1.084307072065428	1.0333205548830149	0.8787040198376489	0.7776698267672056	1.080262197020806	21.10808283744631	4.7489881565227305	6.298254903862764	0.9398502347741776	6.431202811043121	0.2009163714530321	0.94162648209504	0.928537151951424	14712896227.997284
(ac)SGDHLHNDS(ph)QIEADFR	1	TOP1	P11387	41.871	12896.0	14755.0	4384.5	17785.0	15954.0	14672.0	13018.0	15023.0	10713.0	8784.5	12284.0	TOP1	0		12183.164255061492	12217.787932774136	12514.18928271721	14533.113442223968	12578.089938080906	12250.616253327054	10698.409255360357	13894.050131297994	10886.770972431144	9994.236020307691	11638.915861817944	1.0	1.00284192817135	1.027170693977814	1.1928849630494138	1.0324156905998654	1.0055364925608337	0.8781305932829154	1.1404303381632332	0.893591413897932	0.8203317144111875	0.955327829302027	13.654636028527968	6.653551119382779	10.0	1.0349233792297905	0.8874633987992365	-0.2217644359394686	0.9907738284337538	0.9266878639676138	25.681232004645505
(ac)SQPGQKPAAS(ph)PR	1	CAST	P20810-6;P20810-10;P20810-7;P20810-9;P20810-5;F8W7E0;E9PSG1	104.0	3488900.0	3490400.0	1195400.0	3194200.0	3636700.0	3832700.0	3766500.0	3526200.0	2830000.0	3052400.0	3126300.0	CAST	0		3296048.5243086293	2890204.473097585	3411896.879589501	2610158.6144026853	2867164.3273046785	3200172.908541889	3095372.442795731	3261212.778605005	2875904.214690573	3472753.83099632	2962124.931520791	1.0	0.8768695156585496	1.0351476485939088	0.7919053967660217	0.8698792830745984	0.9709119525821148	0.939116162874152	0.9894310579936224	0.8725309088991083	1.0536112576573051	0.8986897218517493	21.73434081644901	9.276907947545252	10.0	0.9705776553301116	0.9233054246622308	-0.0720356838281293	0.9339701199547557	0.9348088748975952	30.127646247707425
(ac)SQPGQKPAAS(ph)PRPR	5	CAST	P20810-6;P20810-10;P20810-7;P20810-9;P20810-5;F8W7E0;E9PSG1	115.53	3301145.0	3532200.0	980365.0	3510052.0	3241507.0	3483213.0	3851232.0	3845662.0	3091506.0	3138448.0	3879372.0	CAST	0		3118671.817988131	2924816.70865095	2798146.465081776	2868258.864442236	2555595.247644403	2908363.262786264	3165006.6118712584	3556667.8170823227	3141651.9912159746	3570651.721721515	3675649.975959984	1.0	0.9378404908720924	0.8972237633156517	0.9197052565449356	0.8194498802034992	0.9325647046320062	1.0148572201845265	1.140443119589526	1.0073685769356353	1.144927049113157	1.178594668011962	21.65453507843494	7.518885009517171	6.124545656888772	0.917748689593184	1.117852670028485	0.2845590029011627	1.0090124923869594	0.9653625955022568	0.201769828619631
(ac)SRGS(ph)SAGFDR	1	PSMA6	G3V4S5;G3V2S7;G3V3U4;G3V3I1;G3V295;G3V5Z7;P60900	56.013	9479.5	11752.0	3737.9	16227.0	11991.0	10512.0	12009.0	10793.0	10124.0	9456.0	8105.3	PSMA6	0		8955.513768289036	9731.172062755786	10668.67102745322	13259.984921392652	9453.67158377386	8777.159082263772	9869.196247320837	9981.926583711598	10288.2170563701	10758.210007175076	7679.6568491365215	1.0	1.0866123725043348	1.1912963681916693	1.4806503863960885	1.055625822077207	0.9800843714118548	1.1020245742089188	1.114612387628394	1.1488137166178105	1.2012945639444257	0.857533922434439	13.210595250268325	4.919364727672206	6.048347725532984	1.136099924848489	0.0010092111635912	-0.4059068381546346	1.1319435930266837	0.8383242915383704	426689987.5875989
(ac)SS(ph)PS(ph)PGKR	2	UBE2H	C9JZY6;P62256-2;P62256	58.246	1891130.0	2214480.0	633550.0	1996810.0	2052240.0	1651590.0	1584870.0	1230200.0	1133430.0	938810.0	973350.0	UBE2H	0		1786596.4188643324	1833686.6839288152	1808271.0959209667	1631704.596714493	1617980.399556673	1379020.9445087542	1302472.5669490686	1137752.810458817	1151814.8812921348	1068095.932406518	922235.3267747064	1.0	1.0263575279605768	1.0121318260955725	0.913303407241632	0.9056216515787924	0.7718704291287802	0.7290245033497817	0.636826984788227	0.6446978562871503	0.5978383932312277	0.5161967845882812	20.850817109718605	7.878985649866542	0.5772697277276335	1.0272381450563366	0.5388101453548899	-0.8833439862267732	0.773146876775565	0.9906483133583986	0.1856772739357887
(ac)SS(ph)SPVNVKK	1	HNRNPU	A0A1W2PPS1;Q00839-2;Q00839;A0A1X7SBS1	62.823	30246000.0	32327000.0	7155900.0	38762000.0	37248000.0	35559000.0	38270000.0	32423000.0	31782000.0	26555000.0	54853000.0	HNRNPU	0		28574130.43258293	26768175.567793243	20424287.1680228	31674587.756395	29366221.26198052	29690544.12159605	31450923.506117728	29986473.234844945	32297522.173602734	30211957.14261149	51972439.90298753	1.0	0.9367975564803062	0.7147824573773588	1.1085057454723677	1.0277205576304913	1.0390707843812486	1.100678236922108	1.0494273239773388	1.13030638849377	1.0573185145176265	1.818863395532192	24.85024102439261	3.0	0.7613166161142598	0.992399902690392	29.14011660987324	0.8690591856755703	1.0783799938530692	0.8897373325527793	128.8723830295191
(ac)SSILPFT(ph)PPVVK	1	SMAD2	Q15796;Q15796-2;B7Z5N5;K7EJX0;K7ERC7;K7ESI8;K7EL92	82.543	36483.0	37931.0	9727.7	40633.0	37510.0	38817.0	38781.0	39428.0	31876.0	31018.0	38921.0	SMAD2	0		34466.37573801242	31408.533654900395	27764.68903762988	33203.48599931886	29572.78134495515	32410.862261818194	31870.8718184153	36465.06081187629	32393.04690723561	35289.56831668324	36877.09575527645	1.0	0.911280428602199	0.8055587059305641	0.963358789206817	0.858018306588	0.940361774855044	0.9246946084692456	1.0579894181232274	0.9398448839954422	1.0238839321235311	1.0699441111995214	15.154936746858256	7.4301893341762995	10.0	0.9130936441382684	1.0229159848513334	0.1638529257166229	0.9614179136658658	0.9625116188993632	115.88318360824675
(ac)SSS(ph)PVKR	3	TALDO1	F2Z393;P37837;E9PM01;E9PKI8	60.59	26203930.0	31623560.0	9596850.0	28976780.0	30751820.0	28479290.0	33473950.0	29751880.0	25848300.0	24802410.0	29902730.0	TALDO1	0		24755488.78087262	26185696.35780135	27391218.47824028	23678539.833025955	24244650.728323616	23779229.345502622	27509449.722958203	27516082.82103192	26267574.17405878	28218013.479701687	28332412.773417424	1.0	1.057773352390189	1.1064705173344895	0.956496558909442	0.9793646549631568	0.9605639200255134	1.1112464781633975	1.1115144227041995	1.0610808134943583	1.1398689692406474	1.1444901380944867	24.6432798640017	7.665346066998807	10.0	1.0101113410075566	1.114387158537953	0.1417362135583839	1.0604349408829363	0.9788640989120284	17.11957871145177
(ac)SSS(ph)PVNVK	3	HNRNPU	A0A1W2PPS1;Q00839-2;Q00839;A0A1X7SBS1	80.787	1388090.0	1470450.0	507136.0	1483630.0	1513140.0	1489410.0	1606670.0	1489630.0	1234380.0	1145680.0	1296050.0	HNRNPU	0		1311362.319386501	1217597.1715179752	1447461.716519574	1212356.6542753289	1192955.4349321644	1243606.212777252	1320388.1700960074	1377687.139525093	1254402.3478903703	1303454.5305647573	1227989.0021743036	1.0	0.9284979090199936	1.1037847398244176	0.9245016700209212	0.9097069645025858	0.9483315132609976	1.0068828046803486	1.0505770366877865	0.956564276207983	0.9939697910296498	0.9364223632327622	20.404669680716047	9.243768255713691	10.0	1.010684311715128	0.9658868595706304	-0.0654063282356786	0.9762620449742306	0.967961404882501	25.13944906810488
(ac)SSS(ph)PVNVKK	1	HNRNPU	A0A1W2PPS1;Q00839-2;Q00839;A0A1X7SBS1	70.056	13742000.0	15027000.0	2881500.0	17189000.0	15206000.0	15599000.0	16266000.0	14315000.0	12201000.0	11781000.0	23019000.0	HNRNPU	0		12982400.992017288	12443015.877044864	8224344.034245552	14046088.667887976	11988368.785160976	13024629.425821194	13367669.760922711	13239254.984326089	12398907.181427468	13403391.718964657	21810176.182284843	1.0	0.9584525916813011	0.6334994612554794	1.0819330474019972	0.9234323290840016	1.0032527445292956	1.0296762339371832	1.0197847834515923	0.955055015559248	1.0324278018531572	1.6799801666652912	23.71208865236339	3.0	0.892275570927233	0.9492096170336316	46.104126308277	0.8226189853462509	1.0140322280936864	0.8702774436447156	341.3509479388256
(ac)SSSPVKR	2	TALDO1	F2Z393;P37837;E9PM01;E9PKI8	66.138	169728.0	216640.0	64788.0	210687.0	185916.0	203209.0	236664.0	191012.0	171521.0	164267.0	176281.0	TALDO1	0		160346.16180855123	179387.43326033137	184917.16164869035	172164.074883432	146575.6655966058	169672.53804677876	194494.41757647917	176657.81160084484	174303.16848337158	186888.6297851764	167023.7485377016	1.0	1.1187510273835857	1.1532372185464357	1.073702500525027	0.9141202005920976	1.058164012989366	1.2129658445376446	1.1017277221251436	1.0870429732610911	1.165532293865045	1.0416448180226678	17.372865060112588	7.900480353660731	10.0	1.051932164426954	1.1217786459916366	0.0927463523984756	1.088613822108433	0.949133899164052	76.8816161449936
(ac)STDTGVS(ph)LPSYEEDQGSK	1	HIGD1A	C9JAW5;C9JNU6;Q9Y241	136.39	71273.0	76256.0	26809.0	77906.0	83884.0	80200.0	84647.0	79950.0	68003.0	58594.0	80563.0	HIGD1A	0		67333.33327783794	63143.31661142824	76517.93830091596	63661.3289755356	66133.91603146418	66964.24642290281	69564.31465958581	73941.9096050906	69106.04745993044	66663.12998735365	76332.30043761301	1.0	0.9377720296554992	1.1364050252076416	0.9454652825941272	0.982186872563926	0.9945185120509012	1.03313338688495	1.0981471732579111	1.0263274383696073	0.9900464857766832	1.1336480272355236	16.121068030646175	4.971620354967365	6.5081117134522914	1.0143989601367187	1.3160849009369604	0.1603391037825	1.016232287232163	0.9656185441204946	1015686232.2228436
(ac)STGPTAATGS(ph)NRR	1	VAMP3	Q15836	83.169	5825.2	7073.8	3469.398	8740.6	6044.0	6661.6	6702.9	5410.5	7005.4	6788.8	4089.1	VAMP3	0		5503.207848835623	5857.417030081848	9902.315718800435	7142.430776109241	4765.07305915513	5562.207281431541	5508.554877688968	5003.911218490837	7119.031585015315	7723.703055912669	3874.364282852471	1.0	1.0643641292453037	1.799371564876581	1.297866802835813	0.8658719041773666	1.0107209166392654	1.0009716203712853	0.9092717113255266	1.293614884366319	1.4034910670413552	0.7040192537289347	12.508091868172324	5.281377043029886	10.0	1.1645527017960997	0.7033183546319121	-0.7260764198406695	1.141048385378988	0.3440444518273949	116011702282.2302
(ac)T(ph)TSQKHR	1	BANF1	E9PJJ8;O75531	46.566	278240.0	702620.0	142280.0	634130.0	763890.0	645830.0	661310.0	416060.0	674200.0	628220.0	1168100.0	BANF1	0		262860.082376575	581800.2139834465	406093.9334348283	518182.9197142246	602248.7854331585	539245.8761509141	543475.5741790113	384793.8825552715	685135.9086729278	714733.7870883594	1106758.1909955656	1.0	2.2133456275417123	1.5449052962444698	1.9713260188813015	2.291138235931818	2.0514559353229878	2.067546997875565	1.463873400161282	2.606466156741889	2.71906552195486	4.210446032692088	18.08597031219395	3.0	0.4186746631130628	1.7290337133291225	21.14362363799552	1.2669360635340094	2.2215629246825985	0.2716173477004419	28.645981414112114
(ac)TECFLPPTSS(ph)PSEHR	1	RALBP1	Q15311;J3QLT3;E7ENF8;A0A1W2PRI7	124.09	3469.398	3469.398	3469.398	3469.398	3469.398	3469.398	3469.398	3469.398	3469.398	3469.398	3469.398	RALBP1	0		3277.6245114905264	2872.813894841796	9902.315718800435	2835.038218174019	2735.263888366429	2896.828212108805	2851.2090700360063	3208.679340839049	3525.673615066802	3947.1776948469983	3287.2054227580143	1.0	0.8764926808334614	3.0211867418264085	0.864967359206367	0.8345263097640633	0.8838194253042883	0.8699010701318547	0.978964896555486	1.0756795364162912	1.2042800146902697	1.0029231265612946	11.760469636871882	9.20496071176621	10.0	1.6320918333925245	0.9638749282569932	-0.7598043755372339	1.12333073929208	0.0	31.147850005325605
(ac)TT(ph)PGKENFR	1	KPNA1	C9JYI4;P52294;C9J352;C9JWD9;F2Z3G4;C9J4U1	63.283	295030.0	377090.0	130440.0	323750.0	362010.0	349620.0	362210.0	343170.0	324400.0	329690.0	350920.0	KPNA1	0		278722.0029598938	312247.0790626767	372300.3421228489	264554.145455159	285407.69327345275	291920.6961892179	297670.2117363713	317381.4273818504	329661.95309032564	375092.4552945804	332491.7253524218	1.0	1.1202814121122937	1.3357407673925925	0.9491684999595336	1.0239869484380857	1.0473543282882598	1.0679824648763163	1.1387024490761837	1.182762571987407	1.3457583230289631	1.1929152410700246	18.170502136201645	6.720369447533609	2.103081575018015	1.078993397481348	1.2624589356091298	0.2264999170216293	1.1361443233250104	0.903335952030162	0.6516369575283958
(ac)TTS(ph)QKHR	1	BANF1	E9PJJ8;O75531	54.982	18692.0	38683.0	7437.8	31375.0	39073.0	33251.0	37690.0	22343.0	30536.0	28220.0	58330.0	BANF1	0		17658.786155056554	32031.22267729596	21228.88289360109	25638.25888387837	30805.04626743356	27763.4433641888	30974.269844410188	20663.966057617738	31031.31134268248	32106.24856202208	55266.84811297953	1.0	1.8138971952001293	1.2021711292722264	1.4518698317515393	1.7444600097052878	1.5722169757539537	1.7540429773844208	1.1701804346104874	1.757273182324411	1.81814583857048	3.1297082159383867	14.1901333218648	3.0	0.6588277652171122	1.4578169398654672	37.83001451280512	1.1009230758583244	1.6618087870223592	0.5756603976564447	86.01185701255828
(ac)TTSS(ph)IRR	1	EPN2	I3L2B2;O95208-2;F6PQP6;O95208;J3KSR0;J3QKL8;J3KSF8;J3KTF6;J3KSA6;J3KSC7;J3QLN2;E9PBC1	72.23	3469.398	11961.0	3469.398	3469.398	4896.6	4471.6	6952.3	4327.3	3469.398	3469.398	3640.4	EPN2	0		3277.6245114905264	9904.233240522624	9902.315718800435	2835.038218174019	3860.46603928839	3733.632472626587	5713.515952223214	4002.1116376999184	3525.673615066802	3947.1776948469983	3449.227393630905	1.0	3.0217717758092406	3.0211867418264085	0.864967359206367	1.1778243742547592	1.1391275783841046	1.7431880717858514	1.2210403063772322	1.0756795364162912	1.2042800146902697	1.0523558697888615	11.760469636871882	9.245381775158418	10.0	2.347546967166311	1.184581725326933	-0.9867762872393018	1.4535871917381835	0.0	9.559529904327787
AAAAAATAPPS(ph)PGPAQPGPR	1	SAMD1	Q6SPF0	385.59	505810.0	568020.0	168230.0	540720.0	593110.0	487990.0	496030.0	415910.0	412680.0	341100.0	454650.0	SAMD1	0		477850.98572058376	470345.5033259477	480160.1238525528	441852.40936066	467606.30081328657	407454.8954103782	407645.7169255181	384655.15476989606	419373.9050595426	388073.7556522228	430774.4298742695	1.0	0.9842932574821038	1.0048323393714191	0.924665685672618	0.97856092126325	0.8526819188118853	0.8530812514926628	0.8049688423051982	0.8776248612883792	0.8121229572583599	0.9014827692040348	18.948236034189637	8.167729750800001	9.79353431307736	0.9784783573922062	0.8498524358949185	-0.2033275800759972	0.904703035310544	0.9879230305375716	14.739885245141188
AAAAAPAS(ph)EDEDDEDDEDDEDDDDDEEDDS(ph)EEEAMETTPAK	2	NCL	P19338	148.47	86794.0	81831.0	24518.9	86204.0	86865.0	92219.0	87988.0	81536.0	71011.0	64058.0	88345.0	NCL	0		81996.39875572329	67759.66142506535	69981.56131919606	70442.08665580406	68484.12827324796	76999.69876401086	72310.00411435303	75408.7247224599	72162.83893618097	72879.59143820016	83705.63511985555	1.0	0.8263736268092601	0.8534711570404352	0.859087566341287	0.8352089763999277	0.9390619579940556	0.8818680480074844	0.9196589834037854	0.8800732718904201	0.8888145399570151	1.0208452613781769	16.405307693308657	5.397985948295087	4.166288999376701	0.8883196483086228	1.0237588310683563	0.2006157129114148	0.8981351348438015	0.972383453311436	2825.320206290968
AAAGPLDMS(ph)LPST(ph)PDIK	2	ATF7	P17544-4;P17544-2;P17544;K7ELQ4	302.96	115542.0	136089.0	36238.0	154313.0	156278.0	154927.0	166842.0	159557.0	151670.0	142148.0	180581.0	ATF7	0		109155.33222381464	112687.66804359878	103430.08124691686	126097.74161427644	123209.14750804848	129358.7257551254	137113.53487347002	147566.59500762273	154130.17393714454	161723.56557740303	171097.93758083237	1.0	1.0323606345912753	0.9475495071082868	1.1552137586437157	1.128750607028684	1.1850884708947176	1.256132266560549	1.3518954319615712	1.4120260622826233	1.481591071023459	1.5674720977442416	16.81805784709497	7.2483006257370945	0.4446329602623204	0.9904690515661856	1.6213939583755492	0.628310863881819	1.2541158877320902	0.986940742230488	0.3777303061792912
AAALSLSTLAS(ph)PK	1	EFNB1	P98172	297.45	225760.0	280620.0	83510.0	272740.0	292490.0	238890.0	222590.0	204100.0	214920.0	175270.0	239890.0	EFNB1	0		213280.95240560523	232365.6827987177	238353.27791075676	222871.03515502752	230598.31553148307	199464.9479796413	182928.1699301477	188762.2733008001	218406.125025194	199406.8811291856	227292.37431549228	1.0	1.089481644646908	1.117555389838425	1.0449645532864296	1.081195075934135	0.9352215738436434	0.857686389088631	0.8850404650379797	1.0240301469108315	0.9349493186337862	1.0656946705828705	17.784430367484628	8.262403135050082	10.0	1.0666822944263643	0.9504031371483826	-0.1665190378027804	0.9979953822668588	0.9598261814924296	9.171678036452194
AAAT(ph)PK	1	NOLC1	A0A0A0MRM9;Q14978;Q14978-3;Q14978-2;S4R3C2;S4R349	111.95	261890.0	421680.0	177000.0	540110.0	465360.0	360750.0	439130.0	329170.0	356740.0	287450.0	249040.0	NOLC1	0		247413.8404744146	349169.5571326464	505191.35660644254	441353.9444070615	366888.55043157376	301213.8640531448	360884.349078691	304433.5007468125	362526.52634230256	327035.4765823261	235961.86960494472	1.0	1.4112773823126297	2.0418880190281232	1.7838692595400802	1.4828942056275716	1.2174495310188345	1.4586263581160106	1.2304626942577788	1.4652637283636196	1.3218156104575132	0.9537132973340908	17.998601447352335	4.486220063585154	0.5216305309269336	1.4878446758353707	0.001	-0.6209220632598027	1.391295370652853	0.4598120830509069	27.24637720894016
AAATGNAS(ph)PGKLEHSK	1	KDM1B	H0Y6H0;Q8NB78	217.39	363020.0	410970.0	110190.0	397160.0	439240.0	418260.0	487850.0	405960.0	345620.0	334340.0	431240.0	KDM1B	0		342953.8064417201	340301.2068269865	314503.0259009256	324541.54257597245	346295.6139151725	349232.7395117619	400923.2566621261	375452.8783399949	351226.1535976523	380382.8187181594	408593.7867348067	1.0	0.9922654317727062	0.9170419455728384	0.9463127000782348	1.0097441912312477	1.01830839300251	1.1690299076189343	1.09476224286724	1.0241208786738978	1.109137182831647	1.1913959812084522	18.46968950779826	7.965832004331819	10.0	0.9730718530624064	1.1176890484402917	0.1999006279486722	1.0507324945883445	0.977259349640458	37.51832467981069
AAATT(ph)PTK	1	SYNPO	Q8N3V7;Q8N3V7-3;Q8N3V7-2	160.53	361190.0	672980.0	257260.0	715010.0	769040.0	526830.0	503140.0	414260.0	421320.0	384450.0	398710.0	SYNPO	0		341224.9610178088	557256.9924092394	734268.5220371376	584274.4696274698	606309.0313389575	439884.9618825171	413488.8333647271	383129.1491307666	428154.0507891992	437393.5953107506	377772.07288061146	1.0	1.6331073516633965	2.151860519954212	1.7122852556996149	1.7768601380463305	1.2891347707108658	1.211777802337112	1.1228051663863208	1.2547559519447156	1.2818335270845636	1.1071056225013247	18.4623984249795	8.059227717165966	10.0	1.654823933411608	1.195652915825543	-0.4688790755952561	1.4004803621139383	0.4912212363048407	163.84262902748782
AAAYDIS(ph)EDEED	1	PCYT1A	P49585	320.96	505720.0	522650.0	146260.0	520260.0	564360.0	478960.0	577270.0	514110.0	439090.0	422540.0	481350.0	PCYT1A	0		477765.9605358018	432777.1510040255	417453.6034873348	425133.40452355566	444939.8794945058	399915.1554453061	474410.1022309018	475475.61159566086	446212.29032808624	480729.0668815317	456072.3013746395	1.0	0.9058350463450294	0.8737617117367921	0.8898361114860085	0.9312925495895892	0.8370524241551489	0.9929759367931184	0.9952061278338616	0.933955800927448	1.0062020038899524	0.9545935437994924	18.947979309121624	7.730498725141882	10.0	0.9063194983018714	0.9766478031974472	0.1078186712869575	0.9410896527295534	0.9793634945707116	8.09314607142518
AACSAAAMEEDSEAS(ph)SSR	1	UBE3A	A0A0D9SG77;A0A1B0GVL3;Q05086-2;Q05086-3;Q05086	219.96	49117.0	58426.0	18781.0	61800.0	64864.0	63621.0	63264.0	60566.0	55980.0	50726.0	60993.0	UBE3A	0		46402.022232929216	48379.29364691706	53604.51338093554	50500.219889201086	51138.6000842221	53121.35064428303	51991.409059081096	56014.5803269783	56888.02754006301	57711.60753214504	57790.00286224858	1.0	1.0426117509289212	1.155219337464458	1.0883193761620928	1.1020769704284907	1.1448068012558608	1.120455673205237	1.207158171809752	1.2259816448191865	1.2437304400753029	1.2454199209714156	15.583934825084562	7.349744348155947	0.2123212182867655	1.0015320133703418	1.3432785971752217	0.2487491455901034	1.1574521363060333	0.9922383199614286	2.502146304899086
AADGGERPLAAS(ph)PPGTVK	1	WIZ	M0QXA7;O95785-4;B9EGQ5;A0A669KBG4;A0A669KBH9;A0A2R8YFV2;A0A669KAV7;O95785-3;O95785;O95785-2	135.86	107950.0	124100.0	35963.0	122440.0	131170.0	116090.0	125160.0	104550.0	103850.0	84936.0	114560.0	WIZ	0		101982.98552527046	102760.2495735188	102645.17942168054	100052.53921090269	103414.069022068	96931.16417998487	102858.57292985884	96693.26640665677	105534.506252868	96632.75435378827	108543.975995593	1.0	1.0076215070998853	1.00649318014176	0.9810708982049812	1.0140325711139622	0.9504640767352924	1.0085856223965066	0.9481313565064936	1.0348246397112737	0.9475380021096124	1.064334167474405	16.72000371779723	4.687381026669049	5.439765975952886	0.989874184926893	4.803144625070934	0.1046880046112501	0.990961788701581	0.9911568569968956	749479713.5629958
AADKSPES(ph)QNLIDGTK	1	ZNF532	Q9HCE3	209.89	53372.0	60444.0	17451.0	59520.0	62242.0	63281.0	68325.0	55929.0	53730.0	52005.0	67007.0	ZNF532	0		50421.82402459228	50050.28626286677	49808.44273524871	48637.10498066746	49071.42245994933	52837.46231780193	56150.62316580867	51726.042055073296	54601.531256298425	59166.741901770285	63488.18260768769	1.0	0.9926314097335254	0.9878350039648623	0.964604234804073	0.9732179152427268	1.0479085860129034	1.1136174514119577	1.025866141412197	1.0828948042353164	1.1734351750724614	1.2591409342256747	15.703795453757808	5.496633973475698	0.4166822212981917	0.9836225533930404	1.4328045013752049	0.3528346512559632	1.0642796695302268	0.9890563787165648	2.366983766609267
AADPPAENSS(ph)APEAEQGGAE	1	YBX1	P67809;H0Y449	289.21	338390.0	365270.0	125610.0	384860.0	366880.0	385630.0	389910.0	411770.0	340020.0	264410.0	374510.0	YBX1	0		319685.2475395672	302459.60001385346	358514.6118832497	314490.5279378304	289247.1879455384	321987.8098262344	320434.5331661974	380826.2678935352	345535.3184025046	300822.5791029152	354842.91594020184	1.0	0.9461168519401832	1.1214612330175688	0.983750518230924	0.9047874125306282	1.007202591625321	1.002343822970866	1.1912538061250406	1.0808610064489697	0.940996124838956	1.1099758861918807	18.368327409432567	7.426588615170121	10.0	0.9938773028271128	1.0807697087284194	0.1209194824027866	1.0320552409332209	0.942108866333154	180.53460852278693
AADRLPNLSS(ph)PSAEGPPGPPSGPAPR	2	TOM1	O60784-4;O60784;O60784-2;O60784-3	338.02	69556.0	78424.0	21209.4	86000.0	87276.0	66363.0	61838.0	50910.0	52581.0	52681.0	74789.0	TOM1	0		65711.24169704223	64938.51581429199	60535.62462603771	70275.38690082995	68808.15954844859	55410.8265007868	50819.498504607	47084.21035641227	53433.89382072266	59935.83559517666	70861.51728993017	1.0	0.9882405831514668	0.9212369613274636	1.0694576009509975	1.047129193900863	0.8432472902620699	0.7733760189604584	0.7165320444482121	0.813162138482734	0.9121093141339082	1.0783773896197697	16.085887348621604	8.236517540396575	10.0	1.005230596597547	0.8560464974686279	-0.2317654228291423	0.9178057270959988	0.89808265773508	13.374753407027155
AADS(ph)S(ph)DS(ph)DGAEESPAEPGAPR	2	GCFC2	P16383-3;P16383-4;P16383;C9JII4;P16383-2	281.9	77199.0	89489.0	28299.7	97240.0	91961.0	100442.0	92461.0	88297.0	88529.0	72597.0	79003.0	GCFC2	0		72931.76933363003	74100.82170898159	80772.67703138593	79460.21653763614	72501.80072683086	83865.62143652378	75985.99002610796	81661.6484352805	89964.99089128696	82594.51902399414	74854.22255219823	1.0	1.0160293982448674	1.107510180671571	1.0895144497885605	0.9941045087658266	1.149918920146806	1.0418777813891535	1.1196992638655892	1.233550093646263	1.1324902683515243	1.02635961304838	16.236294539162174	8.253358830888134	10.0	1.0414395104408638	1.117320982865437	0.1014646550962881	1.086138963352852	0.9629835596635636	14.386564660672226
AADSGS(ph)WER	1	KAZN	Q674X7-3	147.3	327850.0	386100.0	119090.0	391010.0	417890.0	432090.0	447650.0	383450.0	344420.0	350800.0	420340.0	KAZN	0		309727.853677257	319707.754716645	339905.3031540182	319516.0352569011	329463.3323445296	360780.3146742157	367886.2270058428	354634.46201465913	350006.6889129775	399109.56752506585	398266.1912533828	1.0	1.0322215161500692	1.0974321460549257	1.0316025228710737	1.0637187725707014	1.164830060941682	1.1877724997545362	1.1449873100021406	1.1300458927329535	1.2885814523512196	1.2858584932706267	18.32267636929875	5.991021144595513	0.2320794988105859	0.9993876704784872	1.466098517785281	0.3178407137314246	1.1429036403567665	0.984523135184243	4.134475692246495
AADSQNS(ph)GEGNTGAAESSFSQEVSR	1	TPR	P12270	327.81	66376.0	64029.0	22598.0	67726.0	77713.0	67897.0	73314.0	138060.0	65111.0	117660.0	69570.0	TPR	0		62707.01850139287	53018.82369011144	64498.95071521121	55342.68434006517	61268.71651987479	56691.66383261631	60250.66647315182	127685.05365952212	66167.13756986501	133863.26030501467	65916.58877455839	1.0	0.8455006306659878	1.0285762623808774	0.8825596506208612	0.9770631419593624	0.9040720670104424	0.960828116422303	2.036216307376916	1.0551791354646414	2.1347412698634565	1.0511835891718282	16.018374070821018	7.381680249510364	10.0	0.9393221943683429	1.569317721861379	0.7404454650798247	1.211000783436093	0.0628817538840488	55.83078857816657
AADTEEMDIEMDS(ph)GDEA	2	MBD2	Q9UBB5	567.11	766130.0	905320.0	251240.0	905510.0	921740.0	910490.0	962700.0	866040.0	750510.0	695840.0	792690.0	MBD2	0		723781.6090826823	749644.715099903	717086.3075356081	739942.6231694256	726697.2934390561	760227.8893464945	791162.8967687379	800958.7416434358	762683.7004125168	791665.9106802781	751062.53781378	1.0	1.035733300891687	0.9907495555799491	1.0223285779632143	1.0040284034849534	1.050355355547102	1.093096158897232	1.1066304139152796	1.0537483832714938	1.0937911391305342	1.0376922104523676	19.547229689618728	8.017446812876939	9.996560969553734	1.010567699898696	1.0769905786593823	0.0918396555666484	1.0468581044254697	0.9953813781348114	46.92873418778535
AAEDAVY(ph)ELQSK	1	EVPL	Q92817;K7EKI0	141.88	12722.0	23192.0	4038.6	18260.0	21177.0	24023.0	19854.0	17025.0	13685.0	13082.0	15070.0	EVPL	0		12018.782231148602	19203.994424730445	11526.92549599309	14921.262381501794	16695.888844097997	20058.38019722437	16316.347930244629	15745.603640108397	13906.97850814152	14883.555765002584	14278.611367437032	1.0	1.597831964619528	0.9590759924178686	1.2414953607222328	1.389149792632728	1.668919513762373	1.3575708101240238	1.3100831130213126	1.1571037931030446	1.238358053150299	1.1880248009179932	13.635037871183252	12.522878745280336	3.766716073445144	0.999999782147239	1.310765928829532	1.0014999551888336e-08	1.310765928639574	0.694801156250678	37219695470.22719
AAEDDEDDDVDTK	1	PTMA	B8ZZQ6;P06454-2;P06454;B8ZZA1;B8ZZW7;H7C2N1	434.49	1539900.0	1748000.0	544050.0	1693100.0	1770600.0	1703200.0	1867000.0	1564900.0	1565300.0	1451400.0	1534300.0	PTMA	0		1454780.911629125	1447420.75950452	1552821.2291623442	1383526.25071855	1395936.1943315798	1422113.522537259	1534331.70070347	1447300.7422264684	1590690.0591007615	1651276.0156952108	1453727.499738464	1.0	0.99494071439502	1.0673918091373835	0.951020349290409	0.959550804642021	0.9775448049732218	1.0546823156933374	0.994858215870952	1.093422415970141	1.1350685195931272	0.9992758965406816	20.55440523570645	6.7864636665931695	10.0	0.9999397697213982	1.0759540196906527	0.10570332296577	1.0245277974468758	0.97862797340235	8.03112330282979
AAEDDEDDDVDTKK	1	PTMA	B8ZZQ6;P06454-2;P06454;B8ZZA1;B8ZZW7;H7C2N1	239.61	1881700.0	2096400.0	656420.0	2130100.0	2071100.0	2171000.0	2210000.0	1973300.0	1763300.0	1780500.0	2043900.0	PTMA	0		1777687.668947676	1735911.25871011	1873546.385896052	1740623.2748541634	1632849.5719417932	1812710.4611486515	1816214.8144374243	1825010.259208572	1791901.7320720467	2025697.2205769056	1936566.2756406448	1.0	0.9764995780938864	1.0539232614495888	0.9791502215260044	0.91852444074632	1.0197013191983877	1.021672617840993	1.0266203063043742	1.007995815785112	1.1395124441494506	1.089373746281887	20.843605206417283	6.413193940100816	10.0	0.9995084512243334	1.114445442045535	0.1570353201612637	1.0289185227492157	0.9869220769539572	66.34388278946923
AAEDDSAS(ph)PPGAAS(ph)DAEPGDEERPGLQVDCVVCGDK	1	NR2F6	P10588	75.445	148300.0	177260.0	43458.0	190600.0	157400.0	168670.0	177430.0	171740.0	150670.0	142500.0	153590.0	NR2F6	0		140102.61003610576	146779.0639758415	124037.32189493068	155749.86910811867	124093.72923742844	140833.65890462633	145814.92964960725	158834.06573581317	153113.95336658263	162124.0404000051	145524.34770568355	1.0	1.0476540297001973	0.8853319853424937	1.111684279600362	0.8857345998439881	1.0052179532439272	1.040772399686411	1.1336981209335082	1.0928700994729772	1.1571807288830964	1.0386983345148286	17.178159072229356	7.5128789761774035	9.998613563608483	0.989269848581826	1.1056119516567682	0.1604091047984677	1.042204855549184	0.9533185277719892	45.85488484118902
AAEEEDEADPKR	1	PTMS	P20962	90.731	18144.0	18455.0	5944.0	19694.0	19563.0	17929.0	16825.0	16689.0	16894.0	13204.0	16435.0	PTMS	0		17141.077252158466	15281.550409986214	16965.296178919154	16093.063600290056	15423.415661193234	14970.099427883091	13827.06527280981	15434.853400867489	17168.030319075115	15022.35669783627	15571.929517175016	1.0	0.8915163373446617	0.9897450393196742	0.9388595222778988	0.8997926696381385	0.873346476867316	0.8066625608999374	0.9004599403998297	1.0015724254969596	0.8763951341473945	0.9084568774820814	14.147204924942228	8.944645191164447	5.62482651729956	0.960396546360949	0.8951949579185501	-0.1014283049114223	0.9138271494646822	0.97013721784577	2.215799384069048
AAEEQGDDQDS(ph)EK	2	HNRNPUL2-BSCL2;HNRNPUL2	H3BQZ7;Q1KMD3	359.22	354899.0	405149.0	133097.0	375452.0	401235.0	364728.0	446753.0	388128.0	323100.0	250150.0	294690.0	HNRNPUL2-BSCL2;HNRNPUL2	0		335281.70060150966	335481.1632108104	379883.920848857	306802.72747314454	316332.575924902	304535.3574729737	367149.0574635123	358960.91921456624	328340.8663485949	284598.7979372722	279214.5974698084	1.0	1.0005949105153753	1.1330290921554296	0.9150595660983804	0.9434829737423422	0.9082969840782372	1.0950465140353058	1.0706248464219046	0.979298499618492	0.848834867595487	0.8327761311425154	18.43704898375516	6.3210022712164	3.7297873528102814	1.0080300763502943	0.8354411653903027	-0.2709250219421852	0.9667489634392458	0.948645595066946	0.6359504877115948
AAEEQGDDQDS(ph)EKS(ph)KPAGSDGER	2	HNRNPUL2-BSCL2;HNRNPUL2	H3BQZ7;Q1KMD3	249.0	2171340.0	2407210.0	820050.0	2844080.0	2645370.0	2564150.0	2997670.0	2543430.0	2405290.0	1901060.0	2335880.0	HNRNPUL2-BSCL2;HNRNPUL2	0		2051317.6080633688	1993275.5872350533	2340577.242853746	2324056.0741501465	2085602.468315222	2140977.21278412	2463535.141536036	2352296.074382434	2444305.17616717	2162859.8473181333	2213213.186527459	1.0	0.971705005309679	1.1410116276744997	1.1329576975377635	1.0167135796607438	1.0437082996647205	1.2009525642700636	1.1467244590189116	1.1915781186487342	1.0543758990886207	1.0789227264601575	21.05015421785119	10.038146017840582	10.0	0.9858509353079508	1.1118830415538372	0.1735609915593198	1.1008214254628106	0.967593078116954	2184.093418117117
AAEEQGDDQDS(ph)EKSKPAGS(ph)DGERR	1	HNRNPUL2-BSCL2;HNRNPUL2	H3BQZ7;Q1KMD3	107.52	52631.0	53995.0	12661.0	79218.0	67872.0	75228.0	76388.0	66710.0	66442.0	53208.0	72644.0	HNRNPUL2-BSCL2;HNRNPUL2	0		49721.78333654944	44710.23106947742	36136.88003386535	64733.437203604	53510.099052114034	62812.79713094927	62776.93088020187	61696.87041595486	67519.7271492831	60535.41011651561	68829.16019748471	1.0	0.8992081150197175	0.7267816560252354	1.3019130220138306	1.0761902623227089	1.2632852829471406	1.2625639441627965	1.2408418659956386	1.3579506328698143	1.2174826817206554	1.384285831656602	15.683625186147856	9.232988844710144	10.0	0.8752925173437772	1.263242964781499	0.5292950029638236	1.1726356226414525	0.912583152958868	6.082916541954937
AAEEQGDDQDS(ph)EKSKPAGSDGER	1	HNRNPUL2-BSCL2;HNRNPUL2	H3BQZ7;Q1KMD3	301.1	1102700.0	1191200.0	364710.0	1297000.0	1273900.0	1174500.0	1431100.0	1179300.0	1104900.0	953970.0	1186300.0	HNRNPUL2-BSCL2;HNRNPUL2	0		1041747.458441092	986365.908879738	1040951.071570258	1059850.8931439137	1004339.2736693796	980667.174859093	1176101.819430496	1090677.8486214308	1122822.1084139976	1085343.6548799516	1124002.4329920742	1.0	0.946837835684064	0.9992355278965346	1.0173779494791493	0.964090927730516	0.9413674753059617	1.128970183609045	1.0469695316113945	1.0778256278102454	1.041849102760566	1.0789586515277625	20.07260891475777	7.769721844508908	10.0	0.978133180372826	1.0749062093041863	0.1361079655642432	1.0266648220315415	0.9903299739285693	3.318950343707911
AAEHDLEVAS(ph)EEEQER	1	ANKRD26	E7ESJ3;Q9UPS8	274.69	84294.0	90186.0	24914.0	83644.0	99647.0	84187.0	86533.0	94814.0	71969.0	68580.0	65410.0	ANKRD26	0		79634.58806731964	74677.96831617541	71109.25117792607	68350.16816201192	78561.42209226206	70293.25453372725	71114.26087679355	87688.90828389068	73136.37824277957	78024.32765356032	61975.04774678536	1.0	0.9377579532783654	0.8929442959862288	0.8582975038965687	0.986523871082872	0.8826975343214479	0.8930072045663955	1.1011409792157432	0.9183996554481232	0.9797793841490324	0.7782428370746934	16.36314232414138	5.5	10.0	0.9450548381944778	0.7782428370746934	-0.2801745607278074	0.9299529181901074	0.9484767921834004	369971143.0000677
AAEPHFGT(ph)LPK	1	KSR1	A0A2R8Y4X0;A0A0A0MQW1;A0A2R8Y5H9;Q8IVT5-4;Q8IVT5-3;Q8IVT5-2;Q8IVT5;A8MY87	123.02	47607.0	40944.0	11580.0	41539.0	48695.0	36316.0	50261.0	47700.0	38736.0	39058.0	46266.0	KSR1	0		44975.4885771334	33903.429964046365	33051.50231357402	33943.82902876252	38391.0047345399	30322.6131308496	41305.3270535925	44115.4357493786	39364.32002129121	44436.77733293614	43836.37913243802	1.0	0.7538201593052547	0.7348781160407045	0.754718405572149	0.8535983921263902	0.674203084616769	0.9183964056944808	0.980877298836236	0.8752394085454129	0.988022114684238	0.9746726610264212	15.538886098519546	7.57587083668607	10.0	0.7952033273821959	0.9547084633137288	0.2637364549951124	0.8695965282647597	0.912663145266725	59.9444680769772
AAES(ph)PDQK	2	SLC16A1	P53985	200.68	2515360.0	4257050.0	1674170.0	3811390.0	4397960.0	3375200.0	4186640.0	3216580.0	3147400.0	2515010.0	2393320.0	SLC16A1	0		2376321.6532732244	3525024.338815053	4778396.686383096	3114498.917208772	3467339.6279354542	2818176.116291542	3440650.493536789	2974860.132552125	3198452.6237869663	2861358.4761152086	2267636.7722570924	1.0	1.483395286138797	2.0108374974411287	1.310638613640017	1.4591204953922907	1.1859405112139143	1.447889215164758	1.251876036417231	1.3459678824965935	1.2041124450361669	0.9542633965959844	21.262333463608115	5.0752150121465816	0.5161741810369609	1.424005062816503	0.5302890034817364	-0.5716873303487395	1.3236202437611746	0.5439136331822718	13.75340922432169
AAES(ph)PS(ph)PR	1	KIAA1671	Q9BY89	109.11	352550.0	366800.0	116550.0	400690.0	429410.0	422580.0	431350.0	379300.0	316940.0	321580.0	384800.0	KIAA1671	0		333062.5432786852	303726.5072003762	332655.6644772927	327426.1020615532	338545.6688173071	352839.7911894052	354490.61547854485	350796.3266192725	322080.9476339328	365865.6063988328	364592.5450689959	1.0	0.9119203384760006	0.9987783711810184	0.983076928550276	1.0164627504631585	1.059379982258082	1.0643364816377143	1.0532446043497268	0.9670284279443464	1.0984891990472194	1.0946669099440836	18.42746835503076	8.689867427369652	1.2814444213811438	0.9648321427537362	1.0576278770013543	0.1318614026218073	1.026804175867024	0.98398035741774	0.6604026550582861
AAESET(ph)PGKS(ph)PEK	1	RSL1D1	O76021;O76021-2;J3QSV6	225.01	2231400.0	2356700.0	896130.0	2653500.0	2589300.0	2498700.0	2867200.0	2219500.0	2188000.0	1952000.0	1934900.0	RSL1D1	0		2108057.7480415786	1951451.0892015428	2557723.900540856	2168322.548155258	2041397.033764128	2086328.709936501	2356312.722151577	2052708.7976047343	2223490.6083897427	2220814.925339019	1833290.3208264047	1.0	0.9257104512504336	1.213308270571347	1.028587831699424	0.9683781365385368	0.989692389534744	1.1177647881518578	0.9737441014183486	1.0547579213403444	1.0534886567515496	0.8696584913433053	21.089517723107868	4.885005810927859	5.937816632839212	1.0325430057304166	0.0848016103366058	-0.2477305953475555	1.0301756370109338	0.9383242840150788	467396990.08805615
AAESETPGKS(ph)PEK	1	RSL1D1	O76021;O76021-2;J3QSV6	264.08	1243700.0	1207200.0	393340.0	1188400.0	1237900.0	1151500.0	1319800.0	1171100.0	975330.0	894110.0	1111200.0	RSL1D1	0		1174953.5812670563	999614.6114838988	1122666.4870484625	971107.7882900742	975956.9721919488	961462.9645383112	1084633.6253821342	1083094.063020908	991150.4090862758	1017240.1807863062	1052846.2476108838	1.0	0.8507694494670384	0.9554985873040124	0.8265073648635912	0.8306344929299148	0.8182986799371943	0.9231289156227582	0.9218185980189209	0.8435655883676958	0.8657705266018475	0.8960747593751801	20.24620709602405	12.522878745280336	2.939071599161895	1.0000120475171763	0.8732031915476649	-2.773735175154446e-07	0.8732031960394063	0.976721021655313	88434108.07329114
AAESETPGKS(ph)PEKKPK	1	RSL1D1	O76021;O76021-2	140.47	273770.0	278840.0	49005.0	335400.0	306230.0	307940.0	326300.0	284510.0	254830.0	211970.0	437490.0	RSL1D1	0		258637.16486570932	230891.7646340047	139869.50525705487	274074.008913237	241430.89392870237	257119.32722529527	268158.77554340794	263129.6147810419	258963.4879963249	241160.9322357128	414515.5731347065	1.0	0.8927246196573848	0.5407943028206271	1.0596853281141667	0.933473323735431	0.9941314016444536	1.036814549380954	1.0173696998173682	1.001261702396038	0.9324295383493296	1.602691451361729	18.062604837677917	4.88498941873659	6.40311039618915	0.9408677595180844	5.209981177807182	0.7684482141613443	0.9496995207875024	0.7985489023061071	1103802203.074051
AAESPS(ph)PR	3	KIAA1671	Q9BY89	183.22	1298950.0	1373980.0	436598.0	1367170.0	1480070.0	1372310.0	1343210.0	1235590.0	1057400.0	1039564.0	1378070.0	KIAA1671	0		1227149.5974807795	1137715.7752540167	1246132.9712523145	1117190.7059210208	1166883.1374360917	1145831.7332744857	1103872.353348639	1142737.762213307	1074551.631312302	1182725.0241009898	1305701.78945746	1.0	0.9271206848697484	1.0154694862064948	0.910394876235551	0.9508890683186392	0.9337343512370196	0.8995417963830842	0.9312130848262004	0.8756484405147126	0.9637985674517684	1.0640119119445095	20.30891446805427	5.940690425076794	10.0	0.938223260684587	1.064011163233897	0.1815101130295069	0.9596482241824524	0.9828540848086194	1330.9885322369687
AAETS(ph)DDDLIPFGDRPTVSR	1	RC3H1	Q5TC82-2;Q5TC82	247.92	12085.0	9539.3	3469.398	11370.0	10372.0	10244.0	8404.8	8716.0	5823.4	7484.0	7635.1	RC3H1	0		11416.992867743344	7898.959296991684	9902.315718800435	9291.05987281903	8177.256414552781	8553.388283743345	6907.204648137409	8061.009182213502	5917.858870610989	8514.64083055185	7234.149014699295	1.0	0.6918598783843309	0.8673313396540385	0.8137922113509632	0.7162355717726816	0.74918048761416	0.6049933400284826	0.7060536233659592	0.5183377916728698	0.7457866470783593	0.6336299845765937	13.560929852652944	8.247233173444183	0.099955225635913	0.9983851092902678	0.441468274843209	-0.3507546306077344	0.704877605775849	0.9072416730026214	25.72985559987496
AAFDDAIAELDTLS(ph)EESYK	1	YWHAE	P62258;P62258-2;K7EM20	367.64	192340.0	223300.0	87248.0	185830.0	212310.0	202950.0	220130.0	192940.0	173460.0	185100.0	144280.0	YWHAE	0		181708.26712302456	184902.20571931297	249022.23435705563	151852.03660210737	167384.6229631412	169456.2819392534	180906.50095118105	178440.92606887032	176273.6201696917	210590.5956353749	136703.25468439388	1.0	1.01757728829215	1.3704507686953864	0.8356914025232369	0.9211723033482808	0.932573319982871	0.9955876186343208	0.982018753984693	0.9700913610625468	1.1589488963250951	0.7523227030272636	17.55329929848028	9.243981088059437	10.0	1.1291815020201723	0.9435649186256811	-0.2590837143603132	0.9865469619753432	0.8111521472518989	14.811594713819137
AAFTTPDHAPLS(ph)PQSSVASSGSEQTEEQGSSR	1	SAMD4B	M0QZ22;Q5PRF9;A0A087WZT0;M0R0X3	391.55	112330.0	115220.0	30201.0	111110.0	131080.0	130270.0	126120.0	107350.0	89231.0	95740.0	113030.0	SAMD4B	0		106120.87785135374	95407.21962820984	86199.34554164494	90794.16556454897	103343.1132683744	108770.97732558045	103647.51692165072	99282.85173366433	90678.37773182135	108924.60089751924	107094.32268489758	1.0	0.899042879779502	0.8122750893786103	0.8555730729228106	0.9738245231360578	1.0249724609132875	0.9766929846437238	0.935563799921938	0.8544819791147685	1.0264200890808004	1.0091729813515806	16.77738375454575	8.708160696496037	10.0	0.891720571055834	0.9717353951653606	0.1239718204999737	0.9454439714027176	0.955735931561689	15.74219901787812
AAGALGSASSGS(ph)MPNLAAR	1	FRMD4A	Q9P2Q2	164.94	104550.0	95175.0	32913.0	99703.0	121450.0	120300.0	109760.0	122000.0	83170.0	98017.0	107780.0	FRMD4A	0		98770.92298904136	78809.07939693515	93939.90463269952	81472.8709322494	95750.84762316207	100446.36963435433	90202.59639486506	112831.93210532896	84519.0648536448	111515.17240622686	102120.0221089822	1.0	0.7978975695679084	0.9510886583809908	0.8248669594926111	0.9694234368325748	1.0169629542238747	0.9132505160944284	1.142359802771587	0.8557079583332656	1.1290283519837054	1.033907743479449	16.673833536364302	7.307777915180363	10.0	0.924692967203525	1.0402322398849453	0.1698593358307369	0.9729719525167628	0.9012191261103706	25.308980453633477
AAGARPLT(ph)SPESLSR	1	BAT3;BAG6	A0A024RCR6;A0A0G2JK23;P46379-2;P46379;P46379-3	79.676	28540.0	32085.0	8997.9	40797.0	32681.0	30352.0	32656.0	31034.0	27912.0	28054.0	47851.0	BAT3;BAG6	0		26962.43081881631	26567.78894090532	25681.7023028763	33337.49952782745	25765.61096066328	25342.87789810408	26837.244787451826	28701.85394226865	28364.748565527665	31917.388276363126	45338.1441634525	1.0	0.985363267853595	0.9524995159173028	1.2364426542936984	0.9556115742606632	0.9399329781652332	0.9953570198397276	1.0645128451192334	1.0520100637859668	1.1837726535431254	1.6815302918389805	14.800697714363126	5.462413334711708	1.1391686416886666	1.012401221854219	1.8805079502128348	0.7320100266675533	1.1006836281401136	0.9404346028519284	1.657475826989783
AAGDT(ph)PER	1	CIC	I3L2J0;A0A0A0MQR4;Q96RK0;I3L135;I3L1Q4	147.41	83507.0	118270.0	39931.0	87229.0	115980.0	102440.0	113750.0	98683.0	88774.0	78000.0	85602.0	CIC	0		78891.09006261021	97932.7535621278	113970.59921272224	71279.67120898253	91438.3145931192	85533.88283743341	93481.6448607499	91267.16029467348	90213.9649310746	88741.58000842381	81106.68150466787	1.0	1.241366464633783	1.4446574273757902	0.9035199178058378	1.1590448873320316	1.0842020660324416	1.184945534236632	1.156875386336293	1.143525395066518	1.1248618815888585	1.0280841783311565	16.34960951656134	9.259152315156642	10.0	1.2284426706029197	1.0982156883613958	-0.161669105167715	1.128013785868878	0.8590423137015872	17.068675098061515
AAGDT(ph)PERK	1	CIC	I3L2J0;A0A0A0MQR4;Q96RK0;I3L135;I3L1Q4	152.96	721760.0	893570.0	288100.0	822300.0	943420.0	825980.0	966050.0	794550.0	714530.0	642940.0	855160.0	CIC	0		681864.1929848929	739915.1991249728	822291.6940017843	671947.1005645643	743789.7461065742	689664.9409026096	793915.982573428	734841.0791335166	726120.0842836949	731480.9160335389	810251.9772380517	1.0	1.0851357304538296	1.205946436932204	0.9854559125961492	1.0908180159022565	1.0114403249180288	1.1643315351375514	1.0776941899775012	1.064904260634467	1.0727662833143452	1.1882893772308754	19.461159665606715	5.5	10.0	1.0758492689866332	1.1882893772308754	0.1434088805759851	1.086028761520674	0.960159166618461	521614868.4062264
AAGEGLLT(ph)LR	2	EPS8L1	Q8TE68;B4DKV7;Q8TE68-2;K7EKX9;K7EN83;Q8TE68-3	147.26	43981.0	31736.0	10454.6	36070.0	39897.0	33074.0	35930.0	30237.0	28008.8	32835.0	34320.0	EPS8L1	0		41549.91835467273	26278.80161535208	29839.39862586276	29474.80471526669	31454.685612361387	27615.65444128539	29527.872526125197	27964.74697597403	28463.118716758072	37356.79204585381	32517.713479126665	1.0	0.6324633755242204	0.7181578161273812	0.7093829755251959	0.7570336322652238	0.6646379953278468	0.7106601816656631	0.673039757557769	0.6850342875236262	0.8990822010039556	0.7826179873941846	15.424592786803707	12.522878745280336	3.5049323731262936	1.000000016048466	0.7232111222268351	-5.397508140436714e-08	0.7232111228338832	0.9310255515910334	2675061622.939341
AAGGAPS(ph)PPPPVR	2	TBC1D10B	Q4KMP7;Q4KMP7-2	160.52	268167.0	310210.0	105807.0	279097.0	342860.0	297931.0	329364.0	304462.0	245135.0	252682.0	281176.0	TBC1D10B	0		253343.87475085864	256867.50217728651	301993.1179008914	228065.6936960577	270309.88568198687	248762.15587309035	270676.8217838771	281582.2599397758	249111.22956472577	287479.48614985315	266410.2740444905	1.0	1.0139084768869706	1.1920284956479608	0.9002218582167822	1.0669683091719222	0.9819150201192984	1.0684166808850772	1.1114626718987666	0.983292885252129	1.1347402278131409	1.0515757458374768	18.03277218794485	6.261426183899687	10.0	1.0353714662435425	1.0931281461544855	0.0783140717125157	1.0485630990305266	0.9412419493118708	25.749642034201017
AAGGAT(ph)PK	2	HIST1H1C	P16403	119.53	3910900.0	5993100.0	2026850.0	6275400.0	7050900.0	5073000.0	6918500.0	5094100.0	3979500.0	3042400.0	4133000.0	HIST1H1C	0		3694722.168511168	4962549.973562093	5785011.870834841	5127978.639040324	5558910.263533578	4235780.824231741	5685738.549178885	4711288.076538989	4044049.7605516342	3461376.705354214	3915958.9105253583	1.0	1.3431456405182998	1.56575017199899	1.3879199585680089	1.5045543372408994	1.146440958492584	1.538881217547684	1.2751400136907882	1.0945477294660109	0.936843569688223	1.059879128097835	21.89906921678636	6.724954555082379	2.727341108749918	1.3528194666519051	1.0017605823546178	-0.4334215922598765	1.243173437239783	0.7767599226857246	0.4976351666919262
AAGGGAGSS(ph)EDDAQSR	1	GOLPH3	D6REM1;Q9H4A6	297.49	55770.0	56681.0	21209.0	59595.0	64062.0	61605.0	63507.0	54415.0	53981.0	48483.0	56170.0	GOLPH3	0		52687.27283690905	46934.35701915084	60534.48295065552	48698.39165529027	50506.30547908604	51438.05986138313	52191.11050700345	50325.8162746842	54856.602619509504	55159.71825062072	53220.27873317436	1.0	0.8908101424120758	1.1489393868997004	0.9242913712014252	0.958605423276052	0.9762900429598472	0.9905828807757532	0.955179753381151	1.0411736965265883	1.0469268056702234	1.0101164070100042	15.767201650528	10.043585298383077	10.0	0.9454060336596316	1.0057898651619264	0.0893214597071614	1.0005495514928051	0.957833734301996	5221.787737047196
AAGISLIVPGKS(ph)PTR	1	RAP1GAP	J3KPC5;P47736-3;F2Z357;P47736;P47736-4	197.67	666620.0	815560.0	254960.0	708540.0	733610.0	583840.0	585830.0	464420.0	366810.0	420010.0	564280.0	RAP1GAP	0		629772.0964414612	675319.493490564	727703.8885897094	578987.4724966757	578376.1163015875	487486.3545080746	481444.85282437847	429519.7205603023	372759.8674878619	477850.65409407846	534647.3007576216	1.0	1.072323618824126	1.1555035427920888	0.9193603142601188	0.918389556427972	0.7740678846564102	0.7644747291040543	0.6820240575714792	0.5918964488807116	0.7587675871861937	0.8489536195373787	19.346505076415387	8.551319690155157	1.305849145447504	1.064827839146374	0.7255837466908515	-0.5521691540698118	0.8467410804704781	0.9306954577500608	0.3405136325381841
AAGMS(ph)SPGAQSHPEELPR	1	MYO9B	Q13459;M0R0P8;M0R300;Q13459-2;M0QZY4;M0R2J3	159.46	101500.0	95091.0	26942.0	95898.0	115090.0	92611.0	97724.0	91034.0	83392.0	75732.0	97180.0	MYO9B	0		95889.513949189	78739.52370826325	76897.54536548453	78363.59363971856	90736.6410288161	77327.0053051304	80311.21109777516	84192.96809243035	84744.66582030966	86161.24791279424	92076.67237475322	1.0	0.8211484287008339	0.8019390462885425	0.8172279784548988	0.9462623939974982	0.8064177418409408	0.8375390362321717	0.8780205950052417	0.8837740679884465	0.898547133719442	0.9602371373322824	16.631120201847263	11.022878745280336	10.0	1.0	0.8651113559560297	-2.249433888101837e-06	0.8651113665630165	0.966161645438558	2204.75078456452
AAGMSS(ph)PGAQSHPEELPR	1	MYO9B	Q13459;M0R0P8;M0R300;Q13459-2;M0QZY4;M0R2J3	133.38	30022.0	28857.0	10812.0	28345.0	36100.0	30475.0	30129.0	31151.0	24260.0	25305.0	24763.0	MYO9B	0		28362.512194901978	23894.86319051596	30859.48557982401	23162.277229116586	28461.14120375584	25445.578675036937	24760.51409239149	28810.061614861468	24653.511041835107	28789.81643734829	23462.591459312735	1.0	0.8424804906672174	1.088037807362172	0.8166511157386084	1.003477442624832	0.8971553189710274	0.8730014436747277	1.0157796113716588	0.8692287506981294	1.0150658107966586	0.8272395371073661	14.873732468898805	5.5	10.0	0.9420877791905032	0.8272395371073661	-0.1875543470379434	0.9316902720990522	0.9174186944946986	680957651.3994036
AAGPAS(ph)PPEEDPER	1	ZNF512B	Q96KM6	251.91	154440.0	155500.0	39247.0	156210.0	155100.0	162400.0	164130.0	164420.0	141870.0	110130.0	148360.0	ZNF512B	0		145903.217086825	128760.82843418352	112018.33430922608	127647.88590440297	122280.4155319262	135598.42417804766	134884.7680966581	152064.1498094932	144171.21234563674	125296.2846965092	140568.99684624796	1.0	0.8825084943641766	0.7677578092233944	0.8748805437815772	0.8380926615151933	0.9293724078568802	0.9244811100799104	1.0422261609146144	0.9881290846372665	0.858763001928512	0.9634400094317132	17.23668693382922	8.033809291974485	10.0	0.8726478150022154	0.9554086932511192	0.1307184784451908	0.9181097440112594	0.9481265875883568	212.71787908262309
AAGQS(ph)PR	2	TBCB	K7EP07;A0A494C0X0;Q99426-2;Q99426	93.098	630960.0	1235080.0	441330.0	1272610.0	1346970.0	908110.0	1249950.0	918150.0	937360.0	742710.0	802580.0	TBCB	0		596083.2287820716	1022700.4757716492	1259638.9910232823	1039920.4665565712	1061947.4616959286	758240.6710611249	1027229.7318126964	849152.7742828511	952564.514022034	844990.4985648275	760433.1726129802	1.0	1.7157008055087373	2.1131931418318888	1.744589373335257	1.7815422585629854	1.272038256487062	1.7232991673185494	1.424554044269717	1.598039448229959	1.4175713352837118	1.2757164367243	19.267189022226564	12.522878745280336	3.6265923754637024	0.9999717586500558	1.6066276784368916	3.041003815429377e-08	1.6066276777025843	0.5989849688041827	9486602128.707848
AAGQS(ph)PRR	1	TBCB	K7EP07;A0A494C0X0;Q99426-2;Q99426	73.885	52051.0	83094.0	15621.0	85933.0	97704.0	98486.0	97847.0	75989.0	82239.0	69113.0	151600.0	TBCB	0		49173.84325683975	68805.48088688125	44585.277861860064	70220.63747150025	77029.56620974408	82232.42859359118	80412.29454672334	70278.57121927734	83572.96350245168	78630.72845028462	143638.85091595567	1.0	1.3992292716984427	0.9066868666129436	1.428007916825436	1.56647439183086	1.6722798778221022	1.6352656050641017	1.4291860583726506	1.6995410154529105	1.5990356507135044	2.921041785685045	15.66763826029186	3.0	0.4969987334760659	1.3176443242684055	18.222712133937744	1.1216704710438934	1.5754676112516046	0.6467255648584015	36.66826365580859
AAGS(ph)PSSS(ph)DQDEKLPGQDESTAGTSEQNDILK	1	PRRC2C	E7EPN9;Q9Y520-6;Q9Y520-4;Q9Y520-5;Q9Y520;Q9Y520-7;Q9Y520-3	392.33	296610.0	328690.0	93413.0	366700.0	344790.0	362800.0	399040.0	371240.0	300850.0	279970.0	327760.0	PRRC2C	0		280214.6673149652	272169.75368509203	266618.30618461926	299650.9811224927	271831.4924000825	302925.5436686923	327937.71925480134	343342.02028510126	305729.9586535896	318525.3866020314	310547.95366895554	1.0	0.9712901765387228	0.9514787671158432	1.0693622285862745	0.970083026005702	1.0810481356002672	1.170308900662201	1.2252821152262523	1.0910562305075373	1.136719179099945	1.108250173499645	18.1782077125099	8.01327263803656	10.0	0.9924419479685384	1.1463229510916126	0.2079589280799003	1.0763991444977266	0.9813111519090588	30.75220792891996
AAGS(ph)PSSSDQDEK	1	PRRC2C	E7EPN9;Q9Y520-6;Q9Y520-4;Q9Y520-5;Q9Y520;Q9Y520-7;Q9Y520-3	333.59	75951.0	88801.0	34417.0	74070.0	93807.0	79167.0	95025.0	83673.0	71642.0	67656.0	61596.0	PRRC2C	0		71752.75343797891	73531.1274970028	98232.60406962658	60526.719857493874	73957.18207481239	66101.72688979989	78093.12793751872	77385.13323810817	72804.07411620572	76973.0812442298	58361.33681411087	1.0	1.0247847500453215	1.3690429894726774	0.8435456056722825	1.0307225650753449	0.9212430704410024	1.0883641978285927	1.0784970545415755	1.0146519907300218	1.0727543899867646	0.8133672091699837	16.21278133947817	4.931168045397108	6.109526173042554	1.044359231707694	0.2051682435470165	-0.3605832945713139	1.0408824941888843	0.8356096131396533	523175290.0118239
AAGSPS(ph)PLPAPDPAPK	1	ASPSCR1	J3KRY8;Q9BZE9-3;Q9BZE9;Q9BZE9-2;J3KRF7	140.31	110670.0	121460.0	36863.0	114820.0	120450.0	113680.0	121170.0	96230.0	82108.0	80145.0	110100.0	ASPSCR1	0		104552.63555425366	100574.2136438323	105213.94903154396	93825.81306922446	94962.45035990012	94918.89692463329	99579.52446397414	88998.49857783454	83439.83860770796	91181.97345865556	104318.1892206249	1.0	0.9619481432550124	1.0063251727111855	0.8974026582097692	0.908274094253922	0.907857524790742	0.952434378493511	0.8512315170826288	0.798065377935021	0.8721154945093671	0.9977576238763766	16.755904669303337	9.207228220394857	10.0	0.9894372718654032	0.8980492783152485	-0.1398136349045564	0.9198195664616688	0.9706208401346612	20.74434053819319
AAHVPENS(ph)DTEQDVLTVKPVR	1	ZNF106	H3BSS6;Q9H2Y7;A0A0C4DGM5;Q9H2Y7-2;H3BS99	281.99	687760.0	802800.0	260290.0	867680.0	894660.0	861230.0	937230.0	807920.0	701930.0	640890.0	729570.0	ZNF106	0		649743.5676226035	664753.6531637461	742916.7130570101	709029.6244896755	705347.4955499227	719097.4806333747	770231.2264865106	747206.349069979	713315.7050946131	729148.6052769079	691257.2326039172	1.0	1.02310155311897	1.1433998735459974	1.091245315569646	1.0855782661008444	1.1067404380231658	1.1854387867274605	1.1500019181474772	1.097841888153843	1.1222098095481663	1.0638923831646556	19.391545685852925	10.43234948733348	6.678513644210882	1.0000004428460512	1.1162565559555109	0.1256608094061225	1.114047071700801	0.9895777577548815	2573.791957361913
AAIELPSLEVLS(ph)DQEEDR	1	EIF2AK1	Q9BQI3-2;Q9BQI3	174.52	9268.6	11039.0	3469.398	9399.7	11213.0	9496.1	10550.0	11949.0	7063.4	7040.5	7006.5	EIF2AK1	0		8756.271418615306	9140.776752957889	9902.315718800435	7681.0180726945555	8840.298512956078	7928.917462051461	8670.16574312888	11051.05538300471	7177.9723781079165	8010.065308324471	6638.559425743035	1.0	1.0439119935826962	1.130882683438605	0.8772019168301673	1.0095962185642322	0.9055129841218786	0.9901663994444748	1.2620731878537743	0.8197521564770114	0.9147803814413008	0.7581491148880855	13.17813572431219	6.698782302182995	10.0	1.0273844581884897	0.8299204537518747	-0.3079311858108051	0.9666465040297516	0.8782642637404479	11.69890276386929
AAIELPSLEVLS(ph)DQEEDREQCGVK	1	EIF2AK1	Q9BQI3-2;Q9BQI3	256.75	184540.0	209940.0	69911.0	208180.0	203160.0	207620.0	215320.0	192630.0	170470.0	155210.0	177340.0	EIF2AK1	0		174339.4177752052	173839.53904483927	199539.16910572303	170115.4656397067	160170.7880042946	173355.57160003833	176953.5628256408	178154.22197909426	173235.12066371102	176584.36709112153	168027.13602530057	1.0	0.9971327268569264	1.1445441980482614	0.9757716746482148	0.9187296255102804	0.99435671985302	1.0149945725630811	1.021881478397547	0.9936658208132938	1.0128768889133897	0.9637931465502326	17.493574036234413	9.215005446881236	10.0	1.0471879595667524	0.9869762539988248	-0.0854331346524147	1.0012349921669692	0.9777523711610718	24.90673025739603
AAISDSADCSLS(ph)PDVDPVLAFQR	2	PARD3	Q8TEW0-4;Q8TEW0-2;Q8TEW0;Q8TEW0-8;Q5VWU8;Q8TEW0-10;Q8TEW0-11;Q5VWV2;Q8TEW0-5;Q8TEW0-7;Q8TEW0-6;Q8TEW0-3;Q8TEW0-9;F5GZI3	318.94	71066.0	88173.0	22137.4	82615.0	87079.0	71925.0	67714.0	55661.0	60679.0	49476.0	65716.0	PARD3	0		67137.77535283807	73011.11591978944	63184.31151265228	67509.31498618689	68652.84528758604	60054.905535751706	55648.493187699394	51478.18174520255	61663.24800113407	56289.46682688184	62264.978408924384	1.0	1.0874819062157546	0.941114166809838	1.0055339878540244	1.0225665793479992	0.8945024648215879	0.8288700794037704	0.7667543566146245	0.9184583146681136	0.8384172178934485	0.9274209352588012	16.11687187802468	8.048191089427531	10.0	1.011340431806869	0.8559805091390049	-0.2406188593620599	0.9255940749209738	0.968788717985982	99.6186254156215
AAISQLRS(ph)PR	2	OXSR1	C9JIG9;O95747	133.15	303790.0	312160.0	93674.0	337500.0	328860.0	213104.0	161382.0	138851.0	176369.0	161957.0	202360.0	OXSR1	0		286997.7876120605	258482.1878071685	267363.2493714794	275790.0358026754	259272.32399632	177934.5233130461	132626.41592015405	128416.61151440175	179229.80580945648	184260.51376185	191733.2313413773	1.0	0.9006417434707301	0.9315864473940773	0.9609482989306704	0.9033948524606136	0.6199856967314432	0.4621165097600936	0.4474480886521136	0.624498910952318	0.6420276452127842	0.6680651894102618	18.212714855179197	8.255859503245395	3.4501365661942893	0.947776279497618	0.5697371164523655	-0.7342501496511213	0.7249138090995113	0.9324089830027528	0.224398742976901
AAKLS(ph)EGS(ph)QPAEEEEDQETPSR	1	ACIN1	Q9UKV3;S4R3H4;E7EQT4;Q9UKV3-5	261.75	1752600.0	2066000.0	491240.0	2202200.0	2216700.0	2076400.0	2140200.0	1764400.0	1651700.0	1411100.0	1927200.0	ACIN1	0		1655723.76499851	1710738.7237622065	1402091.5368324765	1799540.1980582303	1747640.2134727312	1733722.70913361	1758852.011700896	1631808.6967757558	1678491.5163973202	1605426.1993575245	1825994.6799817292	1.0	1.0332271360275764	0.8468148893385837	1.0868601611572868	1.0555143620073024	1.0471086698059022	1.0622859011161676	0.9855561243195808	1.013750935923077	0.969622006578476	1.1028377550547344	20.74106533332506	9.242104005634353	10.0	0.9600895588315094	1.040435956713057	0.1159472694130254	1.0218033483263218	0.965275954772924	15.212840722189773
AAKLS(ph)EGSQPAEEEEDQETPSR	1	ACIN1	Q9UKV3;S4R3H4;E7EQT4;Q9UKV3-5	394.91	82449.0	86858.0	23751.0	96429.0	92222.0	73234.0	67233.0	55536.0	50876.0	50454.0	64488.0	ACIN1	0		77891.57177927763	71922.23817450997	67789.8300042916	78797.50329604805	72707.57241254213	61147.87559270402	55253.19937514541	51362.5752573897	51701.23774791436	57402.14971467976	61101.46581707223	1.0	0.9233635492465984	0.8703102075843139	1.0116306744886028	0.9334459525168464	0.7850384091102893	0.7093604367327074	0.6594112056556839	0.6637590764559334	0.7369494337248834	0.7844425837267254	16.331214375288724	8.11089525375778	3.182735534123838	0.9501414420092776	0.7102605676757643	-0.4197938954469397	0.8150227281711127	0.9704108970785994	0.2249883539382677
AAKNS(ph)EEEEEEK	1	NOLC1	A0A0A0MRM9;Q14978;Q14978-3;Q14978-2	200.13	1681600.0	1675400.0	599590.0	1506900.0	1665800.0	1355100.0	1755700.0	1557800.0	1417100.0	1037500.0	1274000.0	NOLC1	0		1588648.3414478465	1387304.7714381423	1711342.8559754628	1231371.866521637	1313312.16114173	1131461.9741605425	1442863.5066551075	1440734.2937187003	1440086.170543469	1180376.7853684584	1207096.9397554586	1.0	0.8732610831757737	1.077232016253387	0.7751066327236409	0.8266852561875443	0.7122167597703606	0.9082334139096668	0.9068931469161128	0.9064851754611836	0.7430069667228548	0.7598263934580681	20.681403143736905	9.244244361677888	10.0	0.9834857085853008	0.817270435163303	-0.2670905424656149	0.8557519180057191	0.9219879603187622	9.87013731884302
AAKNS(ph)EEEEEEKK	1	NOLC1	A0A0A0MRM9;Q14978;Q14978-3;Q14978-2	212.65	400250.0	445000.0	109850.0	465060.0	488910.0	441330.0	493680.0	423860.0	385890.0	357480.0	410370.0	NOLC1	0		378125.891213428	368479.54117820994	313532.6018260882	380026.41200116224	385455.3059813925	368495.3974291731	405714.44777894457	392007.7273947924	392149.3559741855	406709.4874539922	388819.7575882631	1.0	0.9744890517698688	0.8291751744900194	1.0050261588320109	1.0193835305602692	0.9745309855578784	1.072961299944268	1.036712207505328	1.03708676154324	1.0755928036264266	1.028281232846865	18.610541877178346	9.037203490592162	10.0	0.93455537221544	1.034936266530392	0.1471898753772136	1.0079334265975697	0.9760911502267118	140.04713690529667
AAKNS(ph)EEEEEEKKK	2	NOLC1	A0A0A0MRM9;Q14978;Q14978-3;Q14978-2	203.77	676750.0	733880.0	177260.0	855170.0	853750.0	839080.0	880250.0	722710.0	698060.0	590660.0	945610.0	NOLC1	0		639342.1533508742	607684.8666963245	505933.4456048469	698807.0071625893	673094.1635098769	700602.9911287939	723404.1133070327	668399.7184577233	709382.9314865378	672001.3031766105	895952.0700173938	1.0	0.9504845934393192	0.791334409835461	1.093009437122286	1.052791779772543	1.095818549515066	1.1314819608179736	1.045449162009035	1.1095513220402735	1.0510824284846	1.4013655525786843	19.36826345687705	3.0	0.4072735128821815	0.991042521432092	3.887149888062354	0.4697597128232474	1.0702983598713325	0.9223783609055412	40.034227160868106
AAKPGPAEAPS(ph)PTAS(ph)PSGDAS(ph)PPATAPYDPR	1	ZC3H4	Q9UPT8;M0QY97	194.81	143510.0	170710.0	39722.0	198370.0	171210.0	182380.0	185160.0	159300.0	172530.0	136040.0	165780.0	ZC3H4	0		135577.38075712437	141355.37634726346	113374.07382554287	162099.16859904243	134981.4954430758	152281.03818714485	152167.57241684783	147328.90806867962	175328.5350390688	154774.41723520507	157074.1999000471	1.0	1.042617695945092	0.8362314804461604	1.1956210371804543	0.995604832378964	1.1232038658420735	1.1223669580211424	1.0866776393372517	1.2931990134339248	1.141594684680261	1.1585575633846512	17.130791744074717	9.244386206750471	10.0	0.959653368260492	1.1396331596487528	0.2479842089992538	1.097969594144496	0.9311472468767276	9.61154533086665
AAKPGPAEAPS(ph)PTASPSGDAS(ph)PPATAPYDPR	1	ZC3H4	Q9UPT8;M0QY97	256.02	129340.0	159460.0	29899.0	162290.0	144160.0	157780.0	147710.0	153780.0	143250.0	115550.0	140620.0	ZC3H4	0		122190.63777525212	132039.88232871302	85337.38062811305	132616.19232715922	113655.34947184053	131740.8828005686	121390.53857038564	142223.72556686457	145573.59673301235	131462.68679453048	133235.4565686127	1.0	1.0806055581081164	0.6983954104984372	1.0853220405566837	0.930147771884858	1.0781585659850834	0.9934520416667428	1.1639494494534004	1.1913645708337246	1.0758818284943616	1.090390057654626	16.980808989935237	7.425983838278948	10.0	0.978768354464289	1.130397480253187	0.2077907928329591	1.0453730773890109	0.8817258486888102	147.39333305417674
AAKPGPAEAPS(ph)PTASPSGDASPPATAPYDPR	1	ZC3H4	Q9UPT8;M0QY97	195.92	63626.0	72579.0	20604.0	73125.0	67153.0	68948.0	73688.0	70518.0	64665.0	60651.0	80627.0	ZC3H4	0		60109.02674414873	60098.59914420966	58807.698935136366	59754.50775724639	52943.24141982864	57569.21274770955	60558.02590328732	65218.70646068516	65713.90319539436	69003.40473193483	76392.93953034813	1.0	0.9998265218968948	0.9783505426805296	0.9941020674247256	0.8807868682548976	0.9577465460013224	1.0074697459509656	1.085006861586456	1.0932451705648558	1.1479707536381285	1.2709062792766737	15.957328805530764	6.232911933443793	0.7224417076160544	0.9689068537796725	1.3021138362343252	0.3833342814441638	1.0476503849688223	0.985886926129843	0.5514143209178182
AALAPAKES(ph)PR	3	TCOF1	E7ETY2;Q13428-6;Q13428-7;A0A3B3IS06;H0Y8Y7;Q13428-5;H0YAB7;Q13428;Q13428-3;Q13428-4;Q13428-2;Q13428-8;A0A6I8PRA0	195.16	6181280.0	6402830.0	1865120.0	6636290.0	6966480.0	6449330.0	7116510.0	6502590.0	5446880.0	4621560.0	6425470.0	TCOF1	0		5839605.268806332	5301824.40593725	5323403.97194242	5422881.945768714	5492353.766568999	5384969.119484032	5848466.465652532	6013932.732695004	5535231.50138296	5258006.878252968	6088041.737433674	1.0	0.9079080112243598	0.911603392163966	0.9286384432071724	0.940535107040152	0.922146082073244	1.0015174307916896	1.029852610898186	0.947877681210876	0.9004045027392327	1.0425433667502195	22.55947418713666	5.5	10.0	0.949048326134888	1.0425433667502195	0.1355526458486389	0.9575126729126968	0.9806239317141492	410773466.8533802
AALAPAKES(ph)PRK	2	TCOF1	E7ETY2;Q13428-6;Q13428-7;A0A3B3IS06;H0Y8Y7;Q13428-5;H0YAB7;Q13428;Q13428-3;Q13428-4;Q13428-2;Q13428-8;A0A6I8PRA0	128.06	684350.0	664710.0	156954.0	728350.0	796590.0	700350.0	723550.0	727730.0	562050.0	604590.0	817500.0	TCOF1	0		646522.0578436205	550409.0692507138	447976.294829421	595175.3261537153	628029.3759418238	584768.2042678295	594625.4429801801	673042.4750082867	571166.7716843949	687849.6391960649	774569.6611068201	1.0	0.851338423141389	0.6929017956844044	0.9205800775596664	0.9713966728939204	0.9044829904462008	0.9197295525592214	1.0410201273768154	0.8834451427526508	1.0639229255228917	1.1980560472913848	19.384374831886674	4.565541428059763	0.4325441017937323	0.8830544956220067	1.684384496524704	0.4370336210380465	0.9555115409480331	0.917330921485834	12.568723475961097
AALDGGVASAAS(ph)PESKPSPGTK	1	AIM1	A0A0J9YWL0;A0A494C1M5;Q9Y4K1	249.39	109790.0	135960.0	29146.0	119830.0	140050.0	128350.0	135790.0	113080.0	112140.0	102590.0	131230.0	AIM1	0		103721.27819193566	112580.85037885253	83188.17672119412	97919.76293402864	110415.03671983404	107167.84324662812	111594.48400563704	104582.25313500482	113958.97478282718	116717.93196236172	124338.56468140414	1.0	1.0854171134540231	0.8020357844728335	0.9440662961444484	1.0645360204249663	1.0332291031770222	1.0759073350323745	1.0083008516485492	1.0987039185146437	1.125303640651013	1.198775862087973	16.7443871298053	6.152115596496511	0.4655129633219845	0.976044231956328	1.2597790620559657	0.2891840062229114	1.0470295298173828	0.9454300567438418	3.2243662340212973
AALGLQDS(ph)DDEDAAVDIDEQIESMFNSK	1	DDX46	Q7L014;A0A0C4DG89	328.66	40037.0	49780.0	13722.0	39723.0	45973.0	43474.0	46478.0	44457.0	37838.0	34461.0	39525.0	DDX46	0		37823.92581264708	41220.02597719393	39165.173985048605	32459.874347228717	36244.98738394091	36299.2973689436	38196.39463593786	41116.14102956237	38451.75394892646	39206.71267526021	37449.377192962726	1.0	1.089787088240621	1.035460310995879	0.8581836403765152	0.9582555645723526	0.9596914278212312	1.0098474395581178	1.0870405476476075	1.0165987036720936	1.0365585230222394	0.9900975741772654	15.289046255639644	9.454328670724474	10.0	1.0449026542867987	0.9895350106844604	-0.0785458863267624	1.0002473769028697	0.9641180420196336	275.52641959363905
AALLAQYADVT(ph)DEEDEADEKDDSGATTMNIGSDK	2	CCDC43	Q96MW1	420.21	405920.0	465880.0	137526.0	483270.0	484030.0	456900.0	497880.0	432150.0	396070.0	392010.0	454550.0	CCDC43	0		383482.4778547268	385769.09807663946	392525.12151783926	394906.8165995821	381607.9273366738	381495.8128506771	409166.07774303394	399674.7496665401	402494.4813825076	445994.7022961832	430679.6812918708	1.0	1.0059627762778225	1.0235803307460063	1.0297910319364922	0.9951117700904104	0.9948194112670716	1.0669746373601894	1.0422242807608733	1.049577241792474	1.163011944616509	1.123075254184165	18.6308358989513	6.473195533417739	10.0	1.019807504730584	1.143042430572106	0.164582098578323	1.0526796988677345	0.9947776095794408	67.3040728797406
AALLKAS(ph)PK	1	RPL14	P50914	75.683	595170.0	622480.0	150040.0	856450.0	776810.0	708600.0	807070.0	727390.0	662120.0	568640.0	1074000.0	RPL14	0		562271.5469668848	515440.7748148584	428242.4358487601	699852.9664094859	612434.8780745037	591656.6710133285	663263.5702660696	672728.0253614367	672859.9641805378	646948.8725126949	1017599.7749586848	1.0	0.9167114672534116	0.7616292130712807	1.244688567623188	1.0892154891675023	1.0522614459240534	1.1796143230863732	1.196446857377717	1.196681510580094	1.1505986315732908	1.8098012969854524	19.18294228256621	3.0	0.462392396211132	1.0131313037073653	8.235367451567768	0.8101753293579865	1.1507201372706324	0.8520884758913112	35.50793245384288
AALQTAPES(ph)ADDS(ph)PSQLSK	1	FOXO3	O43524;O43524-2	288.96	158470.0	168010.0	46164.0	177060.0	184770.0	191430.0	202780.0	180680.0	156990.0	153230.0	206790.0	FOXO3	0		149710.4559165317	139119.65778281144	131760.75585525308	144685.58144954586	145672.1623329076	159837.47746553982	166647.98193286025	167102.24174418722	159536.4673725345	174331.69621398463	195930.59354162583	1.0	0.9292581265023668	0.8801038982121185	0.9664360485964496	0.9730259749801604	1.0676440498895698	1.1131352243411226	1.1161694800886317	1.0656334348582917	1.1644590562945052	1.308730190834923	17.273850223648665	5.530509446807297	0.3320072921103022	0.9395332936941592	1.5316169951827905	0.4432670659898349	1.0649845572820318	0.9764958228859189	3.276355557704932
AALQTAPES(ph)ADDSPSQLSK	1	FOXO3	O43524;O43524-2	448.94	178410.0	206340.0	60243.0	206020.0	221280.0	215410.0	231590.0	193390.0	176520.0	166640.0	217960.0	FOXO3	0		168548.25796723957	170858.58095890292	171944.87511888068	168350.40941056964	174456.5464146009	179859.95413912088	190324.51985319605	178857.10942499657	179383.2551156114	189588.4217000483	206514.01019552557	1.0	1.0137071899735233	1.0201521937551044	0.9988261607740356	1.035053987021982	1.0671125071733458	1.1291989733301728	1.0611626105311671	1.0642842428574837	1.124831689075649	1.225251525504733	17.444836955984723	3.0	0.2594737179388094	1.0033926764079408	1.9129333753422368	0.2614022291228923	1.073227895939779	0.9925591399590172	14.921100232128898
AALS(ph)EEELEK	1	EIF4G1	Q04637-9;Q04637;E7EUU4;E9PGM1;Q04637-3;Q04637-8;E7EX73;Q04637-6;Q04637-4;Q04637-5;Q04637-7	238.98	333980.0	376440.0	107440.0	370160.0	446470.0	353630.0	414820.0	357040.0	364550.0	253390.0	361830.0	EIF4G1	0		315519.0134852227	311708.8505193825	306654.0076485658	302478.33971175866	351995.7261285563	295268.9085103631	340905.9861198791	330209.1232695628	370463.2089983914	288284.9866453147	342828.7956920858	1.0	0.9879241414843652	0.9719034179945796	0.9586691349297248	1.1156086038695794	0.9358196998932744	1.0804609914129482	1.0465585563990998	1.174139095157072	0.9136849898867236	1.0865551077420004	18.349402185624932	8.785895175059858	10.0	0.979573716968092	1.0503835090892502	0.1006902009092959	1.0281133396363564	0.946680469216348	12.257149974980628
AALS(ph)EEELEKK	2	EIF4G1	Q04637-9;Q04637;E7EUU4;E9PGM1;Q04637-3;Q04637-8;E7EX73;Q04637-6;Q04637-4;Q04637-5;Q04637-7	140.82	358526.0	453033.0	145675.0	383086.0	423308.0	363990.0	318934.0	209374.0	228889.0	143976.0	252938.0	EIF4G1	0		338708.21554824576	375131.217929411	415783.90324092377	313040.8937940853	333734.8687168827	303919.1528113765	262105.27403972187	193639.94223459947	232601.7101753748	163803.30414478015	239655.16934683363	1.0	1.1075350425799668	1.2275577743749748	0.924219961087704	0.9853167221724664	0.8972889905237215	0.7738379584784163	0.571701344536821	0.6867318225478438	0.4836118423630263	0.7075564109329879	18.45171822017273	7.882053390483719	1.0492210213257598	1.077833388858086	0.6023442951975182	-0.8373200825403605	0.8297312909156234	0.8985129273489404	0.3480508848799579
AALS(ph)SSELLELGDSLMR	1	ANKIB1	Q9P2G1	64.52	25470.0	29700.0	10783.0	25226.0	25628.0	19208.0	19468.0	19032.0	12913.0	10250.0	12247.0	ANKIB1	0		24062.12729345657	24592.904208972654	30776.71411461732	20613.56872046902	20205.045062876867	16038.020514851838	15999.126700211678	17601.78140843132	13122.456227667628	11661.55378315827	11603.858886330532	1.0	1.0220586030920225	1.2790520862628258	0.8566810602017988	0.8397031906805431	0.6665254621611614	0.664909070802001	0.7315139344815089	0.5453572773358294	0.4846435080712709	0.4822457609342824	14.636511339161556	8.36397315524305	0.8583738639034089	1.0811955621488945	0.5424203998169479	-0.9833146267184624	0.7536522506202772	0.8491028927427625	0.4250845248786867
AALSS(ph)PR	1	INTS3	Q68E01-4;Q68E01-3;Q68E01-2;Q68E01	102.95	1883500.0	2035400.0	619730.0	1885500.0	2025500.0	1874200.0	2055600.0	1872000.0	1582100.0	1434800.0	1737000.0	INTS3	0		1779388.172643324	1685400.5800317477	1768826.2114672882	1540747.0000176148	1596898.6567370477	1564892.6514439443	1689326.3224242416	1731322.7614850472	1607762.564686206	1632389.9871293143	1645782.876259995	1.0	0.9471798261579116	0.9940642736990064	0.8658858273340088	0.8974425486738041	0.8794554642449144	0.949386057745178	0.97298767525982	0.9035479663202638	0.9173883541691522	0.9249150362819062	20.84498460260948	9.288569083872405	10.0	0.9804729437132724	0.9138806837985312	-0.101472000187699	0.9287634059401312	0.9887932463841484	10.040836383558766
AANQVEETLHTHLPQT(ph)PETNFR	1	ZMYM4	Q5VZL5-2;Q5VZL5-4;Q5VZL5	213.05	25644.0	24792.0	6686.4	30517.0	30421.0	24814.0	23437.0	21300.0	22515.0	19709.0	18050.0	ZMYM4	0		24226.509317369484	20528.86468514648	19084.24568821081	24937.139326193348	23983.8331456913	20718.838039126076	19260.91701627598	19699.345523307424	22880.20614620434	22423.17692802599	17102.119122908975	1.0	0.8473719600383396	0.7877422800868853	1.0293327445367613	0.9899830318722724	0.855213508793504	0.7950347598143921	0.813131816277954	0.944428512026704	0.9255636721857172	0.705925847544508	14.646333693380967	4.893395760898556	5.278181149126724	0.8987769899375936	0.001	-0.3486209721681477	0.8955408381049695	0.9167344316868828	36143190.62233811
AAPAQVRPPS(ph)PGNIRPVK	1	MAP7	Q14244-5;Q14244-3;Q14244-6;Q14244;Q14244-7;A0A087WZ40;Q14244-2;Q14244-4	105.38	180790.0	193640.0	51394.0	234590.0	218770.0	195180.0	234060.0	202410.0	179640.0	163870.0	194220.0	MAP7	0		170796.7017425996	160342.4232668507	146688.161477014	191696.54666355447	172477.66928381354	162968.5987134935	192354.4069987436	187199.2735855705	182553.8632957648	186436.95789718477	184020.69673414857	1.0	0.9387910986038588	0.8588465701057941	1.1223667946026974	1.0098419203887627	0.9541671299899952	1.1262185102885225	1.096035647501499	1.0688371697650456	1.091572354705982	1.077425353397505	17.463955354903412	9.25473884418308	10.0	0.9325544170597894	1.068317665743581	0.1960808801199508	1.037144286660139	0.9668181720223874	7.766848086482868
AAPAQVRPPS(ph)PGNIRPVKR	1	MAP7	Q14244-5;Q14244-3;Q14244-6;Q14244;Q14244-7;A0A087WZ40;Q14244-2;Q14244-4	93.729	35308.0	44746.0	8310.9	54230.0	49196.0	59787.0	58780.0	44914.0	47079.0	39528.0	91529.0	MAP7	0		33356.324714462695	37051.65292035995	23720.874834014023	44314.35153060477	38785.99176343411	49920.0922803752	48306.38316408678	41538.7983490061	47842.64824149028	44971.50223811513	86722.4299834202	1.0	1.1107834342521263	0.7111357452318207	1.328514214618821	1.1627777369194758	1.4965705217137055	1.4481926164707832	1.2453050120055833	1.434290157894601	1.348215147294579	2.599879654781599	15.107707482385823	3.0	0.5763328814575004	1.1504821286670237	22.75702935151369	1.1587352435827707	1.350800686903693	0.6617426192946824	52.873736179348754
AAPEAS(ph)SPPASPLQHLLPGK	1	FAM129B	Q96TA1-2;Q96TA1	205.9	86534.0	92106.0	22440.0	89153.0	99671.0	117030.0	112960.0	101970.0	98184.0	102570.0	107470.0	FAM129B	0		81750.7704441292	76267.81262867457	64047.98893925741	72851.8787019732	78580.34362658026	97716.0319061385	92832.4097008378	94307.14849819994	99776.60050006329	116695.17771107738	101826.30150354734	1.0	0.932930811713856	0.7834542548198934	0.8911460810239366	0.9612183860736124	1.1952918776823076	1.1355539427519168	1.1535933910574228	1.2204973721715986	1.4274504946816395	1.245569931027602	16.400979471763673	7.982327193064679	0.9684611958092942	0.8959388276649828	1.2808126862484466	0.5128894780054825	1.103701136477749	0.9281840810093374	0.4377154121482312
AAPEASS(ph)PPAS(ph)PLQHLLPGK	3	FAM129B	Q96TA1-2;Q96TA1	271.07	1447770.0	1725710.0	489579.0	1873450.0	1532060.0	1345820.0	1371340.0	1107290.0	1040170.0	929900.0	1064690.0	FAM129B	0		1367743.4641400736	1428963.6606890983	1397350.729808052	1530900.274294881	1207871.9111530804	1123713.4927789406	1126990.0559414558	1024079.2631222092	1057042.150881518	1057958.9134594018	1008778.6819373948	1.0	1.0447599993376793	1.021646797403337	1.119289043912476	0.8831129102945431	0.8215820599701719	0.8239776577181569	0.7487363602691879	0.7728365578746161	0.7735068316517679	0.7375496270944589	20.465400996182247	8.54271454133221	10.0	1.0464242744987928	0.7796973978411521	-0.4244816885463368	0.8753292300336836	0.9835032487507402	13.190772421339126
AAPEASS(ph)PPASPLQHLLPGK	1	FAM129B	Q96TA1-2;Q96TA1	276.73	252340.0	273100.0	44496.0	281620.0	306060.0	440610.0	359640.0	348940.0	361970.0	371370.0	420070.0	FAM129B	0		238391.72364471277	226138.7925747621	126999.96951163982	230127.37743036897	241296.8663939475	367894.22214956617	295558.1429250116	322717.8228592909	367841.359926342	422512.3149708764	398010.37008090736	1.0	0.9486016926988128	0.5327364875339142	0.9653329147170372	1.0121864245319374	1.5432340373437523	1.239800352152732	1.353729139272694	1.5430122921320653	1.7723447295534802	1.669564546939064	17.945009389540484	7.885213421105794	0.7080533891401665	0.8390593373909295	1.6703524665030811	0.9678443256735434	1.2729249272619592	0.7255741597557213	0.5782553197758757
AAPGAAGS(ph)R	1	H1FX	Q92522	102.55	113420.0	131820.0	44073.0	118610.0	139840.0	124530.0	141420.0	143520.0	113170.0	101110.0	135520.0	H1FX	0		107150.62731149772	109152.7485800262	125792.64779500409	96922.83302683076	110249.4732945488	103978.27440204588	116221.31179083284	132734.74504718685	115005.68197050603	115034.11736733008	128403.2788662949	1.0	1.018685110099338	1.1739795739068528	0.904547509041326	1.028920465150824	0.9703935199536492	1.084653582596075	1.2387677830509896	1.073308527034311	1.0735739048257202	1.1983436969810133	16.79131553585171	7.527709473037728	10.0	1.0160873882821515	1.1459985972430875	0.1735807921807269	1.0755451110911056	0.9422520936777912	17.677936616320228
AAPGAAGS(ph)RR	1	H1FX	Q92522	100.22	16798.0	19875.0	5873.0	17808.0	18934.0	17507.0	18348.0	20190.0	18170.0	13231.0	13722.0	H1FX	0		15869.478377521944	16457.372766105436	16762.64879858551	14551.908022441636	14927.51378260147	14617.743916780046	15078.692043121211	18672.759911529443	18464.72776711227	15053.074937069963	13001.400476706764	1.0	1.0370456025458408	1.0562822797205913	0.916974564397368	0.9406430020879134	0.9211231503037368	0.9501693555649046	1.1766461043847642	1.1635371577975948	0.948555118131144	0.8192708145418554	14.036001852919863	5.973036959184676	10.0	1.0180462828201582	0.8192715880441991	-0.3133894623935816	0.9830255746913488	0.9208194561407502	399.1715108469467
AAPPPPALT(ph)PDSQTVDSSCKT(ph)PEVSFLPEEATEEAGVR	2	SCAF1	Q9H7N4	520.28	73029.0	80973.0	23033.2	87232.0	84177.0	77835.0	77975.0	81904.0	76105.0	66679.0	77744.0	SCAF1	0		68992.26910537257	67049.19974791736	65741.09353100276	71282.12267596739	66364.91642959982	64989.552622526666	64081.15391663269	75749.07022258083	77339.466522624	75861.53606899611	73661.33789980243	1.0	0.971836419027072	0.952876233576196	1.033190002304425	0.961918158224946	0.9419831158657426	0.9288164420097694	1.0979356267712914	1.1209874312802015	1.0995657492165103	1.0676752461540109	16.156181855159463	7.198957947197371	10.0	0.9700848786867724	1.0968504574559583	0.1771839566104512	1.0205571395713315	0.9909566605036716	8.90378507279015
AAPPPPPPPPPLES(ph)SPR	1	UBR4	Q5T4S7-3;Q5T4S7-4;Q5T4S7;Q5T4S7-2;Q5T4S7-5	128.06	59686.0	53333.0	14133.0	56419.0	57932.0	54562.0	52107.0	46662.0	38697.0	38326.0	49652.0	UBR4	0		56386.81309922455	44162.06599923029	40338.24544021945	46103.105273929374	45673.43025529041	45557.39667489308	42822.40060447551	43155.43947458079	39324.68741903927	43603.97173593405	47044.56613244743	1.0	0.7831984744645486	0.7153843819695175	0.8176221130426574	0.8100019799827723	0.8079441658588716	0.759439986954404	0.7653463124195306	0.6974092923080996	0.7733008719468437	0.8343185852632342	15.865104950919164	10.806772124133488	5.12636764992379	0.99999567060119	0.7756430299234736	-0.0140612371285764	0.7757615786174678	0.97796647438748	21742.08135547865
AAPQS(ph)PSVPK	2	NUP155	E9PF10;O75694;O75694-2	217.24	2645400.0	3124300.0	872050.0	2852800.0	3256300.0	2843900.0	2754400.0	2401300.0	2311400.0	2042360.0	2743900.0	NUP155	0		2499173.598041226	2587057.596636139	2488995.042534733	2331181.671519628	2567258.0083598383	2374558.857881464	2263611.80311604	2220846.873479722	2348892.2267971006	2323618.632641083	2599806.3524293583	1.0	1.0351652236818576	0.9959272314998564	0.9327810094291706	1.027242769518682	0.9501376213891536	0.9057441247339472	0.8886324964461662	0.9398675740805236	0.929754793529454	1.040266412252036	21.335054452111628	8.071393654297681	10.0	0.9982234363683816	0.9408523123106884	-0.0853944982820832	0.9663180995870329	0.9788536949933097	203.5095562878696
AAPWGSNPS(ph)PSAESTQAMDR	1	DOCK7	Q96N67-2;Q96N67-6;Q96N67;A0A1B0GWE0	195.96	116850.0	122870.0	41287.0	127610.0	129040.0	119210.0	121890.0	113050.0	108040.0	100690.0	121320.0	DOCK7	0		110391.03157598742	101741.75556082396	117840.87875824954	104277.23398156876	101734.78285132	99536.25705828232	100171.23245781798	104554.50757792976	109792.47044352292	114556.27809036164	114948.98016572405	1.0	0.921648743637206	1.0674859821119982	0.9446168995149736	0.9215855799054752	0.9016697791230146	0.9074218351593656	0.9471286397569344	0.9945778101362112	1.0377317473612615	1.0412891203629997	16.83429820855755	6.521096457138122	10.0	0.9514450387244144	1.0395099473065117	0.1277113385951591	0.9756996397432932	0.9772594120496384	6.500019928562982
AAPWGSNPSPS(ph)AESTQAMDR	1	DOCK7	Q96N67-2;Q96N67-6;Q96N67;A0A1B0GWE0	382.04	67970.0	79235.0	22107.0	72690.0	79470.0	85210.0	84655.0	72663.0	65938.0	61670.0	75578.0	DOCK7	0		64212.9089963189	65610.05942754031	63097.54418360798	59399.04504443408	62653.93051142589	71147.4244101689	69570.88919285087	67202.5137915534	67007.55198171984	70162.73383486531	71609.08360505337	1.0	1.0217580927738612	0.9826302089385972	0.9250327694675726	0.9757217277762268	1.1079925442133065	1.0834408576138346	1.0465576913110397	1.043521513494446	1.0926577682205223	1.115182051776512	16.052610502364157	8.294855539057636	10.0	0.980935522472288	1.0815675950031978	0.1408936172004814	1.040970905626167	0.9905153848181792	7.151578797155713
AAQAERS(ph)PPAR	1	ZNF445	P59923	73.022	35587.0	39049.0	13392.0	42601.0	48974.0	50315.0	52628.0	48636.0	43235.0	35744.0	49630.0	ZNF445	0		33619.90278728858	32334.286749366125	38223.29179476537	34811.64834142158	38610.967570989975	42011.29749087724	43250.5670833542	44981.09713012114	43936.296368249816	40666.39789514235	47023.72144431977	1.0	0.9617602690270558	1.136924518687701	1.035447620466755	1.1484556578072105	1.2495960430546331	1.286457232104398	1.3379306125515669	1.3068537599954568	1.209592964989714	1.3986870141129342	15.119062697686632	8.534229858473338	0.7674262641930694	0.99565823755085	1.323715100197744	0.3964983094068466	1.204668978910316	0.9715066582063328	0.4138802266112636
AAQDFFSTCRS(ph)PEACCELTLQPLR	1	UROD	A0A494C1D8;A0A494C1T3;A0A494C007;H0Y5R6;A0A494C0S8;Q5T446;A0A494BZY8;A0A1B0GVN9;A0A1B0GVZ4;A0A494C0Q8;P06132	138.34	24775.0	26628.0	8668.6	22840.0	24803.0	30264.0	33453.0	24845.0	23846.0	25468.0	30961.0	UROD	0		23405.54392208037	22049.153308973877	24741.818044511903	18663.83531180182	19554.617320685764	25269.40091948541	27492.23266397068	22977.94551767948	24232.795725622404	28975.263585314624	29335.10859636482	1.0	0.942048319081066	1.0570922054569694	0.797410877266334	0.8354694676519903	1.0796331417723095	1.174603451024054	0.9817308922268836	1.0353442674221136	1.2379658290265103	1.2533401784647529	14.596597436961211	8.04296836552783	10.0	0.9264043465136432	1.1365976298308105	0.2950076847175183	1.042215600260099	0.8964796484294073	139.12230421179405
AAQQQQPSAS(ph)PR	2	PBRM1	Q86U86-8;Q86U86	272.54	93431.0	102484.0	25221.9	98659.0	105329.0	93527.0	102070.0	96772.0	88172.0	75035.0	95612.0	PBRM1	0		88266.53377129723	84861.25235529814	71988.05580334477	80619.76042149978	83041.09534211631	78091.83385529715	83882.8262939494	89499.76830899101	89602.2001475963	85368.26225553948	90591.01460274636	1.0	0.9614204696785495	0.8155758782809942	0.9133672409793434	0.9407993244334226	0.884727546429282	0.9503355655869956	1.0139717114177065	1.01513219472014	0.9671645481936868	1.026334792272142	16.51161368886241	7.497748696493641	9.996874983401748	0.9193154649723604	1.005650764716254	0.1294974678621156	0.9583610229761425	0.9760823293830594	113.93384612579378
AARPSS(ph)FQSR	1	OGFR	Q9NZT2-2;Q9NZT2;A0A087X028	155.98	96325.0	106570.0	20815.0	122230.0	103200.0	122530.0	128060.0	127840.0	97697.0	79116.0	128060.0	OGFR	0		91000.56582419336	88244.63978283557	59409.93269922655	99880.93652195868	81362.59756863158	102308.34306980392	105241.84123839677	118233.06721594476	99281.70108219964	90011.26723008284	121335.03461937536	1.0	0.9697152867523698	0.6528523439513808	1.097585884410011	0.8940889194669224	1.1242605157802688	1.1564965589523537	1.2992563963213444	1.0910009205218003	0.9891286544742836	1.3333437382552769	16.555622660434274	8.060868120227171	10.0	0.9228477179676096	1.17384620708957	0.3470788954231401	1.061955112681849	0.8153425218315513	154.74119670118475
AAS(ph)ADS(ph)TTEGTPADGFTVLSTK	1	H2AFY	O75367-2;O75367-3;O75367	104.89	89580.0	98902.0	29153.0	103290.0	91820.0	111210.0	111380.0	99464.0	83249.0	74384.0	101760.0	H2AFY	0		84628.40058688037	81895.19905979167	83208.156040382	84404.00829054334	72390.63671271084	92856.5317293144	91533.9393810137	91989.46963052812	84599.34627871928	84627.6113762386	96416.15744859925	1.0	0.9677034954207512	0.9832178732358255	0.9973484989107568	0.8553941255027487	1.0972265939728705	1.0815983611440705	1.086981072460312	0.9996566837142188	0.9999906743996544	1.1392884277615225	16.45088904574306	8.234148850213593	10.0	0.960759970429714	1.0674921968114388	0.1519775757649111	1.0232614163519476	0.9701977028389828	10.98223789080009
AAS(ph)AIYR	1	RALY	Q9UKM9-2;Q5QPL9	109.71	197940.0	248790.0	75346.0	237080.0	272750.0	207050.0	189720.0	156040.0	170420.0	124560.0	154370.0	RALY	0		186998.7230650492	206009.04505556583	215051.68336084177	193731.2642610324	215035.3535546928	172879.64117034964	155915.056377859	144313.89086652073	173184.3096351828	141713.4769980677	146263.38664839117	1.0	1.1016601700745503	1.15001685485325	1.0360031399446574	1.1499295290903715	0.9244963726849188	0.8337760484258631	0.7717373065500551	0.9261256269377792	0.7578312550763857	0.7821624888717135	17.59470365817345	8.017016245967143	10.0	1.087522061981882	0.8143268276716823	-0.4173648312143312	0.9382820554112082	0.9607472666348812	30.977909397307968
AAS(ph)AIYSGYIFDYDYYR	1	RALY	Q9UKM9;Q5QPM1	244.54	42607.0	53534.0	14835.0	57074.0	55470.0	56119.0	47186.0	50602.0	43096.0	40520.0	38727.0	RALY	0		40251.86720032605	44328.502825695046	42341.88573591283	46638.34223230197	43732.39619313949	46857.438217043455	38778.24082988432	46799.355970441415	43795.0417089417	46100.113101812014	36693.2835054236	1.0	1.1012781743783546	1.0519235176143542	1.1586628267501635	1.0864687587159991	1.1641059527460604	0.9633898630563454	1.1626629825028918	1.0880250968478538	1.1452912947461624	0.911592083984774	15.378802853091129	4.8929071812881	6.527398676198416	1.0921808443519914	0.0085147219109049	-0.2607496559573209	1.0898009895591962	0.9588949959133916	2636411636.8442016
AAS(ph)DDGS(ph)LK	2	MYO18A	Q92614;Q92614-2;A0A0D9SFK2;Q92614-3;Q92614-4;Q92614-5;A0A1B0GV45	148.62	683390.0	855710.0	266039.0	688110.0	952880.0	823620.0	990020.0	822470.0	702280.0	573770.0	729890.0	MYO18A	0		645615.1225392735	708565.4565878784	759325.4424871255	562292.98232942	751247.9842170331	687694.4219305636	813614.9278684801	760662.9442513925	713671.38229431	652785.3379670954	691560.428067592	1.0	1.0975044292658676	1.1761271010824796	0.8709414676004823	1.1636158416833458	1.0651770659054387	1.260216651475643	1.1781987715213726	1.105413050870562	1.0111060214940764	1.0711651631510903	19.38234961149875	8.731493013383046	10.0	1.0362699663285364	1.1221295558121007	0.1148393532501882	1.0942803759475503	0.9134122018226202	15.09046624461479
AAS(ph)DDGSLK	1	MYO18A	Q92614;Q92614-2;A0A0D9SFK2;Q92614-3;Q92614-4;Q92614-5;A0A1B0GV45	186.82	2607000.0	3516200.0	1027800.0	3172800.0	3574300.0	3424800.0	3693100.0	3013200.0	2597600.0	2524400.0	3008400.0	MYO18A	0		2462896.1858673478	2911568.0060467888	2933534.894463851	2592671.483243645	2817968.338077132	2859590.413331141	3035051.1000899784	2786763.752621127	2639734.554091955	2872041.5970931426	2850416.352873092	1.0	1.1821724450888436	1.1910915739352452	1.052692150859211	1.1441685419983467	1.1610681886390968	1.2323097975082282	1.131498667549288	1.0718009834272944	1.1661236935497177	1.1573432811457596	21.313959152197643	12.522878745280336	2.9315237001020304	1.0000003671941295	1.149027045300418	2.564840436702909e-07	1.149027039820908	0.9772028881270846	80285050.03378415
AAS(ph)DKGSSCSSSR	1	FAM73A	A0A2R8YFQ8;A0A2R8YDC7;A0A2R8YF99;A0A2R8YE40;A0A2R8YGK2;F8W7S1;Q8NAN2-2;Q8NAN2	162.26	51534.0	100670.0	30738.0	82907.0	94083.0	87505.0	110700.0	79428.0	73423.0	73814.0	71261.0	FAM73A	0		48685.42080647789	83359.18069755149	87732.04474219665	67747.92443938508	74174.77971947251	73063.67061391658	90975.10405349446	73459.13691198421	74613.96295237663	83979.11521463847	67518.78730291512	1.0	1.7122000655781546	1.802018823888308	1.3915443949571618	1.5235521946973316	1.5007299804255778	1.868631359172512	1.508852870019972	1.5325730314412482	1.7249335391071436	1.38683791131844	15.653236956441663	12.522878745280336	3.973005717762327	1.000001806334379	1.595187222664276	6.095421278828894e-09	1.5951872225308807	0.8323351470026681	62216758152.99692
AAS(ph)DPLLSSVS(ph)PAVSK	1	TFE3	P19532	210.2	120800.0	145430.0	45967.0	150940.0	146760.0	157750.0	158980.0	136710.0	121940.0	116140.0	119580.0	TFE3	0		114122.69246366534	120422.4262326901	131198.48072953866	123341.47556757295	115705.18235632165	131715.83383058506	130652.41230735816	126436.50359114356	123917.93637433527	132133.93720741468	113300.35483199188	1.0	1.0552014120331985	1.1496265808074055	1.080779579458684	1.0138665663987918	1.154159886935029	1.144841656701673	1.1078997600008318	1.085830816809624	1.1578235174348328	0.9927942671705254	16.882260929099804	4.855973529954202	6.22688348874179	1.095008137165869	0.186473803774207	-0.1414240211351227	1.0936382982292197	0.9718532808525996	2227014691.6377206
AAS(ph)DTER	1	RSRC2	Q7L4I2;E9PI52	151.97	146590.0	300000.0	100100.0	315400.0	320690.0	254690.0	285900.0	233360.0	219960.0	180300.0	201160.0	RSRC2	0		138487.13152523772	248413.1738280065	285704.2643859035	257730.89568048585	252831.1183554699	212657.40550435305	234957.38255550212	215823.43996802924	223527.8767008264	205129.5753271644	190596.2483525968	1.0	1.7937635872163036	2.063038357710782	1.8610458086751351	1.82566506772793	1.535575205885455	1.6966008319168904	1.5584367846387073	1.6140696557072591	1.481217590890615	1.3762740714855717	17.161427164249037	12.522878745280336	3.997470053842049	1.0000022625881342	1.6805687110601517	5.9108329342194565e-09	1.6805687109247065	0.761737255716394	78234587183.60847
AAS(ph)DTERDGLAPEKT(ph)SPDRDK	1	RSRC2	Q7L4I2;E9PI52	141.14	233690.0	253660.0	66816.0	358840.0	343540.0	307760.0	337330.0	277230.0	316440.0	246050.0	373490.0	RSRC2	0		220772.61590922135	210041.61891070748	190705.45583624888	293228.13762202143	270845.99582100526	256969.0334053939	277223.41328243294	256396.6929308224	321572.8373486524	279934.17642400885	353876.48039973783	1.0	0.9513934418255644	0.8638093771315565	1.3281907106748816	1.2268097413511343	1.1639533841056446	1.25569655521237	1.1613609408707153	1.4565793679813923	1.2679750850038116	1.6029002462209665	17.834236474457928	3.1545598052311417	0.189090345816285	0.9628277702024598	2.916308440731893	0.5931652453893799	1.2312228114416963	0.8656585159038355	22.10304807569292
AAS(ph)EDMT(ph)S(ph)DEER	1	CIC	I3L2J0;A0A0A0MQR4;Q96RK0	136.57	210870.0	222540.0	76427.0	250340.0	240000.0	209470.0	250370.0	198090.0	176040.0	129310.0	177950.0	CIC	0		199214.00794547267	184272.89234561517	218137.0610811331	204566.7483343464	189215.3431828642	174900.2580823621	205758.23669262376	183203.91336675905	178895.46924174143	147117.6116780679	168605.10237793092	1.0	0.9249996736979104	1.0949885669728605	1.026869297214977	0.9498094292378012	0.8779516053421025	1.0328502438891864	0.9196336907036388	0.8980064759838944	0.7384902959150131	0.8463516402123701	17.68599433519281	6.632726648537379	2.003848892799637	0.9840830030459472	0.7965274860160444	-0.3048742589894129	0.92863209763839	0.9549976433008855	0.3995055978791862
AAS(ph)EDMTS(ph)DEER	2	CIC	I3L2J0;A0A0A0MQR4;Q96RK0	314.55	504800.0	528220.0	167720.0	594890.0	578800.0	618820.0	630420.0	572580.0	526430.0	428770.0	534450.0	CIC	0		476896.81420246937	437389.3555980992	478704.4877402968	486117.7315515672	456324.335976008	516693.4535089872	518089.6576097924	529551.7023349942	534968.994960975	487817.0161565626	506383.7986281824	1.0	0.9171572184426524	1.0037904919554776	1.0193352462723373	0.9568617830654512	1.083449161582409	1.0863768475287705	1.1104114906294382	1.12177095553809	1.0228984585949803	1.0618309528341578	18.945352384757275	8.216590698177795	10.0	0.979418926862444	1.0812312052018511	0.1426770740159443	1.0387156166090163	0.9871396420944608	10.130211433787728
AAS(ph)EELLEK	1	FGD6	Q6ZV73-2;Q6ZV73;F8VY01	218.55	340230.0	373650.0	118480.0	407880.0	488180.0	412180.0	417290.0	342910.0	332410.0	272700.0	384450.0	FGD6	0		321423.5402062321	309398.6080027824	338164.2481962216	333301.4512687271	384879.7759792113	344156.14826174674	342935.87326542655	317140.96588719933	337801.879860528	310254.2162602207	364260.9250306012	1.0	0.962588514221036	1.0520830178749456	1.036954079514132	1.197422490375983	1.07072477653917	1.0669283060145245	0.986676226898985	1.0509556320728315	0.9652504482439432	1.1332739499940911	18.376150831613923	9.731714813790594	3.651137174058892	0.9812712477958776	1.0636131837928884	0.1160934380533942	1.0518152389895017	0.9618338656954192	16.544629581101546
AAS(ph)GALR	1	CTNND1	O60716-3;O60716-5;A0A669KB05;O60716-11;O60716-13;O60716-21;O60716-19;O60716;C9JZR2;O60716-2;O60716-9;O60716-10;O60716-17;O60716-18;O60716-27;O60716-29;O60716-25;O60716-26;O60716-8;O60716-7;A0A669KB62;O60716-15;O60716-16;O60716-23;O60716-24;O60716-6;O60716-4;O60716-14;O60716-12;O60716-22;O60716-20;O60716-31;O60716-32;O60716-28;O60716-30	107.1	152320.0	179870.0	30647.0	132750.0	158900.0	111590.0	141990.0	105810.0	138850.0	66442.0	153890.0	CTNND1	0		143900.40162305886	148940.2585881453	87472.31359275497	108477.41408238572	125276.32513232136	93173.81868244038	116689.7472859592	97858.57980381024	141102.2262225392	75591.89819127823	145808.5934528789	1.0	1.035023230708474	0.6078670567013779	0.7538367708419453	0.8705766191012968	0.647488246255944	0.810906335005396	0.6800438268417537	0.9805547769918712	0.525307068907897	1.0132605038505624	17.216745858195306	10.091405731006716	10.0	1.0175110571607775	0.7655399499721902	-0.4104775921765087	0.78522520258906	0.7223682321823954	6874.467721962675
AAS(ph)GEAKPK	1	HIST1H1C;HIST1H1E;HIST1H1B	P16403;P10412;P16401	90.434	294560.0	403080.0	122580.0	435220.0	562970.0	481080.0	499310.0	399870.0	341240.0	246750.0	397900.0	HIST1H1C;HIST1H1E;HIST1H1B	0		278277.9825504741	333767.94035530987	349866.4208633767	355642.487057898	443844.0072985709	401685.2826574827	410341.2755641402	369820.5302537532	346775.1074985907	280730.57521895634	377004.6093631843	1.0	1.1994047725093413	1.2572551290503835	1.278011590418913	1.5949663111348251	1.4434677115880878	1.474573273110863	1.3289607997883015	1.2461464048298991	1.008813462876235	1.35477699639713	18.16820200623727	10.633282244247702	0.964592978956452	1.0015085573720544	1.337170145177761	0.1684456985491544	1.321352923116618	0.8290188996397074	1.190530104149824
AAS(ph)GEDSTEEALAAAAAPWEGGPVPGVDR	1	FAM21A	F8W7U3;Q641Q2;Q641Q2-2;E7ESD2;A0A087WYF6	361.47	29391.0	23599.0	6342.3	27460.0	30334.0	24416.0	26238.0	23190.0	21749.0	18864.0	25355.0	FAM21A	0		27766.391177148904	19541.008297223765	18102.11944070644	22439.094468567346	23915.24258378752	20386.52170400992	21562.825475660247	21447.315619037523	22101.781189153804	21461.809811268053	24023.50306711118	1.0	0.703764784287328	0.6519435430126787	0.8081386711512657	0.8613017958008604	0.7342157493188222	0.7765800509720526	0.7724199908516799	0.7959904133074037	0.7729419957509863	0.865200771459345	14.84308682566008	12.522878745280336	3.538312614242109	1.000007757622443	0.7742473878992584	-3.5262835262894754e-08	0.7742473883198351	0.9509149945333484	3556451046.9684978
AAS(ph)GGSGSENVGPPAAAVPGPLSR	1		Q9UL54-2	418.13	47304.0	43988.0	12279.0	44950.0	44366.0	40593.0	42795.0	40511.0	37497.0	36287.0	42602.0		0		44689.23712169888	36423.99563448788	35046.580043901165	36731.14699060819	34978.032981879005	33893.76128484907	35169.64388409483	37466.6754222867	38105.22273436481	41284.1758175087	40364.7910733611	1.0	0.815050736607947	0.7842286488010842	0.821923786494296	0.7826947881572901	0.7584323087133644	0.7869824178989665	0.8383825241915965	0.8526711393751406	0.9238057858334564	0.9032329409302438	15.529674561764642	11.022878745280336	10.0	1.0	0.8267405077003385	-3.023413592262436e-06	0.826740521324622	0.9688607062925004	1613.5334684752963
AAS(ph)LDER	1	SPEG	Q15772-1;Q15772;B9ZVR7	63.673	264600.0	280170.0	85685.0	291840.0	338930.0	315180.0	326430.0	267210.0	251850.0	231210.0	312510.0	SPEG	0		249974.04326064436	231993.0630379755	244561.13780126008	238478.70829230492	267211.4844373676	263164.47864801146	268265.61170896306	247129.67686774535	255935.1506960496	263050.5219711244	296098.79485320096	1.0	0.9280686106920296	0.9783461299070147	0.9540138855282932	1.0689569242945356	1.0527672202093945	1.0731738712136858	0.9886213530181084	1.023846905693283	1.0523113461698317	1.1845181643298182	18.0134535360534	3.0	0.3816976244582656	0.9894830308192034	2.2477040516964126	0.2448725816992972	1.0303692378569054	0.981281240508238	36.74103206073536
AAS(ph)LNYLNQPSAAPLQVSR	2	KLC4	Q9NSK0;Q9NSK0-3;Q9NSK0-5	436.14	359640.0	377620.0	112117.0	383590.0	414050.0	357940.0	423190.0	373130.0	309600.0	342030.0	385890.0	KLC4	0		339760.6383909984	312685.9423364396	320003.0470544883	313452.74024755054	326435.88685360376	298867.6105313442	347784.5915483137	345089.9903808309	314621.88864600775	389131.82833693846	365625.3046171379	1.0	0.9203124405970738	0.9418484983131776	0.9225693174228954	0.9607819446051888	0.8796416558041834	1.0236164883469558	1.0156856074178302	0.9260104117297402	1.1453116823059517	1.0761261408873806	18.456193964122093	6.265548089954852	10.0	0.954467041332585	1.1108143362307246	0.2188504159399242	0.9902934698228066	0.9777846634698548	5.827853942515223
AAS(ph)LPGK	1	TMEM131	Q92545	103.55	442690.0	406510.0	150550.0	425450.0	447740.0	401720.0	440520.0	394580.0	346820.0	324290.0	405940.0	TMEM131	0		418219.989459768	336608.1309760768	429698.07196101616	347658.8762436993	352996.9906528982	335422.4073941212	362026.6742334724	364928.0636895139	352445.61828232644	368948.807447843	384622.3953880149	1.0	0.8048590202751605	1.0274450834262487	0.8312823035856909	0.8440461947045597	0.8020238531099391	0.8656369455250505	0.8725744174995235	0.8427278158980277	0.8821883619776985	0.9196652601059252	18.755937258956045	9.236462627883933	10.0	0.94406463194062	0.8575002644240748	-0.1387485156566334	0.877663263233468	0.956385268336246	15.934439394358144
AAS(ph)LTEDR	1	EIF4G1	Q04637-9;Q04637;E7EUU4;E9PGM1;Q04637-3;Q04637-8;E7EX73;Q04637-6;Q04637-4;Q04637-5;Q04637-7	222.88	1930300.0	2049900.0	712720.0	1947900.0	2054300.0	2167600.0	2357000.0	2215800.0	1622500.0	1109500.0	727770.0	EIF4G1	0		1823601.26873024	1697407.216766772	2034237.195935272	1591737.5133037986	1619604.4979189923	1809871.5778838408	1937021.863180548	2049286.8455654744	1648817.8757369122	1262292.089991619	689551.7581207461	1.0	0.9307995370877667	1.1155054730531613	0.8728539185608888	0.8881352111839179	0.99247111137625	1.0621959396470928	1.123758181519789	0.904154819372862	0.6921974181727477	0.3781263864774978	20.8803936525055	5.996295832518771	1.9603953502418283	0.9949730453330342	0.3724794051975009	-1.391176245303628	0.8824021318866864	0.9233311845625136	0.1712414875335731
AAS(ph)LTEDRDR	2	EIF4G1	Q04637-9;Q04637;E7EUU4;E9PGM1;Q04637-3;Q04637-8;E7EX73;Q04637-6;Q04637-4;Q04637-5;Q04637-7	182.1	468286.0	495165.0	164293.0	564786.0	586969.0	602183.0	683080.0	583215.0	518610.0	324243.0	293924.0	EIF4G1	0		442401.1520119205	410018.3640618166	468923.1839036284	461518.0775136295	462764.75321959495	502802.12972173205	561366.5228262071	539387.5023181093	527022.1500991795	368895.3349573256	278488.82332863705	1.0	0.9268022069950864	1.059950187225085	1.0432117443970712	1.0460297201195483	1.136529883421696	1.268908365797115	1.2192271649047954	1.1912766223650766	0.8338480432966541	0.629493892730942	18.837030381932497	6.011327289938203	10.0	1.0991036816362871	0.6294951392506902	-0.8040603431338074	1.013110858616212	0.9029896340476128	33.16384538045384
AAS(ph)MDNNSK	1	FOXO1	Q12778	127.56	542990.0	911620.0	248880.0	822400.0	895970.0	642320.0	606490.0	418920.0	368420.0	315390.0	359670.0	FOXO1	0		512975.8342785236	754861.3917502911	710350.4227808546	672028.8161307272	706380.2959647949	536315.1466628303	498423.5849810647	387438.9589964296	374395.9826064667	358823.1656263697	340782.2263122808	1.0	1.4715340203344436	1.3847639115006831	1.3100594047980918	1.3770245082953774	1.0454978788954694	0.971631705969296	0.7552772140647606	0.7298511110821372	0.6994933126451027	0.6643241329127619	19.05056610325235	7.679554716297292	1.295725850374541	1.3089379324960329	0.6909590792220747	-0.92114855893981	1.009106046769771	0.852751162227385	0.3006883904326048
AAS(ph)MDSSSK	1	FOXO4	P98177-2;P98177	161.19	434890.0	627530.0	175380.0	563720.0	637370.0	514260.0	519470.0	419820.0	381940.0	309450.0	378130.0	FOXO4	0		410851.14011194906	519622.3965742964	500567.5713086888	460646.98957832425	502500.7636852597	429389.44345937605	426909.0993917692	388271.3257086814	388135.2847204658	352065.1529949583	358272.8146230231	1.0	1.2647461473094834	1.2183672440881963	1.121201682567576	1.2230725793978272	1.0451217035502829	1.0390846165729142	0.9450413733861976	0.9447102534867164	0.8569165778608459	0.8720258498623141	18.73029100982818	7.440500536107621	0.9690024961238362	1.1640846991138367	0.8724078148252783	-0.4136774722985472	1.0351182614151346	0.948806947973956	0.5001026866606328
AAS(ph)PAGPR	1	KIAA1211L	Q6NV74	117.53	293200.0	306760.0	100140.0	277620.0	327810.0	317280.0	360560.0	356990.0	291340.0	276610.0	340680.0	KIAA1211L	0		276993.1575359827	254010.7506782642	285818.4319241192	226858.7547838187	258444.5068698945	264917.90654686507	296314.2142504784	330162.8806744371	296065.70102754503	314702.67238628404	322789.4705148268	1.0	0.9170289726209824	1.0318609833782266	0.819004905398606	0.9330357080619268	0.956405959278799	1.0697528303094843	1.1919532006184932	1.068855648497688	1.1361387955780196	1.1653337338229914	18.161525577908535	7.587037827233619	4.223832354548848	0.9422072355035296	1.1404864912970305	0.2755330424135361	1.0350855981748273	0.9650446884933088	0.3475491634407353
AAS(ph)PERPPR	2		A0A1B0GV45	119.74	133315.0	120942.0	33467.0	121392.0	135693.0	117667.0	138067.0	140577.0	128100.0	122479.0	140124.0		0		125945.91676981412	100145.2868970226	95521.12503699314	99196.1600775064	106979.98984380157	98247.90503545772	113465.76053616844	130012.90589812136	130177.8550889974	139345.8971519456	132765.50359991682	1.0	0.7951451660005286	0.7584297092503043	0.7876091787779268	0.8494121332994404	0.7800801133951898	0.9009086078077856	1.0322915520615117	1.0336012347817345	1.1063947186681888	1.0541469466022195	17.024479589508307	7.3537491720832	2.600665895845044	0.8287995255297911	1.063916669824815	0.3602898319724717	0.9290021261515998	0.9529054025632914	0.3112391354879611
AAS(ph)PESASSTPESLQAR	1	CENPT	Q96BT3	245.39	33403.0	35174.0	7623.2	39154.0	38860.0	33285.0	39912.0	38761.0	35035.0	28798.0	33037.0	CENPT	0		31556.624969899112	29125.616587421035	21758.04943323294	31994.91277575693	30637.11765035877	27791.83219683689	32800.34645874502	35848.184592907004	35603.28768964108	32763.846424135776	31302.08916695535	1.0	0.922963612718504	0.6894922842346819	1.0138889316039306	0.970861671030491	0.880697229927049	1.0394123734725198	1.1359955200247642	1.128234965672088	1.0382557214337147	0.991933997910532	15.027690059816418	7.579649495859392	10.0	0.9129829746277328	1.0736069298850548	0.2338060268525019	0.9880078890451616	0.9114938221165868	62.7610350793258
AAS(ph)PFR	2	BAG3	O95817;C9JFK9	95.605	1150020.0	1184070.0	318920.0	1168590.0	1152480.0	972550.0	1199800.0	1167280.0	895130.0	941760.0	1202740.0	BAG3	0		1086451.8111511965	980461.9557817604	910257.782197324	954919.9346330324	908612.077964114	812045.8585859621	986015.626408154	1079561.128753347	909649.5193271986	1071452.1844709392	1139579.0999383668	1.0	0.9024440345337268	0.8378261905908384	0.8789344587876439	0.8363114393461735	0.7474292465171779	0.9075557850682572	0.993657627216298	0.8372663287875977	0.9861939328313478	1.0488998115166075	20.13322752062419	6.021892057091212	9.999962487731835	0.8823804475924165	1.0489005248492669	0.249405134589938	0.91319147063739	0.9430844851183192	101.74570714652197
AAS(ph)PPASASDLIEQQQK	2	STRIP1	Q5VSL9;Q5VSL9-3;Q5VSL9-2	391.86	200908.0	240464.0	62564.0	224258.0	246221.0	223227.0	264660.0	218006.0	210697.0	192151.0	237387.0	STRIP1	0		189802.66471432187	199114.75143792617	178569.4465238725	183253.6943675154	194119.9625576168	186386.88075118855	217501.99673710836	201623.2638570028	214114.6255557105	218612.60692562387	224920.8172980605	1.0	1.049061938817457	0.940816330437948	0.9654958988238466	1.0227462446314597	0.982003498379359	1.1459375297205527	1.0622783624269578	1.1280907245321414	1.1517889237996988	1.1850245497690777	17.616175486644085	7.76143919236916	10.0	0.9932734203806782	1.134720458607409	0.1920741184259675	1.0639969348771037	0.9849250194221304	2.80964124875255
AAS(ph)PPLK	1	DTX3L	Q8TDB6	105.1	148830.0	186490.0	55145.0	181510.0	174900.0	188480.0	189590.0	186540.0	143590.0	144010.0	149080.0	DTX3L	0		140603.3139020474	154421.9092906167	157394.22237323312	148321.92414383308	137890.68134451244	157374.32875048288	155808.22021230377	172521.87389285295	145919.1117270033	163841.98637196308	141251.18663951644	1.0	1.0982807232992826	1.1194204318888477	1.054896360744121	0.9807071932925796	1.1192789443079496	1.1081404547893443	1.2270114345458594	1.0378070592892228	1.1652782699425217	1.0046078056020813	17.183305837501198	8.217287933646686	10.0	1.0506752387027072	1.1103998563080846	0.079762481847222	1.0854671109174736	0.9560167198742788	32.28401010699157
AAS(ph)PPLKGSVSSEASELDKK	1	DTX3L	Q8TDB6	194.11	198570.0	197200.0	48145.0	234680.0	229070.0	211640.0	228280.0	219920.0	179350.0	174760.0	285040.0	DTX3L	0		187593.8993585268	163290.2595962763	137414.90318540743	191770.09067310192	180598.1610954113	176712.1335778448	187604.30671483072	203393.4303983927	182259.1593303018	198826.64772143797	270071.3592683644	1.0	0.8704454684008582	0.7325126438295417	1.022261871675228	0.9627080716002108	0.9419929655607568	1.0000554781170363	1.0842219874627697	0.9715622946883294	1.0598780045690257	1.4396596061591953	17.599288151077005	3.0	0.4901817122647686	0.9252717562306187	6.2564457462089	0.6265798866827619	1.0101971465271815	0.9279462622557618	39.713020290752766
AAS(ph)PS(ph)PQS(ph)VR	1	SRRM1	A9Z1X7;Q8IYB3-2;E9PCT1;Q8IYB3	207.73	270440.0	254600.0	76847.0	283050.0	295750.0	253590.0	298960.0	278370.0	213650.0	190230.0	257650.0	SRRM1	0		255491.23302875567	210819.98018870168	219335.8202324028	231295.9100265109	233168.49060971724	211738.94327162023	245690.3081105034	257451.0240996755	217115.5249005801	216427.06108977535	244119.72254944572	1.0	0.8251554375839338	0.8584866792971969	0.9052988131317932	0.9126281471406652	0.8287522853975539	0.96163889929973	1.00767067835435	0.8497963798082403	0.8471017127441567	0.9554915824527332	18.044949026699395	12.522878745280336	2.8495399003638786	0.9999977209150764	0.8952017524240801	-3.376894331108549e-07	0.8952017582064835	0.9600444475270996	78815154.96143384
AAS(ph)PS(ph)PQSVR	5	SRRM1	A9Z1X7;Q8IYB3-2;E9PCT1;Q8IYB3	150.51	1039192.0	1261215.0	360533.0	1318070.0	1290052.0	1268797.0	1279415.0	1152441.0	1026983.0	870601.0	1130086.0	SRRM1	0		981749.9091614344	1044341.4034316314	1029029.1263920371	1077068.362934615	1017073.466265584	1059401.9322773034	1051444.5596440977	1065837.2513721108	1043641.2502175148	990493.6961142812	1070740.464882644	1.0	1.063755029347199	1.0481581070590438	1.0970903616936387	1.035980199004369	1.0790955236066135	1.0709902286033246	1.0856504710884058	1.0630418607412402	1.0089063282524928	1.0906448321418447	19.987030798982467	11.781949318836592	1.3225701342180498	1.0000130963234273	1.0644746787871764	0.0018497855531959	1.064392711679401	0.9937454486958892	203.24228017699005
AAS(ph)PSELTCPPGWEWEDDAWSYDINR	1	MYOF	Q9NZM1-2;Q9NZM1-6;Q9NZM1;Q9NZM1-5;Q9NZM1-3;H0YD14	95.957	6572.2	5995.2	3469.398	7145.1	8356.0	7864.8	8528.2	6798.0	8152.9	6673.6	7540.6	MYOF	0		6208.916882530639	4964.288865778887	9902.315718800435	5838.658917966511	6587.847531816724	6566.837970908303	7008.616823748983	6287.1432332133245	8285.144689735258	7592.638568515611	7144.611604332822	1.0	0.7995418459774155	1.5948539666655093	0.9403667384232696	1.0610300727897068	1.057646300498032	1.1287986224245286	1.01259903331977	1.3343945242762514	1.222860397741545	1.150701763206856	12.682160668574213	10.054414412359666	10.0	0.8997699931481045	1.1670274214264575	0.3752014427996167	1.1443579371681962	0.7010025848340418	3869.958096733524
AAS(ph)PSPAR	2	CAMSAP3	Q9P1Y5;Q9P1Y5-2	131.5	330293.0	421857.0	128812.0	360593.0	409388.0	421897.0	523670.0	442414.0	362604.0	384756.0	418616.0	CAMSAP3	0		312035.81508196524	349316.1209052045	367653.7233174525	294660.61149687204	322760.3788122768	352269.50963944383	430360.72935585846	409167.4295938273	368485.64376807824	437741.73535539926	396632.7256928345	1.0	1.1194744449878182	1.1782420656451813	0.9443166369202552	1.0343696563405531	1.1289393480261554	1.3792029906657086	1.3112835444429596	1.1809081712984928	1.4028573458479878	1.2711128227016102	18.33338686890948	7.961173779381409	10.0	1.0552767864392494	1.309075228772661	0.3109265570176713	1.1913546051543145	0.9434028753907904	36.61783964038146
AAS(ph)PSPQS(ph)VR	1	SRRM1	A9Z1X7;Q8IYB3-2;E9PCT1;Q8IYB3	143.91	472430.0	499610.0	192430.0	530330.0	549040.0	516240.0	571120.0	511950.0	482230.0	406260.0	475540.0	SRRM1	0		446316.0894090183	413699.0192540349	549231.4844733201	433362.1620362455	432861.6334213321	431042.6754782961	469355.9297834848	473477.9314862551	490052.0457421322	462207.1063361835	450567.408737293	1.0	0.9269193494723152	1.2305885839799668	0.970975889778194	0.9698544231163576	0.965778930463954	1.0516222491664469	1.0608578599826026	1.0979932325339787	1.035604848904746	1.009525355301226	18.849741055338264	10.060580188572208	10.0	0.9634610151652472	1.0436439485029647	0.1153285463692839	1.036932134062421	0.9427150400649936	6019.32961894173
AAS(ph)PSPQSVR	2	SRRM1	A9Z1X7;Q8IYB3-2;E9PCT1;Q8IYB3	221.75	361634.0	382013.0	128816.0	406083.0	418580.0	408163.0	401596.0	381387.0	341733.0	305231.0	377653.0	SRRM1	0		341644.4185960695	316323.5392451943	367665.1400712742	331833.02254476456	330007.3264561802	340802.0911809389	330038.2826329463	352726.4925397957	347276.1042398774	347265.14368655434	357820.8638849828	1.0	0.9258852831405028	1.0761631686597792	0.9712818488543636	0.9659380001356088	0.9975344909230712	0.966028609479948	1.0324374505787806	1.0164840557529091	1.0164519739956013	1.0473487767058736	18.464170797448368	7.228394225013815	10.0	0.986118532421394	1.0282232857972156	0.060320614251044	1.003107134488476	0.9862656125320164	19.89901024604052
AAS(ph)PVLLSSNSQK	1	ELK3	P41970;G3V1Z7	191.69	328340.0	376000.0	121690.0	412950.0	355870.0	385390.0	414130.0	356480.0	354710.0	307400.0	407770.0	ELK3	0		310190.7685721843	311344.51119776844	347326.1931380673	337444.4304732294	280566.93407702434	321787.4180663658	340338.93262577866	329691.20620416134	360463.5985840617	349732.8422383272	386356.29444590537	1.0	1.003719461513619	1.119718019774793	1.087860970287718	0.9044980138141466	1.0373855403484802	1.0971923316492205	1.0628659509170373	1.1620706839319703	1.1274766294566276	1.245544141188704	18.3248309912876	5.783441488036095	0.4895932772237338	1.02272411495173	1.331134266919533	0.2769234436040277	1.0833780428427673	0.967441190350698	3.351059507410916
AAS(ph)PYSQRPAS(ph)PTAIR	1	PKP4	A0A0D9SF60;Q99569-2;Q99569	158.91	281120.0	298240.0	75448.0	364580.0	314840.0	351750.0	426540.0	332360.0	231990.0	262250.0	275920.0	PKP4	0		265580.8882896157	246955.81654154888	215342.81058329288	297918.6111198208	248218.9943653872	293699.17305805546	350537.6773530041	307383.77831579605	235753.01016468764	298365.1199642201	261430.28855363157	1.0	0.9298704365814298	0.810836999492455	1.1217622361249913	0.9346267194298434	1.1058746544208289	1.3198904469765276	1.1574017253101223	0.8876881604055756	1.1234434897998131	0.9843716173904128	18.100826570895737	9.242358016965126	10.0	0.913590560506616	1.0794198529407877	0.2406364775197843	1.040971091684664	0.8515755039168206	15.30442281211504
AAS(ph)QDHVR	3	NOSIP	M0R3B2;Q9Y314;M0R1K2;A0A075B6F9;A0A075B797	187.33	2093030.1	3363404.0	837330.1	2727512.0	2997072.0	2990144.0	2809728.0	2328648.0	1917385.0	1531838.2	1519645.7	NOSIP	0		1977336.3445322404	2785046.2083527115	2389897.9047819627	2228801.872984376	2362883.36259897	2496667.576757661	2309081.275176308	2153654.533059098	1948486.0786870972	1742791.5664776948	1439842.758228054	1.0	1.4084837999635025	1.208645110575418	1.1271738766889563	1.1949830230617315	1.2626418280640432	1.1677736473925708	1.0891695482229995	0.985409530389243	0.8813834688756355	0.7281729090802019	20.99716162855682	6.362128392804991	0.9462710230634888	1.2014281161514255	0.7103574148913498	-0.7101042629347667	1.078272368664949	0.9131915309300012	0.5283187916007498
AAS(ph)QGSDSPLLPAQR	1	SH3PXD2A	Q5TCZ1;H0Y507;Q5TCZ1-2;Q5TCZ1-3	342.77	245720.0	239720.0	82570.0	275630.0	297660.0	258280.0	206020.0	197050.0	198500.0	148810.0	177440.0	SH3PXD2A	0		232137.6489418199	198498.68676683263	235670.3407626773	225232.61501716028	234674.32938254767	215654.93224572745	169310.6679051576	182242.06738815605	201719.7832565652	169303.00668017392	168121.88460769897	1.0	0.855090450306843	1.015218090805007	0.9702545711299496	1.010927483983279	0.9289959350789174	0.7293546250552039	0.7850603649123324	0.8689662541862037	0.7293216221148424	0.7242335974972977	17.906655762851283	7.940772515832724	10.0	0.9703000958864878	0.7673857669815068	-0.3384790082943284	0.8622541095388154	0.962012437442093	30.89076200608586
AAS(ph)QILENGEEAPGPDPSLDR	2	SYTL1	Q8IYJ3;A0A087X1N4;Q8IYJ3-2	252.91	47344.9	46899.7	13660.1	53483.3	57044.0	49605.7	48074.0	44137.8	37908.0	34804.3	42119.5	SYTL1	0		44727.87634456116	38835.011095271206	38988.49971965911	43704.18139805998	44973.333485513824	41419.05634389761	39508.01402229176	40820.92830228349	38522.88938886582	39597.28939855372	39907.62916328892	1.0	0.8682507257019254	0.8716823356269194	0.9771128202328424	1.0054877888469775	0.9260233154113096	0.8832973360492641	0.9126507144631574	0.8612724890425106	0.8852933032973896	0.8922317003351675	15.530921406278315	5.087724388598577	0.0491607647728828	0.9967765383663832	0.7884300846662509	-0.0502027060667225	0.9081250470173252	0.9778097601741816	454.9018514322127
AAS(ph)SDQLR	3	TJP2	Q9UDY2-7;A0A1B0GTW1;Q9UDY2;Q9UDY2-3;A0A3B3ITE1;A0A2R8YDH4;A0A3B3IRI3	139.38	2709769.0	3775187.0	1173455.0	3195958.0	3644027.0	3592912.0	3830099.0	3389955.0	2855599.0	2525104.0	2848700.0	TJP2	0		2559984.5549219674	3126020.614880769	3349261.71393566	2611595.174055843	2872940.914052601	2999958.161394073	3147639.160435279	3135206.33114853	2901918.4450763925	2872842.546738347	2699102.8667828706	1.0	1.2211091699246817	1.3083132503655872	1.0201605197322954	1.1222493153440811	1.1718657269342458	1.2295539652313348	1.2246973619901766	1.133568731692933	1.1222108903801242	1.0543434184372038	21.36973844054949	12.522878745280336	3.567693568588385	1.0000053629649035	1.16080788691198	1.463254550859716e-08	1.16080788665248	0.9396616899664064	8076135719.350738
AAS(ph)SPDGFFWTQGSPK	1	SGK223	Q86YV5	267.5	73249.0	80734.0	27699.0	80921.0	93436.0	84550.0	93437.0	80090.0	76962.0	64254.0	72150.0	SGK223	0		69200.10844595225	66851.29725276759	79058.16602622521	66125.05329537277	73664.68669014207	70596.34707052914	76788.08308442973	74071.38887144087	78210.36755159577	73102.58310078547	68361.10220043664	1.0	0.966057694909262	1.1424572562335282	0.9555628564804748	1.064516925543214	1.020176827116787	1.109652640853937	1.0703941154845624	1.1302058523893912	1.0563940540336174	0.9878756512907648	16.160521443454456	10.049240038705015	10.0	0.983028494772355	1.0596927560178144	0.1083388292158756	1.0531180647555545	0.9688214235540998	3893.800106369461
AAS(ph)SPDGFFWTQGSPKPGTASPK	1	SGK223	Q86YV5	268.27	292990.0	319670.0	102300.0	368750.0	365230.0	332640.0	357870.0	308840.0	274430.0	281470.0	379150.0	SGK223	0		276794.76543815626	264700.7975919962	291983.47898779134	301326.1502288497	287946.3324611566	277742.97917848395	294103.5274401454	285631.26156893274	278881.4111793408	320231.9554483469	359239.250163487	1.0	0.9563070933548338	1.0548735577625246	1.0886266210701678	1.0402882150077797	1.0034256924578278	1.0625328371892797	1.0319243614191498	1.0075386026100654	1.1569292321747169	1.2978542047022603	18.160491899505462	5.996394351235519	9.99239858306701	1.0272927530457416	1.2978181219908678	0.3372408435305749	1.0760988126961506	0.9880615240649578	9.123530144407146
AAS(ph)VAAATTS(ph)PTPR	1	ZNF652	Q9Y2D9	87.429	56066.0	46767.0	19421.0	40233.0	47479.0	41694.0	30763.0	33063.0	23884.0	22591.0	26940.0	ZNF652	0		52966.91122241608	38725.12966804799	55431.19399239385	32876.623734663866	37432.31366241339	34813.058483248235	25281.54585363734	30578.378452446632	24271.41210730377	25702.06453808083	25525.268098125645	1.0	0.7311192737940732	1.0465249476155003	0.6207011693887519	0.706711280656511	0.6572604986736518	0.477308290594411	0.577310961631185	0.4582372569430081	0.4852475620138386	0.481909696243022	15.774838524687809	8.590032453573482	0.656384052493365	0.9256002382852464	0.4745604754399896	-0.9214136061656188	0.6350088698858937	0.8265862479845465	0.6437704375871711
AAS(ph)VEEGDEGQDSPGGQSR	2	PLCH2	B9DI82;O75038-3;O75038;O75038-4;O75038-2	465.93	303929.0	366507.0	94382.0	342724.0	376851.0	378881.0	365127.0	315069.0	288057.0	244456.0	295651.0	PLCH2	0		287129.10428633564	303483.8903339374	269384.0147979052	280058.85697907	297108.2970575233	316352.6265455842	300067.4509280968	291392.16406962206	292729.44889438985	278120.6625966576	280125.1313466571	1.0	1.056959694449129	0.9381982208577002	0.9753760688076576	1.0347550722731194	1.1017783353306665	1.0450610768766184	1.014847187971008	1.0195046218737525	0.9686258148157126	0.9756068861180512	18.21337481352896	6.3698082117956885	10.0	1.0208747198944528	0.9721122049826662	-0.070611081816583	1.0087804305872583	0.9821844850969128	93.42708216858018
AAS(ph)VIPGSTSR	1	CAMKK1	J3KPJ3;Q8N5S9;Q8N5S9-2	70.54	76792.0	80662.0	19594.0	70969.0	71925.0	64808.0	61758.0	60902.0	62926.0	51678.0	61121.0	CAMKK1	0		72547.26655355787	66791.67809104885	55924.96859517869	57992.72015075587	56705.47316011467	54112.45488996867	50753.75317195771	56325.33056621919	63946.695623186926	58794.70989327344	57911.281047718505	1.0	0.920664296038501	0.7708763024709167	0.7993784315490765	0.7816348686032433	0.7458924017491446	0.6995956647724123	0.7763949386657749	0.8814487252387161	0.8104331518799315	0.7982558654358896	16.22866840193479	10.484658688395095	6.099669127099769	0.9999970169917616	0.7848813622267492	-0.2301530486110064	0.7876466598148216	0.9761995852729156	520.074749659815
AAS(ph)YTEEDENHTAK	1	DSG2	Q14126	272.8	75941.0	96462.0	22129.0	89405.0	83498.0	100870.0	88231.0	92951.0	64499.0	76543.0	76008.0	DSG2	0		71743.3061952253	79874.7719126572	63160.3363296269	73057.80192870583	65829.59468784493	84222.98674162352	72509.70556227528	85965.90918952817	65545.21058068096	87083.93280236905	72016.5025093665	1.0	1.1133411066295835	0.8803655655031741	1.018322207369473	0.9175712436322884	1.1739490582220864	1.0106825208886314	1.1982429267421943	0.9136073322620746	1.2138265912278894	1.0038079693929602	16.21259137620914	8.266978937217733	10.0	0.9859407084661764	1.085658440230874	0.1389974922725719	1.044927288539257	0.892157276147565	18.001812206204974
AASADS(ph)TTEGTPADGFTVLSTK	1	H2AFY	O75367-2;O75367-3;O75367	425.89	229770.0	250920.0	79351.0	269050.0	270730.0	260200.0	293470.0	271180.0	210900.0	204780.0	257310.0	H2AFY	0		217069.29674980443	207772.7785897449	226482.70812473324	219855.73076358464	213442.7910829035	217258.0663246796	241178.534657444	250801.3389206811	214320.91833153425	232980.77889903908	243797.57736929136	1.0	0.9571725789908706	1.0433659274520928	1.012836610499512	0.9832933274249244	1.0008696281680625	1.1110670107133025	1.1553975743043774	0.9873387049231656	1.0733013944739238	1.1231324789810977	17.809830918736793	7.840209825091072	10.0	0.9992217297690016	1.0900538609516903	0.125522665918653	1.045933295116964	0.980017396068257	14.58654859334786
AASADSTTEGT(ph)PADGFTVLSTK	1	H2AFY	O75367-2;O75367-3;O75367	125.73	44940.0	55443.0	17510.0	57581.0	56601.0	66289.0	53255.0	53844.0	48385.0	50880.0	57860.0	H2AFY	0		42455.90893474438	45909.238655153895	49976.8398541175	47052.64015275219	44624.07349788874	55349.039041493874	43765.84612799326	49797.72583835517	49169.83230664432	57886.81526703346	54821.52977570712	1.0	1.0813392012338578	1.177146859131739	1.1082707056177523	1.0510686172442305	1.3036828189585223	1.0308540607448136	1.172928034938442	1.1581387265131782	1.3634572128936564	1.29125794621354	15.45571250406727	6.462851617053568	9.999845224301817	1.1156609090464258	1.3273588258583886	0.250659823243711	1.1717335940025992	0.9386938594617312	139.3154632317605
AASAPAKES(ph)PR	3	TCOF1	E7ETY2;Q13428-6;Q13428-7;A0A3B3IS06;H0Y8Y7;Q13428-5;Q13428;Q13428-3;Q13428-4;Q13428-2;Q13428-8;A0A6I8PRA0	231.69	10371570.0	10601820.0	3771730.0	10511460.0	11408510.0	10927900.0	11856930.0	10231400.0	9466560.0	8092350.0	10424300.0	TCOF1	0		9798273.952610752	8778772.515177457	10765228.222899528	8589499.051076723	8994438.061896415	9124421.302803492	9744222.588121053	9462529.755266076	9620113.004459787	9206768.268989338	9876876.474955132	1.0	0.8959509151954617	1.0986861844203826	0.8766338941552099	0.917961480297236	0.931227412800832	0.9944835830523704	0.965734352910676	0.9818171089099328	0.9396316446669868	1.0080220784522398	23.30613096335502	9.255143663050244	10.0	0.9981039261378192	0.9519756540776892	-0.068265363557704	0.9625640503598374	0.9647105721268104	22.73485125390325
AASAPAKES(ph)PRK	1	TCOF1	E7ETY2;Q13428-6;Q13428-7;A0A3B3IS06;H0Y8Y7;Q13428-5;Q13428;Q13428-3;Q13428-4;Q13428-2;Q13428-8;A0A6I8PRA0	110.57	312330.0	328410.0	94495.0	389980.0	362550.0	383580.0	399310.0	374950.0	303140.0	271400.0	409730.0	TCOF1	0		295065.7329236476	271937.9013895189	269706.5380933658	318674.36492541473	285833.42779561435	320276.1302106867	328159.6097524921	346773.2208433856	308057.1037601766	308775.1899267466	388213.3666609139	1.0	0.9216180364118616	0.9140557780837132	1.080011432597889	0.968711022332023	1.085439935831392	1.1121576419631485	1.175240572354493	1.0440287345731558	1.0464623826943893	1.3156843487527898	18.252711624559144	3.0	0.2673163987442597	0.9711659175739124	2.315012284420249	0.3734173111202473	1.0686031879564253	0.9496307061243968	27.307847325622955
AASAPAKGT(ph)PGK	1	TCOF1	E7ETY2;Q13428-6;Q13428-7;A0A3B3IS06;H0Y8Y7;Q13428-5;Q13428;Q13428-3;Q13428-4;Q13428-2;Q13428-8;A0A6I8PRA0	112.67	366760.0	393260.0	134930.0	354990.0	425390.0	438810.0	433680.0	410150.0	375920.0	373350.0	423930.0	TCOF1	0		346487.0752315724	325636.5491320064	385115.64828761184	290082.08832471655	335376.31181899447	366391.28395054815	356405.4482919561	379328.0078114807	382017.6368856823	424764.9858480136	401667.6653614852	1.0	0.9398230768474388	1.1114863318645358	0.8372089727469403	0.9679331086010868	1.0574457465857072	1.0286255210349615	1.094782561681296	1.1025451285025951	1.22591870292456	1.1592572828092742	18.484476777087288	7.095007110332164	0.9227442361274786	0.9764791598864924	1.1880004014318206	0.2796950352531298	1.05691268400409	0.9533838815810038	0.7238799495265821
AASDDGS(ph)LK	1	MYO18A	Q92614;Q92614-2;A0A0D9SFK2;Q92614-3;Q92614-4;Q92614-5;A0A1B0GV45	166.87	327220.0	399110.0	132590.0	383820.0	482440.0	468710.0	445700.0	414970.0	416320.0	337260.0	455260.0	MYO18A	0		309132.6773837792	330480.6060216521	378436.8473019672	313640.68604972766	380354.3756880879	391356.7573675657	366283.6845225161	383785.7939815439	423072.9479363886	383704.9394056544	431352.3962268997	1.0	1.0690574960193229	1.224189077986566	1.014582763310887	1.2303920080758368	1.2659831392774683	1.1848753345081846	1.241492155502813	1.368580479802062	1.2412306025134183	1.3953633109171055	18.31990140431492	6.524334259186226	0.1749772167424527	0.9976676660665844	1.5797431946953682	0.3294773896572551	1.223833526134594	0.9578315708956562	7.78905345302611
AASDPLLSSVS(ph)PAVS(ph)K	1	TFE3	P19532	120.63	52438.0	46464.0	16582.0	47243.0	56903.0	56910.0	66361.0	58166.0	53896.0	49928.0	53545.0	TFE3	0		49539.45155140468	38474.23236248168	47328.15296750295	38604.88492274315	44862.16947139388	47517.89605894512	54536.57524926787	53794.93576097179	54770.22387101172	56803.71290590499	50733.12844521671	1.0	0.7766382379618967	0.9553628771685698	0.7792755816580799	0.9055847020196132	0.9591930183086124	1.1008715991269689	1.085900914852709	1.105588014315809	1.1466358856832022	1.024095480600414	15.67832504136568	7.975455927634449	10.0	0.8833731027637526	1.0926176827391496	0.3066938661652433	0.996103809796788	0.9498657404780456	33.40383699790777
AASDPLLSSVS(ph)PAVSK	1	TFE3	P19532	344.41	247180.0	246950.0	87422.0	249600.0	282820.0	255110.0	305080.0	249390.0	215440.0	211160.0	248240.0	TFE3	0		233516.94638384777	204485.4442560874	249518.86314829625	203962.05314473427	222974.51399574013	213008.09108412365	250719.82605817623	230648.8159651474	218934.559721886	240239.38505870223	235203.8809457575	1.0	0.8756771079044545	1.0685257194916598	0.8734357668820656	0.9548536731429405	0.9121740172723384	1.0736686563468971	0.9877176776113464	0.9375531973684184	1.028787797969079	1.0072240348635633	17.915202490057297	7.775243633064294	10.0	0.9474552949084252	1.0069457960763522	0.0878562477858619	0.9773492401150228	0.9594554550998124	11.245746657552557
AASDS(ph)NPAGPLR	1	METTL22	Q9BUU2-2;Q9BUU2	239.49	230770.0	276620.0	84664.0	275580.0	289150.0	259520.0	271390.0	253230.0	227200.0	203660.0	248120.0	METTL22	0		218014.0210251658	229053.50714767736	241647.01138829297	225191.75723407837	227965.0686721886	216690.28967171736	223032.82284623224	234200.24727075783	230885.31363169584	231706.54082712307	235090.1826468793	1.0	1.0506365878240338	1.108401240672494	1.032923277939468	1.045644071882304	0.9939282283441044	1.0230205460982122	1.0742439691240029	1.0590388294569564	1.0628056844122733	1.0783259789504196	17.81609616087969	7.261431896093209	0.0362743407355537	1.0000212821894536	1.1080140038475992	0.0169824089919457	1.052895251047683	0.9913962543368724	1112.0718314325557
AASEQQADTS(ph)GGDS(ph)PK	1	FOXK1	P85037;P85037-2;U3KQ26	227.46	55632.0	68009.0	20566.0	61440.0	65551.0	63474.0	69744.0	59163.0	51865.0	42641.0	52261.0	FOXK1	0		52556.90088690919	56314.43846289638	58699.23977383103	50206.04385101152	51680.229004083136	52998.61069136325	57316.78100367585	54717.013107767	52706.27989220021	48513.2014505026	49516.55664722137	1.0	1.0714946565070986	1.1168702640998334	0.9552702500294644	0.9833195666404978	1.008404411162	1.090566225109218	1.0411004489306914	1.0028422338983125	0.9230605426087104	0.9421513790124352	15.763627351727628	6.486696448982966	10.0	1.0333787261658185	0.9326054324334728	-0.1480303503600294	1.0062516960690189	0.9779896144120468	146.59802007243567
AASEQQADTSGGDS(ph)PK	2	FOXK1	P85037;P85037-2;U3KQ26	453.07	338138.0	333560.0	113461.0	313094.0	360490.0	331234.0	361200.0	324490.0	294067.0	244743.0	287139.0	FOXK1	0		319447.17702217627	276202.32754023303	323839.076338551	255846.53472474936	284209.32943329506	276569.01745191746	296840.1769116733	300105.19384310016	298836.9345234677	278447.1861025855	272060.13201290625	1.0	0.8646259770236093	1.0137484367754166	0.8009040402538549	0.8896911598425709	0.8657738660583556	0.9292308658938828	0.9394517010312056	0.935481531905108	0.8716533002364127	0.8516592149882095	18.36725263006758	9.271073688426608	10.0	0.9594213181572764	0.8855041386377498	-0.1156654464923016	0.902258064149872	0.967035728826714	13.002717355783016
AASEQQADTSGGDS(ph)PKDESKPPFSYAQLIVQAISSAQDR	1	FOXK1	P85037;P85037-2	361.51	38409.0	43902.0	14748.0	44682.0	47901.0	43183.0	45049.0	43862.0	41148.0	33138.0	46184.0	FOXK1	0		36285.91469235864	36352.78385799052	42093.57134029271	36512.14927328937	37765.01730750994	36056.3223601024	37022.01863148941	40565.85414757324	41815.44403748681	37701.51895280961	43758.68529487134	1.0	1.0018428408433082	1.16005264569387	1.0062347768507094	1.040762445364586	0.9936726872065158	1.0202862169900264	1.117950435906082	1.1523877623592778	1.0390125003724675	1.205941359501856	15.229156782527475	7.077368064354034	10.0	1.0318355392123202	1.1324475687532785	0.1342312136217712	1.069679610519669	0.9670072238892056	139.23276242400567
AASEQQADTSGGDS(ph)PKV	1	FOXK1	U3KQ26	318.94	130030.0	145060.0	39842.0	138920.0	158800.0	148880.0	142470.0	130960.0	130610.0	114520.0	135090.0	FOXK1	0		122842.49752525172	120116.04998496876	113716.57644019114	113519.26451468952	125197.48540599506	124309.6883720918	117084.2192818552	121118.60515175296	132728.56872110802	130290.84285339375	127995.85996198191	1.0	0.9778053393963068	0.9257103912008576	0.9241041724290432	1.019170791283035	1.0119436748389008	0.9531247055424542	0.9859666450273498	1.0804776147914454	1.0606332944884236	1.0419509741380084	16.988484988906315	6.923396736315111	10.0	0.9731215665138552	1.0610221931251511	0.1247628840243117	1.003733822574827	0.9898171153251892	37.47762110352165
AASIENVLQDSS(ph)PEHCGR	1	MGRN1	K7EPJ5;O60291-4;O60291;O60291-3;O60291-2	208.72	27565.0	32783.0	8483.5	34847.0	30566.0	33297.0	32021.0	28701.0	27178.0	28505.0	27953.0	MGRN1	0		26041.32465033885	27145.76359201182	24213.507761416677	28475.423341083988	24098.150748864293	27801.851784830356	26315.391209547877	26544.174453729887	27618.84266673512	32430.49664282208	26485.071237821307	1.0	1.042411012362176	0.9298109096420948	1.093470617314141	0.9253811421820558	1.0676051298515103	1.0105242940936745	1.0193096860525677	1.0605774874196243	1.245347426763872	1.0170400927541403	14.750549980978471	6.507471847269911	10.0	1.0110637140801904	1.1311935263756776	0.1619718547450294	1.0438531918879408	0.9506779692100348	77.47696019852337
AASKDT(ph)ISNNR	1	TRIP12	Q14669-3;Q14669;Q14669-2;Q14669-4	226.53	191310.0	199490.0	58118.0	183520.0	215650.0	197910.0	194900.0	173540.0	150380.0	135920.0	164860.0	TRIP12	0		180735.2011194024	165186.48015649678	165879.72465114825	149964.4070237246	170017.86982243633	165248.0549820037	160172.0666669023	160498.7991603179	152819.24940111962	154637.89172749958	156202.51294198204	1.0	0.9139696037816488	0.9178052953921252	0.8297465357877402	0.9407014724824654	0.9143102946106934	0.8862250722319718	0.8880328688946691	0.8455422543844122	0.8556047232068442	0.864261704275235	17.545552761468173	3.0	0.0621096852374449	0.9998629006045237	0.661857250502259	-0.0963564169123438	0.885641614826472	0.9901210757774486	138.4345830364935
AASLT(ph)EDRDR	1	EIF4G1	Q04637-9;Q04637;E7EUU4;E9PGM1;Q04637-3;Q04637-8;E7EX73;Q04637-6;Q04637-4;Q04637-5;Q04637-7	169.65	6577200.0	7451100.0	2040200.0	7914000.0	7748200.0	8169500.0	8936100.0	7835100.0	6513800.0	4055500.0	3888800.0	EIF4G1	0		6213640.503907449	6169837.998366208	5823115.286714483	6466969.906199627	6108659.675206121	6821252.0093753645	7343835.838594692	7246307.141298875	6619457.552527022	4613993.30415594	3684582.8723085006	1.0	0.9929505890284938	0.9371503361117556	1.0407698839565744	0.9831047791330524	1.0977867169955873	1.1818893986506815	1.1661934958647888	1.0653106738898677	0.7425587787472465	0.5929829493662291	22.64904210984453	6.031526066845941	10.0	1.0516854543809426	0.5929797249685076	-0.8266485951053717	0.9660114900003516	0.9425203537871688	44.553843965995725
AASPPLKGS(ph)VSSEASELDKK	1	DTX3L	Q8TDB6	101.47	141040.0	132570.0	40515.0	137470.0	141900.0	109680.0	84014.0	82038.0	80854.0	76836.0	88169.0	DTX3L	0		133243.91179698138	109773.78151459603	115637.44527067793	112334.38880531506	111873.57165686863	91579.03426014948	69044.10471499819	75873.00037751619	82165.49801222328	87417.2825836828	83538.87761483445	1.0	0.8238558898049625	0.8678628817718158	0.8430733328849924	0.8396148848236015	0.6873037051004997	0.5181783076152705	0.5694293972179454	0.6166548017399526	0.6560696200279466	0.6269620614420224	17.105744854207543	8.180831465722163	2.5666427566631294	0.8827491854525711	0.598702575954748	-0.5601636501188169	0.7191561774610988	0.9563919671186356	0.2177189582320525
AASPS(ph)PQSVR	2	SRRM1	A9Z1X7;Q8IYB3-2;E9PCT1;Q8IYB3	213.77	562855.0	639569.0	177877.0	640096.0	672576.0	661588.0	664509.0	650877.0	554740.0	465014.0	597252.0	SRRM1	0		531742.7820085784	529591.2172400148	507694.4798818316	523058.07039155415	530257.0777356589	552403.2651176482	546104.5656683252	601964.8317452465	563738.1993135863	529052.270333811	565887.8033460182	1.0	0.995953748990374	0.9547745584135472	0.9836674574420756	0.9972059719037322	1.0388542803176903	1.027008892542927	1.1320601841954767	1.060170854006048	0.9949402008531184	1.0642134176386224	19.102403784443958	8.179631619137172	1.8415967737162613	0.9831547819882276	1.05751492468898	0.1051821349147964	1.025965252376518	0.988677264866074	0.554512903752126
AASPYSQRPAS(ph)PTAIR	1	PKP4	A0A0D9SF60;Q99569-2;Q99569	227.36	290740.0	345720.0	97425.0	329810.0	370910.0	319190.0	361900.0	297410.0	283770.0	249860.0	335470.0	PKP4	0		274669.135818593	286271.34151939506	278069.3102676984	269506.1087646831	292424.4289164839	266512.69096915633	297415.4485723551	275060.2043233267	288372.9113083902	284268.8612936514	317853.06937187107	1.0	1.042240660444881	1.0123791646228175	0.9812027403860918	1.064642476283238	0.9703044725970827	1.082813500999927	1.0014237803004995	1.049891937981878	1.0349501426377905	1.1572216456886486	18.14937004550413	3.0	0.7120823183599841	1.0192272655324843	4.797077233579932	0.1820462181665889	1.034646597837346	0.9886882076251052	181.0081702407908
AASSDQLRDNS(ph)PPPAFKPEPPK	1	TJP2	Q9UDY2-7;A0A1B0GTW1;Q9UDY2;Q9UDY2-3;A0A3B3ITE1;A0A2R8YDH4;A0A3B3IRI3	252.77	163890.0	162330.0	33165.0	223080.0	199170.0	203330.0	190420.0	143620.0	165410.0	137370.0	286430.0	TJP2	0		154830.86148899083	134416.36835833456	94659.1601234613	182291.0849981065	157025.08292387953	169773.5688923793	156490.32803854058	132827.23023743712	168093.04457666728	156287.57494560484	271388.364563702	1.0	0.8681497155390572	0.6113713972339552	1.177356266347896	1.0141717317451258	1.0965098770341142	1.010717931383904	0.8578860116132708	1.0856559406835016	1.0094084179510787	1.7528053642135095	17.32236830330651	3.0	1.0023104864393666	0.9617839214111682	81.60011774541096	0.86506302921087	1.0240707394490585	0.7836899956534662	838.1494295308022
AASSELPADISKPWIPSSPAPSSENGGPAS(ph)PGLPAEAS(ph)GSGPGSPHLHPPDK	1	TNKS1BP1	Q9C0C2	72.062	31594.0	35156.0	5503.3	40224.0	33148.0	37651.0	31083.0	29036.0	27270.0	21583.0	24508.0	TNKS1BP1	0		29847.618755770203	29110.711796991363	15707.45532662279	32869.26933370912	26133.7924826066	31437.29229512113	25544.52718423462	26853.99984106828	27712.33495922684	24555.250273356563	23220.982574196863	1.0	0.975311030176021	0.5262548900516961	1.101235901016551	0.8755737835050696	1.05325964367069	0.8558313275592981	0.8997032580991677	0.9284604975018128	0.8226870784661672	0.7779844269723438	14.947362982504432	10.433619609448684	6.998819257816396	0.9999809270474636	0.8712147417351186	-0.1627959957071575	0.8736038792339919	0.7529798623738555	19160.675158799942
AASSS(ph)SPGS(ph)PVASS(ph)PSR	1	GBF1	Q92538-3;A0A669KB10;A0A669KBG8;Q92538-2;Q92538	361.35	51069.0	66214.0	24451.0	69737.0	74739.0	64535.0	53650.0	47009.0	62609.0	49263.0	63988.0	GBF1	0		48246.12401843482	54828.09963949213	69787.76192307423	56985.98437561835	58924.02305893377	53884.50926311761	44090.46370794928	43476.36308474923	63624.55370231875	56047.134050704924	60627.72290508028	1.0	1.136424961693137	1.4464946841410171	1.1811515543475375	1.2213213860748469	1.1168671133566783	0.9138654058738964	0.9011369093222272	1.318749536812695	1.161691953311925	1.256634064156417	15.64016018895878	6.738189396067985	10.0	1.1147472263351028	1.2456527777502124	0.1601853671611163	1.155946508783703	0.7929142638777069	13.669113846360837
AASSS(ph)SPGS(ph)PVASSPSR	1	GBF1	Q92538-3;A0A669KB10;A0A669KBG8;Q92538-2;Q92538	373.65	531950.0	561380.0	166220.0	585080.0	627630.0	632230.0	604620.0	542170.0	497450.0	458750.0	535400.0	GBF1	0		502546.0782785325	464847.2917452213	474423.2050571909	478101.4345109025	494821.774341088	527890.3430916694	496886.7878303868	501426.9559798861	505518.9228260871	521925.6388315962	507283.91016096814	1.0	0.9249844180210336	0.9440392146374392	0.9513584030913844	0.9846296603011926	1.0504317233953022	0.9887387630851054	0.9977730951508368	1.005915566106372	1.038562753527892	1.0094276566611864	19.020931122151907	8.5214663427704	10.0	0.9550950576852112	1.0151416035592995	0.0879647526248807	0.9933815926695108	0.9939731237283204	4.038868840360999
AASSSSPGS(ph)PVASS(ph)PSR	1	GBF1	Q92538-3;A0A669KB10;A0A669KBG8;Q92538-2;Q92538	422.11	161130.0	202810.0	54344.0	198450.0	221010.0	178250.0	138580.0	128310.0	149620.0	125760.0	187740.0	GBF1	0		152223.42248899327	167935.58594686017	155108.01742045474	162164.54105197344	174243.67915352015	148832.62998606506	113887.35248178196	118667.7476101209	152046.92176749246	143078.73207512047	177880.98859473315	1.0	1.1032177781904948	1.0189497442922757	1.0653061033606637	1.1446574798048512	0.9777248964220774	0.7481591900879561	0.7795629980576829	0.9988405153516136	0.9399258651241136	1.1685520249526322	17.29786560176405	8.024284433865478	10.0	1.0664264143489233	0.9270090053501682	-0.2021291611704477	0.9900825510683632	0.8677983560288853	163.1368615740751
AASSSSPGS(ph)PVASSPSR	1	GBF1	Q92538-3;A0A669KB10;A0A669KBG8;Q92538-2;Q92538	432.12	580310.0	666110.0	207140.0	612360.0	655900.0	595780.0	532660.0	519410.0	411730.0	351290.0	447220.0	GBF1	0		548232.9442350136	551568.3307285781	591216.596652308	500393.4409603742	517109.7649735035	497455.84456155857	437748.8611123258	480377.3266789255	418408.4955175087	399667.04668152856	423734.61020206974	1.0	1.0060838855611252	1.0784039939031254	0.9127387294439354	0.943230009088676	0.907380429783716	0.7984723751381748	0.8762284932534078	0.7631947330369617	0.7290095403500623	0.7729097907338189	19.146464264307063	7.95604950463348	0.6512595683962887	1.020392829071252	0.7524314740944235	-0.4255504548974168	0.8772696797012213	0.9770302121607722	0.4803491962470827
AASSSSPGSPVASS(ph)PSR	1	GBF1	Q92538-3;A0A669KB10;A0A669KBG8;Q92538-2;Q92538	350.46	610490.0	679460.0	184940.0	650880.0	739440.0	660940.0	682230.0	641460.0	505740.0	548120.0	661420.0	GBF1	0		576744.7228654233	562622.7169639253	527853.6129423468	531870.2770466533	582972.4723464045	551862.207366002	560667.9786668071	593255.5013793792	513943.39135604666	623603.0106950944	626686.0736994162	1.0	0.9755142867517952	0.9152292028262136	0.9221935736215814	1.010798103968841	0.9568569689276076	0.972125025923527	1.0286275328743817	0.8911106959117672	1.0812461492440997	1.0865917777034366	19.219608138087548	6.131195147646534	10.0	0.9636069263939556	1.0867740576421585	0.173535363744209	0.988833998658868	0.9823918954715908	38.59172787369318
AASVAAATTS(ph)PTPR	1	ZNF652	Q9Y2D9	242.93	248390.0	286930.0	91844.0	305850.0	312500.0	305300.0	343560.0	329110.0	285980.0	247960.0	301330.0	ZNF652	0		234660.06275703528	237590.6398882331	262140.08449809105	249927.05911184676	246374.14476935443	254915.017866736	282343.3310624984	304378.0096326621	290618.7587693321	282107.20742165146	285505.903341062	1.0	1.0124886062705614	1.117105660921553	1.0650600540008324	1.049919367934576	1.0863161582406653	1.2032014640464572	1.2971018845580558	1.2384670631842278	1.202195227032486	1.2166787138238857	17.9222475673156	7.77770080192585	2.8906903720387347	1.0489268798260956	1.2377892261984331	0.2388515528637662	1.143914134680508	0.987650970225467	0.1996895962016046
AASYT(ph)EEDENHTAK	1	DSG2	Q14126	392.54	304730.0	340240.0	101000.0	329170.0	356170.0	316870.0	375700.0	301950.0	279880.0	271580.0	312410.0	DSG2	0		287885.82843089994	281733.66087746964	288273.0339957662	268983.1291412349	280803.45325600344	264575.5706237557	308756.51845436235	279259.03196068906	284419.8132889039	308979.9781883045	296004.0462708027	1.0	0.9786298353518746	1.0013449969627777	0.9343395977749486	0.9753986668482486	0.9190295057794436	1.0724964133775412	0.9700339661829462	0.9879604523748624	1.0732726229435352	1.0281994354642272	18.217172011614817	7.760057694356989	10.0	0.9681503370684548	1.0263641051249053	0.0842396255754946	0.997242657550599	0.9850593618956028	6.59176177226136
AAT(ph)PLPSLR	2	TSC22D4	Q9Y3Q8	153.33	162610.0	168112.0	57758.0	166178.0	184014.0	156087.0	187839.0	172432.0	141917.0	163638.0	177029.0	TSC22D4	0		153621.6144165284	139204.11826191275	164852.2168072027	135793.2935396059	145076.13400188173	130327.2859278258	154369.2192439419	159474.06325234493	144218.97471245317	186173.00858228805	167732.46793404184	1.0	0.9061492993067748	1.073105613642516	0.8839465335354245	0.9443731896250188	0.8483655533944426	1.004866534115352	1.038096519542805	0.938793510667184	1.2118933217138317	1.0918546102454918	17.311056455753775	6.283770826396621	10.0	0.959676968127468	1.1519258833578918	0.2634271200145608	1.0043644508990437	0.9481078879683248	9.09186689668618
AATAARPPAPPPAPQPPS(ph)PTPSPPRPT(ph)LAR	1	AKT1S1	Q96B36-3;Q96B36;H9KV91	133.17	124910.0	143450.0	18533.0	222020.0	142330.0	183020.0	189850.0	145400.0	148550.0	85050.0	116580.0	AKT1S1	0		118005.50923540104	118782.8992854252	52896.674643995466	181424.89999677075	112212.58248007124	152815.4162134621	156021.89254341397	134473.46662389205	150959.5657569912	96762.45358610846	110457.89736004033	1.0	1.0065877436999435	0.4482559753924331	1.5374273724361356	0.9509096923282292	1.2949854392697986	1.3221576988594377	1.1395524454340535	1.2792586272887685	0.819982509402029	0.9360401736811752	16.93052945476859	9.261855865027474	10.0	0.8186081973799794	1.1599146655886752	0.5027736519900313	1.0819851499430044	0.4209625470903078	12.692896418146232
AATDGADT(ph)PFGR	1	PPP1R13L	Q8WUF5;K7EN03	251.91	73015.0	80046.0	25670.0	72848.0	77868.0	83029.0	80429.0	68027.0	58421.0	64306.0	54495.0	PPP1R13L	0		68979.04296551751	66281.60304078876	73267.01765021116	59528.15563897287	61390.918095680376	69326.36429235908	66097.89199565051	62914.90037155093	59368.62195280494	73161.74415412443	51633.23997800135	1.0	0.9608947905224317	1.06216344124747	0.8629890047725202	0.8899937641403575	1.0050351717262185	0.9582315026999246	0.912087174114636	0.8606762199133902	1.0606372748705406	0.7485351747169456	16.155905257276164	4.913356014899692	6.393669575034406	0.9572730847450432	0.001000034881514	-0.3549019086574483	0.9543764148497076	0.9460769482000316	1116933254.421769
AATS(ph)PAPGPSDATAR	2	ZC3H3	Q8IXZ2;Q8IXZ2-2	275.25	102581.0	104997.0	30845.0	99050.0	109937.0	107400.0	113510.0	98884.0	87888.0	80696.0	95228.0	ZC3H3	0		96910.76089085468	86942.12670806416	88037.44290692479	80939.2682852	86674.0299312273	89675.31254139346	93284.40886280198	91453.05552707658	89313.5935055567	91808.8530815356	90227.18004633658	1.0	0.8971359414459903	0.9084382590502678	0.8351938168802276	0.8943695120590742	0.9253390615969872	0.9625805019513072	0.9436831852974016	0.9216065655097452	0.947354578971214	0.9310336562928708	16.64640401489284	11.022878745280336	10.0	1.0	0.9166735079055088	-1.3114097779931555e-06	0.9166735144578984	0.9873736137084684	2237.632456677799
AATS(ph)PK	1	MISP	Q8IVT2	83.206	672800.0	862140.0	282360.0	1089600.0	776430.0	775700.0	812230.0	688280.0	635310.0	606450.0	681540.0	MISP	0		635610.4924631957	713889.778946926	805908.6522677675	890372.8089202825	612135.2871144632	647682.8672100455	667504.1442219506	636557.0674545564	645615.0906837706	689965.7845654966	645749.4884779713	1.0	1.1231560639919156	1.267928490520368	1.4008151524840329	0.9630666805738864	1.0189933534609623	1.0501779818567134	1.0014892375166626	1.01574014013174	1.085516669008494	1.0159515869152564	19.35981818002987	8.734617942332955	10.0	1.1978469251765005	1.0215005435999505	-0.2297535837265301	1.0785999905476924	0.9079388957607004	7.220478683973783
AATTATPAATTS(ph)PK	2	RREB1	Q92766;Q92766-2;Q92766-5;Q92766-3;A0A087X055	362.78	1024430.0	1068340.0	375560.0	1083270.0	1121340.0	1082130.0	1158140.0	1055750.0	885240.0	829120.0	917640.0	RREB1	0		967803.8894085492	884632.433758043	1071919.016311386	885200.2135821162	884061.3871861375	903541.3962794988	951778.744431022	976412.3960672204	899599.0978843408	943300.2412382622	869450.8915205649	1.0	0.914061664185567	1.1075787440433456	0.914648332445828	0.9134716205019706	0.9335996746527614	0.9834417435671594	1.008894887438334	0.9295262270893638	0.9746811844440284	0.8983750747808107	19.96638997670594	9.235195642893489	10.0	1.0071522506874393	0.944578645462428	-0.0925389660190852	0.9591679525647304	0.9690803316279974	19.762318623467635
AAVAGEDGR	1	HNRNPC;HNRNPCL4;HNRNPCL3;HNRNPCL1;HNRNPCL2	G3V4C1;G3V2Q1;G3V576;G3V575;G3V555;A0A0G2JPF8;P0DMR1;B7ZW38;G3V5X6;G3V3K6;G3V251;B4DSU6;O60812;A0A0G2JNQ3;B2RXH8;P07910-2;P07910;B2R5W2;P07910-4;G3V4W0;B4DY08	128.61	66774.0	73747.0	26437.0	82030.0	82493.0	84865.0	76193.0	78722.0	66973.0	64317.0	81272.0	HNRNPC;HNRNPCL4;HNRNPCL3;HNRNPCL1;HNRNPCL2	0		63083.01876298664	61065.75443431342	75456.18019550569	67031.27892412887	65037.25543826672	70859.36125535726	62616.67663186915	72806.19146881731	68059.34027225146	73174.25899233086	77004.06788681755	1.0	0.9680220704679272	1.196140921521322	1.062588319940371	1.0309788071909252	1.123271565705941	0.9926074854966974	1.1541329647264067	1.078885278587597	1.1599676177080027	1.2206782331729336	16.026998844931082	3.0	0.1965588961824383	1.0159046851176048	1.6761954874562168	0.2177035735271619	1.0969964294471783	0.9591310972048154	38.33728170534681
AAVGQES(ph)PGGLEAGNAK	1	PDS5A	Q29RF7	294.25	800710.0	847900.0	280280.0	857400.0	911730.0	879940.0	934200.0	872230.0	721350.0	681360.0	845500.0	PDS5A	0		756450.1745246807	702098.4336292222	799971.9402805289	700629.2642880412	718805.4368338031	734719.6882464977	767741.122012418	806683.5749199269	733050.7085749286	775191.8327505083	801099.264178368	1.0	0.9281489479070968	1.0575342133845038	0.9262067587310494	0.9502350069328336	0.971273076522406	1.0149262276194622	1.0664067536593678	0.9690667452559512	1.0247757999892115	1.0590244951450276	19.610920298447663	7.568806538285074	9.969111962644128	0.9722237245323774	1.0298041627417782	0.0830097622147462	0.9990055919192052	0.9814434733493268	81.51187294681034
AAVLS(ph)DS(ph)EDEEK	2	IWS1	Q96ST2;Q96ST2-3;Q96ST2-2	251.68	335690.0	355490.0	115162.0	371570.0	380930.0	367790.0	392490.0	352450.0	304640.0	253870.0	295530.0	IWS1	0		317134.4919960912	294361.33054706047	328694.0509011925	303630.52919466764	300324.1694943688	307092.02234263654	322554.82014413824	325964.0530370755	309581.43461602007	288831.08867613564	280010.48556195496	1.0	0.9281908400890324	1.0364500210379	0.9574188139661894	0.9469930804564468	0.9683337198983124	1.0170915756086027	1.0278416926062182	0.9761834251060768	0.9107526805368606	0.8829392343908343	18.356770035108585	6.13840064161498	3.1610039594046646	0.9849709375588044	0.8831147306752329	-0.1574383465949382	0.9639752388303648	0.9881519411044056	0.3912842673925762
AAVLS(ph)DS(ph)EDEEKASAK	1	IWS1	Q96ST2;Q96ST2-3;Q96ST2-2	265.37	743850.0	819820.0	225660.0	935790.0	898850.0	867240.0	965710.0	807540.0	747310.0	591200.0	879460.0	IWS1	0		702733.1522276283	678846.9605589211	644076.1668463821	764686.0966038109	708650.8800829905	724115.6242867603	793636.564909667	746854.9053470267	759431.7945867177	672615.6679612849	833275.8827608598	1.0	0.9660095847292972	0.9165302146407828	1.088159985308499	1.008421017048368	1.030427584057121	1.12935694351957	1.06278592802906	1.0806830333525004	0.9571423602673752	1.185764297755724	19.50465220050935	9.244686436368246	10.0	0.9608370438996126	1.067872018070738	0.152375075230835	1.043100284509314	0.9624199015021366	11.610017654203618
AAVPSGAS(ph)TGIYEALELR	1	ENO1;ENO3;ENO2	P06733;A0A2R8Y6G6;K7EM90;A0A2R8YEM5;A0A2R8Y879;K7ERS8;A0A2R8Y798;A0A2R8YEG5;P13929-3;P13929-2;E5RGZ4;P13929;F5H1C3;E5RG95;K7EPM1;K7EKN2;E5RI09;F5H0C8;P09104-2;P09104	227.46	8423.5	4587.2	3469.398	6455.9	7165.6	7270.6	8076.6	7158.3	5773.4	6604.1	7560.6	ENO1;ENO3;ENO2	0		7957.884933507322	3798.403036612773	9902.315718800435	5275.47523596591	5649.3394296297165	6070.701372099218	6637.4844209435805	6620.36737368505	5867.047842082884	7513.567545302975	7163.561320812502	1.0	0.4773131388994189	1.2443401483610212	0.6629242920757866	0.7099046388372259	0.7628536254071777	0.8340764507659456	0.831925496410416	0.737262211140953	0.9441663969865268	0.900184079145169	13.040204088436829	12.522878745280336	3.960443115045689	1.0000020651667714	0.810492623964118	-4.047343737934028e-09	0.8104926240092641	0.5582004256639925	213779356593.33005
AAVPSGASTGIYEALELR	1	ENO1;ENO3;ENO2	P06733;A0A2R8Y6G6;K7EM90;A0A2R8YEM5;A0A2R8Y879;K7ERS8;A0A2R8Y798;A0A2R8YEG5;P13929-3;P13929-2;E5RGZ4;P13929;F5H1C3;E5RG95;K7EPM1;K7EKN2;E5RI09;F5H0C8;P09104-2;P09104	150.05	17995.0	22341.0	6561.6	18931.0	22940.0	19607.0	18434.0	12661.0	13165.0	15646.0	19413.0	ENO1;ENO3;ENO2	0		17000.313335129606	18499.329054971666	18728.04296897644	15469.573830460604	18085.833219228785	16371.171815634114	15149.368275719236	11709.54993758664	13378.543811449266	17800.650779638476	18393.542300999008	1.0	1.088175770075042	1.1016292817542743	0.9099581593295774	1.063852933925403	0.9629923574293524	0.8911228856243749	0.6887843598382342	0.7869586605679625	1.047077805492858	1.0819531345337277	14.135308481812087	8.00385033894424	10.0	1.0327230119789663	0.8991797612673029	-0.1997718900524241	0.960089887585868	0.8579875632512705	24.098661070463884
AAVQELSS(ph)S(ph)ILAGEDPEER	1	PSEN1	P49768;P49768-2;P49768-7;E7ES96	233.46	45141.0	55032.0	13004.0	54181.0	52253.0	51998.0	53495.0	45768.0	44042.0	36002.0	49325.0	PSEN1	0		42645.79851409204	45568.91260700954	37115.86667406876	44274.310903184494	41196.12219722589	43416.54470695884	43963.0821259412	42328.62187374342	44756.38636869338	40959.92773670869	46734.73826800474	1.0	1.068544011245365	0.8703288006626032	1.03818693624776	0.9660065852351876	1.018073203450795	1.030888942351821	0.992562534847511	1.0494911088111976	0.9604680686931852	1.095881420828866	15.462150758182451	4.809010048721886	5.8490246447757706	0.9994593097526936	2.358772724871187	0.1328948848553081	1.0008041547207038	0.9707683504903464	1086889865.1021805
AAVQELSS(ph)SILAGEDPEER	1	PSEN1	P49768;P49768-2;P49768-7;E7ES96	385.89	81144.0	92946.0	31981.0	94192.0	102100.0	91975.0	98660.0	89254.0	70961.0	70513.0	88761.0	PSEN1	0		76658.70659993087	76963.36951539306	91279.80099226355	76969.52608096479	80495.36057904357	76795.96714147735	81080.43148977203	82546.73170597563	72112.02790765301	80223.52604017936	84099.78922263285	1.0	1.0039742767517874	1.190729729744043	1.004054588119469	1.0500485091554643	1.0017905407961396	1.0576806612837524	1.0768083022424757	0.9406893372724612	1.0465024730830994	1.097067677668184	16.308196801614532	10.38427596197174	7.774847235665888	1.0000011384229324	1.0517044522016632	0.0669821787929091	1.050364897879526	0.962434979549417	59166.67613404523
AAVQELSSS(ph)ILAGEDPEER	1	PSEN1	P49768;P49768-2;P49768-7;E7ES96	321.05	130250.0	132960.0	35787.0	128100.0	149300.0	141220.0	132150.0	121020.0	108500.0	102150.0	126450.0	PSEN1	0		123050.3368658313	110096.7186405727	102142.84225352968	104677.64025577116	117707.71140500676	117913.8513696053	108603.07137009318	111925.57724087615	110259.93190598146	116217.33843410909	119809.58244276128	1.0	0.8947291120431254	0.8300899034912986	0.8506895870582385	0.9565817892343528	0.9582570383222389	0.8825906058957743	0.9095917987036062	0.8960555063429372	0.9444698925190866	0.9736631812182392	16.990923846940596	11.022878745280336	10.0	1.0	0.9096718414828896	-1.43254537024462e-06	0.9096718485858564	0.9773161099410304	2757.193816495523
AAVS(ph)PQK	1	BRMS1	E9PJF5;G5E9I4;Q9HCU9	98.055	263450.0	395720.0	124940.0	340820.0	397490.0	361490.0	420000.0	344810.0	281970.0	260520.0	302560.0	BRMS1	0		248887.61034397891	327673.53715739603	356602.30561812926	278502.99259931204	313380.0281739866	301831.7386460744	345162.9964089226	318898.1845019544	286543.7142813783	296396.87722813606	286671.31090456166	1.0	1.316552224936106	1.432784481016478	1.1189909863910168	1.259122652754289	1.2127230368314563	1.3868227346949282	1.28129393046611	1.1512976233945762	1.1908864278880584	1.1518102910320172	18.007169654148203	12.522878745280336	3.624389249880513	1.0000081541819896	1.2502287414300146	1.6282818482427075e-08	1.2502287411238684	0.9193041574023664	9043788856.543158
AAVS(ph)PQKR	2	BRMS1	E9PJF5;G5E9I4;Q9HCU9	104.79	1083510.0	1216280.0	411966.0	1131910.0	1256710.0	1189590.0	1382130.0	1173280.0	1032220.0	981580.0	1227680.0	BRMS1	0		1023618.199596903	1007133.250211759	1175828.6012188112	924946.664964168	990786.7247139062	993266.806760861	1135857.457682534	1085110.240168364	1048963.1973455497	1116755.898777804	1163209.396388525	1.0	0.9838954119889274	1.148698412827994	0.9036051384475272	0.9679260539760568	0.9703489124675642	1.109649533517312	1.060073219287891	1.0247602062552494	1.0909887096747382	1.1363703740775537	20.047281037830825	7.761348604709162	10.0	0.9957206322799604	1.0844008319265863	0.1230851955148955	1.040059274653524	0.9603973297370908	7.189024516098951
AAVT(ph)PGKK	1	NCL	C9JWL1;C9J1H7;C9JYW2;C9JLB1;P19338	121.9	3549100.0	4104500.0	1633500.0	3922000.0	4333200.0	3886200.0	4966100.0	3933500.0	3373900.0	3010800.0	4063700.0	NCL	0		3352920.925685389	3398706.239923512	4662316.841901831	3204884.504942498	3416283.0211666166	3244843.571679362	4081223.7058722656	3637904.9584943545	3428626.583019268	3425424.9883251586	3850298.142923279	1.0	1.013655351633073	1.3905239476975682	0.9558485201339398	1.0188975812092185	0.9677662085085008	1.2172144217919485	1.0849957512048127	1.0225790166281368	1.021624149285581	1.148341469501318	21.759021793898174	9.240733909777916	10.0	1.1345095002308752	1.05471679062242	-0.1052130271923095	1.0732407914657578	0.8558290836802303	32.68428374719868
AAVVT(ph)SPPPTTAPHK	1	ADD1	P35611;P35611-3;E7EV99;E7ENY0;P35611-2;P35611-6;P35611-4;P35611-5;A0A0A0MSR2;D6RJE2;D6RAH3;D6RF25	228.9	430940.0	456420.0	115130.0	457510.0	432280.0	306930.0	250070.0	196690.0	183560.0	150020.0	200800.0	ADD1	0		407119.4792242708	377935.8026619295	328602.7168706196	373856.8867557989	340808.36896286905	256276.01190251327	205511.6916951889	181909.1207032553	186537.44793236797	170679.63888286857	190255.1534559625	1.0	0.928316678391444	0.8071407378903662	0.9182977131630972	0.8371212539676275	0.6294859985349361	0.5047945435742175	0.4468199877094229	0.4581884617454269	0.4192372205036299	0.467320192633564	18.71712749055353	8.1134347604555	1.5346752943467428	0.9201733885208	0.4459473793796434	-1.0448575652861611	0.6528405117627883	0.9698628406196668	0.1270448701802818
AAYGDLS(ph)S(ph)EEEEENEPESLGVVYK	1	RNF113A	O15541	186.11	73656.0	77850.0	24307.0	87106.0	87892.0	90095.0	83092.0	74303.0	77015.0	63519.0	86155.0	RNF113A	0		69584.61122602422	64463.21860836772	69376.75878549601	71179.16106260111	69293.81226261804	75226.23168916984	68286.38975621476	68719.27091165786	78264.22724183546	72266.3643660907	81630.6411653309	1.0	0.9264004996590232	0.9970129539151544	1.0229152654370302	0.9958209299688172	1.0810756913596966	0.9813432676142634	0.9875641999125988	1.124734705890907	1.0385394571129474	1.173113418715222	16.16851543118764	3.0	0.3044790489813505	0.9827855631671626	1.905660490544525	0.2385268172491098	1.0340004538227392	0.9799727885149252	30.72603396154505
AAYLQETGKPLDET(ph)LKK	1	ANXA1	P04083;Q5T3N1;Q5T3N0	163.91	54234.0	79403.0	17016.0	74759.0	78880.0	60781.0	72784.0	53362.0	68665.0	44342.0	85571.0	ANXA1	0		51236.17634995388	65749.17080488412	48566.870757148135	61089.74010836222	62188.77612610139	50750.04815249945	59815.10364434997	49351.94722134888	69778.78547764252	50448.45052222475	81077.30944412432	1.0	1.2832567823914771	0.9479019360349252	1.1923165321921452	1.213766923225085	0.9905120125644412	1.167438866550076	0.9632246341777084	1.3619046238157726	0.9846255930116878	1.582423108437078	15.726909959036776	4.8901037570301344	7.56024742646105	1.1104958203715485	4.779333838799898	0.5109423404708746	1.1157502512839743	0.8229325514021928	94401831379.51283
ACANPAAGSVILLENLR	1	PGK1	P00558-2;P00558	212.17	7801.9	8017.0	4003.5	8024.2	8978.1	8303.3	9495.1	9031.8	8776.9	6399.0	9053.6	PGK1	0		7370.644323942634	6638.428048597097	11426.743481208428	6557.020460112087	7078.309469291973	6932.970415502352	7803.231350481811	8353.077413023848	8919.266325765971	7280.222698383394	8578.15765602043	1.0	0.9006577657034647	1.550304556697988	0.8896129255365653	0.9603379512288976	0.9406193150551908	1.0586905306411234	1.133289987401766	1.2101067333818871	0.9877321952348838	1.1638273777714845	12.92960979155716	10.071039791162226	10.0	0.9503279336120972	1.099390885953608	0.2102002241231576	1.0871956798271083	0.6936527598144603	9309.601533186147
ACASPS(ph)AQVEGSPVAGSDGSQPAVK	1	LRWD1	F8WDB4;Q9UFC0	396.65	107760.0	122670.0	36223.0	121870.0	120420.0	115330.0	129040.0	109600.0	99120.0	96300.0	119880.0	LRWD1	0		101803.48791295168	101576.14677827182	103387.2684200857	99586.76048376906	94938.79844200212	96296.59027373296	106047.2215633508	101363.76851429556	100727.78295410944	109561.71993347732	113584.60057918704	1.0	0.9977668630089152	1.0155572322678006	0.978225427491462	0.9325692114122917	0.9459065916884156	1.041685542778532	0.9956807039948168	0.9894335156791284	1.0762079195867964	1.1157240572769855	16.717462230349664	6.075521351197499	4.589694668718924	0.9884116525520138	1.1157286646136944	0.1748003887731031	1.013205299245528	0.99119270785029	0.4883890753145201
ACEVALEEIKAETEKQS(ph)PPHGEAK	1	ARFGEF1	Q9Y6D6;E5RJN9	103.18	18245.0	22930.0	5565.4	31051.0	30659.0	30669.0	25375.0	24858.0	24773.0	39082.0	63880.0	ARFGEF1	0		17236.494403969988	18987.046919587323	15884.700429703347	25373.50044950779	24171.471694347667	25607.562014264407	20853.597699705733	22989.96859241203	25174.832194533432	44464.08243447723	60525.39443609003	1.0	1.1015608205815992	0.9215737294031616	1.4720801025331258	1.4023426764075868	1.4856595206718113	1.2098514472236674	1.3337960755591274	1.4605540781387107	2.5796476587626813	3.511467762386158	14.155213530471844	6.072736354757117	2.0563459627350684	1.2351140445027813	3.526631657260324	1.507836318374734	1.680750695364144	0.7959303661364016	0.0919704786520353
ACPDSLGS(ph)PAPSHAYHGGVL	1	ANO1	Q5XXA6;Q5XXA6-2;E9PNA7	221.51	22494.0	24967.0	6397.4	25028.0	27893.0	26688.0	19801.0	20727.0	21691.0	27476.0	25455.0	ANO1	0		21250.62784998087	20673.77236987948	18259.38522459916	20451.77189946478	21990.76486416514	22283.563697436774	16272.791647364453	19169.405383173373	22042.84039606121	31259.79041424944	24118.25164950959	1.0	0.9728546617928792	0.8592398000426891	0.9624078894912836	1.034828948086112	1.0486073096168231	0.7657558055339575	0.9020630128436714	1.0372794889484198	1.4710054985164864	1.1349430153204298	14.457252611009247	6.477789986115217	10.0	0.9432182682651228	1.3029747664600568	0.4661455789603779	1.0394804849445447	0.8813579850630682	106.33965302208492
ACRPPGS(ph)PGR	1	PPP1R3D	O95685	119.88	113920.0	121940.0	33971.0	109920.0	116380.0	96181.0	94089.0	82203.0	66151.0	63034.0	70893.0	PPP1R3D	0		107622.9894491783	100971.67472195718	96959.63601851671	89821.75032720028	91753.673498424	80307.83273318231	77323.9075455216	76025.60094142916	67224.00696324957	71714.5737724487	67170.11251968904	1.0	0.938198011769948	0.9009193715465688	0.8345963142904136	0.8525471552874108	0.7461958931284403	0.7184701701864123	0.706406701119652	0.624624973784008	0.6663499512463713	0.6241242030487184	16.79766152585376	8.410132614535875	0.4165197997233745	0.9941453630134728	0.6090421339891361	-0.6073069214253656	0.7626537975564249	0.993713223158924	0.2760921744211131
ACRS(ph)PTAQSPTPSVEADSPDQK	1	GRAMD3	D6REP5;Q96HH9-4;Q96HH9;Q96HH9-3;E9PD09;D6RFH3;D6R9P9	188.86	51248.0	60568.0	13224.0	61181.0	56523.0	50877.0	47657.0	44674.0	49099.0	40632.0	41101.0	GRAMD3	0		48415.2296637245	50152.96370804902	37743.78813425759	49994.4005346474	44562.57851135432	42480.54819523723	39165.31647585718	41316.83389240543	49895.41379402565	46227.53690900359	38942.6148515613	1.0	1.035892301996587	0.779585027199353	1.032617233913611	0.9204248089055992	0.8774211852405219	0.8089462086183619	0.8533850645629054	1.0305726966614015	0.9548139548254574	0.8043463827816842	15.645208082774683	10.050767015378344	10.0	1.0179492773165364	0.8957972133109653	-0.1844183026389472	0.9062391450883012	0.9202984076070434	3742.464152540312
ACRT(ph)PESFLGPSASSLVNLDSLVK	1	EPN3	Q9H201	381.97	76646.0	102330.0	31853.0	102850.0	99871.0	109340.0	110910.0	95954.0	75858.0	86222.0	93802.0	EPN3	0		72409.3368093551	84733.73359273317	90914.46486997178	84044.45979942282	78738.02307923273	91295.1459336682	91147.685551699	88743.2394527436	77088.46004169522	98095.8527113632	88876.06526133571	1.0	1.1702045250853037	1.2555627337029536	1.160685396424795	1.0874015223553324	1.260820081449401	1.2587835984699	1.2255772993252745	1.0646204403813238	1.35474038340715	1.2274116733776403	16.225922882056548	11.024852464792168	0.0664270758781658	0.9995091156768235	1.33327335148483	0.0783735663110948	1.2066360068055024	0.9454952214744106	92.24140568203956
ACS(ph)LAK	1	YWHAB;YWHAZ	P31946-2;P31946;P63104;E7EX29;B0AZS6;B7Z2E6;H0YB80;P63104-2	91.318	334010.0	435330.0	138500.0	378960.0	442770.0	402460.0	436120.0	394050.0	353080.0	331340.0	390220.0	YWHAB;YWHAZ	0		315547.355213484	360472.3565418207	395305.1010734021	309669.30953416915	349078.656254487	336040.2819870509	358410.6809377601	364437.8921811872	358807.15905404487	376969.6810255276	369727.9182349884	1.0	1.1423716617683028	1.2527599884523128	0.981371906364615	1.1062639267513978	1.0649440612794945	1.1358380129514216	1.1549388266449776	1.137094490338204	1.1946532740560865	1.171703429378606	18.34953177095183	3.0	0.0510334488658469	1.0013075678346235	1.365247679030545	0.0690270142238022	1.1340575100053352	0.9586417196496264	461.727710526476
ACS(ph)VAGSWVCPR	1	ARHGAP27	Q6ZUM4-3;Q6ZUM4;E9PIR1;A0A0G2JNY3;A0A0G2JRG8;A0A0G2JP16;Q6ZUM4-4	131.13	88019.0	83134.0	24882.0	78880.0	96384.0	74302.0	88214.0	91599.0	81411.0	77506.0	64829.0	ARHGAP27	0		83153.685993041	68838.60264339177	71017.91714735307	64457.23858997053	75988.8818222383	62039.61892412122	72495.7346790873	84715.50941734435	82731.53287002629	88179.55000170381	61424.558483050765	1.0	0.8278478797578831	0.8540561527638889	0.7751579237914343	0.91383660164623	0.7460838107563051	0.8718282757201449	1.0187823715287143	0.994923218159565	1.0604406641586932	0.7386871399566255	16.425527360652094	5.499988102272675	10.0	0.9062959590393892	0.7386868707653166	-0.2950160420273405	0.8911222377526956	0.8809925161574003	547961302.4590951
ACSMPQELPQS(ph)PR	1	FAM63A	Q8N5J2;Q8N5J2-3	254.63	786780.0	861220.0	262900.0	820490.0	816240.0	433820.0	296960.0	190600.0	199650.0	184360.0	235890.0	FAM63A	0		743290.1653688962	713127.978547186	750366.1449256142	670468.0488169991	643521.382164921	362224.8052766044	244046.67479427048	176276.77261701407	202888.4369127116	209748.68833785944	223502.4310195568	1.0	0.9594207104748376	1.0095198078575494	0.9020273374453228	0.8657741110371617	0.4873262450564398	0.3283329797228646	0.2371574128517193	0.2729599372702821	0.2821895110555658	0.3006933784851466	19.585600759115344	8.179029409879098	1.877323942154696	0.9767618911943424	0.2745794542064129	-1.8307379928506815	0.5725791394508464	0.9863987432479934	0.0489770532546845
ACTGLSGPGSGSKS(ph)PPATR	1	CIC	I3L2J0;I3L2I4	232.58	159910.0	188350.0	37554.0	188490.0	191930.0	198290.0	201880.0	161120.0	147630.0	136680.0	222140.0	CIC	0		151070.85887305226	155962.0709683502	107186.1932542279	154025.6706620634	151317.08673786322	165565.34193512952	165908.34694055544	149012.13853123444	150024.6428320742	155502.5532762996	210474.5009397784	1.0	1.0323769397472486	0.7095093921740294	1.0195591116053304	1.0016298832656925	1.0959449305458524	1.0982154214134137	0.9863724853543872	0.9930746667571592	1.029335203601188	1.3932170804472894	17.28690063526446	5.116842389789455	1.3966027148667115	0.9919485645798674	1.6686669368758194	0.4900009760408363	1.0261860819705424	0.8988549043644164	18.417128370180464
ACTLTVFPPEENPGS(ph)PSR	1	KLHL9	Q9P2J3	272.32	92901.0	110610.0	31724.0	103550.0	106500.0	108790.0	109490.0	87277.0	83123.0	86385.0	96123.0	KLHL9	0		87765.82990535579	91589.93719038604	90546.27455922462	84616.46876256914	83964.30853739599	90835.91481730167	89980.70589717358	80718.29949472783	84471.30248682854	98281.29985932942	91075.1798588023	1.0	1.0435717099599475	1.0316802639121303	0.9641163178633094	0.9566856329842804	1.03498041225448	1.025236199489098	0.9197007489335222	0.9624622997118586	1.1198128014662794	1.037706587598103	16.503406505622138	6.267727960303177	10.0	0.9931519736951993	1.0787628812344283	0.1192913831138585	1.0128032002022376	0.9813996893678056	10.051461399756194
ACWAWGPSS(ph)PKPGEAQNGR	1	MAP3K11	Q16584;Q16584-2	114.46	59580.0	61979.0	22885.0	66026.0	66605.0	60322.0	69277.0	56578.0	47905.0	52347.0	54570.0	MAP3K11	0		56286.67232603629	51321.33366895342	65318.102801912006	53953.51971528133	52511.199719561184	50366.798911749946	56932.9926243355	52326.27093979751	48682.04643277456	59555.83959873036	51704.30141480017	1.0	0.9117848248636636	1.1604541555336907	0.9585487556052282	0.9329242172177816	0.8948263741726296	1.0114826524928573	0.92963873644371	0.8648947329980263	1.0580806634607507	0.918588704539272	15.862540503136891	9.066311333056223	10.0	1.0240779286030035	0.9443454192449412	-0.1169389383592967	0.9653735424723529	0.9390041982877804	282.9990273272951
ADAASS(ph)LTVDVTPPTAK	1	GORASP2	Q9H8Y8;Q9H8Y8-2;Q9H8Y8-3	299.31	156680.0	189420.0	60724.0	191740.0	209260.0	205990.0	209020.0	186000.0	179800.0	164300.0	208610.0	GORASP2	0		148019.3994636348	156848.07795500342	173317.73976592964	156681.42656238526	164980.01131019252	171994.5775642613	171776.11787950716	172022.45386550162	182716.45858705495	186926.17429979568	197655.0177412764	1.0	1.0596454148804844	1.1709123290188062	1.058519539534266	1.114583709351723	1.1619732155886546	1.1604973300929309	1.1621615442897664	1.2344088629541057	1.2628491601583578	1.3353318447277986	17.25746150783811	3.010063159039181	0.1550679546532921	1.0050321407478582	1.9888376386495057	0.3156125268537426	1.1714387836826423	0.9909267223119488	12.684602691802285
ADADPSPTS(ph)PPTAR	1	UCKL1	Q9NWZ5;Q9NWZ5-3;Q9NWZ5-2	215.61	144240.0	162490.0	46665.0	157450.0	167860.0	154290.0	163820.0	149490.0	133410.0	125170.0	153960.0	UCKL1	0		136267.02947813814	134548.85538437616	133190.70427141007	128661.15892483332	132340.36461114822	128826.85262580655	134630.00493264195	138256.110905128	135573.98631868194	142407.48166223627	145874.9174605575	1.0	0.9873911238812348	0.977424288043047	0.9441840731214806	0.971184042963086	0.9454000217013226	0.9879866424639512	1.0145969383394315	0.9949140803750522	1.0450619068135134	1.0705077964876368	17.138111776319704	6.269753255786358	0.89402462013003	0.973069229931646	1.0781956679637947	0.1383474390814412	0.9978908240866372	0.9963468162054808	0.5679708230845807
ADAET(ph)LRK	1	ANXA5	P08758;E9PHT9;D6RBE9;D6RCN3	139.86	101160.0	197810.0	43580.0	162990.0	131840.0	146590.0	176900.0	136760.0	150660.0	108490.0	164000.0	ANXA5	0		95568.3076955662	163795.36638306009	124385.5328864901	133188.20129030562	103942.29518845356	122397.61699667496	145379.36682080582	126482.74618626884	153103.79116087686	123430.4360912041	155387.6751333558	1.0	1.713908829534074	1.3015353717753533	1.3936440280451337	1.087623059305003	1.2807343767828745	1.5212089690225892	1.3234800242480058	1.6020351814598468	1.2915415064625084	1.6259331035592344	16.626279416550602	11.04195913394123	0.0192622373947117	0.9997922120011212	1.7725304108150222	0.0479688685917376	1.4141854750432472	0.752852090667669	5255.560254669866
ADAETLR	1	ANXA5	P08758;E9PHT9;D6RBE9;D6RCN3	138.33	60866.0	68740.0	27928.0	72790.0	67082.0	64010.0	76535.0	71250.0	69594.0	72160.0	64088.0	ANXA5	0		57501.58774415111	56919.73856312387	79711.7751825125	59480.76061059789	52887.265214137085	53446.15228840409	62897.73792894498	65895.69805331704	70722.85438769471	82097.33863343424	60722.47148747872	1.0	0.9898811632190726	1.386253463768408	1.034419447255143	0.9197531283736876	0.9294726351941556	1.0938434988752592	1.1459804961649909	1.2299287230531897	1.4277403782086855	1.056013822742751	15.893348937253103	7.03308296066962	2.496686229745668	1.0482335097392133	1.2402908202055491	0.2427164290914588	1.1189337267438717	0.8004826600099955	0.706137882440261
ADAGSHTEGS(ph)PSQPR	1	CASZ1	Q86V15;Q86V15-2	191.64	60734.0	60868.0	20846.0	58376.0	67939.0	64712.0	65109.0	68861.0	57862.0	50858.0	57117.0	CASZ1	0		57376.884139803406	50401.37688187707	59498.412541344034	47702.27890375408	53562.9216687526	54032.29818602104	53507.66079330605	63686.22685823819	58800.55465386077	57861.78559062081	54117.54780848711	1.0	0.8784265238082648	1.0369753156405523	0.8313849665925328	0.93352789144566	0.9417084771345718	0.9325647705603936	1.1099631465358342	1.0248126146165148	1.0084511638804907	0.9431942605427184	15.890216769157735	7.3260891566586	10.0	0.936253958066294	1.0215925478627326	0.1258480884971039	0.9721962949390108	0.9558024052491556	31.65690409157452
ADAPDAGAQS(ph)DSELPSYHQNDVSLDR	1	GBF1	Q92538-3;A0A669KB10;A0A669KBG8;Q92538-2;Q92538	517.77	72298.0	72586.0	24696.0	71869.0	68879.0	92558.0	64011.0	70555.0	69036.0	81863.0	81064.0	GBF1	0		68301.67566008335	60104.395451599004	70487.03809464801	58728.16024622964	54304.01509621884	77282.75212482589	52605.30610269412	65252.92598107772	70155.803309321	93136.56364396922	76806.99083542895	1.0	0.8799842005446585	1.03199573675821	0.8598348382915496	0.7950612422230078	1.131491304978206	0.7701905640572381	0.9553634716931644	1.027146151705927	1.363605837541696	1.1245257176071928	16.141668117597334	6.488886384603172	9.999975063124896	0.9279893578252624	1.2440659604310549	0.4228828135050356	1.0131989327255897	0.8629770098371492	110.56234539488352
ADAT(ph)LIGK	1	TANC1	Q9C0D5;Q9C0D5-2	94.616	67255.0	67706.0	22346.0	69983.0	74763.0	71834.0	74430.0	79727.0	67955.0	68269.0	69823.0	TANC1	0		63537.43113943555	56063.54115733007	63779.6952244495	57187.00466838115	58942.94459325206	59978.923660134606	61167.81386360975	73735.66763083254	69057.2688725434	77670.49904609092	66156.30268802625	1.0	0.8823702839716053	1.003812934842806	0.9000521998266168	0.9276885063845168	0.9439935260918616	0.962705176565518	1.1605075356134014	1.0868753683320047	1.2224368793827964	1.0412177751228795	16.03735390680323	7.430651344046162	10.0	0.9429840268158648	1.1277609235993598	0.2581560217632639	1.024305423360971	0.9684763732647176	65.4121760071741
ADDADEFGYS(ph)R	1	SND1	Q7KZF4	250.16	394710.0	569630.0	172480.0	562180.0	656520.0	591120.0	464390.0	462480.0	532170.0	350850.0	468480.0	SND1	0		372892.1187279252	471678.6540254915	492290.4247880182	459388.5698594022	517598.571276725	493564.90455743513	381643.43786271295	427725.5078694473	540802.1010360013	399166.4531532762	443878.1588199665	1.0	1.264919879869181	1.320195305997363	1.2319610600152904	1.3880651944118525	1.3236131303637364	1.0234687693712643	1.147048935570372	1.4502910463242829	1.0704609540018777	1.190366158271731	18.590433544890665	12.522878745280336	2.672631943290135	1.0000036349548125	1.2410395156834635	1.2653333894552254e-06	1.2410394836579226	0.8630366546913244	23155592.85462781
ADDADEFGYSR	1	SND1	Q7KZF4	175.93	14356.0	17212.0	3828.7	14148.0	14859.0	15678.0	15899.0	17390.0	11391.0	12654.0	16805.0	SND1	0		13562.461697089238	14252.291826425506	10927.831339203873	11561.118300848162	11714.794934809086	13090.591713444766	13066.063047393938	16083.174584521894	11575.7685192722	14396.61478752047	15922.499272049046	1.0	1.050863194657672	0.8057409918104463	0.8524350932050483	0.863766121258304	0.965207644881626	0.9633990745351312	1.1858595396419551	0.8535152966925303	1.061504549031114	1.1740124785359811	13.809366207816078	4.669200782617702	0.4540281587111333	0.93018995833244	1.5125529623351297	0.3308007722992736	0.983940720695899	0.8824718302003322	18.08405690337071
ADDFPVRDDPS(ph)DVT(ph)DEDEGPAEPPPPPK	1	RABL6	Q3YEC7;Q3YEC7-2	310.72	286230.0	282840.0	105030.0	325110.0	310560.0	325590.0	359520.0	301200.0	301920.0	221550.0	268520.0	RABL6	0		270408.4293367133	234203.94028504463	299775.4134710434	265665.47715498635	244844.65407862636	271856.47123233054	295459.5249260373	278565.39303381176	306817.3146640913	252060.21860085	254418.89345615075	1.0	0.866111832606421	1.1086023250324133	0.9824600431526452	0.9054623581047658	1.0053550175901291	1.0926416963064798	1.0301653455001634	1.134644047216596	0.932146306308314	0.940868944360265	18.126815364471334	10.030083313751756	10.0	0.9330542949951712	1.0147003765361473	0.1210193572838261	1.0074152522924773	0.9361837248688012	4397.998122116575
ADDGRPFPQVIK	1	ALDOA	P04075;H3BQN4;J3KPS3;P04075-2;H3BPS8;H3BUH7;H3BR04;H3BMQ8;H3BU78	98.105	63212.0	64385.0	19749.0	68005.0	67964.0	66787.0	77767.0	65827.0	56541.0	58548.0	70667.0	ALDOA	0		59717.91089414912	53313.60732305404	56367.36780576624	55570.67076966208	53582.63160033406	55764.851943222006	63910.2160517444	60880.22618604496	57458.12728014831	66610.79520939992	66955.98072346867	1.0	0.892757407698893	0.9438938328850492	0.9305528264068368	0.8972623254572665	0.933804466838534	1.070201805368346	1.019463428550876	0.9621590310148942	1.115424069798231	1.121204337542034	15.947910841387303	7.820132646148361	10.0	0.9327232208804566	1.0577117563990626	0.1814255832348161	0.996545778946124	0.9741075796619828	8.388750963113122
ADDLLPLGDQT(ph)QDGDFGSR	1	SART1	O43290	449.62	48547.0	84044.0	16770.0	59858.0	56002.0	69460.0	71515.0	66611.0	73691.0	62360.0	69975.0	SART1	0		45863.52939597319	69592.12260400337	47864.74039711883	48913.30359430092	44151.82353719484	57996.71516876346	58772.21830520018	61605.31007760707	74886.31006528728	70947.75550417078	66300.32053327182	1.0	1.517373902979947	1.043634038363418	1.066496718383725	0.9626782787691728	1.26454976170795	1.2814586901452107	1.3432309045761317	1.632807397327391	1.5469318745975091	1.4456000531675823	15.5670945254751	7.312346058216962	1.4227812237707975	1.1331734488856005	1.5327300753405604	0.4355283780486441	1.300472510328175	0.8050075492108758	0.5805321404911468
ADDTDSQSWRS(ph)PLK	1	FLNB	O75369-8	363.3	168550.0	204810.0	52345.0	200840.0	176440.0	136640.0	123220.0	100790.0	86147.0	77984.0	111920.0	FLNB	0		159233.27661217545	169591.67377238022	149402.49469810285	164117.54308328722	139104.8131299357	114089.70861877104	101264.24861311282	93215.82325324674	87544.35349220806	88723.37660739647	106042.61342027536	1.0	1.0650517114298503	0.93826176209376	1.0306736542450718	0.8735913503101231	0.7164941339280799	0.635949035073551	0.5854041644842921	0.5497867993097252	0.5571911757081334	0.6659576168777213	17.362817101758935	8.26222656903044	1.475618153190208	1.014604316699299	0.5908075613232413	-0.77986313746265	0.7642882281352934	0.9754452556423318	0.1437744572070554
ADEASELACPT(ph)PK	1	FASN	A0A0U1RQF0;P49327	212.14	3011000.0	3088800.0	953540.0	3030900.0	3084500.0	2632300.0	2934800.0	2349300.0	2141400.0	1844500.0	2312700.0	FASN	0		2844564.793113379	2557662.03773316	2721582.8597655776	2476717.094857272	2431811.3585314383	2197880.122930264	2411867.5282402537	2172754.5745495837	2176134.7298015547	2098510.8246863843	2191250.4651275105	1.0	0.8991400174554633	0.9567659932916496	0.8706840149513707	0.8548975099525923	0.7726595394315774	0.847886303760535	0.7638267125465971	0.7650149981009128	0.7377264985374309	0.7703288989698789	21.521811277386764	8.785607979757403	0.404169618669875	0.986798774659712	0.7413927154369289	-0.3382023554068009	0.8258458298672635	0.9868096334140712	0.6426276307048615
ADEASELACPT(ph)PKEDGLAQQQTQLNLR	1	FASN	A0A0U1RQF0;P49327	261.81	343980.0	387440.0	90522.0	462700.0	436370.0	404660.0	426740.0	331840.0	315850.0	322850.0	583490.0	FASN	0		324966.2562388375	320817.33355974336	258366.84736004745	378097.9246396982	344032.9137696106	337877.20645251725	350702.0406846278	306902.8553264949	320973.2672120203	367310.5013553801	552848.5034363526	1.0	0.987232758480484	0.7950574633513885	1.1634990322250904	1.0586727303673027	1.0397301257155471	1.0791952516659928	0.944414533615248	0.9877126041545602	1.1303035139913766	1.7012489537683892	18.39196515930713	5.933730209597195	10.0	1.0061647272111591	1.7012553291993215	0.7577331611890685	1.1236808131929434	0.9231128040839062	712.7510350922939
ADEGISFR	1	PRDX1	Q06830;A0A0A0MSI0	152.63	59709.0	59393.0	18795.0	61922.0	64976.0	59694.0	69293.0	61544.0	49585.0	48216.0	63838.0	PRDX1	0		56408.54175755792	49180.01211055602	53644.472019311215	50599.912879920856	51226.90057770745	49842.44047342593	56946.1416908654	56919.08548762593	50389.29699131878	54855.94899597647	60485.600031482725	1.0	0.8718539883893845	0.9509990924756292	0.8970257216965054	0.9081408414682832	0.8835973935941673	1.009530470325187	1.0090508230519823	0.8932919629067941	0.972475928056172	1.0722773208966805	15.865660786362035	3.0	0.5674532528389619	0.9315532971609491	2.968827237068393	0.200652470344856	0.951508227057588	0.9724721208158288	123.61321415792406
ADEICIAGS(ph)PLT(ph)PR	1	RBL2	Q08999;F5H837	134.97	21084.0	23742.0	6453.4	24675.0	24760.0	24994.0	27468.0	27922.0	23942.0	17202.0	21965.0	RBL2	0		19918.566621721184	19659.41857674846	18419.219778101764	20163.31595090674	19520.716238365505	20869.13185902785	22573.659965143524	25823.71482168029	24330.352900396363	19570.931529550107	20811.52612380585	1.0	0.9869896238070603	0.9247261676960036	1.012287497079165	0.9800261539441386	1.0477225723797852	1.1332974100920978	1.2964645153491892	1.2214911525744092	0.982547183300229	1.0448305100985975	14.363860976729532	7.974430013181567	4.695633415599652	0.9807265209973968	1.1359647455282071	0.2119952646365177	1.064332418489178	0.9343002560347878	0.515870804310124
ADEICIAGS(ph)PLTPR	1	RBL2	Q08999;F5H837	255.71	75880.0	88312.0	23954.0	81065.0	86009.0	102050.0	87018.0	91663.0	81197.0	77292.0	89843.0	RBL2	0		71685.67801442811	73126.2140236631	68369.23026073849	66242.7237106486	67809.26021589566	85208.24622764619	71512.84195598008	84774.69993910452	82514.06166792598	87936.0795129628	85124.96888418338	1.0	1.0200951717154023	0.9537362574289648	0.924071942199054	0.945924794102495	1.188636957726708	0.9975889736522652	1.182589078979514	1.1510536546968064	1.2266896533400156	1.187475256452905	16.211432058298836	8.269183528993981	10.0	0.9686849837667932	1.155713393854792	0.2546841844967811	1.079393588085895	0.9633111558731796	5.733349582455949
ADFDNTVAIHPTS(ph)SEELVTLR	1	GSR	P00390-5;P00390-4;P00390-2;P00390-3;P00390	88.571	7519.0	5819.7	3469.398	7862.2	8915.8	6941.0	7664.1	6043.6	5081.1	5762.3	6206.6	GSR	0		7103.38182644288	4818.967159089503	9902.315718800435	6424.641242926803	7029.192319790756	5795.496688545739	6298.485049470527	5589.434957965296	5163.518341082785	6555.841108750522	5880.665515138333	1.0	0.6784046355428243	1.394028360116911	0.9044482473137776	0.9895557484498514	0.8158785252077484	0.8866882287002983	0.7868695636152063	0.7269098673340626	0.9229183041162032	0.827868423635501	12.876325086063236	8.369916992515336	10.0	0.9942408845805266	0.8278503631654155	-0.2642254110057748	0.8927137152597364	0.6764407348038841	85.5347624537583
ADGAPSAAPPDGLLAS(ph)PDLGLLK	1	JUND	P17535	310.92	64955.0	78877.0	21514.0	72723.0	73543.0	46672.0	32796.0	30002.0	33499.0	24739.0	33752.0	JUND	0		61364.56530610416	65313.6197067723	61405.01042955363	59426.01118126814	57981.09993207241	38969.51756919849	26952.299119588148	27747.40677888589	34042.3728932578	28145.871126005124	31979.54153110381	1.0	1.0643539863921323	1.0006590957378696	0.968409225826567	0.944862880439973	0.635049191252432	0.4392160033260612	0.452173117180474	0.5547561972197574	0.4586665119455405	0.5211401950226588	15.987152962921815	8.169765097611833	2.578331407006376	1.008419792434443	0.4844684136826616	-1.0576211737169394	0.7077065602986716	0.9782325301270854	0.0828331784618721
ADGAST(ph)PR	2	FZD6	O60353-2;O60353	137.85	1490109.0	1936210.0	729388.0	1886557.0	2281140.0	1953252.0	2450470.0	1942145.0	1767981.0	1673750.0	2134666.0	FZD6	0		1407742.1452346004	1603266.9043250824	2081810.809109941	1541610.7335519649	1798444.533117328	1630898.3572821403	2013837.066214694	1796196.498186099	1796658.6605628475	1904246.404347432	2022565.773940367	1.0	1.1388924525363968	1.4788296394742142	1.0950945375689205	1.2775383185090456	1.1585206586326582	1.4305439906248512	1.2759414103402884	1.276269710788146	1.3526954569013694	1.4367444924392074	20.50698643558734	3.0	0.0769213887363728	1.0016951524695954	1.9559676420965444	0.2163436276589021	1.29190178782267	0.8986697679443341	119.154213685895
ADGATS(ph)DDLDLHDDR	1	TJP1	A0A087X0K9;G5E9E7;Q07157-2;G3V1L9;Q07157	213.99	94927.0	124270.0	39917.0	156570.0	128460.0	138670.0	159610.0	140860.0	130830.0	102870.0	118470.0	TJP1	0		89679.84128723817	102901.017038688	113930.64057434662	127942.0619425924	101277.51243862808	115784.6889209967	131170.15680197155	130274.63898652972	132952.13724663167	117036.49148034064	112248.6455673699	1.0	1.147426395516283	1.270415278829886	1.4266535277733492	1.129323056162013	1.2910893603184082	1.4626492968675406	1.452663576525178	1.4825197651810669	1.3050479327397675	1.2516597259337854	16.534530869598036	10.28713586301159	0.5405492801446139	0.9988292654605636	1.367687386859435	0.241567482195574	1.322120417445609	0.9156031426437312	1.080863720989243
ADGATSDDLDLHDDRLSYLSAPGSEYSMYST(ph)DSR	2	TJP1	A0A087X0K9;G5E9E7;Q07157-2;G3V1L9;Q07157	334.01	43805.0	48663.0	10664.1	61406.0	55446.0	69240.0	60508.0	52564.0	55287.0	53815.0	62569.0	TJP1	0		41383.6468822091	40295.10092664095	30437.351107269827	50178.26055851588	43713.47465882125	57813.0227222168	49726.48234931211	48613.91540315173	56183.78668466354	61226.00164299141	59283.24052084716	1.0	0.9736962293664816	0.735492239093962	1.2125142257602146	1.0562982712288158	1.3970016438321853	1.2015973964510511	1.174713179375473	1.3576325654570829	1.479473324747331	1.4325281841299764	15.418807931191145	8.172325849299032	0.5853049347298283	0.9280865435854184	1.4178680946556097	0.5741102996485115	1.207611359827613	0.8468659425031133	0.8667864409394237
ADGGAEY(ph)ATY(ph)QTK	1	CD46	R4GN18;P15529-16;P15529-7;P15529-4;P15529-6;P15529-3;P15529-5;P15529-2	143.97	27953.0	42561.0	11450.0	42072.0	36950.0	41586.0	46586.0	36000.0	32831.0	27881.0	30257.0	CD46	0		26407.877669179117	35242.3769709793	32680.457814371544	34379.37299641534	29131.278877528493	34722.88219130718	38285.150835014414	33294.66849009705	33363.537552122325	31720.56400275472	28668.078576280142	1.0	1.3345402993937303	1.2375268555758732	1.301860506440464	1.103128363531004	1.3148683368763323	1.4497625032433932	1.260785471183683	1.2633933695876374	1.201178087846722	1.0855881315195175	14.77071550529637	12.522878745280336	2.831239982784804	1.0000069938668334	1.2552757047145318	6.381932206589447e-07	1.2552756892918726	0.9146874048781294	48940477.77598919
ADGGAEYATY(ph)QTK	1	CD46	R4GN18;P15529-16;P15529-7;P15529-4;P15529-6;P15529-3;P15529-5;P15529-2	262.54	124870.0	201230.0	66047.0	175560.0	159760.0	207700.0	209610.0	185680.0	157050.0	150340.0	152020.0	CD46	0		117967.72026438656	166627.2765646994	188510.5849140433	143459.84795708975	125954.34677872671	173422.3688533283	172260.98970779593	171726.5012567005	159597.44060676836	171043.70690341594	144036.79496202883	1.0	1.4124819585498314	1.5979844697478065	1.2160940945164558	1.0677017958509387	1.4700832436590114	1.460238354371251	1.4557075517932443	1.3528907759604254	1.4499195756269314	1.2209848138051396	16.930067385730805	12.522878745280336	3.333893348273341	0.9999729674866032	1.3704109688572523	8.380163035726086e-08	1.3704109669796831	0.8329945946889077	1341509254.5250063
ADGGTGDSS(ph)PSPGSSLPSPLSDPR	1	BICD2	Q8TD16;Q8TD16-2	152.0	60348.0	63623.0	21317.0	71022.0	66294.0	58116.0	50569.0	51237.0	57908.0	52568.0	60698.0	BICD2	0		57012.220569513855	52682.63786153092	60842.73530383915	58036.02940082255	52266.00817068663	48524.86465228704	41558.44658429239	47386.63692853065	58847.30080010667	59807.27407542089	57510.494544173336	1.0	0.9240586901416344	1.0671876081313976	1.0179577083839486	0.9167509640667256	0.8511309359213899	0.7289392724779244	0.831166308822388	1.032187489142882	1.0490255155471289	1.008739774905837	15.88101833879994	6.692520061542382	10.0	0.9171552714525336	1.030681802589482	0.1683611019146254	0.951946173141404	0.9075779882282362	19.436997933674267
ADGPPGPHDGGDRPS(ph)AEAR	1	TBC1D10B	Q4KMP7;Q4KMP7-2	130.71	19408.0	17903.0	4583.3	22099.0	19183.0	15645.0	18867.0	17911.0	14912.0	9041.9	11111.0	TBC1D10B	0		18335.20873621536	14824.470170142682	13081.601947651448	18058.32296652839	15123.824701153697	13063.037846462768	15505.21488868366	16565.022425725783	15153.88114822114	10287.08323433548	10527.51499028485	1.0	0.8085247560264567	0.7134689403242468	0.9848986846198228	0.8248515148497547	0.7124564565584083	0.845652488158373	0.9034542591820544	0.8264907897279336	0.561056237882726	0.574169355895638	14.24436383512051	6.417128584176935	10.0	0.8491636923421862	0.5676035980112814	-0.5811589527078593	0.77691751851828	0.8950056464350745	71.5009373931106
ADGYEPPVQES(ph)V	1	RPS3A	D6RAT0;P61247;D6R9B6;H0Y9Y4	283.21	92614.0	110160.0	26500.0	93457.0	126220.0	115630.0	114600.0	106520.0	100500.0	76440.0	108510.0	RPS3A	0		87494.69403832697	91217.31742964395	75635.99406819612	76368.91666966122	99511.50256892137	96547.07997356924	94180.18902014892	98515.22465458712	102130.16734148514	86966.74840825536	102811.68676049044	1.0	1.042546847351524	0.8644637814844388	0.8728405477503344	1.1373432830718904	1.1034621131571347	1.0764102904216497	1.1259565592792702	1.167272695379072	0.9939659697553734	1.1750619610767925	16.498942674588957	8.739805685181802	10.0	0.944949933768748	1.1114616999518718	0.2341484369092794	1.0577030247819206	0.9548075133281388	4.912929312825275
ADHGEPIGR	1	HSP90AB1	P08238	162.88	145150.0	154900.0	59375.0	158020.0	163250.0	165140.0	176190.0	178890.0	167060.0	129700.0	159820.0	HSP90AB1	0		137126.72856871705	128264.00208652751	169467.43953959044	129126.93765196686	128705.85322751087	137886.23010321896	144795.87699354292	165446.75683870746	169769.80851809433	147561.31957810986	151427.18438910335	1.0	0.9353683517816278	1.23584542057143	0.941661330360249	0.9385905619633718	1.0055386833947644	1.0559274512334238	1.206524494280476	1.2380504536941472	1.076094508476251	1.1042864215434125	17.147185046401386	7.489424349654525	10.0	1.009500397095116	1.1562392779193604	0.1957985090729957	1.0756425957224347	0.9205232756231192	162.4197696017029
ADKDYHFK	1	NPM1	P06748;P06748-3;P06748-2	92.838	1150400.0	1276000.0	375470.0	1379700.0	1397100.0	1412400.0	1496400.0	1322000.0	1254900.0	1140900.0	1497300.0	NPM1	0		1086810.8063758328	1056584.0326817897	1071662.1393504	1127429.6663613385	1101469.8165032498	1179305.5068292753	1229766.447205503	1222654.2151085634	1275255.1939983058	1298016.264507832	1418670.5242510578	1.0	0.9721876397283538	0.986061357748228	1.037374361523839	1.0134880975064098	1.085106533640278	1.1315368231443903	1.1249926923212377	1.173392081231576	1.194335073678833	1.305351875347901	20.133704150214022	6.288635558397781	0.3421494560443321	0.9770747982813172	1.4099152696978865	0.3843904009123909	1.1053476241096445	0.9956519209339888	0.9475511928329172
ADLES(ph)PQRK	1	KLF13	Q9Y2Y9;A0A087X1K6	158.34	503730.0	539870.0	171380.0	519530.0	563540.0	540440.0	564400.0	545840.0	465540.0	428790.0	493320.0	KLF13	0		475885.959227832	447036.0671817528	489150.8174870738	424536.8808905601	444293.3937386309	451248.8445984234	463833.3218409427	504821.16246207146	473091.32441945234	487839.77040784777	467413.7066877261	1.0	0.9393764588203216	1.027874027384135	0.8920979336717764	0.9336131590424251	0.9482289524377132	0.9746732654049182	1.0608028093142094	0.9941275115304636	1.0251190667600532	0.9821968848296072	18.942291128725326	7.486792728016446	10.0	0.9568643166174444	1.0155615088424537	0.0858913509007428	0.9832939663548887	0.9839465960476426	182.69544431898984
ADLINNLGT(ph)IAK	1	HSP90AB1;HSP90AA1;HSP90AA2P;HSP90AB2P	P08238;P07900;P07900-2;Q14568;Q58FF8	304.93	153340.0	489240.0	118970.0	354300.0	225970.0	407380.0	426220.0	330320.0	332900.0	289130.0	311760.0	HSP90AB1;HSP90AA1;HSP90AA2P;HSP90AB2P	0		144864.0203839275	405112.2038787134	339562.80053937	289518.25091818674	178154.12957929942	340148.31306436565	350274.6960224071	305497.0804346907	338299.8279401033	328946.8336902004	295388.1804852135	1.0	2.796499798949803	2.344010608289345	1.9985518153568271	1.229802466527882	2.3480524160718703	2.4179550939846046	2.1088540800196185	2.3352922764639583	2.270728320382144	2.0390720877575927	17.226374559393083	12.522878745280336	4.398559268903728	1.000001239804375	2.188880699678999	1.2501777391094038e-09	2.188880699645089	0.2867579061458856	1272960133789.293
ADLINNLGTIAK	1	HSP90AB1;HSP90AA1;HSP90AA2P;HSP90AB2P	P08238;P07900;P07900-2;Q14568;Q58FF8	227.36	256670.0	286780.0	98146.0	285940.0	305750.0	282360.0	285300.0	276360.0	258770.0	207330.0	311890.0	HSP90AB1;HSP90AA1;HSP90AA2P;HSP90AB2P	0		242482.37975702804	237466.43330131943	280127.1801440443	233657.4898886433	241052.46324233623	235760.9054859204	234464.2925606321	255592.07177564487	262967.3970443394	235881.9459377762	295511.3536423315	1.0	0.9793141816707066	1.1552475706677616	0.9636060571608236	0.9941030085727276	0.972280566209212	0.9669333202501964	1.0540645140143914	1.0844804365077485	0.9727797383633996	1.2186920713102514	17.969555155700764	4.811836231970427	5.637427974599795	1.0142800988345764	3.570242832344218	0.2649228172547972	1.0172524713986169	0.9646495225825148	248003669.9728467
ADLNQGIGEPQS(ph)PSR	1	EFHD2	Q96C19	433.68	2818800.0	4235300.0	1176200.0	3463500.0	3388800.0	2729700.0	2243100.0	1662400.0	1666600.0	1514600.0	1678200.0	EFHD2	0		2662988.7873889077	3507014.383712521	3357096.4612457445	2830218.6340816817	2671720.6457420457	2279205.778810447	1843416.9458210787	1537473.8027204806	1693633.2028986982	1723179.449753319	1590070.7098097429	1.0	1.3169467330544755	1.2606498672258466	1.0627978035374102	1.0032789692523263	0.8558826043894973	0.6922360899718888	0.5773489584340279	0.6359896109661528	0.6470847560131551	0.5971000393767435	21.42664968850808	8.18443632437824	1.14465042384263	1.1803769100465746	0.6091554301939742	-0.952591624734608	0.8510899934354328	0.9200281845396592	0.2437833434064847
ADPHLEFQQFPQS(ph)P	1	SLC46A1	Q96NT5-2;Q96NT5	266.44	33841.0	45423.0	11336.0	39442.0	40995.0	37775.0	29507.0	23919.0	29869.0	28142.0	32042.0	SLC46A1	0		31970.414202507447	37612.23864929847	32355.08033045551	32230.25360630855	32320.345807423004	31540.828037720115	24249.34413104303	22121.532655962	30353.49222211757	32017.506982013656	30359.3407720914	1.0	1.17647017054751	1.012031940703411	1.0081274956950894	1.010945482366885	0.9865630090975288	0.7584932737324732	0.6919376307056728	0.9494244281557334	1.001473011241203	0.9496073644773206	15.046484580209585	7.9674356368707375	10.0	1.041516741203559	0.8701876462902055	-0.2592875884902383	0.9494618391629952	0.8988917586079073	63.280647120329945
ADPSLLGFSVNAS(ph)SER	1	GIGYF2	I1E4Y6;Q6Y7W6;Q6Y7W6-3;Q6Y7W6-4;Q6Y7W6-5	181.94	13098.0	13302.0	3469.398	16524.0	16787.0	14046.0	15952.0	12983.0	14905.0	9950.8	13147.0	GIGYF2	0		12373.998558684512	11014.640127533814	9902.315718800435	13502.680152898994	13234.8248583781	11727.92774633532	13109.61933027412	12007.35225019251	15146.767604227209	11321.15018394647	12456.59612791603	1.0	0.8901439639980682	0.800251888816541	1.0912139749218197	1.0695673508939785	0.947788032357919	1.0594489136313436	0.9703696176500136	1.2240802786902434	0.914914457946246	1.0066750912277702	13.677058915711948	9.249547467238257	10.0	0.8968317744028866	1.0355175870000914	0.2074427578889864	1.0035427798125147	0.9119727927897048	12.73305570361491
ADQEQQDPLEYLQS(ph)DEEDDEKR	1	ZNF367	Q7RTV3	270.88	40156.0	35062.0	11468.0	44920.0	38947.0	43158.0	43927.0	39032.0	35362.0	36895.0	42173.0	ZNF367	0		37936.348001415085	29032.875669191893	32731.83320656882	36706.63232075908	30705.70821226256	36035.44821844937	36099.94034108272	36098.81945848522	35935.59181621487	41975.90505654873	39958.31965487203	1.0	0.7653049700015648	0.8628092826791833	0.967584763809892	0.8094007417666347	0.949892388616458	0.9515923973424152	0.9515628509401768	0.9472601794688938	1.10648249681237	1.0532990590813205	15.293327946956358	6.470813437254307	9.999188414567747	0.907267765228218	1.0798916163398773	0.2512862165809167	0.953239710569692	0.9457669239752364	147.34672402192163
ADRDQS(ph)PFSK	1	PPIG	Q13427;E9PG73	149.32	1501100.0	1630900.0	451810.0	1708400.0	1747600.0	1621600.0	1788600.0	1712000.0	1366200.0	1253900.0	1547300.0	PPIG	0		1418125.609745101	1350456.8173203191	1289550.8860359122	1396028.7323416043	1377803.0572765565	1353980.324181787	1469901.2747071402	1583346.457084617	1388360.5435018584	1426577.7842636232	1466044.8154502525	1.0	0.9522829346287984	0.9093347424052942	0.9844182509280908	0.9715663040061786	0.9547675571736952	1.0365099287441435	1.116506497170736	0.9790109803823424	1.0059601028713114	1.0337905227688289	20.51758865867353	7.738087188165261	10.0	0.9620387093773448	1.034449663606256	0.1046965955282507	0.9979380139250746	0.9843340193328276	6.358177807855942
ADRLEGDRS(ph)EGS(ph)GQENENEDEE	1	DCAF6	Q58WW2;Q58WW2-2;Q58WW2-4;Q58WW2-3	164.13	148850.0	174850.0	45774.0	198440.0	193500.0	193100.0	211960.0	174170.0	171160.0	132170.0	238480.0	DCAF6	0		140622.20838755442	144783.4781460899	130647.62235764573	162156.3694953569	152554.87044118432	161231.87012796168	174192.2588543695	161081.4558588947	173936.31285739876	150371.4696117102	225956.4193036749	1.0	1.0295918390576475	0.9290682023537934	1.153134852273507	1.0848561702341035	1.1465605040393556	1.2387250979183608	1.1454908702255242	1.2369050013638725	1.069329456107579	1.6068331019303834	17.18349969601276	4.841066350662226	6.200022605394686	1.1033641537695784	6.475248429137473	0.5423324962826758	1.110069390726424	0.9214366542061424	870116705.4310203
ADRPS(ph)SLPLDFNDEFSDLDGVVQQR	1	GRAMD3	D6REP5;Q96HH9-4;Q96HH9;Q96HH9-3;E9PD09;Q96HH9-2;B7Z4W8;Q96HH9-5	118.55	3962.6	4406.2	3469.398	3469.398	3469.398	3924.5	3469.398	3469.398	3469.398	3469.398	4066.9	GRAMD3	0		3743.5644135473526	3648.527088403212	9902.315718800435	2835.038218174019	2735.263888366429	3276.8227566917963	2851.2090700360063	3208.679340839049	3525.673615066802	3947.1776948469983	3853.330097560028	1.0	0.97461314548236	2.645157028142901	0.7573098536556432	0.7306576263167672	0.8753215905230604	0.761629493997203	0.8571187740826253	0.9417958997334094	1.05439021713178	1.0293211687811357	11.95223162816238	9.21347607761471	10.0	1.5395060524295034	0.8755621324006214	-0.8141860740366701	1.0329745942999755	0.0	21.64722833934399
ADRPSSLPLDFNDEFS(ph)DLDGVVQQR	1	GRAMD3	D6REP5;Q96HH9-4;Q96HH9;Q96HH9-3;E9PD09;Q96HH9-2;B7Z4W8;Q96HH9-5	464.89	99571.0	96582.0	27638.0	103750.0	105600.0	86988.0	95412.0	96143.0	86881.0	80386.0	108000.0	GRAMD3	0		94067.14082201677	79974.13718218841	78884.06053044535	84779.8998948966	83254.75100046027	72631.99336453207	78411.17098420986	88918.0364623166	88290.25939100068	91456.16218663024	102328.46899025868	1.0	0.8501814393775022	0.8385931563467085	0.901270083836263	0.8850566762519712	0.7721292762789308	0.8335660072051158	0.9452613918664464	0.9385876791775096	0.972243457039619	1.0878237405330844	16.603437998868262	5.942227531108737	0.918396245997235	0.8736642819763751	1.113791062199008	0.3124902452192508	0.917257777907219	0.9621031006243492	1.1728470334738654
ADS(ph)DSEDKGEESKPK	2	CBX1	P83916;K7ELA4;J3KS05;C9JWS9;B5MD17	232.54	928370.0	886330.0	306207.0	877700.0	969390.0	831200.0	1032360.0	805750.0	787650.0	690850.0	835010.0	CBX1	0		877053.6755173252	733920.1611965897	873972.4843637785	717217.5242192844	764264.4230334869	694023.4616797603	848410.6451731308	745199.4204415481	800426.1324031914	785988.7249848668	791160.1378847762	1.0	0.8368018761949673	0.9964868841673468	0.8177578456600592	0.8713998291868396	0.7913124145684635	0.9673417589552892	0.8496622740928558	0.9126307257432844	0.8961694670753826	0.9020658141796336	19.824340377611964	11.022878745280336	10.0	1.0	0.8841628889824122	-1.890102458212972e-06	0.8841628980912789	0.9581558410209202	2883.000781131829
ADS(ph)DSSQR	1	ARHGEF2	V9GYM8;A0A5F9ZI21;Q92974-3;Q92974-2;Q92974;Q5VY93	168.29	106140.0	138960.0	33401.0	130330.0	133540.0	190430.0	117410.0	106940.0	139950.0	93374.0	121430.0	ARHGEF2	0		100273.03458686624	115064.9821171326	95332.74859893664	106499.89738122298	105282.57053599872	159002.51179941866	96489.49382945625	98903.66245363824	142220.06885015767	106232.77297059714	115053.20360636205	1.0	1.1475167036802114	0.9507316597300162	1.0620990759879958	1.0499589542669394	1.585695620507777	0.9622676148877062	0.9863435654573542	1.418328162063878	1.05943510544271	1.147399239290916	16.695608928298977	8.409432706798432	10.0	1.0399791942413954	1.1932360546883007	0.1983248095692581	1.1345890845989286	0.6954513594028008	185.13261970403423
ADS(ph)EASSGPVTEDK	1	SRGAP1	G5EA48;Q7Z6B7-2;Q7Z6B7	238.88	18213.0	19848.0	8311.4	22291.0	20282.0	22052.0	24816.0	17115.0	16641.0	17993.0	16385.0	SRGAP1	0		17206.26322715841	16435.01558046093	23722.30192824172	18215.21685356279	15990.273293478567	18412.66286929991	20394.20218781861	15828.840311333646	16910.92651472291	20470.86216784065	15524.555225975822	1.0	0.955176342677349	1.3787015585579545	1.0586387417816463	0.92932864517843	1.0701139826942387	1.1852778211383133	0.919946423134418	0.9828355112009828	1.1897331743437114	0.9022618694727292	14.15268095857191	5.060786895867247	7.032815152034437	1.0669806725521376	0.8407586877876594	-0.2418594257482503	1.0636877119814596	0.8184927098759924	2301874952.424651
ADS(ph)EYTDK	1	EPHB2	B1AKC9;P29323-2;P29323-3;P29323	116.77	646960.0	686150.0	287480.0	596010.0	677140.0	662940.0	697520.0	667220.0	592020.0	530380.0	494500.0	EPHB2	0		611198.8171878551	568162.3307402899	820522.0971594346	487032.9458926007	533855.3228451868	553532.1386982447	573233.5553694081	617079.6863878482	601622.9021841391	603419.989805999	468531.7399600268	1.0	0.9295867641799808	1.3424798512122167	0.7968486394222006	0.8734560798096302	0.9056498853271074	0.9378839409521008	1.0096218595890796	0.9843325694775146	0.987272836329025	0.7665782831775689	19.303316991004568	9.24363034935278	10.0	1.090515941019827	0.90772378142482	-0.2646855991360249	0.9500633995360952	0.8383918355730469	13.715132421112058
ADS(ph)GEEENTK	2	PBDC1	Q9BVG4	273.15	878800.0	1500809.0	454736.0	1159861.0	1600800.0	1166455.0	1594300.0	1187851.0	1096053.0	1011731.0	1115705.0	PBDC1	0		830223.6931876572	1242735.7566654575	1297902.241456424	947786.9828625992	1262066.3390297052	973949.8760751496	1310222.2980351062	1098586.2572397306	1113831.605026235	1151059.0703013174	1057114.6712479314	1.0	1.4968685751353996	1.5633163111415282	1.1416043539103973	1.5201521582502435	1.173117418915923	1.5781557534265092	1.3232412737122583	1.3416042136182127	1.3864444965209408	1.273288970095665	19.745175344198	12.522878745280336	3.841338679197089	1.0000092538853491	1.3797803276732423	8.245350124891361e-09	1.379780327511814	0.8350285987225929	37644058715.55262
ADS(ph)GYLFSGSRPPSQVSR	1	TMEM201	Q5SNT2;H0Y994	160.47	16961.0	23236.0	5274.8	25489.0	25314.0	18700.0	19816.0	24426.0	18918.0	13924.0	17375.0	TMEM201	0		16023.468434405866	19240.428356891884	15055.273264563062	20828.480659479697	19957.48832221261	15613.85795646237	16285.118897236212	22590.43257053086	19224.860753892688	15841.509744067884	16462.566191719852	1.0	1.2007655168826312	0.9395764297969422	1.2998734165916557	1.245516125544926	0.9744368405866504	1.0163292026256017	1.4098341231804905	1.199793966742727	0.9886442382257716	1.027403415128971	14.049933611508951	6.238240753706062	10.0	1.142906153715198	1.0078265419667989	-0.1814595893541844	1.1126210274294548	0.8033175514041188	22.133580692910687
ADS(ph)HEGEVAEGK	1	DOK1	Q99704-3;Q99704	169.17	204420.0	230760.0	85383.0	234700.0	264390.0	259740.0	195250.0	174520.0	199850.0	112030.0	103770.0	DOK1	0		193120.5363693912	191079.4133085027	243699.17288772785	191786.4337863347	208444.352433823	216873.9821182639	160459.70249724312	161405.15402477037	203091.68102682364	127457.93856850924	98320.6039548068	1.0	0.9894308337204266	1.261901905769319	0.9930918657946108	1.0793484543514378	1.1229980311541716	0.8308785047610054	0.8357741598026776	1.05163171584383	0.6599916350931945	0.5091152179007215	17.641176827704864	6.037577040298793	9.997542464095629	1.018340179885472	0.5091152465888323	-1.0001554028145776	0.92267266236325	0.8452443162050944	66.62622428801235
ADS(ph)LLAVVK	1	SAFB;SAFB2	Q15424-2;Q15424;Q15424-3;Q15424-4;Q14151	144.17	71368.0	89290.0	26227.0	82599.0	84593.0	86004.0	92318.0	86562.0	76622.0	71389.0	80724.0	SAFB;SAFB2	0		67423.08208399721	73936.04097034236	74856.80061987092	67496.24049560058	66692.88969111675	71810.38714906893	75868.47024399729	80057.03038443842	77864.85255760471	81220.16224642796	76484.84565527442	1.0	1.096598356008572	1.1102548015620617	1.0010850647781455	0.989169993860993	1.065071262384682	1.1252595980331872	1.1873831321549724	1.1548693733786732	1.2046343735108702	1.1344015030340475	16.12298972285457	7.655039316517987	2.623187887037992	1.0408638805897197	1.1702469024597786	0.1690315117619816	1.1030627858127386	0.9843929386341564	0.3098231799847857
ADS(ph)LLEDITDIPK	1	FERMT1	Q9BQL6;Q9BQL6-2;Q9BQL6-4;G3V1L6	357.66	93686.0	113560.0	36182.0	104070.0	115450.0	107490.0	117690.0	112180.0	92427.0	85912.0	96607.0	FERMT1	0		88507.43846151447	94032.66673302818	103270.246693414	85041.38970662066	91020.4640435903	89750.45945134436	96719.60249372876	103749.88642275242	93926.21867533764	97743.16181645798	91533.7629976104	1.0	1.0624267108794052	1.1667973730628167	0.9608388987960492	1.0283933828134522	1.0140442544879478	1.092785015304507	1.1722165755352394	1.061224009055232	1.1043496853539545	1.0341928835440408	16.515545853905365	7.686530743959175	10.0	1.038749667072455	1.0931919321615664	0.073698703215024	1.0652323811928153	0.966032224539016	29.467933406967543
ADS(ph)PAGPESSR	1	CEP170B	J3KQR7;Q9Y4F5-3;Q9Y4F5;Q9Y4F5-2	121.71	272890.0	297520.0	101460.0	296050.0	289360.0	307680.0	362820.0	334480.0	263770.0	280590.0	285670.0	CEP170B	0		257805.8075033909	246359.6249243621	289585.96068525204	241918.93362779912	228130.6320974736	256902.23615210425	298171.519897822	309344.4643491016	268048.4998971491	319230.7683918419	270668.2753374739	1.0	0.9556015332242728	1.1232716729294128	0.938376586511214	0.8848933013057629	0.9964951474133306	1.1565741004259578	1.1999127069510749	1.0397302624519948	1.238260578701832	1.0498920794633917	18.05796000274347	7.905968838263426	10.0	0.980423514506662	1.1368786772910393	0.2136013129806905	1.0627454065136817	0.9392746530448182	39.62042582077264
ADS(ph)PPKEEQGR	1	ELAC1	K7EIJ1;Q9H777	147.12	68691.0	83581.0	29152.0	80599.0	85002.0	85514.0	85907.0	79479.0	68590.0	67946.0	82039.0	ELAC1	0		64894.05519885466	69208.73827239542	83205.30185192659	65861.92917232559	67015.34417179097	71401.25397266969	70599.80364881268	73506.30435901179	69702.56893485028	77303.0178878508	77730.78951381324	1.0	1.0664881098941852	1.2821714037897745	1.014914678555764	1.0326884945999453	1.1002741892747343	1.0879240545605282	1.132712451606956	1.074097908063549	1.1912187896252038	1.197810635745031	16.06783346686154	6.119221520913465	10.0	1.0879181910448332	1.1978305587720928	0.1388537702891859	1.110192134227102	0.948836382834475	93.54238818593711
ADS(ph)PVHMEQQSR	1	MED26	O95402	133.16	51810.0	62136.0	17970.0	56436.0	63315.0	62910.0	60065.0	54486.0	50684.0	48999.0	46698.0	MED26	0		48946.16470647763	51451.33656325676	51289.76654360317	46116.9969201772	49917.37272342939	52527.69005567104	49362.41756976649	50391.48075976191	51506.12339836645	55746.7779337534	44245.69300839908	1.0	1.0511821890806408	1.0478812150283836	0.942198376455714	1.0198423721812715	1.0731727474598112	1.0085042998932614	1.0295286885489725	1.0523015175395352	1.1389406763136185	0.903966496123516	15.660942963137442	5.5	10.0	1.0363552082501208	0.903966496123516	-0.1971752473117489	1.024369717238704	0.9767956151326618	328344505.35505104
ADS(ph)PVNGLPK	1	CCNL2	Q96S94;Q96S94-3;A0A0A0MSF3	174.89	1036600.0	1141000.0	361000.0	1108100.0	1234000.0	1183700.0	1190900.0	1173600.0	933360.0	938490.0	1143500.0	CCNL2	0		979301.183839698	944798.104459186	1030362.0324007104	905490.1886605785	972882.222865227	988348.8589874064	978701.4581509184	1085406.192777164	948499.6317397854	1067731.8643859706	1083450.0397255635	1.0	0.9647676527406714	1.0521400866287227	0.9246289125376964	0.9934453658584348	1.009238909639866	0.9993875983214602	1.1083476775974517	0.9685474166597614	1.0902997790726128	1.1063501786830414	19.983427868159424	6.014691456809132	0.4562598786284529	0.9856752001876418	1.1484818836034327	0.1651096383907712	1.023645505205918	0.978101287834732	4.257466556138584
ADS(ph)VPGTYR	1	KIAA0101	H0YKX3;H0YMA4;A0A0U1RQM0;Q15004;A0A0U1RQC1;Q15004-2	91.701	51000.0	57350.0	15323.0	58238.0	62792.0	60883.0	57351.0	48504.0	40638.0	46097.0	44621.0	KIAA0101	0		48180.93804343485	47488.31839678727	43734.72970214978	47589.51142244808	49505.0409547434	50835.21465044376	47132.00715963839	44859.01667899077	41297.17154650019	52445.13607241432	42277.764951984565	1.0	0.985624612662726	0.9077185185295306	0.9877248836364788	1.0274818831902957	1.0550897660941363	0.9782293386888636	0.9310532027946532	0.8571267647232401	1.0885038399446545	0.8774790751037557	15.638209626633582	5.15100488852405	7.595774640819384	0.9818529897227196	0.8700607953559601	-0.162108448828906	0.9787167080909848	0.9559380633483467	1966776690.79572
ADS(ph)YEKLEK	1	CDK14	O94921;C9IYJ9;O94921-3;O94921-2	142.97	51174.0	56424.0	16343.0	63871.0	62574.0	64992.0	61773.0	62176.0	54333.0	48527.0	62358.0	CDK14	0		48345.32006734775	46721.549733571526	46646.00192666149	52192.54926445243	49333.17035135232	54266.08857253489	50766.08042182944	57503.59189000764	55214.31226034732	55209.77760344595	59083.321011986605	1.0	0.966413081317608	0.964850410788076	1.07957810997518	1.0204332142724144	1.1224682864223297	1.0500722789943149	1.1894345059646292	1.142081843360033	1.1419880461342613	1.2221104530837776	15.64312338511984	7.732166685497837	0.4535729376489283	0.976257060210646	1.210664519837126	0.2774519127556338	1.092349957386837	0.9845503119118186	0.8467394312953765
ADSEGSNSGGT(ph)WPK	1	DLG5	Q8TDM6-4;Q8TDM6;Q8TDM6-3	367.51	248380.0	270630.0	82065.0	253400.0	268420.0	249520.0	269720.0	262190.0	228540.0	217940.0	234840.0	DLG5	0		234650.6155142815	224093.5241102448	234228.9755926986	207067.2446589569	211621.59340476865	208340.6330105077	221660.3890271776	242486.92031718217	232247.0491962488	247953.07624405	222507.57090437348	1.0	0.9550093172314984	0.9982031160640308	0.8824491860169624	0.9018582497257022	0.887875928021282	0.944640134616168	1.0333956285847616	0.9897568292639468	1.056690500046691	0.9482505316114588	17.92218948429766	7.428431865163705	10.0	0.9375649566299789	1.007024576959874	0.1031083412382236	0.9681066293935602	0.9776058105580656	139.26954545543026
ADSEPES(ph)PLNASYVYK	1	DDX59	Q5T1V6-2;Q5T1V6	258.34	48439.0	56644.0	14910.0	56004.0	58414.0	59467.0	52438.0	50366.0	44029.0	44489.0	58281.0	DDX59	0		45761.499174234144	46903.71939437872	42555.94987006809	45763.98567434979	46053.43773618264	49652.903267216505	43094.4219183121	46581.09092145081	44743.17550127607	50615.69426916374	55220.42130760429	1.0	1.024960288468602	0.929950955235074	1.0000543360720369	1.0063795672610496	1.0850366391661703	0.9417178784775536	1.0179100720475986	0.9777471522713695	1.1060759630371273	1.2067004426003587	15.563881461139646	6.003023200088571	10.0	0.998194771326344	1.206701593322755	0.2736757024482449	1.0360621932788368	0.9834605428283602	9.941746897736024
ADSGPTQPPLSLS(ph)PAPETK	2	SEC16A	O15027-5;O15027;F1T0I1;O15027-4;O15027-2;O15027-3;A0A3F2YNZ0;A0A3F2YNX0;X6RGP5;A0A0C4DH09	373.43	740340.0	776220.0	244243.0	772960.0	795950.0	667250.0	658280.0	579560.0	461110.0	462070.0	513180.0	SEC16A	0		699417.1700211089	642744.2459625842	697115.5509131487	631628.6402193662	627524.8016933375	557130.8407192252	540985.4697049183	536007.168614462	468589.4672918622	525702.8445447746	486230.775152046	1.0	0.9189712141942208	0.9967092327632008	0.9030785449552278	0.89721103311547	0.7965644319289596	0.773480396096926	0.7663626110269568	0.6699713524014856	0.7516298813895411	0.6951942216937156	19.497828452830056	8.199220001277116	0.8234957467433223	0.9739794146395394	0.7096530654295518	-0.4508061237318219	0.8211116173645573	0.9860026617099724	0.2845202991570197
ADSGPVS(ph)PAASR	1	PDZD2	O15018;O15018-2	190.57	70237.0	69081.0	17899.0	79460.0	61932.0	60198.0	67852.0	61988.0	45172.0	50100.0	60503.0	PDZD2	0		66354.59892856336	57202.10153737509	51087.11916326954	64931.18887372028	48827.01930833813	50263.26316915094	55761.90388651947	57329.7197323371	45904.715613428496	56999.3994669492	57325.73480849648	1.0	0.8620668719429418	0.7699107520530624	0.9785484340523932	0.7358498144326782	0.7574947928366476	0.840362307766371	0.8639901477523458	0.6918091037344528	0.8590120411746311	0.863930092776429	16.09994360458284	11.036667838495374	1.0022391960114645	1.0000790640986656	0.817228849623638	-0.0736320279504743	0.8210537679123003	0.9273015506113672	4.294156861546108
ADTS(ph)QEICS(ph)PR	1	NUP98	P52948-6;P52948-2;P52948-5;P52948;A0A3B3ITD8;H7C3P6	224.55	200110.0	232650.0	79996.0	226520.0	234360.0	225540.0	239300.0	198700.0	178370.0	175460.0	164750.0	NUP98	0		189048.77474258325	192644.4163036192	228323.6596784687	185102.1004741394	184768.78261806705	188318.15633692627	196660.7262872743	183768.07302728572	181263.26317115128	199623.0465163852	156098.28950134382	1.0	1.01901965017193	1.2077500104899586	0.9791235131049234	0.9773603815716656	0.9961352915053177	1.0402644849460454	0.9720669878845396	0.9588174449581436	1.0559340931365482	0.8257037884212358	17.61043373858165	4.983639537665917	6.304885039663816	1.0206524736611735	0.5785824044334198	-0.3057249861160648	1.0174467447530668	0.9526901951009986	301249077.58893126
ADTS(ph)QEICSPR	1	NUP98	P52948-6;P52948-2;P52948-5;P52948;A0A3B3ITD8;H7C3P6	243.3	478230.0	503350.0	142140.0	463620.0	545540.0	497980.0	560090.0	485090.0	485190.0	391330.0	479080.0	NUP98	0		451795.4902061153	416795.9034877573	405694.34705107135	378849.7078484048	430102.2429999159	415796.2024149265	460291.2920444599	448636.4093850324	493060.058630996	445221.05775251903	453921.5085541954	1.0	0.9225322353209175	0.8979601519837836	0.8385424734442752	0.9519843653235612	0.9203195061226364	1.0188045299754291	0.9930077194448274	1.0913346178069534	0.9854482114228345	1.00470570953931	18.86734510949193	7.739864655268177	10.0	0.9218513560777336	1.018787611727367	0.1442472747634851	0.96994080958881	0.9774630445103104	5.492369960997997
ADTSQEICS(ph)PR	2	NUP98	P52948-6;P52948-2;P52948-5;P52948;A0A3B3ITD8;H7C3P6	171.11	867820.0	1062290.0	325305.0	988820.0	987680.0	857850.0	709380.0	598180.0	514450.0	471091.0	494810.0	NUP98	0		819850.6206441901	879622.7680858431	928481.7754850778	808019.8613404504	778684.2089785467	716275.2966818849	582980.3009346694	553227.9110390622	522794.6725256423	535966.149586518	468825.46056546207	1.0	1.0729061440420544	1.13250115582706	0.9855696159692556	0.9497879118109378	0.8736656149861521	0.7110811241157542	0.6747911108542779	0.6376706431164999	0.6537363467083643	0.5718425390677716	19.72703630969072	7.949947437165095	0.962926146325501	1.0608852341823232	0.6128282797335006	-0.7881704538657591	0.821632447873362	0.9797728116350938	0.1767252246113487
ADTSS(ph)AENILYTVGLWEAPR	2	SHROOM2	Q13796	379.39	63632.0	79769.0	17805.7	71388.0	85302.0	73464.0	74528.0	70764.0	66273.0	56242.0	74168.0	SHROOM2	0		60114.6950898009	66052.23487695426	50820.82338038039	58335.10837298192	67251.8633507695	61339.917695911885	61248.3518961051	65446.220028700765	67347.98587285804	63987.23003633044	70273.12859323618	1.0	1.0987701888578776	0.8453976736380833	0.97039681039452	1.1187258498160375	1.0203814159629474	1.0188582309967755	1.088689212029363	1.120324835254539	1.064419106522035	1.1689841974289372	15.95746484680521	8.790262815748115	10.0	0.9784640350573534	1.0857816396921651	0.1501432650822799	1.0521143802998756	0.951127369744406	8.288772288615
ADVGRLS(ph)PEVK	2	TSC2	P49815;X5D2U8;A0A2R8YGD6;A0A2R8Y7C8;A0A2R8YDR3;A0A2R8Y7X5;A0A2R8YDZ2;H3BMQ0;A0A2R8YGU4;A0A2R8Y5F1;A0A2R8Y6C9;P49815-5;P49815-3;P49815-2;P49815-6;P49815-7;P49815-4;H3BQK4;A0A2R8Y670	162.81	299070.0	316398.0	104893.0	309758.0	337620.0	307519.0	339757.0	313708.0	261979.0	229561.0	252954.0	TSC2	0		282538.68903235416	261991.43790944575	299384.3896526525	253120.50343752667	266178.6840224945	256767.80667985877	279217.9623116815	290133.4406303156	266228.4488552727	261174.4339527409	239670.32912001756	1.0	0.927276327382706	1.0596226331975702	0.8958790893538168	0.9420964078728832	0.9087881293682072	0.9882468247727574	1.0268803951203005	0.942272542450943	0.9243846739971008	0.8482743724084185	18.190123674021702	5.872427187189814	1.8598423459851103	0.966774551674139	0.8456818560588651	-0.188261052297178	0.9475253622224756	0.9739452372282486	0.9719084120172328
ADVLEAHEAEAEEPEAGKS(ph)EAEDDEDEVDDLPSSR	1	KSR1	A0A2R8Y4X0;A0A0A0MQW1;A0A2R8Y5H9;Q8IVT5-4;Q8IVT5-3;Q8IVT5-2;Q8IVT5;A8MY87	524.3	151940.0	157500.0	43236.0	163880.0	173330.0	170710.0	178800.0	168860.0	132600.0	135010.0	162370.0	KSR1	0		143541.40639842162	130416.9162597034	123403.69205783115	133915.46982916296	136652.89764119103	142536.98886351302	146940.81847122707	156170.49225660527	134750.84765652643	153602.57329406813	153843.27324026206	1.0	0.9085665212009338	0.859707976632923	0.9329396526703914	0.9520103019047308	0.993002593745524	1.0236824492534915	1.0879821800207925	0.9387594216717118	1.0700924363783937	1.071769304065797	17.213142200793193	8.117128900256676	1.63770891513066	0.9251923759262456	1.0409672742448757	0.1700774421335473	0.9905354721153816	0.9747345421431488	0.5516356198098076
ADVQLFMDDDS(ph)Y(ph)S(ph)HHSGLEYADPEK	1	CAV2	E9PCT3;P51636-3;P51636	133.56	28028.0	34482.0	9591.5	41860.0	37821.0	36445.0	37373.0	31048.0	35697.0	29159.0	29516.0	CAV2	0		26478.73198983124	28552.61019979109	27375.948570003908	34206.13599614818	29817.97289382964	30430.323701779213	30713.75396378728	28714.801868903724	36276.025707353154	33174.56065981579	27965.99158070809	1.0	1.0783224140323748	1.033884423941344	1.2918343676458728	1.126110302611197	1.1492364405314244	1.1599405128456466	1.0844477703815731	1.3700061514004682	1.2528757295687718	1.0561680820459234	14.774581180893598	9.329485880092948	10.0	1.036864845730094	1.18632332861225	0.1942694127887321	1.1540280899623474	0.9254322452953988	25.14858186633412
ADVQLFMDDDS(ph)Y(ph)SHHSGLEYADPEK	1	CAV2	E9PCT3;P51636-3;P51636	61.504	13597.0	15483.0	7289.9	21992.0	16593.0	20073.0	16762.0	15840.0	12263.0	11329.0	17812.0	CAV2	0		12845.415972089872	12820.603901263425	20806.74842104692	17970.88731073318	13081.875789305288	16760.265816046485	13775.29082334847	14649.654135642706	12461.912856802302	12889.145639941458	16876.617496800824	1.0	0.998068410483525	1.6197800418651436	1.399011705792928	1.0184081089883883	1.3047662958103248	1.0723896254725422	1.1404577451966542	0.9701447492147522	1.0034043014213474	1.3138241325520186	13.731000754366592	10.185132874267564	10.0	0.99900087386393	1.2046859464656725	0.2699747544474277	1.192106812995709	0.6711666819170781	74271.0722609167
ADVQLFMDDDSYS(ph)HHS(ph)GLEYADPEK	5	CAV2	E9PCT3;P51636-3;P51636	260.16	334554.2	369466.0	109241.6	447186.0	409837.0	421504.0	417130.0	393335.0	357771.0	334478.0	381510.0	CAV2	0		316061.4741641353	305934.07227179443	311796.1135698207	365420.57170505263	323114.36918348115	351941.3681326583	342804.38260012795	363776.62307089765	363574.2497505521	380539.8230520208	361475.3167080892	1.0	0.967957493335358	0.986504648801013	1.1561692948229574	1.022314946919735	1.1135218838784826	1.084612996590988	1.1509679375917332	1.1503276402543854	1.2040057209073225	1.1436867389929652	18.35188043040637	8.476432768109056	0.4906015355041971	0.9813917603061378	1.1721515516213	0.2266527587595384	1.0991751935631795	0.9805651496340544	0.9152217185681132
ADVVPQQADPEFPRAS(ph)PR	1	CAMSAP1	Q5T5Y3-2;Q5T5Y3;Q5T5Y3-3	207.86	104640.0	102860.0	28174.0	123590.0	126780.0	107870.0	114240.0	100980.0	97151.0	71317.0	125240.0	CAMSAP1	0		98855.948173824	85172.5968664959	80413.90554254195	100992.2682217858	99953.00503634804	90067.7464044705	93884.3350232268	93391.54511472223	98726.84465067284	81138.24694180478	118663.12459574088	1.0	0.8615829238391615	0.8134452911335759	1.0216104350565267	1.011097530121253	0.911100930882776	0.9497085077586296	0.9447235784993596	0.9986940237230424	0.8207725325656158	1.2003640325930494	16.675074920385445	4.897730685182987	6.660283387647634	0.9332766284286416	2.481868575845575	0.3630489151500776	0.9367373803445342	0.941893727043888	2996487791.81341
ADY(ph)DTLSLR	1	PKP3	Q9Y446-2;Q9Y446;E9PKC4;E9PK71;E9PQ15;E9PRW6;E9PJR7	245.16	155860.0	263490.0	59793.0	213900.0	191310.0	215930.0	241960.0	191150.0	180120.0	143650.0	187390.0	PKP3	0		147244.7255578383	218181.29057313828	170660.49031394912	174789.59602427372	150828.28043464065	180294.13628550363	198846.75859786372	176785.44116339047	183041.6491696345	163432.40984884728	177549.36855633865	1.0	1.481759633471121	1.1590261699860551	1.18706863938305	1.024337407423091	1.2244522552672583	1.3504508079629376	1.2006232514858295	1.243111754775454	1.1099372777509129	1.2058113992449704	17.24989119589083	12.522878745280336	2.767390981125065	1.0000027919589916	1.2186574680895643	7.555592694830082e-07	1.2186574499542766	0.8816725817199484	43701457.39740214
ADYDT(ph)LSLR	1	PKP3	Q9Y446-2;Q9Y446;E9PKC4;E9PK71;E9PQ15;E9PRW6;E9PJR7	270.93	789380.0	532030.0	220020.0	547490.0	601370.0	392020.0	568560.0	493480.0	438440.0	520120.0	488020.0	PKP3	0		745746.4484848353	440544.2029057143	627978.5439579063	447384.5531899462	474118.4622078291	327323.2404327473	467252.07913870655	456395.9168470301	445551.7469572206	591747.0588971981	462392.0318206114	1.0	0.5907426093691583	0.8420805023393634	0.5999150972812762	0.6357636206932205	0.4389202806098289	0.6265562244219096	0.6119987802480441	0.5974574171455552	0.7934963151342868	0.6200392006694405	19.59036044151893	12.522878745280336	3.057932760380207	1.0000039336236286	0.6356972438926429	-6.331774040635452e-07	0.6356972510671542	0.8327345566026942	156641591.43938673
ADYDTLS(ph)LR	1	PKP3	Q9Y446-2;Q9Y446;E9PKC4;E9PK71;E9PQ15;E9PRW6;E9PJR7	196.11	1176500.0	1089400.0	382210.0	1065900.0	1189100.0	1009100.0	1293500.0	1230700.0	966220.0	1003600.0	998270.0	PKP3	0		1111468.1099627663	902071.038560768	1090899.3695398213	871006.2197394721	937483.185744766	842563.853682684	1063019.8472736704	1138215.236410068	981892.639688454	1141808.329441721	945846.6735083858	1.0	0.8116031674457911	0.9814940795524632	0.7836538106060915	0.843463863102803	0.7580639031657953	0.956410568819002	1.0240646818451655	0.8834195339363781	1.0272974268960098	0.8509885844048835	20.166069889886383	7.70746056817439	10.0	0.8630718362484083	0.948626036622718	0.1363588215746822	0.9050127577566128	0.9125055190742918	19.46619984507184
ADYDTLS(ph)LRS(ph)LR	1	PKP3	Q9Y446-2;Q9Y446;E9PKC4;E9PK71;E9PQ15;E9PRW6;E9PJR7	199.15	185970.0	165510.0	43707.0	209970.0	216750.0	189000.0	234870.0	187090.0	150010.0	175370.0	202960.0	PKP3	0		175690.37348897214	137049.5480009112	124748.01482032637	171578.174274038	170885.10681202423	157808.51089686583	193020.07849181825	173030.54243922955	152443.24779001164	199520.6523856065	192301.72283576743	1.0	0.7800629327566068	0.7100446788460874	0.9765940550226432	0.9726492318188992	0.8982194514303954	1.098637760616599	0.9848606898777552	0.8676812779362684	1.1356379317967022	1.094549001273755	17.504710384254025	9.067602685290597	10.0	0.8300367464666913	1.0074647379264237	0.2794822317722296	0.9607125421509748	0.8836039492796427	173.0373115718627
AEAEAEAGS(ph)PRPDPR	1	EPPK1	A0A075B730;P58107	60.618	1296800.0	1334000.0	409350.0	1373800.0	1462600.0	1269200.0	1306300.0	1180300.0	1085400.0	966920.0	1144900.0	EPPK1	0		1225118.440288753	1104610.579621871	1168362.0442194743	1122608.4479576764	1153109.8372469055	1059738.4234407512	1073539.1004975592	1091602.7005239334	1103005.8072880383	1100077.0325864784	1084776.5198791416	1.0	0.9016357466315836	0.9536727273030832	0.9163264636626351	0.941223149800214	0.865008956351173	0.8762737260280994	0.8910180963945407	0.9003258550479956	0.8979352496948759	0.885446242751408	20.306524565292268	8.261036563044554	0.0739705942858947	0.9998252940389276	0.8137506121560621	-0.0685436382319982	0.902903144043729	0.994174372490704	52.9391255050506
AEAEAGS(ph)PR	1	EPPK1	A0A075B730;P58107	86.014	187380.0	231100.0	99302.0	214040.0	244330.0	215170.0	228440.0	183070.0	193550.0	159090.0	157400.0	EPPK1	0		177022.43471723172	191360.94823884108	283426.6219984912	174903.99781690285	192629.1033327884	179659.56237925176	187735.79738012925	169312.63779116853	196689.4914322828	180998.6918402585	149134.26869506214	1.0	1.0809982844519854	1.6010774140081458	0.988032946763427	1.08816209448529	1.0148971381295964	1.0605198017980637	0.9564473455673655	1.1110992329670892	1.0224618824691811	0.8424597081905637	17.51560744962909	9.201720850606964	10.0	1.2272497130838482	1.010308924972065	-0.2806323321064474	1.0622045120579622	0.7536996812288281	30.031312362872505
AEAEAGS(ph)PRPDPR	1	EPPK1	A0A075B730;P58107	170.11	333440.0	342320.0	107910.0	355340.0	351270.0	311770.0	330110.0	287530.0	258640.0	245220.0	287570.0	EPPK1	0		315008.8623765276	283455.9922160107	307995.4762226056	290368.0928062897	276940.30666602	260317.2457265388	271289.8970108316	265922.6675266	262835.28837016603	278989.8749957144	272468.4984030433	1.0	0.8998349763163106	0.9777359084407632	0.921777535449828	0.8791508422229576	0.8263807048558007	0.8612135384513752	0.8441751940576984	0.834374266130967	0.8856572252949505	0.8649550249077241	18.34706765716587	8.831713172827405	2.3350441241049618	0.958647314404488	0.8536241990455997	-0.167381296219771	0.8857838176144288	0.9907547029644772	0.2830035377043204
AEAGAGS(ph)ATEFQFR	1	RPS10;RPS10P5	P46783;Q9NQ39	140.53	46995.0	68822.0	21739.0	63198.0	66837.0	66320.0	57105.0	61176.0	60536.0	51312.0	51546.0	RPS10;RPS10P5	0		44397.317320612165	56987.63816397024	62047.20283201945	51642.603504170365	52694.10788463788	55374.922977143615	46929.84026174173	56578.7399875049	61517.92845954364	58378.30709477243	48839.10428307289	1.0	1.2835829190407595	1.3975439638379468	1.1631919814261944	1.1868759435195375	1.2472583101644954	1.0570422515135571	1.2743729441787086	1.3856226495690305	1.3149061839299323	1.1000462917699434	15.520219649979571	12.522878745280336	2.919149707138992	0.9999970721287064	1.241044726973828	4.0662121392198713e-07	1.2410447175513395	0.9044057088902356	97106383.93383844
AEAPAGPALGLPS(ph)PEAESGVDRGEPEPMEVEEGELEIVPVR	1	C17orf85	Q53F19	98.841	35289.0	38213.0	13008.0	37581.0	45156.0	36078.0	40212.0	33239.0	34878.0	31467.0	31805.0	C17orf85	0		33338.37495323083	31642.04203829872	37127.28342789037	30709.52692000107	35600.86681985593	30123.891302312823	33046.89145617996	30741.15238728713	35443.74106006284	35800.401258013764	30134.786631807205	1.0	0.9491177084272454	1.1136500648269407	0.92114648548654	1.0678644915896192	0.9035800738510056	0.9912568174825624	0.922095106027596	1.0631514316395312	1.0738496194921563	0.903906884306214	15.1069309279589	4.827697884823354	5.630844862025025	1.000570275113811	0.001	-0.1466324245013788	0.9991500043001472	0.9483658751369444	493971577.0297416
AEAPLPS(ph)PK	2	AHNAK	Q09666	187.76	8279220.0	7859170.0	2853950.0	7517780.0	7777810.0	4495070.0	3390720.0	2289960.0	2558010.0	2093960.0	2877070.0	AHNAK	0		7821580.115058174	6507737.877846178	8145711.142299184	6143196.4899456	6132004.118171303	3753229.116810444	2786550.179008719	2117873.862655076	2599502.381703404	2382324.600954353	2725983.0396092893	1.0	0.8320234252050202	1.0414406069455184	0.785416296908941	0.7839853364623748	0.4798556124976199	0.356264352984639	0.2707731470496258	0.3323500294651229	0.3045835452567801	0.3485207591700305	22.981063424592424	8.28075258808039	1.4348563874890383	0.9384703350990864	0.3108059381174741	-1.5936549001210851	0.5656393860915019	0.9263964644389292	0.1490614680600668
AEAPS(ph)S(ph)PDVAPAGK	1	PHRF1	A0A0J9YX88;E9PJ24;B7ZM65;F8WEF5;A0A0J9YYB5;A0A0J9YWD5;Q9P1Y6-2;Q9P1Y6-3;Q9P1Y6	132.0	439280.0	499020.0	164250.0	437600.0	543150.0	505780.0	513450.0	454720.0	440530.0	376220.0	424650.0	PHRF1	0		414998.4796807852	413210.4733455064	468800.45380004594	357587.3175325952	428217.9735407201	422308.93461067067	421961.763109908	420548.6571060257	447675.6479496953	428030.220907298	402349.85515475343	1.0	0.9956915352156128	1.129643786070361	0.8616593434454255	1.031854318767874	1.0176156185813223	1.016779057683486	1.013373970501072	1.0787404529627318	1.031401901126329	0.9695212750278964	18.744781290831625	9.271759985230156	10.0	1.0416375127845894	1.0026763170770272	-0.0549973589352963	1.0115023451525798	0.9599172881209622	28.86160102018764
AEAPS(ph)SPDVAPAGKEDS(ph)PSASGR	1	PHRF1	A0A0J9YX88;E9PJ24;B7ZM65;F8WEF5;A0A0J9YYB5;A0A0J9YWD5;Q9P1Y6-2;Q9P1Y6-3;Q9P1Y6	268.22	1054900.0	1172100.0	372040.0	1352900.0	1395800.0	1238100.0	1390600.0	1182800.0	1158000.0	1044600.0	1296100.0	PHRF1	0		996589.6380788136	970550.2701460224	1061872.2729483647	1105529.894629451	1100444.9000610071	1033770.9912243888	1142818.2447767789	1093914.8302801896	1176783.420710842	1188454.5445743524	1228036.376465502	1.0	0.9738715245093368	1.065506034154038	1.1093130536262128	1.1042106580421622	1.0373085889366178	1.146729005711778	1.0976582421517	1.1808104115746163	1.192521474400846	1.2322387565988169	20.008674813430154	6.337339346203845	0.2294016447539722	0.9907713718587576	1.3520570283255944	0.2641352349189569	1.1150440892693578	0.9884390975926646	3.831623833758881
AEAPSS(ph)PDVAPAGK	1	PHRF1	A0A0J9YX88;E9PJ24;B7ZM65;F8WEF5;A0A0J9YYB5;A0A0J9YWD5;Q9P1Y6-2;Q9P1Y6-3;Q9P1Y6	113.37	402000.0	470940.0	169670.0	471360.0	519960.0	416480.0	601550.0	469520.0	355090.0	285230.0	343880.0	PHRF1	0		379779.15869531047	389959.0002752052	484270.1552283338	385174.4926694788	409935.041005676	347746.5006260672	494363.8106899695	434236.4652630664	360849.7624008748	324509.75468977913	325821.4251515757	1.0	1.0268046346062445	1.2751362051882749	1.0142065035709265	1.0794037314052796	0.9156545130615174	1.3017139023328768	1.1433920353998306	0.9501568323036328	0.8544696233584715	0.8579233949300941	18.616835975841017	6.541531154019678	10.0	1.094539404854043	0.8561948859813613	-0.354312770855325	1.0280133197854455	0.8746360508688549	39.61119450811237
AEAPSSPDVAPAGKEDS(ph)PSASGR	1	PHRF1	A0A0J9YX88;E9PJ24;B7ZM65;F8WEF5;A0A0J9YYB5;A0A0J9YWD5;Q9P1Y6-2;Q9P1Y6-3;Q9P1Y6	238.59	122270.0	156190.0	33234.0	150260.0	152540.0	184840.0	160560.0	159490.0	143420.0	151030.0	193110.0	PHRF1	0		115511.4371484468	129332.178733988	94856.09912688416	122785.80971765956	120262.11853797548	154335.05372580243	131950.88262718244	147504.62993015483	145746.35423000777	171828.72857272148	182968.98746952647	1.0	1.1196482523871625	0.8211836114979858	1.062975344682659	1.0411273680494812	1.336101926664304	1.1423187684662677	1.2769699137289128	1.2617482547871453	1.4875473183828527	1.5839902263045018	16.899710944038354	6.390057571882934	0.3894344119930877	0.9870220776838556	1.7575587963849244	0.6570068985326504	1.216500995368089	0.9057249939239564	1.8654752216923576
AEAS(ph)PNDTAGAR	1	CIC	I3L2J0;A0A0A0MQR4;Q96RK0	278.73	249300.0	266350.0	78760.0	246500.0	244910.0	221060.0	216920.0	194970.0	165390.0	153630.0	190760.0	CIC	0		235519.76184761385	220549.49616363173	224795.88274758976	201428.87059365772	193086.3737454806	184577.51015270455	178268.4694786271	180318.37543095087	168072.72016525597	174786.78123966884	180742.39578316445	1.0	0.9364373266746586	0.9544671792468836	0.8552525232425566	0.8198308805628443	0.7837028566296278	0.7569151228760604	0.7656188763795566	0.7136247032807486	0.7421321245762788	0.7674192363531199	17.927523357266224	8.910197635192283	0.8812558493218098	0.979419876706736	0.7456193832949973	-0.3806902744545338	0.8146580528301121	0.9944505920187507	0.190036685469272
AECS(ph)QCSNNESK	1	MORC3	Q14149;H0YHQ4;H0YIR5	131.96	64267.0	81404.0	35460.0	80583.0	89571.0	84274.0	95079.0	83886.0	72615.0	66615.0	82912.0	MORC3	0		60714.59500465546	67406.08667431684	101209.52262861269	65848.85468173925	70617.53126763478	70365.89654667974	78137.50603705694	77582.1266933412	73792.85673136264	75788.72246488671	78557.94463815125	1.0	1.110212242528313	1.6669718808278662	1.0845638462496556	1.1631063546124287	1.158961803851022	1.2869641316237972	1.2778167537375875	1.2154055664161867	1.2482784816249768	1.2938889674241854	15.97179050812222	10.504015727178494	7.9916470238752915	1.0000011293928397	1.2662155613518224	0.1896562430348598	1.2639060077617053	0.8208453086652392	50193.17818966994
AEDAPLS(ph)SGEDPNSR	1	SARG	Q9BW04;Q9BW04-2	220.46	185480.0	211340.0	80543.0	202800.0	200550.0	215840.0	223000.0	223750.0	158720.0	184430.0	226070.0	SARG	0		175227.45859404514	174998.80052270333	229884.9007635746	165719.1681800969	158113.0711471809	180218.98937555272	183265.11475997543	206935.6131849781	161294.52895960715	209828.328217354	214198.12022803497	1.0	0.9986950785386236	1.3119228151117346	0.9457374404089464	0.9023304476125876	1.0284860079667744	1.0458698438613516	1.1809542570858844	0.9204866078283036	1.1974626003306352	1.2224004271172726	17.50090410626189	6.080681311957028	10.0	1.037165098130788	1.2224289832507076	0.2371050908751311	1.0734163409452115	0.8696075836960823	143.03476115111891
AEDEALLS(ph)EEDDPIDR	1	NOTCH2	Q04721	366.88	263630.0	303360.0	84636.0	277750.0	283160.0	268850.0	270190.0	224620.0	197110.0	182950.0	209400.0	NOTCH2	0		249057.6607135437	251195.4013748801	241567.0941115416	226964.98501983192	223242.56906524947	224480.51933662625	222046.6428564924	207740.23434015567	200307.23666348387	208144.51362232232	198403.531542224	1.0	1.008583316229711	0.969924367792816	0.9112949361588925	0.8963489355262766	0.901319472340242	0.89154713097495	0.8341049769157284	0.8042604916853746	0.8357282125994187	0.7966168596211938	18.008155026833393	8.288871511807477	0.4148577464449527	1.010487466103665	0.7938086135444955	-0.2988509148951729	0.8843122477690883	0.9958924701574556	0.436240349220188
AEDEDIVLTPDGT(ph)R	1	PARD3	Q8TEW0-4;Q8TEW0-2;Q8TEW0;Q8TEW0-8;Q5VWU8;Q8TEW0-10;B1AP52;Q8TEW0-11;Q5VWV2;Q8TEW0-5;Q8TEW0-7;Q8TEW0-6;Q8TEW0-3;Q8TEW0-9;F5GZI3	178.51	212510.0	274080.0	83977.0	241810.0	252700.0	235430.0	227250.0	205830.0	199640.0	181330.0	207110.0	PARD3	0		200763.3557570655	226950.27560926692	239686.18391943048	197596.41054057764	199227.98842629083	196575.96677486296	186757.8355569704	190362.2670921297	202878.274707006	206301.4192683012	196233.78900530085	1.0	1.130436751036823	1.1938741660079826	0.9842254817641122	0.9923523527240072	0.979142662930632	0.9302386625921786	0.9481922952238272	1.010534387323649	1.0275850315928026	0.97743827933796	17.69717120562109	9.148711561727492	10.0	1.108101064226145	0.9807152394346462	-0.1761832669186787	1.0124105614128591	0.9740247431478534	40.24343464466717
AEDEECENDGVGGNLLCSYGT(ph)PPDS(ph)PGNLLSFPR	1	PIP4K2B	P78356	397.49	34433.0	37005.0	11876.0	36004.0	32596.0	32730.0	31328.0	27992.0	26242.0	22641.0	24912.0	PIP4K2B	0		32529.69097352142	30641.76499168464	33896.342096373504	29420.87244159864	25698.59719328601	27328.42625213977	25745.872265473143	25888.45445485548	26667.660212689065	25758.950166291364	23603.76684708635	1.0	0.9419629905684158	1.042012422557734	0.9044313536684592	0.79000434446808	0.8401071585458533	0.7914576343940624	0.7958407743844911	0.8197944528399012	0.7918596640607094	0.7256068576335197	15.071504261780932	8.991037334286643	10.0	0.994658365832729	0.7935242719102755	-0.3259267377794035	0.8493113982339173	0.9853860391387824	8.697093267906729
AEDGAT(ph)PS(ph)PSNETPK	1	MARCKS	P29966	270.79	198270.0	208310.0	65926.0	221170.0	219870.0	211790.0	211180.0	194210.0	178700.0	156860.0	193130.0	MARCKS	0		187310.48207591835	172489.82746704033	188165.2281109398	180730.3176843786	173344.90627340172	176837.37842776274	173551.24186103864	179615.48798504847	181598.6159594367	178461.5928220688	182987.93718600628	1.0	0.9208765337389336	1.0045632578889792	0.964870282118687	0.9254415682040886	0.944086932391158	0.9265431380967618	0.9589185078934822	0.9695058917516074	0.9527581737242926	0.9769231019961814	17.59710687603056	12.522878745280336	3.048397449669517	0.9999934669052364	0.954450111896618	-5.5087247236018655e-08	0.9544501128367248	0.9935015721841374	277704184.6806553
AEDGAT(ph)PS(ph)PSNETPKK	1	MARCKS	P29966	117.31	303970.0	373280.0	87443.0	434880.0	399620.0	452920.0	399870.0	352070.0	373000.0	309100.0	420090.0	MARCKS	0		287167.8379816252	309092.23175506125	249578.8011058593	355364.6541329412	315059.3143447343	378172.649499516	328619.82708103774	325612.60931412445	379050.2728196413	351666.95359748503	398029.3197973872	1.0	1.0763469681268378	0.869104294060357	1.237480689448516	1.0971260450304807	1.3169046093654606	1.1443476030977568	1.133875616443368	1.3199607431104294	1.2246042456188528	1.386051176883031	18.213569419859173	9.20092013098705	10.0	0.9818121883576216	1.232830876838349	0.3284559186530517	1.1727469363989038	0.9172828059796382	15.9157971943871
AEDGAT(ph)PSPSNET(ph)PK	2	MARCKS	P29966	363.51	809500.0	769000.0	248078.0	775150.0	742890.0	544910.0	481050.0	423050.0	372733.0	350117.0	366981.0	MARCKS	0		764754.3009051079	636765.7689124573	708061.363639621	633418.211118353	585692.4429046583	454981.1411259844	395334.903386934	391258.5973537652	378778.9419273011	398332.5098437098	347709.2951714269	1.0	0.8326409778393236	0.9258677758354686	0.828263679417932	0.7658570108222668	0.5949376689840145	0.5169436810215309	0.5116134644691763	0.4952949482977811	0.5208633797446739	0.4546679825924526	19.62667155496465	8.382711265837978	1.1685784915693112	0.9221654506494298	0.4892010514450859	-0.9123236975643968	0.6570673691190154	0.9736033355055104	0.1597371229702886
AEDGAT(ph)PSPSNET(ph)PKK	1	MARCKS	P29966	224.57	1002700.0	970590.0	279900.0	908890.0	980920.0	687460.0	627640.0	500520.0	420980.0	435480.0	496480.0	MARCKS	0		947275.0309049436	803691.1412857499	798887.3486674761	742704.6093057598	773354.6434788968	574005.4968315305	515805.0073002289	462906.8742406489	427808.5357952082	495451.0674624165	470407.761891515	1.0	0.8484242855192476	0.8433531156250251	0.784043266290092	0.8163992697454525	0.6059544251717223	0.5445145184577219	0.4886720953664621	0.4516201967094154	0.5230276860449979	0.4965904795802848	19.935458596757545	8.319755000144163	0.8380898462095105	0.9150227177585072	0.4767667827781152	-0.9286036751547044	0.6521045256968497	0.9641651268339412	0.2420296255668289
AEDGATPS(ph)PSNETPK	1	MARCKS	P29966	375.67	1197600.0	1248600.0	374340.0	1204200.0	1144000.0	752770.0	588310.0	504520.0	528170.0	448780.0	585350.0	MARCKS	0		1131401.792172894	1033895.6294721644	1068436.906395795	984018.847743946	901926.4691716528	628537.1044858915	483482.9581365075	466606.2818506604	536737.218753753	510582.644566416	554610.827068963	1.0	0.9138182709491152	0.944347899912574	0.869734213390369	0.7971761008434268	0.555538367390037	0.4273309106289841	0.4124143032817084	0.4744001843261461	0.4512832206017858	0.4901979393225237	20.19171469583314	8.341547253312628	1.7229262962566392	0.944688312888208	0.44845527821897	-1.074739294006111	0.6444527641167924	0.9828764008294384	0.0855612541598329
AEDGATPS(ph)PSNETPKK	1	MARCKS	P29966	261.94	467990.0	497890.0	132130.0	532310.0	543230.0	480290.0	491840.0	428060.0	428730.0	372390.0	574420.0	MARCKS	0		442121.5136264135	412274.7837240873	377123.92061248136	434980.1302462885	428281.0453217804	401025.6597812472	404202.30512801086	395892.1053853043	435684.245217064	423672.7817863716	544254.8070128183	1.0	0.9324920208982496	0.8529870386066438	0.9838474646448456	0.9686953295009118	0.907048509112154	0.9142335142495605	0.8954373247709172	0.9854400471115982	0.958272259386973	1.2310072915219097	18.836118177099028	3.685382660070477	0.9985380286298202	0.9353749189837216	7.3020676095340225	0.3960821175941848	0.9592041492989952	0.9800167592224448	137.16021069133302
AEDGATPSPSNET(ph)PK	2	MARCKS	P29966	384.41	297218.0	314408.0	95948.0	284641.0	294435.0	292443.0	372557.0	316852.0	245478.0	273760.0	355656.0	MARCKS	0		280789.0596743845	260343.6305230533	273853.67391906696	232596.004684176	232131.7482085278	244179.86429741827	306173.54869790195	293041.17501178395	249459.79322042875	311460.1915782839	336979.01821480936	1.0	0.927185805689721	0.9753003704511846	0.8283656241945633	0.826712224748778	0.869620292829714	1.0904041241954172	1.043634589437379	0.8884241911337766	1.1092319335356835	1.2001144866740363	18.181161964890617	6.027292427435488	9.999857968432767	0.9388495128561396	1.200115645781861	0.3542076002413288	0.9874467630003536	0.9271335681231544	83.87793660739162
AEDGATPSPSNET(ph)PKK	1	MARCKS	P29966	342.42	414860.0	435470.0	125380.0	401370.0	395740.0	419460.0	529370.0	525600.0	380930.0	381950.0	535620.0	MARCKS	0		391928.31287645845	360588.2826896068	357858.1485385071	327981.7679114668	312000.33296327776	350234.6983111077	435045.0843071222	486102.1599554173	387108.90194419806	434549.3139002243	507492.3570422437	1.0	0.9200363200177109	0.9130704181897398	0.8368412210496553	0.7960647973437551	0.8936192839467222	1.1100118823113827	1.2402833477066093	0.987703335600101	1.108746930557172	1.2948601577610768	18.66226503648228	7.588456410607854	10.0	0.893267614166138	1.1578984447808132	0.3743443627242995	1.0172944852131265	0.9186873166272784	34.90200868079282
AEDGATPSPSNET(ph)PKKK	1	MARCKS	P29966	304.04	363310.0	363310.0	62802.0	630290.0	463470.0	481560.0	633300.0	511580.0	541160.0	574000.0	1736500.0	MARCKS	0		343227.77648157504	300836.6339448438	179248.7433762586	515045.0419735359	365398.47960400896	402086.06617722	520456.48958516767	473135.7362823288	549937.9239653536	653047.0118568637	1645309.1333480007	1.0	0.8764926808334614	0.5222442810827722	1.50059254310143	1.06459472292629	1.1714846341954046	1.516358888317148	1.378489063829388	1.6022535518621557	1.9026636438089104	4.793636314094536	18.470841550489848	3.0	0.5746797464161516	1.0426447982519635	57.280027126932	2.1887942098132345	1.569386916076949	0.5841418333201344	23.933976872542537
AEDGS(ph)VIDYELIDQDAR	1	ANXA2	P07355;P07355-2;H0YN42;H0YMU9;H0YMD0;H0YM50;H0YN28;H0YNP5;H0YL33;H0YNA0	288.41	75780.0	125360.0	35452.0	104680.0	95142.0	126860.0	125030.0	120820.0	94301.0	95391.0	97152.0	ANXA2	0		71591.20558689204	103803.58490359646	101186.6891209694	85539.85466021964	75009.69242126697	105923.74440410778	102751.7367643038	111740.60686037569	95830.61602457106	108527.5392126099	92050.1427716816	1.0	1.4499488317403375	1.4133955182268385	1.1948374658448484	1.0477500945311755	1.479563635446053	1.4352564106437828	1.560814711029741	1.3385808387911422	1.5159339519836317	1.28577444697391	16.20952951939607	11.112053726872656	0.029497873898282	1.0000653909132111	1.668751955587463	0.0649242586941507	1.3721807070653085	0.834404044912833	1260.3568089776286
AEDGSSS(ph)KEGTSV	1	RRBP1	Q9P2E9;A0A087WVV2;Q9P2E9-3;F8W7S5	174.44	155970.0	164570.0	58241.0	158920.0	186630.0	173250.0	190570.0	167550.0	172140.0	136780.0	200170.0	RRBP1	0		147348.64522812812	136271.18672291702	166230.78983116263	129862.37774744057	147138.58124257482	144657.8016554601	156613.60053725797	154958.93626432653	174932.20901654946	155616.32453272078	189658.2373868528	1.0	0.9248214431285692	1.1281460346907215	0.8813272598902081	0.9985743745032192	0.9817382537280746	1.062877777361208	1.0516481914334266	1.1871993037039188	1.0561096390929994	1.2871393360503591	17.250909035489844	3.0	0.3187799320858165	0.976630935343348	2.582992510943956	0.3779155186733969	1.0572011511227029	0.94807102568104	31.437789210915263
AEDGSVIDY(ph)ELIDQDAR	1	ANXA2	P07355;P07355-2;H0YN42;H0YMU9;H0YMD0;H0YM50;H0YN28;H0YNP5;H0YL33;H0YNA0	328.81	17325.0	62118.0	18948.0	48079.0	30664.0	62001.0	56982.0	47447.0	36876.0	42626.0	26654.0	ANXA2	0		16367.348070637425	51436.431772827054	54081.16285298795	39288.02705587213	24175.41368066396	51768.70626516703	46828.75681279336	43881.4482180454	37474.14976004579	48496.13576203947	25254.287152466248	1.0	3.142624666551976	3.30421046950227	2.4003905144752054	1.477051357148932	3.162925725153892	2.861108385469169	2.681035927669157	2.289567595087282	2.9629806583658	1.542967562214416	14.080567731911938	12.522878745280336	4.12472850175284	0.9999986450159816	2.5824862044168144	4.9775981114663645e-09	2.5824862042469485	0.0	247295625998.75504
AEDGSVIDYELIDQDAR	1	ANXA2	P07355;P07355-2;H0YN42;H0YMU9;H0YMD0;H0YM50;H0YN28;H0YNP5;H0YL33;H0YNA0	405.5	41477.0	44478.0	12756.0	46660.0	46701.0	43381.0	45445.0	42267.0	40466.0	36724.0	42273.0	ANXA2	0		39184.328769167616	36829.73715174027	36408.027937128696	38128.483172008455	36818.94059159561	36221.64556199435	37347.45802810353	39090.71536308144	41122.38160836354	41781.35620806872	40053.06823727045	1.0	0.9399098646987654	0.9291476741022174	0.9730543911220456	0.9396343320946912	0.9243911201177838	0.9531223119353408	0.9976109478195316	1.049459896343073	1.066277196023952	1.0221705843992	15.340023928434375	6.998093589917619	9.992479578573226	0.9513234010155212	1.04596890505605	0.1368321915851925	0.9855647058965148	0.9945789818985727	3.2355226813478715
AEDQTES(ph)SCESHR	1	MMTAG2	Q9BU76	228.08	1555900.0	1394700.0	386110.0	1440000.0	1427100.0	1549600.0	1502100.0	1462000.0	1266900.0	1245800.0	1328400.0	MMTAG2	0		1469896.500034907	1154872.845126402	1102030.7045158958	1176704.1527580838	1125121.7344011078	1293862.796221076	1234450.8021567678	1352133.4814589412	1287449.8408450496	1417362.3124935192	1258640.168580182	1.0	0.7856831042858978	0.7497335387149539	0.8005353796883928	0.765442828372194	0.8802407490529773	0.8398215807218076	0.9198834621531728	0.875877887194422	0.9642599410637824	0.8562780907025034	20.569317908478485	11.022878745280336	10.0	1.0	0.8437756561950105	-2.671108391860688e-06	0.8437756684797327	0.9498056256880676	2292.7397608629726
AEDQTES(ph)SCESHRK	2	MMTAG2	Q9BU76	197.45	100746.0	98080.0	26399.3	113739.0	122541.0	113016.0	110859.0	98832.0	90334.0	81059.0	129085.0	MMTAG2	0		95177.19184556644	81214.54696350306	75348.57729073711	92942.46779899416	96610.98903738084	94364.47972232888	91105.772902135	91404.96322814656	91799.26902115144	92221.84274234404	122306.20758895868	1.0	0.8532984151841858	0.791666320781947	0.9765203826332856	1.0150645040477857	0.9914610621780452	0.9572227456548869	0.960366254306592	0.964509114432626	0.9689489777338912	1.2850369423318508	16.620363033837965	3.0	0.9547822508501984	0.9422876582150906	29.064446578948424	0.4468520508050356	0.9706365273475178	0.9556787663311448	620.5581379507624
AEDS(ph)DS(ph)EPEPEDNVR	1	XRN2	Q9H0D6-2;Q9H0D6	390.99	250720.0	292480.0	73388.0	281980.0	293030.0	294100.0	301080.0	264150.0	229250.0	203910.0	241170.0	XRN2	0		236861.27031862744	242186.2836040513	209463.1823651613	230421.5534685586	231024.05005364463	245563.4024061809	247432.55942571023	244299.6300460872	232968.5658013477	231990.96896817585	228505.15617019145	1.0	1.0224815702383958	0.8843285442292445	0.9728122844169244	0.975355953055852	1.0367393625637795	1.0446307203067104	1.0314038665648193	0.983565466350648	0.9794381692545177	0.9647214838576385	17.935717559359944	8.446920457275935	10.0	0.9699042956312296	1.0067495969993494	0.0537905918778227	0.9929000608648592	0.9828431343129964	271.50742610779963
AEEAQKTES(ph)VDNEGE	2	HMGN3	Q15651	319.86	865600.0	946230.0	249922.0	984080.0	1026240.0	985010.0	1019610.0	949140.0	859160.0	731200.0	1057140.0	HMGN3	0		817753.3327528873	783519.9915709168	713324.4871513853	804146.5435042884	809084.8074499279	822449.5307858285	837932.4827821451	877813.9347414095	873096.0654040816	831895.4269507631	1001625.1639663164	1.0	0.9581373259993607	0.872297866093737	0.9833607657668688	0.9893995842563214	1.0057428051282065	1.024676328693552	1.0734458663547528	1.0676765601980347	1.0172938386570285	1.2248499930834185	19.72334097360154	3.0	0.3306296116955183	0.960371057801405	2.352634776168904	0.3262072510716991	1.0246355913590317	0.980202230848981	23.838811022191663
[truncated: 19,052 more rows]
[truncated: 12 more columns]
