# Supplementary material for: CurveCurator: a recalibrated F-statistic to assess, classify, and explore significance of dose–response curves
Source: Nat Commun. 2023 Nov 30;14:7902. doi: 10.1038/s41467-023-43696-z (PMC10689459; doi:10.1038/s41467-023-43696-z)
Supplement: Supplementary file 6 — Source Data [file 41467_2023_43696_MOESM6_ESM.zip › SourceData/SuppFigure1a_2.tsv]

pec50	slope	front	back
10.0	10.0	1.0	1.0
8.20917829447399	9.981336321103079	0.978864758649931	0.22222005541609705
10.0	1.0	1.0	1.0
7.976127138591751	0.9332785287708772	1.0123021606651308	0.09750851759845082
5.9	10.0	1.0	0.0
7.191878100555302	9.986072110993625	0.8693551666544216	0.12100577571877315
