# Supplementary material for: CurveCurator: a recalibrated F-statistic to assess, classify, and explore significance of dose–response curves
Source: Nat Commun. 2023 Nov 30;14:7902. doi: 10.1038/s41467-023-43696-z (PMC10689459; doi:10.1038/s41467-023-43696-z)
Supplement: Supplementary file 6 — Source Data [file 41467_2023_43696_MOESM6_ESM.zip › SourceData/SuppFigure1b.tsv]

x	cost_slope_red	cost_slope_blue	cost_slope_orange
0.01	1.303645374797838	1.3483573793896493	1.5037552216954777
0.010034615829299948	1.3034781128994006	1.3481441892291552	1.503538348618173
0.01006935148416371	1.3033102846632627	1.347930280838729	1.503320745487703
0.01010420737937741	1.3031418882188333	1.3477156518720377	1.5031024099256316
0.010139183931162992	1.30297292168969	1.3475002999756256	1.5028833395463777
0.010174281557183184	1.3028033831935635	1.3472842227888961	1.502663531957193
0.01020950067654649	1.302633270842323	1.3470674179440965	1.5024429847581477
0.010244841709812194	1.3024625827419587	1.3468498830662978	1.5022216955421128
0.010280305078995381	1.3022913169925678	1.3466316157733793	1.5019996618947438
0.01031589120757197	1.3021194716883393	1.346412613676009	1.5017768813944643
0.010351600520483787	1.301947044917535	1.3461928743776292	1.5015533516124482
0.01038743344414362	1.30177403476248	1.3459723954744358	1.5013290701126054
0.010423390406440325	1.30160043929954	1.3457511745553625	1.5011040344515623
0.01045947183674393	1.3014262565991113	1.3455292092020636	1.500878242178646
0.010495678165910766	1.3012514847256025	1.3453064969888955	1.5006516908358696
0.010532009826288604	1.301076121737418	1.3450830354828998	1.5004243779579132
0.010568467251721822	1.3009001656869457	1.344858822243786	1.5001963010721067
0.010605050877556593	1.3007236146205368	1.3446338548239123	1.499967457698417
0.010641761140646069	1.300546466578494	1.3444081307682714	1.4997378453494266
0.010678598479355613	1.3003687195950535	1.3441816476144692	1.499507461530321
0.01071556333356802	1.3001903716983687	1.3439544028927102	1.4992763037388688
0.010752656144688778	1.3000114209104972	1.3437263941257787	1.4990443694654074
0.010789877355651336	1.2998318652473826	1.3434976188290206	1.4988116561928253
0.010827227410922399	1.2996517027188388	1.3432680745103287	1.4985781613965456
0.01086470675650722	1.2994709313285355	1.3430377586701205	1.4983438825445108
0.01090231583995494	1.299289549073981	1.342806668801326	1.4981088170971637
0.01094005511036394	1.2991075539465067	1.3425748023893658	1.497872962507433
0.01097792501838718	1.2989249439312522	1.3423421569121359	1.4976363162207158
0.011015926016237593	1.2987417170071476	1.3421087298399903	1.4973988756748613
0.011054058557693487	1.298557871146899	1.3418745186357213	1.4971606383001548
0.011092323098103964	1.2983734043169721	1.341639520754545	1.4969216015192999
0.011130720094394348	1.298188314477576	1.3414037336440812	1.4966817627474032
0.011169250005071654	1.2980025995826483	1.341167154744338	1.496441119391958
0.011207913290230055	1.2978162575798367	1.3409297814876924	1.4961996688528265
0.01124671041155638	1.2976292864104861	1.3406916112988743	1.4959574085222254
0.011285641832335618	1.2974416840096212	1.3404526415949478	1.495714335784707
0.011324708017456468	1.297253448305929	1.340212869785295	1.4954704480171452
0.01136390943341687	1.297064577221746	1.3399722932715965	1.4952257425887179
0.011403246548329594	1.2968750686730384	1.3397309094478174	1.494980216860891
0.011442719831927815	1.29668492056939	1.339488715700185	1.4947338681874012
0.01148232975557073	1.2964941308139828	1.3392457094071764	1.4944866939142418
0.011522076792249187	1.2963026973035825	1.339001887939497	1.4942386913796446
0.011561961416591326	1.296110617928523	1.3387572486600654	1.493989857914063
0.011601984104868259	1.2959178905726885	1.3385117889239948	1.493740190840159
0.011642145334999743	1.2957245131134991	1.3382655060785769	1.493489687472783
0.011682445586559898	1.2955304834218935	1.3380183974632625	1.4932383451189617
0.011722885340782927	1.2953357993623138	1.3377704604096459	1.4929861610778778
0.011763465080568868	1.295140458792689	1.3375216922414466	1.492733132640857
0.011804185290489357	1.2949444595644186	1.3372720902744917	1.4924792570913508
0.011845046456793412	1.2947477995223566	1.3370216518166993	1.4922245317049203
0.011886049067413244	1.2945504765047957	1.3367703741680608	1.49196895374922
0.011927193611970083	1.2943524883434507	1.3365182546206231	1.491712520483983
0.011968480581780024	1.2941538328634425	1.3362652904584729	1.4914552291610033
0.01200991046985989	1.2939545078832821	1.336011478957716	1.4911970770241214
0.012051483770933123	1.2937545112148536	1.335756817386464	1.4909380613092076
0.012093200981435695	1.2935538406634	1.3355013030048144	1.4906781792441455
0.01213506259952203	1.2933524940275039	1.3352449330648342	1.4904174280488172
0.012177069125070956	1.2931504690990745	1.334987704810542	1.4901558049350883
0.012219221059691669	1.2929477636633289	1.3347296154778923	1.4898933071067895
0.012261518906729732	1.292744375498778	1.3344706622947566	1.489629931759704
0.012303963171273077	1.292540302377208	1.3342108424809065	1.489365676081548
0.012346554360158041	1.2923355420636666	1.3339501532479978	1.489100537251959
0.012389292981975417	1.292130092316445	1.333688591799552	1.4888345124424782
0.01243217954707653	1.2919239508870615	1.3334261553309386	1.4885675988165346
0.012475214567579322	1.2917171155202474	1.333162841029361	1.4882997935294302
0.012518398557374478	1.2915095839539281	1.3328986460738357	1.4880310937283237
0.012561732032131557	1.2913013539192097	1.3326335676351768	1.4877614965522168
0.012605215509305155	1.2910924231403598	1.3323676028759803	1.4874909991319367
0.012648849508141071	1.290882789334793	1.3321007489506047	1.487219598590122
0.012692634549682526	1.2906724502130544	1.3318330030051553	1.486947292041207
0.012736571156776372	1.2904614034788038	1.331564362177467	1.4866740765914062
0.012780659854079333	1.2902496468287983	1.331294823597088	1.4863999493387
0.01282490116806428	1.2900371779528763	1.3310243843852616	1.486124907372817
0.012869295627026529	1.289823994533943	1.3307530416549094	1.485848947775223
0.012913843761090095	1.2896100942479514	1.3304807925106161	1.4855720676191022
0.012958546102214105	1.2893954747638885	1.330207634048611	1.4852942639693434
0.013003403184199082	1.2891801337437574	1.3299335633567517	1.4850155338825257
0.013048415542693346	1.288964068842562	1.329658577514507	1.484735874406903
0.013093583715199414	1.2887472777082905	1.3293826735929417	1.4844552825823891
0.013138908241080407	1.288529757981899	1.329105848654697	1.484173755440543
0.0131843896615665	1.2883115072972953	1.328828099753977	1.4838912900045529
0.01323002851976138	1.2880925232813232	1.328549423936529	1.483607883289224
0.013275825360648731	1.2878728035537452	1.3282698182396298	1.4833235323009624
0.013321780731098746	1.2876523457272278	1.3279892796920678	1.4830382340377593
0.013367895179874653	1.2874311474073235	1.327707805314125	1.482751985489179
0.013414169257639268	1.2872092061924565	1.327425392117563	1.4824647836363427
0.013460603516961574	1.2869865196739052	1.3271420371056053	1.4821766254519138
0.013507198512323317	1.2867630854357852	1.3268577372729211	1.481887507900086
0.013553954800125627	1.2865389010550365	1.3265724896056084	1.4815974279365651
0.013600872938695665	1.2863139641014039	1.3262862910811788	1.4813063825085584
0.013647953488293283	1.2860882721374216	1.3259991386685392	1.4810143685547585
0.013695197011117724	1.285861822718398	1.3257110293279784	1.4807213830053296
0.013742604071314326	1.2856346133923995	1.3254219600111483	1.4804274227818945
0.013790175234981265	1.2854066417002332	1.3251319276610483	1.480132484797519
0.013837911070176316	1.285177905175431	1.324840929212011	1.4798365659566985
0.013885812146923625	1.284948401344236	1.3245489615896835	1.479539663155345
0.013933879037220532	1.2847181277255826	1.3242560217110126	1.4792417732807723
0.013982112315044388	1.284487081831082	1.32396210648423	1.4789428932116846
0.014030512556359417	1.2842552611650075	1.323667212808833	1.4786430198181586
0.01407908033912359	1.2840226632242768	1.3233713375755725	1.4783421499616343
0.014127816243295526	1.2837892854984359	1.3230744776664347	1.4780402804948984
0.014176720850841422	1.283555125469644	1.322776629954626	1.4777374082620731
0.014225794745741998	1.2833201806126568	1.3224777913045567	1.4774335300986032
0.014275038513999468	1.283084448394811	1.3221779585718272	1.4771286428312391
0.014324452743644548	1.2828479262760075	1.3218771286032103	1.476822743278028
0.014374038024743468	1.2826106117086964	1.3215752982366356	1.4765158282482993
0.014423794949405017	1.2823725021378607	1.3212724643011746	1.476207894542651
0.014473724111787623	1.2821335950009998	1.3209686236170275	1.4758989389529367
0.014523826108106444	1.2818938877281143	1.3206637729955035	1.4755889582622541
0.01457410153664048	1.2816533777416899	1.3203579092390085	1.4752779492449322
0.014624550997739726	1.281412062456681	1.3200510291410286	1.474965908666517
0.014675175093832342	1.2811699392804958	1.3197431294861146	1.474652833283761
0.014725974429431837	1.28092700561298	1.3194342070498686	1.474338719844609
0.0147769496111443	1.2806832588464003	1.3191242585989271	1.4740235650881879
0.014828101247675632	1.28043869636543	1.318813280890946	1.4737073657447923
0.014879429949838822	1.2801933155471314	1.3185012706745871	1.4733901185358727
0.014930936330561239	1.2799471137609428	1.3181882246895025	1.4730718201740265
0.01498262100489195	1.2797000883686593	1.317874139666318	1.472752467362981
0.015034484590009067	1.2794522367244199	1.317559012326621	1.4724320567975857
0.015086527705227105	1.2792035561746908	1.3172428393829454	1.4721105851637986
0.015138750972004423	1.2789540440582488	1.3169256175387536	1.4717880491386743
0.015191155013950549	1.2787036977061685	1.316607343488428	1.471464445390355
0.015243740456833754	1.2784525144418026	1.3162880139172501	1.4711397705780551
0.015296507928588395	1.2782004915807708	1.3159676255013915	1.4708140213520542
0.015349458059322535	1.2779476264309397	1.3156461749078956	1.4704871943536817
0.01540259148132535	1.277693916292412	1.3153236587946653	1.47015928621531
0.01545590882907479	1.277439358457507	1.3150000738104484	1.4698302935603393
0.015509410739245073	1.277183950210747	1.3146754165948245	1.4695002130031896
0.015563097850714323	1.276927688828843	1.3143496837781885	1.4691690411492888
0.015616970804572196	1.276670571580676	1.3140228719817388	1.468836774595063
0.015671030244127533	1.2764125957272858	1.3136949778174634	1.4685034099279246
0.015725276814916037	1.2761537585218523	1.3133659978881245	1.468168943726263
0.015779711164707996	1.2758940572096809	1.3130359287872466	1.4678333725594337
0.015834333943515997	1.275633489028189	1.3127047670991019	1.467496692987749
0.015889145803602713	1.27537205120689	1.312372509398698	1.4671589015624664
0.015944147399488663	1.2751097409673764	1.3120391522517618	1.4668199948257805
0.015999339387960054	1.2748465555233073	1.3117046922147295	1.466479969310813
0.016054722428076613	1.274582492080391	1.3113691258347302	1.4661388215416005
0.01611029718117945	1.2743175478363717	1.3110324496495762	1.4657965480330886
0.016166064310898964	1.2740517199810137	1.3106946601877474	1.465453145291121
0.016222024483162772	1.2737850056960864	1.310355753968378	1.4651086098124295
0.016278178366203648	1.2735174021553495	1.3100157275012458	1.4647629380846252
0.01633452663056751	1.2732489065245383	1.3096745772867586	1.4644161265861917
0.01639106994912143	1.2729795159613484	1.30933229981594	1.4640681717864725
0.01644780899706166	1.2727092276154222	1.3089888915704195	1.4637190701456653
0.016504744451921707	1.2724380386283312	1.3086443490224178	1.4633688181148128
0.016561876993580405	1.272165946133565	1.3082986686347355	1.4630174121357928
0.016619207304270057	1.2718929472565144	1.307951846860741	1.462664848641313
0.016676736068584566	1.2716190391144575	1.3076038801443577	1.4623111240548987
0.016734463973487608	1.2713442188165438	1.3072547649200525	1.4619562347908899
0.016792391708320847	1.2710684834637824	1.3069044976128232	1.4616001772544283
0.01685051996481216	1.2707918301490257	1.3065530746381884	1.4612429478414544
0.01690884943708389	1.270514255956954	1.3062004924021737	1.4608845429386963
0.016967380821661153	1.270235757964064	1.3058467473013011	1.4605249589236649
0.017026114817480138	1.2699563332386519	1.3054918357225775	1.4601641921646453
0.01708505212589646	1.2696759788408012	1.3051357540434838	1.4598022390206897
0.017144193450693537	1.2693946918223669	1.3047784986319624	1.459439095841613
0.01720353949809099	1.2691124692269617	1.304420065846408	1.4590747589679829
0.017263090976753073	1.2688293080899435	1.3040604520356542	1.4587092247311146
0.01732284859779715	1.2685452054383983	1.3036996535389658	1.4583424894530654
0.01738281307480217	1.2682601582911297	1.3033376666860246	1.457974549446627
0.017442985123817197	1.2679741636586432	1.302974487796921	1.4576054010153228
0.017503365463369957	1.2676872185431314	1.302610113182143	1.4572350404533956
0.01756395481447542	1.267399319938463	1.3022445391425668	1.45686346404581
0.01762475390064441	1.2671104648301663	1.301877761969444	1.4564906680682412
0.01768576344789224	1.2668206501954178	1.3015097779443936	1.4561166487870707
0.017746984184747395	1.266529873003027	1.301140583339393	1.4557414024593853
0.017808416842260203	1.266238130213424	1.3007701744167652	1.4553649253329648
0.017870062154011598	1.2659454187786447	1.300398547429171	1.454987213646285
0.01793192085612188	1.2656517356423196	1.3000256986196008	1.4546082636285078
0.01799399368725944	1.2653570777396583	1.2996516242213612	1.4542280714994806
0.018056281388649703	1.2650614419974378	1.2992763204580704	1.453846633469728
0.01811878470408383	1.2647648253339887	1.2988997835436458	1.4534639457404526
0.018181504379927747	1.264467224659182	1.2985220096822967	1.4530800045035284
0.018244441165130923	1.2641686368744174	1.2981429950685144	1.4526948059414975
0.018307595811235446	1.2638690588726074	1.2977627358870647	1.4523083462275674
0.018370969072384856	1.2635684875381685	1.2973812283129793	1.4519206215256077
0.018434561705333287	1.263266919747005	1.2969984685115463	1.451531627990148
0.018498374469454404	1.2629643523664975	1.2966144526383028	1.451141361766374
0.018562408126750522	1.2626607822554918	1.2962291768390273	1.4507498189901251
0.01862666344186168	1.262356206264284	1.2958426372497316	1.4503569957878935
0.018691141182074787	1.262050621234609	1.295454829996652	1.4499628882768207
0.018755842117332784	1.2617440239996294	1.295065751196244	1.4495674925646966
0.018820767020243823	1.2614364113839207	1.294675396955173	1.4491708047499583
0.018885916666090508	1.2611277802034615	1.2942837633703077	1.448772820921687
0.018951291832839154	1.2608181272656198	1.2938908465287133	1.4483735371596085
0.01901689330114906	1.2605074493691428	1.2934966425076448	1.4479729495340923
0.01908272185438185	1.2601957433041415	1.2931011473745393	1.4475710541061493
0.01914877827861082	1.2598830058520845	1.2927043571870112	1.447167846927434
0.019215063362630316	1.2595692337857798	1.2923062679928445	1.4467633240402429
0.01928157789796517	1.259254423869369	1.2919068758299872	1.4463574814775133
0.01934832267888013	1.2589385728583116	1.2915061767265452	1.4459503152628261
0.019415298502389374	1.258621677499375	1.2911041667007763	1.4455418214104054
0.019482506168266002	1.258303734530625	1.2907008417610861	1.4451319959251174
0.019549946479051592	1.2579847406814109	1.2902961979060203	1.444720834802476
0.01961762024006579	1.2576646926723574	1.2898902311242608	1.4443083340286396
0.019685528259415924	1.2573435872153529	1.289482937394621	1.4438944895804138
0.01975367134800665	1.257021421013537	1.2890743126860407	1.443479297425256
0.019822050319549638	1.2566981907612915	1.2886643529575812	1.4430627535212734
0.019890665990573292	1.2563738931442299	1.2882530541584198	1.4426448538172287
0.01995951918043249	1.2560485248391844	1.2878404122278495	1.4422255942525417
0.02002861071131838	1.2557220825141984	1.2874264230952703	1.4418049707572906
0.020097941408268195	1.2553945628285141	1.2870110826801875	1.441382979252218
0.020167512099175094	1.255065962432563	1.2865943868922094	1.4409596156487317
0.02023732361479806	1.2547362779679554	1.2861763316310415	1.4405348758489112
0.02030737678877183	1.254405506067471	1.2857569127864852	1.440108755745509
0.020377672457616815	1.2540736433550488	1.2853361262384335	1.4396812512219572
0.02044821146074913	1.2537406864457763	1.2849139678568702	1.439252358152371
0.020518994640490586	1.2534066319458808	1.284490433501864	1.4388220724015532
0.020590022842078764	1.2530714764527209	1.2840655190235706	1.4383903898250006
0.02066129691367711	1.2527352165547745	1.283639220262227	1.4379573062689082
0.02073281770638505	1.2523978488316305	1.283211533048152	1.4375228175701777
0.020804586074248167	1.2520593698539826	1.2827824532017427	1.4370869195564184
0.020876602874268395	1.2517197761836145	1.2823519765334754	1.4366496080459603
0.020948868966414243	1.251379064373396	1.2819200988439028	1.4362108788478551
0.02102138521363107	1.2510372309672722	1.2814868159236534	1.4357707277618865
0.021094152481851435	1.250694272500254	1.2810521235534311	1.4353291505785764
0.02116717164000531	1.2503501854984125	1.2806160175040153	1.4348861430791935
0.021240443560030634	1.2500049664788675	1.2801784935362601	1.4344417010357606
0.021313969116883547	1.24965861194978	1.2797395474010935	1.4339958202110623
0.021387749188549	1.2493111184103456	1.2792991748395204	1.4335484963586551
0.021461784656051083	1.2489624823507863	1.2788573715826217	1.4330997252228759
0.021536076403463705	1.24861270025234	1.2784141333515526	1.4326495025388504
0.02161062531792099	1.2482617685872568	1.2779694558575498	1.4321978240325048
0.02168543228962803	1.2479096838187882	1.2775233348019266	1.431744685420574
0.021760498211871357	1.2475564424011818	1.2770757658760796	1.4312900824106125
0.021835823981029755	1.2472020407796731	1.276626744761486	1.4308340107010067
0.021911410496584863	1.2468464753904782	1.2761762671297099	1.4303764659809826
0.02198725866113195	1.2464897426607893	1.275724328642402	1.4299174439306208
0.022063369380390708	1.2461318390087637	1.2752709249513041	1.4294569402208661
0.02213974356321604	1.2457727608435207	1.274816051698252	1.4289949505135406
0.02221638212160893	1.2454125045651352	1.2743597045151767	1.428531470461356
0.02229328597072734	1.245051066564628	1.2739018790241106	1.4280664957079272
0.0223704560288971	1.2446884432239635	1.2734425708371897	1.4276000218877845
0.022447893217622934	1.2443246309160423	1.2729817755566595	1.427132044626387
0.022525598461599405	1.2439596260046957	1.272519488774877	1.4266625595401394
0.022603572688721995	1.2435934248446783	1.272055706074319	1.4261915622364028
0.022681816830098175	1.243226023781666	1.2715904230275816	1.425719048313512
0.022760331820058512	1.242857419152248	1.271123635197393	1.4252450133607908
0.022839118596167846	1.2424876072839224	1.2706553381366126	1.4247694529585648
0.02291817809923647	1.2421165844950923	1.2701855273882405	1.4242923626781818
0.02299751127333137	1.2417443470950602	1.269714198485423	1.4238137380820244
0.0230771190657875	1.2413708913840225	1.2692413469514592	1.4233335747235292
0.02315700242721909	1.2409962136530686	1.2687669682998075	1.422851868147204
0.023237162311531	1.2406203101841715	1.2682910580340936	1.4223686138886438
0.02331759967593012	1.2402431772501903	1.2678136116481178	1.4218838074745501
0.023398315480936772	1.2398648111148591	1.2673346246258625	1.4213974444227495
0.023479310690396216	1.2394852080327905	1.2668540924415015	1.4209095202422133
0.02356058627149014	1.2391043642494668	1.2663720105594078	1.4204200304330752
0.0236421431947482	1.2387222760012404	1.2658883744341618	1.4199289704866518
0.023723982434059637	1.238338939515328	1.2654031795105625	1.4194363358854647
0.023806104966684876	1.2379543510098108	1.264916421223636	1.4189421221032583
0.02388851177326722	1.2375685066936288	1.2644280949986444	1.4184463246050238
0.023971203837844544	1.2371814027665815	1.2639381962510985	1.417948938847018
0.024054182147861054	1.2367930354193228	1.2634467203867665	1.4174499602767876
0.024137447694179078	1.2364034008333615	1.2629536628016864	1.4169493843331924
0.02422100147109089	1.2360124951810578	1.2624590188821756	1.416447206446425
0.024304844476330602	1.2356203146256233	1.261962784004845	1.4159434220380378
0.024388977711086047	1.2352268553211179	1.2614649535366096	1.4154380265209656
0.02447340218001077	1.2348321134124505	1.2609655228347005	1.4149310152995482
0.024558118891235995	1.2344360850353775	1.2604644872466797	1.4144223837695595
0.02464312885638268	1.2340387663165013	1.2599618421104517	1.4139121273182305
0.024728433090573602	1.2336401533732708	1.2594575827542778	1.4134002413242734
0.024814032612445452	1.2332402423139814	1.2589517044967906	1.4128867211579133
0.024899928444161015	1.2328390292377749	1.2584442026470066	1.4123715621809094
0.02498612161142143	1.2324365102346393	1.2579350725043434	1.4118547597465858
0.02507261314347829	1.2320326813854097	1.2574243093586337	1.4113363091998588
0.02515940407314613	1.2316275387617683	1.256911908490141	1.4108162058772662
0.025246495436814568	1.2312210784262476	1.2563978651695746	1.4102944451069943
0.025333888274460852	1.230813296432229	1.255882174658109	1.4097710222089082
0.025421583629662108	1.2304041888239463	1.2553648322073971	1.4092459324945839
0.025509582549607997	1.2299937516364858	1.254845833059591	1.4087191712673364
0.025597886085113004	1.2295819808957902	1.254325172447356	1.408190733822251
0.025686495290629198	1.2291688726186587	1.2538028455938923	1.4076606154462172
0.02577541122425862	1.2287544228127527	1.2532788477129508	1.4071288114179592
0.025864634947766113	1.2283386274765933	1.2527531740088533	1.4065953170080685
0.02595416752659185	1.227921482599571	1.2522258196765133	1.4060601274790374
0.026044010029864128	1.2275029841619434	1.2516967799014516	1.4055232380852953
0.02613416353041212	1.2270831281348424	1.2511660498598225	1.4049846440732385
0.02622462910477869	1.2266619104802756	1.2506336247184286	1.4044443406812714
0.02631540783323324	1.2262393271511325	1.2500994996347474	1.4039023231398358
0.026406500799784613	1.2258153740911875	1.2495636697569492	1.4033585866714517
0.026497909092194044	1.2253900472351051	1.2490261302239196	1.402813126490753
0.026589633801988137	1.2249633425084445	1.2484868761652852	1.4022659378045237
0.026681676024471915	1.2245352558276663	1.2479459027014324	1.4017170158117371
0.02677403685874188	1.2241057831001356	1.247403204943534	1.4011663557035943
0.026866717407699157	1.2236749202241302	1.2468587779935723	1.4006139526635633
0.026959718778062646	1.2232426630888453	1.2463126169443643	1.40005980186742
0.02705304208038225	1.2228090075744011	1.2457647168795838	1.399503898483286
0.027146688429052133	1.2223739495518477	1.2452150728737914	1.3989462376716726
0.02724065894232403	1.2219374848831743	1.244663679992457	1.3983868145855212
0.027334954742320592	1.221499609421315	1.2441105332919882	1.3978256243702458
0.02742957695504879	1.2210603190101574	1.243555627819756	1.3972626621637758
0.02752452671041337	1.2206196094845505	1.2429989586141228	1.3966979230966012
0.027619805142230325	1.2201774766703117	1.242440520704472	1.3961314022918148
0.027715413388240455	1.2197339163842376	1.2418803091112331	1.3955630948651587
0.027811352590122938	1.2192889244341112	1.241318318845915	1.3949929959250698
0.027907623893508978	1.2188424966187117	1.2407545449111312	1.3944211005727258
0.028004228447995466	1.218394628727825	1.2401889823006342	1.3938474039020925
0.028101167407158723	1.2179453165422511	1.2396216259993431	1.3932719009999712
0.028198441928568272	1.2174945558338182	1.2390524709833761	1.3926945869460479
0.02829605317380066	1.21704234236539	1.2384815122200823	1.3921154568129417
0.028394002308453313	1.2165886718908776	1.2379087446680739	1.3915345056662536
0.028492290502158492	1.2161335401552513	1.237334163277259	1.3909517285646213
0.02859091892859722	1.2156769428945529	1.2367577629888744	1.3903671205597639
0.02868988876551332	1.2152188758359053	1.2361795387355217	1.38978067669654
0.02878920119472747	1.2147593346975276	1.2355994854411996	1.3891923920129963
0.02888885740215133	1.2142983151887459	1.2350175980213405	1.3886022615404228
0.02898885857780167	1.2138358130100066	1.2344338713828449	1.3880102803034073
0.029089205915814625	1.2133718238528923	1.2338483004241203	1.3874164433198897
0.029189900614459915	1.2129063434001306	1.2332608800351152	1.3868207456012154
0.029290943876155162	1.2124393673256144	1.2326716050973578	1.386223182152197
0.029392336907480315	1.2119708912944112	1.2320804704839954	1.3856237479711666
0.02949408091919189	1.2115009109627812	1.2314874710598316	1.385022438050036
0.02959617712623767	1.2110294219781914	1.2308926016813655	1.3844192473743544
0.029698626747770945	1.2105564199793317	1.2302958571968337	1.3838141709233698
0.029801431007165334	1.2100819005961305	1.2296972324462485	1.3832072036700866
0.029904591132029142	1.2096058594497732	1.2290967222614402	1.3825983405813282
0.030008108354220266	1.209128292152715	1.2284943214661002	1.3819875766177996
0.030111983909860657	1.2086491943087028	1.2278900248758213	1.3813749067341483
0.030216219039351327	1.20816856151279	1.227283827298142	1.380760325879029
0.030320814987386917	1.2076863893513563	1.2266757235325907	1.3801438289951677
0.030425773002970804	1.2072026734021244	1.226065708370729	1.3795254110194262
0.03053109433942977	1.2067174092341801	1.2254537765961993	1.37890506688287
0.030636780254429206	1.2062305924079935	1.2248399229847675	1.3782827915108316
0.030742832009987942	1.205742218475434	1.2242241423043712	1.3776585798229823
0.030849250872493416	1.2052522829797963	1.2236064293151672	1.3770324267333978
0.030956038112716768	1.2047607814558157	1.2229867787695776	1.376404327150628
0.03106319500582802	1.2042677094296943	1.2223651854123414	1.37577427597777
0.0311707228314113	1.2037730624191179	1.2217416439805604	1.3751422681125345
0.031278622873480114	1.2032768359332817	1.221116149203751	1.3745082984473205
0.0313868964204927	1.20277902547291	1.2204886958038952	1.37387236186929
0.031495544765367395	1.202279626530282	1.2198592784954911	1.373234453260437
0.03160456920549808	1.2017786345892516	1.2192278919856046	1.3725945674976672
0.03171397104276968	1.2012760451252746	1.2185945309739241	1.3719526994528704
0.03182375158357368	1.2007718536054308	1.2179591901528113	1.3713088439929972
0.031933912138823774	1.2002660554884494	1.2173218642073587	1.3706629959801386
0.032044454023971485	1.1997586462247352	1.2166825478154422	1.370015150271602
0.03215537855902187	1.199249621256393	1.2160412356477772	1.3693653017199912
0.0322666870685493	1.1987389760172538	1.2153979223679767	1.3687134451732872
0.03237838088171328	1.1982267059329033	1.2147526026326074	1.3680595754749292
0.03249046133227429	1.197712806420707	1.214105271091248	1.367403687463896
0.032602929758609754	1.1971972728898386	1.2134559223865478	1.3667457759747899
0.03271578750372998	1.196680100741309	1.2128045511542866	1.366085835837921
0.03282903591529423	1.1961612853679935	1.2121511520234358	1.3654238618793908
0.0329426763456268	1.1956408221546628	1.2114957196162188	1.3647598489211799
0.03305671015173317	1.1951187064780109	1.2108382485481728	1.3640937917812344
0.033171138695316196	1.194594933706687	1.2101787334282128	1.3634256852735536
0.03328596334279239	1.1940694992013248	1.2095171688586943	1.36275552420828
0.03340118546530824	1.1935423983145754	1.2088535494354784	1.3620833033917876
0.03351680643875655	1.1930136263911373	1.2081878697479964	1.3614090176267755
0.03363282764379289	1.19248317876779	1.2075201243793166	1.3607326617123576
0.0337492504658521	1.191951050773428	1.2068503079062107	1.3600542304441574
0.03386607629516482	1.1914172377290906	1.206178414899223	1.3593737186144015
0.033983306526774046	1.1908817349479999	1.2055044399227368	1.3586911210120154
0.034100942560551926	1.190344537735593	1.2048283775350461	1.3580064324227183
0.03421898580121625	1.1898056413895592	1.204150222288425	1.3573196476291232
0.0343374376583475	1.1892650411998726	1.2034699687291992	1.3566307614108328
0.03445629954640538	1.1887227324488314	1.2027876113978178	1.3559397685445402
0.034575572884746025	1.1881787104110928	1.2021031448289272	1.35524666380413
0.03469525909763864	1.1876329703537127	1.2014165635514442	1.3545514419607796
0.034815359614282795	1.1870855075361797	1.2007278620886317	1.3538540977830609
0.03493587586882521	1.186536317210459	1.200037034958174	1.3531546260370468
0.035056809300377176	1.1859853946210266	1.1993440766722525	1.3524530214864137
0.03517816135303143	1.1854327350049134	1.1986489817376256	1.35174927889255
0.0352999334758797	1.1848783335917423	1.1979517446557058	1.351043393014662
0.03542212712302975	1.184322185603771	1.1972523599226386	1.3503353586098832
0.03554474375362295	1.1837642862559334	1.1965508220293841	1.3496251704333828
0.03566778483185152	1.1832046307558817	1.1958471254617988	1.348912823238479
0.035791251826976206	1.1826432143040293	1.1951412647007156	1.348198311776748
0.035915146213343595	1.1820800320935947	1.1944332342220298	1.3474816307981408
0.036039469470404	1.1815150793106457	1.1937230284967821	1.3467627750510927
0.0361642230827288	1.1809483511341428	1.1930106419912434	1.3460417392826443
0.03628940854002852	1.1803798427359866	1.1922960691670021	1.3453185182385543
0.03641502733717027	1.1798095492810643	1.191579304481051	1.3445931066634214
0.036541080974195936	1.1792374659272937	1.1908603423858748	1.3438654993007972
0.03666757095633976	1.1786635878256733	1.1901391773295409	1.3431356908933147
0.03679449879404662	1.1780879101203288	1.1894158037557883	1.3424036761828035
0.03692186600298979	1.177510427948564	1.1886902161041193	1.3416694499104174
0.0370496741040893	1.1769311364409076	1.1879624088098923	1.3409330068167544
0.03717792462352989	1.176350030721166	1.1872323763044148	1.3401943416419855
0.03730661909277933	1.1757671059064718	1.1865001130150374	1.339453449125981
0.03743575904860672	1.1751823571073374	1.1857656133652508	1.3387103240084375
0.03756534603310078	1.1745957794277064	1.185028871774781	1.3379649610290072
0.037695381593688314	1.174007367965006	1.184289882659686	1.337217354927429
0.03782586728315267	1.1734171178102022	1.1835486404324576	1.3364675004436621
0.03795680465965228	1.172825024047853	1.182805139502119	1.3357153923180158
0.03808819528673928	1.1722310817561643	1.1820593742743255	1.3349610252912874
0.038220040733378174	1.1716352860070456	1.1813113391514676	1.3342043941048962
0.03835234257396454	1.1710376318661662	1.180561028532774	1.333445493501022
0.03848510238834389	1.1704381143930132	1.179808436814414	1.332684318222742
0.03861832176183049	1.1698367286409503	1.1790535583896065	1.3319208630141726
0.038752002285226295	1.1692334696572748	1.1782963876487231	1.3311551226206113
0.038886145554839956	1.168628332483279	1.1775369189793978	1.3303870917886764
0.03902075317250589	1.1680213121543095	1.1767751467666339	1.3296167652664541
0.039155826745603375	1.1674124036998303	1.176011065392916	1.3288441378036429
0.039291367887075795	1.1668016021434822	1.1752446692383207	1.3280692041516997
0.039427378215449845	1.1661889025031478	1.1744759526806277	1.3272919590639907
0.0395638593548549	1.1655742997910128	1.1737049100954344	1.3265123972959383
0.039700812935042386	1.1649577890136344	1.1729315358562706	1.3257305136051736
0.03983824059140525	1.164339365172002	1.1721558243347132	1.3249463027516901
0.03997614396499748	1.1637190232616055	1.171377769900506	1.324159759497996
0.040114524702553736	1.1630967582725025	1.1705973669216743	1.3233708786092697
0.04025338445650894	1.162472565189385	1.169814609764648	1.322579654853519
0.040392724885018126	1.1618464389916485	1.1690294927943803	1.3217860830017374
0.040532547651976066	1.161218374653461	1.1682420103744708	1.3209901578280656
0.04067285442703737	1.1605883671438337	1.167452156867287	1.320191874109951
0.04081364688563615	1.1599564114266914	1.1666599266340918	1.3193912266283139
0.04095492670900633	1.1593225024609448	1.165865314035167	1.3185882101677082
0.0410966955842014	1.158686635200564	1.1650683134299422	1.3177828195164907
0.041238955204114885	1.1580488045946502	1.1642689191771198	1.3169750494669856
0.041381707267500255	1.1574090055875133	1.1634671256348104	1.316164894815658
0.041524953478991496	1.1567672331187435	1.1626629271606586	1.3153523503632794
0.04166869554912318	1.156123482123291	1.1618563181119774	1.3145374109151018
0.041812935194351204	1.1554777475315423	1.1610472928458824	1.3137200712810349
0.04195767413707293	1.154830024269397	1.1602358457194257	1.3129003262758157
0.042102914105648134	1.1541803072583483	1.1594219710897335	1.3120781707191898
0.042248656834419265	1.153528591415563	1.1586056633141424	1.3112535994360874
0.04239490406373252	1.1528748716539607	1.1577869167503387	1.3104266072568045
0.04254165753995829	1.1522191428822994	1.1569657257565007	1.3095971890171854
0.04268891901551232	1.1515614000052525	1.156142084691437	1.3087653395588035
0.04283669024887633	1.1509016379234989	1.1553159879147339	1.3079310537291495
0.04298497300461934	1.1502398515338024	1.1544874297868968	1.3070943263818153
0.0431337690534184	1.1495760357291023	1.1536564046694973	1.3062551523766839
0.043283080172080074	1.1489101853985946	1.1528229069253197	1.3054135265801186
0.04343290814356133	1.1482422954278242	1.151986930918513	1.3045694438651552
0.04358325475699114	1.1475723606987709	1.151148471014736	1.3037228991116938
0.04373412180769153	1.1469003760899414	1.150307521581315	1.302873887206696
0.043885511097199355	1.1462263364764556	1.1494640769873907	1.3020224030443803
0.04403742443328752	1.1455502367301436	1.1486181316040787	1.3011684415264195
0.04418986362998673	1.1448720717196343	1.1477696798046213	1.300311997562142
0.044342830507607095	1.1441918363104515	1.1469187159645475	1.299453066068734
0.04449632689275988	1.143509525365106	1.1460652344618314	1.298591641971442
0.04465035461837934	1.142825133743195	1.1452092296770517	1.297727720203778
0.044804915523744535	1.1421386563014941	1.144350695993556	1.296861295707727
0.04496001145450139	1.1414500878940603	1.1434896277976223	1.2959923634339554
0.04511564426268467	1.140759423372327	1.142626019478625	1.2951209183420225
0.0452718158067401	1.1400666575852059	1.1417598654292025	1.2942469554005906
0.04542852795154658	1.1393717853791863	1.140891160045424	1.2933704695876416
0.045585782568438454	1.1386748015984398	1.1400198977269587	1.2924914558906901
0.04574358153522782	1.137975701084921	1.13914607287725	1.2916099093070053
0.04590192673622699	1.1372744786784734	1.1382696799036862	1.2907258248438243
0.04606082006227099	1.1365711292169343	1.137390713217774	1.2898391975185795
0.04622026341074011	1.1358656475362403	1.136509167235318	1.2889500223591175
0.0463802586855826	1.1351580284705372	1.1356250363765956	1.2880582944039263
0.04654080779733736	1.134448266852287	1.1347383150665364	1.2871640087023613
0.0467019126631568	1.1337363575123778	1.1338489977349049	1.2862671603148732
0.04686357520682969	1.1330222952802362	1.1329570788164824	1.2853677443132399
0.04702579735880418	1.132306074983938	1.1320625527512496	1.284465755780798
0.04718858105621082	1.1315876914503225	1.1311654139845748	1.2835611898126766
0.04735192824288568	1.1308671395051069	1.1302656569674001	1.2826540415160352
0.047515840869393595	1.130144413973002	1.12936327615643	1.2817443060102995
0.047680320893051416	1.129419509677829	1.128458266014325	1.280831978427403
0.04784537027795151	1.1286924214426364	1.1275506210098907	1.2799170539120264
0.048010990994984924	1.1279631440898226	1.1266403356182746	1.2789995276218462
0.048177185021865326	1.127231672441253	1.1257274043211607	1.2780793947277744
0.048343954343152196	1.1264980013183838	1.1248118216069687	1.2771566504142096
0.04851130095027493	1.1257621255423829	1.1238935819710505	1.2762312898792874
0.04867922684155622	1.1250240399342577	1.122972679915896	1.2753033083351282
0.04884773402223633	1.124283739314976	1.1220491099513312	1.274372701008094
0.049016824504496605	1.1235412185055964	1.121122866594726	1.2734394631390424
0.04918650030748395	1.1227964723273938	1.1201939443711992	1.2725035899835844
0.0493567634573345	1.1220494956019906	1.1192623378138282	1.2715650768123428
0.04952761598719823	1.1213002831514862	1.1183280414638572	1.2706239189112154
0.049699059937262834	1.120548829798588	1.11739104987091	1.2696801115816363
0.04987109735477848	1.1197951303667453	1.116451357593204	1.2687336501408428
0.05004373029408187	1.1190391796802845	1.1155089591977654	1.2677845299221426
0.05021696081662116	1.1182809725645437	1.114563849260645	1.2668327462751816
0.05039079099098017	1.117520503846009	1.1136160223671399	1.265878294566218
0.05056522289290351	1.1167577683524543	1.1126654731120125	1.2649211701783938
0.05074025860532095	1.1159927609130813	1.111712196099714	1.2639613685120101
0.05091590021837268	1.1152254763586584	1.1107561859446098	1.2629988849848055
0.05109214982943389	1.1144559095216646	1.1097974372712045	1.2620337150322372
0.05126900954314023	1.1136840552364338	1.1088359447143712	1.2610658541077586
0.05144648147141248	1.112909908339297	1.1078717029195828	1.260095297683108
0.05162456773348225	1.1121334636687328	1.106904706543142	1.2591220412485886
0.05180327045591681	1.1113547160655122	1.1059349502524178	1.258146080313364
0.05198259177264492	1.1105736603728493	1.1049624287260797	1.2571674104057395
0.052162533824981996	1.1097902914365503	1.1039871366543375	1.2561860270734615
0.05234309876165584	1.1090046041051684	1.1030090687391798	1.2552019258840077
0.05252428873883222	1.108216593230155	1.1020282196946165	1.2542151024248847
0.05270610592014069	1.1074262536660149	1.101044584246923	1.2532255523039246
0.05288855247670035	1.1066335802704637	1.1000581571348853	1.2522332711495907
0.053071630587145834	1.1058385679045841	1.099068933110049	1.251238254611272
0.05325534243765329	1.1050412114329866	1.0980769069369671	1.250240498359596
0.053439690221966506	1.1042415057239694	1.0970820733934548	1.249239998086731
0.05362467614142308	1.103439445649681	1.0960844272708403	1.2482367495066948
0.053810302404980734	1.1026350260862834	1.0950839633742233	1.2472307483556704
0.05399657122924368	1.1018282419141177	1.0940806765227309	1.2462219903923135
0.05418348483848908	1.1010190880178705	1.0930745615497786	1.2452104713980727
0.05437104546469363	1.1002075592867422	1.092065613303332	1.2441961871775054
0.05455925534756019	1.0993936506146167	1.0910538266461707	1.2431791335585967
0.054748116734544536	1.0985773569002324	1.0900391964561547	1.242159306393083
0.0549376318808822	1.0977586730473559	1.089021717626492	1.2411367015567756
0.05512780304961541	1.0969375939649546	1.0880013850660104	1.2401113149498875
0.05531863251162008	1.0961141145673736	1.0869781936994276	1.239083142497361
0.055510122545632964	1.095288229774514	1.0859521384676276	1.2380521801492
0.055702275438278846	1.0944599345120098	1.0849232143279366	1.2370184238808013
0.055895093484097866	1.0936292237114102	1.0838914162544007	1.2359818696932914
0.056088578985572894	1.0927960923103603	1.0828567392380677	1.2349425136138616
0.05628273425315702	1.0919605352527868	1.081819178287272	1.2339003516961111
0.05647756160530116	1.0911225474890813	1.0807787284279153	1.2328553800203856
0.05667306336848183	1.090282123976288	1.0797353847037572	1.2318075946941227
0.05686924187722866	1.0894392596782938	1.0786891421767042	1.230756991852198
0.05706609947415265	1.0885939495660155	1.0776399959271006	1.2297035676572732
0.05726363850997374	1.0877461886175948	1.0765879410540218	1.228647318300148
0.057461861343549296	1.0868959718185884	1.0755329726755716	1.2275882400001108
0.057660770341901826	1.086043294162167	1.0744750859291807	1.2265263290052957
0.05786036788024774	1.0851881506493095	1.0734142759719039	1.2254615815930396
0.0580606563420252	1.0843305362890028	1.0723505379807272	1.2243939940702409
0.058261638118923084	1.0834704460984395	1.0712838671528693	1.2233235627737225
0.058463315610909054	1.0826078751032244	1.0702142587060897	1.2222502840705936
0.05866569122625871	1.0817428183375735	1.0691417078789984	1.22117415435862
0.05886876738158385	1.080875270844522	1.068066209931367	1.2200951700665887
0.05907254650186181	1.0800052276761298	1.0669877601444424	1.2190133276546804
0.05927703102046396	1.0791326838936923	1.0659063538212632	1.2179286236148426
0.059482223379185205	1.0782576345679484	1.0648219862869777	1.216841054471164
0.059688126028272705	1.0773800747792943	1.063734652889165	1.2157506167802536
0.05989474142645559	1.0764999996179967	1.0626443489981572	1.2146573071316187
0.06010207204097383	1.0756174041844098	1.0615510700073654	1.2135611221480467
0.06031012034760822	1.07473228358919	1.0604548113336059	1.212462058485991
0.060518888830709404	1.07384463295352	1.0593555684174314	1.2113601128359577
0.06072837998322808	1.0729544474093247	1.0582533367234623	1.210255281922891
0.06093859630674423	1.0720617220994968	1.0571481117407224	1.2091475625065669
0.06114954031149754	1.071166452178122	1.056039888982973	1.2080369513819862
0.06136121451641682	1.0702686328107036	1.0549286639890545	1.20692344537977
0.06157362144915061	1.069368259174392	1.0538144323232266	1.2058070413665543
0.061786763646096955	1.0684653264582147	1.052697189575513	1.204687736245394
0.062000643652433914	1.0675598298633082	1.051576931362046	1.2035655269561638
0.06221526402214987	1.0666517646031521	1.0504536533254174	1.20244041047596
0.06243062731807407	1.065741125903804	1.049327351135026	1.20131238381951
0.06264673611190719	1.0648279090041384	1.0481980204874346	1.2001814440395795
0.06286359298425206	1.0639121091560841	1.0470656571067223	1.1990475882273837
0.0630812005246445	1.0629937216248682	1.0459302567448452	1.1979108135130008
0.0632995613315842	1.0620727416892561	1.044791815181995	1.196771117065787
0.06351867801256576	1.0611491646418	1.0436503282269625	1.1956284960947947
0.06373855318410991	1.060222985789083	1.042505791717502	1.1944829478491903
0.06395918947179459	1.0592942004519696	1.0413582015207004	1.1933344696186783
0.06418058951028646	1.0583628039658564	1.0402075535333464	1.192183058733925
0.06440275594337228	1.0574287916809242	1.0390538436823016	1.1910287125669845
0.06462569142399048	1.0564921589623928	1.037897067924878	1.1898714285317256
0.0648493986142629	1.0555529011907785	1.0367372222492135	1.1887112040842656
0.06507388018552646	1.0546110137621514	1.0355743026746518	1.1875480367234008
0.0652991388183652	1.0536664920883976	1.0344083052521245	1.186381923991042
0.06552517720264223	1.0527193315974792	1.0332392260645364	1.1852128634726513
0.06575199803753178	1.0517695277337018	1.0320670612271516	1.184040852797683
0.06597960403155156	1.050817075957978	1.0308918068879835	1.182865889640022
0.066207997902595	1.0498619717480986	1.0297134592281867	1.18168797171843
0.06643718237796375	1.0489042105990007	1.0285320144624512	1.1805070967969904
0.06666716019440028	1.0479437880230416	1.0273474688393989	1.1793232626855539
0.0668979340981204	1.0469806995502724	1.0261598186419834	1.178136467240192
0.06712950684484642	1.046014940728715	1.0249690601878911	1.1769467083636453
0.06736188119983949	1.045046507124641	1.0237751898299476	1.175753984005781
0.06759505993793323	1.0440753943228511	1.0225782039565197	1.1745582921640438
0.06782904584356632	1.0431015979269584	1.0213780989919305	1.1733596308839214
0.0680638417108163	1.0421251135596723	1.0201748713968657	1.172157998259396
0.0682994503434323	1.0411459368630869	1.0189685176687906	1.1709533924334135
0.06853587455486919	1.0401640634989664	1.0177590343423664	1.1697458115983443
0.06877311716832056	1.0391794891490407	1.016546417989869	1.1685352539964498
0.06901118101675299	1.0381922095152927	1.0153306652216085	1.1673217179203508
0.06925006894293934	1.0372022203202584	1.0141117726863578	1.1661052017134976
0.06948978379949321	1.0362095173073196	1.0128897370717733	1.1648857037706422
0.06973032844890253	1.0352140962410057	1.0116645551048293	1.1636632225383121
0.06997170576356423	1.0342159529072945	1.0104362235522453	1.1624377565152864
0.07021391862581798	1.033215083113914	1.0092047392209218	1.1612093042530733
0.07045696992798119	1.0322114826906494	1.0079700989583764	1.1599778643563912
0.07070086257238302	1.0312051474896506	1.0067322996531831	1.1587434354836479
0.07094559947139953	1.0301960733857396	1.0054913382354116	1.157506016347427
0.07119118354748795	1.029184256276726	1.0042472116770749	1.156265605714971
0.0714376177332221	1.0281696920837167	1.0029999169925707	1.1550222024086692
0.07168490497132689	1.0271523767514348	1.0017494512391347	1.1537758053065488
0.07193304821471397	1.026132306248537	1.0004958115172884	1.1525264133427606
0.07218205042651649	1.0251094765679336	0.999238994971295	1.1512740255080778
0.07243191458012495	1.024083883727111	0.9979789987896144	1.1500186408503863
0.07268264365922236	1.0230555237684558	0.9967158202053614	1.1487602584751817
0.07293424065782002	1.0220243927595825	0.9954494564967694	1.1474988775460684
0.07318670858029327	1.020990486793662	0.9941799049876492	1.1462344972852563
0.07344005044141733	1.0199538019897527	0.9929071630478603	1.1449671169740663
0.0736942692664033	1.0189143344931322	0.9916312280937752	1.1436967359534282
0.07394936809093433	1.017872080475636	0.9903520975887519	1.1424233536243888
0.07420534996120182	1.0168270361359917	0.9890697690436074	1.1411469694486178
0.07446221793394181	1.0157791977001607	0.987784240017093	1.1398675829489129
0.0747199750764715	1.0147285614216792	0.9864955081163727	1.138585193709711
0.07497862446672586	1.0136751235820032	0.9852035709975029	1.1372998013775997
0.07523816919329437	1.0126188804908542	0.983908426365917	1.1360114056618271
0.07549861235545795	1.0115598284865672	0.9826100719769089	1.1347200063348186
0.0757599570632259	1.0104979639364426	0.9813085056361228	1.133425603232689
0.0760222064373731	1.0094332832370978	0.9800037252000414	1.1321281962557623
0.07628536360947727	1.0083657828148236	0.9786957285764805	1.1308277853690862
0.07654943172195629	1.0072954591259402	0.9773845137250812	1.1295243706029556
0.07681441392810583	1.0062223086571576	0.9760700786578111	1.1282179520534303
0.07708031339213692	1.0051463279259367	0.9747524214394597	1.1269085298828578
0.07734713328921379	1.0040675134808539	0.9734315401881444	1.1255961043203984
0.07761487680549177	1.002985861901966	0.9721074330758114	1.124280675662547
0.07788354713815532	1.0019013698011803	0.9707800983287456	1.1229622442736613
0.07815314749545621	1.000814033822623	0.9694495342280771	1.1216408105864877
0.07842368109675185	0.9997238506430133	0.9681157391102937	1.1203163751026912
0.07869515117254373	0.9986308169720387	0.9667787113677553	1.1189889383933813
0.07896756096451597	0.9975349295527307	0.9654384494492079	1.117658501099647
0.07924091372557404	0.9964361851618458	0.9640949518603039	1.1163250639330842
0.07951521271988372	0.9953345806102452	0.9627482171641206	1.1149886276763308
0.07979046122290974	0.9942301127432807	0.9613982439816854	1.1136491931836008
0.08006666252145543	0.9931227784411784	0.9600450309924982	1.1123067613812148
0.08034381991370132	0.9920125746194297	0.9586885769350613	1.1109613332681416
0.08062193670924521	0.9908994982291784	0.9573288806074054	1.109612909916528
0.08090101622914102	0.9897835462576173	0.9559659408676254	1.1082614924722414
0.08118106180593909	0.9886647157283783	0.9545997566344104	1.1069070821554041
0.08146207678372536	0.9875430037019342	0.9532303268875826	1.1055496802609346
0.08174406451816187	0.9864184072759934	0.9518576506686338	1.1041892881590851
0.0820270283765263	0.9852909235859063	0.9504817270812665	1.1028259072959834
0.08231097173775273	0.984160549805064	0.9491025552919345	1.1014595391941708
0.08259589799247138	0.9830272831453077	0.947720134530392	1.1000901854531486
0.08288181054304977	0.9818911208573342	0.9463344640902329	1.098717847749914
0.08316871280363261	0.9807520602311093	0.9449455433294477	1.0973425278395077
0.08345660820018336	0.9796100985962758	0.9435533716709671	1.0959642275555532
0.08374550017052435	0.9784652333225721	0.9421579486032202	1.0945829488108036
0.08403539216437855	0.9773174618202469	0.9407592736806847	1.0931986935976816
0.08432628764341016	0.9761667815404786	0.939357346524448	1.0918114639888277
0.08461819008126646	0.9750131899757959	0.9379521668227617	1.09042126213764
0.0849111029636188	0.9738566846605021	0.9365437343316064	1.0890280902788236
0.08520502978820474	0.9726972631710994	0.9351320488752497	1.0876319507289316
0.08549997406486926	0.9715349231267174	0.9337171103468156	1.0862328458869133
0.08579593931560721	0.9703696621895417	0.9322989187088466	1.0848307782346565
0.08609292907460499	0.9692014780652466	0.930877473993875	1.0834257503375342
0.0863909468882829	0.9680303685034289	0.9294527763049908	1.0820177648449498
0.08668999631533748	0.9668563312980443	0.9280248258164148	1.080606824490882
0.08699008092678397	0.9656793642878445	0.9265936227740721	1.0791929320944287
0.087291204305999	0.9644994653568185	0.9251591674961671	1.077776090560354
0.08759337004876334	0.9633166324346352	0.9237214603737607	1.076356302879631
0.08789658176330487	0.9621308634970862	0.9222805018713494	1.0749335721299864
0.08820084307034162	0.960942156566535	0.9208362925274449	1.0735079014764455
0.08850615760312508	0.959750509712364	0.9193888329551585	1.072079294171875
0.08881252900748349	0.9585559210514247	0.9179381238427815	1.0706477535575267
0.08911996094186547	0.9573583887484922	0.9164841659543734	1.0692132830635797
0.08942845707738364	0.9561579110167187	0.9150269601303478	1.0677758862096827
0.0897380210978585	0.954954486118091	0.9135665072880599	1.0663355666054959
0.09004865669986237	0.9537481123638887	0.9121028084223979	1.0648923279512315
0.09036036759276359	0.9525387881151464	0.9106358646063739	1.0634461740381944
0.09067315749877075	0.9513265117831153	0.9091656769917159	1.0619971087493205
0.09098703015297724	0.950111281829728	0.9076922468094628	1.060545136059717
0.09130198930340572	0.9488930967680672	0.9062155753705604	1.059090260037197
0.09161803871105295	0.9476719551628318	0.904735664066457	1.0576324848428196
0.09193518214993475	0.9464478556308098	0.903252514369702	1.0561718147314227
0.09225342340713094	0.9452207968413504	0.9017661278345468	1.0547082540521597
0.09257276628283065	0.9439907775168384	0.9002765060975426	1.0532418072490302
0.0928932145903777	0.9427577964331699	0.8987836508781454	1.0517724788614142
0.0932147721563161	0.9415218524202336	0.8972875639793159	1.0503002735246023
0.09353744282043577	0.940282944362387	0.8957882472881262	1.0488251959703232
0.09386123043581832	0.9390410711989422	0.8942857027763637	1.0473472510272752
0.09418613886888332	0.9377962319246472	0.8927799325011363	1.0458664436216485
0.09451217199943392	0.9365484255901739	0.8912709386054823	1.0443827787776536
0.09483933372070395	0.9352976513026034	0.8897587233189748	1.0428962616180415
0.09516762793940357	0.9340439082259185	0.8882432889583349	1.041406897364627
0.09549705857576676	0.9327871955814913	0.8867246379280367	1.039914691338807
0.09582762956359732	0.9315275126485791	0.8852027727209224	1.0384196489620794
0.09615934485031659	0.9302648587648168	0.8836776959188114	1.0369217757565574
0.0964922083970099	0.9289992333267155	0.8821494101931127	1.0354210773454853
0.09682622417847453	0.9277306357901584	0.8806179183054365	1.033917559453747
0.09716139618326655	0.9264590656709026	0.8790832231082115	1.0324112279083795
0.09749772841374907	0.9251845225450779	0.8775453275452939	1.0309020886390754
0.09783522488613933	0.9239070060496933	0.8760042346525864	1.0293901476786929
0.09817388963055745	0.9226265158831379	0.8744599475586485	1.0278754111637525
0.09851372669107374	0.9213430518056904	0.8729124694853175	1.0263578853349433
0.09885474012575779	0.9200566136400239	0.8713618037483184	1.0248375765376139
0.09919693400672615	0.9187672012717185	0.8698079537578862	1.0233144912222722
0.0995403124201917	0.917474814649768	0.8682509230193756	1.0217886359450745
0.09988487946651176	0.9161794537870968	0.8666907151338845	1.020260017368317
0.10023063926023762	0.9148811187610699	0.8651273337988643	1.0187286422609185
0.10057759593016334	0.91357980971401	0.8635607828087422	1.0171945174989072
0.10092575361937511	0.9122755268537137	0.8619910660555343	1.0156576500658998
0.10127511648530081	0.9109682704539697	0.8604181875294654	1.0141180470535776
0.10162568869975958	0.9096580408550771	0.8588421513195837	1.0125757156621609
0.10197747444901163	0.908344838464368	0.8572629616143789	1.0110306632008812
0.10233047793380833	0.9070286637567277	0.8556806227023976	1.0094828970884449
0.10268470336944222	0.9057095172751187	0.8540951389728615	1.0079324248534998
0.10304015498579747	0.9043873996311048	0.8525065149162819	1.006379254135094
0.10339683702740034	0.9030623115053773	0.8509147551250756	1.0048233926831323
0.10375475375346985	0.9017342536482816	0.8493198642941809	1.0032648483588285
0.10411390943796868	0.900403226880345	0.8477218472216712	1.0017036291351546
0.10447430836965418	0.8990692320928056	0.8461207088093706	1.0001397430972856
0.1048359548521296	0.897732270248144	0.8445164540634672	0.9985731984430404
0.10519885320389545	0.8963923423806115	0.8429090880951249	0.9970040034833164
0.10556300775840109	0.8950494495967659	0.8412986161210969	0.9954321666425258
0.10592842286409648	0.8937035930760016	0.8396850434643364	0.99385769645902
0.10629510288448413	0.8923547740710864	0.8380683755546071	0.992280601585515
0.10666305219817111	0.8910029939086938	0.8364486179290933	0.9907008907895106
0.10703227519892144	0.8896482539899412	0.8348257762330079	0.9891185729537044
0.10740277629570855	0.8882905557909255	0.8331998562201993	0.9875336570764015
0.10777455991276784	0.886929900863261	0.8315708637537593	0.9859461522719207
0.10814763048964958	0.8855662908346169	0.8299388048066257	0.9843560677709937
0.10852199248127195	0.8841997274092575	0.8283036854621887	0.9827634129211609
0.10889765035797415	0.8828302123685813	0.8266655119148903	0.9811681971871604
0.10927460860556987	0.8814577475716607	0.8250242904708276	0.9795704301513156
0.10965287172540078	0.8800823349557834	0.8233800275483506	0.9779701215139113
0.11003244423439035	0.878703976536994	0.8217327296786608	0.9763672810935714
0.11041333066509773	0.877322674410635	0.8200824035064057	0.9747619188276249
0.11079553556577192	0.8759384307518907	0.8184290557902744	0.9731540447724716
0.11117906350040603	0.8745512478163282	0.816772693403589	0.9715436691039382
0.11156391904879186	0.8731611279404422	0.8151133233348965	0.9699308021176303
0.11195010680657448	0.8717680735421964	0.813450952688554	0.9683154542292792
0.11233763138530722	0.8703720871215694	0.8117855886853186	0.9666976359750808
0.11272649741250666	0.868973171261098	0.8101172386629288	0.9650773580120304
0.11311670953170791	0.86757132862642	0.8084459100766872	0.9634546311182496
0.11350827240252005	0.8661665619668202	0.8067716105000405	0.9618294661933087
0.11390119070068183	0.864758874115774	0.8050943476251544	0.960201874258541
0.1142954691181174	0.8633482679914916	0.8034141292634912	0.9585718664573509
0.11469111236299244	0.8619347465974632	0.8017309633463778	0.9569394540555185
0.1150881251597703	0.8605183130230016	0.8000448579255786	0.9553046484414911
0.11548651224926841	0.859098970443789	0.7983558211738585	0.9536674611266752
0.11588627838871512	0.8576767221224177	0.7966638613855482	0.952027903745715
0.11628742835180614	0.8562515714089375	0.7949689869771038	0.9503859880567697
0.11668996692876175	0.8548235217413958	0.7932712064876646	0.9487417259417795
0.11709389892638403	0.8533925766463828	0.7915705285796067	0.9470951294067261
0.11749922916811414	0.8519587397395739	0.7898669620390942	0.945446210581886
0.11790596249409005	0.8505220147262715	0.7881605157766269	0.9437949817220762
0.1183141037612042	0.8490824054019466	0.786451198827583	0.9421414552068907
0.11872365784316163	0.8476399156527816	0.7847390203527613	0.9404856435409334
0.11913462963053807	0.8461945494562086	0.7830239896389173	0.9388275593540389
0.1195470240308384	0.844746310881451	0.7813061160992959	0.9371672154014877
0.11996084596855525	0.8432952040900616	0.779585409274161	0.9355046245642135
0.12037610038522775	0.841841233336462	0.7778618788313207	0.9338397998490019
0.1207927922395006	0.8403844029684788	0.7761355345666483	0.9321727543886804
0.12121092650718328	0.8389247174278806	0.7744063864045997	0.9305035014423028
0.12163050818130941	0.8374621812509147	0.7726744443987253	0.9288320543953201
0.12205154227219643	0.835996799068839	0.77093971873218	0.9271584267597488
0.12247403380750542	0.834528575608458	0.7692022197182253	0.9254826321743274
0.12289798783230109	0.8330575156926532	0.7674619578007299	0.9238046844046636
0.1233234094091121	0.8315836242409148	0.7657189435546632	0.9221245973433758
0.12375030361799146	0.8301069062698707	0.7639731876865866	0.9204423850102214
0.12417867555657719	0.8286273668938146	0.7622247010351377	0.9187580615522208
0.1246085303401532	0.8271450113252331	0.76047349457151	0.9170716412437685
0.12503987310171044	0.8256598448753311	0.7587195793999277	0.9153831384867381
0.12547270899200805	0.8241718729545543	0.7569629667581167	0.9136925678105741
0.125907043179635	0.8226811010731114	0.7552036680177668	0.9119999438723796
0.12634288085107173	0.8211875348414951	0.7534416946849919	0.9103052814569891
0.1267802272107522	0.8196911799709986	0.7516770584007829	0.9086085954770355
0.12721908748112581	0.8181920422742335	0.7499097709414551	0.9069099009730063
0.12765946690271998	0.8166901276656436	0.74813984421909	0.9052092131132884
0.1281013707342027	0.815185442162017	0.746367290281972	0.903506547194206
0.12854480425244516	0.8136779918829967	0.7445921213150166	0.9018019186400457
0.12898977275258497	0.8121677830515881	0.7428143496401959	0.9000953430030745
0.12943628154808923	0.810654821994665	0.7410339877169548	0.8983868359635432
0.1298843359708181	0.809139115143473	0.7392510481426224	0.8966764133296841
0.13033394137108842	0.8076206690341304	0.7374655436528176	0.8949640910376967
0.13078510311773753	0.8060994903081259	0.735677487121845	0.8932498851517204
0.1312378265981875	0.8045755857128156	0.7338868915630882	0.8915338118638014
0.13169211721850943	0.803048962101915	0.7320937701293931	0.8898158874938444
0.1321479804034879	0.8015196264359897	0.7302981361134464	0.8880961284895568
0.13260542159668592	0.7999875857829428	0.728500002948144	0.8863745514263802
0.13306444626050978	0.7984528473185	0.7266993842069568	0.884651173007411
0.1335250598762744	0.79691541832669	0.7248962936042836	0.8829260100633124
0.13398726794426863	0.7953753062003236	0.7230907449958025	0.8811990795522103
0.13445107598382117	0.7938325184414691	0.721282752378809	0.879470398559584
0.1349164895333662	0.7922870626619233	0.7194723298925509	0.8777399842981409
0.13538351415050975	0.7907389465836815	0.7176594918185529	0.876007854107682
0.13585215541209586	0.7891881780394014	0.715844252580934	0.8742740254549561
0.13632241891427332	0.787634764972865	0.7140266267467161	0.8725385159335006
0.13679431027256259	0.7860787154394364	0.7122066290261263	0.8708013432634726
0.1372678351219225	0.7845200376065167	0.7103842742728886	0.8690625252914679
0.13774299911681792	0.7829587397539933	0.7085595774845088	0.867322079990327
0.138219807931287	0.7813948302746874	0.70673255380255	0.8655800254589313
0.1386982672590091	0.7798283176747963	0.704903218512899	0.863836379921985
0.13917838281337275	0.7782592105743305	0.7030715870460258	0.862091161729786
0.13966016032754383	0.7766875177075491	0.7012376749772309	0.8603443893579857
0.140143605554534	0.7751132479233908	0.699401498026887	0.8585960814073359
0.1406287242672695	0.7735364101858964	0.69756307206067	0.85684625660342
0.14111552225866006	0.7719570135746325	0.6957224130897791	0.8550949337963806
0.14160400534166795	0.7703750672851071	0.6938795372711499	0.8533421319606245
0.14209417934937757	0.768790580629181	0.6920344609076572	0.851587870194522
0.142586050135065	0.7672035630354755	0.690187200448307	0.8498321677200905
0.14307962357226794	0.7656140240497737	0.6883377724884194	0.8480750438826681
0.1435749055548558	0.7640219733354192	0.6864861937698027	0.8463165181505719
0.1440719019971001	0.7624274206737068	0.684632481180915	0.8445566101147441
0.14457061883374517	0.7608303759642694	0.682776651757017	0.8427953394883868
0.14507106202007886	0.7592308492254618	0.6809187226803146	0.8410327261065842
0.1455732375320038	0.7576288505947342	0.679058711280091	0.8392687899259078
0.14607715136610866	0.756024390329005	0.6771966350328266	0.837503551024014
0.14658280953973987	0.7544174788050257	0.67533251156231	0.8357370295992248
0.1470902180910733	0.75280812651974	0.6734663586397387	0.8339692459700978
0.1475993830791866	0.7511963440906383	0.6715981941838043	0.8322002205749819
0.1481103105841313	0.7495821422561051	0.6697280362607742	0.8304299739715605
0.14862300670700557	0.7479655318757613	0.6678559030845538	0.8286585268363799
0.14913747757002704	0.7463465239308004	0.6659818130167436	0.8268858999643669
0.14965372931660595	0.7447251295243168	0.6641057845666809	0.8251121142683318
0.15017176811141839	0.7431013598816311	0.6622278363914728	0.8233371907784572
0.15069160014048003	0.7414752263506061	0.6603479872960142	0.8215611506417757
0.15121323161121994	0.7398467404019563	0.6584662562329971	0.8197840151216317
0.1517366687525547	0.7382159136295541	0.6565826623029061	0.818005805597132
0.15226191781496282	0.7365827577507239	0.6546972247540016	0.8162265435625808
0.15278898507055938	0.7349472846065352	0.6528099629822909	0.8144462506269035
0.15331787681317088	0.7333095061620839	0.6509208965314884	0.8126649485130552
0.15384859935841042	0.7316694345067694	0.649030045092962	0.8108826590574157
0.1543811590437531	0.7300270818545636	0.6471374285056654	0.8090994042091737
0.15491556222861178	0.7283824605442722	0.6452430667560604	0.807315206029692
0.1554518152944129	0.72673558303979	0.6433469799780253	0.8055300866918647
0.15598992464467276	0.7250864619303468	0.6414491884527496	0.8037440684794583
0.15652989670507395	0.7234351099307477	0.6395497126086155	0.8019571737864385
0.1570717379235421	0.7217815398816033	0.6376485730210681	0.8001694251162843
0.15761545477032288	0.7201257647495555	0.63574579041247	0.7983808450812893
0.1581610537380592	0.7184677976274916	0.6338413856519429	0.7965914564018475
0.15870854134186888	0.7168076517347524	0.6319353797551968	0.794801281905727
0.15925792411942227	0.7151453404173326	0.6300277938843436	0.7930103445273291
0.1598092086310205	0.7134808771480711	0.6281186493476992	0.7912186673069345
0.16036240145967362	0.7118142755268351	0.6262079675995695	0.7894262733899351
0.16091750921117942	0.7101455492806932	0.6242957702400228	0.7876331860260535
0.16147453851420204	0.7084747122640831	0.6223820790146497	0.7858394285685485
0.1620334960203516	0.7068017784589662	0.6204669158143057	0.784045024473403
0.16259438840426305	0.7051267619749788	0.6185503026748433	0.7822499972985072
0.1631572223636762	0.7034496770495701	0.6166322617768255	0.7804543707028192
0.1637220046195157	0.7017705380481318	0.6147128154452275	0.7786581684455173
0.16428874191597115	0.7000893594641205	0.6127919861491229	0.7768614143851376
0.1648574410205778	0.6984061559191703	0.6108697965013543	0.7750641324786974
0.16542810872429728	0.6967209421631926	0.608946269258191	0.7732663467808057
0.16600075184159865	0.6950337330744718	0.6070214273189687	0.7714680814427612
0.16657537721053983	0.6933445436597486	0.6050952937257165	0.7696693607116345
0.1671519916928493	0.6916533890542916	0.6031678916627685	0.7678702089293404
0.16773060217400793	0.6899602845219638	0.6012392444563586	0.7660706505316944
0.16831121556333123	0.688265245455275	0.5993093755742008	0.7642707100474564
0.16889383879405195	0.6865682873754266	0.5973783086250541	0.7624704120973613
0.16947847882340275	0.6848694259323455	0.5954460673582725	0.7606697813931391
0.17006514263269934	0.6831686769047062	0.5935126756633369	0.7588688427365166
0.17065383722742383	0.6814660561999463	0.5915781575693736	0.7570676210182102
0.1712445696373084	0.6797615798542679	0.5896425372446562	0.7552661412169062
0.17183734691641925	0.6780552640326296	0.5877058389960914	0.7534644283982247
0.17243217614324072	0.6763471250287287	0.5857680872686887	0.7516625077136743
0.17302906442076005	0.6746371792649714	0.5838293066450132	0.7498604043995913
0.17362801887655194	0.6729254432924332	0.5818895218446255	0.7480581437760686
0.17422904666286382	0.6712119337908073	0.5799487577235	0.746255751245871
0.1748321549567013	0.6694966675683418	0.5780070392734316	0.7444532522933366
0.1754373509599136	0.6677796615617674	0.5760643916214243	0.7426506724832692
0.17604464189927999	0.6660609328362116	0.5741208400290614	0.7408480374598151
0.1766540350265956	0.6643404985851028	0.5721764098918628	0.7390453729453293
0.17726553761875838	0.6626183761300628	0.570231126738623	0.7372427047392303
0.17787915697785583	0.6608945829207868	0.5682850162307329	0.7354400587168393
0.17849490043125227	0.6591691365349138	0.5663381041614854	0.733637460828213
0.17911277533167622	0.6574420546778812	0.5643904164553641	0.7318349370969606
0.17973278905730836	0.6557133551827726	0.5624419791673146	0.7300325136190486
0.18035494901186952	0.6539830560101497	0.5604928184819994	0.7282302165615981
0.1809792626247091	0.6522511752478732	0.5585429607130356	0.7264280721616674
0.18160573735089386	0.6505177311109125	0.5565924323022157	0.7246261067250221
0.18223438067129685	0.6487827419411415	0.5546412598187108	0.7228243466248979
0.18286520009268678	0.6470462262071236	0.5526894699582586	0.7210228183007494
0.18349820314781773	0.6453082025038824	0.5507370895423308	0.7192215482569887
0.18413339739551896	0.6435686895526622	0.548784145517286	0.7174205630617129
0.18477079042078526	0.6418277062006735	0.5468306649535063	0.715619889345421
0.1854103898348675	0.640085271420827	0.5448766750445125	0.7138195537997217
0.18605220327536356	0.638341404311454	0.542922203106066	0.7120195831760268
0.18669623840630953	0.6365961240960157	0.5409672765752516	0.7102200042842391
0.18734250291827106	0.6348494501227973	0.5390119230095437	0.7084208439914267
0.18799100452843545	0.6331014018645897	0.537056170085854	0.7066221292204882
0.18864175098070368	0.6313519989183586	0.535100045599563	0.7048238869488095
0.18929475004578283	0.6296012610048994	0.5331435774635336	0.7030261442069083
0.18995000952127897	0.6278492079684809	0.5311867937071078	0.7012289280770707
0.1906075372317902	0.6260958597764722	0.5292297224750843	0.6994322656919786
0.19126734102900003	0.6243412365189591	0.5272723920266821	0.6976361842333269
0.19192942879177152	0.6225853584083443	0.5253148307344815	0.6958407109304314
0.19259380842624077	0.6208282457789382	0.5233570670833544	0.6940458730588297
0.19326048786591177	0.6190699190865304	0.5213991296693704	0.6922516979388712
0.1939294750717509	0.6173103989079519	0.5194410471986907	0.6904582129342995
0.19460077803228212	0.6155497059406215	0.5174828484864413	0.6886654454508265
0.1952744047636824	0.6137878610020782	0.515524562455571	0.686873422934698
0.19595036330987728	0.612024885029501	0.5135662181356906	0.6850821728712513
0.19662866174263705	0.6102607990792126	0.5116078446618949	0.6832917227834651
0.1973093081616731	0.6084956243261715	0.5096494712735696	0.6815021002305013
0.19799231069473464	0.6067293820634474	0.5076911273131773	0.679713332806241
0.1986776774977058	0.604962093701684	0.5057328422250285	0.677925448137809
0.19936541675470287	0.6031937807685475	0.503774645554036	0.6761384738840976
0.20005553667817227	0.6014244649081604	0.5018165669444506	0.6743524377342774
0.2007480455089884	0.5996541678805204	0.49985863613858006	0.6725673674063052
0.20144295151655214	0.5978829115609063	0.49790088297549107	0.6707832906454236
0.20214026299888962	0.5961107179392685	0.49594333738969526	0.6690002352226551
0.20283998828275127	0.5943376091196042	0.4939860294098166	0.6672182289332902
0.2035421357237112	0.59256360731932	0.4920289891572432	0.6654372995953689
0.2042467137062671	0.5907887348685791	0.4900722468447607	0.6636574750481573
0.20495373064394026	0.589013014209633	0.4881158327751717	0.6618787831506174
0.2056631949793761	0.58723646789614	0.486159777339895	0.6601012517798739
0.20637511518444493	0.5854591185924675	0.48420411101755123	0.6583249088296736
0.20708949976034313	0.5836809890729815	0.48224886437253056	0.6565497822088424
0.20780635723769472	0.5819021022213193	0.48029406805354274	0.6547758998397345
0.20852569617665315	0.580122481029649	0.4783397527921547	0.65300328965668
0.20924752516700354	0.5783421485979142	0.47638594940130674	0.651231979604428
0.2099718528282653	0.5765611281330619	0.47443268877381695	0.6494619976365839
0.21069868780979503	0.5747794429482588	0.4724800018808668	0.6476933717140447
0.21142803879088976	0.5729971164620894	0.4705279197704724	0.6459261298034311
0.21215991448089058	0.5712141721977436	0.4685764735659388	0.644160299875514
0.2128943236192868	0.5694306337821831	0.4666256944642988	0.6423959099036407
0.21363127497582013	0.5676465249453	0.4646756137347372	0.640632987862157
0.2143707773505895	0.5658618695190556	0.4627262627169973	0.6388715617248261
0.21511283957415603	0.5640766914366058	0.4607776728197747	0.6371116594632463
0.21585747050764864	0.5622910147314136	0.45882987551909393	0.6353533090452669
0.21660467904286979	0.5605048635363427	0.45688290235667006	0.6335965384333999
0.2173544741024016	0.5587182620827406	0.45493678493825684	0.6318413755832331
0.21810686463971252	0.5569312346995039	0.45299155493197796	0.6300878484418393
0.21886185963926405	0.5551438058121299	0.45104724406664554	0.6283359849461861
0.21961946811661825	0.5533559999417536	0.4491038841300624	0.6265858130215443
0.2203796991185453	0.5515678417041696	0.44716150696731105	0.6248373605798927
0.22114256172313146	0.5497793558088397	0.4452201444790282	0.6230906555183294
0.2219080650398876	0.5479905670578852	0.44327982861966453	0.6213457257174745
0.22267621820985786	0.5462015003450644	0.44134059139573195	0.6196025990398795
0.2234470304057289	0.5444121806547371	0.43940246486403556	0.6178613033284328
0.22422051083193945	0.5426226330608116	0.43746548112989275	0.6161218664047674
0.22499666872479002	0.5408328827256811	0.4355296723453398	0.6143843160676702
0.22577551335255347	0.5390429548991414	0.4335950707073232	0.6126486800914897
0.22655705401558537	0.5372528749172975	0.4316617084558806	0.6109149862245475
0.22734130004643566	0.5354626682014525	0.42972961787230524	0.6091832621875488
0.22812826080995927	0.5336723602569864	0.4277988312773028	0.6074535356719979
0.22891794570342844	0.531881976672217	0.425869381029131	0.6057258343386119
0.22971036415664492	0.5300915431172483	0.4239412995217298	0.6040001858157392
0.23050552563205245	0.5283010853428033	0.42201461918283867	0.6022766176977788
0.2313034396248499	0.5265106291790451	0.42008937247210226	0.6005551575436039
0.23210411566310438	0.5247202005343815	0.4181655918791639	0.5988358328749865
0.23290756330786533	0.5229298253942574	0.41624330992174907	0.5971186711750264
0.23371379215327853	0.5211395298199314	0.41432255914373595	0.5954036998865834
0.2345228118267007	0.5193493399472419	0.41240337211321637	0.5936909464107121
0.2353346319888144	0.5175592819853557	0.41048578142054587	0.5919804381051017
0.2361492623337435	0.5157693822155054	0.4085698196763823	0.5902722022825202
0.23696671258916888	0.5139796669897122	0.40665551950971607	0.5885662662092599
0.23778699251644456	0.5121901627294965	0.40474291356588804	0.5868626571035915
0.2386101119107143	0.5104008959245736	0.4028320345046	0.5851614021342202
0.2394360806010286	0.5086118931315372	0.40092291499791366	0.5834625284187474
0.240264908450462	0.5068231809725294	0.39901558772824247	0.5817660630221376
0.2410966053562309	0.5050347861338985	0.3971100853863322	0.5800720329551917
0.24193118124981175	0.5032467353648419	0.39520644066923416	0.5783804651730233
0.24276864609705961	0.5014590554760385	0.39330468627827037	0.5766913865735445
0.24360900989832715	0.49967177333826807	0.39140485491698923	0.5750048239959539
0.24445228268858415	0.497884915881016	0.38950697928911415	0.5733208042192344
0.24529847453753725	0.496098510091068	0.38761109209648376	0.5716393539606545
0.24614759554975016	0.4943125830110925	0.3857172260369865	0.5699604998742791
0.24699965586476447	0.4925271617382083	0.3838254138024853	0.5682842685494839
0.24785466565722056	0.4907422734225442	0.3819356880767383	0.5666106865094804
0.24871263513697917	0.4889579452657829	0.38004808153331127	0.5649397802098461
0.2495735745492434	0.48717420451969595	0.3781626268334838	0.5632715760370626
0.25043749417468086	0.4853910784846659	0.37627935662415085	0.5616061003070606
0.25130440432954665	0.48360859450819704	0.37439830353571735	0.5599433792637764
0.2521743153658063	0.4818267799834164	0.3725195001799877	0.5582834390777113
0.25304723767125975	0.4800456623475602	0.3706429791480511	0.5566263058445023
0.25392318166966493	0.4782652690804538	0.36876877300816013	0.5549720055835029
0.25480215782086263	0.47648562770297775	0.36689691430360794	0.5533205642363683
0.2556841766209012	0.4747067657755245	0.3650274355505974	0.5516720076656525
0.2565692486021619	0.47292871089644406	0.36316036923611067	0.5500263616534145
0.25745738433348475	0.47115149070048057	0.3612957478157713	0.5483836518998318
0.2583485944202947	0.46937513285719756	0.3594336037117058	0.5467439040218254
0.2592428895047282	0.4675996650693939	0.35757396931040125	0.545107143551693
0.26014028026576025	0.4658251150715108	0.35571687696056037	0.5434733959357525
0.2610407774193323	0.4640515106280276	0.3538623589709545	0.5418426865329955
0.26194439171847966	0.4622788795318494	0.35201044760827466	0.5402150406137507
0.26285113395346027	0.46050724960268696	0.35016117509498074	0.5385904833583572
0.26376101495188337	0.45873664868542435	0.34831457360714985	0.5369690398558493
0.26467404557883895	0.45696710464848117	0.346470675272323	0.5353507351026499
0.2655902367370273	0.45519864538216415	0.3446295121673522	0.5337355940012772
0.2665095993668895	0.4534312987970117	0.3427911163162459	0.5321236413590604
0.2674321444467376	0.45166509282213035	0.34095551968801635	0.5305149018868669
0.2683578829928863	0.44990005540352196	0.3391227541945243	0.5289094001978392
0.2692868260597841	0.4481362145024055	0.3372928516883282	0.5273071608061465
0.2702189847401451	0.44637359809353033	0.335465843960532	0.5257082081257456
0.27115437016508215	0.44461223416348145	0.33364176273863383	0.524112566469151
0.2720929935042391	0.4428521507089796	0.3318206396843791	0.5225202600462223
0.27303486596592463	0.4410933757351731	0.330002506391612	0.520931312962957
0.2739799987972457	0.4393359372539245	0.3281873943841333	0.5193457492203001
0.2749284032842423	0.43757986328209036	0.32637533511355743	0.5177635927129641
0.27588009075202174	0.43582518183979446	0.324566359957175	0.5161848672282593
0.27683507256489437	0.4340719209486966	0.32276050021581737	0.5146095964449393
0.2777933601265089	0.4323201086302547	0.3209577871117255	0.5130378039320564
0.27875496487998874	0.430569772903983	0.31915825178642343	0.5114695131478312
0.27971989830806865	0.4288209417857033	0.31736192529859486	0.5099047474385336
0.28068817193323176	0.42707364328579334	0.3155688386219656	0.5083435300373766
0.2816597973178473	0.4253279054074299	0.313779022643191	0.5067858840634223
0.2826347860643086	0.4235837561448272	0.31199250815974805	0.5052318325205021
0.28361314981517155	0.4218412234814726	0.31020932587783484	0.5036813982961488
0.28459490025329387	0.42010033538835684	0.3084295064102741	0.5021346041605401
0.28558004910197426	0.4183611198222032	0.30665308027442556	0.5005914727654592
0.28656860812509277	0.41662360472369014	0.3048800778901025	0.4990520266432636
0.28756058912725097	0.41488781801567515	0.3031105295774983	0.49751628820586974
0.2885560039539131	0.41315378760141197	0.3013444655551181	0.49598427974375076
0.28955486449154755	0.4114215413627684	0.29958191593772004	0.49445602342494666
0.2905571826677685	0.4096911071584404	0.2978229107342628	0.49293154129408817
0.2915629704514786	0.4079625128221649	0.29606747984586423	0.49141085527143313
0.29257223985301206	0.40623578616093114	0.29431565306376634	0.4898939871519177
0.2935850029242776	0.40451095495319045	0.2925674600673109	0.4883809586042192
0.29460127175890277	0.402788046947065	0.29082293042192414	0.48687179116983353
0.2956210584923782	0.40106708985855655	0.2890820935771113	0.4853665062621665
0.29664437530220245	0.3993481113697538	0.2873449788644618	0.4838651251656359
0.2976712344080275	0.39763113912704096	0.28561161549566383	0.4823676690347908
0.2987016480718049	0.3959162007393036	0.2838820325605307	0.48087415889344165
0.29973562859793157	0.39420332377613976	0.2821562590250386	0.47938461563380413
0.30077318833339745	0.392492535766066	0.2804343237293749	0.47789906001565824
0.3018143396679325	0.39078386419472977	0.2787162553859984	0.4764175126655186
0.30285909503415465	0.38907733650311915	0.2770020825777128	0.47493999407582016
0.3039074669077186	0.3873729800857764	0.275291833755751	0.47346652460411587
0.30495946780746436	0.38567082228901245	0.27358553723787343	0.4719971244722896
0.306015110295567	0.3839708904091242	0.2718832212064786	0.4705318137657799
0.3070744069776866	0.38227321169061323	0.27018491370672776	0.46907061243282094
0.3081373705031189	0.3805778133244087	0.26849064264468236	0.4676135402836929
0.309204013564946	0.37888472244609156	0.266800435785456	0.4661606169899887
0.31027434890018835	0.37719396613412376	0.2651143207513807	0.4647118620838926
0.3113483892899565	0.37550557140808033	0.2634323250201879	0.4632672949574732
0.312426147559604	0.37381956522688503	0.2617544759232034	0.461826934861989
0.3135076365788804	0.3721359744870503	0.2600808006435581	0.46039080090720663
0.3145928692620849	0.37045482602092306	0.2584113262144152	0.4589589120607353
0.3156818585682206	0.36877614659493363	0.2567460795172106	0.4575312871473697
0.31677461750114927	0.3670999629078494	0.25508508727991164	0.45610794484845096
0.31787115910974695	0.3654263015890362	0.25342837607529034	0.45468890370123655
0.3189714964880589	0.3637551891967234	0.2517759723192159	0.4532741820982875
0.3200756427754569	0.3620866522162752	0.25012790226896026	0.45186379828686374
0.32118361115679556	0.3604207170584688	0.2484841920215234	0.45045777036833645
0.3222954148625701	0.3587574100577782	0.24684486751197546	0.4490561162976115
0.3234110671690739	0.35709675747066666	0.24520995451181615	0.44765885388256615
0.32453058139855784	0.3554387854738828	0.2435794786273518	0.4462660007834974
0.3256539709193884	0.3537835201627682	0.24195346529809134	0.4448775745125844
0.326781249146208	0.35213098754956934	0.24033193979515946	0.44349359243336367
0.3279124295400949	0.35048121356175976	0.23871492721972964	0.44211407176021505
0.3290475256087241	0.3488342240403688	0.23710245250147527	0.4407390295578616
0.33018655090652826	0.34719004473832016	0.23549454039703954	0.43936848274088136
0.33132951903486024	0.3455487013187779	0.23389121548852543	0.43800244807323163
0.33247644364215473	0.34391021935350313	0.23229250218200462	0.43664094216778476
0.3336273384240918	0.3422746243212184	0.23069842470604685	0.43528398148587716
0.3347822171237603	0.34064194160598243	0.22910900711026758	0.4339315823368687
0.3359410935318217	0.33901219649557546	0.22752427326389807	0.43258376087771616
0.33710398148667525	0.33738541417989293	0.2259442468543741	0.43124053311255567
0.33827089487462286	0.33576161974935165	0.22436895138594556	0.42990191489230034
0.33944184763003493	0.33414083819330476	0.22279841017830798	0.4285679219142462
0.34061685373551703	0.33252309439846867	0.22123264636525325	0.4272385697216914
0.34179592722207647	0.33090841314736164	0.21967168289334263	0.4259138737035671
0.3429790821692902	0.32929681911675224	0.2181155425206009	0.42459384909407805
0.3441663327054727	0.3276883368761204	0.2165642478152313	0.42327851097235597
0.3453576930078449	0.3260829908861317	0.21501782115435336	0.4219678742621231
0.34655317730270324	0.32448080549712055	0.2134762847227617	0.42066195373136733
0.34775279986558977	0.32288180494758956	0.21193966051170632	0.41936076399202676
0.34895657502146243	0.32128601336271867	0.21040797031769692	0.41806431949968786
0.35016451714486624	0.3196934547528893	0.20888123574132725	0.4167726345532908
0.3513766406601048	0.3181041530122196	0.20735947818612344	0.41548572329484706
0.3525929600414128	0.3165181319171153	0.20584271885741431	0.41420359970916937
0.3538134898131285	0.3149354151248323	0.20433097876122427	0.41292627762360645
0.35503824454986754	0.31335602617205416	0.20282427870318936	0.4116537707077941
0.3562672388766967	0.3117799884734831	0.20132263928749677	0.4103860924734123
0.3575004874693087	0.3102073253204456	0.1998260809158454	0.4091232562739537
0.3587380050541973	0.30863805987951287	0.19833462378643255	0.40786527530450134
0.3599798064088333	0.3070722151911343	0.19684828789296138	0.4066121626015167
0.361225906361841	0.3055098141682888	0.19536709302367308	0.40536393104263674
0.3624763197931751	0.30395087959514744	0.19389105876040238	0.40412059334648076
0.3637310616342985	0.3023954341257555	0.19242020447765582	0.40288216207246563
0.36499014686836073	0.3008435002827259	0.19095454934171532	0.40164864962063196
0.36625359053037654	0.29929510045595253	0.18949411230976365	0.4004200682314768
0.3675214077074059	0.2977502569013352	0.1880389121290348	0.39919642998579824
0.3687936135387335	0.2962089917395244	0.18658896733598848	0.3979777468045463
0.3700702232160503	0.2946713269546797	0.18514429625550746	0.39676403044868375
0.3713512519836344	0.2931372843932456	0.18370491700011973	0.3955552925190549
0.3726367151385332	0.2916068857627442	0.18227084746924493	0.3943515444562635
0.3739266280307461	0.2900801526305835	0.18084210534846393	0.3931527975405585
0.3752210060634077	0.28855710642288496	0.1794187081088138	0.39195906289172733
0.3765198646929723	0.28703776842332396	0.1780006730061051	0.390770351468999
0.37782321942939745	0.28552215977199236	0.17658801708026595	0.38958667407095326
0.37913108583633	0.284010301464275	0.17518075715470816	0.3884080413354384
0.38044347953129143	0.28250221434974454	0.1737789098357187	0.3872344637394974
0.3817604161858648	0.28099791913107475	0.17238249151187487	0.3860659515992998
0.38308191152588156	0.2794974363629704	0.17099151835348397	0.38490251507008316
0.38440798133160936	0.27800078645111587	0.1696060063120478	0.3837441641461006
0.3857386414379406	0.27650798965114126	0.1682259711197503	0.3825909086605753
0.3870739077345816	0.2750190660676069	0.1668514282889702	0.3814427582856629
0.38841379616624205	0.2735340356530061	0.16548239311181814	0.3802997225324206
0.3897583227328257	0.2720529182067856	0.16411888065969743	0.3791618107507835
0.39110750348962103	0.27057573337438634	0.16276090578288926	0.3780290321295461
0.39246135454749365	0.26910250064629954	0.16140848311016187	0.3769013956963527
0.3938198920730779	0.26763323935714495	0.16006162704840463	0.3757789103176929
0.3951831322889705	0.2661679686847648	0.158720351782285	0.37466158469890287
0.3965510914739239	0.2647067076493393	0.15738467127393094	0.3735494273841757
0.3979237859630409	0.2632494751125184	0.156054599262636	0.3724424467565747
0.3993012321479695	0.2617962897765743	0.15473014926458944	0.3713406510380546
0.40068344647709886	0.2603471701835722	0.15341133457262923	0.37024404828948804
0.4020704454557555	0.2589021347145602	0.15209816825602027	0.36915264641069934
0.40346224564640054	0.2574612015887787	0.15079066316025466	0.3680664531405011
0.40485886366882756	0.25602438886288814	0.14948883190687723	0.36698547605674
0.4062603162003607	0.254591714430217	0.14819268689333345	0.3659097225763458
0.4076666199760542	0.25316319602002785	0.14690224029284182	0.36483919995538655
0.40907779178889203	0.25173885119680434	0.1456175040542891	0.36377391528912895
0.41049384848998843	0.2503186973595556	0.14433848990214876	0.36271387551210504
0.4119148069887893	0.24890275174114115	0.14306520933642364	0.36165908739818214
0.4133406842532738	0.24749103140761525	0.14179767363261042	0.36060955756064006
0.41477149731015733	0.24608355325758974	0.140535893841688	0.35956529245225194
0.4162072632450946	0.2446803340216171	0.13927988079012876	0.3585262983653703
0.41764799920288376	0.2432813902615929	0.1380296450799323	0.3574925814320187
0.41909372238767095	0.24188673837017638	0.13678519708868178	0.3564641476239867
0.4205444500631561	0.24049639457023209	0.13554654696962357	0.3554410027529311
0.4220001995527988	0.23911037491428971	0.13431370465176828	0.3544231524704813
0.42346098824002526	0.23772869528402404	0.13308667984001474	0.3534106022683485
0.4249268335684357	0.23635137138975337	0.13186548201529638	0.35240335747844037
0.42639775304201294	0.23497841876995784	0.13065012043474902	0.3514014232729791
0.42787376422533135	0.23360985279081667	0.1294406041319004	0.3504048046646257
0.42935488474376643	0.23224568864576517	0.12823694191688256	0.34941350650660596
0.43084113228370535	0.23088594135507012	0.1270391423766645	0.34842753349284283
0.43233252459275834	0.22953062576542452	0.125847213875307	0.34744689015809194
0.4338290794799702	0.22817975654956232	0.12466116455423859	0.3464715808780816
0.4353308148160335	0.2268333482058903	0.12348100233255241	0.34550160986965595
0.43683774853350144	0.22549141505814094	0.12230673490732405	0.34453698119092363
0.4383498986270024	0.22415397125504274	0.12113836975395056	0.34357769874140975
0.4398672831534546	0.22282103077000975	0.1199759141265092	0.34262376626221086
0.44138992023228185	0.22149260740084994	0.11881937505813743	0.34167518733615504
0.4429178280456297	0.22016871476949265	0.11766875936143271	0.34073196538796513
0.4444510248385826	0.2188493663217336	0.11652407362887271	0.33979410368442653
0.4459895289193826	0.2175345753269985	0.11538532423325402	0.33886160533455656
0.4475333586596464	0.21622435487812652	0.11425251732815295	0.33793447328978077
0.4490825324945859	0.2149187178911702	0.11312565884840345	0.3370127103441107
0.4506370689232281	0.21361767710521462	0.11200475451059598	0.3360963191343252
0.4521969865086356	0.2123212450822141	0.11088980981359389	0.3351853021401565
0.45376230387812905	0.2110294342068468	0.10978083003907044	0.33427966168447926
0.45533303972350875	0.20974225668638818	0.10867782025206273	0.33337939993350246
0.45690921280127833	0.2084597245506007	0.1075807853015458	0.332484518896967
0.4584908419328686	0.20718184965164227	0.1064897298210232	0.3315950204283439
0.4600779460048624	0.20590864366399134	0.10540465822913726	0.33071090622503835
0.46167054396921997	0.20464011808439017	0.10432557473029597	0.3298321778285958
0.46326865484350527	0.20337628423180468	0.10325248331531808	0.32895883662491243
0.46487229771111327	0.2021171532474012	0.10218538776209556	0.3280908838444486
0.46648149172149755	0.20086273609454122	0.10112429163627275	0.3272283205624458
0.46809625609039923	0.19961304355879134	0.10006919829194322	0.3263711476991465
0.46971661010007626	0.1983680862479511	0.09902011087236248	0.3255193660200192
0.47134257309953376	0.19712787459209724	0.09797703231067798	0.3246729761359846
0.472974164504755	0.19589241884364308	0.09693996533067462	0.3238319785036469
0.47461140379893324	0.19466172907741572	0.09590891244753733	0.3229963734255277
0.4762543105327045	0.19343581519074776	0.09488387596862792	0.3221661610503036
0.47790290432438104	0.19221468690358592	0.09386485799427884	0.32134134137304726
0.47955720486018527	0.19099835375861451	0.09285186041860198	0.32052191423547194
0.48121723189448534	0.18978682512139544	0.09184488493031175	0.3197078793261791
0.4828830052500307	0.18858011018052226	0.09084393301356394	0.31889923618091076
0.4845545448181888	0.18737821794779033	0.08984900594880899	0.31809598418280294
0.48623187055918293	0.1861811572583817	0.08886010481365883	0.3172981225626452
0.48791500250233005	0.18498893677106443	0.08787723048376955	0.3165056503991423
0.48960396074628054	0.18380156496840683	0.0869003836337355	0.3157185666191794
0.49129876545925777	0.18261905015700677	0.08592956473799951	0.3149368699980919
0.4929994368792991	0.18144140046773338	0.08496477407177497	0.3141605591599369
0.49470599531449755	0.18026862385598502	0.08400601171198095	0.3133896325777705
0.49641846114324434	0.1791007281019594	0.08305327753819149	0.31262408857392754
0.4981368548144722	0.17793772081093837	0.08210657123359605	0.3118639253203045
0.49986119684789926	0.17677960941358556	0.08116589228597343	0.3111091408386481
0.5015915078342748	0.17562640116625802	0.08023123998867702	0.31035973300084496
0.5033278084356243	0.17447810315132983	0.07930261344163245	0.3096156995292174
0.5050701193854968	0.17333472227752975	0.07838001155234679	0.30887703799682203
0.5068184614892121	0.17219626528029092	0.07746343303692893	0.30814374582775184
0.5085728556241095	0.1710627387221128	0.07655287642112091	0.30741582029744235
0.5103333227397966	0.1699341489929364	0.07564834004134108	0.3066932585329833
0.5120998838584002	0.16881050231053013	0.07474982204573626	0.30597605751343127
0.5138725600748169	0.167691804720889	0.0738573203952459	0.305264214070129
0.5156513725569646	0.16657806209864434	0.0729708328646752	0.3045577248870276
0.5174363425460362	0.16546928014748538	0.07209035704377871	0.3038565865010127
0.5192274913567526	0.1643654644005924	0.0712158903383529	0.30316079530223533
0.5210248403776172	0.16326662022108054	0.070347429971339	0.3024703475344471
0.5228284110711716	0.16217275280245413	0.06948497298393391	0.30178523929533835
0.5246382249742517	0.16108386716907297	0.06862851623671051	0.30110546653688236
0.5264543036982454	0.1599999681766266	0.06777805641074633	0.30043102506568253
0.5282766689293495	0.1589210605126217	0.06693359000876112	0.29976191054332507
0.53010534242883	0.15784714869687733	0.06609511335626105	0.29909811848673473
0.5319403460332808	0.15677823708203106	0.06526262260269271	0.2984396442685364
0.5337817016548851	0.15571432985405365	0.064436113722603	0.2977864831174213
0.5356294312816773	0.15465543103277468	0.06361558251680681	0.2971386301185158
0.5374835569778048	0.1536015444724154	0.06280102461356221	0.29649608021375773
0.5393441008837921	0.15255267386213248	0.061992435469752104	0.29585882820227466
0.5412110852168048	0.15150882272656907	0.06118981037207222	0.2952268687407699
0.5430845322709154	0.1504699944264148	0.06039314443822567	0.29460019634391016
0.5449644644173687	0.14943619215897458	0.059602432618123605	0.293978805384721
0.5468509041048496	0.14840741895874535	0.058817669695091564	0.2933626900949851
0.5487438738597512	0.14738367769799987	0.05803885028708111	0.2927518445656465
0.5506433962864434	0.14636497108737964	0.05726596884788742	0.2921462627472203
0.552549494067543	0.1453513016764942	0.05649901966837137	0.2915459384502061
0.5544621899641845	0.1443426718545286	0.05573799687768648	0.2909508653455085
0.5563815068162921	0.14333908385085722	0.05498289444451106	0.2903610369648611
0.5583074675428522	0.14234053973566518	0.0542337061782836	0.2897764467012565
0.5602400951421872	0.14134704142057586	0.05349042573044339	0.28919708780938247
0.5621794126922302	0.14035859065928574	0.0527530465956741	0.2886229534060618
0.5641254433508001	0.1393751890482044	0.052021562113151704	0.28805403647069994
0.566078210355879	0.13839683802710215	0.05129596546779491	0.28749032984573497
0.568037737025889	0.13742353887976194	0.05057624969151999	0.2869318262370969
0.5700040467599707	0.1364552927346387	0.049862407664497135	0.28637851821466975
0.5719771630382631	0.13549210056552283	0.04915443211641038	0.28583039821276085
0.5739571094221833	0.1345339631922098	0.048452315627719865	0.28528745853057497
0.5759439095547083	0.13358088128117515	0.047756050630926083	0.2847496913326953
0.5779375871606574	0.1326328553462537	0.04706562941183618	0.28421708864956907
0.5799381660469751	0.13168988574932416	0.04638104411083229	0.2836896423780009
0.5819456701030159	0.13075197270099828	0.04570228672414084	0.2831673442816497
0.5839601233008289	0.12981911626131476	0.04502934910510423	0.2826501859915343
0.5859815496954448	0.12889131634043657	0.04436222296545225	0.28213815900654293
0.5880099734251625	0.12796857269935352	0.04370089987657542	0.2816312546939501
0.5900454187118378	0.1270508849505877	0.04304537127079873	0.28112946428993946
0.5920879098611723	0.1261382525589039	0.042395628442655764	0.2806327789001331
0.5941374712630041	0.12523067484202222	0.04175166255016312	0.28014118950012595
0.5961941273915985	0.1243281509713354	0.04111346461609468	0.27965468693602896
0.5982579028059404	0.12343067997262884	0.04048102552925635	0.2791732619250156
0.600328822150028	0.12253826072680353	0.039854336045759595	0.2786969050558784
0.6024069101531665	0.12165089197060276	0.039233386790295074	0.2782256067895879
0.6044921916302637	0.12076857229734063	0.03861816825740518	0.27775935745986197
0.6065846914821261	0.11989130015763401	0.038008670812755795	0.27729814727373936
0.608684434695757	0.11901907386013669	0.03740488469440657	0.27684196631216085
0.6107914463446533	0.11815189157227589	0.03680680001408058	0.2763908045305562
0.6129057515891069	0.11728975132099102	0.03621440675843156	0.2759446517594391
0.6150273756765035	0.1164326509934745	0.035627694790309895	0.27550349770500837
0.6171563439416248	0.11558058833791486	0.03504665385002696	0.275067331949755
0.6192926818069512	0.1147335609642408	0.034471273556616853	0.2746361439530774
0.6214364147829645	0.11389156634486829	0.03390154340909615	0.27420992305190267
0.6235875684684544	0.11305460181544709	0.033337452787721066	0.2737886584613151
0.6257461685508219	0.11222266457561125	0.032778990955242414	0.2733723392751915
0.6279122408063871	0.11139575168972894	0.03222614705815751	0.27296095446684365
0.6300858111006973	0.11057386008765428	0.03167891012795883	0.2725544928896672
0.6322669053888355	0.10975698656547987	0.031137269082380282	0.27215294327779826
0.6344555497157301	0.10894512778629062	0.030601212726639605	0.2717562942467767
0.6366517702164667	0.10813828028091796	0.030070729754677623	0.2713645342942162
0.638855593116599	0.10733644044869506	0.029545808750394087	0.27097765180048194
0.6410670447324632	0.10653960455821242	0.029026438188879348	0.2705956350293751
0.6432861514714914	0.10574776874807412	0.028512606437642623	0.27021847212882444
0.6455129398325272	0.10496092902765426	0.02800430175783599	0.2698461511315846
0.6477474364061423	0.1041790812778538	0.027501512305474356	0.26947865995594283
0.6499896678749537	0.1034022212518573	0.027004226132651032	0.26911598640643086
0.6522396610139427	0.10263034457589021	0.026512431188749044	0.26875811817454626
0.6544974426907743	0.10186344674997563	0.026026115321647784	0.2684050428394782
0.656763039866118	0.10110152314869135	0.025545266278925012	0.2680567478688432
0.65903647959397	0.10034456902192648	0.025069871709054087	0.2677132206194259
0.6613177890219765	0.09959257949563748	0.02459991916259618	0.2673744483379277
0.6636069953917568	0.09884554957260472	0.02413539609338768	0.267040418161723
0.6659041260392302	0.09810347413318726	0.023676289859722137	0.2667111171196221
0.6682092083949407	0.09736634793607878	0.023222587725527436	0.26638653213264063
0.670522269984386	0.09663416561906092	0.02277427686153684	0.2660666500147775
0.6728433384283454	0.09590692169975756	0.022331344346455475	0.26575145747379814
0.6751724414432098	0.09518461057638769	0.02189377716812052	0.26544094111202715
0.6775096068413126	0.09446722652851719	0.021461562224656297	0.26513508742714537
0.679854862531262	0.0937547637178103	0.02103468632562308	0.2648338828129959
0.6822082365182742	0.09304721618877951	0.020613136193160603	0.26453731356039645
0.6845697569045078	0.09234457786953489	0.020196898463125255	0.2642453658579584
0.6869394518893992	0.09164684257253239	0.0197859596862216	0.2639580257929131
0.6893173497699996	0.09095400399532019	0.01938030632912742	0.2636752793519454
0.6917034789413128	0.0902660557212849	0.01897992477561312	0.2633971124220334
0.6940978678966341	0.089582991220396	0.01858480132765459	0.2631235107912951
0.6965005452278908	0.08890480384994856	0.018194922206539788	0.2628544601498427
0.6989115396259838	0.08823148685530552	0.017810273553969257	0.2625899460906418
0.7013308798811296	0.08756303337063776	0.01743084143314994	0.26232995411038
0.7037585948832045	0.08689943641966304	0.017056611829882922	0.26207446961033914
0.7061947136220893	0.08624068891638353	0.01668757065364418	0.26182347789727645
0.7086392651880162	0.08558678366582148	0.01632370373865939	0.26157696418431103
0.7110922787719152	0.08493771336475377	0.01596499684497177	0.26133491359181693
0.7135537836657632	0.08429347060244416	0.015611435659503318	0.2610973111483233
0.7160238092629339	0.08365404786137445	0.015263005797109696	0.2608641417914195
0.7185023850585484	0.08301943751797394	0.014919692801628363	0.26063539036866806
0.7209895406498277	0.08238963184334674	0.01458148214691963	0.26041104163852297
0.723485305736446	0.08176462300399741	0.01424835923790157	0.26019108027125387
0.7259897101208853	0.08114440306255527	0.01392030941157805	0.25997549084987653
0.7285027837087917	0.08052896397849617	0.01359731793805957	0.2597642578710897
0.7310245565093318	0.07991829760886295	0.013279370021578226	0.259557365746217
0.7335550586355516	0.07931239570898382	0.012966450801495003	0.2593547988021558
0.7360943203047355	0.07871124993318868	0.012658545353301158	0.25915654128232996
0.7386423718387686	0.07811485183552351	0.012355638689612059	0.25896257734764977
0.7411992436644965	0.07752319287046336	0.01205771576115514	0.2587728910774768
0.7437649663140907	0.07693626439362221	0.011764761457750425	0.25858746647059394
0.7463395704254118	0.076354057662462	0.011476760609284794	0.2584062874461811
0.7489230867423761	0.075776563836999	0.011193697986679327	0.25822933784479535
0.7515155461153226	0.07520377398050797	0.010915558302850103	0.25805660142935766
0.7541169795013812	0.07463567906022464	0.01064232621366253	0.2578880618861426
0.7567274179648424	0.07407226994804608	0.010373986318878701	0.2577237028257741
0.7593468926775286	0.07351353742122833	0.010110523163098534	0.2575635077842261
0.7619754349191659	0.07295947216308295	0.0098519212366943	0.2574074602238271
0.7646130760777575	0.0724100647636702	0.009598164976738571	0.2572555435342685
0.7672598476499591	0.0718653057204912	0.009349238767926054	0.2571077410336202
0.7699157812414548	0.07132518543917665	0.00910512694348864	0.25696403596934625
0.7725809085673339	0.0707896942341748	0.008865813786104458	0.25682441151932806
0.7752552614524705	0.07025882232943584	0.008631283528800686	0.2566888507928897
0.777938871831903	0.06973255985909471	0.008401520355849916	0.25655733683182735
0.7806317717512158	0.06921089686815173	0.008176508403660672	0.2564298526114427
0.7833339933669216	0.06869382331315046	0.007956231761661789	0.2563063810415795
0.7860455689468452	0.06818132906285385	0.007740674473180785	0.25618690496766333
0.7887665308705097	0.0676734038989175	0.007529820536316443	0.2560714071717453
0.7914969116295223	0.06717003751656103	0.0073236539048055285	0.25595987037354806
0.7942367438279627	0.06667121952523687	0.007122158488883737	0.2558522772315144
0.7969860601827724	0.06617693944929662	0.006925318156141064	0.25574861034385954
0.7997448935241449	0.06568718672865545	0.006733116732371897	0.25564885224962564
0.8025132767959187	0.0652019507194533	0.00654553800241911	0.2555529854297378
0.8052912430559697	0.0647212206947146	0.006362565711013289	0.2554609923080636
0.8080788254766066	0.06424498584500492	0.0061841835636066884	0.25537285525247344
0.8108760573449667	0.0637732352790851	0.00601037522720181	0.25528855657590405
0.8136829720634137	0.06330595802456365	0.005841124331175212	0.255208078537422
0.8164996031499359	0.06284314302854557	0.005676414468096342	0.255131403343291
0.8193259842385473	0.062384779158279696	0.005516229194541567	0.25505851314803724
0.8221621490796887	0.06193085520180246	0.005360552031903604	0.25498939005551974
0.8250081315406309	0.061481359868580304	0.0052093664671963545	0.25492401611999826
0.8278639656058789	0.0610362817901484	0.005062655953855421	0.25486237334720446
0.8307296853775781	0.06059560952074736	0.004920403912534187	0.25480444369541116
0.8336053250759211	0.06015933153795722	0.004782593731895967	0.25475020907650453
0.8364909190395567	0.059727436243328685	0.004649208769401984	0.2546996513570546
0.8393865017259998	0.059299911963011716	0.004520232352095477	0.25465275235938684
0.8422921077120427	0.05887674694838143	0.004395647777382293	0.25460949386265214
0.845207771694168	0.058457929376661465	0.00427543831380754	0.25456985760389833
0.8481335284889636	0.05804344735154409	0.004159587201829109	0.25453382527913887
0.8510694130335373	0.0576332889038081	0.004048077654587729	0.2545013785444223
0.854015460385935	0.05722744199193337	0.003940892858673965	0.25447249901690033
0.8569717057255587	0.056825894502713095	0.0038380159748921568	0.25444716827589364
0.8599381843535869	0.05642863425186277	0.0037394301390215917	0.25442536786395753
0.8629149316933961	0.05603564898462632	0.0036451184625749897	0.2544070792879451
0.8659019832909837	0.0556469263763794	0.003555064033554318	0.25439228402006847
0.8688993748153925	0.05526245403322965	0.0034692499172045347	0.2543809634989586
0.8719071420591362	0.05488221949261409	0.003387659156764864	0.25437309913072154
0.8749253209386287	0.05450621022389301	0.003310274774218184	0.2543686722899934
0.8779539474946102	0.05413441362894146	0.0032370797710385164	0.2543676643209917
0.8809930578925792	0.05376681704273714	0.003168057128936794	0.2543700565385636
0.8840426884232241	0.05340340773394524	0.003103189810605095	0.25437583022923194
0.8871028755028567	0.053044172905500155	0.0030424607604595767	0.2543849666522363
0.8901736556738468	0.05268909969518387	0.002985852905382078	0.2543974470405717
0.8932550656050585	0.05233817517620125	0.0029333491554608838	0.2544132526020228
0.8963471420922885	0.0519913863577518	0.0028849324047304555	0.25443236452019363
0.8994499220587049	0.051648720185598206	0.002840585531910644	0.25445476395553385
0.9025634425552885	0.05131016354263139	0.0028002914011453096	0.25448043204635973
0.9056877407612753	0.05097570324943233	0.002764032862740534	0.25450934990987023
0.9088228539846002	0.050645326064829965	0.002731792753902902	0.2545414986431587
0.9119688196623424	0.05031901868645601	0.002703553899477607	0.2545768593242188
0.9151256753611733	0.04999676775129612	0.0026792991126867753	0.2546154130129448
0.9182934587778036	0.04967855983623703	0.002659011195868271	0.2546571407521268
0.9214722077394347	0.04936438145861064	0.002642672941214873	0.25470202356843913
0.9246619602042102	0.04905421907673392	0.0026302671315143467	0.2547500424734238
0.9278627542616688	0.0487480590904451	0.0026217765408902195	0.25480117846446587
0.931074628133199	0.048445887841636476	0.002617183935543783	0.2548554125257636
0.9342976201724962	0.04814769161478265	0.0026164720744971865	0.2549127256292911
0.9375317688660202	0.04785345663746536	0.002619623710338099	0.254973098735755
0.9407771128334547	0.047563169080894516	0.0026266215899657464	0.255036512795541
0.9440336908281689	0.04727681506042447	0.0026374484553387816	0.25510294874965656
0.9473015417376798	0.046994380636066986	0.002652087044225173	0.2551723875306633
0.9505807045841167	0.04671585181299981	0.0026705200909539566	0.2552448100636023
0.9538712185246876	0.046441214542070945	0.0026927303271693805	0.2553201972669115
0.9571731228521461	0.04617045472029904	0.002718700482587355	0.25539853005333396
0.960486456995261	0.04590355819136922	0.0027484132857545788	0.2554797893308182
0.963811260519287	0.045640510746124845	0.0027818514648102212	0.25556395600340936
0.9671475731264375	0.045381298123054574	0.00281899774825062	0.25565101097213133
0.9704954346563579	0.04512590600877567	0.0028598348656968964	0.2557409351358602
0.9738548850866023	0.04487432003851204	0.002904345548665836	0.25583370939218747
0.9772259645331103	0.04462652579656846	0.0029525125313440456	0.25592931463827384
0.9806087132506859	0.044382508816799886	0.0030043185513655597	0.25602773177169386
0.9840031716334787	0.044142254583076246	0.0030597463505930545	0.25612894169126904
0.987409380215466	0.04390574852974271	0.003118778675902906	0.2562329252978932
0.9908273796709367	0.043672976042075054	0.0031813982799739557	0.25633966349534376
0.9942572108149772	0.04344392245673057	0.0032475879220804477	0.25644913719108664
0.9976989146039587	0.04321857306219409	0.0033173303688890095	0.2565613272970664
1.0011525321360262	0.04299691309921899	0.0033906083952599535	0.2566762147304884
1.0046181046515887	0.042778927761263894	0.0034674047850527957	0.25679378041458817
1.0080956735338151	0.0425646021949236	0.003547702331936643	0.2569140052793896
1.011585280309121	0.04235392150035628	0.0036314838402046554	0.25703687026245237
1.0150869666476736	0.04214687073170453	0.0037187321255937157	0.25716235630960665
1.018600774363881	0.041943434897512254	0.00380943001610853	0.2572904443756769
1.022126745416899	0.04174359896113586	0.0039035603528509892	0.2574211154251928
1.025664921911125	0.041547347841151355	0.004001105990854071	0.257554350433089
1.0292153460967075	0.04135466641175499	0.004102049799921315	0.25769013038539135
1.032778060370044	0.041165539503160264	0.004206374665471064	0.25782843627989127
1.0363531072742949	0.040979951901988436	0.004314063489386262	0.2579692491268081
1.0399405294998822	0.04079788835165498	0.004425099190869126	0.2581125499494377
1.0435403698850094	0.04061933355275	0.004539464707301825	0.25825831978478825
1.0471526714161632	0.04044427216341417	0.004657142995111707	0.2584065396842035
1.0507774772286367	0.040272688799708585	0.004778117030643066	0.25855719071397315
1.0544148306070338	0.04010456803598061	0.004902369811033296	0.2587102539559285
1.058064774985797	0.039939894405222824	0.005029884355095553	0.2588657105080264
1.0617273539497163	0.03977865239942855	0.005160643704206351	0.25902354148491913
1.0654026112344577	0.039620826469940536	0.0052946309231991446	0.2591837280185095
1.0690905907270785	0.03946640102779555	0.005431829101263258	0.2593462512584943
1.072791336466558	0.039315360444062725	0.005572221352848754	0.2595110923728928
1.0765048926443164	0.039167689050177625	0.0057157908185765235	0.25967823254856065
1.0802313036047506	0.03902337113827019	0.005862520666154567	0.25984765299169177
1.0839706138457543	0.0388823909614881	0.00601239409129915	0.26001933492830426
1.0877228680192594	0.03874473273431445	0.006165394318662459	0.2601932596047137
1.0914881109317593	0.03861038063288057	0.006321504602764808	0.2603694082879905
1.0952663875448536	0.03847931879527332	0.006480708228933422	0.260547762266406
1.0990577429757755	0.038351531321837634	0.0066429885142457725	0.2607283028498602
1.1028622224979399	0.03822700227547338	0.006808328808479106	0.26091101137029915
1.1066798715414743	0.03810571568192785	0.006976712495064709	0.2610958691821151
1.1105107356937718	0.03798765553008237	0.007148122992048071	0.2612828576625341
1.1143548607000249	0.037872805772234584	0.00732254375305379	0.26147195821198804
1.1182122924637814	0.03776115032437526	0.007499958268255997	0.2616631522544724
1.122083077047484	0.03765267306646061	0.007680350065353524	0.2618564212378905
1.125967260673027	0.03754735784267922	0.007863702710550348	0.2620517466343822
1.1298648897223065	0.03744518846171463	0.008049999809540605	0.26224910994063866
1.1337760107377692	0.03734614869700292	0.008239225008498293	0.26244849267820203
1.1377006704229775	0.03725022228698558	0.008431361995072138	0.26264987639375226
1.1416389156431568	0.037157392935358004	0.008626394499383894	0.26285324265937726
1.1455907934257656	0.03706764431131287	0.008824306295032159	0.2630585730728315
1.149556350961047	0.036980960049779917	0.009025081200099153	0.2632658492577768
1.1535356356026014	0.03689732375166053	0.009228703078162715	0.26347505286401235
1.1575286948679437	0.0368167189840585	0.009435155839310816	0.263686165567688
1.1615355764390785	0.036739129280506294	0.009644423441160972	0.2638991690715046
1.165556328163061	0.03666453814118762	0.009856489889882039	0.26411404510489955
1.1695909980525785	0.03659292903315554	0.010071339241220159	0.2643307754242193
1.1736396342865123	0.036524285390546876	0.01028895560152685	0.2645493418128764
1.1777022852105246	0.03645859061479301	0.010509323128790958	0.2647697260814947
1.1817789993376246	0.036395828074826816	0.010732426033672006	0.2649919100680379
1.1858698253487587	0.036335981107285975	0.01095824858053707	0.26521587563792864
1.1899748120933815	0.03627903301671317	0.011186775088498881	0.2654416046841492
1.1940940085900484	0.036224967075752776	0.011417989932456326	0.26566907912733245
1.1982274640269923	0.03617376652534446	0.011651877544136114	0.26589828091583856
1.2023752277627198	0.03612541457491382	0.011888422413136368	0.2661291920258168
1.2065373493265914	0.036079894402560125	0.012127609087970493	0.26636179446125663
1.2107138784194222	0.036037189155241345	0.012369422177112526	0.266596070254026
1.2149048649140661	0.03599728194895678	0.012613846350042235	0.26683200146389363
1.219110358856021	0.03596015586892697	0.012860866338291307	0.26706957017854327
1.2233304104640164	0.035925793969771885	0.01311046693648798	0.267308758513572
1.2275650701306229	0.035894179275686555	0.013362633003402843	0.26754954861247837
1.2318143884228443	0.03586529478061519	0.013617349462992243	0.2677919226466375
1.2360784160827316	0.03583912344842347	0.013874601305441879	0.26803586281526515
1.240357204027978	0.03581564821306932	0.01413437358820748	0.26828135134536923
1.244650803352538	0.03579485197877236	0.014396651437055133	0.268528370491691
1.248959265327227	0.03577671762018242	0.014661420047097914	0.2687769025366334
1.2532826414003435	0.03576122798254682	0.014928664683831193	0.26902692979018145
1.2576209831982732	0.0357483658818771	0.015198370684163633	0.26927843458980727
1.2619743425261163	0.035738114105115446	0.015470523457446204	0.26953139930036984
1.2663427713682955	0.035730455410300316	0.015745108486496018	0.2697858063140002
1.270726321889187	0.03572537252673241	0.016022111328617323	0.2700416380499787
1.2751250464337334	0.03572284815514066	0.01630151761661649	0.27029887695460286
1.279538997528078	0.03572286496784853	0.016583313059813504	0.27055750550104385
1.2839682278801832	0.03572540560894082	0.016867483445046374	0.2708175061891956
1.2884127903804696	0.03573045269443164	0.01715401463767138	0.2710788615455138
1.2928727381024372	0.035737988812432855	0.01744289258255537	0.27134155412284716
1.297348124303309	0.035747996523324485	0.017734103305062775	0.27160556650025885
1.3018390024246576	0.03576045835992614	0.018027632912033936	0.27187088128284154
1.306345426093053	0.035775356827670385	0.018323467592757502	0.2721374811015237
1.3108674491206929	0.03579267440477829	0.018621593619932736	0.2724053486128676
1.3154051255060557	0.035812393542437045	0.018921997350625205	0.2726744664988624
1.3199585094345345	0.03583449666498019	0.019224665227211574	0.272944817466708
1.3245276552790952	0.03585896617007069	0.019529583778316595	0.2732163842485937
1.329112617600915	0.03588578442888693	0.019836739619738405	0.2734891496014699
1.3337134511500424	0.035914933786312275	0.020146119455364802	0.273763096306815
1.3383302108660486	0.03594639656112783	0.020457710078077732	0.2740382071703951
1.3429629518786783	0.035980155046209446	0.020771498370645916	0.27431446502201967
1.3476117295085177	0.03601619150872856	0.02108747130660679	0.27459185271529246
1.3522765992676447	0.03605448819035751	0.021405615951134483	0.2748703531273568
1.3569576168603017	0.0360950273074796	0.021725919461896184	0.27514994915863783
1.3616548381835512	0.03613779105140395	0.022048369089893646	0.2754306237325797
1.366368319327953	0.03618276158858556	0.022372952180292064	0.27571235979538095
1.371098116578224	0.036229921060851114	0.02269965617323317	0.2759951403157253
1.3758442864139198	0.03627925158563013	0.023028468604634464	0.27627894828451083
1.3806068855101006	0.03633073525619244	0.02335937710697186	0.2765637667145753
1.3853859707380165	0.03638435414189196	0.02369236941004735	0.2768495786404212
1.3901815991657769	0.03644009028841691	0.0240274333417389	0.2771363671179381
1.3949938280590428	0.03649792571804712	0.024364556828734646	0.27742411522412436
1.3998227148816995	0.03655784242991822	0.024703727897248045	0.2777128060568077
1.4046683172965537	0.03661982240029357	0.02504493467371636	0.27800242273436454
1.4095306931660114	0.03668384758284349	0.025388165385479104	0.27829294839544116
1.4144099005527795	0.036749899908933056	0.02573340836143885	0.2785843661986735
1.419305997720548	0.03681796128791757	0.0260806520327007	0.27887665932240807
1.4242190431346977	0.0368880136074468	0.02642988493319344	0.27916981096442445
1.4291490954629855	0.03696003873377825	0.02678109570026808	0.27946380434165846
1.4340962135762587	0.03703401851209907	0.02713427307527735	0.27975862268992846
1.4390604565491438	0.0371099347668577	0.027489405904131205	0.28005424926366185
1.4440418836607658	0.037187769302104864	0.02784648313783233	0.28035066733562675
1.4490405543954428	0.03726750390184469	0.028205493832987115	0.2806478601966645
1.454056528443409	0.03734912033039572	0.02856642715229507	0.28094581115542755
1.4590898657015157	0.037432600332762536	0.02892927236501301	0.2812445035381193
1.4641406262739574	0.03751792563501789	0.029294018847396637	0.2815439206882399
1.4692088704729784	0.037605077944695885	0.02966065608311576	0.2818440459663352
1.4742946588196055	0.037694038951196274	0.03002917366364645	0.28214486274975215
1.4793980520443575	0.037784790326200086	0.03039956128863534	0.2824463544323981
1.4845191110879827	0.0378773137240971	0.030771808766240086	0.2827485044245081
1.4896578971021752	0.03797159078242492	0.031145906013441187	0.28305129615241514
1.4948144714503169	0.03806760312232072	0.03152184305632888	0.28335471305833054
1.499988895708198	0.03816533234898449	0.03189961003036071	0.2836587386001288
1.5051812316647641	0.038264760052155844	0.03227919718059292	0.2839633562511409
1.5103915413228428	0.03836586780660289	0.03266059486188198	0.2842685494999549
1.5156198868998954	0.038468637172624505	0.03304379353905891	0.2845743018502252
1.520866330828748	0.038573049696565685	0.03342878378707301	0.2848805968204899
1.5261309357583495	0.03867908691134648	0.03381555629110751	0.28518741794399655
1.531413764554507	0.03878673033700426	0.034204101846663594	0.2854947487685385
1.536714880300649	0.03889596148125034	0.03459441135961592	0.2858025728562998
1.542034346298566	0.03900676184003976	0.03498647584623554	0.28611087378370925
1.5473722260691798	0.03911911289815653	0.03538028643318371	0.2864196351413078
1.5527285833532882	0.03923299612981164	0.03577583435747198	0.28672884053362296
1.5581034821123398	0.0393483929992572	0.036173110966392696	0.28703847357905665
1.5634969865291848	0.039465284961413924	0.036572107717415654	0.2873485179097835
1.5689091610088517	0.039583653462514384	0.036972816178053175	0.287658957171661
1.5743400701793133	0.03970347994076089	0.037375228025692334	0.28796977502415244
1.5797897788922524	0.0398247458269982	0.0377793350473931	0.2882809551402604
1.5852583522238468	0.03994743254540212	0.03818512913965469	0.28859248120647496
1.590745855475536	0.04007152151418281	0.038592602308146526	0.2889043369227338
1.596252354174811	0.040196994146304156	0.03900174666740681	0.28921650600239585
1.6017779140759858	0.040323831850218	0.039412554440505176	0.28952897217222806
1.607322601160995	0.04045201603061509	0.03982501795867275	0.2898417191724084
1.612886481640168	0.04058152808919037	0.04023912966089536	0.2901547307565388
1.618469621953034	0.04071234942542569	0.04065488209347401	0.2904679906916775
1.6240720887691011	0.04084446143738693	0.041072267909548224	0.2907814827583824
1.6296939489886662	0.040977845522538345	0.0414912798685858	0.2910951907507715
1.6353352697436006	0.04111248307857177	0.041911910835835155	0.29140909847659796
1.6409961183981643	0.04124835550425302	0.0423341537817443	0.2917231897573408
1.6466765625497983	0.041385444200283235	0.04275800178134128	0.29203744842831186
1.6523766700299443	0.041523730570177365	0.04318344801358131	0.2923518583387785
1.658096508904841	0.04166319602115777	0.04361048576065555	0.2926664033521017
1.6638361474763508	0.041803821965064894	0.04403910840726553	0.2929810673458934
1.6695956542827626	0.04194558981928317	0.044469309439859606	0.29329583421218697
1.6753750980996223	0.04208848100768367	0.0449010824458347	0.29361068785762817
1.6811745479405416	0.042232476961582235	0.045334421112699745	0.2939256122036805
1.6869940730580353	0.0423775591207142	0.045769319227204903	0.2942405911868497
1.6928337429443348	0.0425237089342245	0.046205770674431816	0.2945556087589245
1.698693627332231	0.04267090786167402	0.046643769436849634	0.29487064888723685
1.7045737961958944	0.042819137374061664	0.047083309593332456	0.2951856955549378
1.7104743197517238	0.04296837895486222	0.04752438531814227	0.2955007327612934
1.7163952684591701	0.04311861410107963	0.04796699087987352	0.29581574452199755
1.7223367130215932	0.043269824324316135	0.048411120640362924	0.29613071486950404
1.7282987243870913	0.04342199115185658	0.04885676905356154	0.2964456278533756
1.7342813737493625	0.043575096127768234	0.04930393066437183	0.2967604675406541
1.7402847325485404	0.0437291208140154	0.04975260010744744	0.2970752180162465
1.7463088724720621	0.04388404679158954	0.050202772105957916	0.2973898633833315
1.752353865455509	0.04403985566165372	0.05065444147031651	0.2977043877637846
1.7584197836834814	0.044196529046702356	0.05110760309687374	0.29801877529862214
1.7645066995904446	0.044354048591734675	0.051562251966573075	0.2983330101484636
1.7706146858616094	0.04451239596544335	0.05201838314357393	0.29864707649401434
1.7767438154337853	0.0446715528614164	0.05247599177383697	0.2989609585365662
1.7828941614962657	0.044831500999353804	0.052935073083676516	0.2992746404985184
1.789065797491688	0.04499222212629717	0.05339562237827644	0.29958810662391594
1.7952587971169236	0.04515369801787306	0.053857635040173046	0.29990134117901013
1.801473234323946	0.0453159104795495	0.05432110652770251	0.300214328452834
1.8077091833207253	0.04547884134790577	0.05478603237341567	0.300527052757802
1.8139667185721022	0.04564247249191394	0.05525240818245748	0.3008394984303239
1.8202459148006913	0.0458067858142342	0.05572022963091555	0.30115164983144244
1.8265468469877573	0.04597176325252076	0.05618949246413261	0.3014634913474855
1.8328695903741272	0.04613738678074102	0.056660192494989874	0.3017750073907423
1.839214220461072	0.04630363841050507	0.05713232560215454	0.30208618240015433
1.8455808130112248	0.046470500192407324	0.05760588772829915	0.30239700084202703
1.8519694440494696	0.04663795421737823	0.05808087487828577	0.3027074472107612
1.8583801898638623	0.04680598261804722	0.058557283117322084	0.30301750602960187
1.864813127006537	0.0469745675701156	0.05903510856908586	0.3033271618514057
1.871268332294612	0.04714369129373876	0.0595143474138178	0.3036363992594282
1.877745882811124	0.04731333605491894	0.05999499588638787	0.30394520286812865
1.8842458559059303	0.04748348416690612	0.060477050274328946	0.3042535573239929
1.8907683291966488	0.04765411799160829	0.06096050691584476	0.30456144730637574
1.8973133805695699	0.04782521994100955	0.0614453621977872	0.3048688575283593
1.9038810881806014	0.047996772478596746	0.0619316125536079	0.30517577273763136
1.9104715304561866	0.048168758120793	0.06241925446128104	0.3054821777173799
1.9170847860942557	0.048341159438398895	0.06290828444120126	0.3057880572872059
1.9237209340651515	0.04851395905804014	0.06339869905405372	0.30609339630405336
1.9303800536125864	0.04868713966362146	0.06389049489866083	0.3063981796631558
1.9370622242545732	0.04886068399778633	0.0643836686098017	0.30670239229900065
1.9437675257843918	0.04903457486338245	0.06487821685601036	0.3070060191863097
1.9504960382715244	0.049208795124931454	0.06537413633734726	0.3073090453410365
1.957247842062629	0.0493833277101041	0.06587142378315086	0.307611455821378
1.9640230177824811	0.049558155611198196	0.06637007594976407	0.30791323572880647
1.970821646334955	0.049733261886621555	0.066870089618242	0.3082143702091118
1.9776438089039716	0.049908629662376615	0.06737146159203579	0.30851484445346306
1.9844895869544847	0.050084242133548826	0.06787418869465917	0.3088146436994838
1.9913590622334378	0.05026008256579617	0.06837826776733279	0.3091137532323419
1.9982523167707569	0.05043613429684121	0.06888369566661248	0.3094121583858553
2.005169432880312	0.05061238073796319	0.06939046926199616	0.3097098445436095
2.012110493160919	0.05078880537549203	0.06989858543351718	0.31000679714009266
2.0190755804973075	0.05096539177230111	0.07040804106931751	0.31030300166184005
2.026064778061128	0.05114212356930073	0.07091883306320809	0.31059844364859573
2.033078169311927	0.05131898448692972	0.07143095831221144	0.3108931086944837
2.0401158379981634	0.05149595832664671	0.07194441371409287	0.311186982449195
2.047177868158189	0.05167302897241806	0.07245919616487531	0.31148005061918393
2.0542643441212696	0.05185018039220463	0.07297530255634392	0.31177229896887837
2.061375350508576	0.052027396639444605	0.07349272977353703	0.3120637133219
2.06851097223421	0.05220466185453321	0.07401147469222788	0.31235427956229767
2.075671294506202	0.05238196026629821	0.07453153417639348	0.31264398363578866
2.082856402827546	0.05255927619347091	0.07505290507567748	0.31293281155101244
2.090066382997203	0.05273659404615171	0.07557558422284137	0.3132207493807945
2.0973013211111438	0.0529138983272705	0.0760995684312106	0.3135077832634182
2.1045613035633566	0.05309117363404018	0.07662485449211134	0.313793899403906
2.1118464170469005	0.05326840465940395	0.07715143917230427	0.3140790840753113
2.1191567485549196	0.05344557619347494	0.07767931921140983	0.31436332362001584
2.126492385381702	0.053622673124968476	0.07820849131933313	0.31464660445103626
2.1338534151237023	0.05379968044262524	0.07873895217368167	0.31492891305333937
2.141239925680607	0.053976583236626234	0.0792706984171842	0.3152102359851614
2.1486520052563653	0.05415336669999774	0.07980372665510493	0.3154905598793366
2.156089742360261	0.05433001613000685	0.08033803345265987	0.31576987144462976
2.1635532258079513	0.05450651692954581	0.08087361533243113	0.31604815746707604
2.1710425447225448	0.054682854608506144	0.08141046877178433	0.3163254048113248
2.178557788535648	0.054859014785140124	0.08194859020028647	0.31660160042198815
2.1860990469884514	0.055034983187411304	0.08248797599712825	0.316876731324995
2.1936664101327836	0.05521074565433153	0.08302862248854934	0.31715078462894686
2.2012599683322014	0.05538628813728536	0.08357052594526887	0.31742374752647884
2.208879812263062	0.055561596701340414	0.08411368257992198	0.31769560729562124
2.2165260329156014	0.05573665752654387	0.084658088544502	0.31796635130116646
2.224198721595032	0.0559114569092041	0.08520373992781217	0.3182359669960344
2.231897969922621	0.0560859812631571	0.08575063275292384	0.3185044419226415
2.2396238698367963	0.05626021712101761	0.08629876297464571	0.31877176371426935
2.2473765135942316	0.05643415113541308	0.08684812647700223	0.319037920096435
2.2551559937709618	0.05660777008020249	0.08739871907072504	0.31930289888825936
2.262962403263474	0.056781060851676356	0.08795053649075422	0.31956668800383614
2.270795835289832	0.0569540104697405	0.08850357439375564	0.3198292754535997
2.2786563833907736	0.057126606079080725	0.0890578283556494	0.32009064934568965
2.286544141430844	0.05729883495030963	0.08961329386915652	0.3203507978873161
2.2944592035994997	0.057470684481093645	0.09016996634135814	0.3206097093861195
2.3024016644122507	0.057642142197261714	0.0907278410912748	0.3208673722515286
2.3103716187117707	0.05781319575389264	0.0912869133474609	0.3211237749961156
2.3183691616690494	0.05798383293638346	0.0918471782456202	0.3213789062369445
2.326394388784508	0.058154041661495834	0.0924086308262384	0.32163275469691743
2.334447395889162	0.05832380997838232	0.09297126603223928	0.3218853092061148
2.342528279145742	0.05849312606958998	0.09353507870665857	0.32213655870313
2.350637135049864	0.058661978252042925	0.09410006359034408	0.3223864922363965
2.3587740604311636	0.05883035497800178	0.09466621531967544	0.32263509896551085
2.366939152454468	0.05899824483600058	0.09523352842431097	0.32288236816254684
2.37513250862094	0.05916563655176049	0.09580199732495678	0.32312828921336156
2.383354226769259	0.05933251898908015	0.09637161633116437	0.3233728516188945
2.3916044050767735	0.05949888115070158	0.0969423796391524	0.32361604499645885
2.399883142060689	0.05966471217915259	0.09751428132965825	0.32385785908101977
2.4081905365792275	0.059830001357563875	0.09808731536581589	0.3240982837264679
2.416526687832827	0.059994738110461715	0.09866147559106571	0.3243373089068793
2.4248916953653046	0.060158912004535006	0.09923675572709072	0.3245749247177667
2.433285659065069	0.0603225127493775	0.0998131493717883	0.32481112137731827
2.4417086791662888	0.060485530198202915	0.10039064999726871	0.32504588922762684
2.450160856250112	0.06064795434853549	0.10096925094789096	0.3252792187359044
2.458642291245848	0.060809775342872636	0.10154894543832792	0.3255111004956862
2.4671530854321895	0.06097098346932223	0.10212972655166903	0.3257415252280215
2.4756933404384043	0.06113156916221185	0.1027115872375549	0.3259704837826508
2.4842631582455694	0.061291523002671995	0.10329452031035086	0.326197967139169
2.492862641187766	0.061450835719190716	0.10387851844735312	0.32642396640817384
2.501491891953325	0.06160949818814163	0.10446357418703676	0.32664847283240134
2.51015101358603	0.0617675014342835	0.10504967992733709	0.32687147778784414
2.51884010948637	0.061924836631232424	0.10563682792397361	0.3270929727848549
2.527559283412753	0.06208149510190499	0.10622501028881041	0.3273129494692345
2.5363086394827663	0.06223746831893389	0.10681421898825935	0.3275313996233028
2.545088282174397	0.06239274790505447	0.10740444584172125	0.3277483151669522
2.5538983163273032	0.06254732563346299	0.10799568252007186	0.3279636881586854
2.5627388471440433	0.06270119342814577	0.10858792054418671	0.32817751079663404
2.571609980191353	0.06285434336417975	0.10918115128351188	0.32838977541956044
2.5805118214013865	0.06300676766800353	0.10977536595467523	0.32860047450783947
2.589444477073001	0.06315845871766	0.11037055562014537	0.328809600684423
2.598408053873005	0.06330940904300904	0.11096671118693113	0.32901714671578414
2.6074026588374517	0.06345961132591144	0.11156382340533093	0.32922310551284284
2.616428399372908	0.06360905840038322	0.11216188286772441	0.32942747013187007
2.62548538325773	0.06375774325272063	0.112760880007412	0.32963023377537354
2.634573718643367	0.06390565902159583	0.11336080509750265	0.3298313897929607
2.643693514055635	0.06405279899812286	0.11396164824984709	0.3300309316821833
2.6528448783960297	0.0641991566258946	0.11456339941402138	0.33022885308935807
2.662027920943008	0.06434472550098955	0.11516604837635717	0.3304251478103668
2.671242751353316	0.06448949937195016	0.11576958475902298	0.33061980979143574
2.6804894796632714	0.06463347213973065	0.11637399801915352	0.3308128331298907
2.689768216290106	0.0647766378576166	0.11697927744803098	0.3310042120748899
2.6990790720332574	0.06491899073111398	0.11758541217031478	0.33119394102813576
2.7084221580757157	0.06506052511781012	0.11819239114332482	0.33138201454456206
2.717797585985329	0.06520123552720439	0.11880020315637331	0.3315684273329968
2.7272054677161583	0.06534111662051086	0.11940883683015203	0.33175317425680423
2.736645915609792	0.06548016321043097	0.120018280616168	0.3319362503345001
2.7461190423967086	0.06561837026089797	0.12062852279623548	0.3321176507403446
2.7556249611976016	0.06575573288679223	0.12123955148201733	0.33229737080491023
2.7651637855247526	0.06589224635362828	0.12185135461462382	0.33247540601562464
2.7747356292833634	0.0660279060772127	0.1224639199642605	0.33265175201728964
2.784340606772941	0.06616270762327453	0.12307723512993465	0.3328264046125746
2.7939788326886363	0.06629664670706681	0.1236912875392117	0.33299935976248396
2.8036504221226397	0.06642971919294043	0.12430606444803041	0.333170613586801
2.813355490565531	0.06656192109389009	0.12492155294056821	0.3333401623645044
2.8230941539076815	0.06669324857107295	0.12553773992916645	0.3335080025341596
2.8328665284406154	0.06682369793329916	0.12615461215430623	0.3336741306942842
2.8426727308584208	0.06695326563649617	0.12677215618464355	0.3338385436036882
2.8525128782591205	0.06708194828314529	0.1273903584170969	0.3340012381817856
2.8623870881460944	0.06720974262169203	0.12800920507699354	0.33416221150888276
2.872295478429457	0.06733664554592972	0.12862868221826879	0.33432146082643777
2.8822381674274915	0.06746265409435723	0.12924877572372392	0.3344789835372945
2.892215273868037	0.06758776544951031	0.12986947130533807	0.33463477720588936
2.9022269168899304	0.06771197693726791	0.1304907545046383	0.3347888395584321
2.9122732160444067	0.06783528602613251	0.13111261069312388	0.334941168483059
2.922354291296549	0.06795769032648599	0.13173502507274948	0.3350917620299587
2.9324702630266968	0.0680791875898201	0.1323579826764616	0.33524061841147335
2.942621252031909	0.06819977570794317	0.13298146836879451	0.33538773600216915
2.9528073795273815	0.06831945271216237	0.13360546684652047	0.335533113338883
2.963028767147918	0.06843821677244213	0.13422996263935702	0.3356767491207402
2.9732855369493594	0.0685560661965392	0.1348549401107307	0.3358186422091459
2.9835778114100657	0.06867299942911481	0.13548038345859695	0.3359587916277489
2.9939057134323526	0.06878901505082383	0.13610627671631542	0.33609719656237846
3.0042693663439857	0.06890411177738161	0.13673260375358376	0.3362338563609541
3.014668893899627	0.06901828845860901	0.13735934827742294	0.3363687705333679
3.025104420282338	0.06913154407745568	0.1379864938332241	0.33650193875134066
3.035576070105038	0.069243877749002	0.1386140238058459	0.33663336084824885
3.0460839684120162	0.06935528871944029	0.13924192142077035	0.33676303681892794
3.056628240680401	0.0694657763650355	0.13987016974531308	0.3368909668194449
3.067209012821682	0.06957534019106616	0.1404987516898889	0.33701715116684705
3.0778264111831906	0.06968397983074487	0.14112765000933147	0.33714159033888197
3.088480562549628	0.0697916950441207	0.14175684730426855	0.33726428497369193
3.0991715941445723	0.0698984857169618	0.14238632602255155	0.3373852358694808
3.109899633631987	0.07000435185962008	0.14301606846073772	0.33750444398415486
3.1206648091177662	0.07010929360587792	0.14364605676562825	0.33762191043493694
3.1314672491512425	0.07021331121177699	0.14427627293585762	0.3377376364979551
3.142307082726744	0.07031640505443067	0.1449066988235384	0.3378516236078032
3.1531844392851114	0.07041857563081894	0.14553731613595572	0.33796387335707767
3.164099448715268	0.07051982355656794	0.1461681064373178	0.33807438749588653
3.175052241355745	0.07062014956471288	0.14679905115055433	0.3381831679313339
3.186042947996266	0.0707195545044465	0.14743013155917076	0.3382902167269784
3.1970716998792787	0.07081803933985188	0.14806132880914927	0.3383955361022653
3.208138628701552	0.0709156051486217	0.1486926239109045	0.3384991284319359
3.219243866615721	0.07101225312076248	0.14932399774128566	0.33860099624540835
3.2303875462318903	0.07110798455728634	0.14995543104563236	0.33870114222613673
3.241569800619193	0.07120280086888925	0.15058690443987546	0.33879956921094384
3.252790763307405	0.07129670357461676	0.15121839841269044	0.3388962801893299
3.2640505682885133	0.07138969430051774	0.15184989332769558	0.3389912783027564
3.2753493500183426	0.07148177477828638	0.15248136942570084	0.3390845668439072
3.2866872434181342	0.07157294684389306	0.15311280682700112	0.3391761492559249
3.2980643838761843	0.07166321243620478	0.15374418553371808	0.3392660291316243
3.3094809072494322	0.07175257359559496	0.15437548543218577	0.33935421021268114
3.320936949865113	0.07184103246254392	0.15500668629538425	0.3394406963887995
3.3324326485223534	0.07192859127622969	0.15563776778541422	0.33952549169685664
3.3439681404938377	0.07201525237311042	0.15626870945601942	0.33960860032002205
3.3555435635274162	0.07210101818549802	0.15689949075514922	0.339690026586859
3.367159055847779	0.07218589124012456	0.1575300910275658	0.33976977497040023
3.3788147561580772	0.07226987415670055	0.15816048951749215	0.33984785008720414
3.3905108036416105	0.0723529696464669	0.1587906653713024	0.3399242566963884
3.402247337963458	0.07243518051074	0.1594205976402509	0.33999899969864317
3.4140244992721747	0.07251650963945117	0.1600502652832432	0.34007208413522366
3.4258424282014377	0.07259696000968047	0.1606796471696443	0.34014351518692076
3.437701265871754	0.07267653468418524	0.16130872208212652	0.34021329817301404
3.4496011538921154	0.07275523680992424	0.16193746871955272	0.34028143855020176
3.461542234361721	0.07283306961657782	0.16256586569989984	0.34034794191151446
3.473524649871642	0.07291003641506401	0.16319389156321387	0.3404128139852066
3.485548543506556	0.07298614059605166	0.16382152477460396	0.3404760606336314
3.497614058846425	0.07306138562847067	0.1644487437272672	0.3405376878520964
3.5097213399682397	0.0731357750580202	0.16507552674555043	0.3405977017676998
3.521870531447711	0.07320931250567436	0.16570185208804064	0.3406561086381507
3.534061778361024	0.07328200166618715	0.16632769795069077	0.3407129148505707
3.546295226286544	0.07335384630659599	0.1669530424699734	0.3407681269202786
3.558571021306582	0.07342485026472471	0.16757786372606634	0.34082175148955884
3.5708893100091093	0.0734950174476867	0.16820213974606538	0.34087379532641177
3.58325023948954	0.07356435183038787	0.1688258485072278	0.3409242653232903
3.595653957352455	0.07363285745403061	0.16944896794023903	0.3409731684958192
3.6081006117133967	0.07370053842461911	0.1700714759325109	0.34102051198149974
3.6205903512006063	0.0737673989114657	0.17069335033149896	0.34106630303839736
3.6331233249568284	0.07383344314569934	0.17131456894805036	0.3411105490438196
3.6456996826410633	0.07389867541877684	0.17193510955976968	0.34115325749297365
3.6583195744303794	0.07396310008099638	0.17255494991441156	0.34119443599761473
3.6709831510216957	0.07402672154001427	0.17317406773329216	0.34123409228467894
3.6836905636335695	0.07408954425936531	0.17379244071472102	0.3412722341949031
3.6964419640080286	0.07415157275698744	0.1744100465374547	0.341308869681433
3.7092375044123536	0.07421281160374983	0.17502686286416624	0.34134400680841737
3.722077337640926	0.07427326542198669	0.1756428673449339	0.34137765374959245
3.734961617017023	0.07433293888403528	0.17625803762074485	0.34140981878685245
3.747890496394677	0.07439183671077976	0.1768723513270164	0.3414405103088111
3.760864130160485	0.074449963670201	0.17748578609712928	0.3414697368093509
3.7738826732354807	0.07450732457593193	0.1780983195659765	0.34149750688616226
3.786946281076954	0.07456392428581987	0.1787099293735217	0.34152382923927366
3.8000551096803394	0.07461976770049548	0.17932059316837326	0.341548712669571
3.8132093155810467	0.07467485976194888	0.1799302886113633	0.34157216607730834
3.8264090558563617	0.07472920545211328	0.18053899337914095	0.3415941984606095
3.83965448812729	0.07478280979145624	0.1811466851677699	0.3416148189139623
3.8529457705604715	0.07483567783757943	0.18175334169633572	0.34163403662670283
3.8662830618700377	0.07488781468382628	0.18235894071055703	0.341651860881494
3.8796665213195376	0.0749392254578989	0.1829634599864045	0.3416683010527958
3.8930963087238077	0.07498991532048357	0.18356687733372037	0.34168336660532916
3.906572584450914	0.07503988946388583	0.1841691705998437	0.3416970670925327
3.9200955094240335	0.07508915311067504	0.184770317673236	0.34170941215501455
3.9336652451234073	0.07513771151233893	0.18537029648710815	0.341720411518997
3.947281953588239	0.075185569947948	0.18596908502304632	0.3417300749947571
3.960945797418659	0.07523273372283083	0.18656666131463756	0.34173841247506165
3.974656939777636	0.07527920816725935	0.18716300345109163	0.3417454339335983
3.988415544392958	0.07532499863514593	0.1877580895808609	0.34175114942340096
4.002221775559153	0.07537011050275068	0.1883518979152539	0.3417555690752739
4.016075798139484	0.0754145491674008	0.18894440673204482	0.3417587030962098
4.029977777567888	0.07545832004622141	0.18953559437907488	0.34176056176780645
4.043927879850977	0.07550142857487797	0.19012543927784764	0.3417611554446805
4.057926271569998	0.07554388020633103	0.19071391992711287	0.3417604945528787
4.071973119882845	0.07558568040960323	0.19130101490644386	0.3417585895882863
4.0860685925260265	0.07562683466855862	0.19188670287980045	0.34175545111503597
4.100212857816706	0.07566734848069484	0.19247096259908325	0.3417510897639138
4.114406084654667	0.07570722735594801	0.19305377290767162	0.3417455162307651
4.128648442524377	0.07574647681551074	0.1936351127439506	0.34173874127489917
4.142940101496968	0.07578510239066333	0.19421496114482	0.3417307757174945
4.157281232232302	0.07582310962161838	0.19479329724919006	0.3417216304400044
4.171672005980984	0.07586050405637892	0.19537010030145716	0.3417113163825619
4.186112594586427	0.07589729124961041	0.19594534965496374	0.34169984454238733
4.2006031704868825	0.07593347676152606	0.19651902477543787	0.34168722597219486
4.215143906717524	0.07596906615678703	0.19709110524441212	0.3416734717786031
4.2297349769124875	0.07600406500341583	0.1976615707626227	0.3416585931205457
4.244376555306972	0.07603847887172482	0.19823040115338542	0.34164260120768475
4.2590688167392905	0.07607231333325834	0.198797576365948	0.3416255072988271
4.273811936652991	0.0761055739597499	0.19936307647881985	0.3416073227003427
4.288606091098916	0.07613826632209371	0.19992688170307468	0.34158805876458725
4.303451456737338	0.076170395989331	0.2004889723856297	0.3415677268883262
4.318348210840039	0.07620196852765114	0.20104932901249428	0.3415463385111661
4.333296531292455	0.07623298949940753	0.20160793221199425	0.34152390511398567
4.348296596595785	0.07626346446214893	0.20216476275796505	0.3415004382173745
4.3633485858691134	0.07629339896766515	0.2027198015729151	0.34147594938007564
4.378452678851578	0.07632279856104848	0.20327302973116	0.3414504501974317
4.393609055904479	0.07635166877977002	0.20382442846192367	0.3414239522998381
4.408817898013471	0.07638001515277128	0.20437397915240757	0.3413964673512007
4.424079386790688	0.07640784319957146	0.20492166335082648	0.3413680070473994
4.439393704476947	0.0764351584293893	0.20546746276941008	0.34133858311475845
4.454761033943889	0.07646196634028123	0.20601135928736902	0.341308207308521
4.470181558696198	0.07648827241829441	0.20655333495382625	0.34127689141133355
4.485655462873756	0.07651408213663541	0.2070933719907096	0.341244647231734
4.50118293125388	0.07653940095485441	0.20763145279560957	0.3412114866026482
4.516764149253491	0.07656423431804467	0.20816755994459563	0.34117742137989465
4.5323993029313625	0.07658858765605805	0.208701676194996	0.34114246344069454
4.548088578990308	0.07661246638273564	0.209233784488136	0.34110662468219116
4.5638321647794475	0.07663587589515393	0.20976386795203655	0.34106991701997763
4.579630248296407	0.07665882157288684	0.21029190990407018	0.3410323523866313
4.595483018189601	0.07668130877728288	0.21081789385357716	0.34099394273025746
4.611390663760445	0.07670334285075826	0.211341803504435	0.34095470001304223
4.627353374965659	0.07672492911610518	0.21186362275758905	0.3409146362098126
4.643371342419491	0.07674607287581567	0.2123833357135349	0.34087376330660835
4.659444757396041	0.07676677941142106	0.21290092667475838	0.3408320932992598
4.6755738118314945	0.07678705398284666	0.21341638014812836	0.3407896381919773
4.691758698326463	0.07680690182778188	0.21392968084724515	0.34074640999595057
4.707999610148243	0.07682632816106576	0.21444081369474013	0.3407024207279552
4.724296741233157	0.07684533817408791	0.2149497638245302	0.34065768240897243
4.740650286188838	0.07686393703420447	0.21545651658402162	0.3406122070628164
4.757060440296588	0.07688212988416915	0.21596105753626832	0.3405660067147742
4.77352739951367	0.07689992184158013	0.2164633724620784	0.3405190933902534
4.790051360475691	0.07691731799834103	0.2169634473620729	0.34047147911344255
4.80663252049891	0.07693432342013776	0.21746126845869318	0.34042317590598226
4.82327107758263	0.07695094314592979	0.21795682219815946	0.34037419578564515
4.839967230411526	0.07696718218745638	0.21845009525237555	0.3403245507650292
4.856721178358056	0.07698304552875786	0.21894107452078468	0.34027425285026114
4.873533121484802	0.07699853812571136	0.21942974713217203	0.3402233140397114
4.8904032605469006	0.07701366490558118	0.21991610044641424	0.34017174632271985
4.907331796994399	0.07702843076658365	0.22040012205617845	0.3401195616783339
4.924318932974698	0.07704284057746678	0.22088179978856545	0.3400667720740577
4.941364871334931	0.07705689917710377	0.22136112170669983	0.34001338946461357
4.958469815624424	0.0770706113741011	0.2218380761112695	0.33995942579071414
4.975633970097081	0.07708398194642059	0.22231265154200483	0.3399048929778481
4.992857539713874	0.07709701564101555	0.22278483677910924	0.3398498029350761
5.010140730145242	0.07710971717348102	0.22325462084463124	0.3397941675538411
5.027483747773587	0.07712209122771749	0.22372199300378273	0.3397379987067872
5.044886799695704	0.07713414245560851	0.2241869427662014	0.3396813082465949
5.06235009372529	0.07714587547671209	0.22464945988715915	0.33962410800482634
5.079873838395385	0.07715729487796519	0.22510953436871126	0.33956640979078245
5.097458242960905	0.07716840521340183	0.22556715646079403	0.3395082253903737
5.1151035174010975	0.07717921100388413	0.2260223166622616	0.3394495665650042
5.132809872422087	0.0771897167368468	0.22647500572187074	0.3393904450504649
5.150577519459375	0.0771999268660546	0.226925214639206	0.33933087255584343
5.168406670680349	0.07720984581137205	0.2273729346655496	0.3392708607624438
5.18629753898685	0.07721947795854658	0.22781815730469482	0.3392104213227195
5.204250338017679	0.07722882765900381	0.22826087431370162	0.3391495658592201
5.222265282151184	0.07723789922965534	0.22870107770359716	0.33908830596354944
5.240342586507781	0.07724669695271885	0.22913875974001713	0.33902665319533654
5.2584824669525645	0.07725522507555042	0.2295739129437925	0.3389646190812198
5.276685140097841	0.0772634878104888	0.23000653009147767	0.3389022151138443
5.294950823305765	0.07727148933471137	0.23043660421582257	0.3388394527508706
5.313279734690879	0.07727923379010214	0.2308641286061882	0.3387763434139973
5.331672093122776	0.07728672528313099	0.23128909680890442	0.33871289848799574
5.350128118228658	0.07729396788474456	0.23171150262757156	0.3386491293197582
5.368648030396006	0.07730096563026834	0.23213134012330636	0.3385850472173582
5.3872320507751725	0.07730772251931968	0.23254860361492904	0.33852066344912285
5.405880401282061	0.07731424251573224	0.23296328767909735	0.3384559892427198
5.424593304600729	0.07732052954749068	0.23337538715038048	0.338391035784255
5.443370984186103	0.0773265875066763	0.23378489712128095	0.33832581421738434
5.462213664266588	0.07733242024942326	0.23419181294219693	0.338260335642437
5.481121569846801	0.0773380315958849	0.2345961302213322	0.33819461111555216
5.500094926710206	0.07734342533021038	0.23499784482454772	0.33812865164782735
5.51913396142186	0.07734860520053134	0.2353969528751608	0.33806246820448055
5.538238901331071	0.0773535749189585	0.23579345075368668	0.33799607170402335
5.557409974574155	0.07735833816158755	0.23618733509752757	0.3379294730174479
5.576647410077121	0.07736289856851533	0.23657860280060589	0.33786268296742467
5.595951437558448	0.0773672597438647	0.2369672510129443	0.33779571232751426
5.615322287531777	0.07737142525581886	0.23735327714019194	0.3377285718213896
5.63476019130872	0.0773753986366649	0.23773667884309618	0.3376612721220724
5.654265381001566	0.07737918338284622	0.23811745403692322	0.3375938238511796
5.673838089526105	0.0773827829550231	0.23849560089082414	0.33752623757818306
5.69347855060436	0.07738620077814311	0.23887111782714995	0.3374585238196825
5.713186998767427	0.07738944024151831	0.23924400352071426	0.33739069303868635
5.732963669358226	0.07739250469891208	0.23961425689800428	0.3373227556439097
5.752808798534361	0.07739539746863347	0.23998187713634195	0.33725472198907896
5.772722623270889	0.07739812183363926	0.240346863662992	0.3371866023722521
5.792705381363202	0.0774006810416442	0.24070921615422383	0.3371184070351487
5.812757311429815	0.07740307830523856	0.24106893453431938	0.33705014616249146
5.832878652915267	0.07740531680201336	0.24142601897453547	0.3369818298813598
5.853069646092926	0.0774073996746928	0.2417804698920156	0.33691346826055407
5.873330532067916	0.07740933003127354	0.24213228794865388	0.33684507130997154
5.893661552779937	0.07741111094517135	0.24248147404991194	0.3367766489799938
5.91406295100621	0.0774127454553744	0.242828029343589	0.3367082111608842
5.934534970364326	0.07741423656660296	0.24317195521854443	0.3366397676821975
5.955077855315199	0.07741558724947598	0.24351325330337545	0.3365713283121996
5.975691851165946	0.0774168004406836	0.24385192546504927	0.33650290275729783
5.9963772040728545	0.07741787904316626	0.24418797380749044	0.3364345006614828
6.017134161044281	0.0774188259262994	0.24452140067012385	0.3363661316057801
6.037962969943638	0.07741964392608407	0.24485220862637563	0.33629780510771257
6.058863879492339	0.07742033584534352	0.24518040048212966	0.33622953062077354
6.079837139272749	0.07742090445392512	0.24550597927414194	0.33616131753390893
6.1008829997312075	0.07742135248890757	0.2458289482684153	0.3360931751710117
6.12200171218097	0.07742168265481356	0.24614931095853115	0.33602511279042313
6.143193528805258	0.07742189762382741	0.24646707106394256	0.3359571395844477
6.164458702660223	0.0774220000360176	0.2467822325282264	0.33588926467887514
6.185797487678013	0.07742199249956401	0.24709479951729882	0.33582149713251297
6.207210138669761	0.0774218775909902	0.24740477641759007	0.335753845936729
6.228696911328675	0.07742165785539945	0.24771216783418412	0.3356863200150026
6.250258062233039	0.07742133580671587	0.24801697858892052	0.3356189282224864
6.271893848849331	0.07742091392792926	0.2483192137184607	0.3355516793455759
6.293604529535244	0.07742039467134403	0.2486188784723185	0.3354845821014884
6.315390363542825	0.07741978045883222	0.24891597831085774	0.3354176451378532
6.337251611021516	0.07741907368209028	0.249210518903254	0.33535087703230726
6.359188533021314	0.07741827670289904	0.24950250612542554	0.33528428629210205
6.3812013914958365	0.07741739185338778	0.24979194605792998	0.3352178813537179
6.403290449305501	0.0774164214363012	0.25007884498383176	0.33515167058248807
6.4254559702206135	0.07741536772526977	0.2503632093865372	0.33508566227223013
6.447698218924566	0.07741423296508303	0.25064504594760073	0.3350198646448859
6.47001746101695	0.07741301937196604	0.2509243615445011	0.33495428585017045
6.492413963016779	0.0774117291338583	0.25120116324839076	0.3348889339652275
6.514887992365615	0.07741036441069558	0.25147545832181606	0.3348238169942957
6.53743981743082	0.07740892733469452	0.25174725421641203	0.33475894286837915
6.560069707508704	0.07740742001063888	0.2520165585705709	0.3346943194449284
6.582777932827796	0.07740584451616886	0.2522833792070852	0.33462995450752814
6.605564764552017	0.07740420290207219	0.2525477241307663	0.3345658557655926
6.628430474783969	0.07740249719257747	0.2528096015260416	0.33450203085406843
6.651375336568136	0.07740072938564889	0.253069019754525	0.3344384873331443
6.6743996238941925	0.07739890145328376	0.2533259873525709	0.3343752326879689
6.697503611700225	0.07739701534181057	0.25358051302880097	0.33431227432837535
6.720687575876069	0.0773950729721893	0.25383260566161653	0.33424961958861166
6.743951793266548	0.07739307624031327	0.2540822742966877	0.33418727572708073
6.76729654167483	0.07739102701731164	0.2543295281444255	0.3341252499260843
6.790722099865702	0.07738892714985379	0.2545743765774351	0.33406354929157517
6.81422874756894	0.07738677846045466	0.25481682912795406	0.3340021808529163
6.837816765482601	0.07738458274778069	0.25505689548527205	0.33394115156264476
6.861486435276432	0.07738234178695733	0.2552945854931373	0.33388046829624374
6.8852380395951736	0.07738005732987653	0.2555299091471465	0.3338201378519209
6.909071862061991	0.07737773110550579	0.25576287659212377	0.3337601669503906
6.932988187281809	0.07737536482019704	0.2559934981194828	0.3337005622346663
6.956987300844763	0.0773729601579964	0.25622178416458136	0.3336413302698543
6.981069489329555	0.07737051878095426	0.25644774530406045	0.33358247754295756
7.00523504030693	0.07736804232943555	0.25667139225317676	0.3335240104626827
7.029484242343055	0.0773655324224304	0.25689273586312156	0.3334659353592539
7.053817385003022	0.0773629906578645	0.2571117871183345	0.3334082584842328
7.078234758854245	0.0773604186129101	0.25732855713380587	0.3333509860103425
7.102736655469996	0.07735781784429624	0.25754305715237463	0.33329412403129893
7.127323367432816	0.07735518988861921	0.2577552985420176	0.3332376785616468
7.151995188338072	0.07735253626265282	0.2579652927931342	0.3331816555366
7.176752412797431	0.07734985846365812	0.2581730515158259	0.3331260608118897
7.2015953364423675	0.07734715796969253	0.25837858643717154	0.33307090016361524
7.226524255927731	0.07734443623991914	0.2585819093984991	0.33301617928810145
7.25153946893524	0.07734169471491455	0.2587830323526549	0.3329619038017608
7.276641274177094	0.07733893481697676	0.2589819673612708	0.3329080792409613
7.301829971399479	0.07733615795043206	0.25917872659203145	0.33285471106189746
7.327105861386204	0.07733336550194093	0.2593733223159384	0.33280180464046843
7.35246924596224	0.07733055884080348	0.25956576690457783	0.3327493652721596
7.3779204279973785	0.07732773931926339	0.2597560728273871	0.3326973981719292
7.403459711409791	0.07732490827281155	0.25994425264892396	0.33264590847410036
7.429087401169716	0.077322067020488	0.2601303190261387	0.33259490123225677
7.454803803303042	0.07731921686518275	0.26031428470564816	0.3325443814191442
7.48060922489502	0.07731635909393607	0.2604961625210154	0.3324943539265759
7.506503974093875	0.07731349497823654	0.26067596539003307	0.3324448235653421
7.532488360114542	0.0773106257743186	0.2608537063120115	0.33239579506512573
7.558562693242295	0.07730775272345809	0.26102939836507455	0.3323472730744202
7.584727284836522	0.07730487705226688	0.2612030547034612	0.3322992621604552
7.610982447334376	0.0773019999729856	0.2613746885548339	0.33225176680912216
7.637328494254563	0.07729912268377498	0.26154431321759547	0.3322047914249087
7.6637657402010335	0.07729624636900555	0.2617119420582156	0.3321583403308348
7.6902945008667976	0.0772933721995458	0.26187758850856524	0.33211241776839423
7.716915093037628	0.07729050133304853	0.2620412660632612	0.3320670278974999
7.743627834595911	0.07728763491423546	0.26220298827702254	0.33202217479643353
7.770433044524377	0.07728477407518003	0.2623627687620365	0.33197786246180133
7.797331042909975	0.07728191993558862	0.2625206211853373	0.3319340948084903
7.824322150947627	0.07727907360307948	0.26267655926619643	0.33189087566963327
7.851406690944132	0.07727623617346001	0.2628305967735273	0.33184820879657445
7.878584986321949	0.07727340873100222	0.2629827475233016	0.33180609785884146
7.905857361623118	0.07727059234871576	0.26313302537598143	0.3317645464441214
7.933224142513083	0.07726778808861957	0.2632814442339652	0.33172355805824005
7.960685655784634	0.07726499700201071	0.2634280180390487	0.33168313612514644
7.988242229361749	0.07726222012973197	0.2635727607699022	0.331643283986902
8.015894192303577	0.0772594585024364	0.26371568643956367	0.33160400490367237
8.043641874808296	0.07725671314085071	0.26385680909294895	0.3315653020537253
8.071485608217127	0.07725398505603574	0.2639961428043787	0.3315271785334321
8.099425725018227	0.07725127524964497	0.2641337016751241	0.3314896373572739
8.127462558850716	0.07724858471418102	0.26426949983096937	0.3314526814578502
8.155596444508602	0.07724591443324953	0.2644035514197945	0.33141631368589586
8.183827717944844	0.07724326538181119	0.26453587060917577	0.3313805368102984
8.212156716275297	0.07724063852643112	0.2646664715840076	0.3313453535181222
8.240583777782803	0.0772380348255262	0.2647953685441418	0.3313107664146369
8.269109241921164	0.07723545522960996	0.2649225757020512	0.3312767780233486
8.297733449319265	0.07723290068153515	0.2650481072805096	0.33124339078603804
8.326456741785073	0.0772303721167339	0.26517197751029753	0.33121060706280203
8.355279462309781	0.07722787046345585	0.26529420062792547	0.331178429132099
8.384201955071845	0.07722539664300336	0.2654147908733834	0.33114685919080056
8.413224565441157	0.07722295156996488	0.2655337624879092	0.33111589935424657
8.442347639983096	0.07722053615244538	0.26565112971178184	0.33108555165630604
8.471571526462741	0.07721815129229491	0.26576690678213766	0.3310558180494415
8.500896573848978	0.07721579788533452	0.2658811079308089	0.33102670040478005
8.530323132318662	0.07721347682157954	0.26599374738218784	0.33099820051218704
8.559851553260842	0.07721118898546088	0.26610483935111373	0.3309703200803461
8.589482189280895	0.07720893525604348	0.2662143980407849	0.330943060736845
8.61921539420481	0.07720671650724265	0.2663224376406955	0.3309164240282641
8.649051523083333	0.07720453360803786	0.2664289723245966	0.3308904114202724
8.678990932196289	0.07720238742268404	0.26653401624848444	0.33086502429772685
8.709033979056755	0.07720027881092056	0.26663758354861145	0.3308402639647787
8.739181022415409	0.07719820862817758	0.26673968833952594	0.3308161316449834
8.769432422264732	0.0771961777257805	0.26684034471213597	0.3307926284814172
8.799788539843393	0.07719418695115104	0.26693956673180086	0.3307697555367984
8.830249737640475	0.07719223714800702	0.2670373684364471	0.3307475137936145
8.860816379399887	0.07719032915655884	0.26713376383471393	0.33072590415425496
8.891488830124633	0.07718846381370396	0.2672287669041235	0.33070492744114965
8.922267456081237	0.0771866419532191	0.2673223915892789	0.33068458439691156
8.953152624804051	0.0771848644059494	0.26741465180008966	0.3306648756844887
8.984144705099716	0.07718313199999624	0.2675055614100248	0.33064580188731807
9.015244067051489	0.07718144556090166	0.2675951342543928	0.3306273635094876
9.046451082023736	0.07717980591183103	0.2676833841286494	0.3306095609759046
9.077766122666299	0.07717821387375308	0.2677703247867347	0.33059239463246837
9.109189562919012	0.07717667026561781	0.2678559699394361	0.3305758647462504
9.140721778016095	0.07717517590453199	0.26794033325278055	0.3305599715056813
9.172363144490713	0.07717373160593209	0.26802342834645493	0.33054471502074184
9.204114040179391	0.07717233818375534	0.26810526879225516	0.33053009532316313
9.235974844226607	0.07717099645060815	0.268185868112562	0.3305161123666314
9.26794593708924	0.07716970721793259	0.2682652397788478	0.3305027660269995
9.300027700541188	0.07716847129617006	0.26834339721020917	0.3304900561025058
9.332220517677856	0.07716728949492349	0.2684203537719297	0.33047798231400066
9.364524772920802	0.07716616262311646	0.2684961227740724	0.3304665443051762
9.396940852022254	0.07716509148915099	0.26857071747009725	0.3304557416428069
9.429469142069792	0.07716407690106238	0.2686441510555111	0.3304455738169956
9.462110031490889	0.07716311966667218	0.268716436666544	0.330436040241425
9.494863910057637	0.07716222059373937	0.26878758737885555	0.33042714025361974
9.52773116889131	0.07716138049010851	0.26885761620626875	0.33041887311521234
9.560712200467131	0.07716060016385692	0.2689265360995331	0.3304112380122182
9.593807398618857	0.07715988042343865	0.26899435994511656	0.33040423405531727
9.627017158543579	0.07715922207782708	0.26906110056402577	0.33039786028014423
9.660341876806356	0.07715862593665546	0.2691267707106547	0.3303921156475842
9.693781951345029	0.07715809281035488	0.2691913830716627	0.33038699904407826
9.727337781474892	0.07715762351029079	0.2692549502648794	0.33038250928193463
9.761009767893546	0.07715721884889724	0.2693174848382402	0.33037864509965
9.794798312685595	0.07715687963980943	0.26937899926874714	0.33037540516223457
9.828703819327535	0.0771566066979937	0.269439505961462	0.33037278806155046
9.862726692692489	0.07715640083987634	0.26949901724852326	0.33037079231665356
9.896867339055124	0.07715626288347008	0.26955754538819443	0.33036941637414513
9.931126166096416	0.0771561936484988	0.26961510256393867	0.33036865860853176
9.965503582908605	0.07715619395652021	0.26967170088352144	0.3303685173225927
[truncated: 1 more rows]
