# Supplementary material for: CurveCurator: a recalibrated F-statistic to assess, classify, and explore significance of dose–response curves
Source: Nat Commun. 2023 Nov 30;14:7902. doi: 10.1038/s41467-023-43696-z (PMC10689459; doi:10.1038/s41467-023-43696-z)
Supplement: Supplementary file 6 — Source Data [file 41467_2023_43696_MOESM6_ESM.zip › SourceData/SuppFigure1c.tsv]

x	cost_pec50_red	cost_pec50_blue	cost_pec50_orange
0.0	2.7071369306934057	2.470906303165436	1.8694120269608394
0.0028005601120224045	2.707136895915286	2.470906303165436	1.8694120269608394
0.005601120224044809	2.707136860927233	2.470906303165436	1.8694120269608394
0.008401680336067214	2.707136825727978	2.470906303165436	1.8694120269608394
0.011202240448089618	2.707136790316247	2.470906303165436	1.8694120269608394
0.014002800560112022	2.707136754690757	2.470906303165436	1.8694120269608394
0.016803360672134428	2.7071367188502187	2.470906303165436	1.8694120269608394
0.01960392078415683	2.707136682793333	2.470906303165436	1.8694120269608394
0.022404480896179236	2.7071366465187943	2.470906303165436	1.8694120269608394
0.02520504100820164	2.707136610025288	2.470906303165436	1.8694120269608394
0.028005601120224044	2.707136573311493	2.470906303165436	1.8694120269608394
0.03080616123224645	2.70713653637608	2.470906303165436	1.8694120269608394
0.033606721344268856	2.7071364992177114	2.470906303165436	1.8694120269608394
0.03640728145629126	2.7071364618350393	2.470906303165436	1.8694120269608394
0.03920784156831366	2.7071364242267126	2.470906303165436	1.8694120269608394
0.042008401680336066	2.7071363863913667	2.470906303165436	1.8694120269608394
0.04480896179235847	2.7071363483276336	2.470906303165436	1.8694120269608394
0.04760952190438088	2.707136310034132	2.470906303165436	1.8694120269608394
0.05041008201640328	2.7071362715094764	2.470906303165436	1.8694120269608394
0.05321064212842568	2.707136232752272	2.470906303165436	1.8694120269608394
0.05601120224044809	2.7071361937611145	2.470906303165436	1.8694120269608394
0.058811762352470494	2.7071361545345916	2.470906303165436	1.8694120269608394
0.0616123224644929	2.707136115071282	2.470906303165436	1.8694120269608394
0.0644128825765153	2.7071360753697573	2.470906303165436	1.8694120269608394
0.06721344268853771	2.7071360354285794	2.470906303165436	1.8694120269608394
0.07001400280056011	2.7071359952463014	2.470906303165436	1.8694120269608394
0.07281456291258252	2.7071359548214677	2.470906303165436	1.8694120269608394
0.07561512302460492	2.707135914152615	2.470906303165436	1.8694120269608394
0.07841568313662732	2.7071358732382693	2.470906303165436	1.8694120269608394
0.08121624324864973	2.707135832076949	2.470906303165436	1.8694120269608394
0.08401680336067213	2.707135790667164	2.470906303165436	1.8694120269608394
0.08681736347269454	2.7071357490074144	2.470906303165436	1.8694120269608394
0.08961792358471694	2.7071357070961906	2.470906303165436	1.8694120269608394
0.09241848369673934	2.7071356649319744	2.470906303165436	1.8694120269608394
0.09521904380876176	2.7071356225132397	2.470906303165436	1.8694120269608394
0.09801960392078415	2.7071355798384493	2.470906303165436	1.8694120269608394
0.10082016403280657	2.7071355369060583	2.470906303165436	1.8694120269608394
0.10362072414482897	2.707135493714511	2.470906303165436	1.8694120269608394
0.10642128425685136	2.707135450262243	2.470906303165436	1.8694120269608394
0.10922184436887378	2.707135406547682	2.470906303165436	1.8694120269608394
0.11202240448089618	2.7071353625692423	2.470906303165436	1.8694120269608394
0.11482296459291859	2.7071353183253333	2.470906303165436	1.8694120269608394
0.11762352470494099	2.7071352738143504	2.470906303165436	1.8694120269608394
0.12042408481696339	2.7071352290346846	2.470906303165436	1.8694120269608394
0.1232246449289858	2.7071351839847106	2.470906303165436	1.8694120269608394
0.1260252050410082	2.707135138662798	2.470906303165436	1.8694120269608394
0.1288257651530306	2.7071350930673064	2.470906303165436	1.8694120269608394
0.13162632526505302	2.707135047196583	2.470906303165436	1.8694120269608394
0.13442688537707542	2.7071350010489668	2.470906303165436	1.8694120269608394
0.13722744548909782	2.7071349546227865	2.470906303165436	1.8694120269608394
0.14002800560112022	2.707134907916361	2.470906303165436	1.8694120269608394
0.14282856571314262	2.7071348609279977	2.470906303165436	1.8694120269608394
0.14562912582516505	2.7071348136559954	2.470906303165436	1.8694120269608394
0.14842968593718744	2.7071347660986422	2.470906303165436	1.8694120269608394
0.15123024604920984	2.707134718254215	2.470906303165436	1.8694120269608394
0.15403080616123224	2.707134670120981	2.470906303165436	1.8694120269608394
0.15683136627325464	2.707134621697197	2.470906303165436	1.8694120269608394
0.15963192638527707	2.7071345729811096	2.470906303165436	1.8694120269608394
0.16243248649729947	2.707134523970954	2.470906303165436	1.8694120269608394
0.16523304660932187	2.7071344746649544	2.470906303165436	1.8694120269608394
0.16803360672134426	2.707134425061326	2.470906303165436	1.8694120269608394
0.17083416683336666	2.7071343751582724	2.470906303165436	1.8694120269608394
0.1736347269453891	2.7071343249539845	2.470906303165436	1.8694120269608394
0.1764352870574115	2.7071342744466467	2.470906303165436	1.8694120269608394
0.1792358471694339	2.707134223634427	2.470906303165436	1.8694120269608394
0.1820364072814563	2.7071341725154863	2.470906303165436	1.8694120269608394
0.18483696739347868	2.7071341210879734	2.470906303165436	1.8694120269608394
0.1876375275055011	2.707134069350025	2.470906303165436	1.8694120269608394
0.1904380876175235	2.7071340172997673	2.470906303165436	1.8694120269608394
0.1932386477295459	2.707133964935315	2.470906303165436	1.8694120269608394
0.1960392078415683	2.7071339122547733	2.470906303165436	1.8694120269608394
0.1988397679535907	2.7071338592562313	2.470906303165436	1.8694120269608394
0.20164032806561313	2.7071338059377705	2.470906303165436	1.8694120269608394
0.20444088817763553	2.707133752297461	2.470906303165436	1.8694120269608394
0.20724144828965793	2.7071336983333585	2.470906303165436	1.8694120269608394
0.21004200840168033	2.707133644043509	2.470906303165436	1.8694120269608394
0.21284256851370273	2.707133589425947	2.470906303165436	1.8694120269608394
0.21564312862572516	2.707133534478694	2.470906303165436	1.8694120269608394
0.21844368873774755	2.7071334791997583	2.470906303165436	1.8694120269608394
0.22124424884976995	2.7071334235871394	2.470906303165436	1.8694120269608394
0.22404480896179235	2.707133367638823	2.470906303165436	1.8694120269608394
0.22684536907381475	2.707133311352782	2.470906303165436	1.8694120269608394
0.22964592918583718	2.7071332547269784	2.470906303165436	1.8694120269608394
0.23244648929785958	2.7071331977593607	2.470906303165436	1.8694120269608394
0.23524704940988198	2.7071331404478665	2.470906303165436	1.8694120269608394
0.23804760952190437	2.707133082790419	2.470906303165436	1.8694120269608394
0.24084816963392677	2.707133024784932	2.470906303165436	1.8694120269608394
0.2436487297459492	2.7071329664293016	2.470906303165436	1.8694120269608394
0.2464492898579716	2.707132907721415	2.470906303165436	1.8694120269608394
0.249249849969994	2.707132848659148	2.470906303165436	1.8694120269608394
0.2520504100820164	2.7071327892403594	2.470906303165436	1.8694120269608394
0.2548509701940388	2.707132729462898	2.470906303165436	1.8694120269608394
0.2576515303060612	2.707132669324599	2.470906303165436	1.8694120269608394
0.2604520904180836	2.7071326088232834	2.470906303165436	1.8694120269608394
0.26325265053010605	2.7071325479567596	2.470906303165436	1.8694120269608394
0.26605321064212845	2.7071324867228252	2.470906303165436	1.8694120269608394
0.26885377075415084	2.707132425119261	2.470906303165436	1.8694120269608394
0.27165433086617324	2.7071323631438347	2.470906303165436	1.8694120269608394
0.27445489097819564	2.707132300794303	2.470906303165436	1.8694120269608394
0.27725545109021804	2.7071322380684077	2.470906303165436	1.8694120269608394
0.28005601120224044	2.7071321749638773	2.470906303165436	1.8694120269608394
0.28285657131426284	2.7071321114784244	2.470906303165436	1.8694120269608394
0.28565713142628524	2.7071320476097513	2.470906303165436	1.8694120269608394
0.28845769153830764	2.707131983355545	2.470906303165436	1.8694120269608394
0.2912582516503301	2.7071319187134772	2.470906303165436	1.8694120269608394
0.2940588117623525	2.707131853681208	2.470906303165436	1.8694120269608394
0.2968593718743749	2.7071317882563806	2.470906303165436	1.8694120269608394
0.2996599319863973	2.7071317224366256	2.470906303165436	1.8694120269608394
0.3024604920984197	2.70713165621956	2.470906303165436	1.8694120269608394
0.3052610522104421	2.7071315896027848	2.470906303165436	1.8694120269608394
0.3080616123224645	2.7071315225838877	2.470906303165436	1.8694120269608394
0.3108621724344869	2.707131455160441	2.470906303165436	1.8694120269608394
0.3136627325465093	2.7071313873300022	2.470906303165436	1.8694120269608394
0.3164632926585317	2.7071313190901165	2.470906303165436	1.8694120269608394
0.31926385277055414	2.7071312504383105	2.470906303165436	1.8694120269608394
0.32206441288257653	2.707131181372099	2.470906303165436	1.8694120269608394
0.32486497299459893	2.707131111888979	2.470906303165436	1.8694120269608394
0.32766553310662133	2.7071310419864347	2.470906303165436	1.8694120269608394
0.33046609321864373	2.707130971661935	2.470906303165436	1.8694120269608394
0.33326665333066613	2.707130900912932	2.470906303165436	1.8694120269608394
0.33606721344268853	2.7071308297368644	2.470906303165436	1.8694120269608394
0.3388677735547109	2.7071307581311523	2.470906303165436	1.8694120269608394
0.3416683336667333	2.7071306860932047	2.470906303165436	1.8694120269608394
0.3444688937787557	2.7071306136204103	2.470906303165436	1.8694120269608394
0.3472694538907782	2.7071305407101454	2.470906303165436	1.8694120269608394
0.3500700140028006	2.7071304673597703	2.470906303165436	1.8694120269608394
0.352870574114823	2.707130393566625	2.470906303165436	1.8694120269608394
0.3556711342268454	2.7071303193280407	2.470906303165436	1.8694120269608394
0.3584716943388678	2.707130244641326	2.470906303165436	1.8694120269608394
0.3612722544508902	2.707130169503778	2.470906303165436	1.8694120269608394
0.3640728145629126	2.7071300939126735	2.470906303165436	1.8694120269608394
0.36687337467493497	2.707130017865275	2.470906303165436	1.8694120269608394
0.36967393478695737	2.707129941358829	2.470906303165436	1.8694120269608394
0.3724744948989798	2.7071298643905637	2.470906303165436	1.8694120269608394
0.3752750550110022	2.707129786957692	2.470906303165436	1.8694120269608394
0.3780756151230246	2.7071297090574107	2.470906303165436	1.8694120269608394
0.380876175235047	2.707129630686896	2.470906303165436	1.8694120269608394
0.3836767353470694	2.7071295518433094	2.470906303165436	1.8694120269608394
0.3864772954590918	2.7071294725237975	2.470906303165436	1.8694120269608394
0.3892778555711142	2.707129392725486	2.470906303165436	1.8694120269608394
0.3920784156831366	2.7071293124454856	2.470906303165436	1.8694120269608394
0.394878975795159	2.707129231680888	2.470906303165436	1.8694120269608394
0.3976795359071814	2.7071291504287682	2.470906303165436	1.8694120269608394
0.40048009601920387	2.707129068686183	2.470906303165436	1.8694120269608394
0.40328065613122627	2.707128986450173	2.470906303165436	1.8694120269608394
0.40608121624324867	2.7071289037177584	2.470906303165436	1.8694120269608394
0.40888177635527106	2.707128820485944	2.470906303165436	1.8694120269608394
0.41168233646729346	2.7071287367517147	2.470906303165436	1.8694120269608394
0.41448289657931586	2.7071286525120373	2.470906303165436	1.8694120269608394
0.41728345669133826	2.7071285677638617	2.470906303165436	1.8694120269608394
0.42008401680336066	2.7071284825041184	2.470906303165436	1.8694120269608394
0.42288457691538306	2.7071283967297175	2.470906303165436	1.8694120269608394
0.42568513702740546	2.707128310437556	2.470906303165436	1.8694120269608394
0.4284856971394279	2.7071282236245064	2.470906303165436	1.8694120269608394
0.4312862572514503	2.7071281362874235	2.470906303165436	1.8694120269608394
0.4340868173634727	2.707128048423147	2.470906303165436	1.8694120269608394
0.4368873774754951	2.7071279600284917	2.470906303165436	1.8694120269608394
0.4396879375875175	2.7071278711002575	2.470906303165436	1.8694120269608394
0.4424884976995399	2.7071277816352235	2.470906303165436	1.8694120269608394
0.4452890578115623	2.70712769163015	2.470906303165436	1.8694120269608394
0.4480896179235847	2.7071276010817757	2.470906303165436	1.8694120269608394
0.4508901780356071	2.7071275099868224	2.470906303165436	1.8694120269608394
0.4536907381476295	2.707127418341991	2.470906303165436	1.8694120269608394
0.45649129825965196	2.707127326143961	2.470906303165436	1.8694120269608394
0.45929185837167436	2.7071272333893948	2.470906303165436	1.8694120269608394
0.46209241848369675	2.707127140074932	2.470906303165436	1.8694120269608394
0.46489297859571915	2.707127046197192	2.470906303165436	1.8694120269608394
0.46769353870774155	2.7071269517527767	2.470906303165436	1.8694120269608394
0.47049409881976395	2.7071268567382645	2.470906303165436	1.8694120269608394
0.47329465893178635	2.7071267611502146	2.470906303165436	1.8694120269608394
0.47609521904380875	2.7071266649851644	2.470906303165436	1.8694120269608394
0.47889577915583115	2.7071265682396306	2.470906303165436	1.8694120269608394
0.48169633926785355	2.7071264709101115	2.470906303165436	1.8694120269608394
0.484496899379876	2.7071263729930797	2.470906303165436	1.8694120269608394
0.4872974594918984	2.707126274484989	2.470906303165436	1.8694120269608394
0.4900980196039208	2.7071261753822733	2.470906303165436	1.8694120269608394
0.4928985797159432	2.7071260756813427	2.470906303165436	1.8694120269608394
0.4956991398279656	2.7071259753785846	2.470906303165436	1.8694120269608394
0.498499699939988	2.7071258744703686	2.470906303165436	1.8694120269608394
0.5013002600520104	2.7071257729530385	2.470906303165436	1.8694120269608394
0.5041008201640328	2.7071256708229177	2.470906303165436	1.8694120269608394
0.5069013802760552	2.707125568076308	2.470906303165436	1.8694120269608394
0.5097019403880776	2.707125464709488	2.470906303165436	1.8694120269608394
0.5125025005001	2.707125360718713	2.470906303165436	1.8694120269608394
0.5153030606121224	2.707125256100218	2.470906303165436	1.8694120269608394
0.5181036207241448	2.707125150850213	2.470906303165436	1.8694120269608394
0.5209041808361672	2.7071250449648865	2.470906303165436	1.8694120269608394
0.5237047409481896	2.707124938440404	2.470906303165436	1.8694120269608394
0.5265053010602121	2.707124831272907	2.470906303165436	1.8694120269608394
0.5293058611722344	2.7071247234585125	2.470906303165436	1.8694120269608394
0.5321064212842569	2.707124614993318	2.470906303165436	1.8694120269608394
0.5349069813962792	2.707124505873395	2.470906303165436	1.8694120269608394
0.5377075415083017	2.7071243960947906	2.470906303165436	1.8694120269608394
0.540508101620324	2.7071242856535287	2.470906303165436	1.8694120269608394
0.5433086617323465	2.7071241745456103	2.470906303165436	1.8694120269608394
0.5461092218443688	2.707124062767011	2.470906303165436	1.8694120269608394
0.5489097819563913	2.7071239503136817	2.470906303165436	1.8694120269608394
0.5517103420684137	2.707123837181551	2.470906303165436	1.8694120269608394
0.5545109021804361	2.7071237233665193	2.470906303165436	1.8694120269608394
0.5573114622924585	2.7071236088644675	2.470906303165436	1.8694120269608394
0.5601120224044809	2.7071234936712463	2.470906303165436	1.8694120269608394
0.5629125825165033	2.707123377782684	2.470906303165436	1.8694120269608394
0.5657131426285257	2.7071232611945844	2.470906303165436	1.8694120269608394
0.5685137027405481	2.707123143902724	2.470906303165436	1.8694120269608394
0.5713142628525705	2.7071230259028547	2.470906303165436	1.8694120269608394
0.5741148229645929	2.707122907190704	2.470906303165436	1.8694120269608394
0.5769153830766153	2.707122787761972	2.470906303165436	1.8694120269608394
0.5797159431886377	2.7071226676123326	2.470906303165436	1.8694120269608394
0.5825165033006602	2.7071225467374345	2.470906303165436	1.8694120269608394
0.5853170634126825	2.7071224251329005	2.470906303165436	1.8694120269608394
0.588117623524705	2.7071223027943256	2.470906303165436	1.8694120269608394
0.5909181836367273	2.7071221797172793	2.470906303165436	1.8694120269608394
0.5937187437487498	2.7071220558973046	2.470906303165436	1.8694120269608394
0.5965193038607721	2.7071219313299166	2.470906303165436	1.8694120269608394
0.5993198639727946	2.7071218060106035	2.470906303165436	1.8694120269608394
0.6021204240848169	2.7071216799348274	2.470906303165436	1.8694120269608394
0.6049209841968394	2.7071215530980206	2.470906303165436	1.8694120269608394
0.6077215443088618	2.7071214254955915	2.470906303165436	1.8694120269608394
0.6105221044208842	2.707121297122918	2.470906303165436	1.8694120269608394
0.6133226645329066	2.70712116797535	2.470906303165436	1.8694120269608394
0.616123224644929	2.70712103804821	2.470906303165436	1.8694120269608394
0.6189237847569514	2.7071209073367934	2.470906303165436	1.8694120269608394
0.6217243448689738	2.7071207758363656	2.470906303165436	1.8694120269608394
0.6245249049809962	2.707120643542164	2.470906303165436	1.8694120269608394
0.6273254650930186	2.707120510449398	2.470906303165436	1.8694120269608394
0.630126025205041	2.707120376553246	2.470906303165436	1.8694120269608394
0.6329265853170634	2.7071202418488607	2.470906303165436	1.8694120269608394
0.6357271454290858	2.7071201063313612	2.470906303165436	1.8694120269608394
0.6385277055411083	2.707119969995841	2.470906303165436	1.8694120269608394
0.6413282656531306	2.7071198328373614	2.470906303165436	1.8694120269608394
0.6441288257651531	2.7071196948509555	2.470906303165436	1.8694120269608394
0.6469293858771754	2.7071195560316257	2.470906303165436	1.8694120269608394
0.6497299459891979	2.707119416374344	2.470906303165436	1.8694120269608394
0.6525305061012202	2.7071192758740534	2.470906303165436	1.8694120269608394
0.6553310662132427	2.7071191345256644	2.470906303165436	1.8694120269608394
0.658131626325265	2.707118992324059	2.470906303165436	1.8694120269608394
0.6609321864372875	2.707118849264085	2.470906303165436	1.8694120269608394
0.6637327465493099	2.707118705340563	2.470906303165436	1.8694120269608394
0.6665333066613323	2.7071185605482797	2.470906303165436	1.8694120269608394
0.6693338667733547	2.7071184148819913	2.470906303165436	1.8694120269608394
0.6721344268853771	2.7071182683364228	2.470906303165436	1.8694120269608394
0.6749349869973995	2.707118120906266	2.470906303165436	1.8694120269608394
0.6777355471094219	2.707117972586181	2.470906303165436	1.8694120269608394
0.6805361072214443	2.707117823370798	2.470906303165436	1.8694120269608394
0.6833366673334667	2.7071176732547104	2.470906303165436	1.8694120269608394
0.6861372274454891	2.707117522232483	2.470906303165436	1.8694120269608394
0.6889377875575114	2.7071173702986466	2.470906303165436	1.8694120269608394
0.6917383476695339	2.707117217447698	2.470906303165436	1.8694120269608394
0.6945389077815564	2.7071170636741004	2.470906303165436	1.8694120269608394
0.6973394678935787	2.7071169089722873	2.470906303165436	1.8694120269608394
0.7001400280056012	2.7071167533366527	2.470906303165436	1.8694120269608394
0.7029405881176235	2.707116596761561	2.470906303165436	1.8694120269608394
0.705741148229646	2.707116439241344	2.470906303165436	1.8694120269608394
0.7085417083416683	2.7071162807702924	2.470906303165436	1.8694120269608394
0.7113422684536908	2.707116121342672	2.470906303165436	1.8694120269608394
0.7141428285657131	2.707115960952704	2.470906303165436	1.8694120269608394
0.7169433886777355	2.7071157995945834	2.470906303165436	1.8694120269608394
0.719743948789758	2.7071156372624623	2.470906303165436	1.8694120269608394
0.7225445089017803	2.707115473950467	2.470906303165436	1.8694120269608394
0.7253450690138028	2.707115309652677	2.470906303165436	1.8694120269608394
0.7281456291258251	2.707115144363147	2.470906303165436	1.8694120269608394
0.7309461892378476	2.707114978075888	2.470906303165436	1.8694120269608394
0.7337467493498699	2.7071148107848786	2.470906303165436	1.8694120269608394
0.7365473094618924	2.7071146424840595	2.470906303165436	1.8694120269608394
0.7393478695739147	2.7071144731673353	2.470906303165436	1.8694120269608394
0.7421484296859372	2.7071143028285745	2.470906303165436	1.8694120269608394
0.7449489897979596	2.707114131461608	2.470906303165436	1.8694120269608394
0.747749549909982	2.7071139590602287	2.470906303165436	1.8694120269608394
0.7505501100220044	2.707113785618194	2.470906303165436	1.8694120269608394
0.7533506701340268	2.7071136111292224	2.470906303165436	1.8694120269608394
0.7561512302460492	2.7071134355869937	2.470906303165436	1.8694120269608394
0.7589517903580716	2.7071132589851503	2.470906303165436	1.8694120269608394
0.761752350470094	2.707113081317296	2.470906303165436	1.8694120269608394
0.7645529105821164	2.7071129025769984	2.470906303165436	1.8694120269608394
0.7673534706941388	2.707112722757783	2.470906303165436	1.8694120269608394
0.7701540308061612	2.7071125418531357	2.470906303165436	1.8694120269608394
0.7729545909181836	2.7071123598565077	2.470906303165436	1.8694120269608394
0.7757551510302061	2.7071121767613047	2.470906303165436	1.8694120269608394
0.7785557111422284	2.7071119925608986	2.470906303165436	1.8694120269608394
0.7813562712542509	2.7071118072486167	2.470906303165436	1.8694120269608394
0.7841568313662732	2.707111620817748	2.470906303165436	1.8694120269608394
0.7869573914782957	2.7071114332615407	2.470906303165436	1.8694120269608394
0.789757951590318	2.707111244573202	2.470906303165436	1.8694120269608394
0.7925585117023405	2.707111054745899	2.470906303165436	1.8694120269608394
0.7953590718143628	2.707110863772756	2.470906303165436	1.8694120269608394
0.7981596319263853	2.707110671646858	2.470906303165436	1.8694120269608394
0.8009601920384077	2.707110478361245	2.470906303165436	1.8694120269608394
0.8037607521504301	2.7071102839089187	2.470906303165436	1.8694120269608394
0.8065613122624525	2.7071100882828363	2.470906303165436	1.8694120269608394
0.8093618723744749	2.7071098914759117	2.470906303165436	1.8694120269608394
0.8121624324864973	2.7071096934810193	2.470906303165436	1.8694120269608394
0.8149629925985197	2.707109494290987	2.470906303165436	1.8694120269608394
0.8177635527105421	2.7071092938986023	2.470906303165436	1.8694120269608394
0.8205641128225645	2.7071090922966072	2.470906303165436	1.8694120269608394
0.8233646729345869	2.7071088894777002	2.470906303165436	1.8694120269608394
0.8261652330466093	2.7071086854345356	2.470906303165436	1.8694120269608394
0.8289657931586317	2.707108480159725	2.470906303165436	1.8694120269608394
0.8317663532706542	2.707108273645833	2.470906303165436	1.8694120269608394
0.8345669133826765	2.707108065885381	2.470906303165436	1.8694120269608394
0.837367473494699	2.707107856870846	2.470906303165436	1.8694120269608394
0.8401680336067213	2.7071076465946557	2.470906303165436	1.8694120269608394
0.8429685937187438	2.7071074350491973	2.470906303165436	1.8694120269608394
0.8457691538307661	2.7071072222268096	2.470906303165436	1.8694120269608394
0.8485697139427886	2.7071070081197814	2.470906303165436	1.8694120269608394
0.8513702740548109	2.7071067927203636	2.470906303165436	1.8694120269608394
0.8541708341668334	2.7071065760207516	2.470906303165436	1.8694120269608394
0.8569713942788558	2.7071063580130996	2.470906303165436	1.8694120269608394
0.8597719543908782	2.707106138689512	2.470906303165436	1.8694120269608394
0.8625725145029006	2.7071059180420445	2.470906303165436	1.8694120269608394
0.865373074614923	2.7071056960627073	2.470906303165436	1.8694120269608394
0.8681736347269454	2.7071054727434616	2.470906303165436	1.8694120269608394
0.8709741948389678	2.7071052480762194	2.470906303165436	1.8694120269608394
0.8737747549509902	2.7071050220528443	2.470906303165436	1.8694120269608394
0.8765753150630126	2.7071047946651503	2.470906303165436	1.8694120269608394
0.879375875175035	2.707104565904903	2.470906303165436	1.8694120269608394
0.8821764352870574	2.7071043357638183	2.470906303165436	1.8694120269608394
0.8849769953990798	2.7071041042335593	2.470906303165436	1.8694120269608394
0.8877775555111023	2.707103871305743	2.470906303165436	1.8694120269608394
0.8905781156231246	2.707103636971934	2.470906303165436	1.8694120269608394
0.8933786757351471	2.707103401223645	2.470906303165436	1.8694120269608394
0.8961792358471694	2.7071031640523384	2.470906303165436	1.8694120269608394
0.8989797959591919	2.707102925449425	2.470906303165436	1.8694120269608394
0.9017803560712142	2.707102685406263	2.470906303165436	1.8694120269608394
0.9045809161832367	2.7071024439141618	2.470906303165436	1.8694120269608394
0.907381476295259	2.7071022009643726	2.470906303165436	1.8694120269608394
0.9101820364072815	2.707101956548099	2.470906303165436	1.8694120269608394
0.9129825965193039	2.7071017106564876	2.470906303165436	1.8694120269608394
0.9157831566313263	2.7071014632806354	2.470906303165436	1.8694120269608394
0.9185837167433487	2.707101214411582	2.470906303165436	1.8694120269608394
0.921384276855371	2.7071009640403156	2.470906303165436	1.8694120269608394
0.9241848369673935	2.7071007121577693	2.470906303165436	1.8694120269608394
0.9269853970794159	2.7071004587548195	2.470906303165436	1.8694120269608394
0.9297859571914383	2.707100203822291	2.470906303165436	1.8694120269608394
0.9325865173034606	2.70709994735095	2.470906303165436	1.8694120269608394
0.9353870774154831	2.707099689331511	2.470906303165436	1.8694120269608394
0.9381876375275056	2.7070994297546265	2.470906303165436	1.8694120269608394
0.9409881976395279	2.7070991686108967	2.470906303165436	1.8694120269608394
0.9437887577515504	2.7070989058908657	2.470906303165436	1.8694120269608394
0.9465893178635727	2.7070986415850182	2.470906303165436	1.8694120269608394
0.9493898779755952	2.707098375683784	2.470906303165436	1.8694120269608394
0.9521904380876175	2.707098108177531	2.470906303165436	1.8694120269608394
0.95499099819964	2.707097839056573	2.470906303165436	1.8694120269608394
0.9577915583116623	2.707097568311164	2.470906303165436	1.8694120269608394
0.9605921184236847	2.707097295931498	2.470906303165436	1.8694120269608394
0.9633926785357071	2.707097021907712	2.470906303165436	1.8694120269608394
0.9661932386477295	2.7070967462298827	2.470906303165436	1.8694120269608394
0.968993798759752	2.707096468888025	2.470906303165436	1.8694120269608394
0.9717943588717743	2.707096189872095	2.470906303165436	1.8694120269608394
0.9745949189837968	2.70709590917199	2.470906303165436	1.8694120269608394
0.9773954790958191	2.7070956267775435	2.470906303165436	1.8694120269608394
0.9801960392078416	2.7070953426785294	2.470906303165436	1.8694120269608394
0.9829965993198639	2.7070950568646586	2.470906303165436	1.8694120269608394
0.9857971594318864	2.7070947693255807	2.470906303165436	1.8694120269608394
0.9885977195439087	2.7070944800508823	2.470906303165436	1.8694120269608394
0.9913982796559312	2.707094189030088	2.470906303165436	1.8694120269608394
0.9941988397679536	2.7070938962526587	2.470906303165436	1.8694120269608394
0.996999399879976	2.7070936017079905	2.470906303165436	1.8694120269608394
0.9997999599919984	2.707093305385419	2.470906303165436	1.8694120269608394
1.002600520104021	2.707093007274212	2.470906303165436	1.8694120269608394
1.0054010802160431	2.7070927073635715	2.470906303165436	1.8694120269608394
1.0082016403280656	2.7070924056426415	2.470906303165436	1.8694120269608394
1.011002200440088	2.70709210210049	2.470906303165436	1.8694120269608394
1.0138027605521105	2.7070917967261288	2.470906303165436	1.8694120269608394
1.0166033206641327	2.7070914895084957	2.470906303165436	1.8694120269608394
1.0194038807761552	2.7070911804364677	2.470906303165436	1.8694120269608394
1.0222044408881776	2.7070908694988502	2.470906303165436	1.8694120269608394
1.0250050010002	2.7070905566843844	2.470906303165436	1.8694120269608394
1.0278055611122225	2.7070902419817404	2.470906303165436	1.8694120269608394
1.0306061212242448	2.7070899253795235	2.470906303165436	1.8694120269608394
1.0334066813362672	2.7070896068662673	2.470906303165436	1.8694120269608394
1.0362072414482897	2.707089286430438	2.470906303165436	1.8694120269608394
1.0390078015603121	2.7070889640604303	2.470906303165436	1.8694120269608394
1.0418083616723344	2.70708863974457	2.470906303165436	1.8694120269608394
1.0446089217843568	2.7070883134711132	2.470906303165436	1.8694120269608394
1.0474094818963793	2.7070879852282443	2.470906303165436	1.8694120269608394
1.0502100420084017	2.707087655004077	2.470906303165436	1.8694120269608394
1.0530106021204242	2.7070873227866508	2.470906303165436	1.8694120269608394
1.0558111622324464	2.7070869885639364	2.470906303165436	1.8694120269608394
1.0586117223444689	2.7070866523238304	2.470906303165436	1.8694120269608394
1.0614122824564913	2.7070863140541563	2.470906303165436	1.8694120269608394
1.0642128425685138	2.7070859737426627	2.470906303165436	1.8694120269608394
1.067013402680536	2.7070856313770277	2.470906303165436	1.8694120269608394
1.0698139627925585	2.707085286944853	2.470906303165436	1.8694120269608394
1.072614522904581	2.707084940433665	2.470906303165436	1.8694120269608394
1.0754150830166034	2.707084591830915	2.470906303165436	1.8694120269608394
1.0782156431286258	2.70708424112398	2.470906303165436	1.8694120269608394
1.081016203240648	2.707083888300159	2.470906303165436	1.8694120269608394
1.0838167633526705	2.707083533346675	2.470906303165436	1.8694120269608394
1.086617323464693	2.707083176250675	2.470906303165436	1.8694120269608394
1.0894178835767154	2.7070828169992267	2.470906303165436	1.8694120269608394
1.0922184436887377	2.70708245557932	2.470906303165436	1.8694120269608394
1.0950190038007601	2.7070820919778678	2.470906303165436	1.8694120269608394
1.0978195639127826	2.7070817261817033	2.470906303165436	1.8694120269608394
1.100620124024805	2.707081358177579	2.470906303165436	1.8694120269608394
1.1034206841368275	2.7070809879521684	2.470906303165436	1.8694120269608394
1.1062212442488497	2.7070806154920657	2.470906303165436	1.8694120269608394
1.1090218043608722	2.707080240783782	2.470906303165436	1.8694120269608394
1.1118223644728946	2.7070798638137483	2.470906303165436	1.8694120269608394
1.114622924584917	2.7070794845683137	2.470906303165436	1.8694120269608394
1.1174234846969393	2.7070791030337453	2.470906303165436	1.8694120269608394
1.1202240448089618	2.707078719196226	2.470906303165436	1.8694120269608394
1.1230246049209842	2.7070783330418555	2.470906303165436	1.8694120269608394
1.1258251650330067	2.707077944556651	2.470906303165436	1.8694120269608394
1.128625725145029	2.7070775537265455	2.470906303165436	1.8694120269608394
1.1314262852570514	2.707077160537384	2.470906303165436	1.8694120269608394
1.1342268453690738	2.7070767649749286	2.470906303165436	1.8694120269608394
1.1370274054810963	2.7070763670248565	2.470906303165436	1.8694120269608394
1.1398279655931187	2.7070759666727557	2.470906303165436	1.8694120269608394
1.142628525705141	2.707075563904129	2.470906303165436	1.8694120269608394
1.1454290858171634	2.7070751587043915	2.470906303165436	1.8694120269608394
1.1482296459291859	2.7070747510588697	2.470906303165436	1.8694120269608394
1.1510302060412083	2.707074340952802	2.470906303165436	1.8694120269608394
1.1538307661532305	2.707073928371338	2.470906303165436	1.8694120269608394
1.156631326265253	2.707073513299535	2.470906303165436	1.8694120269608394
1.1594318863772755	2.7070730957223663	2.470906303165436	1.8694120269608394
1.162232446489298	2.7070726756247083	2.470906303165436	1.8694120269608394
1.1650330066013204	2.7070722529913485	2.470906303165436	1.8694120269608394
1.1678335667133426	2.707071827806982	2.470906303165436	1.8694120269608394
1.170634126825365	2.707071400056214	2.470906303165436	1.8694120269608394
1.1734346869373875	2.7070709697235538	2.470906303165436	1.8694120269608394
1.17623524704941	2.7070705367934176	2.470906303165436	1.8694120269608394
1.1790358071614322	2.707070101250131	2.470906303165436	1.8694120269608394
1.1818363672734546	2.7070696630779185	2.470906303165436	1.8694120269608394
1.184636927385477	2.7070692222609156	2.470906303165436	1.8694120269608394
1.1874374874974996	2.7070687787831593	2.470906303165436	1.8694120269608394
1.190238047609522	2.70706833262859	2.470906303165436	1.8694120269608394
1.1930386077215442	2.707067883781053	2.470906303165436	1.8694120269608394
1.1958391678335667	2.7070674322242945	2.470906303165436	1.8694120269608394
1.1986397279455892	2.707066977941962	2.470906303165436	1.8694120269608394
1.2014402880576116	2.707066520917606	2.470906303165436	1.8694120269608394
1.2042408481696338	2.7070660611346775	2.470906303165436	1.8694120269608394
1.2070414082816563	2.707065598576527	2.470906303165436	1.8694120269608394
1.2098419683936787	2.7070651332264046	2.470906303165436	1.8694120269608394
1.2126425285057012	2.70706466506746	2.470906303165436	1.8694120269608394
1.2154430886177237	2.7070641940827396	2.470906303165436	1.8694120269608394
1.2182436487297459	2.7070637202551904	2.470906303165436	1.8694120269608394
1.2210442088417683	2.707063243567653	2.470906303165436	1.8694120269608394
1.2238447689537908	2.707062764002867	2.470906303165436	1.8694120269608394
1.2266453290658133	2.707062281543466	2.470906303165436	1.8694120269608394
1.2294458891778355	2.707061796171981	2.470906303165436	1.8694120269608394
1.232246449289858	2.7070613078708368	2.470906303165436	1.8694120269608394
1.2350470094018804	2.7070608166223495	2.470906303165436	1.8694120269608394
1.2378475695139028	2.7070603224087333	2.470906303165436	1.8694120269608394
1.240648129625925	2.70705982521209	2.470906303165436	1.8694120269608394
1.2434486897379475	2.7070593250144173	2.470906303165436	1.8694120269608394
1.24624924984997	2.7070588217976037	2.470906303165436	1.8694120269608394
1.2490498099619924	2.7070583155434265	2.470906303165436	1.8694120269608394
1.251850370074015	2.7070578062335526	2.470906303165436	1.8694120269608394
1.2546509301860371	2.7070572938495423	2.470906303165436	1.8694120269608394
1.2574514902980596	2.7070567783728423	2.470906303165436	1.8694120269608394
1.260252050410082	2.7070562597847836	2.470906303165436	1.8694120269608394
1.2630526105221045	2.7070557380665927	2.470906303165436	1.8694120269608394
1.2658531706341267	2.7070552131993737	2.470906303165436	1.8694120269608394
1.2686537307461492	2.707054685164124	2.470906303165436	1.8694120269608394
1.2714542908581716	2.707054153941724	2.470906303165436	1.8694120269608394
1.274254850970194	2.707053619512937	2.470906303165436	1.8694120269608394
1.2770554110822165	2.7070530818584113	2.470906303165436	1.8694120269608394
1.2798559711942388	2.707052540958679	2.470906303165436	1.8694120269608394
1.2826565313062612	2.7070519967941538	2.470906303165436	1.8694120269608394
1.2854570914182837	2.7070514493451325	2.470906303165436	1.8694120269608394
1.2882576515303061	2.7070508985917927	2.470906303165436	1.8694120269608394
1.2910582116423284	2.7070503445141902	2.470906303165436	1.8694120269608394
1.2938587717543508	2.7070497870922634	2.470906303165436	1.8694120269608394
1.2966593318663733	2.707049226305828	2.470906303165436	1.8694120269608394
1.2994598919783957	2.7070486621345786	2.470906303165436	1.8694120269608394
1.3022604520904182	2.707048094558088	2.470906303165436	1.8694120269608394
1.3050610122024404	2.7070475235558025	2.470906303165436	1.8694120269608394
1.3078615723144629	2.7070469491070477	2.470906303165436	1.8694120269608394
1.3106621324264853	2.7070463711910246	2.470906303165436	1.8694120269608394
1.3134626925385078	2.707045789786805	2.470906303165436	1.8694120269608394
1.31626325265053	2.7070452048733396	2.470906303165436	1.8694120269608394
1.3190638127625525	2.7070446164294477	2.470906303165436	1.8694120269608394
1.321864372874575	2.7070440244338223	2.470906303165436	1.8694120269608394
1.3246649329865974	2.707043428865029	2.470906303165436	1.8694120269608394
1.3274654930986198	2.707042829701502	2.470906303165436	1.8694120269608394
1.330266053210642	2.7070422269215477	2.470906303165436	1.8694120269608394
1.3330666133226645	2.70704162050334	2.470906303165436	1.8694120269608394
1.335867173434687	2.707041010424921	2.470906303165436	1.8694120269608394
1.3386677335467094	2.7070403966642016	2.470906303165436	1.8694120269608394
1.3414682936587317	2.7070397791989573	2.470906303165436	1.8694120269608394
1.3442688537707541	2.707039158006832	2.470906303165436	1.8694120269608394
1.3470694138827766	2.707038533065332	2.470906303165436	1.8694120269608394
1.349869973994799	2.7070379043518313	2.470906303165436	1.8694120269608394
1.3526705341068215	2.7070372718435647	2.470906303165436	1.8694120269608394
1.3554710942188437	2.707036635517629	2.470906303165436	1.8694120269608394
1.3582716543308662	2.7070359953509864	2.470906303165436	1.8694120269608394
1.3610722144428886	2.7070353513204566	2.470906303165436	1.8694120269608394
1.363872774554911	2.707034703402721	2.470906303165436	1.8694120269608394
1.3666733346669333	2.7070340515743205	2.470906303165436	1.8694120269608394
1.3694738947789558	2.7070333958116533	2.470906303165436	1.8694120269608394
1.3722744548909782	2.707032736090976	2.470906303165436	1.8694120269608394
1.3750750150030007	2.707032072388402	2.470906303165436	1.8694120269608394
1.377875575115023	2.7070314046799	2.470906303165436	1.8694120269608394
1.3806761352270454	2.707030732941295	2.470906303165436	1.8694120269608394
1.3834766953390678	2.7070300571482644	2.470906303165436	1.8694120269608394
1.3862772554510903	2.70702937727634	2.470906303165436	1.8694120269608394
1.3890778155631127	2.7070286933009053	2.470906303165436	1.8694120269608394
1.391878375675135	2.7070280051971967	2.470906303165436	1.8694120269608394
1.3946789357871574	2.707027312940299	2.470906303165436	1.8694120269608394
1.3974794958991799	2.707026616505148	2.470906303165436	1.8694120269608394
1.4002800560112023	2.7070259158665277	2.470906303165436	1.8694120269608394
1.4030806161232245	2.7070252109990713	2.470906303165436	1.8694120269608394
1.405881176235247	2.7070245018772585	2.470906303165436	1.8694120269608394
1.4086817363472695	2.7070237884754125	2.470906303165436	1.8694120269608394
1.411482296459292	2.7070230707677045	2.470906303165436	1.8694120269608394
1.4142828565713144	2.707022348728149	2.470906303165436	1.8694120269608394
1.4170834166833366	2.7070216223306036	2.470906303165436	1.8694120269608394
1.419883976795359	2.707020891548769	2.470906303165436	1.8694120269608394
1.4226845369073815	2.707020156356185	2.470906303165436	1.8694120269608394
1.425485097019404	2.7070194167262343	2.470906303165436	1.8694120269608394
1.4282856571314262	2.707018672632137	2.470906303165436	1.8694120269608394
1.4310862172434486	2.707017924046953	2.470906303165436	1.8694120269608394
1.433886777355471	2.7070171709435797	2.470906303165436	1.8694120269608394
1.4366873374674936	2.7070164132947503	2.470906303165436	1.8694120269608394
1.439487897579516	2.707015651073033	2.470906303165436	1.8694120269608394
1.4422884576915382	2.707014884250832	2.470906303165436	1.8694120269608394
1.4450890178035607	2.7070141128003837	2.470906303165436	1.8694120269608394
1.4478895779155831	2.707013336693757	2.470906303165436	1.8694120269608394
1.4506901380276056	2.707012555902855	2.470906303165436	1.8694120269608394
1.4534906981396278	2.707011770399406	2.470906303165436	1.8694120269608394
1.4562912582516503	2.7070109801549727	2.470906303165436	1.8694120269608394
1.4590918183636727	2.707010185140944	2.470906303165436	1.8694120269608394
1.4618923784756952	2.707009385328536	2.470906303165436	1.8694120269608394
1.4646929385877177	2.7070085806887922	2.470906303165436	1.8694120269608394
1.4674934986997399	2.7070077711925804	2.470906303165436	1.8694120269608394
1.4702940588117623	2.7070069568105932	2.470906303165436	1.8694120269608394
1.4730946189237848	2.7070061375133467	2.470906303165436	1.8694120269608394
1.4758951790358072	2.707005313271179	2.470906303165436	1.8694120269608394
1.4786957391478295	2.7070044840542473	2.470906303165436	1.8694120269608394
1.481496299259852	2.7070036498325325	2.470906303165436	1.8694120269608394
1.4842968593718744	2.70700281057583	2.470906303165436	1.8694120269608394
1.4870974194838968	2.7070019662537574	2.470906303165436	1.8694120269608394
1.4898979795959193	2.707001116835746	2.470906303165436	1.8694120269608394
1.4926985397079415	2.7070002622910447	2.470906303165436	1.8694120269608394
1.495499099819964	2.706999402588713	2.470906303165436	1.8694120269608394
1.4982996599319864	2.7069985376976287	2.470906303165436	1.8694120269608394
1.501100220044009	2.7069976675864797	2.470906303165436	1.8694120269608394
1.5039007801560311	2.706996792223763	2.470906303165436	1.8694120269608394
1.5067013402680536	2.706995911577791	2.470906303165436	1.8694120269608394
1.509501900380076	2.706995025616678	2.470906303165436	1.8694120269608394
1.5123024604920985	2.706994134308351	2.470906303165436	1.8694120269608394
1.5151030206041207	2.7069932376205417	2.470906303165436	1.8694120269608394
1.5179035807161432	2.7069923355207863	2.470906303165436	1.8694120269608394
1.5207041408281656	2.7069914279764284	2.470906303165436	1.8694120269608394
1.523504700940188	2.7069905149546103	2.470906303165436	1.8694120269608394
1.5263052610522105	2.7069895964222788	2.470906303165436	1.8694120269608394
1.5291058211642328	2.7069886723461805	2.470906303165436	1.8694120269608394
1.5319063812762552	2.7069877426928626	2.470906303165436	1.8694120269608394
1.5347069413882777	2.706986807428668	2.470906303165436	1.8694120269608394
1.5375075015003001	2.706985866519738	2.470906303165436	1.8694120269608394
1.5403080616123224	2.7069849199320117	2.470906303165436	1.8694120269608394
1.5431086217243448	2.7069839676312184	2.470906303165436	1.8694120269608394
1.5459091818363673	2.706983009582884	2.470906303165436	1.8694120269608394
1.5487097419483897	2.706982045752325	2.470906303165436	1.8694120269608394
1.5515103020604122	2.706981076104649	2.470906303165436	1.8694120269608394
1.5543108621724344	2.7069801006047536	2.470906303165436	1.8694120269608394
1.5571114222844569	2.7069791192173245	2.470906303165436	1.8694120269608394
1.5599119823964793	2.7069781319068333	2.470906303165436	1.8694120269608394
1.5627125425085018	2.7069771386375385	2.470906303165436	1.8694120269608394
1.565513102620524	2.7069761393734817	2.470906303165436	1.8694120269608394
1.5683136627325465	2.7069751340784896	2.470906303165436	1.8694120269608394
1.571114222844569	2.706974122716169	2.470906303165436	1.8694120269608394
1.5739147829565914	2.706973105249908	2.470906303165436	1.8694120269608394
1.5767153430686138	2.7069720816428737	2.470906303165436	1.8694120269608394
1.579515903180636	2.7069710518580097	2.470906303165436	1.8694120269608394
1.5823164632926585	2.7069700158580394	2.470906303165436	1.8694120269608394
1.585117023404681	2.7069689736054574	2.470906303165436	1.8694120269608394
1.5879175835167034	2.706967925062534	2.470906303165436	1.8694120269608394
1.5907181436287257	2.706966870191312	2.470906303165436	1.8694120269608394
1.593518703740748	2.7069658089536066	2.470906303165436	1.8694120269608394
1.5963192638527706	2.706964741310998	2.470906303165436	1.8694120269608394
1.599119823964793	2.7069636672248403	2.470906303165436	1.8694120269608394
1.6019203840768155	2.7069625866562514	2.470906303165436	1.8694120269608394
1.6047209441888377	2.7069614995661135	2.470906303165436	1.8694120269608394
1.6075215043008602	2.706960405915077	2.470906303165436	1.8694120269608394
1.6103220644128826	2.7069593056635517	2.470906303165436	1.8694120269608394
1.613122624524905	2.7069581987717073	2.470906303165436	1.8694120269608394
1.6159231846369273	2.7069570851994786	2.470906303165436	1.8694120269608394
1.6187237447489498	2.706955964906553	2.470906303165436	1.8694120269608394
1.6215243048609722	2.706954837852379	2.470906303165436	1.8694120269608394
1.6243248649729947	2.7069537039961564	2.470906303165436	1.8694120269608394
1.6271254250850171	2.7069525632968436	2.470906303165436	1.8694120269608394
1.6299259851970394	2.706951415713148	2.470906303165436	1.8694120269608394
1.6327265453090618	2.7069502612035294	2.470906303165436	1.8694120269608394
1.6355271054210843	2.706949099726196	2.470906303165436	1.8694120269608394
1.6383276655331067	2.706947931239104	2.470906303165436	1.8694120269608394
1.641128225645129	2.706946755699959	2.470906303165436	1.8694120269608394
1.6439287857571514	2.7069455730662075	2.470906303165436	1.8694120269608394
1.6467293458691739	2.70694438329504	2.470906303165436	1.8694120269608394
1.6495299059811963	2.7069431863433913	2.470906303165436	1.8694120269608394
1.6523304660932185	2.706941982167934	2.470906303165436	1.8694120269608394
1.655131026205241	2.7069407707250805	2.470906303165436	1.8694120269608394
1.6579315863172635	2.7069395519709807	2.470906303165436	1.8694120269608394
1.660732146429286	2.7069383258615183	2.470906303165436	1.8694120269608394
1.6635327065413084	2.7069370923523124	2.470906303165436	1.8694120269608394
1.6663332666533306	2.7069358513987143	2.470906303165436	1.8694120269608394
1.669133826765353	2.7069346029558052	2.470906303165436	1.8694120269608394
1.6719343868773755	2.7069333469783965	2.470906303165436	1.8694120269608394
1.674734946989398	2.7069320834210266	2.470906303165436	1.8694120269608394
1.6775355071014202	2.706930812237958	2.470906303165436	1.8694120269608394
1.6803360672134426	2.706929533383181	2.470906303165436	1.8694120269608394
1.683136627325465	2.7069282468104046	2.470906303165436	1.8694120269608394
1.6859371874374875	2.7069269524730624	2.470906303165436	1.8694120269608394
1.68873774754951	2.706925650324303	2.470906303165436	1.8694120269608394
1.6915383076615322	2.7069243403169962	2.470906303165436	1.8694120269608394
1.6943388677735547	2.706923022403725	2.470906303165436	1.8694120269608394
1.6971394278855771	2.706921696536787	2.470906303165436	1.8694120269608394
1.6999399879975996	2.7069203626681935	2.470906303165436	1.8694120269608394
1.7027405481096218	2.706919020749665	2.470906303165436	1.8694120269608394
1.7055411082216443	2.7069176707326306	2.470906303165436	1.8694120269608394
1.7083416683336667	2.706916312568228	2.470906303165436	1.8694120269608394
1.7111422284456892	2.7069149462072977	2.470906303165436	1.8694120269608394
1.7139427885577116	2.7069135716003867	2.470906303165436	1.8694120269608394
1.7167433486697339	2.706912188697742	2.470906303165436	1.8694120269608394
1.7195439087817563	2.7069107974493116	2.470906303165436	1.8694120269608394
1.7223444688937788	2.7069093978047394	2.470906303165436	1.8694120269608394
1.7251450290058012	2.706907989713369	2.470906303165436	1.8694120269608394
1.7279455891178235	2.706906573124235	2.470906303165436	1.8694120269608394
1.730746149229846	2.7069051479860673	2.470906303165436	1.8694120269608394
1.7335467093418684	2.706903714247286	2.470906303165436	1.8694120269608394
1.7363472694538908	2.706902271855999	2.470906303165436	1.8694120269608394
1.7391478295659133	2.7069008207600014	2.470906303165436	1.8694120269608394
1.7419483896779355	2.7068993609067764	2.470906303165436	1.8694120269608394
1.744748949789958	2.7068978922434863	2.470906303165436	1.8694120269608394
1.7475495099019804	2.706896414716978	2.470906303165436	1.8694120269608394
1.750350070014003	2.706894928273776	2.470906303165436	1.8694120269608394
1.7531506301260251	2.7068934328600838	2.470906303165436	1.8694120269608394
1.7559511902380476	2.7068919284217787	2.470906303165436	1.8694120269608394
1.75875175035007	2.7068904149044126	2.470906303165436	1.8694120269608394
1.7615523104620925	2.7068888922532084	2.470906303165436	1.8694120269608394
1.7643528705741147	2.706887360413062	2.470906303165436	1.8694120269608394
1.7671534306861372	2.7068858193285306	2.470906303165436	1.8694120269608394
1.7699539907981596	2.7068842689438437	2.470906303165436	1.8694120269608394
1.772754550910182	2.7068827092028913	2.470906303165436	1.8694120269608394
1.7755551110222045	2.706881140049224	2.470906303165436	1.8694120269608394
1.7783556711342268	2.706879561426054	2.470906303165436	1.8694120269608394
1.7811562312462492	2.706877973276252	2.470906303165436	1.8694120269608394
1.7839567913582717	2.70687637554234	2.470906303165436	1.8694120269608394
1.7867573514702941	2.7068747681664975	2.470906303165436	1.8694120269608394
1.7895579115823164	2.706873151090555	2.470906303165436	1.8694120269608394
1.7923584716943388	2.70687152425599	2.470906303165436	1.8694120269608394
1.7951590318063613	2.706869887603928	2.470906303165436	1.8694120269608394
1.7979595919183837	2.7068682410751412	2.470906303165436	1.8694120269608394
1.8007601520304062	2.706866584610042	2.470906303165436	1.8694120269608394
1.8035607121424284	2.7068649181486863	2.470906303165436	1.8694120269608394
1.8063612722544509	2.706863241630765	2.470906303165436	1.8694120269608394
1.8091618323664733	2.70686155499561	2.470906303165436	1.8694120269608394
1.8119623924784958	2.706859858182183	2.470906303165436	1.8694120269608394
1.814762952590518	2.7068581511290812	2.470906303165436	1.8694120269608394
1.8175635127025405	2.7068564337745284	2.470906303165436	1.8694120269608394
1.820364072814563	2.706854706056378	2.470906303165436	1.8694120269608394
1.8231646329265854	2.706852967912109	2.470906303165436	1.8694120269608394
1.8259651930386078	2.7068512192788217	2.470906303165436	1.8694120269608394
1.82876575315063	2.7068494600932382	2.470906303165436	1.8694120269608394
1.8315663132626525	2.706847690291699	2.470906303165436	1.8694120269608394
1.834366873374675	2.706845909810162	2.470906303165436	1.8694120269608394
1.8371674334866974	2.706844118584196	2.470906303165436	1.8694120269608394
1.8399679935987197	2.7068423165489843	2.470906303165436	1.8694120269608394
1.842768553710742	2.7068405036393184	2.470906303165436	1.8694120269608394
1.8455691138227646	2.7068386797895956	2.470906303165436	1.8694120269608394
1.848369673934787	2.7068368449338176	2.470906303165436	1.8694120269608394
1.8511702340468095	2.7068349990055927	2.470906303165436	1.8694120269608394
1.8539707941588317	2.706833141938122	2.470906303165436	1.8694120269608394
1.8567713542708542	2.70683127366421	2.470906303165436	1.8694120269608394
1.8595719143828766	2.7068293941162507	2.470906303165436	1.8694120269608394
1.862372474494899	2.7068275032262354	2.470906303165436	1.8694120269608394
1.8651730346069213	2.706825600925743	2.470906303165436	1.8694120269608394
1.8679735947189438	2.7068236871459397	2.470906303165436	1.8694120269608394
1.8707741548309662	2.7068217618175763	2.470906303165436	1.8694120269608394
1.8735747149429887	2.7068198248709896	2.470906303165436	1.8694120269608394
1.8763752750550111	2.7068178762360917	2.470906303165436	1.8694120269608394
1.8791758351670333	2.7068159158423755	2.470906303165436	1.8694120269608394
1.8819763952790558	2.706813943618906	2.470906303165436	1.8694120269608394
1.8847769553910783	2.7068119594943254	2.470906303165436	1.8694120269608394
1.8875775155031007	2.7068099633968403	2.470906303165436	1.8694120269608394
1.890378075615123	2.7068079552542277	2.470906303165436	1.8694120269608394
1.8931786357271454	2.7068059349938283	2.470906303165436	1.8694120269608394
1.8959791958391679	2.7068039025425454	2.470906303165436	1.8694120269608394
1.8987797559511903	2.7068018578268402	2.470906303165436	1.8694120269608394
1.9015803160632125	2.706799800772733	2.470906303165436	1.8694120269608394
1.904380876175235	2.7067977313057945	2.470906303165436	1.8694120269608394
1.9071814362872574	2.7067956493511525	2.470906303165436	1.8694120269608394
1.90998199639928	2.7067935548334776	2.470906303165436	1.8694120269608394
1.9127825565113024	2.7067914476769888	2.470906303165436	1.8694120269608394
1.9155831166233246	2.706789327805449	2.470906303165436	1.8694120269608394
1.918383676735347	2.7067871951421605	2.470906303165436	1.8694120269608394
1.9211842368473695	2.7067850496099637	2.470906303165436	1.8694120269608394
1.923984796959392	2.706782891131234	2.470906303165436	1.8694120269608394
1.9267853570714142	2.7067807196278793	2.470906303165436	1.8694120269608394
1.9295859171834366	2.706778535021335	2.470906303165436	1.8694120269608394
1.932386477295459	2.7067763372325655	2.470906303165436	1.8694120269608394
1.9351870374074815	2.706774126182057	2.470906303165436	1.8694120269608394
1.937987597519504	2.7067719017898173	2.470906303165436	1.8694120269608394
1.9407881576315262	2.70676966397537	2.470906303165436	1.8694120269608394
1.9435887177435487	2.706767412657759	2.470906303165436	1.8694120269608394
1.9463892778555711	2.706765147755535	2.470906303165436	1.8694120269608394
1.9491898379675936	2.706762869186758	2.470906303165436	1.8694120269608394
1.9519903980796158	2.7067605768689975	2.470906303165436	1.8694120269608394
1.9547909581916383	2.7067582707193236	2.470906303165436	1.8694120269608394
1.9575915183036607	2.7067559506543084	2.470906303165436	1.8694120269608394
1.9603920784156832	2.706753616590019	2.470906303165436	1.8694120269608394
1.9631926385277056	2.7067512684420185	2.470906303165436	1.8694120269608394
1.9659931986397279	2.7067489061253602	2.470906303165436	1.8694120269608394
1.9687937587517503	2.706746529554586	2.470906303165436	1.8694120269608394
1.9715943188637728	2.7067441386437228	2.470906303165436	1.8694120269608394
1.9743948789757952	2.706741733306278	2.470906303165436	1.8694120269608394
1.9771954390878175	2.706739313455239	2.470906303165436	1.8694120269608394
1.97999599919984	2.706736879003069	2.470906303165436	1.8694120269608394
1.9827965593118624	2.7067344298617044	2.470906303165436	1.8694120269608394
1.9855971194238848	2.706731965942549	2.470906303165436	1.8694120269608394
1.9883976795359073	2.7067294871564727	2.470906303165436	1.8694120269608394
1.9911982396479295	2.706726993413809	2.470906303165436	1.8694120269608394
1.993998799759952	2.7067244846243534	2.470906303165436	1.8694120269608394
1.9967993598719744	2.7067219606973536	2.470906303165436	1.8694120269608394
1.9995999199839969	2.7067194215415133	2.470906303165436	1.8694120269608394
2.002400480096019	2.7067168670649857	2.470906303165436	1.8694120269608394
2.005201040208042	2.706714297175369	2.470906303165436	1.8694120269608394
2.008001600320064	2.706711711779706	2.470906303165436	1.8694120269608394
2.0108021604320863	2.7067091107844794	2.470906303165436	1.8694120269608394
2.013602720544109	2.7067064940956076	2.470906303165436	1.8694120269608394
2.016403280656131	2.7067038616184433	2.470906303165436	1.8694120269608394
2.019203840768154	2.706701213257767	2.470906303165436	1.8694120269608394
2.022004400880176	2.706698548917787	2.470906303165436	1.8694120269608394
2.0248049609921983	2.7066958685021345	2.470906303165436	1.8694120269608394
2.027605521104221	2.7066931719138587	2.470906303165436	1.8694120269608394
2.030406081216243	2.706690459055427	2.470906303165436	1.8694120269608394
2.0332066413282655	2.706687729828716	2.470906303165436	1.8694120269608394
2.036007201440288	2.706684984135014	2.470906303165436	1.8694120269608394
2.0388077615523104	2.706682221875013	2.470906303165436	1.8694120269608394
2.041608321664333	2.706679442948807	2.470906303165436	1.8694120269608394
2.0444088817763553	2.7066766472558874	2.470906303165436	1.8694120269608394
2.0472094418883775	2.706673834695142	2.470906303165436	1.8694120269608394
2.0500100020004	2.706671005164846	2.470906303165436	1.8694120269608394
2.0528105621124224	2.7066681585626675	2.470906303165436	1.8694120269608394
2.055611122224445	2.7066652947856507	2.470906303165436	1.8694120269608394
2.0584116823364673	2.7066624137302253	2.470906303165436	1.8694120269608394
2.0612122424484896	2.706659515292195	2.470906303165436	1.8694120269608394
2.0640128025605122	2.7066565993667355	2.470906303165436	1.8694120269608394
2.0668133626725345	2.706653665848391	2.470906303165436	1.8694120269608394
2.069613922784557	2.7066507146310714	2.470906303165436	1.8694120269608394
2.0724144828965794	2.706647745608047	2.470906303165436	1.8694120269608394
2.0752150430086016	2.706644758671944	2.470906303165436	1.8694120269608394
2.0780156031206243	2.7066417537147434	2.470906303165436	1.8694120269608394
2.0808161632326465	2.706638730627776	2.470906303165436	1.8694120269608394
2.0836167233446687	2.7066356893017143	2.470906303165436	1.8694120269608394
2.0864172834566914	2.706632629626577	2.470906303165436	1.8694120269608394
2.0892178435687137	2.7066295514917167	2.470906303165436	1.8694120269608394
2.0920184036807363	2.7066264547858223	2.470906303165436	1.8694120269608394
2.0948189637927586	2.7066233393969097	2.470906303165436	1.8694120269608394
2.097619523904781	2.7066202052123214	2.470906303165436	1.8694120269608394
2.1004200840168035	2.7066170521187223	2.470906303165436	1.8694120269608394
2.1032206441288257	2.7066138800020916	2.470906303165436	1.8694120269608394
2.1060212042408484	2.706610688747726	2.470906303165436	1.8694120269608394
2.1088217643528706	2.7066074782402287	2.470906303165436	1.8694120269608394
2.111622324464893	2.706604248363506	2.470906303165436	1.8694120269608394
2.1144228845769155	2.7066009990007696	2.470906303165436	1.8694120269608394
2.1172234446889378	2.7065977300345248	2.470906303165436	1.8694120269608394
2.12002400480096	2.706594441346571	2.470906303165436	1.8694120269608394
2.1228245649129827	2.706591132817991	2.470906303165436	1.8694120269608394
2.125625125025005	2.7065878043291582	2.470906303165436	1.8694120269608394
2.1284256851370276	2.7065844557597214	2.470906303165436	1.8694120269608394
2.13122624524905	2.7065810869886042	2.470906303165436	1.8694120269608394
2.134026805361072	2.7065776978940037	2.470906303165436	1.8694120269608394
2.1368273654730947	2.706574288353382	2.470906303165436	1.8694120269608394
2.139627925585117	2.706570858243462	2.470906303165436	1.8694120269608394
2.1424284856971396	2.706567407440228	2.470906303165436	1.8694120269608394
2.145229045809162	2.706563935818912	2.470906303165436	1.8694120269608394
2.148029605921184	2.7065604432539994	2.470906303165436	1.8694120269608394
2.1508301660332068	2.706556929619217	2.470906303165436	1.8694120269608394
2.153630726145229	2.706553394787533	2.470906303165436	1.8694120269608394
2.1564312862572517	2.7065498386311484	2.470906303165436	1.8694120269608394
2.159231846369274	2.7065462610214976	2.470906303165436	1.8694120269608394
2.162032406481296	2.706542661829239	2.470906303165436	1.8694120269608394
2.164832966593319	2.706539040924252	2.470906303165436	1.8694120269608394
2.167633526705341	2.7065353981756326	2.470906303165436	1.8694120269608394
2.1704340868173633	2.7065317334516896	2.470906303165436	1.8694120269608394
2.173234646929386	2.7065280466199373	2.470906303165436	1.8694120269608394
2.176035207041408	2.7065243375470933	2.470906303165436	1.8694120269608394
2.178835767153431	2.7065206060990743	2.470906303165436	1.8694120269608394
2.181636327265453	2.706516852140985	2.470906303165436	1.8694120269608394
2.1844368873774753	2.7065130755371234	2.470906303165436	1.8694120269608394
2.187237447489498	2.7065092761509666	2.470906303165436	1.8694120269608394
2.1900380076015202	2.706505453845171	2.470906303165436	1.8694120269608394
2.192838567713543	2.7065016084815676	2.470906303165436	1.8694120269608394
2.195639127825565	2.706497739921153	2.470906303165436	1.8694120269608394
2.1984396879375874	2.7064938480240874	2.470906303165436	1.8694120269608394
2.20124024804961	2.7064899326496907	2.470906303165436	1.8694120269608394
2.2040408081616323	2.706485993656435	2.470906303165436	1.8694120269608394
2.206841368273655	2.706482030901941	2.470906303165436	1.8694120269608394
2.209641928385677	2.7064780442429703	2.470906303165436	1.8694120269608394
2.2124424884976994	2.706474033535425	2.470906303165436	1.8694120269608394
2.215243048609722	2.7064699986343363	2.470906303165436	1.8694120269608394
2.2180436087217443	2.7064659393938673	2.470906303165436	1.8694120269608394
2.2208441688337666	2.7064618556672992	2.470906303165436	1.8694120269608394
2.2236447289457892	2.706457747307031	2.470906303165436	1.8694120269608394
2.2264452890578115	2.7064536141645763	2.470906303165436	1.8694120269608394
2.229245849169834	2.7064494560905494	2.470906303165436	1.8694120269608394
2.2320464092818564	2.70644527293467	2.470906303165436	1.8694120269608394
2.2348469693938786	2.7064410645457513	2.470906303165436	1.8694120269608394
2.2376475295059013	2.706436830771697	2.470906303165436	1.8694120269608394
2.2404480896179235	2.706432571459495	2.470906303165436	1.8694120269608394
2.243248649729946	2.706428286455213	2.470906303165436	1.8694120269608394
2.2460492098419684	2.7064239756039905	2.470906303165436	1.8694120269608394
2.2488497699539907	2.706419638750039	2.470906303165436	1.8694120269608394
2.2516503300660133	2.7064152757366253	2.470906303165436	1.8694120269608394
2.2544508901780356	2.7064108864060805	2.470906303165436	1.8694120269608394
2.257251450290058	2.7064064705997835	2.470906303165436	1.8694120269608394
2.2600520104020805	2.7064020281581564	2.470906303165436	1.8694120269608394
2.2628525705141027	2.7063975589206644	2.470906303165436	1.8694120269608394
2.2656531306261254	2.706393062725807	2.470906303165436	1.8694120269608394
2.2684536907381476	2.706388539411108	2.470906303165436	1.8694120269608394
2.27125425085017	2.7063839888131156	2.470906303165436	1.8694120269608394
2.2740548109621925	2.7063794107673966	2.470906303165436	1.8694120269608394
2.2768553710742148	2.706374805108524	2.470906303165436	1.8694120269608394
2.2796559311862374	2.70637017167008	2.470906303165436	1.8694120269608394
2.2824564912982597	2.706365510284642	2.470906303165436	1.8694120269608394
2.285257051410282	2.7063608207837797	2.470906303165436	1.8694120269608394
2.2880576115223046	2.7063561029980527	2.470906303165436	1.8694120269608394
2.290858171634327	2.7063513567569983	2.470906303165436	1.8694120269608394
2.2936587317463495	2.7063465818891284	2.470906303165436	1.8694120269608394
2.2964592918583717	2.706341778221926	2.470906303165436	1.8694120269608394
2.299259851970394	2.706336945581831	2.470906303165436	1.8694120269608394
2.3020604120824166	2.7063320837942446	2.470906303165436	1.8694120269608394
2.304860972194439	2.7063271926835126	2.470906303165436	1.8694120269608394
2.307661532306461	2.7063222720729274	2.470906303165436	1.8694120269608394
2.3104620924184838	2.7063173217847183	2.470906303165436	1.8694120269608394
2.313262652530506	2.706312341640043	2.470906303165436	1.8694120269608394
2.3160632126425287	2.706307331458985	2.470906303165436	1.8694120269608394
2.318863772754551	2.706302291060545	2.470906303165436	1.8694120269608394
2.321664332866573	2.706297220262634	2.470906303165436	1.8694120269608394
2.324464892978596	2.7062921188820708	2.470906303165436	1.8694120269608394
2.327265453090618	2.7062869867345674	2.470906303165436	1.8694120269608394
2.3300660132026407	2.706281823634731	2.470906303165436	1.8694120269608394
2.332866573314663	2.7062766293960543	2.470906303165436	1.8694120269608394
2.335667133426685	2.7062714038309035	2.470906303165436	1.8694120269608394
2.338467693538708	2.7062661467505205	2.470906303165436	1.8694120269608394
2.34126825365073	2.7062608579650114	2.470906303165436	1.8694120269608394
2.344068813762753	2.7062555372833406	2.470906303165436	1.8694120269608394
2.346869373874775	2.7062501845133182	2.470906303165436	1.8694120269608394
2.3496699339867972	2.7062447994616052	2.470906303165436	1.8694120269608394
2.35247049409882	2.706239381933699	2.470906303165436	1.8694120269608394
2.355271054210842	2.7062339317339226	2.470906303165436	1.8694120269608394
2.3580716143228644	2.7062284486654264	2.470906303165436	1.8694120269608394
2.360872174434887	2.7062229325301757	2.470906303165436	1.8694120269608394
2.3636727345469093	2.706217383128944	2.470906303165436	1.8694120269608394
2.366473294658932	2.70621180026131	2.470906303165436	1.8694120269608394
2.369273854770954	2.7062061837256426	2.470906303165436	1.8694120269608394
2.3720744148829764	2.7062005333191017	2.470906303165436	1.8694120269608394
2.374874974994999	2.706194848837627	2.470906303165436	1.8694120269608394
2.3776755351070213	2.7061891300759293	2.470906303165436	1.8694120269608394
2.380476095219044	2.7061833768274877	2.470906303165436	1.8694120269608394
2.3832766553310663	2.7061775888845383	2.470906303165436	1.8694120269608394
2.3860772154430885	2.7061717660380666	2.470906303165436	1.8694120269608394
2.388877775555111	2.706165908077805	2.470906303165436	1.8694120269608394
2.3916783356671334	2.7061600147922173	2.470906303165436	1.8694120269608394
2.3944788957791556	2.7061540859685005	2.470906303165436	1.8694120269608394
2.3972794558911783	2.7061481213925678	2.470906303165436	1.8694120269608394
2.4000800160032005	2.7061421208490484	2.470906303165436	1.8694120269608394
2.402880576115223	2.7061360841212743	2.470906303165436	1.8694120269608394
2.4056811362272454	2.706130010991278	2.470906303165436	1.8694120269608394
2.4084816963392677	2.706123901239778	2.470906303165436	1.8694120269608394
2.4112822564512904	2.706117754646179	2.470906303165436	1.8694120269608394
2.4140828165633126	2.706111570988558	2.470906303165436	1.8694120269608394
2.4168833766753353	2.7061053500436554	2.470906303165436	1.8694120269608394
2.4196839367873575	2.7060990915868732	2.470906303165436	1.8694120269608394
2.4224844968993797	2.706092795392261	2.470906303165436	1.8694120269608394
2.4252850570114024	2.7060864612325135	2.470906303165436	1.8694120269608394
2.4280856171234246	2.706080088878955	2.470906303165436	1.8694120269608394
2.4308861772354473	2.7060736781015393	2.470906303165436	1.8694120269608394
2.4336867373474695	2.7060672286688363	2.470906303165436	1.8694120269608394
2.4364872974594918	2.7060607403480237	2.470906303165436	1.8694120269608394
2.4392878575715145	2.706054212904882	2.470906303165436	1.8694120269608394
2.4420884176835367	2.706047646103784	2.470906303165436	1.8694120269608394
2.444888977795559	2.706041039707685	2.470906303165436	1.8694120269608394
2.4476895379075816	2.7060343934781184	2.470906303165436	1.8694120269608394
2.450490098019604	2.7060277071751813	2.470906303165436	1.8694120269608394
2.4532906581316265	2.706020980557533	2.470906303165436	1.8694120269608394
2.4560912182436487	2.706014213382379	2.470906303165436	1.8694120269608394
2.458891778355671	2.7060074054054706	2.470906303165436	1.8694120269608394
2.4616923384676936	2.7060005563810865	2.470906303165436	1.8694120269608394
2.464492898579716	2.7059936660620325	2.470906303165436	1.8694120269608394
2.4672934586917386	2.705986734199629	2.470906303165436	1.8694120269608394
2.470094018803761	2.705979760543701	2.470906303165436	1.8694120269608394
2.472894578915783	2.7059727448425717	2.470906303165436	1.8694120269608394
2.4756951390278057	2.7059656868430526	2.470906303165436	1.8694120269608394
2.478495699139828	2.705958586290433	2.470906303165436	1.8694120269608394
2.48129625925185	2.705951442928472	2.470906303165436	1.8694120269608394
2.484096819363873	2.705944256499393	2.470906303165436	1.8694120269608394
2.486897379475895	2.7059370267438663	2.470906303165436	1.8694120269608394
2.4896979395879177	2.7059297534010076	2.470906303165436	1.8694120269608394
2.49249849969994	2.705922436208365	2.470906303165436	1.8694120269608394
2.495299059811962	2.7059150749019096	2.470906303165436	1.8694120269608394
2.498099619923985	2.7059076692160278	2.470906303165436	1.8694120269608394
2.500900180036007	2.7059002188835097	2.470906303165436	1.8694120269608394
2.50370074014803	2.705892723635541	2.470906303165436	1.8694120269608394
2.506501300260052	2.7058851832016955	2.470906303165436	1.8694120269608394
2.5093018603720743	2.705877597309918	2.470906303165436	1.8694120269608394
2.512102420484097	2.7058699656865244	2.470906303165436	1.8694120269608394
2.514902980596119	2.705862288056184	2.470906303165436	1.8694120269608394
2.517703540708142	2.7058545641419167	2.470906303165436	1.8694120269608394
2.520504100820164	2.7058467936650743	2.470906303165436	1.8694120269608394
2.5233046609321863	2.705838976345339	2.470906303165436	1.8694120269608394
2.526105221044209	2.7058311119007095	2.470906303165436	1.8694120269608394
2.528905781156231	2.70582320004749	2.470906303165436	1.8694120269608394
2.5317063412682534	2.7058152405002844	2.470906303165436	1.8694120269608394
2.534506901380276	2.7058072329719787	2.470906303165436	1.8694120269608394
2.5373074614922984	2.7057991771737386	2.470906303165436	1.8694120269608394
2.540108021604321	2.705791072814998	2.470906303165436	1.8694120269608394
2.5429085817163433	2.705782919603441	2.470906303165436	1.8694120269608394
2.5457091418283655	2.705774717245	2.470906303165436	1.8694120269608394
2.548509701940388	2.7057664654438445	2.470906303165436	1.8694120269608394
2.5513102620524104	2.705758163902364	2.470906303165436	1.8694120269608394
2.554110822164433	2.705749812321165	2.470906303165436	1.8694120269608394
2.5569113822764553	2.705741410399055	2.470906303165436	1.8694120269608394
2.5597119423884775	2.7057329578330367	2.470906303165436	1.8694120269608394
2.5625125025005002	2.7057244543182906	2.470906303165436	1.8694120269608394
2.5653130626125225	2.7057158995481707	2.470906303165436	1.8694120269608394
2.568113622724545	2.705707293214191	2.470906303165436	1.8694120269608394
2.5709141828365674	2.705698635006012	2.470906303165436	1.8694120269608394
2.5737147429485896	2.7056899246114345	2.470906303165436	1.8694120269608394
2.5765153030606123	2.7056811617163845	2.470906303165436	1.8694120269608394
2.5793158631726345	2.705672346004905	2.470906303165436	1.8694120269608394
2.5821164232846567	2.705663477159141	2.470906303165436	1.8694120269608394
2.5849169833966794	2.7056545548593327	2.470906303165436	1.8694120269608394
2.5877175435087016	2.705645578783801	2.470906303165436	1.8694120269608394
2.5905181036207243	2.7056365486089367	2.470906303165436	1.8694120269608394
2.5933186637327466	2.7056274640091913	2.470906303165436	1.8694120269608394
2.596119223844769	2.705618324657059	2.470906303165436	1.8694120269608394
2.5989197839567915	2.705609130223075	2.470906303165436	1.8694120269608394
2.6017203440688137	2.7055998803757957	2.470906303165436	1.8694120269608394
2.6045209041808364	2.7055905747817866	2.470906303165436	1.8694120269608394
2.6073214642928586	2.705581213105618	2.470906303165436	1.8694120269608394
2.610122024404881	2.7055717950098472	2.470906303165436	1.8694120269608394
2.6129225845169035	2.705562320155006	2.470906303165436	1.8694120269608394
2.6157231446289257	2.7055527881995927	2.470906303165436	1.8694120269608394
2.618523704740948	2.705543198800055	2.470906303165436	1.8694120269608394
2.6213242648529707	2.705533551610784	2.470906303165436	1.8694120269608394
2.624124824964993	2.7055238462840943	2.470906303165436	1.8694120269608394
2.6269253850770156	2.705514082470218	2.470906303165436	1.8694120269608394
2.629725945189038	2.7055042598172925	2.470906303165436	1.8694120269608394
2.63252650530106	2.70549437797134	2.470906303165436	1.8694120269608394
2.6353270654130827	2.7054844365762643	2.470906303165436	1.8694120269608394
2.638127625525105	2.705474435273833	2.470906303165436	1.8694120269608394
2.6409281856371276	2.705464373703668	2.470906303165436	1.8694120269608394
2.64372874574915	2.7054542515032285	2.470906303165436	1.8694120269608394
2.646529305861172	2.705444068307801	2.470906303165436	1.8694120269608394
2.6493298659731948	2.705433823750488	2.470906303165436	1.8694120269608394
2.652130426085217	2.7054235174621892	2.470906303165436	1.8694120269608394
2.6549309861972397	2.7054131490715956	2.470906303165436	1.8694120269608394
2.657731546309262	2.705402718205171	2.470906303165436	1.8694120269608394
2.660532106421284	2.7053922244871393	2.470906303165436	1.8694120269608394
2.663332666533307	2.7053816675394757	2.470906303165436	1.8694120269608394
2.666133226645329	2.7053710469818872	2.470906303165436	1.8694120269608394
2.6689337867573513	2.7053603624318043	2.470906303165436	1.8694120269608394
2.671734346869374	2.705349613504363	2.470906303165436	1.8694120269608394
2.674534906981396	2.705338799812395	2.470906303165436	1.8694120269608394
2.677335467093419	2.7053279209664107	2.470906303165436	1.8694120269608394
2.680136027205441	2.7053169765745873	2.470906303165436	1.8694120269608394
2.6829365873174633	2.705305966242758	2.470906303165436	1.8694120269608394
2.685737147429486	2.705294889574388	2.470906303165436	1.8694120269608394
2.6885377075415082	2.705283746170573	2.470906303165436	1.8694120269608394
2.691338267653531	2.7052725356300167	2.470906303165436	1.8694120269608394
2.694138827765553	2.705261257549019	2.470906303165436	1.8694120269608394
2.6969393878775754	2.705249911521464	2.470906303165436	1.8694120269608394
2.699739947989598	2.7052384971387995	2.470906303165436	1.8694120269608394
2.7025405081016203	2.7052270139900303	2.470906303165436	1.8694120269608394
2.705341068213643	2.7052154616616977	2.470906303165436	1.8694120269608394
2.708141628325665	2.7052038397378673	2.470906303165436	1.8694120269608394
2.7109421884376874	2.7051921478001155	2.470906303165436	1.8694120269608394
2.71374274854971	2.7051803854275116	2.470906303165436	1.8694120269608394
2.7165433086617323	2.7051685521966045	2.470906303165436	1.8694120269608394
2.7193438687737546	2.7051566476814095	2.470906303165436	1.8694120269608394
2.7221444288857772	2.7051446714533895	2.470906303165436	1.8694120269608394
2.7249449889977995	2.7051326230814428	2.470906303165436	1.8694120269608394
2.727745549109822	2.7051205021318885	2.470906303165436	1.8694120269608394
2.7305461092218444	2.7051083081684464	2.470906303165436	1.8694120269608394
2.7333466693338666	2.705096040752228	2.470906303165436	1.8694120269608394
2.7361472294458893	2.7050836994417153	2.470906303165436	1.8694120269608394
2.7389477895579115	2.7050712837927495	2.470906303165436	1.8694120269608394
2.741748349669934	2.7050587933585133	2.470906303165436	1.8694120269608394
2.7445489097819564	2.705046227689515	2.470906303165436	1.8694120269608394
2.7473494698939787	2.7050335863335726	2.470906303165436	1.8694120269608394
2.7501500300060013	2.705020868835801	2.470906303165436	1.8694120269608394
2.7529505901180236	2.705008074738587	2.470906303165436	1.8694120269608394
2.755751150230046	2.704995203581588	2.470906303165436	1.8694120269608394
2.7585517103420685	2.704982254901701	2.470906303165436	1.8694120269608394
2.7613522704540907	2.704969228233054	2.470906303165436	1.8694120269608394
2.7641528305661134	2.7049561231069883	2.470906303165436	1.8694120269608394
2.7669533906781356	2.7049429390520423	2.470906303165436	1.8694120269608394
2.769753950790158	2.7049296755939327	2.470906303165436	1.8694120269608394
2.7725545109021805	2.704916332255541	2.470906303165436	1.8694120269608394
2.7753550710142028	2.704902908556895	2.470906303165436	1.8694120269608394
2.7781556311262254	2.7048894040151508	2.470906303165436	1.8694120269608394
2.7809561912382477	2.704875818144576	2.470906303165436	1.8694120269608394
2.78375675135027	2.7048621504565373	2.470906303165436	1.8694120269608394
2.7865573114622926	2.7048484004594777	2.470906303165436	1.8694120269608394
2.789357871574315	2.7048345676588985	2.470906303165436	1.8694120269608394
2.7921584316863375	2.7048206515573483	2.470906303165436	1.8694120269608394
2.7949589917983597	2.704806651654399	2.470906303165436	1.8694120269608394
2.797759551910382	2.704792567446633	2.470906303165436	1.8694120269608394
2.8005601120224046	2.7047783984276217	2.470906303165436	1.8694120269608394
2.803360672134427	2.7047641440879095	2.470906303165436	1.8694120269608394
2.806161232246449	2.7047498039149973	2.470906303165436	1.8694120269608394
2.8089617923584718	2.7047353773933196	2.470906303165436	1.8694120269608394
2.811762352470494	2.7047208640042335	2.470906303165436	1.8694120269608394
2.8145629125825167	2.7047062632259933	2.470906303165436	1.8694120269608394
2.817363472694539	2.704691574533738	2.470906303165436	1.8694120269608394
2.820164032806561	2.704676797399469	2.470906303165436	1.8694120269608394
2.822964592918584	2.7046619312920344	2.470906303165436	1.8694120269608394
2.825765153030606	2.7046469756771074	2.470906303165436	1.8694120269608394
2.8285657131426287	2.704631930017168	2.470906303165436	1.8694120269608394
2.831366273254651	2.7046167937714887	2.470906303165436	1.8694120269608394
2.834166833366673	2.7046015663961094	2.470906303165436	1.8694120269608394
2.836967393478696	2.7045862473438205	2.470906303165436	1.8694120269608394
2.839767953590718	2.704570836064145	2.470906303165436	1.8694120269608394
2.8425685137027408	2.704555332003318	2.470906303165436	1.8694120269608394
2.845369073814763	2.704539734604269	2.470906303165436	1.8694120269608394
2.8481696339267852	2.7045240433065993	2.470906303165436	1.8694120269608394
2.850970194038808	2.7045082575465633	2.470906303165436	1.8694120269608394
2.85377075415083	2.7044923767570515	2.470906303165436	1.8694120269608394
2.8565713142628524	2.704476400367568	2.470906303165436	1.8694120269608394
2.859371874374875	2.704460327804209	2.470906303165436	1.8694120269608394
2.8621724344868973	2.7044441584896486	2.470906303165436	1.8694120269608394
2.86497299459892	2.70442789184311	2.470906303165436	1.8694120269608394
2.867773554710942	2.7044115272803535	2.470906303165436	1.8694120269608394
2.8705741148229644	2.704395064213651	2.470906303165436	1.8694120269608394
2.873374674934987	2.7043785020517688	2.470906303165436	1.8694120269608394
2.8761752350470093	2.704361840199942	2.470906303165436	1.8694120269608394
2.878975795159032	2.7043450780598586	2.470906303165436	1.8694120269608394
2.8817763552710542	2.7043282150296357	2.470906303165436	1.8694120269608394
2.8845769153830765	2.7043112505037987	2.470906303165436	1.8694120269608394
2.887377475495099	2.7042941838732655	2.470906303165436	1.8694120269608394
2.8901780356071214	2.704277014525314	2.470906303165436	1.8694120269608394
2.8929785957191436	2.7042597418435723	2.470906303165436	1.8694120269608394
2.8957791558311663	2.7042423652079886	2.470906303165436	1.8694120269608394
2.8985797159431885	2.704224883994816	2.470906303165436	1.8694120269608394
2.901380276055211	2.7042072975765854	2.470906303165436	1.8694120269608394
2.9041808361672334	2.704189605322087	2.470906303165436	1.8694120269608394
2.9069813962792557	2.704171806596348	2.470906303165436	1.8694120269608394
2.9097819563912783	2.704153900760608	2.470906303165436	1.8694120269608394
2.9125825165033006	2.7041358871722996	2.470906303165436	1.8694120269608394
2.9153830766153233	2.704117765185024	2.470906303165436	1.8694120269608394
2.9181836367273455	2.7040995341485297	2.470906303165436	1.8694120269608394
2.9209841968393677	2.70408119340869	2.470906303165436	1.8694120269608394
2.9237847569513904	2.7040627423074777	2.470906303165436	1.8694120269608394
2.9265853170634126	2.704044180182946	2.470906303165436	1.8694120269608394
2.9293858771754353	2.7040255063692022	2.470906303165436	1.8694120269608394
2.9321864372874575	2.7040067201963858	2.470906303165436	1.8694120269608394
2.9349869973994798	2.703987820990647	2.470906303165436	1.8694120269608394
2.9377875575115024	2.703968808074117	2.470906303165436	1.8694120269608394
2.9405881176235247	2.7039496807648944	2.470906303165436	1.8694120269608394
2.943388677735547	2.703930438377011	2.470906303165436	1.8694120269608394
2.9461892378475696	2.7039110802204176	2.470906303165436	1.8694120269608394
2.948989797959592	2.7038916056009485	2.470906303165436	1.8694120269608394
2.9517903580716145	2.7038720138203107	2.470906303165436	1.8694120269608394
2.9545909181836367	2.703852304176049	2.470906303165436	1.8694120269608394
2.957391478295659	2.7038324759615273	2.470906303165436	1.8694120269608394
2.9601920384076816	2.703812528465901	2.470906303165436	1.8694120269608394
2.962992598519704	2.7037924609740953	2.470906303165436	1.8694120269608394
2.9657931586317265	2.7037722727667766	2.470906303165436	1.8694120269608394
2.9685937187437488	2.7037519631203315	2.470906303165436	1.8694120269608394
2.971394278855771	2.703731531306838	2.470906303165436	1.8694120269608394
2.9741948389677937	2.7037109765940435	2.470906303165436	1.8694120269608394
2.976995399079816	2.703690298245337	2.470906303165436	1.8694120269608394
2.9797959591918386	2.7036694955197254	2.470906303165436	1.8694120269608394
2.982596519303861	2.703648567671804	2.470906303165436	1.8694120269608394
2.985397079415883	2.7036275139517385	2.470906303165436	1.8694120269608394
2.9881976395279057	2.70360633360523	2.470906303165436	1.8694120269608394
2.990998199639928	2.7035850258734935	2.470906303165436	1.8694120269608394
2.99379875975195	2.7035635899932324	2.470906303165436	1.8694120269608394
2.996599319863973	2.7035420251966094	2.470906303165436	1.8694120269608394
2.999399879975995	2.7035203307112226	2.470906303165436	1.8694120269608394
3.002200440088018	2.7034985057600744	2.470906303165436	1.8694120269608394
3.00500100020004	2.703476549561551	2.470906303165436	1.8694120269608394
3.0078015603120623	2.7034544613293905	2.470906303165436	1.8694120269608394
3.010602120424085	2.703432240272657	2.470906303165436	1.8694120269608394
3.013402680536107	2.7034098855957134	2.470906303165436	1.8694120269608394
3.01620324064813	2.7033873964981945	2.470906303165436	1.8694120269608394
3.019003800760152	2.7033647721749787	2.470906303165436	1.8694120269608394
3.0218043608721743	2.7033420118161575	2.470906303165436	1.8694120269608394
3.024604920984197	2.703319114607015	2.470906303165436	1.8694120269608394
3.027405481096219	2.703296079727992	2.470906303165436	1.8694120269608394
3.0302060412082414	2.7032729063546617	2.470906303165436	1.8694120269608394
3.033006601320264	2.7032495936577	2.470906303165436	1.8694120269608394
3.0358071614322863	2.703226140802857	2.470906303165436	1.8694120269608394
3.038607721544309	2.70320254695093	2.470906303165436	1.8694120269608394
3.0414082816563313	2.7031788112577297	2.470906303165436	1.8694120269608394
3.0442088417683535	2.703154932874058	2.470906303165436	1.8694120269608394
3.047009401880376	2.703130910945673	2.470906303165436	1.8694120269608394
3.0498099619923984	2.7031067446132635	2.470906303165436	1.8694120269608394
3.052610522104421	2.7030824330124155	2.470906303165436	1.8694120269608394
3.0554110822164433	2.7030579752735875	2.470906303165436	1.8694120269608394
3.0582116423284655	2.7030333705220735	2.470906303165436	1.8694120269608394
3.061012202440488	2.703008617877982	2.470906303165436	1.8694120269608394
3.0638127625525104	2.702983716456199	2.470906303165436	1.8694120269608394
3.066613322664533	2.7029586653663564	2.470906303165436	1.8694120269608394
3.0694138827765554	2.7029334637128084	2.470906303165436	1.8694120269608394
3.0722144428885776	2.702908110594598	2.470906303165436	1.8694120269608394
3.0750150030006003	2.7028826051054184	2.470906303165436	1.8694120269608394
3.0778155631126225	2.7028569463335947	2.470906303165436	1.8694120269608394
3.0806161232246447	2.702831133362044	2.470906303165436	1.8694120269608394
3.0834166833366674	2.702805165268246	2.470906303165436	1.8694120269608394
3.0862172434486896	2.7027790411242107	2.470906303165436	1.8694120269608394
3.0890178035607123	2.702752759996449	2.470906303165436	1.8694120269608394
3.0918183636727345	2.70272632094594	2.470906303165436	1.8694120269608394
3.094618923784757	2.702699723028095	2.470906303165436	1.8694120269608394
3.0974194838967795	2.7026729652927304	2.470906303165436	1.8694120269608394
3.1002200440088017	2.702646046784033	2.470906303165436	1.8694120269608394
3.1030206041208244	2.7026189665405265	2.470906303165436	1.8694120269608394
3.1058211642328466	2.702591723595039	2.470906303165436	1.8694120269608394
3.108621724344869	2.7025643169746703	2.470906303165436	1.8694120269608394
3.1114222844568915	2.7025367457007605	2.470906303165436	1.8694120269608394
3.1142228445689137	2.7025090087888524	2.470906303165436	1.8694120269608394
3.1170234046809364	2.70248110524866	2.470906303165436	1.8694120269608394
3.1198239647929586	2.7024530340840376	2.470906303165436	1.8694120269608394
3.122624524904981	2.70242479429294	2.470906303165436	1.8694120269608394
3.1254250850170036	2.702396384867393	2.470906303165436	1.8694120269608394
3.128225645129026	2.702367804793455	2.470906303165436	1.8694120269608394
3.131026205241048	2.702339053051188	2.470906303165436	1.8694120269608394
3.1338267653530707	2.702310128614619	2.470906303165436	1.8694120269608394
3.136627325465093	2.702281030451703	2.470906303165436	1.8694120269608394
3.1394278855771156	2.702251757524293	2.470906303165436	1.8694120269608394
3.142228445689138	2.7022223087881017	2.470906303165436	1.8694120269608394
3.14502900580116	2.702192683192665	2.470906303165436	1.8694120269608394
3.1478295659131827	2.7021628796813095	2.470906303165436	1.8694120269608394
3.150630126025205	2.702132897191114	2.470906303165436	1.8694120269608394
3.1534306861372277	2.7021027346528737	2.470906303165436	1.8694120269608394
3.15623124624925	2.702072390991065	2.470906303165436	1.8694120269608394
3.159031806361272	2.702041865123807	2.470906303165436	1.8694120269608394
3.161832366473295	2.702011155962828	2.470906303165436	1.8694120269608394
3.164632926585317	2.7019802624134246	2.470906303165436	1.8694120269608394
3.1674334866973393	2.7019491833744262	2.470906303165436	1.8694120269608394
3.170234046809362	2.701917917738161	2.470906303165436	1.8694120269608394
3.173034606921384	2.701886464390413	2.470906303165436	1.8694120269608394
3.175835167033407	2.701854822210386	2.470906303165436	1.8694120269608394
3.178635727145429	2.7018229900706685	2.470906303165436	1.8694120269608394
3.1814362872574513	2.701790966837193	2.470906303165436	1.8694120269608394
3.184236847369474	2.701758751369196	2.470906303165436	1.8694120269608394
3.187037407481496	2.7017263425191818	2.470906303165436	1.8694120269608394
3.189837967593519	2.7016937391328852	2.470906303165436	1.8694120269608394
3.192638527705541	2.701660940049231	2.470906303165436	1.8694120269608394
3.1954390878175634	2.70162794410029	2.470906303165436	1.8694120269608394
3.198239647929586	2.7015947501112487	2.470906303165436	1.8694120269608394
3.2010402080416083	2.7015613569003616	2.470906303165436	1.8694120269608394
3.203840768153631	2.701527763278915	2.470906303165436	1.8694120269608394
3.206641328265653	2.7014939680511905	2.470906303165436	1.8694120269608394
3.2094418883776754	2.7014599700144135	2.470906303165436	1.8694120269608394
3.212242448489698	2.7014257679587264	2.470906303165436	1.8694120269608394
3.2150430086017203	2.701391360667137	2.470906303165436	1.8694120269608394
3.2178435687137426	2.701356746915484	2.470906303165436	1.8694120269608394
3.2206441288257652	2.701321925472393	2.470906303165436	1.8694120269608394
3.2234446889377875	2.701286895099237	2.470906303165436	1.8694120269608394
3.22624524904981	2.7012516545500893	2.470906303165436	1.8694120269608394
3.2290458091618324	2.701216202571692	2.470906303165436	1.8694120269608394
3.2318463692738546	2.701180537903402	2.470906303165436	1.8694120269608394
3.2346469293858773	2.701144659277157	2.470906303165436	1.8694120269608394
3.2374474894978995	2.7011085654174316	2.470906303165436	1.8694120269608394
3.240248049609922	2.7010722550411903	2.470906303165436	1.8694120269608394
3.2430486097219444	2.7010357268578504	2.470906303165436	1.8694120269608394
3.2458491698339667	2.700998979569233	2.470906303165436	1.8694120269608394
3.2486497299459893	2.7009620118695232	2.470906303165436	1.8694120269608394
3.2514502900580116	2.700924822445228	2.470906303165436	1.8694120269608394
3.2542508501700342	2.7008874099751257	2.470906303165436	1.8694120269608394
3.2570514102820565	2.7008497731302294	2.470906303165436	1.8694120269608394
3.2598519703940787	2.700811910573737	2.470906303165436	1.8694120269608394
3.2626525305061014	2.700773820960989	2.470906303165436	1.8694120269608394
3.2654530906181236	2.7007355029394247	2.470906303165436	1.8694120269608394
3.268253650730146	2.7006969551485316	2.470906303165436	1.8694120269608394
3.2710542108421685	2.70065817621981	2.470906303165436	1.8694120269608394
3.2738547709541908	2.7006191647767155	2.470906303165436	1.8694120269608394
3.2766553310662134	2.700579919434622	2.470906303165436	1.8694120269608394
3.2794558911782357	2.700540438800773	2.470906303165436	1.8694120269608394
3.282256451290258	2.700500721474233	2.470906303165436	1.8694120269608394
3.2850570114022806	2.700460766045844	2.470906303165436	1.8694120269608394
3.287857571514303	2.7004205710981757	2.470906303165436	1.8694120269608394
3.2906581316263255	2.700380135205483	2.470906303165436	1.8694120269608394
3.2934586917383477	2.7003394569336523	2.470906303165436	1.8694120269608394
3.29625925185037	2.700298534840159	2.470906303165436	1.8694120269608394
3.2990598119623926	2.700257367474019	2.470906303165436	1.8694120269608394
3.301860372074415	2.7002159533757375	2.470906303165436	1.8694120269608394
3.304660932186437	2.700174291077261	2.470906303165436	1.8694120269608394
3.3074614922984598	2.700132379101937	2.470906303165436	1.8694120269608394
3.310262052410482	2.700090215964451	2.470906303165436	1.8694120269608394
3.3130626125225047	2.7000478001707875	2.470906303165436	1.8694120269608394
3.315863172634527	2.70000513021818	2.470906303165436	1.8694120269608394
3.318663732746549	2.699962204595055	2.470906303165436	1.8694120269608394
3.321464292858572	2.699919021780989	2.470906303165436	1.8694120269608394
3.324264852970594	2.699875580246656	2.470906303165436	1.8694120269608394
3.3270654130826167	2.6998318784537747	2.470906303165436	1.8694120269608394
3.329865973194639	2.6997879148550608	2.470906303165436	1.8694120269608394
3.332666533306661	2.6997436878941734	2.470906303165436	1.8694120269608394
3.335467093418684	2.6996991960056684	2.470906303165436	1.8694120269608394
3.338267653530706	2.6996544376149405	2.470906303165436	1.8694120269608394
3.3410682136427288	2.699609411138177	2.470906303165436	1.8694120269608394
3.343868773754751	2.6995641149823015	2.470906303165436	1.8694120269608394
3.3466693338667732	2.6995185475449244	2.470906303165436	1.8694120269608394
3.349469893978796	2.699472707214291	2.470906303165436	1.8694120269608394
3.352270454090818	2.699426592369222	2.470906303165436	1.8694120269608394
3.3550710142028404	2.6993802013790718	2.470906303165436	1.8694120269608394
3.357871574314863	2.6993335326036645	2.470906303165436	1.8694120269608394
3.3606721344268853	2.6992865843932443	2.470906303165436	1.8694120269608394
3.363472694538908	2.699239355088424	2.470906303165436	1.8694120269608394
3.36627325465093	2.6991918430201256	2.470906303165436	1.8694120269608394
3.3690738147629524	2.69914404650953	2.470906303165436	1.8694120269608394
3.371874374874975	2.699095963868018	2.470906303165436	1.8694120269608394
3.3746749349869973	2.699047593397121	2.470906303165436	1.8694120269608394
3.37747549509902	2.6989989333884603	2.470906303165436	1.8694120269608394
3.3802760552110422	2.6989499821236937	2.470906303165436	1.8694120269608394
3.3830766153230645	2.6989007378744585	2.470906303165436	1.8694120269608394
3.385877175435087	2.698851198902318	2.470906303165436	1.8694120269608394
3.3886777355471094	2.6988013634586983	2.470906303165436	1.8694120269608394
3.3914782956591316	2.6987512297848415	2.470906303165436	1.8694120269608394
3.3942788557711543	2.69870079611174	2.470906303165436	1.8694120269608394
3.3970794158831765	2.6986500606600816	2.470906303165436	1.8694120269608394
3.399879975995199	2.6985990216401934	2.470906303165436	1.8694120269608394
3.4026805361072214	2.698547677251982	2.470906303165436	1.8694120269608394
3.4054810962192437	2.698496025684876	2.470906303165436	1.8694120269608394
3.4082816563312663	2.6984440651177675	2.470906303165436	1.8694120269608394
3.4110822164432886	2.6983917937189514	2.470906303165436	1.8694120269608394
3.4138827765553112	2.698339209646068	2.470906303165436	1.8694120269608394
3.4166833366673335	2.6982863110460444	2.470906303165436	1.8694120269608394
3.4194838967793557	2.6982330960550325	2.470906303165436	1.8694120269608394
3.4222844568913784	2.69817956279835	2.470906303165436	1.8694120269608394
3.4250850170034006	2.698125709390418	2.470906303165436	1.8694120269608394
3.4278855771154233	2.698071533934703	2.470906303165436	1.8694120269608394
3.4306861372274455	2.698017034523655	2.470906303165436	1.8694120269608394
3.4334866973394678	2.697962209238645	2.470906303165436	1.8694120269608394
3.4362872574514904	2.6979070561499054	2.470906303165436	1.8694120269608394
3.4390878175635127	2.697851573316466	2.470906303165436	1.8694120269608394
3.441888377675535	2.6977957587860906	2.470906303165436	1.8694120269608394
3.4446889377875576	2.6977396105952214	2.470906303165436	1.8694120269608394
3.44748949789958	2.6976831267689048	2.470906303165436	1.8694120269608394
3.4502900580116025	2.697626305320739	2.470906303165436	1.8694120269608394
3.4530906181236247	2.6975691442528027	2.470906303165436	1.8694120269608394
3.455891178235647	2.697511641555596	2.470906303165436	1.8694120269608394
3.4586917383476696	2.697453795207974	2.470906303165436	1.8694120269608394
3.461492298459692	2.6973956031770836	2.470906303165436	1.8694120269608394
3.4642928585717145	2.6973370634182947	2.470906303165436	1.8694120269608394
3.4670934186837368	2.6972781738751426	2.470906303165436	1.8694120269608394
3.469893978795759	2.697218932479254	2.470906303165436	1.8694120269608394
3.4726945389077817	2.6971593371502887	2.470906303165436	1.8694120269608394
3.475495099019804	2.6970993857958674	2.470906303165436	1.8694120269608394
3.4782956591318266	2.697039076311509	2.470906303165436	1.8694120269608394
3.481096219243849	2.696978406580562	2.470906303165436	1.8694120269608394
3.483896779355871	2.6969173744741406	2.470906303165436	1.8694120269608394
3.4866973394678937	2.6968559778510515	2.470906303165436	1.8694120269608394
3.489497899579916	2.6967942145577304	2.470906303165436	1.8694120269608394
3.492298459691938	2.6967320824281726	2.470906303165436	1.8694120269608394
3.495099019803961	2.696669579283866	2.470906303165436	1.8694120269608394
3.497899579915983	2.69660670293372	2.470906303165436	1.8694120269608394
3.500700140028006	2.6965434511739983	2.470906303165436	1.8694120269608394
3.503500700140028	2.696479821788247	2.470906303165436	1.8694120269608394
3.5063012602520502	2.696415812547227	2.470906303165436	1.8694120269608394
3.509101820364073	2.6963514212088455	2.470906303165436	1.8694120269608394
3.511902380476095	2.6962866455180805	2.470906303165436	1.8694120269608394
3.514702940588118	2.696221483206914	2.470906303165436	1.8694120269608394
3.51750350070014	2.6961559319942587	2.470906303165436	1.8694120269608394
3.5203040608121623	2.6960899895858894	2.470906303165436	1.8694120269608394
3.523104620924185	2.6960236536743665	2.470906303165436	1.8694120269608394
3.525905181036207	2.69595692193897	2.470906303165436	1.8694120269608394
3.5287057411482294	2.6958897920456195	2.470906303165436	1.8694120269608394
3.531506301260252	2.6958222616468075	2.470906303165436	1.8694120269608394
3.5343068613722743	2.6957543283815246	2.470906303165436	1.8694120269608394
3.537107421484297	2.695685989875183	2.470906303165436	1.8694120269608394
3.5399079815963193	2.6956172437395476	2.470906303165436	1.8694120269608394
3.5427085417083415	2.695548087572655	2.470906303165436	1.8694120269608394
3.545509101820364	2.6954785189587467	2.470906303165436	1.8694120269608394
3.5483096619323864	2.695408535468188	2.470906303165436	1.8694120269608394
3.551110222044409	2.695338134657395	2.470906303165436	1.8694120269608394
3.5539107821564313	2.6952673140687597	2.470906303165436	1.8694120269608394
3.5567113422684535	2.695196071230572	2.470906303165436	1.8694120269608394
3.559511902380476	2.6951244036569437	2.470906303165436	1.8694120269608394
3.5623124624924984	2.6950523088477327	2.470906303165436	1.8694120269608394
3.565113022604521	2.694979784288466	2.470906303165436	1.8694120269608394
3.5679135827165434	2.6949068274502626	2.470906303165436	1.8694120269608394
3.5707141428285656	2.69483343578975	2.470906303165436	1.8694120269608394
3.5735147029405883	2.6947596067489963	2.470906303165436	1.8694120269608394
3.5763152630526105	2.6946853377554203	2.470906303165436	1.8694120269608394
3.5791158231646327	2.694610626221723	2.470906303165436	1.8694120269608394
3.5819163832766554	2.6945354695458006	2.470906303165436	1.8694120269608394
3.5847169433886776	2.6944598651106673	2.470906303165436	1.8694120269608394
3.5875175035007003	2.6943838102843762	2.470906303165436	1.8694120269608394
3.5903180636127225	2.69430730241994	2.470906303165436	1.8694120269608394
3.5931186237247448	2.694230338855243	2.470906303165436	1.8694120269608394
3.5959191838367675	2.694152916912972	2.470906303165436	1.8694120269608394
3.5987197439487897	2.694075033900523	2.470906303165436	1.8694120269608394
3.6015203040608124	2.693996687109926	2.470906303165436	1.8694120269608394
3.6043208641728346	2.6939178738177603	2.470906303165436	1.8694120269608394
3.607121424284857	2.6938385912850737	2.470906303165436	1.8694120269608394
3.6099219843968795	2.693758836757297	2.470906303165436	1.8694120269608394
3.6127225445089017	2.693678607464163	2.470906303165436	1.8694120269608394
3.6155231046209244	2.6935979006196202	2.470906303165436	1.8694120269608394
3.6183236647329466	2.693516713421751	2.470906303165436	1.8694120269608394
3.621124224844969	2.6934350430526846	2.470906303165436	1.8694120269608394
3.6239247849569916	2.6933528866785146	2.470906303165436	1.8694120269608394
3.626725345069014	2.6932702414492127	2.470906303165436	1.8694120269608394
3.629525905181036	2.693187104498543	2.470906303165436	1.8694120269608394
3.6323264652930587	2.6931034729439762	2.470906303165436	1.8694120269608394
3.635127025405081	2.6930193438866006	2.470906303165436	1.8694120269608394
3.6379275855171036	2.6929347144110394	2.470906303165436	1.8694120269608394
3.640728145629126	2.6928495815853606	2.470906303165436	1.8694120269608394
3.643528705741148	2.6927639424609913	2.470906303165436	1.8694120269608394
3.6463292658531707	2.6926777940726256	2.470906303165436	1.8694120269608394
3.649129825965193	2.6925911334381447	2.470906303165436	1.8694120269608394
3.6519303860772157	2.692503957558517	2.470906303165436	1.8694120269608394
3.654730946189238	2.6924162634177176	2.470906303165436	1.8694120269608394
3.65753150630126	2.692328047982636	2.470906303165436	1.8694120269608394
3.660332066413283	2.6922393082029847	2.470906303165436	1.8694120269608394
3.663132626525305	2.69215004101121	2.470906303165436	1.8694120269608394
3.6659331866373273	2.692060243322402	2.470906303165436	1.8694120269608394
3.66873374674935	2.6919699120342018	2.470906303165436	1.8694120269608394
3.671534306861372	2.6918790440267126	2.470906303165436	1.8694120269608394
3.674334866973395	2.691787636162406	2.470906303165436	1.8694120269608394
3.677135427085417	2.691695685286028	2.470906303165436	1.8694120269608394
3.6799359871974393	2.691603188224511	2.470906303165436	1.8694120269608394
3.682736547309462	2.6915101417868748	2.470906303165436	1.8694120269608394
3.685537107421484	2.69141654276414	2.470906303165436	1.8694120269608394
3.688337667533507	2.691322387929226	2.470906303165436	1.8694120269608394
3.691138227645529	2.6912276740368655	2.470906303165436	1.8694120269608394
3.6939387877575514	2.6911323978235027	2.470906303165436	1.8694120269608394
3.696739347869574	2.691036556007201	2.470906303165436	1.8694120269608394
3.6995399079815963	2.690940145287551	2.470906303165436	1.8694120269608394
3.702340468093619	2.6908431623455655	2.470906303165436	1.8694120269608394
3.705141028205641	2.690745603843594	2.470906303165436	1.8694120269608394
3.7079415883176634	2.690647466425219	2.470906303165436	1.8694120269608394
3.710742148429686	2.6905487467151596	2.470906303165436	1.8694120269608394
3.7135427085417083	2.690449441319179	2.470906303165436	1.8694120269608394
3.7163432686537305	2.690349546823981	2.470906303165436	1.8694120269608394
3.7191438287657532	2.690249059797113	2.470906303165436	1.8694120269608394
3.7219443888777755	2.6901479767868697	2.470906303165436	1.8694120269608394
3.724744948989798	2.690046294322191	2.470906303165436	1.8694120269608394
3.7275455091018204	2.6899440089125664	2.470906303165436	1.8694120269608394
3.7303460692138426	2.6898411170479317	2.470906303165436	1.8694120269608394
3.7331466293258653	2.6897376151985695	2.470906303165436	1.8694120269608394
3.7359471894378875	2.6896334998150095	2.470906303165436	1.8694120269608394
3.73874774954991	2.689528767327928	2.470906303165436	1.8694120269608394
3.7415483096619324	2.6894234141480435	2.470906303165436	1.8694120269608394
3.7443488697739546	2.689317436666018	2.470906303165436	1.8694120269608394
3.7471494298859773	2.689210831252355	2.470906303165436	1.8694120269608394
3.7499499899979996	2.6891035942572916	2.470906303165436	1.8694120269608394
3.7527505501100222	2.6889957220107035	2.470906303165436	1.8694120269608394
3.7555511102220445	2.6888872108219948	2.470906303165436	1.8694120269608394
3.7583516703340667	2.6887780569799973	2.470906303165436	1.8694120269608394
3.7611522304460894	2.688668256752867	2.470906303165436	1.8694120269608394
3.7639527905581116	2.6885578063879754	2.470906303165436	1.8694120269608394
3.766753350670134	2.6884467021118086	2.470906303165436	1.8694120269608394
3.7695539107821565	2.688334940129862	2.470906303165436	1.8694120269608394
3.7723544708941787	2.6882225166265323	2.470906303165436	1.8694120269608394
3.7751550310062014	2.6881094277650095	2.470906303165436	1.8694120269608394
3.7779555911182237	2.6879956696871745	2.470906303165436	1.8694120269608394
3.780756151230246	2.6878812385134903	2.470906303165436	1.8694120269608394
3.7835567113422686	2.687766130342895	2.470906303165436	1.8694120269608394
3.786357271454291	2.687650341252692	2.470906303165436	1.8694120269608394
3.7891578315663135	2.687533867298444	2.470906303165436	1.8694120269608394
3.7919583916783357	2.687416704513863	2.470906303165436	1.8694120269608394
3.794758951790358	2.687298848910703	2.470906303165436	1.8694120269608394
3.7975595119023806	2.687180296478648	2.470906303165436	1.8694120269608394
3.800360072014403	2.687061043185205	2.470906303165436	1.8694120269608394
3.803160632126425	2.686941084975592	2.470906303165436	1.8694120269608394
3.8059611922384478	2.6868204177726263	2.470906303165436	1.8694120269608394
3.80876175235047	2.6866990374766173	2.470906303165436	1.8694120269608394
3.8115623124624927	2.68657693996525	2.470906303165436	1.8694120269608394
3.814362872574515	2.6864541210934805	2.470906303165436	1.8694120269608394
3.817163432686537	2.6863305766934134	2.470906303165436	1.8694120269608394
3.81996399279856	2.6862063025742	2.470906303165436	1.8694120269608394
3.822764552910582	2.6860812945219177	2.470906303165436	1.8694120269608394
3.8255651130226047	2.685955548299461	2.470906303165436	1.8694120269608394
3.828365673134627	2.6858290596464243	2.470906303165436	1.8694120269608394
3.831166233246649	2.685701824278992	2.470906303165436	1.8694120269608394
3.833966793358672	2.6855738378898195	2.470906303165436	1.8694120269608394
3.836767353470694	2.685445096147921	2.470906303165436	1.8694120269608394
3.8395679135827168	2.685315594698554	2.470906303165436	1.8694120269608394
3.842368473694739	2.6851853291631036	2.470906303165436	1.8694120269608394
3.8451690338067612	2.6850542951389658	2.470906303165436	1.8694120269608394
3.847969593918784	2.6849224881994287	2.470906303165436	1.8694120269608394
3.850770154030806	2.684789903893563	2.470906303165436	1.8694120269608394
3.8535707141428284	2.684656537746096	2.470906303165436	1.8694120269608394
3.856371274254851	2.6845223852572997	2.470906303165436	1.8694120269608394
3.8591718343668733	2.684387441902873	2.470906303165436	1.8694120269608394
3.861972394478896	2.6842517031338176	2.470906303165436	1.8694120269608394
3.864772954590918	2.6841151643763275	2.470906303165436	1.8694120269608394
3.8675735147029404	2.683977821031663	2.470906303165436	1.8694120269608394
3.870374074814963	2.6838396684760335	2.470906303165436	1.8694120269608394
3.8731746349269853	2.683700702060481	2.470906303165436	1.8694120269608394
3.875975195039008	2.6835609171107535	2.470906303165436	1.8694120269608394
3.8787757551510302	2.683420308927192	2.470906303165436	1.8694120269608394
3.8815763152630525	2.6832788727846024	2.470906303165436	1.8694120269608394
3.884376875375075	2.683136603932138	2.470906303165436	1.8694120269608394
3.8871774354870974	2.682993497593178	2.470906303165436	1.8694120269608394
3.88997799559912	2.682849548965204	2.470906303165436	1.8694120269608394
3.8927785557111423	2.6827047532196797	2.470906303165436	1.8694120269608394
3.8955791158231645	2.682559105501924	2.470906303165436	1.8694120269608394
3.898379675935187	2.6824126009309945	2.470906303165436	1.8694120269608394
3.9011802360472094	2.6822652345995577	2.470906303165436	1.8694120269608394
3.9039807961592317	2.682117001573767	2.470906303165436	1.8694120269608394
3.9067813562712543	2.6819678968931435	2.470906303165436	1.8694120269608394
3.9095819163832766	2.6818179155704436	2.470906303165436	1.8694120269608394
3.9123824764952992	2.681667052591539	2.470906303165436	1.8694120269608394
3.9151830366073215	2.681515302915291	2.470906303165436	1.8694120269608394
3.9179835967193437	2.6813626614734263	2.470906303165436	1.8694120269608394
3.9207841568313664	2.681209123170406	2.470906303165436	1.8694120269608394
3.9235847169433886	2.681054682883305	2.470906303165436	1.8694120269608394
3.9263852770554113	2.6808993354616835	2.470906303165436	1.8694120269608394
3.9291858371674335	2.680743075727459	2.470906303165436	1.8694120269608394
3.9319863972794558	2.6805858984747823	2.470906303165436	1.8694120269608394
3.9347869573914784	2.680427798469906	2.470906303165436	1.8694120269608394
3.9375875175035007	2.68026877045106	2.470906303165436	1.8694120269608394
3.940388077615523	2.6801088091283214	2.470906303165436	1.8694120269608394
3.9431886377275456	2.6799479091834852	2.470906303165436	1.8694120269608394
3.945989197839568	2.679786065269942	2.470906303165436	1.8694120269608394
3.9487897579515905	2.67962327201254	2.470906303165436	1.8694120269608394
3.9515903180636127	2.679459524007459	2.470906303165436	1.8694120269608394
3.954390878175635	2.679294815822086	2.470906303165436	1.8694120269608394
3.9571914382876576	2.6791291419948764	2.470906303165436	1.8694120269608394
3.95999199839968	2.6789624970352324	2.470906303165436	1.8694120269608394
3.9627925585117025	2.678794875423363	2.470906303165436	1.8694120269608394
3.9655931186237248	2.678626271610164	2.470906303165436	1.8694120269608394
3.968393678735747	2.6784566800170775	2.470906303165436	1.8694120269608394
3.9711942388477697	2.6782860950359644	2.470906303165436	1.8694120269608394
3.973994798959792	2.6781145110289764	2.470906303165436	1.8694120269608394
3.9767953590718146	2.6779419223284155	2.470906303165436	1.8694120269608394
3.979595919183837	2.677768323236611	2.470906303165436	1.8694120269608394
3.982396479295859	2.6775937080257797	2.470906303165436	1.8694120269608394
3.9851970394078817	2.677418070937897	2.470906303165436	1.8694120269608394
3.987997599519904	2.6772414061845646	2.470906303165436	1.8694120269608394
3.990798159631926	2.6770637079468727	2.470906303165436	1.8694120269608394
3.993598719743949	2.676884970375272	2.470906303165436	1.8694120269608394
3.996399279855971	2.676705187589438	2.470906303165436	1.8694120269608394
3.9991998399679938	2.6765243536781345	2.470906303165436	1.8694120269608394
4.002000400080016	2.676342462699082	2.470906303165436	1.8694120269608394
4.004800960192038	2.676159508678824	2.470906303165436	1.8694120269608394
4.0076015203040605	2.6759754856125895	2.470906303165436	1.8694120269608394
4.010402080416084	2.6757903874641613	2.470906303165436	1.8694120269608394
4.013202640528106	2.675604208165738	2.470906303165436	1.8694120269608394
4.016003200640128	2.675416941617798	2.470906303165436	1.8694120269608394
4.01880376075215	2.6752285816889727	2.470906303165436	1.8694120269608394
4.0216043208641725	2.675039122215896	2.470906303165436	1.8694120269608394
4.024404880976196	2.674848557003081	2.470906303165436	1.8694120269608394
4.027205441088218	2.674656879822778	2.470906303165436	1.8694120269608394
4.03000600120024	2.6744640844148395	2.470906303165436	1.8694120269608394
4.032806561312262	2.6742701644865834	2.470906303165436	1.8694120269608394
4.035607121424285	2.674075113712658	2.470906303165436	1.8694120269608394
4.038407681536308	2.6738789257349023	2.470906303165436	1.8694120269608394
4.04120824164833	2.6736815941622103	2.470906303165436	1.8694120269608394
4.044008801760352	2.6734831125703953	2.470906303165436	1.8694120269608394
4.046809361872374	2.6732834745020506	2.470906303165436	1.8694120269608394
4.049609921984397	2.6730826734664137	2.470906303165436	1.8694120269608394
4.052410482096419	2.672880702939226	2.470906303165436	1.8694120269608394
4.055211042208442	2.672677556362599	2.470906303165436	1.8694120269608394
4.058011602320464	2.672473227144873	2.470906303165436	1.8694120269608394
4.060812162432486	2.6722677086604802	2.470906303165436	1.8694120269608394
4.063612722544509	2.6720609942498084	2.470906303165436	1.8694120269608394
4.066413282656531	2.6718530772190596	2.470906303165436	1.8694120269608394
4.069213842768554	2.6716439508401155	2.470906303165436	1.8694120269608394
4.072014402880576	2.6714336083503962	2.470906303165436	1.8694120269608394
4.0748149629925985	2.6712220429527203	2.470906303165436	1.8694120269608394
4.077615523104621	2.671009247815172	2.470906303165436	1.8694120269608394
4.080416083216643	2.6707952160709563	2.470906303165436	1.8694120269608394
4.083216643328666	2.6705799408182664	2.470906303165436	1.8694120269608394
4.086017203440688	2.6703634151201388	2.470906303165436	1.8694120269608394
4.0888177635527105	2.670145632004318	2.470906303165436	1.8694120269608394
4.091618323664733	2.6699265844631173	2.470906303165436	1.8694120269608394
4.094418883776755	2.669706265453281	2.470906303165436	1.8694120269608394
4.097219443888778	2.6694846678958406	2.470906303165436	1.8694120269608394
4.1000200040008	2.6692617846759825	2.470906303165436	1.8694120269608394
4.102820564112823	2.669037608642906	2.470906303165436	1.8694120269608394
4.105621124224845	2.6688121326096836	2.470906303165436	1.8694120269608394
4.108421684336867	2.6685853493531204	2.470906303165436	1.8694120269608394
4.11122224444889	2.6683572516136236	2.470906303165436	1.8694120269608394
4.114022804560912	2.6681278320950517	2.470906303165436	1.8694120269608394
4.116823364672935	2.667897083464583	2.470906303165436	1.8694120269608394
4.119623924784957	2.667664998352578	2.470906303165436	1.8694120269608394
4.122424484896979	2.667431569352435	2.470906303165436	1.8694120269608394
4.125225045009002	2.6671967890204566	2.470906303165436	1.8694120269608394
4.1280256051210245	2.6669606498757066	2.470906303165436	1.8694120269608394
4.130826165233047	2.666723144399876	2.470906303165436	1.8694120269608394
4.133626725345069	2.666484265037139	2.470906303165436	1.8694120269608394
4.136427285457091	2.6662440041940214	2.470906303165436	1.8694120269608394
4.139227845569114	2.666002354239256	2.470906303165436	1.8694120269608394
4.1420284056811365	2.6657593075036488	2.470906303165436	1.8694120269608394
4.144828965793159	2.6655148562799376	2.470906303165436	1.8694120269608394
4.147629525905181	2.665268992822658	2.470906303165436	1.8694120269608394
4.150430086017203	2.665021709348002	2.470906303165436	1.8694120269608394
4.153230646129225	2.6647729980336816	2.470906303165436	1.8694120269608394
4.1560312062412486	2.6645228510187917	2.470906303165436	1.8694120269608394
4.158831766353271	2.664271260403675	2.470906303165436	1.8694120269608394
4.161632326465293	2.6640182182497787	2.470906303165436	1.8694120269608394
4.164432886577315	2.6637637165795254	2.470906303165436	1.8694120269608394
4.1672334466893375	2.66350774737617	2.470906303165436	1.8694120269608394
4.170034006801361	2.663250302583667	2.470906303165436	1.8694120269608394
4.172834566913383	2.6629913741065345	2.470906303165436	1.8694120269608394
4.175635127025405	2.662730953809716	2.470906303165436	1.8694120269608394
4.178435687137427	2.662469033518444	2.470906303165436	1.8694120269608394
4.1812362472494495	2.6622056050181087	2.470906303165436	1.8694120269608394
4.184036807361473	2.6619406600541193	2.470906303165436	1.8694120269608394
4.186837367473495	2.661674190331772	2.470906303165436	1.8694120269608394
4.189637927585517	2.6614061875161115	2.470906303165436	1.8694120269608394
4.192438487697539	2.6611366432318	2.470906303165436	1.8694120269608394
4.195239047809562	2.660865549062984	2.470906303165436	1.8694120269608394
4.198039607921585	2.6605928965531556	2.470906303165436	1.8694120269608394
4.200840168033607	2.660318677205026	2.470906303165436	1.8694120269608394
4.203640728145629	2.6600428824803894	2.470906303165436	1.8694120269608394
4.206441288257651	2.6597655037999894	2.470906303165436	1.8694120269608394
4.209241848369674	2.6594865325433883	2.470906303165436	1.8694120269608394
4.212042408481697	2.659205960048837	2.470906303165436	1.8694120269608394
4.214842968593719	2.6589237776131407	2.470906303165436	1.8694120269608394
4.217643528705741	2.6586399764915307	2.470906303165436	1.8694120269608394
4.2204440888177635	2.6583545478975332	2.470906303165436	1.8694120269608394
4.223244648929786	2.65806748300284	2.470906303165436	1.8694120269608394
4.226045209041809	2.657778772937177	2.470906303165436	1.8694120269608394
4.228845769153831	2.6574884087881774	2.470906303165436	1.8694120269608394
4.231646329265853	2.6571963816012545	2.470906303165436	1.8694120269608394
4.2344468893778755	2.6569026823794712	2.470906303165436	1.8694120269608394
4.237247449489898	2.656607302083413	2.470906303165436	1.8694120269608394
4.24004800960192	2.656310231631064	2.470906303165436	1.8694120269608394
4.242848569713943	2.6560114618976782	2.470906303165436	1.8694120269608394
4.245649129825965	2.6557109837156547	2.470906303165436	1.8694120269608394
4.2484496899379876	2.6554087878744124	2.470906303165436	1.8694120269608394
4.25125025005001	2.655104865120266	2.470906303165436	1.8694120269608394
4.254050810162032	2.6547992061563033	2.470906303165436	1.8694120269608394
4.256851370274055	2.6544918016422607	2.470906303165436	1.8694120269608394
4.259651930386077	2.6541826421944026	2.470906303165436	1.8694120269608394
4.2624524904981	2.653871718385396	2.470906303165436	1.8694120269608394
4.265253050610122	2.6535590207441953	2.470906303165436	1.8694120269608394
4.268053610722144	2.653244539755917	2.470906303165436	1.8694120269608394
4.270854170834167	2.652928265861722	2.470906303165436	1.8694120269608394
4.273654730946189	2.652610189458699	2.470906303165436	1.8694120269608394
4.276455291058212	2.652290300899743	2.470906303165436	1.8694120269608394
4.279255851170234	2.6519685904934396	2.470906303165436	1.8694120269608394
4.282056411282256	2.6516450485039496	2.470906303165436	1.8694120269608394
4.284856971394279	2.6513196651508926	2.470906303165436	1.8694120269608394
4.2876575315063015	2.6509924306092336	2.470906303165436	1.8694120269608394
4.290458091618324	2.6506633350091646	2.470906303165436	1.8694120269608394
4.293258651730346	2.6503323684359987	2.470906303165436	1.8694120269608394
4.296059211842368	2.649999520930055	2.470906303165436	1.8694120269608394
4.298859771954391	2.649664782486543	2.470906303165436	1.8694120269608394
4.3016603320664135	2.6493281430554623	2.470906303165436	1.8694120269608394
4.304460892178436	2.6489895925414824	2.470906303165436	1.8694120269608394
4.307261452290458	2.648649120803844	2.470906303165436	1.8694120269608394
4.31006201240248	2.6483067176562454	2.470906303165436	1.8694120269608394
4.312862572514503	2.6479623728667407	2.470906303165436	1.8694120269608394
4.315663132626526	2.6476160761576306	2.470906303165436	1.8694120269608394
4.318463692738548	2.647267817205364	2.470906303165436	1.8694120269608394
4.32126425285057	2.646917585640429	2.470906303165436	1.8694120269608394
4.324064812962592	2.646565371047253	2.470906303165436	1.8694120269608394
4.3268653730746145	2.646211162964108	2.470906303165436	1.8694120269608394
4.329665933186638	2.6458549508829985	2.470906303165436	1.8694120269608394
4.33246649329866	2.6454967242495786	2.470906303165436	1.8694120269608394
4.335267053410682	2.645136472463042	2.470906303165436	1.8694120269608394
4.338067613522704	2.644774184876031	2.470906303165436	1.8694120269608394
4.3408681736347265	2.644409850794543	2.470906303165436	1.8694120269608394
4.34366873374675	2.6440434594778393	2.470906303165436	1.8694120269608394
4.346469293858772	2.6436750001383444	2.470906303165436	1.8694120269608394
4.349269853970794	2.6433044619415638	2.470906303165436	1.8694120269608394
4.352070414082816	2.64293183400599	2.470906303165436	1.8694120269608394
4.354870974194839	2.642557105403017	2.470906303165436	1.8694120269608394
4.357671534306862	2.642180265156852	2.470906303165436	1.8694120269608394
4.360472094418884	2.64180130224443	2.470906303165436	1.8694120269608394
4.363272654530906	2.641420205595331	2.470906303165436	1.8694120269608394
4.366073214642928	2.6410369640916977	2.470906303165436	1.8694120269608394
4.368873774754951	2.6406515665681543	2.470906303165436	1.8694120269608394
4.371674334866974	2.640264001811724	2.470906303165436	1.8694120269608394
4.374474894978996	2.639874258561757	2.470906303165436	1.8694120269608394
4.377275455091018	2.639482325509853	2.470906303165436	1.8694120269608394
4.3800760152030405	2.63908819129978	2.470906303165436	1.8694120269608394
4.382876575315063	2.6386918445274095	2.470906303165436	1.8694120269608394
4.385677135427086	2.638293273740641	2.470906303165436	1.8694120269608394
4.388477695539108	2.6378924674393316	2.470906303165436	1.8694120269608394
4.39127825565113	2.637489414075232	2.470906303165436	1.8694120269608394
4.3940788157631525	2.6370841020519156	2.470906303165436	1.8694120269608394
4.396879375875175	2.6366765197247144	2.470906303165436	1.8694120269608394
4.399679935987198	2.6362666554006604	2.470906303165436	1.8694120269608394
4.40248049609922	2.6358544973384204	2.470906303165436	1.8694120269608394
4.405281056211242	2.635440033748238	2.470906303165436	1.8694120269608394
4.408081616323265	2.635023252791876	2.470906303165436	1.8694120269608394
4.410882176435287	2.634604142582564	2.470906303165436	1.8694120269608394
4.41368273654731	2.634182691184938	2.470906303165436	1.8694120269608394
4.416483296659332	2.633758886614996	2.470906303165436	1.8694120269608394
4.419283856771354	2.6333327168400467	2.470906303165436	1.8694120269608394
4.422084416883377	2.632904169778658	2.470906303165436	1.8694120269608394
4.424884976995399	2.6324732333006176	2.470906303165436	1.8694120269608394
4.427685537107421	2.632039895226881	2.470906303165436	1.8694120269608394
4.430486097219444	2.6316041433295405	2.470906303165436	1.8694120269608394
4.433286657331466	2.631165965331779	2.470906303165436	1.8694120269608394
4.436087217443489	2.630725348907834	2.470906303165436	1.8694120269608394
4.438887777555511	2.630282281682966	2.470906303165436	1.8694120269608394
4.441688337667533	2.6298367512334195	2.470906303165436	1.8694120269608394
4.444488897779556	2.6293887450863993	2.470906303165436	1.8694120269608394
4.4472894578915785	2.628938250720038	2.470906303165436	1.8694120269608394
4.450090018003601	2.6284852555633726	2.4709063031654357	1.8694120269608394
4.452890578115623	2.6280297469963183	2.4709063031654357	1.869412026960839
4.455691138227645	2.6275717123496514	2.4709063031654357	1.869412026960839
4.458491698339668	2.6271111389049873	2.4709063031654357	1.869412026960839
4.4612922584516905	2.626648013894764	2.4709063031654357	1.869412026960839
4.464092818563713	2.626182324502232	2.4709063031654357	1.869412026960839
4.466893378675735	2.625714057861439	2.4709063031654357	1.869412026960839
4.469693938787757	2.6252432010572235	2.4709063031654357	1.869412026960839
4.47249449889978	2.624769741125208	2.4709063031654352	1.8694120269608387
4.475295059011803	2.6242936650517947	2.4709063031654352	1.8694120269608387
4.478095619123825	2.6238149597741676	2.4709063031654352	1.8694120269608387
4.480896179235847	2.62333361218029	2.4709063031654352	1.8694120269608387
4.483696739347869	2.6228496091089117	2.4709063031654352	1.8694120269608387
4.486497299459892	2.622362937349577	2.4709063031654352	1.8694120269608387
4.489297859571915	2.6218735836426315	2.4709063031654352	1.8694120269608385
4.492098419683937	2.621381534679239	2.4709063031654352	1.8694120269608385
4.494898979795959	2.6208867771013944	2.4709063031654352	1.8694120269608385
4.497699539907981	2.6203892975019434	2.470906303165435	1.8694120269608385
4.5005001000200044	2.6198890824246033	2.470906303165435	1.8694120269608383
4.503300660132027	2.6193861183639893	2.470906303165435	1.8694120269608383
4.506101220244049	2.618880391765639	2.470906303165435	1.8694120269608383
4.508901780356071	2.6183718890260486	2.470906303165435	1.869412026960838
4.511702340468093	2.6178605964926986	2.470906303165435	1.869412026960838
4.514502900580116	2.6173465004640963	2.4709063031654344	1.8694120269608376
4.517303460692139	2.616829587189816	2.4709063031654344	1.8694120269608376
4.520104020804161	2.6163098428705376	2.4709063031654344	1.8694120269608374
4.522904580916183	2.6157872536580964	2.4709063031654344	1.8694120269608374
4.525705141028205	2.6152618056555337	2.4709063031654335	1.8694120269608372
4.528505701140228	2.614733484917147	2.4709063031654335	1.8694120269608372
4.531306261252251	2.6142022774485447	2.4709063031654335	1.869412026960837
4.534106821364273	2.6136681692067123	2.470906303165433	1.869412026960837
4.536907381476295	2.613131146100069	2.470906303165433	1.8694120269608367
4.5397079415883175	2.612591193988537	2.470906303165433	1.8694120269608363
4.54250850170034	2.612048298683611	2.4709063031654326	1.8694120269608363
4.545309061812363	2.6115024459484326	2.4709063031654326	1.8694120269608363
4.548109621924385	2.6109536214978664	2.470906303165432	1.8694120269608359
4.550910182036407	2.610401810998579	2.470906303165432	1.8694120269608359
4.5537107421484295	2.609847000069129	2.4709063031654317	1.8694120269608354
4.556511302260452	2.609289174280048	2.4709063031654313	1.8694120269608354
4.559311862372475	2.6087283191539377	2.470906303165431	1.869412026960835
4.562112422484497	2.6081644201655645	2.470906303165431	1.8694120269608345
4.564912982596519	2.6075974627419556	2.4709063031654304	1.8694120269608343
4.567713542708542	2.607027432262506	2.47090630316543	1.869412026960834
4.570514102820564	2.6064543140590857	2.4709063031654295	1.8694120269608336
4.573314662932587	2.6058780934161483	2.470906303165429	1.869412026960833
4.576115223044609	2.605298755570847	2.470906303165428	1.8694120269608328
4.578915783156631	2.6047162857131556	2.470906303165428	1.8694120269608323
4.581716343268654	2.6041306689859893	2.4709063031654273	1.8694120269608319
4.584516903380676	2.603541890485334	2.470906303165427	1.8694120269608314
4.587317463492699	2.602949935260374	2.4709063031654264	1.869412026960831
4.590118023604721	2.6023547883136344	2.4709063031654255	1.86941202696083
4.592918583716743	2.601756434601115	2.4709063031654246	1.8694120269608296
4.595719143828766	2.6011548590324356	2.470906303165424	1.8694120269608288
4.598519703940788	2.6005500464709876	2.470906303165423	1.8694120269608279
4.60132026405281	2.5999419817340828	2.4709063031654224	1.8694120269608274
4.604120824164833	2.5993306495931137	2.470906303165421	1.8694120269608265
4.6069213842768555	2.598716034773715	2.47090630316542	1.8694120269608259
4.609721944388878	2.5980981219559265	2.4709063031654193	1.8694120269608248
4.6125225045009	2.597476895774368	2.470906303165418	1.8694120269608239
4.615323064612922	2.5968523408184128	2.4709063031654166	1.869412026960823
4.618123624724945	2.596224441632368	2.4709063031654157	1.8694120269608219
4.6209241848369675	2.5955931827156586	2.470906303165414	1.8694120269608205
4.62372474494899	2.594958548523018	2.470906303165412	1.8694120269608194
4.626525305061012	2.5943205234646807	2.4709063031654113	1.8694120269608179
4.629325865173034	2.5936790919065813	2.4709063031654095	1.8694120269608165
4.632126425285057	2.593034238170561	2.4709063031654077	1.869412026960815
4.63492698539708	2.5923859465345727	2.4709063031654055	1.8694120269608134
4.637727545509102	2.591734201232896	2.4709063031654033	1.8694120269608114
4.640528105621124	2.591078986456356	2.4709063031654015	1.8694120269608097
4.643328665733146	2.590420286352547	2.4709063031653993	1.8694120269608074
4.646129225845169	2.5897580850260606	2.4709063031653966	1.8694120269608057
4.648929785957192	2.5890923665387193	2.4709063031653944	1.8694120269608034
4.651730346069214	2.5884231149098182	2.470906303165391	1.869412026960801
4.654530906181236	2.587750314116364	2.470906303165388	1.8694120269607986
4.657331466293258	2.5870739480933276	2.4709063031653846	1.869412026960796
4.6601320264052815	2.586394000733899	2.4709063031653815	1.8694120269607928
4.662932586517304	2.585710455889749	2.470906303165378	1.86941202696079
4.665733146629326	2.5850232973712863	2.470906303165374	1.8694120269607863
4.668533706741348	2.5843325089479414	2.47090630316537	1.869412026960783
4.67133426685337	2.583638074348429	2.4709063031653655	1.869412026960779
4.6741348269653935	2.582939977261041	2.4709063031653606	1.869412026960775
4.676935387077416	2.582238201333928	2.4709063031653558	1.869412026960771
4.679735947189438	2.5815327301753936	2.4709063031653504	1.8694120269607661
4.68253650730146	2.5808235473541927	2.4709063031653447	1.8694120269607615
4.685337067413482	2.5801106363998363	2.4709063031653384	1.8694120269607564
4.688137627525506	2.5793939808029003	2.470906303165332	1.869412026960751
4.690938187637528	2.5786735640153444	2.470906303165325	1.8694120269607448
4.69373874774955	2.577949369450831	2.470906303165318	1.8694120269607386
4.696539307861572	2.5772213804850512	2.4709063031653096	1.8694120269607315
4.6993398679735945	2.5764895804560624	2.470906303165301	1.8694120269607248
4.702140428085617	2.575753952664624	2.4709063031652923	1.869412026960717
4.70494098819764	2.5750144803745463	2.4709063031652825	1.8694120269607089
4.707741548309662	2.5742711468130395	2.4709063031652727	1.8694120269607002
4.710542108421684	2.5735239351710693	2.4709063031652616	1.869412026960691
4.7133426685337065	2.5727728286037266	2.47090630316525	1.869412026960681
4.716143228645729	2.57201781023059	2.470906303165238	1.8694120269606704
4.718943788757752	2.5712588631361077	2.4709063031652247	1.8694120269606591
4.721744348869774	2.5704959703699766	2.4709063031652105	1.8694120269606476
4.724544908981796	2.569729114947532	2.4709063031651954	1.8694120269606345
4.727345469093819	2.5689582798501416	2.4709063031651795	1.8694120269606207
4.730146029205841	2.5681834480256094	2.4709063031651626	1.8694120269606065
4.732946589317864	2.567404602388579	2.4709063031651444	1.8694120269605907
4.735747149429886	2.5666217258209514	2.470906303165125	1.8694120269605743
4.738547709541908	2.565834801172307	2.470906303165104	1.8694120269605565
4.741348269653931	2.5650438112603275	2.4709063031650818	1.8694120269605379
4.744148829765953	2.5642487388712354	2.470906303165058	1.8694120269605177
4.746949389877976	2.5634495667602284	2.4709063031650333	1.8694120269604966
4.749749949989998	2.562646277651935	2.4709063031650063	1.8694120269604735
4.7525505101020205	2.5618388542408628	2.470906303164978	1.869412026960449
4.755351070214043	2.5610272791918565	2.4709063031649476	1.8694120269604233
4.758151630326065	2.5602115351405743	2.4709063031649148	1.8694120269603958
4.760952190438088	2.5593916046939538	2.47090630316488	1.869412026960366
4.76375275055011	2.558567470430698	2.4709063031648433	1.8694120269603345
4.7665533106621325	2.5577391149017616	2.4709063031648038	1.8694120269603012
4.769353870774155	2.5569065206308466	2.4709063031647616	1.8694120269602652
4.772154430886177	2.5560696701149035	2.470906303164717	1.869412026960227
4.7749549909982	2.5552285458246438	2.4709063031646687	1.8694120269601864
4.777755551110222	2.5543831302050517	2.470906303164618	1.869412026960143
4.7805561112222446	2.5535334056759114	2.4709063031645635	1.8694120269600965
4.783356671334267	2.552679354632333	2.4709063031645053	1.8694120269600472
4.786157231446289	2.551820959445296	2.4709063031644436	1.8694120269599945
4.788957791558311	2.550958202462189	2.470906303164378	1.8694120269599381
4.791758351670334	2.550091066007364	2.4709063031643073	1.8694120269598784
4.794558911782357	2.5492195323826996	2.470906303164232	1.8694120269598145
4.797359471894379	2.548343583868159	2.470906303164152	1.869412026959746
4.800160032006401	2.5474632027223723	2.470906303164067	1.8694120269596735
4.802960592118423	2.546578371183215	2.470906303163976	1.869412026959596
4.805761152230446	2.5456890714683946	2.4709063031638787	1.8694120269595134
4.808561712342469	2.544795285776052	2.4709063031637752	1.869412026959425
4.811362272454491	2.5438969962853606	2.4709063031636647	1.8694120269593308
4.814162832566513	2.542994185157143	2.470906303163547	1.8694120269592305
4.816963392678535	2.5420868345344836	2.470906303163421	1.8694120269591235
4.8197639527905585	2.5411749265433596	2.4709063031632876	1.8694120269590093
4.822564512902581	2.5402584432932747	2.4709063031631446	1.8694120269588876
4.825365073014603	2.5393373668779002	2.470906303162992	1.869412026958758
4.828165633126625	2.5384116793757254	2.4709063031628293	1.8694120269586194
4.830966193238647	2.537481362850711	2.470906303162656	1.8694120269584718
4.8337667533506705	2.5365463993529596	2.4709063031624714	1.8694120269583143
4.836567313462693	2.5356067709193857	2.470906303162274	1.8694120269581465
4.839367873574715	2.5346624595743963	2.470906303162064	1.869412026957967
4.842168433686737	2.533713447330578	2.47090630316184	1.869412026957776
4.8449689937987594	2.5327597161893953	2.470906303161601	1.8694120269575722
4.847769553910783	2.531801248141893	2.470906303161346	1.869412026957355
4.850570114022805	2.530838025169408	2.470906303161074	1.8694120269571233
4.853370674134827	2.529870029244292	2.470906303160784	1.8694120269568761
4.856171234246849	2.5288972423306326	2.4709063031604743	1.8694120269566123
4.8589717943588715	2.527919646384996	2.4709063031601444	1.8694120269563315
4.861772354470895	2.5269372233571654	2.4709063031597926	1.8694120269560317
4.864572914582917	2.525949955190896	2.4709063031594174	1.8694120269557115
4.867373474694939	2.5249578238246717	2.4709063031590173	1.8694120269553705
4.870174034806961	2.5239608111924747	2.4709063031585905	1.869412026955007
4.8729745949189835	2.5229588992245584	2.4709063031581353	1.869412026954619
4.875775155031006	2.5219520698482354	2.47090630315765	1.8694120269542052
4.878575715143029	2.520940304988663	2.4709063031571326	1.8694120269537637
4.881376275255051	2.51992358656965	2.4709063031565806	1.8694120269532932
4.884176835367073	2.518901896514455	2.4709063031559917	1.8694120269527914
4.886977395479096	2.517875216746613	2.4709063031553637	1.869412026952256
4.889777955591118	2.516843529190753	2.470906303154694	1.869412026951685
4.892578515703141	2.515806815773428	2.47090630315398	1.8694120269510761
4.895379075815163	2.5147650584239623	2.4709063031532184	1.8694120269504269
4.898179635927185	2.513718239075293	2.470906303152406	1.869412026949734
4.900980196039208	2.512666339664829	2.4709063031515397	1.8694120269489956
4.90378075615123	2.5116093421353174	2.470906303150616	1.8694120269482077
4.906581316263253	2.510547228435712	2.470906303149631	1.8694120269473677
4.909381876375275	2.509479980522059	2.47090630314858	1.8694120269464718
4.9121824364872975	2.5084075803583805	2.4709063031474594	1.8694120269455157
4.91498299659932	2.5073300099175766	2.470906303146264	1.8694120269444965
4.917783556711342	2.506247251182326	2.4709063031449894	1.8694120269434096
4.920584116823365	2.5051592861460037	2.47090630314363	1.8694120269422503
4.923384676935387	2.5040660968135993	2.47090630314218	1.869412026941014
4.9261852370474095	2.502967665202648	2.4709063031406346	1.869412026939695
4.928985797159432	2.501863973344166	2.4709063031389853	1.8694120269382888
4.931786357271454	2.500755003283602	2.470906303137227	1.8694120269367889
4.934586917383477	2.4996407370817844	2.4709063031353518	1.869412026935189
4.937387477495499	2.498521156815885	2.4709063031333516	1.869412026933483
4.940188037607522	2.4973962445803943	2.4709063031312186	1.8694120269316634
4.942988597719544	2.4962659824880915	2.4709063031289435	1.8694120269297225
4.945789157831566	2.4951303526710373	2.4709063031265175	1.869412026927653
4.948589717943589	2.4939893372815645	2.4709063031239302	1.8694120269254457
4.951390278055611	2.49284291849328	2.4709063031211707	1.8694120269230916
4.954190838167634	2.491691078502079	2.4709063031182277	1.8694120269205805
4.956991398279656	2.4905337995271584	2.4709063031150893	1.869412026917903
4.959791958391678	2.4893710638120456	2.470906303111742	1.8694120269150467
4.9625925185037	2.4882028536256313	2.4709063031081726	1.869412026912001
4.965393078615723	2.487029151263213	2.470906303104365	1.8694120269087526
4.968193638727746	2.4858499390475446	2.470906303100305	1.869412026905288
4.970994198839768	2.484665199329892	2.4709063030959753	1.869412026901593
4.97379475895179	2.483474914491102	2.470906303091357	1.8694120268976524
4.976595319063812	2.482279066942671	2.4709063030864327	1.8694120268934498
4.9793958791758355	2.4810776391278333	2.47090630308118	1.8694120268889671
4.982196439287858	2.4798706135226425	2.4709063030755787	1.869412026884187
4.98499699939988	2.4786579726370697	2.470906303069605	1.8694120268790884
4.987797559511902	2.4774396990161143	2.470906303063234	1.869412026873651
4.990598119623924	2.476215775240905	2.4709063030564393	1.8694120268678516
4.9933986797359475	2.474986183929829	2.470906303049193	1.8694120268616663
4.99619923984797	2.4737509077396513	2.470906303041465	1.8694120268550702
4.998999799959992	2.472509929366655	2.4709063030332232	1.869412026848035
5.001800360072014	2.471263231547778	2.4709063030244334	1.869412026840532
5.0046009201840365	2.4700107970617653	2.4709063030150595	1.86941202683253
5.00740148029606	2.468752608730326	2.4709063030050618	1.8694120268239953
5.010202040408082	2.467488649419296	2.4709063029944	1.869412026814893
5.013002600520104	2.466218902039807	2.470906302983029	1.8694120268051857
5.015803160632126	2.4649433495494657	2.4709063029709024	1.8694120267948326
5.0186037207441485	2.4636619749535447	2.4709063029579696	1.8694120267837908
5.021404280856172	2.462374761306165	2.4709063029441767	1.8694120267720147
5.024204840968194	2.461081691711505	2.4709063029294676	1.8694120267594552
5.027005401080216	2.459782749324997	2.47090630291378	1.8694120267460603
5.029805961192238	2.458477917354551	2.470906302897049	1.8694120267317742
5.032606521304261	2.4571671790617655	2.4709063028792064	1.869412026716538
5.035407081416284	2.455850517763161	2.470906302860177	1.8694120267002887
5.038207641528306	2.454527916831408	2.4709063028398837	1.8694120266829586
5.041008201640328	2.45319935969657	2.47090630281824	1.8694120266644756
5.04380876175235	2.451864829847348	2.470906302795158	1.869412026644763
5.046609321864373	2.4505243108323387	2.4709063027705414	1.8694120266237393
5.049409881976396	2.449177786261284	2.470906302744288	1.8694120266013177
5.052210442088418	2.447825239806346	2.4709063027162896	1.8694120265774044
5.05501100220044	2.4464666552033725	2.4709063026864295	1.8694120265519003
5.057811562312462	2.44510201625318	2.4709063026545843	1.8694120265247003
5.060612122424485	2.44373130682283	2.470906302620622	1.869412026495691
5.063412682536507	2.4423545108469273	2.4709063025844022	1.8694120264647518
5.06621324264853	2.4409716123289087	2.4709063025457745	1.869412026431755
5.069013802760552	2.439582595342349	2.470906302504578	1.8694120263965641
5.0718143628725745	2.4381874440322653	2.470906302460643	1.8694120263590315
5.074614922984597	2.436786142616429	2.4709063024137876	1.8694120263190028
5.077415483096619	2.4353786753866857	2.470906302363817	1.8694120262763114
5.080216043208642	2.4339650267102777	2.470906302310524	1.8694120262307807
5.083016603320664	2.432545181031173	2.4709063022536877	1.8694120261822216
5.0858171634326865	2.4311191228713964	2.470906302193073	1.869412026130433
5.088617723544709	2.4296868368323716	2.470906302128429	1.8694120260751985
5.091418283656731	2.4282483075962613	2.470906302059487	1.8694120260162914
5.094218843768754	2.4268035199273177	2.4709063019859623	1.8694120259534657
5.097019403880776	2.4253524586732373	2.4709063019075495	1.869412025886461
5.099819963992799	2.423895108766513	2.470906301823923	1.869412025815
5.102620524104821	2.4224314552258015	2.470906301734737	1.8694120257387852
5.105421084216843	2.420961483157285	2.470906301639622	1.8694120256575015
5.108221644328866	2.4194851777560453	2.470906301538183	1.869412025570811
5.111022204440888	2.418002524307438	2.4709063014300012	1.8694120254783546
5.113822764552911	2.416513508188468	2.470906301314627	1.8694120253797484
5.116623324664933	2.415018114869173	2.4709063011915826	1.8694120252745834
5.119423884776955	2.4135163299140143	2.4709063010603574	1.8694120251624238
5.122224444888978	2.412008138983256	2.470906300920409	1.869412025042804
5.1250250050010004	2.410493527834369	2.470906300771156	1.8694120249152277
5.127825565113023	2.408972482323418	2.4709063006119805	1.8694120247791655
5.130626125225045	2.4074449884064664	2.4709063004422225	1.8694120246340535
5.133426685337067	2.4059110321409767	2.4709063002611793	1.8694120244792896
5.13622724544909	2.4043705996872133	2.4709063000681	1.8694120243142316
5.1390278055611125	2.4028236773096565	2.4709062998621842	1.8694120241381946
5.141828365673135	2.4012702513784028	2.4709062996425795	1.8694120239504493
5.144628925785157	2.3997103083705835	2.4709062994083744	1.8694120237502156
5.147429485897179	2.3981438348717816	2.470906299158599	1.8694120235366642
5.150230046009201	2.396570817577443	2.4709062988922184	1.8694120233089078
5.1530306061212245	2.3949912432942964	2.4709062986081287	1.8694120230660034
5.155831166233247	2.393405098941776	2.4709062983051515	1.8694120228069417
5.158631726345269	2.391812371553444	2.4709062979820327	1.869412022530649
5.161432286457291	2.3902130482784054	2.4709062976374323	1.8694120222359791
5.1642328465693135	2.388607116382743	2.4709062972699223	1.869412021921709
5.167033406681337	2.3869945632509375	2.470906296877979	1.8694120215865364
5.169833966793359	2.3853753763872936	2.4709062964599795	1.8694120212290695
5.172634526905381	2.383749543417367	2.4709062960141908	1.869412020847826
5.175435087017403	2.3821170520893946	2.470906295538765	1.8694120204412243
5.1782356471294255	2.3804778902757184	2.470906295031732	1.8694120200075783
5.181036207241449	2.3788320459742143	2.4709062944909914	1.8694120195450883
5.183836767353471	2.3771795073097235	2.470906293914301	1.8694120190518366
5.186637327465493	2.375520262535476	2.470906293299272	1.8694120185257765
5.189437887577515	2.373854300034517	2.4709062926433543	1.869412017964726
5.192238447689538	2.3721816083211364	2.4709062919438303	1.869412017366358
5.195039007801561	2.3705021760422946	2.4709062911978004	1.8694120167281894
5.197839567913583	2.3688159919790457	2.470906290402174	1.8694120160475745
5.200640128025605	2.367123045047959	2.470906289553653	1.8694120153216884
5.203440688137627	2.3654233243025455	2.470906288648721	1.8694120145475208
5.20624124824965	2.363716818934674	2.4709062876836283	1.8694120137218606
5.209041808361673	2.3620035182759924	2.470906286654374	1.869412012841282
5.211842368473695	2.360283411799345	2.470906285556694	1.8694120119021327
5.214642928585717	2.3585564891201827	2.4709062843860377	1.8694120109005166
5.217443488697739	2.3568227399979795	2.4709062831375554	1.8694120098322788
5.220244048809762	2.355082154337638	2.4709062818060707	1.8694120086929882
5.223044608921785	2.353334722190899	2.470906280386068	1.869412007477919
5.225845169033807	2.3515804337577424	2.470906278871661	1.8694120061820305
5.228645729145829	2.3498192793877863	2.470906277256574	1.869412004799947
5.2314462892578515	2.348051249581688	2.4709062755341136	1.8694120033259356
5.234246849369874	2.3462763349925315	2.4709062736971417	1.8694120017538816
5.237047409481896	2.3444945264272183	2.470906271738045	1.869412000077264
5.239847969593919	2.3427058148478523	2.4709062696487045	1.8694119982891277
5.242648529705941	2.34091019137312	2.470906267420461	1.869411996382055
5.2454490898179635	2.3391076472796657	2.4709062650440816	1.8694119943481353
5.248249649929986	2.3372981740034593	2.470906262509716	1.8694119921789312
5.251050210042008	2.335481763141165	2.4709062598068625	1.8694119898654447
5.253850770154031	2.333658406451503	2.4709062569243185	1.8694119873980788
5.256651330266053	2.3318280958566	2.47090625385014	1.8694119847665975
5.259451890378076	2.3299908234433366	2.470906250571584	1.8694119819600865
5.262252450490098	2.3281465814646984	2.4709062470750656	1.8694119789669028
5.26505301060212	2.3262953623411007	2.4709062433460924	1.8694119757746304
5.267853570714143	2.3244371586617287	2.4709062393692123	1.8694119723700267
5.270654130826165	2.322571963185856	2.4709062351279427	1.869411968738969
5.273454690938188	2.3206997688441584	2.4709062306047076	1.8694119648663947
5.27625525105021	2.3188205687400267	2.470906225780761	1.8694119607362398
5.279055811162232	2.3169343561508677	2.4709062206361114	1.869411956331372
5.281856371274255	2.3150411245293934	2.4709062151494368	1.869411951633518
5.2846569313862775	2.3131408675049157	2.4709062092980005	1.8694119466231907
5.2874574914983	2.3112335788846123	2.470906203057552	1.8694119412796062
5.290258051610322	2.309319252654804	2.4709061964022285	1.8694119355805983
5.293058611722344	2.3073978829822117	2.4709061893044497	1.869411929502526
5.295859171834367	2.3054694642152076	2.4709061817348	1.8694119230201762
5.2986597319463895	2.30353399088506	2.4709061736619082	1.8694119161066594
5.301460292058412	2.3015914577071603	2.4709061650523187	1.869411908733296
5.304260852170434	2.299641859582252	2.470906155870351	1.8694119008695003
5.307061412282456	2.2976851915976377	2.4709061460779527	1.8694118924826522
5.309861972394479	2.295721449028387	2.4709061356345408	1.86941188353796
5.312662532506502	2.2937506273385257	2.470906124496835	1.8694118739983208
5.315463092618524	2.291772722182216	2.4709061126186778	1.869411863824161
5.318263652730546	2.2897877294049307	2.470906099950844	1.8694118529732768
5.321064212842568	2.2877956450446075	2.470906086440833	1.869411841400656
5.323864772954591	2.285796465332802	2.4709060720326566	1.8694118290582935
5.326665333066614	2.2837901866958195	2.4709060566666037	1.8694118158949906
5.329465893178636	2.2817768057558414	2.4709060402789924	1.8694118018561434
5.332266453290658	2.2797563193320336	2.470906022801909	1.8694117868835152
5.33506701340268	2.2777287244416504	2.4709060041629227	1.8694117709149973
5.3378675735147025	2.275694018301116	2.47090598428479	1.8694117538843487
5.340668133626726	2.273652198327101	2.4709059630851296	1.8694117357209232
5.343468693738748	2.271603262137584	2.4709059404760847	1.8694117163493746
5.34626925385077	2.2695472075528915	2.4709059163639577	1.869411695689347
5.349069813962792	2.2674840325967383	2.470905890648821	1.869411673655137
5.351870374074815	2.2654137354972415	2.470905863224105	1.8694116501553437
5.354670934186838	2.2633363146879266	2.4709058339761536	1.8694116250924844
5.35747149429886	2.261251768808718	2.470905802783757	1.869411598362594
5.360272054410882	2.259160096706915	2.4709057695176444	1.8694115698547917
5.363072614522904	2.2570612974381468	2.4709057340399534	1.8694115394508213
5.365873174634927	2.2549553702673233	2.4709056962036544	1.869411507024561
5.36867373474695	2.2528423146695644	2.4709056558519444	1.8694114724415014
5.371474294858972	2.250722130331109	2.470905612817596	1.8694114355581841
5.374274854970994	2.2485948171502157	2.4709055669222635	1.8694113962216115
5.3770754150830165	2.246460375238045	2.470905517975745	1.8694113542686068
5.379875975195039	2.2443188049195224	2.4709054657751928	1.8694113095251423
5.382676535307062	2.2421701067341857	2.470905410104276	1.8694112618056122
5.385477095419084	2.2400142814370207	2.4709053507322802	1.8694112109120682
5.388277655531106	2.2378513299992706	2.4709052874131525	1.8694111566333949
5.3910782156431285	2.2356812536092336	2.470905219884483	1.8694110987444335
5.393878775755151	2.233504053673043	2.4709051478664166	1.8694110370050512
5.396679335867174	2.2313197318154265	2.4709050710604927	1.869410971159141
5.399479895979196	2.229128289880452	2.4709049891484094	1.869410900933564
5.402280456091218	2.2269297299322477	2.470904901790703	1.869410826037011
5.4050810162032406	2.2247240542557125	2.4709048086253422	1.8694107461587994
5.407881576315263	2.2225112653572006	2.4709047092662284	1.8694106609675802
5.410682136427286	2.2202913659651866	2.470904603301595	1.8694105701099666
5.413482696539308	2.218064359030922	2.4709044902922996	1.8694104732090668
5.41628325665133	2.215830247729058	2.4709043697700057	1.8694103698629196
5.419083816763353	2.213589035458254	2.4709042412352433	1.8694102596428297
5.421884376875375	2.2113407258417768	2.470904104155336	1.8694101420915876
5.424684936987397	2.209085322728058	2.470903957962194	1.8694100167215728
5.42748549709942	2.2068228301912494	2.470903802049963	1.8694098830127333
5.430286057211442	2.2045532525317553	2.470903635772511	1.869409740410425
5.433086617323465	2.202276594276732	2.470903458440749	1.8694095883231152
5.435887177435487	2.1999928601805836	2.4709032693197805	1.8694094261199257
5.438687737547509	2.197702055225419	2.470903067625851	1.869409253128017
5.441488297659532	2.1954041846215033	2.4709028525231034	1.8694090686297988
5.4442888577715545	2.1930992538076812	2.4709026231201117	1.869408871859951
5.447089417883577	2.1907872684517735	2.470902378466192	1.8694086620022516
5.449889977995599	2.18846823445096	2.470902117547455	1.86940843818619
5.452690538107621	2.186142157932138	2.4709018392826123	1.869408199483356
5.455491098219644	2.1838090452522536	2.470901542518491	1.8694079449035899
5.4582916583316665	2.181468902998621	2.4709012260252567	1.8694076733908758
5.461092218443689	2.1791217379892074	2.4709008884913195	1.8694073838189595
5.463892778555711	2.176767557272902	2.4709005285178933	1.8694070749866813
5.466693338667733	2.1744063681297634	2.470900144613206	1.8694067456129888
5.469493898779756	2.1720381780712374	2.470899735186315	1.8694063943316275
5.472294458891779	2.1696629948403623	2.470899298540515	1.869406019685473
5.475095019003801	2.1672808264119356	2.4708988328663084	1.8694056201204883
5.477895579115823	2.1648916809926724	2.4708983362339065	1.8694051939792757
5.480696139227845	2.1624955670213306	2.470897806585235	1.8694047394942093
5.483496699339868	2.1600924931688175	2.4708972417254045	1.8694042547800953
5.486297259451891	2.15768246833827	2.4708966393136196	1.869403737826361
5.489097819563913	2.1552655016651094	2.4708959968534767	1.8694031864887135
5.491898379675935	2.1528416025170767	2.4708953116826216	1.869402598480246
5.494698939787957	2.150410780494239	2.470894580961721	1.8694019713619574
5.49749949989998	2.147973045428974	2.4708938016626973	1.8694013025326333
5.500300060012003	2.1455284073859318	2.4708929705561826	1.8694005892180623
5.503100620124025	2.1430768766619694	2.470892084198142	1.8693998284595317
5.505901180236047	2.1406184637860557	2.4708911389156007	1.869399017101557
5.508701740348069	2.138153179519166	2.470890130791436	1.869398151778797
5.511502300460092	2.135681034854137	2.470889055648141	1.8693972289021015
5.514302860572115	2.1332020410155037	2.4708879090305245	1.8693962446436283
5.517103420684137	2.1307162094593144	2.470886686187256	1.8693951949209704
5.519903980796159	2.128223551872914	2.4708853820511805	1.8693940753802318
5.522704540908181	2.1257240801747	2.470883991218333	1.869392881377975
5.525505101020204	2.123217806513871	2.4708825079255536	1.86939160796197
5.528305661132227	2.120704743270125	2.470880926026618	1.8693902498506638
5.531106221244249	2.1181849030533537	2.470879238966779	1.8693888014112863
5.533906781356271	2.1156582987032952	2.4708774397556255	1.8693872566364977
5.5367073414682935	2.113124943289177	2.4708755209381246	1.8693856091194903
5.539507901580316	2.110584850109318	2.4708734745637577	1.8693838520274304
5.542308461692339	2.1080380326907173	2.4708712921535896	1.8693819780731373
5.545109021804361	2.1054845047886164	2.470868964665166	1.8693799794848827
5.547909581916383	2.1029242803860217	2.470866482455068	1.8693778479741805
5.5507101420284055	2.1003573736932246	2.470863835238989	1.8693755747014413
5.553510702140428	2.0977837991472774	2.4708610120491574	1.8693731502393405
5.556311262252451	2.0952035714114507	2.4708580011889305	1.8693705645337584
5.559111822364473	2.092616705374672	2.4708547901843825	1.8693678068621233
5.561912382476495	2.090023216150923	2.4708513657326683	1.8693648657889899
5.564712942588518	2.0874231190786277	2.47084771364697	1.869361729118669
5.56751350270054	2.0848164297200062	2.4708438187977846	1.8693583838447116
5.570314062812563	2.082203163860406	2.470839665050322	1.869354816096039
5.573114622924585	2.0795833375076076	2.4708352351977396	1.8693510110795013
5.575915183036607	2.0769569668911054	2.470830510889964	1.8693469530186215
5.57871574314863	2.0743240684613613	2.4708254725577774	1.8693426250882756
5.581516303260652	2.0716846588890387	2.470820099331878	1.869338009345042
5.584316863372675	2.0690387550642053	2.4708143689565754	1.8693330866529276
5.587117423484697	2.066386374095515	2.47080825769776	1.869327836604176
5.589917983596719	2.063727533309363	2.4708017402447804	1.869322237434816
5.592718543708742	2.061062250249016	2.470794789605811	1.8693162659346219
5.595519103820764	2.058390542673723	2.4707873769962987	1.8693098973511004
[truncated: 3,001 more rows]
