# Supplementary material for: CurveCurator: a recalibrated F-statistic to assess, classify, and explore significance of dose–response curves
Source: Nat Commun. 2023 Nov 30;14:7902. doi: 10.1038/s41467-023-43696-z (PMC10689459; doi:10.1038/s41467-023-43696-z)
Supplement: Supplementary file 6 — Source Data [file 41467_2023_43696_MOESM6_ESM.zip › SourceData/SuppFigure1d.tsv]

x	cost_front_red	cost_front_blue	cost_front_orange
0.0	6.142341612977557	6.260433184170152	6.390351301486943
0.002002002002002002	6.117557617759011	6.235705829708663	6.362472875479573
0.004004004004004004	6.09282436333255	6.211027426270852	6.33465872354558
0.006006006006006006	6.068141849698172	6.186397973856718	6.306908845684963
0.008008008008008008	6.043510076855879	6.161817472466264	6.279223241897721
0.01001001001001001	6.018929044805672	6.137285922099489	6.251601912183858
0.012012012012012012	5.994398753547548	6.11280332275639	6.224044856543368
0.014014014014014014	5.96991920308151	6.088369674436969	6.196552074976255
0.016016016016016016	5.945490393407556	6.063984977141227	6.1691235674825196
0.018018018018018018	5.921112324525685	6.039649230869162	6.141759334062159
0.02002002002002002	5.8967849964359	6.015362435620776	6.114459374715175
0.022022022022022022	5.8725084091382005	5.991124591396068	6.087223689441568
0.024024024024024024	5.848282562632583	5.966935698195039	6.0600522782413355
0.026026026026026026	5.824107456919052	5.942795756017688	6.03294514111448
0.028028028028028028	5.799983091997605	5.918704764864013	6.005902278061001
0.03003003003003003	5.775909467868242	5.894662724734017	5.978923689080897
0.03203203203203203	5.751886584530964	5.870669635627698	5.952009374174168
0.03403403403403403	5.72791444198577	5.846725497545059	5.925159333340819
0.036036036036036036	5.703993040232661	5.822830310486099	5.898373566580843
0.03803803803803804	5.680122379271636	5.798984074450814	5.871652073894245
0.04004004004004004	5.6563024591026965	5.775186789439209	5.844994855281021
0.04204204204204204	5.632533279725841	5.751438455451282	5.818401910741175
0.044044044044044044	5.60881484114107	5.727739072487033	5.791873240274705
0.04604604604604605	5.585147143348384	5.704088640546462	5.76540884388161
0.04804804804804805	5.561530186347782	5.680487159629567	5.739008721561891
0.050050050050050046	5.5379639701392644	5.656934629736353	5.712672873315549
0.05205205205205205	5.514448494722831	5.6334310508668155	5.686401299142584
0.05405405405405406	5.490983760098483	5.609976423020957	5.660193999042994
0.056056056056056056	5.4675697662662195	5.586570746198776	5.63405097301678
0.058058058058058054	5.444206513226039	5.563214020400274	5.6079722210639416
0.06006006006006006	5.4208940009779445	5.539906245625449	5.58195774318448
0.062062062062062065	5.397632229521934	5.516647421874302	5.556007539378394
0.06406406406406406	5.374421198858009	5.493437549146834	5.530121609645685
0.06606606606606606	5.351260908986168	5.4702766274430425	5.504299953986353
0.06806806806806806	5.3281513599064105	5.44716465676293	5.478542572400395
0.07007007007007007	5.305092551618738	5.424101637106498	5.452849464887814
0.07207207207207207	5.28208448412315	5.4010875684737405	5.427220631448608
0.07407407407407407	5.259127157419647	5.3781224508646615	5.401656072082781
0.07607607607607608	5.236220571508229	5.355206284279261	5.376155786790327
0.07807807807807808	5.213364726388894	5.332339068717539	5.3507197755712514
0.08008008008008008	5.190559622061645	5.309520804179497	5.325348038425552
0.08208208208208208	5.16780525852648	5.2867514906651305	5.3000405753532265
0.08408408408408408	5.1451016357834	5.264031128174443	5.27479738635428
0.08608608608608609	5.122448753832403	5.241359716707433	5.249618471428707
0.08808808808808809	5.099846612673491	5.2187372562641015	5.22450383057651
0.09009009009009009	5.077295212306664	5.196163746844448	5.199453463797692
0.0920920920920921	5.054794552731922	5.1736391884484725	5.174467371092247
0.0940940940940941	5.032344633949263	5.151163581076175	5.14954555246018
0.0960960960960961	5.00994545595869	5.128736924727556	5.124688007901487
0.0980980980980981	4.9875970187602015	5.106359219402614	5.099894737416173
0.10010010010010009	4.965299322353797	5.0840304651013515	5.075165741004234
0.1021021021021021	4.943052366739477	5.061750661823766	5.0505010186656705
0.1041041041041041	4.920856151917242	5.0395198095698595	5.025900570400482
0.1061061061061061	4.898710677887091	5.0173379083396314	5.001364396208673
0.10810810810810811	4.876615944649024	4.99520495813308	4.976892496090238
0.11011011011011011	4.854571952203043	4.973120958950208	4.952484870045179
0.11211211211211211	4.832578700549145	4.951085910791012	4.928141518073497
0.11411411411411411	4.810636189687333	4.929099813655496	4.903862440175192
0.11611611611611611	4.788744419617604	4.907162667543657	4.87964763635026
0.11811811811811812	4.7669033903399605	4.885274472455497	4.8554971065987065
0.12012012012012012	4.745113101854401	4.8634352283910145	4.831410850920529
0.12212212212212212	4.723373554160926	4.84164493535021	4.8073888693157265
0.12412412412412413	4.701684747259536	4.819903593333085	4.783431161784302
0.12612612612612611	4.68004668115023	4.798211202339636	4.759537728326252
0.12812812812812813	4.658459355833009	4.776567762369866	4.735708568941579
0.13013013013013014	4.636922771307873	4.754973273423774	4.711943683630281
0.13213213213213212	4.6154369275748195	4.733427735501359	4.68824307239236
0.13413413413413414	4.594001824633853	4.711931148602624	4.664606735227815
0.13613613613613612	4.57261746248497	4.690483512727566	4.641034672136646
0.13813813813813813	4.551283841128171	4.669084827876187	4.617526883118853
0.14014014014014015	4.5300009605634575	4.647735094048485	4.594083368174436
0.14214214214214213	4.508768820790828	4.626434311244461	4.5707041273033955
0.14414414414414414	4.487587421810282	4.605182479464115	4.547389160505731
0.14614614614614616	4.466456763621823	4.583979598707448	4.524138467781443
0.14814814814814814	4.445376846225447	4.562825668974458	4.500952049130531
0.15015015015015015	4.424347669621155	4.541720690265147	4.477829904552995
0.15215215215215216	4.403369233808947	4.520664662579515	4.454772034048834
0.15415415415415415	4.382441538788825	4.49965758591756	4.431778437618052
0.15615615615615616	4.361564584560788	4.478699460279284	4.408849115260644
0.15815815815815815	4.340738371124834	4.457790285664684	4.3859840669766115
0.16016016016016016	4.3199628984809655	4.436930062073762	4.363183292765957
0.16216216216216217	4.299238166629181	4.41611878950652	4.3404467926286765
0.16416416416416416	4.278564175569481	4.395356467962956	4.317774566564774
0.16616616616616617	4.257940925301866	4.3746430974430695	4.295166614574247
0.16816816816816815	4.237368415826335	4.35397867794686	4.272622936657096
0.17017017017017017	4.216846647142889	4.333363209474331	4.250143532813322
0.17217217217217218	4.196375619251527	4.312796692025478	4.2277284030429225
0.17417417417417416	4.175955332152252	4.292279125600303	4.2053775473459
0.17617617617617617	4.155585785845058	4.271810510198806	4.183090965722253
0.1781781781781782	4.135266980329951	4.251390845820989	4.160868658171983
0.18018018018018017	4.114998915606927	4.231020132466848	4.138710624695089
0.18218218218218218	4.0947815916759875	4.210698370136386	4.116616865291571
0.1841841841841842	4.074615008537132	4.190425558829602	4.094587379961429
0.18618618618618618	4.054499166190363	4.170201698546497	4.0726221687046635
0.1881881881881882	4.034434064635677	4.15002678928707	4.050721231521274
0.19019019019019018	4.014419703873076	4.129900831051319	4.02888456841126
0.1921921921921922	3.99445608390256	4.109823823839247	4.007112179374623
0.1941941941941942	3.9745432047241276	4.0897957676508545	3.985404064411361
0.1961961961961962	3.954681066337781	4.069816662486139	3.963760223521476
0.1981981981981982	3.934869668743518	4.049886508345101	3.942180656704967
0.20020020020020018	3.915109011941339	4.030005305227743	3.920665363961834
0.2022022022022022	3.895399095931245	4.010173053134061	3.8992143452920764
0.2042042042042042	3.8757399207132357	3.9903897520640577	3.8778276006956958
0.2062062062062062	3.856131486287311	3.970655402017733	3.8565051301726916
0.2082082082082082	3.836573792653471	3.9509700029950854	3.835246933723063
0.21021021021021022	3.8170668398117145	3.9313335549961166	3.8140530113468105
0.2122122122122122	3.7976106277620443	3.9117460580208254	3.792923363043935
0.21421421421421422	3.7782051565044568	3.8922075120692137	3.771857988814434
0.21621621621621623	3.7588504260389546	3.8727179171412778	3.7508568886583102
0.2182182182182182	3.739546436365537	3.8532772732370217	3.729920062575563
0.22022022022022023	3.7202931874842036	3.8338855803564433	3.7090475105661906
0.2222222222222222	3.7010906793949547	3.8145428384995426	3.688239232630195
0.22422422422422422	3.6819389120977903	3.7952490476663208	3.6674952287675757
0.22622622622622623	3.6628378855927113	3.7760042078567757	3.646815498978332
0.22822822822822822	3.6437875998797162	3.75680831907091	3.626200043262466
0.23023023023023023	3.6247880549588047	3.7376613813087216	3.605648861619974
0.23223223223223222	3.605839250829979	3.7185633945702112	3.5851619540508595
0.23423423423423423	3.5869411874932378	3.699514358855379	3.5647393205551205
0.23623623623623624	3.568093864948581	3.6805142741642256	3.5443809611327577
0.23823823823823823	3.549297283196008	3.6615631404967495	3.5240868757837713
0.24024024024024024	3.5305514422355198	3.6426609578529527	3.5038570645081606
0.24224224224224225	3.5118563420671163	3.6238077262328323	3.483691527305926
0.24424424424424424	3.4932119826907972	3.60500344563639	3.4635902641770677
0.24624624624624625	3.474618364106563	3.586248116063627	3.4435532751215856
0.24824824824824826	3.4560754863144134	3.5675417375145417	3.42358056013948
0.2502502502502503	3.4375833493143477	3.548884309989134	3.403672119230749
0.25225225225225223	3.4191419531063674	3.530275833487405	3.383827952395396
0.25425425425425424	3.4007512976904706	3.5117163080093534	3.364048059633418
0.25625625625625625	3.382411383066659	3.4932057335549804	3.344332440944817
0.25825825825825827	3.364122209234931	3.474744110124285	3.324681096329592
0.2602602602602603	3.3458837761952887	3.456331437717268	3.3050940257877426
0.26226226226226224	3.3276960839477305	3.4379677163339295	3.2855712293192694
0.26426426426426425	3.3095591324922564	3.4196529459742684	3.266112706924172
0.26626626626626626	3.291472921828867	3.4013871266382854	3.246718458602451
0.2682682682682683	3.273437451957562	3.3831702583259813	3.227388484354106
0.2702702702702703	3.255452722878342	3.365002341037354	3.208122784179138
0.27227227227227224	3.2375187345912066	3.346883374772406	3.1889213580775455
0.27427427427427425	3.219635487096156	3.3288133595311358	3.169784206049329
0.27627627627627627	3.2018029803931887	3.3107922953135427	3.1507113280944887
0.2782782782782783	3.184021214482307	3.2928201821196286	3.131702724213025
0.2802802802802803	3.1662901893635085	3.274897019949392	3.1127583944049357
0.2822822822822823	3.1486099050367957	3.2570228088028337	3.0938783386702235
0.28428428428428426	3.1309803615021674	3.2391975486799542	3.0750625570088888
0.2862862862862863	3.1134015587596235	3.2214212395807524	3.0563110494209287
0.2882882882882883	3.0958734968091646	3.203693881505228	3.037623815906345
0.2902902902902903	3.078396175650789	3.1860154744533817	3.019000856465138
0.2922922922922923	3.060969595284498	3.1683860184252137	3.000442171097306
0.29429429429429427	3.0435937557102926	3.1508055134207247	2.981947759802851
0.2962962962962963	3.0262686569281714	3.1332739594399133	2.9635176225817723
0.2982982982982983	3.008994298938134	3.1157913564827795	2.94515175943407
0.3003003003003003	2.991770681740182	3.098357704549324	2.9268501703597427
0.3023023023023023	2.9745978053343136	3.080973003639546	2.9086128553587915
0.30430430430430433	2.95747566972053	3.063637253753447	2.8904398144312173
0.3063063063063063	2.9404042748988317	3.046350454891025	2.8723310475770187
0.3083083083083083	2.9233836208692177	3.0291126070522822	2.8542865547961966
0.3103103103103103	2.9064137076316876	3.0119237102372174	2.8363063360887506
0.3123123123123123	2.889494535186242	2.9947837644458306	2.81839039145468
0.31431431431431434	2.8726261035328817	2.977692769678122	2.8005387208939863
0.3163163163163163	2.855808412671606	2.960650725934091	2.7827513244066684
0.3183183183183183	2.839041462602414	2.9436576332137383	2.7650282019927275
0.3203203203203203	2.8223252533253067	2.926713491517063	2.747369353652162
0.32232232232232233	2.8056597848402838	2.9098183008440666	2.7297747793849716
0.32432432432432434	2.7890450571473453	2.8929720611947474	2.712244479191159
0.3263263263263263	2.772481070246492	2.8761747725691076	2.6947784530707217
0.3283283283283283	2.755967824137723	2.859426434967145	2.67737670102366
0.3303303303303303	2.7395053188210383	2.8427270483888605	2.6600392230499756
0.33233233233233234	2.723093554296438	2.826076612834255	2.6427660191496667
0.33433433433433435	2.7067325305639223	2.8094751283033257	2.6255570893227334
0.3363363363363363	2.690422247623492	2.792922594796076	2.608412433569178
0.3383383383383383	2.6741627054751453	2.7764190123125037	2.5913320518889975
0.34034034034034033	2.657953904118883	2.7599643808526104	2.5743159442821923
0.34234234234234234	2.6417958435547053	2.743558700416395	2.5573641107487646
0.34434434434434436	2.625688523782612	2.7272019710038564	2.540476551288712
0.34634634634634637	2.6096319448026044	2.710894192614997	2.5236532659020363
0.3483483483483483	2.593626106614681	2.694635365249815	2.506894254588737
0.35035035035035034	2.577671009218841	2.6784254889083114	2.4901995173488127
0.35235235235235235	2.561766652615086	2.662264563590486	2.4735690541822652
0.35435435435435436	2.5459130368034155	2.6461525892963382	2.457002865089094
0.3563563563563564	2.53011016178383	2.630089566025869	2.4405009500692985
0.35835835835835833	2.514358027556329	2.614075493779079	2.4240633091228796
0.36036036036036034	2.498656634120912	2.598110372555965	2.4076899422498363
0.36236236236236236	2.4830059814775796	2.58219420235653	2.391380849450169
0.36436436436436437	2.467406069626332	2.566326983180773	2.3751360307238785
0.3663663663663664	2.4518568985671685	2.5505087150286934	2.3589554860709634
0.3683683683683684	2.4363584683000896	2.5347393979002923	2.3428392154914253
0.37037037037037035	2.4209107788250956	2.51901903179557	2.3267872189852623
0.37237237237237236	2.4055138301421857	2.503347616714525	2.3107994965524767
0.3743743743743744	2.3901676222513606	2.487725152657158	2.294876048193066
0.3763763763763764	2.3748721551526204	2.47215163962347	2.2790168739070316
0.3783783783783784	2.3596274288459638	2.4566270776134593	2.2632219736943737
0.38038038038038036	2.3444334433313925	2.4411514666271272	2.247491347555092
0.38238238238238237	2.3292901986089056	2.4257248066644723	2.2318249954891867
0.3843843843843844	2.314197694678503	2.4103470977254964	2.216222917496657
0.3863863863863864	2.2991559315401853	2.3950183398101976	2.200685113577504
0.3883883883883884	2.284164909193951	2.3797385329185783	2.1852115837317254
0.39039039039039036	2.2692246276398027	2.3645076770506357	2.169802327959325
0.3923923923923924	2.2543350868777376	2.3493257722063716	2.1544573462603
0.3943943943943944	2.239496286907758	2.334192818385786	2.1391766386346505
0.3963963963963964	2.224708227729862	2.319108815588878	2.1239602050823776
0.3983983983983984	2.2099709093440514	2.3040737638156488	2.108808045603481
0.40040040040040037	2.1952843317503254	2.289087663066097	2.093720160197961
0.4024024024024024	2.1806484949486835	2.2741505133402233	2.078696548865816
0.4044044044044044	2.166063398939126	2.2592623146380277	2.063737211607047
0.4064064064064064	2.1515290437216534	2.24442306695951	2.048842148421655
0.4084084084084084	2.137045429296265	2.2296327703046703	2.0340113593096385
0.41041041041041043	2.1226125556629607	2.2148914246735094	2.0192448442709985
0.4124124124124124	2.108230422821742	2.200199030066027	2.004542603305735
0.4144144144144144	2.093899030772607	2.1855555864822214	1.989904636413847
0.4164164164164164	2.079618379515557	2.1709610939220942	1.9753309435953355
0.4184184184184184	2.0653884690505913	2.156415552385645	1.9608215248502
0.42042042042042044	2.0512092993777093	2.1419189618728742	1.94637638017844
0.4224224224224224	2.0370808704969137	2.127471322383782	1.9319955095800576
0.4244244244244244	2.023003182408201	2.113072633918367	1.9176789130550502
0.4264264264264264	2.0089762351115734	2.0987228964766302	1.9034265906034191
0.42842842842842843	1.9950000286070302	2.0844221100585716	1.8892385422251639
0.43043043043043044	1.9810745628945716	2.070170274664191	1.8751147679202855
0.43243243243243246	1.9671998379741973	2.0559673902934885	1.8610552676887824
0.4344344344344344	1.9533758538459083	2.0418134569464645	1.8470600415306562
0.4364364364364364	1.9396026105097033	2.027708474623118	1.8331290894459058
0.43843843843843844	1.9258801079655825	2.01365244332345	1.8192624114345315
0.44044044044044045	1.9122083462135462	1.9996453630474595	1.8054600074965328
0.44244244244244246	1.8985873252535952	1.9856872337951479	1.7917218776319115
0.4444444444444444	1.8850170450857282	1.9717780555665136	1.7780480218406656
0.44644644644644643	1.8714975057099459	1.957917828361558	1.7644384401227957
0.44844844844844844	1.8580287071262476	1.9441065521802798	1.7508931324783017
0.45045045045045046	1.8446106493346341	1.9303442270226798	1.7374120989071842
0.45245245245245247	1.8312433323351056	1.9166308528887581	1.723995339409443
0.4544544544544544	1.8179267561276615	1.9029664297785152	1.7106428539850778
0.45645645645645644	1.8046609207123017	1.8893509576919494	1.6973546426340882
0.45845845845845845	1.7914458260890262	1.875784436629062	1.6841307053564756
0.46046046046046046	1.7782814722578353	1.862266866589852	1.6709710421522384
0.4624624624624625	1.765167859218729	1.8487982475743212	1.6578756530213776
0.46446446446446443	1.7521049869717078	1.835378579582468	1.6448445379638932
0.46646646646646645	1.7390928555167706	1.8220078626142928	1.6318776969797846
0.46846846846846846	1.7261314648539177	1.808686096669796	1.618975130069052
0.47047047047047047	1.7132208149831492	1.7954132817489763	1.6061368372316955
0.4724724724724725	1.7003609059044658	1.782189417851836	1.5933628184677155
0.4744744744744745	1.6875517376178668	1.769014504978373	1.5806530737771112
0.47647647647647645	1.6747933101233525	1.7558885431285882	1.5680076031598837
0.47847847847847846	1.6620856234209223	1.7428115323024818	1.555426406616032
0.4804804804804805	1.6494286775105766	1.729783472500053	1.542909484145556
0.4824824824824825	1.6368224723923155	1.7168043637213024	1.5304568357484567
0.4844844844844845	1.6242670080661392	1.7038742059662297	1.518068461424733
0.48648648648648646	1.6117622845320474	1.6909929992348356	1.5057443611743857
0.48848848848848847	1.5993083017900396	1.6781607435271193	1.4934845349974148
0.4904904904904905	1.5869050598401166	1.6653774388430813	1.4812889828938196
0.4924924924924925	1.574552558682278	1.6526430851827207	1.4691577048636004
0.4944944944944945	1.5622507983165241	1.6399576825460385	1.4570907009067573
0.4964964964964965	1.5499997787428543	1.6273212309330347	1.4450879710232905
0.4984984984984985	1.5377994999612699	1.6147337303437088	1.4331495152132003
0.5005005005005005	1.525649961971769	1.6021951807780608	1.4212753334764854
0.5025025025025025	1.5135511647743536	1.589705582236091	1.4094654258131474
0.5045045045045045	1.5015031083690222	1.5772649347177998	1.3977197922231857
0.5065065065065065	1.4895057927557753	1.5648732382231856	1.3860384327065993
0.5085085085085085	1.4775592179346133	1.5525304927522503	1.3744213472633895
0.5105105105105106	1.465663383905535	1.5402366983049927	1.3628685358935548
0.5125125125125125	1.4538182906685422	1.5279918548814133	1.3513799985970976
0.5145145145145145	1.4420239382236337	1.5157959624815127	1.3399557353740164
0.5165165165165165	1.4302803265708088	1.503649021105289	1.32859574622431
0.5185185185185185	1.4185874557100697	1.491551030752744	1.3173000311479814
0.5205205205205206	1.4069453256414142	1.479501991423877	1.3060685901450277
0.5225225225225225	1.3953539363648437	1.4675019031186878	1.294901423215451
0.5245245245245245	1.3838132878803577	1.4555507658371774	1.28379853035925
0.5265265265265265	1.372323380187956	1.4436485795793441	1.272759911576425
0.5285285285285285	1.360884213287639	1.4317953443451896	1.2617855668669764
0.5305305305305306	1.3494957871794062	1.419991060134712	1.2508754962309034
0.5325325325325325	1.3381581018632582	1.4082357269479135	1.2400296996682072
0.5345345345345345	1.3268711573391951	1.3965293447847937	1.2292481771788872
0.5365365365365365	1.3156349536072156	1.3848719136453507	1.2185309287629424
0.5385385385385385	1.3044494906673214	1.3732634335295868	1.2078779544203748
0.5405405405405406	1.293314768519511	1.3617039044375	1.1972892541511824
0.5425425425425425	1.282230787163786	1.350193326369092	1.1867648279553669
0.5445445445445445	1.271197546600145	1.338731699324362	1.1763046758329272
0.5465465465465466	1.2602150468285884	1.3273190233033096	1.1659087977838634
0.5485485485485485	1.2492832878491167	1.3159552983059357	1.1555771938081763
0.5505505505505506	1.2384022696617292	1.3046405243322394	1.1453098639058643
0.5525525525525525	1.2275719922664265	1.2933747013822219	1.1351068080769295
0.5545545545545546	1.216792455663208	1.2821578294558817	1.1249680263213695
0.5565565565565566	1.2060636598520744	1.2709899085532204	1.114893518639187
0.5585585585585585	1.1953856048330254	1.259870938674237	1.10488328503038
0.5605605605605606	1.18475829060606	1.2488009198189312	1.0949373254949493
0.5625625625625625	1.1741817171711801	1.237779851987304	1.0850556400328948
0.5645645645645646	1.1636558845283842	1.226807735179354	1.075238228644216
0.5665665665665666	1.1531807926776734	1.215884569395083	1.0654850913289136
0.5685685685685685	1.142756441619047	1.2050103546344901	1.055796228086988
0.5705705705705706	1.1323828313525046	1.1941850908975746	1.0461716389184375
0.5725725725725725	1.1220599618780471	1.1834087781843377	1.0366113238232635
0.5745745745745746	1.1117878331956736	1.172681416494778	1.0271152828014654
0.5765765765765766	1.1015664453053853	1.1620030058288973	1.0176835158530437
0.5785785785785785	1.0913957982071814	1.1513735461866952	1.0083160229779982
0.5805805805805806	1.0812758919010614	1.1407930375681699	0.9990128041763284
0.5825825825825826	1.0712067263870266	1.130261479973323	0.9897738594480351
0.5845845845845846	1.0611883016650758	1.1197788734021543	0.9805991887931176
0.5865865865865866	1.0512206177352101	1.1093452178546637	0.9714887922115767
0.5885885885885885	1.041303674597429	1.098960513330852	0.962442669703412
0.5905905905905906	1.0314374722517317	1.088624759830717	0.9534608212686227
0.5925925925925926	1.0216220106981193	1.078337957354261	0.94454324690721
0.5945945945945946	1.0118572899365912	1.0681001059014823	0.9356899466191733
0.5965965965965966	1.002143309967148	1.0579112054723825	0.9269009204045127
0.5985985985985985	0.9924800707897894	1.0477712560669603	0.9181761682632286
0.6006006006006006	0.9828675724045148	1.0376802576852162	0.90951569019532
0.6026026026026026	0.973305814811325	1.0276382103271506	0.900919486200788
0.6046046046046046	0.9637947980102195	1.0176451139927623	0.8923875562796318
0.6066066066066066	0.954334522001199	1.007700968682053	0.883919900431852
0.6086086086086087	0.9449249867842623	0.9978057743950207	0.8755165186574477
0.6106106106106106	0.9355661923594109	0.9879595311316673	0.8671774109564204
0.6126126126126126	0.9262581387266438	0.978162238891992	0.8589025773287691
0.6146146146146146	0.9170008258859607	0.9684138976759942	0.8506920177744933
0.6166166166166166	0.9077942538373628	0.958714507483675	0.8425457322935942
0.6186186186186187	0.8986384225808488	0.9490640683150334	0.8344637208860708
0.6206206206206206	0.8895333321164198	0.9394625801700704	0.8264459835519238
0.6226226226226226	0.8804789824440754	0.9299100430487852	0.8184925202911533
0.6246246246246246	0.8714753735638152	0.9204064569511781	0.810603331103758
0.6266266266266266	0.8625225054756397	0.9109518218772492	0.8027784159897396
0.6286286286286287	0.8536203781795484	0.9015461378269979	0.7950177749490968
0.6306306306306306	0.844768991675542	0.8921894048004253	0.7873214079818305
0.6326326326326326	0.8359683459636202	0.8828816227975306	0.7796893150879404
0.6346346346346347	0.8272184410437824	0.8736227918183135	0.7721214962674259
0.6366366366366366	0.8185192769160297	0.8644129118627751	0.764617951520288
0.6386386386386387	0.8098708535803608	0.8552519829309143	0.7571786808465257
0.6406406406406406	0.8012731710367771	0.8461400050227321	0.7498036842461401
0.6426426426426426	0.7927262292852779	0.8370769781382279	0.7424929617191306
0.6446446446446447	0.7842300283258627	0.8280629022774012	0.7352465132654967
0.6466466466466466	0.7757845681585325	0.8190977774402531	0.7280643388852396
0.6486486486486487	0.7673898487832864	0.8101816036267826	0.7209464385783579
0.6506506506506506	0.7590458702001254	0.8013143808369907	0.7138928123448529
0.6526526526526526	0.7507526324090488	0.7924961090708768	0.7069034601847239
0.6546546546546547	0.7425101354100562	0.7837267883284407	0.6999783820979707
0.6566566566566566	0.7343183792031486	0.7750064186096829	0.6931175780845942
0.6586586586586587	0.7261773637883251	0.7663349999146029	0.6863210481445932
0.6606606606606606	0.7180870891655865	0.7577125322432012	0.6795887922779685
0.6626626626626626	0.7100475553349326	0.7491390155954778	0.6729208104847204
0.6646646646646647	0.7020587622963625	0.7406144499714321	0.6663171027648478
0.6666666666666666	0.6941207100498775	0.7321388353710647	0.6597776691183517
0.6686686686686687	0.6862333985954766	0.723712171794375	0.6533025095452314
0.6706706706706707	0.6783968279331607	0.7153344592413639	0.6468916240454876
0.6726726726726726	0.6706109980629292	0.7070056977120307	0.64054501261912
0.6746746746746747	0.6628759089847819	0.6987258872063753	0.634262675266128
0.6766766766766766	0.6551915606987195	0.6904950277243984	0.6280446119865126
0.6786786786786787	0.6475579532047412	0.682313119266099	0.6218908227802729
0.6806806806806807	0.6399750865028478	0.6741801618314783	0.6158013076474096
0.6826826826826827	0.6324429605930386	0.6660961554205351	0.6097760665879223
0.6846846846846847	0.6249615754753143	0.6580611000332705	0.6038150996018113
0.6866866866866866	0.6175309311496745	0.650074995669684	0.5979184066890765
0.6886886886886887	0.6101510276161187	0.642137842329775	0.5920859878497173
0.6906906906906907	0.6028218648746481	0.6342496400135447	0.5863178430837348
0.6926926926926927	0.5955434429252614	0.626410388720992	0.5806139723911278
0.6946946946946947	0.5883157617679596	0.6186200884521176	0.5749743757718974
0.6966966966966966	0.5811388214027424	0.6108787392069215	0.5693990532260432
0.6986986986986987	0.5740126218296093	0.603186340985403	0.5638880047535648
0.7007007007007007	0.5669371630485611	0.5955428937875629	0.5584412303544628
0.7027027027027027	0.5599124450595971	0.5879483976134006	0.5530587300287365
0.7047047047047047	0.5529384678627179	0.5804028524629168	0.5477405037763868
0.7067067067067067	0.5460152314579235	0.572906258336111	0.5424865515974132
0.7087087087087087	0.539142735845213	0.5654586152329828	0.5372968734918154
0.7107107107107107	0.5323209810245875	0.558059923153533	0.5321714694595941
0.7127127127127127	0.525549966996046	0.5507101820977611	0.5271103395007485
0.7147147147147147	0.5188296937595895	0.5434093920656676	0.5221134836152793
0.7167167167167167	0.5121601613152175	0.5361575530572522	0.5171809018031864
0.7187187187187187	0.5055413696629296	0.5289546650725145	0.5123125940644694
0.7207207207207207	0.49897331880272655	0.5218007281114553	0.5075085603991283
0.7227227227227228	0.4924560087346078	0.5146957421740735	0.5027688008071635
0.7247247247247247	0.4859894394585739	0.5076397072603706	0.498093315288575
0.7267267267267267	0.4795736109746245	0.5006326233703454	0.4934821038433626
0.7287287287287287	0.47320852328275925	0.4936744905039981	0.4889351664715261
0.7307307307307307	0.46689417638297886	0.48676530866132917	0.4844525031730658
0.7327327327327328	0.46063057027528265	0.47990507784233805	0.4800341139479815
0.7347347347347347	0.4544177049596713	0.4730937980470252	0.4756799987962736
0.7367367367367368	0.44825558043614416	0.46633146927539015	0.47139015771794157
0.7387387387387387	0.4421441967047018	0.45961809152743355	0.4671645907129859
0.7407407407407407	0.436083553765344	0.45295366480315497	0.4630032977814063
0.7427427427427428	0.4300736516180705	0.4463381891025543	0.45890627892320274
0.7447447447447447	0.42411449026288167	0.4397716644256318	0.4548735341383753
0.7467467467467468	0.4182060696997772	0.43325409077238725	0.45090506342692394
0.7487487487487487	0.4123483899287575	0.42678546814282103	0.44700086678884887
0.7507507507507507	0.4065414509498223	0.42036579653693285	0.4431609442241499
0.7527527527527528	0.4007852527629714	0.41399507595472246	0.4393852957328269
0.7547547547547547	0.39507979536820514	0.4076733063961904	0.43567392131488014
0.7567567567567568	0.3894250787655233	0.4014004878613362	0.43202682097030937
0.7587587587587588	0.3838211029549261	0.3951766203501604	0.4284439946991148
0.7607607607607607	0.37826786793641354	0.38900170386266253	0.4249254425012966
0.7627627627627628	0.3727653737099852	0.3828757383988426	0.4214711643768542
0.7647647647647647	0.36731362027564163	0.37679872395870095	0.41808116032578807
0.7667667667667668	0.3619126076333823	0.3707706605422372	0.41475543034809786
0.7687687687687688	0.35656233578320784	0.36479154814945164	0.4114939744437841
0.7707707707707707	0.35126280472511784	0.3588613867803442	0.40829679261284635
0.7727727727727728	0.34601401445911206	0.35298017643491464	0.40516388485528454
0.7747747747747747	0.3408159649851911	0.34714791711316334	0.40209525117109896
0.7767767767767768	0.3356686563033544	0.3413646088150899	0.39909089156028943
0.7787787787787788	0.3305720884136025	0.3356302515406948	0.39615080602285624
0.7807807807807807	0.3255262613159351	0.32994484528997775	0.39327499455879916
0.7827827827827828	0.32053117501035194	0.32430839006293866	0.39046345716811803
0.7847847847847848	0.3155868294968536	0.31872088585957753	0.38771619385081313
0.7867867867867868	0.31069322477543954	0.3131823326798946	0.3850332046068842
0.7887887887887888	0.3058503608461101	0.3076927305238899	0.38241448943633155
0.7907907907907907	0.30105823770886536	0.3022520793915633	0.379860048339155
0.7927927927927928	0.2963168553637048	0.2968603792829144	0.37736988131535454
0.7947947947947948	0.2916262138106291	0.2915176301979439	0.3749439883649302
0.7967967967967968	0.28698631304963756	0.28622383213665115	0.3725823694878819
0.7987987987987988	0.2823971530807308	0.2809789850990369	0.37028502468420993
0.8008008008008007	0.27785873390390864	0.2757830890851006	0.3680519539539141
0.8028028028028028	0.27337105551917074	0.2706361440948421	0.36588315729699417
0.8048048048048048	0.2689341179265176	0.265538150128262	0.3637786347134505
0.8068068068068068	0.2645479211259487	0.26048910718535967	0.3617383862032828
0.8088088088088088	0.26021246511746454	0.2554890152661357	0.3597624117664915
0.8108108108108109	0.2559277499010647	0.2505378743705896	0.357850711403076
0.8128128128128128	0.2516937754767497	0.24563568449872183	0.3560032851130369
0.8148148148148148	0.24751054184451912	0.24078244565053206	0.3542201328963738
0.8168168168168168	0.24337804900437282	0.23597815782602016	0.3525012547530869
0.8188188188188188	0.2392962969563113	0.23122282102518654	0.35084665068317594
0.8208208208208209	0.23526528570033403	0.22651643524803078	0.3492563206866412
0.8228228228228228	0.23128501523644157	0.22185900049455337	0.34773026476348273
0.8248248248248248	0.22735548556463359	0.21725051676475401	0.34626848291370016
0.8268268268268268	0.22347669668490994	0.2126909840586325	0.3448709751372938
0.8288288288288288	0.219648648597271	0.20818040237618926	0.34353774143426363
0.8308308308308309	0.2158713413017164	0.20371877171742395	0.3422687818046095
0.8328328328328328	0.21214477479824648	0.19930609208233682	0.3410640962483315
0.8348348348348348	0.20846894908686112	0.1949423634709279	0.33992368476542967
0.8368368368368369	0.20484386416756004	0.19062758588319667	0.3388475473559039
0.8388388388388388	0.2012695200403437	0.1863617593191439	0.33783568401975433
0.8408408408408409	0.19774591670521172	0.182144883778769	0.3368880947569809
0.8428428428428428	0.19427305416216445	0.1779769592620723	0.3360047795675835
0.8448448448448448	0.19085093241120168	0.17385798576905365	0.33518573845156224
0.8468468468468469	0.18747955145232323	0.16978796329971285	0.33443097140891714
0.8488488488488488	0.1841589112855295	0.16576689185405044	0.33374047843964816
0.8508508508508509	0.18088901191082005	0.16179477143206586	0.3331142595437553
0.8528528528528528	0.17766985332819538	0.15787160203375958	0.33255231472123853
0.8548548548548548	0.17450143553765518	0.15399738365913135	0.33205464397209783
0.8568568568568569	0.1713837585391994	0.15017211630818095	0.3316212472963334
0.8588588588588588	0.16831682233282821	0.1463957999809089	0.3312521246939451
0.8608608608608609	0.16530062691854144	0.1426684346773147	0.33094727616493286
0.8628628628628628	0.16233517229633934	0.13899002039739877	0.3307067017092966
0.8648648648648649	0.1594204584662216	0.13536055714116077	0.3305304013270366
0.8668668668668669	0.1565564854281885	0.13178004490860096	0.33041837501815274
0.8688688688688688	0.15374325318224	0.12824848369971925	0.330370622782645
0.8708708708708709	0.1509807617283758	0.12476587351451546	0.3303871446205134
0.8728728728728729	0.1482690110665963	0.12133221435298987	0.33046794053175793
0.8748748748748749	0.14560800119690118	0.11794750621514229	0.3306130105163785
0.8768768768768769	0.14299773211929068	0.11461174910097285	0.3308223545743752
0.8788788788788788	0.14043820383376474	0.11132494301048156	0.33109597270574803
0.8808808808808809	0.13792941634032316	0.10808708794366809	0.33143386491049703
0.8828828828828829	0.13547136963896625	0.10489818390053295	0.3318360311886222
0.8848848848848849	0.13306406372969373	0.10175823088107568	0.33230247154012327
0.8868868868868869	0.13070749861250588	0.09866722888529661	0.3328331859650007
0.8888888888888888	0.1284016742874025	0.09562517791319572	0.3334281744632543
0.8908908908908909	0.12614659075438353	0.09263207796477267	0.3340874370348839
0.8928928928928929	0.12394224801344926	0.08968792904002791	0.3348109736798895
0.8948948948948949	0.12178864606459931	0.08679273113896102	0.3355987843982713
0.8968968968968969	0.11968578490783406	0.08394648426157236	0.33645086919002937
0.8988988988988988	0.1176336645431533	0.08114918840786182	0.33736722805516345
0.9009009009009009	0.11563228497055694	0.07840084357782919	0.3383478609936737
0.9029029029029029	0.11368164619004523	0.07570144977147475	0.33939276800556006
0.9049049049049049	0.11178174820161793	0.07305100698879827	0.34050194909082243
0.9069069069069069	0.10993259100527526	0.0704495152298	0.3416754042494611
0.9089089089089089	0.10813417460101708	0.06789697449447982	0.3429131334814757
0.9109109109109109	0.10638649898884334	0.06539338478283756	0.34421513678686655
0.9129129129129129	0.10468956416875425	0.06293874609487354	0.34558141416563354
0.914914914914915	0.10304337014074955	0.06053305843058743	0.34701196561777664
0.9169169169169169	0.10144791690482946	0.058176321789979536	0.34850679114329586
0.9189189189189189	0.09990320446099388	0.055868536173049745	0.35006589074219113
0.9209209209209209	0.09840923280924277	0.05360970157979784	0.3516892644144627
0.9229229229229229	0.09696600194957623	0.051399818010224245	0.3533769121601101
0.924924924924925	0.09557351188199414	0.04923888546432852	0.3551288339791339
0.9269269269269269	0.09423176260649667	0.04712690394211102	0.3569450298715337
0.9289289289289289	0.0929407541230837	0.04506387344357157	0.35882549983730966
0.9309309309309309	0.0917004864317552	0.04304979396871005	0.3607702438764618
0.9329329329329329	0.09051095953251123	0.041084665517526806	0.36277926198898985
0.934934934934935	0.0893721734253518	0.03916848809002147	0.36485255417489426
0.9369369369369369	0.0882841281102769	0.037301261686194354	0.3669901204341746
0.938938938938939	0.08724682358728647	0.03548298630604519	0.3691919607668313
0.9409409409409409	0.08626025985638062	0.033713661949574224	0.37145807517286394
0.9429429429429429	0.08532443691755928	0.0319932886167813	0.3737884636522726
0.944944944944945	0.08443935477082241	0.030321866307666385	0.3761831262050577
0.9469469469469469	0.08360501341617013	0.028699395022229627	0.3786420628312187
0.948948948948949	0.08282141285360232	0.027125874760470858	0.381165273530756
0.950950950950951	0.08208855308311906	0.025601305522390247	0.38375275830366923
0.9529529529529529	0.08140643410472032	0.024125687307987722	0.38640451714995855
0.954954954954955	0.08077505591840609	0.02269902011726318	0.38912055006962415
0.9569569569569569	0.08019441852417636	0.0213213039502168	0.3919008570626658
0.958958958958959	0.07966452192203115	0.01999253880684843	0.39474543812908364
0.960960960960961	0.07918536611197051	0.018712724687158188	0.3976542932688776
0.9629629629629629	0.07875695109399437	0.01748186159114606	0.40062742248204747
0.964964964964965	0.07837927686810271	0.016299949518811894	0.4036648257685937
0.9669669669669669	0.07805234343429562	0.015166988470155898	0.406766503128516
0.968968968968969	0.07777615079257302	0.014082978445177904	0.4099324545618146
0.970970970970971	0.07755069894293495	0.013047919443878056	0.413162680068489
0.9729729729729729	0.07737598788538141	0.012061811466256282	0.4164571796485395
0.974974974974975	0.07725201761991239	0.01112465451231252	0.41981595330196636
0.9769769769769769	0.07717878814652789	0.010236448582046908	0.42323900102876927
0.978978978978979	0.0771562994652279	0.009397193675459289	0.42672632282894846
0.980980980980981	0.07718455157601244	0.00860688979254983	0.4302779187025036
0.9829829829829829	0.07726354447888148	0.007865536933318422	0.4338937886494347
0.984984984984985	0.07739327817383505	0.007173135097765061	0.4375739326697422
0.986986986986987	0.07757375266087316	0.006529684285889813	0.44131835076342557
0.988988988988989	0.07780496793999579	0.0059351844976926115	0.4451270429304854
0.990990990990991	0.07808692401120292	0.00538963573317351	0.44900000917092114
0.992992992992993	0.07841962087449458	0.004893037992332447	0.45293724948473313
0.994994994994995	0.07880305852987074	0.004445391275169504	0.45693876387192106
0.996996996996997	0.0792372369773314	0.004046695581684631	0.46100455233248505
0.998998998998999	0.07972215621687664	0.0036969509118778194	0.4651346148664255
1.001001001001001	0.08025781624850643	0.0033961572657490785	0.4693289514737422
1.003003003003003	0.08084421707222068	0.0031443146432984393	0.47358756215443454
1.005005005005005	0.08148135868801945	0.0029414230445258625	0.47791044690850293
1.007007007007007	0.08216924109590275	0.0027874824694313696	0.4822976057359477
1.009009009009009	0.08290786429587056	0.00268249291801495	0.48674903863676855
1.011011011011011	0.08369722828792298	0.0026264543902765987	0.49126474561096595
1.013013013013013	0.0845373330720598	0.0026193668862163296	0.495844726658539
1.015015015015015	0.08542817864828116	0.0026612304058341355	0.500488981779488
1.017017017017017	0.08636976501658705	0.0027520449491300154	0.5051975109738134
1.019019019019019	0.08736209217697746	0.0028918105161039676	0.5099703142415147
1.021021021021021	0.08840516012945249	0.003080527106756032	0.514807391582593
1.023023023023023	0.08949896887401193	0.00331819472108613	0.5197087429970464
1.025025025025025	0.09064351841065589	0.003604813359094318	0.524674368484876
1.027027027027027	0.09183880873938435	0.003940383020780576	0.5297042680460821
1.029029029029029	0.09308483986019736	0.004324903706144905	0.5347984416806641
1.031031031031031	0.09438161177309502	0.004758375415187362	0.5399568893886229
1.033033033033033	0.09572912447807698	0.005240798147907852	0.545179611169957
1.035035035035035	0.09712737797514355	0.005772171904306398	0.5504666070246672
1.037037037037037	0.09857637226429462	0.006352496684383032	0.5558178769527539
1.039039039039039	0.10007610734553023	0.006981772488137753	0.5612334209542165
1.0410410410410411	0.10162658321885049	0.007659999315570615	0.566713239029056
1.043043043043043	0.10322779988425514	0.008387177166681482	0.5722573311772705
1.045045045045045	0.10487975734174428	0.00916330604147042	0.5778656973988616
1.047047047047047	0.10658245559131796	0.009988385939937413	0.5835383376938287
1.049049049049049	0.10833589463297615	0.010862416862082513	0.589275252062172
1.0510510510510511	0.11014007446671904	0.011785398807905769	0.5950764405038922
1.053053053053053	0.11199499509254629	0.012757331777407012	0.6009419030189873
1.055055055055055	0.11390065651045804	0.01377821577058633	0.6068716396074589
1.057057057057057	0.11585705872045428	0.014848050787443716	0.6128656502693068
1.059059059059059	0.11786420172253506	0.015966836827979176	0.6189239350045304
1.0610610610610611	0.11992208551670062	0.017134573892192844	0.6250464938131313
1.063063063063063	0.12203071010295045	0.018351261980084483	0.6312333266951071
1.065065065065065	0.12419007548128476	0.019616901091654114	0.6374844336504594
1.067067067067067	0.12640018165170366	0.020931491226901907	0.6437998146791877
1.069069069069069	0.12866102861420706	0.022295032385827765	0.6501794697812922
1.0710710710710711	0.1309726163687952	0.023707524568431816	0.6566233989567735
1.073073073073073	0.13333494491546757	0.025168967774713828	0.6631316022056302
1.075075075075075	0.13574801425422456	0.02667936200467388	0.6697040795278628
1.077077077077077	0.13821182438506602	0.028238707258312016	0.676340830923472
1.079079079079079	0.14072637530799198	0.029847003535628254	0.6830418563924568
1.0810810810810811	0.14329166702300278	0.03150425083662273	0.689807155934819
1.083083083083083	0.1459076995300978	0.03321044916129507	0.6966367295505561
1.085085085085085	0.14857447282927735	0.034965598509645514	0.7035305772396694
1.087087087087087	0.15129198692054135	0.03676969888167406	0.710488699002159
1.089089089089089	0.15406024180388994	0.03862275027738063	0.7175110948380248
1.0910910910910911	0.1568792374793234	0.04052475269676554	0.7245977647472673
1.093093093093093	0.159748973946841	0.04247570613982828	0.7317487087298853
1.095095095095095	0.16266945120644313	0.044475610606569044	0.738963926785879
1.097097097097097	0.16564066925812979	0.046524466096987994	0.7462434189152495
1.0990990990990992	0.1686626281019013	0.04862227261108507	0.7535871851179965
1.1011011011011012	0.171735327737757	0.050769030148860146	0.760995225394119
1.103103103103103	0.17485876816569718	0.05296473871031328	0.7684675397436173
1.105105105105105	0.1780329493857219	0.0552093982954445	0.7760041281664921
1.107107107107107	0.1812578713978312	0.057503008904253736	0.7836049906627427
1.1091091091091092	0.18453353420202523	0.05984557053674136	0.7912701272323704
1.1111111111111112	0.18785993779830346	0.062237083192906814	0.7989995378753736
1.1131131131131131	0.1912370821866663	0.06467754687275025	0.8067932225917526
1.115115115115115	0.19466496736711364	0.0671669615762719	0.8146511813815077
1.117117117117117	0.19814359333964546	0.06970532730347151	0.8225734142446391
1.1191191191191192	0.2016729601042622	0.07229264405434951	0.8305599211811474
1.1211211211211212	0.20525306766096316	0.07492891182890533	0.8386107021910307
1.1231231231231231	0.2088839160097485	0.0776141306271392	0.8467257572742908
1.125125125125125	0.21256550515061845	0.08034830044905114	0.8549050864309267
1.127127127127127	0.21629783508357286	0.08313142129464117	0.8631486896609386
1.1291291291291292	0.22008090580861225	0.08596349316390964	0.8714565669643276
1.1311311311311312	0.22391471732573573	0.0888445160568557	0.8798287183410916
1.1331331331331331	0.22779926963494376	0.09177448997347999	0.8882651437912322
1.135135135135135	0.23173456273623627	0.09475341491378239	0.8967658433147486
1.137137137137137	0.2357205966296133	0.0977812908777627	0.9053308169116413
1.1391391391391392	0.23975737131507532	0.10085811786542155	0.913960064581911
1.1411411411411412	0.24384488679262142	0.10398389587675812	0.9226535863255559
1.1431431431431431	0.24798314306225197	0.10715862491177273	0.9314113821425766
1.145145145145145	0.2521721401239671	0.11038230497046543	0.9402334520329737
1.147147147147147	0.2564118779777667	0.11365493605283628	0.9491197959967469
1.1491491491491492	0.2607023566236514	0.11697651815888538	0.9580704140338973
1.1511511511511512	0.26504357606162	0.12034705128861234	0.9670853061444225
1.1531531531531531	0.2694355362916732	0.12376653544201738	0.9761644723283242
1.155155155155155	0.27387823731381095	0.12723497061910038	0.9853079125856019
1.157157157157157	0.2783716791280332	0.1307523568198617	0.994515626916256
1.1591591591591592	0.28291586173434036	0.13431869404430127	1.0037876153202865
1.1611611611611612	0.28751078513273165	0.13793398229241852	1.0131238777976925
1.1631631631631631	0.2921564493232075	0.14159822156421395	1.0225244143484749
1.165165165165165	0.2968528543057677	0.1453114118596874	1.031989224972633
1.167167167167167	0.30160000008041254	0.14907355317883889	1.041518309670168
1.1691691691691692	0.3063978866471425	0.15288464552166886	1.051111668441079
1.1711711711711712	0.31124651400595643	0.15674468888817666	1.0607693012853658
1.1731731731731732	0.31614588215685474	0.1606536832783624	1.0704912082030287
1.1751751751751751	0.3210959910998376	0.1646116286922262	1.0802773891940674
1.177177177177177	0.3260968408349051	0.16861852512976827	1.0901278442584827
1.1791791791791792	0.33114843136205757	0.1726743725909885	1.1000425733962746
1.1811811811811812	0.336250762681294	0.17677917107588664	1.110021576607442
1.1831831831831832	0.341403834792615	0.18093292058446284	1.1200648538919855
1.1851851851851851	0.3466076476960204	0.185135621116717	1.130172405249905
1.187187187187187	0.3518622013915104	0.18938727267264935	1.1403442306812008
1.1891891891891893	0.3571674958790855	0.19368787525226014	1.1505803301858735
1.1911911911911912	0.3625235311587446	0.19803742885554854	1.1608807037639213
1.1931931931931932	0.3679303072304882	0.20243593348251507	1.1712453514153454
1.1951951951951951	0.37338782409431626	0.2068833891331597	1.1816742731401455
1.197197197197197	0.37889608175022893	0.21137979580748228	1.192167468938322
1.1991991991991993	0.38445508019822666	0.21592515350548344	1.2027249388098755
1.2012012012012012	0.3900648194383083	0.2205194622271624	1.2133466827548036
1.2032032032032032	0.3957252994704745	0.22516272197251916	1.2240327007731084
1.2052052052052051	0.4014365202947251	0.2298549327415542	1.234782992864789
1.207207207207207	0.40719848191106034	0.23459609453426736	1.2455975590298463
1.2092092092092093	0.41301118431948075	0.2393862073506588	1.2564763992682804
1.2112112112112112	0.41887462751998505	0.24422527119072812	1.2674195135800892
1.2132132132132132	0.42478881151257375	0.2491132860544753	1.2784269019652745
1.2152152152152151	0.43075373629724706	0.25405025194190073	1.289498564423836
1.2172172172172173	0.4367694018740056	0.2590361688530047	1.3006345009557745
1.2192192192192193	0.44283580824284785	0.26407103678778615	1.3118347115610878
1.2212212212212212	0.44895295540377467	0.2691548557462458	1.3230991962397778
1.2232232232232232	0.45512084335678604	0.27428762572838344	1.3344279549918434
1.2252252252252251	0.46133947210188203	0.27946934673419915	1.3458209878172853
1.2272272272272273	0.467608841639063	0.2847000187636932	1.3572782947161048
1.2292292292292293	0.473928951968328	0.28997964181686525	1.368799875688299
1.2312312312312312	0.48029980308967746	0.2953082158937153	1.3803857307338694
1.2332332332332332	0.48672139500311146	0.3006857409942433	1.3920358598528157
1.2352352352352352	0.4931937277086298	0.3061122171184493	1.4037502630451384
1.2372372372372373	0.49971680120623363	0.3115876442663342	1.4155289403108386
1.2392392392392393	0.5062906154959211	0.3171120224378963	1.427371891649913
1.2412412412412412	0.5129151705776933	0.32268535163313666	1.439279117062364
1.2432432432432432	0.5195904664515496	0.3283076318520552	1.451250616548191
1.2452452452452452	0.5263165031174907	0.3339788630946517	1.4632863901073945
1.2472472472472473	0.533093280575517	0.3396990453609267	1.4753864377399752
1.2492492492492493	0.539920798825627	0.3454681786508795	1.4875507594459305
1.2512512512512513	0.5467990578678217	0.3512862629645102	1.4997793552252618
1.2532532532532532	0.553728057702101	0.3571532983018189	1.5120722250779697
1.2552552552552552	0.5607077983284646	0.36306928466280575	1.5244293690040533
1.2572572572572573	0.5677382797469136	0.3690342220474712	1.5368507870035149
1.2592592592592593	0.5748195019574464	0.3750481104558142	1.5493364790763506
1.2612612612612613	0.5819514649600636	0.38111094988783534	1.561886445222563
1.2632632632632632	0.5891341687547652	0.38722274034353454	1.5745006854421513
1.2652652652652652	0.5963676133415514	0.3933834818229118	1.5871791997351155
1.2672672672672673	0.6036517987204233	0.39959317432596775	1.5999219881014577
1.2692692692692693	0.6109867248913785	0.40585181785270125	1.6127290505411744
1.2712712712712713	0.6183723918544184	0.41215941240311244	1.6256003870542666
1.2732732732732732	0.6258087996095427	0.4185159579772022	1.6385359976407359
1.2752752752752752	0.6332959481567516	0.42492145457496977	1.6515358823005806
1.2772772772772774	0.6408338374960458	0.431375902196416	1.6646000410338033
1.2792792792792793	0.6484224676274237	0.43787930084153975	1.6777284738404006
1.2812812812812813	0.6560618385508861	0.44443165051034184	1.6909211807203735
1.2832832832832832	0.6637519502664331	0.4510329512028217	1.7041781616737235
1.2852852852852852	0.6714928027740645	0.4576832029189797	1.717499416700449
1.2872872872872874	0.6792843960737813	0.46438240565881644	1.7308849458005522
1.2892892892892893	0.6871267301655819	0.47113055942233045	1.7443347489740297
1.2912912912912913	0.6950198050494669	0.4779276642095227	1.7578488262208836
1.2932932932932932	0.7029636207254364	0.4847737200203932	1.7714271775411141
1.2952952952952952	0.7109581771934905	0.49166872685494134	1.7850698029347205
1.2972972972972974	0.7190034744536299	0.4986126847131685	1.798776702401704
1.2992992992992993	0.727099512505853	0.505605593595073	1.8125478759420626
1.3013013013013013	0.7352462913501606	0.5126474535006555	1.826383323555797
1.3033033033033032	0.7434438109865529	0.5197382644299162	1.8402830452429075
1.3053053053053052	0.7516920714150295	0.5268780263828549	1.8542470410033947
1.3073073073073074	0.7599910726355916	0.5340667393594726	1.868275310837259
1.3093093093093093	0.7683408146482373	0.5413044033597675	1.8823678547444984
1.3113113113113113	0.7767412974529675	0.5485910183837405	1.8965246727251135
1.3133133133133132	0.7851925210497822	0.5559265844313915	1.9107457647791046
1.3153153153153152	0.7936944854386814	0.5633111015027205	1.925031130906472
1.3173173173173174	0.8022471906196662	0.5707445695977288	1.939380771107217
1.3193193193193193	0.8108506365927344	0.5782269887164138	1.953794685381337
1.3213213213213213	0.819504823357887	0.5857583588587773	1.9682728737288329
1.3233233233233233	0.8282097509151244	0.5933386800248186	1.9828153361497047
1.3253253253253252	0.8369654192644463	0.6009679522145381	1.9974220726439529
1.3273273273273274	0.8457718284058536	0.6086461754279365	2.0120930832115786
1.3293293293293293	0.8546289783393445	0.6163733496650121	2.026828367852579
1.3313313313313313	0.86353686906492	0.6241494749257659	2.0416279265669552
1.3333333333333333	0.87249550058258	0.6319745512101976	2.056491759354708
1.3353353353353352	0.8815048728923243	0.6398485785183073	2.0714198662158365
1.3373373373373374	0.8905649859941543	0.6477715568500961	2.0864122471503426
1.3393393393393394	0.8996758398880679	0.6557434862055623	2.101468902158224
1.3413413413413413	0.9088374345740658	0.6637643665847066	2.116589831239481
1.3433433433433433	0.9180497700521483	0.6718341979875285	2.131775034394115
1.3453453453453452	0.9273128463223154	0.6799529804140289	2.147024511622124
1.3473473473473474	0.9366266633845679	0.6881207138642081	2.1623382629235106
1.3493493493493494	0.945991221238904	0.6963373983380644	2.1777162882982717
1.3513513513513513	0.9554065198853245	0.7046030338355989	2.1931585877464097
1.3533533533533533	0.9648725593238296	0.7129176203568117	2.2086651612679233
1.3553553553553555	0.9743893395544204	0.7212811579017031	2.2242360088628144
1.3573573573573574	0.9839568605770946	0.7296936464702718	2.2398711305310806
1.3593593593593594	0.9935751223918533	0.7381550860625186	2.2555705262727233
1.3613613613613613	1.0032441249986963	0.7466654766784434	2.271334196087741
1.3633633633633633	1.012963868397624	0.755224818318046	2.2871621399761355
1.3653653653653655	1.0227343525886377	0.7638331109813279	2.303054357937908
1.3673673673673674	1.0325555775717343	0.772490354668287	2.319010849973054
1.3693693693693694	1.0424275433469155	0.7811965493789245	2.335031616081577
1.3713713713713713	1.0523502499141815	0.7899516951132397	2.3511166562634758
1.3733733733733733	1.062323697273532	0.7987557918712327	2.3672659705187504
1.3753753753753755	1.0723478854249675	0.8076088396529051	2.383479558847404
1.3773773773773774	1.082422814368487	0.8165108384582548	2.3997574212494306
1.3793793793793794	1.092548484104091	0.825461788287282	2.4160995577248343
1.3813813813813813	1.1027248946317794	0.8344616891399878	2.432505968273614
1.3833833833833833	1.112952045951552	0.8435105410163715	2.4489766528957695
1.3853853853853855	1.1232299380634108	0.852608343916434	2.4655116115913027
1.3873873873873874	1.1335585709673528	0.861755097840174	2.4821108443602102
1.3893893893893894	1.1439379446633793	0.8709508027875921	2.4987743512024947
1.3913913913913913	1.1543680591514902	0.880195458758688	2.515502132118155
1.3933933933933933	1.1648489144316856	0.8894890657534619	2.5322941871071913
1.3953953953953955	1.1753805105039665	0.898831623771915	2.549150516169605
1.3973973973973974	1.185962847368331	0.9082231328140452	2.566071119305393
1.3993993993993994	1.1965959250247802	0.9176635928798536	2.5830559965145587
1.4014014014014013	1.2072797434733138	0.9271530039693401	2.600105147797099
1.4034034034034033	1.2180143027139319	0.936691366082504	2.6172185731530155
1.4054054054054055	1.2287996027466357	0.946278679219348	2.6343962725823102
1.4074074074074074	1.2396356435714229	0.9559149433798687	2.6516382460849797
1.4094094094094094	1.2505224251882945	0.9656001585640671	2.6689444936610247
1.4114114114114114	1.2614599475972508	0.9753343247719439	2.6863150153104463
1.4134134134134133	1.2724482107982913	0.9851174420034986	2.703749811033243
1.4154154154154155	1.2834872147914176	0.9949495102587326	2.7212488808294184
1.4174174174174174	1.2945769595766277	1.0048305295376436	2.738812224698968
1.4194194194194194	1.3057174451539217	1.0147604998402326	2.7564398426418943
1.4214214214214214	1.3169086715233003	1.0247394211664997	2.774131734658196
1.4234234234234233	1.328150638684764	1.0347672935164447	2.791887900747875
1.4254254254254255	1.3394433466383129	1.044844116890069	2.8097083409109302
1.4274274274274275	1.3507867953839452	1.0549698912873704	2.8275930551473603
1.4294294294294294	1.362180984921662	1.0651446167083503	2.8455420434571668
1.4314314314314314	1.3736259152514634	1.0753682931530077	2.8635553058403493
1.4334334334334333	1.3851215863733493	1.085640920621343	2.881632842296909
1.4354354354354355	1.3966679982873211	1.0959624991133576	2.8997746528268444
1.4374374374374375	1.408265150993376	1.1063330286290498	2.917980737430155
1.4394394394394394	1.4199130444915153	1.1167525091684194	2.936251096106843
1.4414414414414414	1.4316116787817394	1.1272209407314673	2.9545857288569057
1.4434434434434433	1.443361053864048	1.137738323318193	2.972984635680345
1.4454454454454455	1.455161169738442	1.1483046569285986	2.9914478165771627
1.4474474474474475	1.4670120264049196	1.1589199415626803	3.0099752715473547
1.4494494494494494	1.4789136238634817	1.1695841772204405	3.0285670005909213
1.4514514514514514	1.4908659621141283	1.1802973639018788	3.047223003707866
1.4534534534534533	1.5028690411568593	1.1910595016069947	3.0659432808981855
1.4554554554554555	1.5149228609916763	1.201870590335791	3.084727832161883
1.4574574574574575	1.5270274216185764	1.2127306300882632	3.103576657498955
1.4594594594594594	1.5391827230375612	1.2236396208644138	3.122489756909404
1.4614614614614614	1.55138876524863	1.234597562664242	3.141467130393228
1.4634634634634633	1.5636455482517841	1.245604455487749	3.160508777950428
1.4654654654654655	1.5759530720470236	1.2566602993349347	3.1796146995810077
1.4674674674674675	1.5883113366343464	1.2677650942057979	3.19878489528496
1.4694694694694694	1.6007203420137535	1.2789188401003386	3.218019365062289
1.4714714714714714	1.613180088185245	1.2901215370185575	3.237318108912994
1.4734734734734736	1.6256905751488229	1.3013731849604562	3.256681126837077
1.4754754754754755	1.6382518029044837	1.312673783926031	3.276108418834534
1.4774774774774775	1.6508637714522287	1.3240233339152845	3.295599984905367
1.4794794794794794	1.6635264807920587	1.3354218349282159	3.315155825049577
1.4814814814814814	1.676239930923973	1.346869286964825	3.3347759392671628
1.4834834834834836	1.6890041218479732	1.3583656900251138	3.354460327558127
1.4854854854854855	1.7018190535640567	1.3699110441090796	3.374208989922464
1.4874874874874875	1.7146847260722247	1.381505349216723	3.3940219263601783
1.4894894894894894	1.7276011393724773	1.3931486053480444	3.413899136871267
1.4914914914914914	1.7405682934648141	1.404840812503044	3.4338406214557335
1.4934934934934936	1.7535861883492367	1.4165819706817233	3.4538463801135784
1.4954954954954955	1.766654824025743	1.4283720798840789	3.473916412844796
1.4974974974974975	1.7797742004943335	1.4402111401101132	3.494050719649391
1.4994994994994995	1.7929443177550084	1.4520991513598254	3.514249300527362
1.5015015015015014	1.8061651758077677	1.464036113633215	3.534512155478709
1.5035035035035036	1.8194367746526134	1.4760220269302848	3.5548392845034344
1.5055055055055055	1.8327591142895423	1.4880568912510312	3.575230687601534
1.5075075075075075	1.8461321947185552	1.5001407065954555	3.5956863647730084
1.5095095095095095	1.859556015939653	1.512273472963558	3.6162063160178586
1.5115115115115114	1.873030577952835	1.5244551903553383	3.6367905413360866
1.5135135135135136	1.8865558807581033	1.536685858770798	3.6574390407276924
1.5155155155155156	1.9001319243554542	1.548965478209935	3.678151814192672
1.5175175175175175	1.9137587087448897	1.56129404867275	3.6989288617310274
1.5195195195195195	1.9274362339264102	1.573671570159242	3.71977018334276
1.5215215215215214	1.941164499900015	1.5860980426694133	3.7406757790278684
1.5235235235235236	1.9549435066657057	1.5985734662032638	3.761645648786355
1.5255255255255256	1.9687732542234793	1.6110978407607905	3.7826797926182145
1.5275275275275275	1.9826537425733377	1.6236711663419956	3.803778210523451
1.5295295295295295	1.9965849717152808	1.6362934429468792	3.824940902502063
1.5315315315315314	2.010566941649308	1.6489646705754397	3.8461678685540517
1.5335335335335336	2.024599652375422	1.6616848492276808	3.8674591086794194
1.5355355355355356	2.038683103893618	1.6744539789035984	3.8888146228781597
1.5375375375375375	2.052817296203899	1.6872720596031936	3.910234411150277
1.5395395395395395	2.067002229306264	1.7001390913264673	3.93171847349577
1.5415415415415414	2.0812379032007144	1.713055074073419	3.953266809914639
1.5435435435435436	2.0955243178872505	1.72602000784405	3.974879420406887
1.5455455455455456	2.109861473365869	1.739033892638358	3.9965563049725095
1.5475475475475475	2.1242493696365723	1.7520967284563436	4.018297463611507
1.5495495495495495	2.1386880066993603	1.7652085152980075	4.040102896323879
1.5515515515515514	2.153177384554233	1.7783692531633495	4.061972603109629
1.5535535535535536	2.167717503201192	1.7915789420523713	4.083906583968757
1.5555555555555556	2.182308362640233	1.804837581965069	4.1059048389012585
1.5575575575575575	2.196949962871359	1.818145172901446	4.127967367907138
1.5595595595595595	2.21164230389457	1.8315017148615	4.150094170986393
1.5615615615615615	2.226385385709865	1.8449072078452322	4.172285248139023
1.5635635635635636	2.2411792083172464	1.858361651852644	4.194540599365032
1.5655655655655656	2.2560237717167104	1.871865046883733	4.216860224664415
1.5675675675675675	2.270919075908259	1.8854173929384992	4.239244124037174
1.5695695695695695	2.285865120891892	1.8990186900169441	4.261692297483308
1.5715715715715715	2.30086190666761	1.9126689381190665	4.284204745002819
1.5735735735735736	2.3159094332354138	1.926368137244869	4.306781466595708
1.5755755755755756	2.331007700595301	1.940116287394348	4.329422462261972
1.5775775775775776	2.346156708747272	1.9539133885675048	4.35212773200161
1.5795795795795795	2.3613564576913277	1.9677594407643404	4.374897275814627
1.5815815815815815	2.3766069474274683	1.9816544439848531	4.397731093701019
1.5835835835835836	2.391908177955695	1.995598398229046	4.42062918566079
1.5855855855855856	2.4072601492760035	2.009591303496915	4.443591551693933
1.5875875875875876	2.422662861388398	2.0236331597884627	4.466618191800453
1.5895895895895895	2.4381163142928766	2.037723967103688	4.4897091059803484
1.5915915915915915	2.4536205079894393	2.051863725442591	4.512864294233621
1.5935935935935936	2.4691754424780883	2.0660524348051745	4.536083756560273
1.5955955955955956	2.4847811177588204	2.080290095191435	4.559367492960297
1.5975975975975976	2.500437533831637	2.0945767066013716	4.582715503433697
1.5995995995995995	2.5161446906965375	2.108912269034988	4.6061277879804745
1.6016016016016015	2.5319025883535233	2.1232967824922815	4.629604346600628
1.6036036036036037	2.5477112268025945	2.137730246973255	4.653145179294159
1.6056056056056056	2.5635706060437493	2.1522126624779054	4.676750286061063
1.6076076076076076	2.5794807260769885	2.166744029006234	4.700419666901346
1.6096096096096095	2.595441586902312	2.1813243465582395	4.7241533218150025
1.6116116116116117	2.611453188519722	2.195953615133926	4.747951250802039
1.6136136136136137	2.6275155309292146	2.2106318347332876	4.771813453862449
1.6156156156156156	2.6436286141307916	2.2253590053563275	4.795739930996234
1.6176176176176176	2.659792438124453	2.2401351270030467	4.819730682203396
1.6196196196196195	2.6760070029102	2.254960199673443	4.843785707483935
1.6216216216216217	2.6922723084880325	2.269834223367519	4.86790500683785
1.6236236236236237	2.708588354857947	2.2847571980852726	4.892088580265141
1.6256256256256256	2.724955142019947	2.2997291238267032	4.916336427765807
1.6276276276276276	2.7413726699740315	2.314750000591812	4.940648549339849
1.6296296296296295	2.7578409387201996	2.329819828380599	4.965024944987268
1.6316316316316317	2.7743599482584553	2.3449386071930656	4.989465614708066
1.6336336336336337	2.7909296985887933	2.3601063370292086	5.013970558502237
1.6356356356356356	2.8075501897112156	2.3753230178890297	5.038539776369784
1.6376376376376376	2.8242214216257224	2.390588649772529	5.063173268310706
1.6396396396396395	2.8409433943323137	2.4059032326797065	5.087871034325006
1.6416416416416417	2.8577161078309916	2.4212667666105636	5.112633074412683
1.6436436436436437	2.8745395621217518	2.4366792515650975	5.137459388573736
1.6456456456456456	2.891413757204597	2.452140687543309	5.162349976808163
1.6476476476476476	2.9083386930795263	2.4676510745451985	5.187304839115967
1.6496496496496496	2.9253143697465402	2.4832104125707657	5.212323975497145
1.6516516516516517	2.942340787205641	2.498818701620013	5.237407385951705
1.6536536536536537	2.9594179454568237	2.514475941692937	5.262555070479636
1.6556556556556556	2.976545844500091	2.5301821327895393	5.287767029080945
1.6576576576576576	2.993724484335443	2.5459372749098192	5.313043261755629
1.6596596596596596	3.0109538649628798	2.5617413680537773	5.3383837685036895
1.6616616616616617	3.028233986382403	2.577594412221415	5.363788549325128
1.6636636636636637	3.0455648485940086	2.59349640741273	5.389257604219943
1.6656656656656657	3.062946451597698	2.6094473536277216	5.41479093318813
1.6676676676676676	3.0803787953934734	2.625447250866392	5.440388536229696
1.6696696696696696	3.0978618799813322	2.641496099128741	5.466050413344636
1.6716716716716717	3.1153957053612777	2.657593898414769	5.491776564532957
1.6736736736736737	3.132980271533306	2.6737406487244737	5.517566989794649
1.6756756756756757	3.150615578497419	2.689936350057857	5.543421689129719
1.6776776776776776	3.1683016262536166	2.7061810024149167	5.569340662538164
1.6796796796796796	3.1860384148018976	2.7224746057956555	5.595323910019987
1.6816816816816818	3.2038259441422663	2.7388171602000737	5.621371431575186
1.6836836836836837	3.2216642142747167	2.755208665628169	5.647483227203761
1.6856856856856857	3.239553225199252	2.7716491220799417	5.673659296905711
1.6876876876876876	3.257492976915872	2.788138529555393	5.6998996406810365
1.6896896896896896	3.275483469424577	2.8046768880545225	5.726204258529739
1.6916916916916918	3.2935247027253673	2.821264197577332	5.752573150451822
1.6936936936936937	3.311616676818241	2.837900458123817	5.779006316447275
1.6956956956956957	3.329759391703199	2.85458566969398	5.805503756516105
1.6976976976976976	3.347952847380241	2.8713198322878224	5.8320654706583115
1.6996996996996996	3.366197043849368	2.8881029459053416	5.858691458873896
1.7017017017017018	3.3844919811105814	2.904935010546541	5.885381721162857
1.7037037037037037	3.402837659163877	2.9218160262114172	5.912136257525193
1.7057057057057057	3.421234078009258	2.93874599289997	5.9389550679609036
1.7077077077077076	3.439681237646723	2.9557249106122025	5.965838152469991
1.7097097097097096	3.4581791380762725	2.972752779348113	5.992785511052453
1.7117117117117118	3.4767277792979083	2.989829599107703	6.019797143708296
1.7137137137137137	3.495327161311627	3.0069553698909686	6.046873050437512
1.7157157157157157	3.5139772841174297	3.0241300916979124	6.074013231240105
1.7177177177177176	3.532678147715318	3.0413537645285347	6.101217686116072
1.7197197197197196	3.5514297521052898	3.0586263883828355	6.128486415065417
1.7217217217217218	3.5702320972873487	3.0759479632608158	6.1558194180881385
1.7237237237237237	3.58908518326149	3.0933184891624714	6.183216695184236
1.7257257257257257	3.6079890100277154	3.1107379660878065	6.210678246353709
1.7277277277277276	3.626943577586026	3.12820639403682	6.238204071596557
1.7297297297297298	3.6459488859364226	3.1457237730095122	6.265794170912785
1.7317317317317318	3.665004935078902	3.1632901030058806	6.293448544302386
1.7337337337337337	3.684111725013465	3.180905384025928	6.321167191765363
1.7357357357357357	3.703269255740114	3.198569616069653	6.348950113301716
1.7377377377377377	3.722477527258847	3.2162827991370557	6.376797308911445
1.7397397397397398	3.741736539569666	3.2340449332281387	6.404708778594552
1.7417417417417418	3.7610462926725683	3.2518560183428984	6.4326845223510345
1.7437437437437437	3.7804067865675544	3.269716054481335	6.460724540180893
1.7457457457457457	3.7998180212546253	3.2876250416434503	6.488828832084126
1.7477477477477477	3.819279996733781	3.3055829798292433	6.516997398060736
1.7497497497497498	3.838792713005023	3.3235898690387167	6.545230238110725
1.7517517517517518	3.858356170068347	3.3416457092718663	6.573527352234088
1.7537537537537538	3.877970367923756	3.359750500528694	6.601888740430825
1.7557557557557557	3.89763530657125	3.3779042428092003	6.630314402700938
1.7577577577577577	3.9173509860108275	3.3961069361133833	6.658804339044429
1.7597597597597598	3.9371174062424927	3.414358580441248	6.687358549461299
1.7617617617617618	3.9569345672662393	3.4326591757927876	6.715977033951542
1.7637637637637638	3.976802469082071	3.4510087221680052	6.744659792515161
1.7657657657657657	3.996721111689987	3.469407219566902	6.773406825152155
1.7677677677677677	4.016690495089987	3.4878546679894757	6.802218131862527
1.7697697697697699	4.036710619282075	3.5063510674357303	6.831093712646276
1.7717717717717718	4.056781484266244	3.5248964179056608	6.860033567503401
1.7737737737737738	4.076903090042498	3.543490719399269	6.889037696433899
1.7757757757757757	4.097075436610837	3.562133971916555	6.918106099437775
1.7777777777777777	4.11729852397126	3.5808261754575197	6.947238776515025
1.7797797797797799	4.13757235212377	3.5995673300221647	6.976435727665657
1.7817817817817818	4.157896921068362	3.6183574356104846	7.005696952889661
1.7837837837837838	4.178272230805038	3.6371964922224835	7.035022452187042
1.7857857857857857	4.198698281333799	3.65608449985816	7.064412225557797
1.7877877877877877	4.219175072654646	3.675021458517515	7.093866273001929
1.7897897897897899	4.239702604767578	3.6940073682005505	7.123384594519441
1.7917917917917918	4.260280877672593	3.7130422289072618	7.152967190110325
1.7937937937937938	4.280909891369693	3.7321260406376506	7.1826140597745844
1.7957957957957957	4.3015896458588765	3.751258803391717	7.21232520351222
1.7977977977977977	4.322320141140144	3.770440517169463	7.242100621323234
1.7997997997997999	4.3431013772135	3.789671181970889	7.271940313207628
1.8018018018018018	4.363933354078938	3.8089507977959904	7.301844279165392
1.8038038038038038	4.384816071736459	3.8282793646447697	7.331812519196533
1.8058058058058057	4.405749530186066	3.847656882517227	7.361845033301051
1.8078078078078077	4.426733729427757	3.867083351413363	7.3919418214789445
1.8098098098098099	4.447768669461534	3.886558771333178	7.422102883730218
1.8118118118118118	4.468854350287395	3.9060831422766698	7.452328220054863
1.8138138138138138	4.4899907719053385	3.92565646424384	7.4826178304528845
1.8158158158158157	4.511177934315368	3.945278737234688	7.512971714924283
1.8178178178178177	4.532415837517482	3.9649499612492143	7.5433898734690565
1.8198198198198199	4.553704481511682	3.98467013628742	7.5738723060872095
1.8218218218218218	4.575043866297965	4.004439262349303	7.604419012778737
1.8238238238238238	4.596433991876332	4.024257339434863	7.63502999354364
1.8258258258258258	4.617874858246784	4.044124367544102	7.665705248381918
1.8278278278278277	4.63936646540932	4.064040346677019	7.696444777293572
1.82982982982983	4.660908813363943	4.084005276833614	7.727248580278607
1.8318318318318318	4.682501902110648	4.104019158013887	7.758116657337013
1.8338338338338338	4.704145731649438	4.124081990217838	7.789049008468796
1.8358358358358358	4.725840301980313	4.144193773445467	7.820045633673955
1.8378378378378377	4.747585613103271	4.164354507696773	7.851106532952491
1.83983983983984	4.769381665018317	4.184564192971759	7.882231706304405
1.8418418418418419	4.791228457725445	4.204822829270422	7.913421153729693
1.8438438438438438	4.813125991224657	4.225130416592764	7.944674875228357
1.8458458458458458	4.835074265515954	4.245486954938784	7.975992870800396
1.8478478478478477	4.8570732805993355	4.26589244430848	8.007375140445811
1.84984984984985	4.8791230364748035	4.286346884701858	8.03882168416461
1.8518518518518519	4.901223533142353	4.306850276118912	8.070332501956775
1.8538538538538538	4.923374770601988	4.327402618559643	8.10190759382232
1.8558558558558558	4.945576748853708	4.348003912024051	8.13354695976124
1.8578578578578577	4.967829467897513	4.36865415651214	8.165250599773538
1.85985985985986	4.990132927733402	4.389353352023908	8.197018513859213
1.8618618618618619	5.012487128361377	4.410101498559351	8.22885070201826
1.8638638638638638	5.034892069781433	4.430898596118474	8.26074716425069
1.8658658658658658	5.057347751993575	4.451744644701274	8.292707900556488
1.867867867867868	5.079854174997804	4.472639644307754	8.324732910935667
1.86986986986987	5.102411338794116	4.493583594937909	8.35682219538822
1.8718718718718719	5.1250192433825115	4.514576496591742	8.388975753914151
1.8738738738738738	5.147677888762992	4.535618349269255	8.421193586513457
1.8758758758758758	5.170387274935557	4.556709152970447	8.453475693186137
1.877877877877878	5.193147401900208	4.577848907695316	8.485822073932198
1.87987987987988	5.215958269656942	4.599037613443863	8.518232728751634
1.8818818818818819	5.23881987820576	4.620275270216086	8.550707657644443
1.8838838838838838	5.261732227546663	4.641561878011989	8.583246860610629
1.8858858858858858	5.28469531767965	4.66289743683157	8.615850337650192
1.887887887887888	5.307709148604724	4.684281946674831	8.648518088763135
1.88988988988989	5.33077372032188	4.705715407541769	8.681250113949448
1.8918918918918919	5.3538890328311215	4.727197819432382	8.714046413209138
1.8938938938938938	5.377055086132446	4.748729182346676	8.746906986542207
1.8958958958958958	5.400271880225856	4.770309496284646	8.779831833948647
1.897897897897898	5.423539415111353	4.791938761246298	8.81282095542847
1.8998998998999	5.446857690788932	4.813616977231624	8.845874350981665
1.901901901901902	5.470226707258595	4.835344144240629	8.878992020608237
1.9039039039039038	5.493646464520343	4.8571202622733125	8.912173964308185
1.9059059059059058	5.517116962574176	4.878945331329675	8.945420182081506
1.907907907907908	5.540638201420095	4.900819351409716	8.97873067392821
1.90990990990991	5.5642101810580975	4.922742322513434	9.012105439848286
1.911911911911912	5.5878329014881825	4.944714244640829	9.04554447984174
1.9139139139139139	5.611506362710353	4.966735117791903	9.079047793908565
1.9159159159159158	5.635230564724608	4.988804941966655	9.11261538204877
1.917917917917918	5.659005507530951	5.010923717165087	9.146247244262355
1.91991991991992	5.682831191129376	5.033091443387193	9.17994338054931
1.921921921921922	5.706707615519883	5.05530812063298	9.213703790909642
1.9239239239239239	5.730634780702475	5.077573748902445	9.247528475343351
1.9259259259259258	5.754612686677154	5.099888328195587	9.281417433850436
1.927927927927928	5.778641333443918	5.122251858512409	9.315370666430898
1.92992992992993	5.802720721002765	5.144664339852908	9.349388173084737
1.931931931931932	5.826850849353696	5.167125772217084	9.383469953811952
1.9339339339339339	5.851031718496712	5.189636155604939	9.417616008612537
1.9359359359359358	5.875263328431812	5.212195490016471	9.451826337486505
1.937937937937938	5.899545679158999	5.2348037754516845	9.48610094043385
1.93993993993994	5.923878770678268	5.257461011910571	9.520439817454566
1.941941941941942	5.948262602989622	5.280167199393139	9.554842968548659
1.9439439439439439	5.972697176093061	5.302922337899384	9.589310393716133
1.9459459459459458	5.9971824899885835	5.3257264274293075	9.623842092956975
1.947947947947948	6.021718544676194	5.348579467982911	9.658438066271202
1.94994994994995	6.046305340155886	5.37148145956019	9.693098313658801
1.951951951951952	6.070942876427662	5.394432402161147	9.727822835119774
1.9539539539539539	6.0956311534915235	5.4174322957857814	9.762611630654124
1.9559559559559558	6.120370171347469	5.440481140434095	9.797464700261852
1.957957957957958	6.145159929995501	5.46357893610609	9.832382043942957
1.95995995995996	6.170000429435616	5.486725682801758	9.867363661697434
1.961961961961962	6.194891669667815	5.509921380521106	9.90240955352529
1.9639639639639639	6.219833650692099	5.53316602926413	9.937519719426524
1.9659659659659658	6.2448263725084665	5.556459629030836	9.972694159401128
1.967967967967968	6.269869835116922	5.579802179821219	10.007932873449116
1.96996996996997	6.294964038517459	5.603193681635279	10.043235861570475
1.971971971971972	6.320108982710081	5.626634134473017	10.07860312376521
1.973973973973974	6.345304667694787	5.650123538334433	10.11403466003332
1.9759759759759759	6.370551093471577	5.673661893219527	10.149530470374811
1.977977977977978	6.395848260040455	5.697249199128301	10.185090554789678
1.97997997997998	6.421196167401415	5.72088545606075	10.220714913277918
1.981981981981982	6.44659481555446	5.74457066401688	10.256403545839534
1.983983983983984	6.472044204499588	5.7683048229966865	10.292156452474527
1.985985985985986	6.497544334236804	5.7920879330001735	10.327973633182896
1.987987987987988	6.523095204766102	5.815919994027335	10.363855087964643
1.98998998998999	6.548696816087484	5.839801006078176	10.399800816819763
1.991991991991992	6.574349168200951	5.863730969152694	10.43581081974826
1.993993993993994	6.6000522611065024	5.88770988325089	10.471885096750132
1.995995995995996	6.625806094804141	5.911737748372768	10.508023647825386
1.997997997997998	6.651610669293862	5.935814564518321	10.54422647297401
2.0	6.677465984575666	5.959940331687552	10.580493572196012
