# Supplementary material for: CurveCurator: a recalibrated F-statistic to assess, classify, and explore significance of dose–response curves
Source: Nat Commun. 2023 Nov 30;14:7902. doi: 10.1038/s41467-023-43696-z (PMC10689459; doi:10.1038/s41467-023-43696-z)
Supplement: Supplementary file 6 — Source Data [file 41467_2023_43696_MOESM6_ESM.zip › SourceData/SuppFigure1e.tsv]

x	cost_back_red	cost_back_blue	cost_back_orange
0.0	0.2836271582953465	0.03334361084748867	0.3706083970968278
0.002002002002002002	0.2799236750509356	0.03209479696597985	0.3692879069493234
0.004004004004004004	0.27625370789161874	0.03087188926935008	0.36798944612014617
0.006006006006006006	0.2726172568173958	0.029674887757599404	0.36671301460929595
0.008008008008008008	0.26901432182826696	0.028503792430727717	0.36545861241677297
0.01001001001001001	0.2654449029242321	0.02735860328873509	0.36422623954257716
0.012012012012012012	0.2619090001052913	0.026239320331621505	0.3630158959867082
0.014014014014014014	0.2584066133714445	0.02514594355938697	0.3618275817491665
0.016016016016016016	0.2549377427226916	0.024078472972031487	0.36066129682995185
0.018018018018018018	0.25150238815903286	0.023036908569555037	0.3595170412290644
0.02002002002002002	0.24810054968046807	0.02202125035195765	0.3583948149465041
0.022022022022022022	0.2447322272869973	0.021031498319239287	0.3572946179822707
0.024024024024024024	0.24139742097862055	0.02006765247139998	0.3562164503363646
0.026026026026026026	0.2380961307553378	0.019129712808439725	0.3551603120087855
0.028028028028028028	0.23482835661714913	0.018217679330358512	0.3541262029995337
0.03003003003003003	0.2315940985640544	0.01733155203715634	0.35311412330860886
0.03203203203203203	0.22839335659605367	0.016471330928833204	0.35212407293601117
0.03403403403403403	0.22522613071314704	0.015637016005389127	0.3511560518817404
0.036036036036036036	0.2220924209153344	0.014828607266824091	0.35021006014579686
0.03803803803803804	0.21899222720261574	0.01404610471313811	0.3492860977281807
0.04004004004004004	0.21592554957499105	0.013289508344331156	0.3483841646288914
0.04204204204204204	0.21289238803246047	0.01255881816040325	0.3475042608479292
0.044044044044044044	0.20989274257502388	0.011854034161354401	0.3466463863852941
0.04604604604604605	0.20692661320268124	0.011175156347184592	0.3458105412409862
0.04804804804804805	0.20399399991543277	0.01052218471789384	0.3449967254150053
0.050050050050050046	0.20109490271327815	0.00989511927348212	0.3442049389073517
0.05205205205205205	0.19822932159621762	0.00929396001394945	0.34343518171802506
0.05405405405405406	0.19539725656425114	0.008718706939295814	0.3426874538470255
0.056056056056056056	0.1925987076173786	0.008169360049521235	0.341961755294353
0.058058058058058054	0.1898336747556001	0.007645919344625696	0.34125808606000796
0.06006006006006006	0.18710215797891563	0.00714838482460921	0.3405764461439897
0.062062062062062065	0.18440415728732515	0.006676756489471761	0.33991683554629865
0.06406406406406406	0.1817396726808287	0.006231034339213364	0.3392792542669347
0.06606606606606606	0.17910870415942626	0.0058112183738340106	0.33866370230589776
0.06806806806806806	0.17651125172311785	0.005417308593333702	0.33807017966318814
0.07007007007007007	0.17394731537190342	0.005049304997712428	0.3374986863388055
0.07207207207207207	0.17141689510578303	0.004707207586970208	0.33694922233275
0.07407407407407407	0.16891999092475665	0.004391016361107044	0.3364217876450216
0.07607607607607608	0.1664566028288243	0.004100731320122909	0.3359163822756202
0.07807807807807808	0.1640267308179859	0.003836352464017823	0.3354330062245462
0.08008008008008008	0.1616303748922416	0.003597879792791784	0.3349716594917991
0.08208208208208208	0.15926753505159127	0.0033853133064447984	0.33453234207737914
0.08408408408408408	0.156938211296035	0.0031986530049768484	0.33411505398128627
0.08608608608608609	0.15464240362557274	0.003037898888387959	0.33371979520352046
0.08808808808808809	0.15238011204020446	0.0029030509566780917	0.3333465657440819
0.09009009009009009	0.15015133653993024	0.0027941092098472775	0.3329953656029705
0.0920920920920921	0.14795607712474998	0.0027110736478955133	0.33266619478018594
0.0940940940940941	0.14579433379466372	0.002653944270822788	0.33235905327572873
0.0960960960960961	0.14366610654967152	0.0026227210786291116	0.3320739410895984
0.0980980980980981	0.14157139538977329	0.002617404071314478	0.33181085822179546
0.10010010010010009	0.1395102003149691	0.0026379932488789	0.33156980467231956
0.1021021021021021	0.13748252132525893	0.0026844886113223556	0.33135078044117067
0.1041041041041041	0.13548835842064277	0.0027568901586448665	0.33115378552834895
0.1061061061061061	0.13352771160112067	0.0028551978908464113	0.33097881993385425
0.10810810810810811	0.13160058086669255	0.002979411807927015	0.33082588365768684
0.11011011011011011	0.12970696621735842	0.0031295319098866557	0.33069497669984643
0.11211211211211211	0.1278468676531183	0.003305558196725341	0.3305860990603331
0.11411411411411411	0.1260202851739723	0.003507490668443083	0.3304992507391469
0.11611611611611611	0.1242272187799202	0.0037353293250398556	0.33043443173628784
0.11811811811811812	0.12246766847096213	0.003989074166515677	0.33039164205175586
0.12012012012012012	0.12074163424709809	0.004268725192870545	0.33037088168555107
0.12212212212212212	0.1190491161083281	0.004574282404104455	0.33037215063767333
0.12412412412412413	0.11739011405465212	0.004905745800217414	0.33039544890812256
0.12612612612612611	0.1157646280860701	0.005263115381209411	0.3304407764968991
0.12812812812812813	0.11417265820258214	0.0056463911470804595	0.33050813340400276
0.13013013013013014	0.11261420440418818	0.006055573097830566	0.33059751962943357
0.13213213213213212	0.11108926669088826	0.006490661233459704	0.3307089351731912
0.13413413413413414	0.10959784506268233	0.006951655553967891	0.3308423800352761
0.13613613613613612	0.10813993951957039	0.007438556059355124	0.3309978542156881
0.13813813813813813	0.10671555006155253	0.007951362749621396	0.33117535771442735
0.14014014014014015	0.10532467668862865	0.008490075624766726	0.33137489053149377
0.14214214214214213	0.10396731940079876	0.009054694684791083	0.3315964526668869
0.14414414414414414	0.1026434781980629	0.009645219929694504	0.33184004412060736
0.14614614614614616	0.10135315308042105	0.010261651359476955	0.3321056648926549
0.14814814814814814	0.10009634404787322	0.010903988974138459	0.3323933149830297
0.15015015015015015	0.09887305110041944	0.011572232773679011	0.3327029943917316
0.15215215215215216	0.09768327423805961	0.012266382758098599	0.3330347031187605
0.15415415415415415	0.09652701346079387	0.012986438927397244	0.3333884411641164
0.15615615615615616	0.09540426876862208	0.013732401281574925	0.33376420852779953
0.15815815815815815	0.09431504016154432	0.014504269820631644	0.33416200520980976
0.16016016016016016	0.09325932763956062	0.015302044544567428	0.33458183121014745
0.16216216216216217	0.0922371312026709	0.01612572545338226	0.3350236865288117
0.16416416416416416	0.09124845085087521	0.016975312547076106	0.33548757116580324
0.16616616616616617	0.09029328658417352	0.017850805825649033	0.33597348512112185
0.16816816816816815	0.08937163840256585	0.018752205289100973	0.3364814283947677
0.17017017017017017	0.08848350630605219	0.019679510937431983	0.33701140098674087
0.17217217217217218	0.08762889029463256	0.020632722770642042	0.3375634028970406
0.17417417417417416	0.08680779036830691	0.02161184078873113	0.33813743412566777
0.17617617617617617	0.08602020652707529	0.022616864991699258	0.3387334946726219
0.1781781781781782	0.0852661387709377	0.02364779537954645	0.33935158453790343
0.18018018018018017	0.08454558709989413	0.02470463195227267	0.33999170372151205
0.18218218218218218	0.08385855151394453	0.025787374709877943	0.3406538522234474
0.1841841841841842	0.08320503201308897	0.026896023652362263	0.3413380300437099
0.18618618618618618	0.08258502859732746	0.028030578779725618	0.3420442371822999
0.1881881881881882	0.08199854126665991	0.029191040091968046	0.3427724736392168
0.19019019019019018	0.0814455700210864	0.030377407589089505	0.34352273941446093
0.1921921921921922	0.08092611486060693	0.031589681271089985	0.34429503450803195
0.1941941941941942	0.08044017578522142	0.03282786113796956	0.3450893589199301
0.1961961961961962	0.07998775279492996	0.034091947189728126	0.34590571265015546
0.1981981981981982	0.07956884588973252	0.03538193942636576	0.346744095698708
0.20020020020020018	0.07918345506962914	0.03669783784788245	0.3476045080655877
0.2022022022022022	0.07883158033461969	0.03803964245427817	0.3484869497507943
0.2042042042042042	0.07851322168470426	0.03940735324555293	0.3493914207543279
0.2062062062062062	0.07822837911988288	0.04080097022170674	0.3503179210761888
0.2082082082082082	0.07797705264015552	0.04222049338273962	0.3512664507163769
0.21021021021021022	0.07775924224552215	0.043665922728651545	0.352237009674892
0.2122122122122122	0.0775749479359828	0.04513725825944247	0.3532295979517343
0.21421421421421422	0.07742416971153745	0.04663449997511247	0.3542442155469034
0.21621621621621623	0.07730690757218617	0.048157647875661534	0.35528086246039997
0.2182182182182182	0.07722316151792886	0.04970670196108961	0.3563395386922237
0.22022022022022023	0.07717293154876557	0.051281662231396755	0.3574202442423744
0.2222222222222222	0.0771562176646963	0.05288252868658291	0.3585229791108521
0.22422422422422422	0.07717301986572102	0.054509301326648135	0.35964774329765686
0.22622622622622623	0.0772233381518398	0.05616198015159242	0.36079453680278895
0.22822822822822822	0.07730717252305258	0.057840565161415745	0.3619633596262482
0.23023023023023023	0.07742452297935937	0.05954505635611811	0.36315421176803436
0.23223223223223222	0.07757538952076017	0.06127545373569952	0.3643670932281476
0.23423423423423423	0.07775977214725496	0.06303175730015995	0.36560200400658793
0.23623623623623624	0.07797767085884383	0.06481396704949947	0.3668589441033556
0.23823823823823823	0.0782290856555267	0.066622082983718	0.3681379135184503
0.24024024024024024	0.07851401653730355	0.06845610510281558	0.3694389122518721
0.24224224224224225	0.07883246350417446	0.07031603340679222	0.37076194030362103
0.24424424424424424	0.07918442655613935	0.07220186789564788	0.3721069976736969
0.24624624624624625	0.07956990569319823	0.07411360856938264	0.37347408436210006
0.24824824824824826	0.07998890091535117	0.07605125542799643	0.3748632003688304
0.2502502502502503	0.08044141222259812	0.07801480847148926	0.37627434569388774
0.25225225225225223	0.08092743961493906	0.08000426769986105	0.3777075203372721
0.25425425425425424	0.08144698309237403	0.08201963311311196	0.37916272429898346
0.25625625625625625	0.08200004265490302	0.08406090471124192	0.3806399575790223
0.25825825825825827	0.08258661830252602	0.08612808249425094	0.38213922017738816
0.2602602602602603	0.08320671003524303	0.08822116646213897	0.38366051209408103
0.26226226226226224	0.08386031785305405	0.09034015661490605	0.3852038333291009
0.26426426426426425	0.08454744175595907	0.09248505295255216	0.38676918388244785
0.26626626626626626	0.08526808174395815	0.09465585547507738	0.3883565637541222
0.2682682682682683	0.08602223781705122	0.09685256418248164	0.38996597294412366
0.2702702702702703	0.08680990997523833	0.09907517907476485	0.3915974114524521
0.27227227227227224	0.0876310982185194	0.10132370015192711	0.3932508792791075
0.27427427427427425	0.08848580254689452	0.10359812741396851	0.39492637642409006
0.27627627627627627	0.08937402296036367	0.10589846086088894	0.39662390288739996
0.2782782782782783	0.09029575945892684	0.1082247004926884	0.398343458669037
0.2802802802802803	0.09125101204258401	0.11057684630936689	0.40008504376900084
0.2822822822822823	0.09223978071133516	0.11295489831092441	0.401848658187292
0.28428428428428426	0.09326206546518034	0.11535885649736095	0.40363430192391
0.2862862862862863	0.09431786630411956	0.11778872086867659	0.4054419749788554
0.2882882882882883	0.09540718322815284	0.12024449142487131	0.40727167735212805
0.2902902902902903	0.09653001623728003	0.12272616816594502	0.4091234090437275
0.2922922922922923	0.09768636533150127	0.1252337510918978	0.4109971700536541
0.29429429429429427	0.09887623051081652	0.12776724020272953	0.41289296038190765
0.2962962962962963	0.10009961177522582	0.13032663549844045	0.41481078002848865
0.2982982982982983	0.10135650912472917	0.13291193697903037	0.4167506289933969
0.3003003003003003	0.10264692255932645	0.1355231446444993	0.4187125072766318
0.3023023023023023	0.10397085207901777	0.1381602584948473	0.4206964148781941
0.30430430430430433	0.10532829768380313	0.14082327853007437	0.4227023517980833
0.3063063063063063	0.10671925937368246	0.14351220475018042	0.4247303180362997
0.3083083083083083	0.10814373714865588	0.14622703715516558	0.42678031359284346
0.3103103103103103	0.10960173100872322	0.14896777574502973	0.4288523384677139
0.3123123123123123	0.11109324095388462	0.15173442051977293	0.4309463926609117
0.31431431431431434	0.1126182669841401	0.15452697147939523	0.43306247617243665
0.3163163163163163	0.11417680909948949	0.15734542862389647	0.4352005890022884
0.3183183183183183	0.11576886729993294	0.16018979195327684	0.43736073115046764
0.3203203203203203	0.11739444158547042	0.16306006146753627	0.4395429026169738
0.32232232232232233	0.1190535319561019	0.16595623716667468	0.4417471034018071
0.32432432432432434	0.12074613841182738	0.16887831905069223	0.4439733335049676
0.3263263263263263	0.12247226095264686	0.17182630711958868	0.44622159292645497
0.3283283283283283	0.1242318995785604	0.17480020137336436	0.4484918816662698
0.3303303303303303	0.12602505428956795	0.17780000181201897	0.45078419972441147
0.33233233233233234	0.1278517250856695	0.18082570843555262	0.4530985471008804
0.33433433433433435	0.1297119119668651	0.18387732124396536	0.45543492379567635
0.3363363363363363	0.13160561493315462	0.18695484023725706	0.45779332980879933
0.3383383383383383	0.13353283398453825	0.1900582654154279	0.46017376514024966
0.34034034034034033	0.13549356912101584	0.1931875967784778	0.46257622979002694
0.34234234234234234	0.1374878203425875	0.19634283432640665	0.46500072375813134
0.34434434434434436	0.13951558764925315	0.19952397805921462	0.46744724704456275
0.34634634634634637	0.14157687104101283	0.20273102797690168	0.4699157996493215
0.3483483483483483	0.14367167051786642	0.2059639840794676	0.4724063815724073
0.35035035035035034	0.14579998607981412	0.20922284636691268	0.47491899281382
0.35235235235235235	0.14796181772685585	0.21250761483923683	0.47745363337355995
0.35435435435435436	0.1501571654589916	0.21581828949644005	0.48001030325162714
0.3563563563563564	0.15238602927622136	0.2191548703385223	0.4825890024480214
0.35835835835835833	0.15464840917854505	0.22251735736548345	0.48518973096274276
0.36036036036036034	0.1569443051659628	0.22590575057732376	0.487812488795791
0.36236236236236236	0.15927371723847455	0.2293200499740431	0.4904572759471664
0.36436436436436437	0.1616366453960804	0.23276025555564156	0.49312409241686916
0.3663663663663664	0.16403308963878024	0.23622636732211907	0.4958129382048989
0.3683683683683684	0.16646304996657404	0.23971838527347555	0.4985238133112558
0.37037037037037035	0.16892652637946182	0.24323630940971103	0.5012567177359397
0.37237237237237236	0.17142351887744367	0.24678013973082558	0.5040116514789508
0.3743743743743744	0.17395402746051952	0.25034987623681926	0.5067886145402889
0.3763763763763764	0.17651805212868948	0.253945518927692	0.5095876069199544
0.3783783783783784	0.1791155928819534	0.2575670678034437	0.5124086286179467
0.38038038038038036	0.18174664972031124	0.2612145228640743	0.5152516796342661
0.38238238238238237	0.18441122264376314	0.2648878841095842	0.5181167599689127
0.3843843843843844	0.1871093116523091	0.26858715153997303	0.5210038696218865
0.3863863863863864	0.18984091674594913	0.27231232515524095	0.5239130085931875
0.3883883883883884	0.19260603792468303	0.27606340495538795	0.5268441768828153
0.39039039039039036	0.195404675188511	0.2798403909404138	0.5297973744907705
0.3923923923923924	0.19823682853743307	0.28364328311031883	0.5327726014170524
0.3943943943943944	0.20110249797144902	0.28747208146510295	0.5357698576616619
0.3963963963963964	0.20400168349055908	0.29132678600476614	0.5387891432245984
0.3983983983983984	0.20693438509476314	0.2952073967293083	0.5418304581058617
0.40040040040040037	0.20990060278406114	0.2991139136387294	0.5448938023054524
0.4024024024024024	0.2129003365584533	0.3030463367330297	0.5479791758233701
0.4044044044044044	0.21593358641793936	0.30700466601220905	0.5510865786596149
0.4064064064064064	0.2190003523625195	0.31098890147626745	0.5542160108141869
0.4084084084084084	0.2221006343921936	0.3149990431252048	0.5573674722870859
0.41041041041041043	0.2252344325069618	0.3190350909590213	0.5605409630783122
0.4124124124124124	0.22840174670682384	0.32309704497771663	0.5637364831878654
0.4144144144144144	0.23160257699178	0.32718490518129123	0.5669540326157458
0.4164164164164164	0.23483692336183024	0.33129867156974485	0.5701936113619533
0.4184184184184184	0.23810478581697442	0.3354383441430775	0.5734552194264878
0.42042042042042044	0.24140616435721263	0.3396039229012891	0.5767388568093498
0.4224224224224224	0.2447410589825448	0.3437954078443798	0.5800445235105385
0.4244244244244244	0.24810946969297104	0.3480127989723495	0.5833722195300544
0.4264264264264264	0.25151139648849136	0.3522560962851984	0.5867219448678975
0.42842842842842843	0.2549468393691056	0.35652529978292624	0.5900936995240675
0.43043043043043044	0.25841579833481393	0.3608204094655332	0.593487483498565
0.43243243243243246	0.26191827338561624	0.36514142533301913	0.5969032967913894
0.4344344344344344	0.2654542645215125	0.36948834738538394	0.6003411394025409
0.4364364364364364	0.2690237717425029	0.3738611756226281	0.6038010113320195
0.43843843843843844	0.27262679504858717	0.3782599100447511	0.607282912579825
0.44044044044044045	0.2762633344397656	0.38268455065175333	0.610786843145958
0.44244244244244246	0.279933389916038	0.3871350974436345	0.614312803030418
0.4444444444444444	0.28363696147740425	0.3916115504203946	0.6178607922332049
0.44644644644644643	0.28737404912386477	0.3961139095820339	0.6214308107543192
0.44844844844844844	0.29114465285541913	0.40064217492855225	0.6250228585937604
0.45045045045045046	0.2949487726720676	0.40519634645994956	0.6286369357515289
0.45245245245245247	0.29878640857381	0.40977642417622595	0.6322730422276243
0.4544544544544544	0.3026575605606464	0.41438240807738125	0.6359311780220468
0.45645645645645644	0.306562228632577	0.41901429816341584	0.6396113431347966
0.45845845845845845	0.31050041278960144	0.4236720944343293	0.6433135375658734
0.46046046046046046	0.31447211303171996	0.42835579689012193	0.6470377613152772
0.4624624624624625	0.31847732935893247	0.4330654055307936	0.6507840143830084
0.46446446446446443	0.322516061771239	0.43780092035634416	0.6545522967690663
0.46646646646646645	0.3265883102686396	0.4425623413667739	0.6583426084734518
0.46846846846846846	0.3306940748511341	0.44734966856208264	0.6621549494961642
0.47047047047047047	0.33483335551872284	0.4521629019422705	0.6659893198372037
0.4724724724724725	0.3390061522714054	0.4570020415073374	0.6698457194965701
0.4744744744744745	0.343212465109182	0.4618670872572833	0.673724148474264
0.47647647647647645	0.3474522940320526	0.4667580391921081	0.6776246067702847
0.47847847847847846	0.35172563904001725	0.4716748973118121	0.6815470943846326
0.4804804804804805	0.35603250013307597	0.47661766161639507	0.6854916113173077
0.4824824824824825	0.3603728773112286	0.4815863321058572	0.6894581575683099
0.4844844844844845	0.36474677057447535	0.4865809087801985	0.6934467331376392
0.48648648648648646	0.36915417992281596	0.49160139163941863	0.6974573380252956
0.48848848848848847	0.3735951053562506	0.4966477806835178	0.701489972231279
0.4904904904904905	0.37806954687477945	0.501720075912496	0.7055446357555896
0.4924924924924925	0.3825775044784022	0.5068182773263533	0.7096213285982271
0.4944944944944945	0.387118978167119	0.5119423849250898	0.7137200507591922
0.4964964964964965	0.39169396794092975	0.5170923987087052	0.7178408022384841
0.4984984984984985	0.3963024737998344	0.5222683186771994	0.7219835830361029
0.5005005005005005	0.4009444957438334	0.5274701448305731	0.7261483931520494
0.5025025025025025	0.4056200337729261	0.5326978771688254	0.7303352325863224
0.5045045045045045	0.41032908788711286	0.537951515691957	0.7345441013389227
0.5065065065065065	0.41507165808639385	0.5432310603999677	0.7387749994098505
0.5085085085085085	0.4198477443707686	0.5485365112928573	0.7430279267991049
0.5105105105105106	0.4246573467402377	0.5538678683706261	0.7473028835066866
0.5125125125125125	0.42950046519480045	0.5592251316332737	0.7515998695325954
0.5145145145145145	0.43437709973445726	0.5646083010808004	0.7559188848768312
0.5165165165165165	0.43928725035920846	0.5700173767132064	0.7602599295393945
0.5185185185185185	0.44423091706905316	0.5754523585304911	0.7646230035202842
0.5205205205205206	0.4492080998639923	0.5809132465326553	0.7690081068195019
0.5225225225225225	0.45421879874402527	0.5864000407196982	0.7734152394370462
0.5245245245245245	0.459263013709152	0.5919127410916201	0.7778444013729175
0.5265265265265265	0.46434074475937326	0.5974513476484213	0.7822955926271165
0.5285285285285285	0.4694519918946881	0.6030158603901014	0.7867688131996418
0.5305305305305306	0.4745967551150973	0.6086062793166607	0.7912640630904948
0.5325325325325325	0.47977503442060027	0.6142226044280987	0.7957813422996745
0.5345345345345345	0.48498682981119723	0.6198648357244159	0.8003206508271814
0.5365365365365365	0.49023214128688847	0.6255329732056123	0.8048819886730159
0.5385385385385385	0.4955109688476735	0.6312270168716876	0.8094653558371767
0.5405405405405406	0.5008233124935527	0.6369469667226421	0.8140707523196654
0.5425425425425425	0.5061691722245257	0.6426928227584755	0.8186981781204807
0.5445445445445445	0.5115485480405928	0.6484645849791877	0.8233476332396233
0.5465465465465466	0.5169614399417541	0.6542622533847795	0.828019117677093
0.5485485485485485	0.5224078479280091	0.66008582797525	0.8327126314328898
0.5505505505505506	0.5278877719993585	0.6659353087505997	0.8374281745070138
0.5525525525525525	0.5334012121558016	0.6718106957108283	0.8421657468994646
0.5545545545545546	0.538948168397339	0.6777119888559362	0.846925348610243
0.5565565565565566	0.5445286407239701	0.6836391881859227	0.8517069796393482
0.5585585585585585	0.5501426291356951	0.6895922937007883	0.8565106399867803
0.5605605605605606	0.5557901336325146	0.6955713054005335	0.86133632965254
0.5625625625625625	0.5614711542144277	0.7015762232851572	0.8661840486366265
0.5645645645645646	0.5671856908814352	0.7076070473546604	0.8710537969390404
0.5665665665665666	0.5729337436335364	0.7136637776090421	0.8759455745597812
0.5685685685685685	0.5787153124707316	0.7197464140483031	0.8808593814988488
0.5705705705705706	0.5845303973930212	0.7258549566724433	0.885795217756244
0.5725725725725725	0.5903789984004043	0.7319894054814624	0.8907530833319659
0.5745745745745746	0.5962611154928819	0.7381497604753606	0.8957329782260154
0.5765765765765766	0.6021767486704531	0.7443360216541377	0.9007349024383916
0.5785785785785785	0.6081258979331184	0.7505481890177937	0.9057588559690949
0.5805805805805806	0.6141085632808779	0.7567862625663293	0.9108048388181256
0.5825825825825826	0.6201247447137314	0.7630502422997436	0.9158728509854833
0.5845845845845846	0.626174442231679	0.7693401282180371	0.9209628924711681
0.5865865865865866	0.6322576558347202	0.7756559203212094	0.9260749632751799
0.5885885885885885	0.6383743855228555	0.7819976186092608	0.9312090633975187
0.5905905905905906	0.6445246312960853	0.7883652230821915	0.9363651928381851
0.5925925925925926	0.6507083931544085	0.7947587337400009	0.9415433515971783
0.5945945945945946	0.6569256710978263	0.8011781505826897	0.9467435396744986
0.5965965965965966	0.6631764651263377	0.8076234736102572	0.9519657570701461
0.5985985985985985	0.669460775239943	0.8140947028227039	0.9572100037841207
0.6006006006006006	0.6757786014386429	0.8205918382200297	0.9624762798164225
0.6026026026026026	0.6821299437224363	0.8271148798022344	0.9677645851670511
0.6046046046046046	0.6885148020913241	0.8336638275693183	0.9730749198360071
0.6066066066066066	0.6949331765453055	0.8402386815212812	0.97840728382329
0.6086086086086087	0.7013850670843814	0.8468394416581232	0.9837616771289003
0.6106106106106106	0.7078704737085508	0.853466107979844	0.9891380997528373
0.6126126126126126	0.7143893964178143	0.860118680486444	0.9945365516951016
0.6146146146146146	0.7209418352121723	0.8667971591779232	0.999957032955693
0.6166166166166166	0.7275277900916239	0.8735015440542813	1.0053995435346117
0.6186186186186187	0.7341472610561697	0.8802318351155185	1.0108640834318576
0.6206206206206206	0.7408002481058091	0.8869880323616346	1.0163506526474302
0.6226226226226226	0.7474867512405429	0.8937701357926299	1.02185925118133
0.6246246246246246	0.7542067704603708	0.9005781454085042	1.027389879033557
0.6266266266266266	0.7609603057652923	0.9074120612092574	1.0329425362041111
0.6286286286286287	0.7677473571553084	0.9142718831948902	1.0385172226929926
0.6306306306306306	0.774567924630418	0.9211576113654013	1.0441139385002005
0.6326326326326326	0.7814220081906216	0.9280692457207919	1.049732683625736
0.6346346346346347	0.7883096078359196	0.9350067862610614	1.0553734580695986
0.6366366366366366	0.7952307235663112	0.9419702329862099	1.0610362618317883
0.6386386386386387	0.8021853553817975	0.9489595858962376	1.0667210949123054
0.6406406406406406	0.8091735032823771	0.9559748449911443	1.0724279573111488
0.6426426426426426	0.8161951672680507	0.9630160102709296	1.07815684902832
0.6446446446446447	0.8232503473388189	0.9700830817355948	1.083907770063818
0.6466466466466466	0.8303390434946807	0.9771760593851384	1.0896807204176433
0.6486486486486487	0.8374612557356368	0.9842949432195613	1.0954757000897957
0.6506506506506506	0.8446169840616866	0.9914397332388633	1.101292709080275
0.6526526526526526	0.8518062284728305	0.9986104294430439	1.1071317473890814
0.6546546546546547	0.8590289889690685	1.0058070318321042	1.1129928150162152
0.6566566566566566	0.8662852655504003	1.013029540406043	1.118875911961676
0.6586586586586587	0.8735750582168267	1.0202779551648613	1.1247810382254642
0.6606606606606606	0.8808983669683466	1.0275522761085583	1.130708193807579
0.6626626626626626	0.8882551918049603	1.034852503237134	1.1366573787080207
0.6646646646646647	0.8956455327266686	1.0421786365505898	1.14262859292679
0.6666666666666666	0.9030693897334705	1.0495306760489238	1.1486218364638865
0.6686686686686687	0.9105267628253668	1.0569086217321373	1.15463710931931
0.6706706706706707	0.9180176520023566	1.0643124736002294	1.1606744114930605
0.6726726726726726	0.9255420572644406	1.0717422316532006	1.1667337429851379
0.6746746746746747	0.933099978611619	1.0791978958910513	1.172815103795543
0.6766766766766766	0.9406914160438908	1.0866794663137807	1.1789184939242747
0.6786786786786787	0.9483163695612573	1.0941869429213893	1.1850439133713337
0.6806806806806807	0.9559748391637173	1.1017203257138768	1.1911913621367196
0.6826826826826827	0.9636668248512719	1.1092796146912436	1.1973608402204332
0.6846846846846847	0.9713923266239197	1.1168648098534892	1.2035523476224732
0.6866866866866866	0.9791513444816617	1.1244759112006135	1.2097658843428407
0.6886886886886887	0.9869438784244982	1.1321129187326175	1.2160014503815353
0.6906906906906907	0.9947699284524283	1.1397758324495002	1.222259045738557
0.6926926926926927	1.0026294945654528	1.1474646523512622	1.2285386704139059
0.6946946946946947	1.010522576763571	1.1551793784379032	1.2348403244075816
0.6966966966966966	1.018449175046783	1.1629200107094229	1.2411640077195845
0.6986986986986987	1.0264092894150894	1.170686549165822	1.2475097203499146
0.7007007007007007	1.0344029198684896	1.1784789938070999	1.2538774622985718
0.7027027027027027	1.0424300664069843	1.186297344633257	1.2602672335655563
0.7047047047047047	1.0504907290305723	1.1941416016442932	1.2666790341508676
0.7067067067067067	1.0585849077392546	1.2020117648402078	1.273112864054506
0.7087087087087087	1.0667126025330311	1.2099078342210026	1.2795687232764719
0.7107107107107107	1.0748738134119014	1.2178298097866755	1.2860466118167642
0.7127127127127127	1.0830685403758662	1.2257776915372278	1.2925465296753846
0.7147147147147147	1.0912967834249243	1.2337514794726592	1.299068476852331
0.7167167167167167	1.0995585425590764	1.2417511735929694	1.3056124533476052
0.7187187187187187	1.1078538177783233	1.249776773898159	1.3121784591612067
0.7207207207207207	1.1161826090826634	1.2578282803882275	1.3187664942931348
0.7227227227227228	1.1245449164720984	1.265905693063175	1.32537655874339
0.7247247247247247	1.1329407399466267	1.2740090119230016	1.3320086525119725
0.7267267267267267	1.1413700795062487	1.282138236967707	1.3386627755988822
0.7287287287287287	1.1498329351509657	1.290293368197292	1.3453389280041192
0.7307307307307307	1.1583293068807758	1.2984744056117554	1.3520371097276829
0.7327327327327328	1.166859194695681	1.3066813492110985	1.358757320769574
0.7347347347347347	1.1754225985956792	1.3149141989953201	1.3654995611297918
0.7367367367367368	1.1840195185807718	1.3231729549644209	1.3722638308083372
0.7387387387387387	1.1926499546509586	1.331457617118401	1.3790501298052096
0.7407407407407407	1.2013139068062388	1.3397681854572594	1.3858584581204085
0.7427427427427428	1.2100113750466137	1.3481046599809978	1.3926888157539357
0.7447447447447447	1.218742359372082	1.3564670406896147	1.3995412027057892
0.7467467467467468	1.227506859782645	1.3648553275831108	1.40641561897597
0.7487487487487487	1.2363048762783013	1.3732695206614858	1.4133120645644779
0.7507507507507507	1.2451364088590522	1.3817096199247398	1.4202305394713124
0.7527527527527528	1.2540014575248968	1.3901756253728732	1.4271710436964749
0.7547547547547547	1.2629000222758353	1.3986675370058852	1.434133577239964
0.7567567567567568	1.2718321031118685	1.4071853548237767	1.44111814010178
0.7587587587587588	1.280797700032995	1.415729078826547	1.4481247322819235
0.7607607607607607	1.2897968130392157	1.424298709014196	1.455153353780394
0.7627627627627628	1.2988294421305306	1.4328942453867248	1.4622040045971918
0.7647647647647647	1.3078955873069391	1.4415156879441322	1.4692766847323162
0.7667667667667668	1.3169952485684424	1.450163036686419	1.4763713941857686
0.7687687687687688	1.3261284259150388	1.4588362916135844	1.4834881329575473
0.7707707707707707	1.3352951193467295	1.4675354527256286	1.4906269010476532
0.7727727727727728	1.3444953288635146	1.4762605200225527	1.4977876984560865
0.7747747747747747	1.3537290544653933	1.485011493504355	1.5049705251828462
0.7767767767767768	1.3629962961523665	1.4937883731710373	1.5121753812279342
0.7787787787787788	1.3722970539244332	1.5025911590225978	1.5194022665913485
0.7807807807807807	1.381631327781594	1.5114198510590373	1.5266511812730896
0.7827827827827828	1.3909991177238492	1.5202744492803566	1.5339221252731592
0.7847847847847848	1.4004004237511978	1.5291549536865543	1.5412150985915547
0.7867867867867868	1.4098352458636412	1.5380613642776315	1.5485301012282777
0.7887887887887888	1.4193035840611778	1.5469936810535874	1.5558671331833278
0.7907907907907907	1.4288054383438085	1.5559519040144218	1.5632261944567045
0.7927927927927928	1.438340808711534	1.5649360331601365	1.5706072850484094
0.7947947947947948	1.4479096951643526	1.5739460684907292	1.5780104049584405
0.7967967967967968	1.4575120977022662	1.582982010006202	1.5854355541867995
0.7987987987987988	1.467148016325273	1.592043857706553	1.5928827327334847
0.8008008008008007	1.4768174510333738	1.6011316115917829	1.6003519405984972
0.8028028028028028	1.4865204018265692	1.6102452716618927	1.6078431777818372
0.8048048048048048	1.4962568687048579	1.6193848379168807	1.615356444283504
0.8068068068068068	1.5060268516682414	1.6285503103567485	1.6228917401034986
0.8088088088088088	1.5158303507167183	1.6377416889814946	1.6304490652418195
0.8108108108108109	1.52566736585029	1.6469589737911208	1.638028419698468
0.8128128128128128	1.5355378970689548	1.6562021647856249	1.6456298034734431
0.8148148148148148	1.5454419443727136	1.665471261965008	1.6532532165667453
0.8168168168168168	1.5553795077615673	1.6747662653292712	1.6608986589783754
0.8188188188188188	1.565350587235514	1.6840871748784128	1.6685661307083317
0.8208208208208209	1.5753551827945556	1.6934339906124336	1.6762556317566162
0.8228228228228228	1.5853932944386906	1.7028067125313333	1.6839671621232266
0.8248248248248248	1.5954649221679196	1.712205340635112	1.6917007218081643
0.8268268268268268	1.605570065982243	1.7216298749237702	1.69945631081143
0.8288288288288288	1.6157087258816603	1.7310803153973067	1.7072339291330219
0.8308308308308309	1.6258809018661715	1.740556662055723	1.7150335767729417
0.8328328328328328	1.636086593935777	1.750058914899018	1.722855253731188
0.8348348348348348	1.6463258020904759	1.7595870739271915	1.7306989600077611
0.8368368368368369	1.6565985263302696	1.7691411391402454	1.7385646956026626
0.8388388388388388	1.6669047666551566	1.7787211105381768	1.74645246051589
0.8408408408408409	1.6772445230651383	1.7883269881209887	1.7543622547474451
0.8428428428428428	1.6876177955602136	1.7979587718886785	1.762294078297327
0.8448448448448448	1.698024584140383	1.8076164618412476	1.7702479311655361
0.8468468468468469	1.7084648888056462	1.8173000579786964	1.778223813352073
0.8488488488488488	1.7189387095560036	1.8270095603010235	1.7862217248569356
0.8508508508508509	1.7294460463914554	1.83674496880823	1.7942416656801266
0.8528528528528528	1.7399868993120005	1.8465062835003154	1.8022836358216439
0.8548548548548548	1.7505612683176395	1.8562935043772795	1.8103476352814887
0.8568568568568569	1.7611691534083735	1.8661066314391235	1.8184336640596608
0.8588588588588588	1.771810554584201	1.8759456646858457	1.8265417221561593
0.8608608608608609	1.7824854718451228	1.885810604117448	1.834671809570986
0.8628628628628628	1.7931939051911379	1.8957014497339282	1.8428239263041386
0.8648648648648649	1.8039358546222477	1.9056182015352885	1.850998072355619
0.8668668668668669	1.8147113201384513	1.915560859521527	1.8591942477254264
0.8688688688688688	1.8255203017397483	1.9255294236926443	1.8674124524135605
0.8708708708708709	1.8363627994261404	1.9355238940486417	1.8756526864200223
0.8728728728728729	1.8472388131976256	1.9455442705895174	1.8839149497448107
0.8748748748748749	1.8581483430542058	1.9555905533152727	1.8921992423879268
0.8768768768768769	1.8690913889958791	1.9656627422259063	1.9005055643493698
0.8788788788788788	1.8800679510226463	1.975760837321419	1.9088339156291396
0.8808808808808809	1.8910780291345084	1.9858848386018115	1.9171842962272372
0.8828828828828829	1.902121623331464	1.9960347460670826	1.925556706143661
0.8848848848848849	1.913198733613514	2.006210559717233	1.9339511453784128
0.8868868868868869	1.9243093599806573	2.016412279552262	1.942367613931491
0.8888888888888888	1.9354535024328947	2.02663990557217	1.9508061118028963
0.8908908908908909	1.946631160970227	2.036893437776958	1.9592666389926294
0.8928928928928929	1.9578423355926524	2.047172876166624	1.967749195500689
0.8948948948948949	1.9690870263001725	2.05747822074117	1.9762537813270762
0.8968968968968969	1.9803652330927863	2.067809471500594	1.9847803964717903
0.8988988988988988	1.9916769559704934	2.078166628444897	1.9933290409348312
0.9009009009009009	2.003022194933296	2.08854969157408	2.0018997147162
0.9029029029029029	2.0144009499811912	2.098958660888141	2.010492417815895
0.9049049049049049	2.0258132211141815	2.109393536387082	2.0191071502339173
0.9069069069069069	2.0372590083322653	2.1198543180709017	2.0277439119702665
0.9089089089089089	2.048738311635443	2.1303410059396004	2.0364027030249434
0.9109109109109109	2.060251131023715	2.1408535999931786	2.045083523397947
0.9129129129129129	2.0717974664970806	2.151392100231635	2.0537863730892782
0.914914914914915	2.0833773180555406	2.1619565066549713	2.062511252098936
0.9169169169169169	2.0949906856990945	2.172546819263186	2.0712581604269213
0.9189189189189189	2.1066375694277424	2.1831630380562794	2.0800270980732334
0.9209209209209209	2.1183179692414846	2.193805163034253	2.0888180650378727
0.9229229229229229	2.1300318851403204	2.2044731941971047	2.0976310613208393
0.924924924924925	2.1417793171242505	2.2151671315448365	2.106466086922133
0.9269269269269269	2.153560265193274	2.225886975077446	2.1153231418417535
0.9289289289289289	2.165374729347392	2.236632724794935	2.124202226079701
0.9309309309309309	2.1772227095866046	2.2474043806973034	2.1331033396359764
0.9329329329329329	2.18910420591091	2.2582019427845506	2.1420264825105786
0.934934934934935	2.2010192183203108	2.2690254110566777	2.1509716547035076
0.9369369369369369	2.2129677468148046	2.2798747855136825	2.159938856214764
0.938938938938939	2.224949791394393	2.2907500661555673	2.1689280870443475
0.9409409409409409	2.236965352059075	2.3016512529823303	2.1779393471922575
0.9429429429429429	2.2490144288088505	2.312578345993973	2.186972636658495
0.944944944944945	2.2610970216437214	2.3235313451904944	2.1960279554430597
0.9469469469469469	2.273213130563685	2.3345102505718947	2.2051053035459516
0.948948948948949	2.2853627555687437	2.345515062138175	2.2142046809671707
0.950950950950951	2.297545896658895	2.3565457798893332	2.2233260877067162
0.9529529529529529	2.3097625538341413	2.3676024038253707	2.2324695237645895
0.954954954954955	2.322012727094482	2.378684933946288	2.24163498914079
0.9569569569569569	2.334296416439916	2.3897933702520833	2.250822483835317
0.958958958958959	2.3466136218704445	2.4009277127427584	2.2600320078481717
0.960960960960961	2.3589643433860665	2.412087961418312	2.2692635611793532
0.9629629629629629	2.3713485809867825	2.423274116278745	2.2785171438288616
0.964964964964965	2.3837663346725932	2.4344861773240574	2.2877927557966977
0.9669669669669669	2.3962176044434975	2.445724144554248	2.2970903970828602
0.968968968968969	2.408702390299496	2.4569880179693184	2.306410067687351
0.970970970970971	2.421220692240588	2.4682777975692676	2.315751767610168
0.9729729729729729	2.433772510266774	2.4795934833540954	2.3251154968513115
0.974974974974975	2.4463578443780554	2.490935075323803	2.334501255410783
0.9769769769769769	2.458976694574429	2.502302573478389	2.3439090432885816
0.978978978978979	2.4716290608558977	2.5136959778178545	2.3533388604847074
0.980980980980981	2.4843149432224596	2.525115288342199	2.36279070699916
0.9829829829829829	2.497034341674116	2.5365605050514217	2.3722645828319395
0.984984984984985	2.509787256210867	2.548031627945525	2.3817604879830467
0.986986986986987	2.522573686832711	2.5595286570245057	2.3912784224524803
0.988988988988989	2.53539363353965	2.5710515922883674	2.4008183862402417
0.990990990990991	2.548247096331682	2.5826004337371065	2.41038037934633
0.992992992992993	2.561134075208809	2.5941751813707254	2.4199644017707453
0.994994994994995	2.5740545701710293	2.6057758351892226	2.4295704535134877
0.996996996996997	2.587008581218343	2.6174023951925993	2.4391985345745573
0.998998998998999	2.5999961083507523	2.629054861380855	2.448848644953954
1.001001001001001	2.6130171515682554	2.6407332337539904	2.458520784651678
1.003003003003003	2.6260717108708516	2.6524375123120043	2.4682149536677285
1.005005005005005	2.639159786258542	2.6641676970548964	2.477931152002107
1.007007007007007	2.6522813777313266	2.6759237879826685	2.487669379654811
1.009009009009009	2.665436485289205	2.6877057850953197	2.497429636625843
1.011011011011011	2.678625108932178	2.6995136883928503	2.5072119229152037
1.013013013013013	2.6918472486602445	2.7113474978752587	2.51701623852289
1.015015015015015	2.7051029044734056	2.7232072135425467	2.526842583448903
1.017017017017017	2.7183920763716594	2.735092835394714	2.5366909576932435
1.019019019019019	2.731714764355008	2.74700436343176	2.546561361255911
1.021021021021021	2.7450709684234518	2.7589417976536863	2.5564537941369068
1.023023023023023	2.7584606885769882	2.77090513806049	2.5663682563362284
1.025025025025025	2.771883924815618	2.7828943846521734	2.5763047478538774
1.027027027027027	2.7853406771393434	2.794909537428736	2.586263268689854
1.029029029029029	2.7988309455481617	2.8069505963901764	2.5962438188441563
1.031031031031031	2.8123547300420753	2.8190175615364983	2.606246398316788
1.033033033033033	2.825912030621082	2.8311104328676975	2.6162710071077457
1.035035035035035	2.839502847285182	2.8432292103837753	2.6263176452170294
1.037037037037037	2.8531271800343765	2.8553738940847326	2.636386312644641
1.039039039039039	2.866785028868666	2.8675444839705695	2.6464770093905803
1.0410410410410411	2.8804763937880495	2.8797409800412863	2.6565897354548467
1.043043043043043	2.894201274792526	2.891963382296881	2.66672449083744
1.045045045045045	2.907959671882096	2.9042116907373536	2.67688127553836
1.047047047047047	2.921751585056761	2.916485905362707	2.6870600895576073
1.049049049049049	2.93557701431652	2.928786026172938	2.697260932895181
1.0510510510510511	2.9494359596613737	2.941112053168051	2.7074838055510835
1.053053053053053	2.96332842109132	2.95346398634804	2.717728707525312
1.055055055055055	2.9772543986063607	2.965841825712909	2.727995638817867
1.057057057057057	2.9912138922064955	2.978245571262657	2.73828459942875
1.059059059059059	3.0052069018917247	2.9906752229972837	2.7485955893579597
1.0610610610610611	3.019233427662049	3.003130780916791	2.758928608605498
1.063063063063063	3.0332934695174654	3.0156122450211758	2.7692836571713615
1.065065065065065	3.047387027457976	3.0281196153104397	2.7796607350555527
1.067067067067067	3.0615141014835805	3.040652891784583	2.790059842258071
1.069069069069069	3.0756746915942794	3.053212074443605	2.800480978778916
1.0710710710710711	3.089868797790074	3.065797163287508	2.81092414461809
1.073073073073073	3.1040964200709604	3.0784081583162877	2.82138933977559
1.075075075075075	3.1183575584369416	3.0910450595299466	2.831876564251416
1.077077077077077	3.132652212888016	3.1037078669284854	2.84238581804557
1.079079079079079	3.146980383424185	3.1163965805119025	2.852917101158051
1.0810810810810811	3.1613420700454498	3.1291112002801995	2.86347041358886
1.083083083083083	3.1757372727518067	3.1418517262333756	2.874045755337994
1.085085085085085	3.1901659915432576	3.15461815837143	2.884643126405457
1.087087087087087	3.2046282264198025	3.1674104966943633	2.8952625267912464
1.089089089089089	3.219123977381441	3.1802287412021757	2.9059039564953624
1.0910910910910911	3.233653244428175	3.193072891894869	2.916567415517807
1.093093093093093	3.248216027560003	3.2059429487724396	2.927252903858578
1.095095095095095	3.2628123267769236	3.2188389118348892	2.937960421517676
1.097097097097097	3.277442142078938	3.231760781082218	2.9486899684951
1.0990990990990992	3.292105473466048	3.244708556514427	2.9594415447908533
1.1011011011011012	3.3068023209382518	3.2576822381315145	2.9702151504049326
1.103103103103103	3.3215326844955486	3.270681825933479	2.9810107853373387
1.105105105105105	3.33629656413794	3.2837073199203246	2.991828449588072
1.107107107107107	3.3510939598654246	3.2967587200920487	3.0026681431571323
1.1091091091091092	3.3659248716780055	3.309836026448653	3.0135298660445207
1.1111111111111112	3.3807892995756785	3.3229392389901347	3.024413618250236
1.1131131131131131	3.3956872435584455	3.3360683577164956	3.0353193997742776
1.115115115115115	3.410618703626306	3.349223382627736	3.046247210616646
1.117117117117117	3.425583679779262	3.3624043137238555	3.0571970507773423
1.1191191191191192	3.4405821720173124	3.375611151004855	3.0681689202563667
1.1211211211211212	3.4556141803404548	3.3888438944707318	3.079162819053717
1.1231231231231231	3.470679704748692	3.402102544121488	3.090178747169394
1.125125125125125	3.4857787452420235	3.4153870999571234	3.101216704603398
1.127127127127127	3.500911301820449	3.428697561977638	3.1122766913557296
1.1291291291291292	3.51607737448397	3.4420339301830323	3.12335870742639
1.1311311311311312	3.5312769632325827	3.4553962045733053	3.1344627528153755
1.1331331331331331	3.54651006806629	3.4687843851484566	3.1455888275226878
1.135135135135135	3.5617766889850913	3.4821984719084877	3.1567369315483282
1.137137137137137	3.5770768259889865	3.4956384648533962	3.1679070648922947
1.1391391391391392	3.5924104790779774	3.509104363983187	3.1790992275545906
1.1411411411411412	3.6077776482520605	3.522596169297855	3.1903134195352116
1.1431431431431431	3.6231783335112384	3.5361138807974015	3.20154964083416
1.145145145145145	3.6386125348555094	3.549657498481827	3.2128078914514355
1.147147147147147	3.6540802522848743	3.563227022351132	3.224088171387039
1.1491491491491492	3.669581485799336	3.5768224524053176	3.2353904806409695
1.1511511511511512	3.6851162353988887	3.5904437886443805	3.246714819213226
1.1531531531531531	3.7006845010835363	3.604091031068322	3.2580611871038103
1.155155155155155	3.716286282853278	3.6177641796771436	3.2694295843127215
1.157157157157157	3.7319215807081125	3.631463234470843	3.280820010839959
1.1591591591591592	3.7475903946480438	3.6451881954494243	3.292232466685526
1.1611611611611612	3.763292724673067	3.6589390626128813	3.303666951849418
1.1631631631631631	3.7790285707831845	3.6727158359612186	3.3151234663316376
1.165165165165165	3.794797932978396	3.686518515494435	3.326602010132184
1.167167167167167	3.810600811258701	3.7003471012125306	3.3381025832510574
1.1691691691691692	3.8264372056241025	3.714201593115506	3.34962518568826
1.1711711711711712	3.8423071160745965	3.72808199120336	3.3611698174437876
1.1731731731731732	3.8582105426101836	3.7419882954760926	3.372736478517643
1.1751751751751751	3.8741474852308655	3.7559205059337044	3.384325168909825
1.177177177177177	3.890117943936641	3.769878622576195	3.3959358886203344
1.1791791791791792	3.9061219187275125	3.7838626454035658	3.407568637649171
1.1811811811811812	3.9221594096034758	3.7978725744158144	3.419223415996335
1.1831831831831832	3.938230416564533	3.8119084096129416	3.4309002236618253
1.1851851851851851	3.9543349396106846	3.8259701509949484	3.4425990606456427
1.187187187187187	3.97047297874193	3.840057798561834	3.454319926947788
1.1891891891891893	3.9866445339582715	3.8541713523136	3.4660628225682615
1.1911911911911912	4.002849605259705	3.868310812250244	3.4778277475070603
1.1931931931931932	4.019088192646233	3.8824761783717676	3.4896147017641868
1.1951951951951951	4.0353602961178545	3.8966674506781684	3.50142368533964
1.197197197197197	4.05166591567457	3.9108846291694497	3.5132546982334203
1.1991991991991993	4.068005051316382	3.9251277138456113	3.5251077404455287
1.2012012012012012	4.084377703043285	3.9393967047066507	3.536982811975963
1.2032032032032032	4.100783870855283	3.9536916017525687	3.548879912824725
1.2052052052052051	4.117223554752375	3.968012404983366	3.5607990429918135
1.207207207207207	4.13369675473456	3.9823591143990416	3.5727402024772292
1.2092092092092093	4.150203470801842	3.996731729999598	3.584703391280974
1.2112112112112112	4.166743702954216	4.0111302517850325	3.5966886094030435
1.2132132132132132	4.183317451191683	4.025554679755347	3.6086958568434406
1.2152152152152151	4.199924715514245	4.0400050139105375	3.6207251336021655
1.2172172172172173	4.216565495921903	4.054481254250612	3.6327764396792186
1.2192192192192193	4.233239792414652	4.068983400775561	3.6448497750745967
1.2212212212212212	4.249947604992497	4.083511453485391	3.656945139788302
1.2232232232232232	4.266688933655434	4.098065412380099	3.6690625338203358
1.2252252252252251	4.283463778403466	4.112645277459687	3.681201957170695
1.2272272272272273	4.3002721392365935	4.127251048724156	3.693363409839384
1.2292292292292293	4.3171140161548145	4.141882726173502	3.7055468918263976
1.2312312312312312	4.333989409158128	4.156540309807726	3.7177524031317395
1.2332332332332332	4.350898318246536	4.17122379962683	3.7299799437554073
1.2352352352352352	4.367840743420038	4.185933195630812	3.742229513697403
1.2372372372372373	4.384816684678635	4.2006684978196756	3.7545011129577266
1.2392392392392393	4.401826142022325	4.215429706193417	3.7667947415363763
1.2412412412412412	4.418869115451109	4.2302168207520365	3.7791103994333524
1.2432432432432432	4.435945604964988	4.245029841495535	3.791448086648657
1.2452452452452452	4.453055610563959	4.259868768423914	3.8038078031822877
1.2472472472472473	4.470199132248027	4.274733601537172	3.816189549034247
1.2492492492492493	4.487376170017187	4.289624340835308	3.8285933242045322
1.2512512512512513	4.504586723871442	4.304540986318324	3.841019128693145
1.2532532532532532	4.521830793810789	4.319483537986218	3.8534669625000846
1.2552552552552552	4.5391083798352305	4.334451995838991	3.865936825625351
1.2572572572572573	4.556419481944769	4.349446359876644	3.878428718068946
1.2592592592592593	4.5737641001394	4.364466630099176	3.8909426398308664
1.2612612612612613	4.591142234419123	4.379512806506587	3.903478590911115
1.2632632632632632	4.608553884783942	4.394584889098876	3.9160365713096894
1.2652652652652652	4.625999051233854	4.409682877876044	3.928616581026592
1.2672672672672673	4.6434777337688615	4.424806772838093	3.9412186200618224
1.2692692692692693	4.660989932388961	4.43995657398502	3.953842688415379
1.2712712712712713	4.678535647094156	4.455132281316826	3.966488786087262
1.2732732732732732	4.696114877884444	4.4703338948335105	3.9791569130774724
1.2752752752752752	4.7137276247598265	4.4855614145350735	3.991847069386009
1.2772772772772774	4.731373887720304	4.500814840421518	4.004559255012876
1.2792792792792793	4.7490536667658745	4.51609417249284	4.017293469958068
1.2812812812812813	4.766766961896539	4.531399410749042	4.030049714221587
1.2832832832832832	4.784513773112297	4.546730555190121	4.042827987803433
1.2852852852852852	4.80229410041315	4.56208760581608	4.055628290703606
1.2872872872872874	4.820107943799098	4.577470562626919	4.068450622922107
1.2892892892892893	4.837955303270138	4.592879425622636	4.081294984458935
1.2912912912912913	4.855836178826273	4.608314194803232	4.094161375314089
1.2932932932932932	4.873750570467501	4.623774870168708	4.107049795487571
1.2952952952952952	4.891698478193822	4.639261451719062	4.11996024497938
1.2972972972972974	4.909679902005241	4.654773939454296	4.132892723789517
1.2992992992992993	4.927694841901752	4.670312333374408	4.14584723191798
1.3013013013013013	4.9457432978833555	4.685876633479401	4.15882376936477
1.3033033033033032	4.963825269950054	4.701466839769271	4.171822336129887
1.3053053053053052	4.981940758101848	4.71708295224402	4.184842932213332
1.3073073073073074	5.000089762338735	4.732724970903649	4.197885557615105
1.3093093093093093	5.018272282660716	4.7483928957481565	4.210950212335203
1.3113113113113113	5.036488319067791	4.764086726777544	4.224036896373629
1.3133133133133132	5.054737871559959	4.779806463991809	4.237145609730382
1.3153153153153152	5.073020940137222	4.795552107390954	4.250276352405461
1.3173173173173174	5.09133752479958	4.811323656974979	4.263429124398869
1.3193193193193193	5.10968762554703	4.827121112743882	4.276603925710603
1.3213213213213213	5.1280712423795745	4.8429444746976635	4.289800756340664
1.3233233233233233	5.1464883752972135	4.858793742836324	4.303019616289053
1.3253253253253252	5.164939024299946	4.874668917159864	4.316260505555769
1.3273273273273274	5.183423189387774	4.890569997668284	4.329523424140811
1.3293293293293293	5.201940870560695	4.906496984361583	4.342808372044182
1.3313313313313313	5.220492067818709	4.92244987723976	4.356115349265879
1.3333333333333333	5.239076781161819	4.938428676302815	4.369444355805903
1.3353353353353352	5.257695010590021	4.95443338155075	4.382795391664254
1.3373373373373374	5.27634675610332	4.970463992983566	4.3961684568409325
1.3393393393393394	5.29503201770171	4.98652051060126	4.409563551335938
1.3413413413413413	5.313750795385195	5.002602934403832	4.42298067514927
1.3433433433433433	5.332503089153773	5.018711264391283	4.43641982828093
1.3453453453453452	5.3512888990074465	5.034845500563613	4.449881010730916
1.3473473473473474	5.370108224946215	5.051005642920824	4.463364222499232
1.3493493493493494	5.388961066970077	5.067191691462913	4.476869463585872
1.3513513513513513	5.40784742507903	5.083403646189879	4.49039673399084
1.3533533533533533	5.426767299273079	5.099641507101726	4.503946033714135
1.3553553553553555	5.445720689552224	5.115905274198454	4.517517362755758
1.3573573573573574	5.464707595916461	5.132194947480058	4.531110721115708
1.3593593593593594	5.483728018365792	5.148510526946541	4.544726108793984
1.3613613613613613	5.502781956900217	5.164852012597905	4.558363525790587
1.3633633633633633	5.521869411519735	5.181219404434145	4.5720229721055174
1.3653653653653655	5.540990382224351	5.1976127024552685	4.5857044477387765
1.3673673673673674	5.560144869014058	5.214031906661267	4.5994079526903615
1.3693693693693694	5.579332871888858	5.230477017052147	4.6131334869602725
1.3713713713713713	5.598554390848753	5.246948033627905	4.626881050548512
1.3733733733733733	5.617809425893742	5.2634449563885415	4.640650643455078
1.3753753753753755	5.637097977023827	5.279967785334058	4.654442265679972
1.3773773773773774	5.656420044239004	5.296516520464454	4.668255917223193
1.3793793793793794	5.675775627539275	5.313091161779728	4.682091598084741
1.3813813813813813	5.69516472692464	5.3296917092798815	4.695949308264614
1.3833833833833833	5.7145873423951	5.346318162964914	4.709829047762817
1.3853853853853855	5.7340434739506545	5.362970522834826	4.723730816579346
1.3873873873873874	5.7535331215913015	5.379648788889616	4.737654614714202
1.3893893893893894	5.7730562853170415	5.396352961129287	4.751600442167384
1.3913913913913913	5.792612965127876	5.413083039553834	4.765568298938895
1.3933933933933933	5.812203161023806	5.429839024163261	4.779558185028732
1.3953953953953955	5.831826873004831	5.4466209149575695	4.793570100436898
1.3973973973973974	5.851484101070948	5.463428711936755	4.807604045163389
1.3993993993993994	5.87117484522216	5.480262415100819	4.821660019208208
1.4014014014014013	5.890899105458464	5.497122024449762	4.835738022571354
1.4034034034034033	5.910656881779864	5.514007539983584	4.8498380552528255
1.4054054054054055	5.930448174186359	5.530918961702289	4.863960117252628
1.4074074074074074	5.950272982677945	5.54785628960587	4.878104208570754
1.4094094094094094	5.970131307254628	5.564819523694329	4.892270329207208
1.4114114114114114	5.990023147916403	5.581808663967668	4.906458479161989
1.4134134134134133	6.009948504663272	5.598823710425886	4.920668658435098
1.4154154154154155	6.029907377495237	5.615864663068984	4.934900867026535
1.4174174174174174	6.0498997664122935	5.6329315218969604	4.949155104936297
1.4194194194194194	6.069925671414446	5.650024286909815	4.963431372164386
1.4214214214214214	6.08998509250169	5.667142958107549	4.977729668710803
1.4234234234234233	6.110078029674029	5.684287535490162	4.992049994575547
1.4254254254254255	6.130204482931465	5.7014580190576565	5.006392349758619
1.4274274274274275	6.150364452273992	5.718654408810027	5.020756734260018
1.4294294294294294	6.170557937701615	5.735876704747278	5.035143148079742
1.4314314314314314	6.190784939214329	5.753124906869406	5.049551591217795
1.4334334334334333	6.211045456812139	5.770399015176415	5.063982063674174
1.4354354354354355	6.231339490495044	5.787699029668303	5.078434565448882
1.4374374374374375	6.251667040263042	5.805024950345071	5.092909096541916
1.4394394394394394	6.272028106116133	5.822376777206716	5.107405656953276
1.4414414414414414	6.292422688054319	5.839754510253241	5.121924246682965
1.4434434434434433	6.312850786077598	5.8571581494846425	5.136464865730979
1.4454454454454455	6.333312400185973	5.874587694900928	5.151027514097322
1.4474474474474475	6.353807530379441	5.89204314650209	5.165612191781992
1.4494494494494494	6.3743361766580025	5.90952450428813	5.180218898784989
1.4514514514514514	6.3948983390216565	5.92703176825905	5.194847635106311
1.4534534534534533	6.415494017470407	5.944564938414848	5.209498400745962
1.4554554554554555	6.436123212004252	5.962124014755528	5.224171195703942
1.4574574574574575	6.45678592262319	5.979708997281085	5.238866019980246
1.4594594594594594	6.477482149327221	5.997319885991521	5.253582873574878
1.4614614614614614	6.498211892116347	6.014956680886835	5.268321756487836
1.4634634634634633	6.518975150990567	6.032619381967029	5.283082668719121
1.4654654654654655	6.539771925949883	6.050307989232104	5.297865610268736
1.4674674674674675	6.5606022169942895	6.068022502682056	5.312670581136676
1.4694694694694694	6.581466024123792	6.085762922316887	5.327497581322944
1.4714714714714714	6.602363347338388	6.103529248136597	5.342346610827538
1.4734734734734736	6.62329418663808	6.121321480141188	5.357217669650462
1.4754754754754755	6.644258542022863	6.139139618330656	5.3721107577917095
1.4774774774774775	6.66525641349274	6.156983662705003	5.387025875251286
1.4794794794794794	6.686287801047712	6.174853613264229	5.4019630220291885
1.4814814814814814	6.707352704687778	6.192749470008334	5.416922198125419
1.4834834834834836	6.72845112441294	6.2106712329373215	5.431903403539978
1.4854854854854855	6.749583060223193	6.228618902051185	5.4469066382728615
1.4874874874874875	6.770748512118542	6.246592477349926	5.461931902324073
1.4894894894894894	6.791947480098983	6.264591958833549	5.476979195693612
1.4914914914914914	6.813179964164519	6.2826173465020485	5.492048518381477
1.4934934934934936	6.834445964315151	6.300668640355431	5.507139870387672
1.4954954954954955	6.855745480550875	6.318745840393689	5.522253251712192
1.4974974974974975	6.877078512871693	6.3368489466168265	5.5373886623550375
1.4994994994994995	6.898445061277604	6.354977959024843	5.552546102316212
1.5015015015015014	6.919845125768609	6.373132877617739	5.567725571595712
1.5035035035035036	6.941278706344711	6.391313702395515	5.582927070193543
1.5055055055055055	6.962745803005906	6.40952043335817	5.598150598109697
1.5075075075075075	6.984246415752194	6.427753070505703	5.61339615534418
1.5095095095095095	7.005780544583575	6.446011613838115	5.62866374189699
1.5115115115115114	7.027348189500052	6.4642960633554045	5.643953357768126
1.5135135135135136	7.048949350501623	6.482606419057577	5.659265002957591
1.5155155155155156	7.070584027588288	6.500942680944626	5.674598677465383
1.5175175175175175	7.092252220760045	6.519304849016555	5.689954381291501
1.5195195195195195	7.113953930016898	6.537692923273362	5.7053321144359455
1.5215215215215214	7.135689155358843	6.5561069037150475	5.720731876898718
1.5235235235235236	7.157457896785886	6.574546790341615	5.736153668679819
1.5255255255255256	7.179260154298019	6.59301258315306	5.751597489779245
1.5275275275275275	7.201095927895247	6.611504282149383	5.767063340196999
1.5295295295295295	7.2229652175775705	6.630021887330585	5.7825512199330795
1.5315315315315314	7.244868023344985	6.648565398696667	5.798061128987487
1.5335335335335336	7.266804345197498	6.667134816247629	5.813593067360223
1.5355355355355356	7.288774183135103	6.685730139983469	5.829147035051286
1.5375375375375375	7.310777537157799	6.704351369904187	5.844723032060675
1.5395395395395395	7.332814407265593	6.722998506009785	5.86032105838839
1.5415415415415414	7.35488479345848	6.7416715483002605	5.8759411140344335
1.5435435435435436	7.376988695736461	6.76037049677562	5.891583198998807
1.5455455455455456	7.399126114099536	6.779095351435854	5.907247313281504
1.5475475475475475	7.421297048547704	6.797846112280968	5.922933456882528
1.5495495495495495	7.443501499080966	6.81662277931096	5.9386416298018805
1.5515515515515514	7.465739465699322	6.835425352525833	5.954371832039559
1.5535535535535536	7.488010948402774	6.854253831925586	5.970124063595566
1.5555555555555556	7.510315947191319	6.873108217510215	5.9858983244699
1.5575575575575575	7.532654462064958	6.891988509279724	6.00169461466256
1.5595595595595595	7.555026493023689	6.910894707234112	6.017512934173547
1.5615615615615615	7.5774320400675155	6.929826811373379	6.03335328300286
1.5635635635635636	7.599871103196438	6.948784821697528	6.0492156611505035
1.5655655655655656	7.6223436824104525	6.967768738206552	6.065100068616473
1.5675675675675675	7.64484977770956	6.986778560900458	6.081006505400769
1.5695695695695695	7.667389389093762	7.005814289779241	6.096934971503391
1.5715715715715715	7.6899625165630585	7.0248759248429025	6.112885466924341
1.5735735735735736	7.712569160117452	7.043963466091446	6.1288579916636206
1.5755755755755756	7.735209319756936	7.063076913524867	6.144852545721223
1.5775775775775776	7.7578829954815145	7.082216267143166	6.160869129097156
1.5795795795795795	7.780590187291187	7.101381526946344	6.176907741791413
1.5815815815815815	7.803330895185954	7.1205726929344015	6.192968383803999
1.5835835835835836	7.826105119165817	7.1397897651073405	6.209051055134913
1.5855855855855856	7.848912859230772	7.159032743465156	6.225155755784153
1.5875875875875876	7.871754115380819	7.178301628007851	6.24128248575172
1.5895895895895895	7.894628887615962	7.197596418735424	6.257431245037614
1.5915915915915915	7.917537175936198	7.2169171156478775	6.2736020336418346
1.5935935935935936	7.940478980341531	7.236263718745211	6.289794851564384
1.5955955955955956	7.963454300831955	7.255636228027423	6.30600969880526
1.5975975975975976	7.986463137407474	7.275034643494511	6.322246575364462
1.5995995995995995	8.009505490068086	7.294458965146481	6.338505481241992
1.6016016016016015	8.032581358813793	7.3139091929833295	6.3547864164378485
1.6036036036036037	8.055690743644595	7.3333853270050575	6.371089380952034
1.6056056056056056	8.078833644560492	7.352887367211663	6.387414374784544
1.6076076076076076	8.10201006156148	7.372415313603149	6.403761397935383
1.6096096096096095	8.125219994647562	7.391969166179512	6.420130450404547
1.6116116116116117	8.14846344381874	7.4115489249407585	6.4365215321920415
1.6136136136136137	8.17174040907501	7.431154589886882	6.45293464329786
1.6156156156156156	8.195050890416375	7.4507861610178825	6.469369783722007
1.6176176176176176	8.218394887842836	7.470443638333762	6.485826953464481
1.6196196196196195	8.241772401354387	7.490127021834521	6.502306152525282
1.6216216216216217	8.265183430951037	7.5098363115201625	6.51880738090441
1.6236236236236237	8.288627976632776	7.5295715073906795	6.535330638601867
1.6256256256256256	8.312106038399612	7.549332609446077	6.551875925617647
1.6276276276276276	8.335617616251541	7.569119617686352	6.568443241951756
1.6296296296296295	8.359162710188563	7.588932532111507	6.585032587604193
1.6316316316316317	8.382741320210684	7.6087713527215435	6.601643962574958
1.6336336336336337	8.406353446317894	7.628636079516454	6.6182773668640476
1.6356356356356356	8.429999088510197	7.648526712496247	6.634932800471465
1.6376376376376376	8.453678246787597	7.668443251660918	6.6516102633972105
1.6396396396396395	8.47739092115009	7.688385697010467	6.668309755641282
1.6416416416416417	8.501137111597679	7.7083540485449	6.685031277203682
1.6436436436436437	8.524916818130361	7.7283483062642055	6.7017748280844085
1.6456456456456456	8.548730040748135	7.748368470168392	6.718540408283462
1.6476476476476476	8.572576779451005	7.76841454025746	6.735328017800841
1.6496496496496496	8.596457034238966	7.788486516531403	6.752137656636549
1.6516516516516517	8.620370805112026	7.808584398990231	6.768969324790584
1.6536536536536537	8.644318092070176	7.828708187633934	6.785823022262946
1.6556556556556556	8.668298895113422	7.848857882462516	6.802698749053635
1.6576576576576576	8.69231321424176	7.869033483475977	6.819596505162649
1.6596596596596596	8.716361049455195	7.889234990674317	6.8365162905899926
1.6616616616616617	8.740442400753723	7.90946240405754	6.853458105335664
1.6636636636636637	8.764557268137345	7.9297157236256375	6.870421949399661
1.6656656656656657	8.788705651606058	7.949994949378613	6.887407822781985
1.6676676676676676	8.812887551159868	7.970300081316471	6.904415725482636
1.6696696696696696	8.83710296679877	7.9906311194392075	6.921445657501614
1.6716716716716717	8.861351898522772	8.010988063746824	6.938497618838921
1.6736736736736737	8.885634346331862	8.031370914239316	6.955571609494555
1.6756756756756757	8.909950310226048	8.051779670916691	6.972667629468514
1.6776776776776776	8.934299790205326	8.072214333778941	6.989785678760801
1.6796796796796796	8.958682786269698	8.092674902826072	7.006925757371414
1.6816816816816818	8.983099298419168	8.113161378058084	7.024087865300357
1.6836836836836837	9.00754932665373	8.133673759474974	7.041272002547625
1.6856856856856857	9.032032870973385	8.15421204707674	7.058478169113221
1.6876876876876876	9.056549931378134	8.174776240863387	7.075706364997144
1.6896896896896896	9.081100507867976	8.195366340834914	7.0929565901993925
1.6916916916916918	9.105684600442917	8.215982346991321	7.1102288447199715
1.6936936936936937	9.130302209102949	8.236624259332604	7.127523128558876
1.6956956956956957	9.154953333848074	8.257292077858768	7.144839441716105
1.6976976976976976	9.179637974678293	8.27798580256981	7.162177784191663
1.6996996996996996	9.204356131593606	8.298705433465733	7.179538155985547
1.7017017017017018	9.229107804594017	8.319450970546534	7.196920557097762
1.7037037037037037	9.253892993679518	8.340222413812214	7.2143249875283
1.7057057057057057	9.278711698850113	8.361019763262771	7.231751447277167
1.7077077077077076	9.303563920105802	8.38184301889821	7.249199936344361
1.7097097097097096	9.328449657446583	8.402692180718525	7.266670454729882
1.7117117117117118	9.353368910872465	8.423567248723725	7.284163002433731
1.7137137137137137	9.378321680383436	8.444468222913798	7.301677579455907
1.7157157157157157	9.4033079659795	8.465395103288751	7.319214185796408
1.7177177177177176	9.428327767660662	8.486347889848583	7.336772821455237
1.7197197197197196	9.453381085426916	8.507326582593295	7.354353486432393
1.7217217217217218	9.478467919278264	8.528331181522889	7.371956180727878
1.7237237237237237	9.503588269214706	8.549361686637356	7.389580904341688
1.7257257257257257	9.528742135236241	8.570418097936706	7.407227657273826
1.7277277277277276	9.55392951734287	8.591500415420935	7.424896439524291
1.7297297297297298	9.579150415534597	8.612608639090043	7.442587251093084
1.7317317317317318	9.604404829811415	8.63374276894403	7.460300091980203
1.7337337337337337	9.629692760173326	8.654902804982893	7.478034962185648
1.7357357357357357	9.655014206620333	8.676088747206638	7.495791861709421
1.7377377377377377	9.680369169152431	8.69730059561526	7.513570790551521
1.7397397397397398	9.705757647769627	8.718538350208767	7.531371748711949
1.7417417417417418	9.731179642471915	8.739802010987146	7.549194736190705
1.7437437437437437	9.756635153259296	8.761091577950408	7.567039752987785
1.7457457457457457	9.782124180131772	8.782407051098545	7.584906799103194
1.7477477477477477	9.807646723089341	8.803748430431565	7.60279587453693
1.7497497497497498	9.833202782132007	8.825115715949464	7.620706979288994
1.7517517517517518	9.858792357259764	8.84650890765224	7.638640113359385
1.7537537537537538	9.884415448472616	8.867928005539895	7.6565952767481
1.7557557557557557	9.910072055770563	8.88937300961243	7.674572469455145
1.7577577577577577	9.935762179153603	8.910843919869844	7.6925716914805164
1.7597597597597598	9.961485818621737	8.932340736312138	7.710592942824217
1.7617617617617618	9.987242974174967	8.95386345893931	7.728636223486243
1.7637637637637638	10.01303364581329	8.975412087751362	7.746701533466593
1.7657657657657657	10.038857833536703	8.99698662274829	7.7647888727652745
1.7677677677677677	10.064715537345212	9.0185870639301	7.782898241382281
1.7697697697697699	10.090606757238819	9.04021341129679	7.8010296393176155
1.7717717717717718	10.116531493217519	9.061865664848355	7.819183066571277
1.7737737737737738	10.14248974528131	9.083543824584801	7.837358523143266
1.7757757757757757	10.168481513430196	9.105247890506126	7.855556009033581
1.7777777777777777	10.194506797664175	9.126977862612332	7.873775524242221
1.7797797797797799	10.220565597983251	9.148733740903417	7.892017068769194
1.7817817817817818	10.246657914387418	9.170515525379377	7.910280642614492
1.7837837837837838	10.272783746876682	9.192323216040219	7.928566245778113
1.7857857857857857	10.298943095451037	9.214156812885939	7.946873878260064
1.7877877877877877	10.325135960110487	9.236016315916538	7.965203540060342
1.7897897897897899	10.351362340855033	9.257901725132017	7.983555231178951
1.7917917917917918	10.377622237684673	9.279813040532376	8.00192895161588
1.7937937937937938	10.403915650599401	9.301750262117611	8.020324701371141
1.7957957957957957	10.43024257959923	9.323713389887727	8.038742480444727
1.7977977977977977	10.45660302468415	9.345702423842722	8.057182288836641
1.7997997997997999	10.482996985854168	9.3677173639826	8.075644126546884
1.8018018018018018	10.509424463109273	9.389758210307349	8.09412799357545
1.8038038038038038	10.535885456449476	9.411824962816981	8.112633889922344
1.8058058058058057	10.562379965874772	9.43391762151149	8.131161815587566
1.8078078078078077	10.588907991385161	9.456036186390882	8.149711770571116
1.8098098098098099	10.615469532980649	9.478180657455152	8.168283754872993
1.8118118118118118	10.642064590661226	9.5003510347043	8.186877768493197
1.8138138138138138	10.668693164426898	9.522547318138326	8.205493811431726
1.8158158158158157	10.695355254277663	9.544769507757234	8.224131883688585
1.8178178178178177	10.722050860213525	9.567017603561018	8.242791985263768
1.8198198198198199	10.748779982234481	9.589291605549684	8.261474116157283
1.8218218218218218	10.775542620340529	9.611591513723226	8.28017827636912
1.8238238238238238	10.802338774531671	9.63391732808165	8.298904465899287
1.8258258258258258	10.829168444807909	9.65626904862495	8.317652684747781
1.8278278278278277	10.856031631169238	9.678646675353129	8.3364229329146
1.82982982982983	10.882928333615665	9.701050208266192	8.35521521039975
1.8318318318318318	10.909858552147183	9.72347964736413	8.374029517203223
1.8338338338338338	10.936822286763794	9.745934992646946	8.392865853325025
1.8358358358358358	10.9638195374655	9.768416244114643	8.411724218765153
1.8378378378378377	10.990850304252302	9.790923401767218	8.43060461352361
1.83983983983984	11.0179145871242	9.813456465604673	8.449507037600393
1.8418418418418419	11.045012386081186	9.836015435627008	8.468431490995503
1.8438438438438438	11.07214370112327	9.85860031183422	8.48737797370894
1.8458458458458458	11.099308532250445	9.881211094226312	8.506346485740703
1.8478478478478477	11.126506879462717	9.903847782803282	8.525337027090796
1.84984984984985	11.153738742760087	9.926510377565133	8.544349597759215
1.8518518518518519	11.181004122142543	9.949198878511863	8.563384197745961
1.8538538538538538	11.208303017610096	9.97191328564347	8.582440827051032
1.8558558558558558	11.23563542916274	9.994653598959957	8.601519485674432
1.8578578578578577	11.26300135680048	10.017419818461324	8.620620173616159
1.85985985985986	11.290400800523315	10.040211944147568	8.639742890876214
1.8618618618618619	11.317833760331247	10.063029976018692	8.658887637454596
1.8638638638638638	11.345300236224269	10.085873914074696	8.678054413351303
1.8658658658658658	11.372800228202385	10.10874375831558	8.697243218566339
1.867867867867868	11.400333736265598	10.13163950874134	8.716454053099703
1.86986986986987	11.427900760413902	10.15456116535198	8.735686916951392
1.8718718718718719	11.4555013006473	10.177508728147501	8.75494181012141
1.8738738738738738	11.483135356965795	10.200482197127899	8.774218732609754
1.8758758758758758	11.51080292936938	10.223481572293178	8.793517684416422
1.877877877877878	11.538504017858065	10.246506853643336	8.812838665541422
1.87987987987988	11.566238622431836	10.269558041178371	8.832181675984748
1.8818818818818819	11.594006743090706	10.292635134898285	8.8515467157464
1.8838838838838838	11.621808379834672	10.315738134803077	8.870933784826379
1.8858858858858858	11.649643532663726	10.338867040892751	8.890342883224685
1.887887887887888	11.67751220157788	10.362021853167304	8.90977401094132
1.88988988988989	11.705414386577123	10.385202571626735	8.929227167976283
1.8918918918918919	11.733350087661464	10.408409196271045	8.94870235432957
1.8938938938938938	11.761319304830893	10.431641727100233	8.968199570001183
1.8958958958958958	11.789322038085421	10.454900164114301	8.987718814991124
1.897897897897898	11.817358287425046	10.47818450731325	9.007260089299397
1.8998998998999	11.845428052849758	10.501494756697076	9.02682339292599
1.901901901901902	11.87353133435957	10.52483091226578	9.046408725870915
1.9039039039039038	11.901668131954471	10.548192974019363	9.066016088134166
1.9059059059059058	11.929838445634466	10.571580941957826	9.085645479715744
1.907907907907908	11.958042275399563	10.594994816081172	9.105296900615649
1.90990990990991	11.986279621249746	10.618434596389392	9.12497035083388
1.911911911911912	12.014550483185026	10.641900282882489	9.14466583037044
1.9139139139139139	12.042854861205399	10.66539187556047	9.164383339225324
1.9159159159159158	12.071192755310864	10.688909374423329	9.184122877398538
1.917917917917918	12.099564165501429	10.71245277947107	9.20388444489008
1.91991991991992	12.127969091777086	10.736022090703683	9.223668041699947
1.921921921921922	12.15640753413783	10.759617308121179	9.243473667828141
1.9239239239239239	12.184879492583674	10.783238431723554	9.26330132327466
1.9259259259259258	12.21338496711461	10.806885461510806	9.28315100803951
1.927927927927928	12.241923957730648	10.83055839748294	9.303022722122687
1.92992992992993	12.27049646443177	10.854257239639953	9.322916465524191
1.931931931931932	12.29910248721799	10.877981987981842	9.342832238244021
1.9339339339339339	12.327742026089304	10.901732642508613	9.362770040282177
1.9359359359359358	12.356415081045709	10.925509203220262	9.382729871638661
1.937937937937938	12.385121652087214	10.949311670116792	9.402711732313474
1.93993993993994	12.413861739213809	10.973140043198196	9.422715622306614
1.941941941941942	12.442635342425497	10.996994322464483	9.442741541618078
1.9439439439439439	12.47144246172228	11.020874507915646	9.46278949024787
1.9459459459459458	12.500283097104155	11.044780599551691	9.48285946819599
1.947947947947948	12.529157248571131	11.068712597372617	9.502951475462439
1.94994994994995	12.558064916123195	11.092670501378418	9.52306551204721
1.951951951951952	12.587006099760355	11.1166543115691	9.543201577950313
1.9539539539539539	12.615980799482609	11.14066402794466	9.563359673171743
1.9559559559559558	12.644989015289955	11.164699650505097	9.583539797711495
1.957957957957958	12.674030747182398	11.188761179250418	9.60374195156958
1.95995995995996	12.703105995159934	11.212848614180615	9.62396613474599
1.961961961961962	12.732214759222565	11.23696195529569	9.644212347240726
1.9639639639639639	12.761357039370287	11.261101202595645	9.664480589053788
1.9659659659659658	12.790532835603106	11.28526635608048	9.68477086018518
1.967967967967968	12.81974214792102	11.309457415750195	9.7050831606349
1.96996996996997	12.848984976324024	11.333674381604789	9.725417490402945
1.971971971971972	12.878261320812122	11.35791725364426	9.745773849489318
1.973973973973974	12.907571181385316	11.382186031868612	9.766152237894017
1.9759759759759759	12.936914558043604	11.406480716277839	9.78655265561704
1.977977977977978	12.966291450786988	11.43080130687195	9.806975102658399
1.97997997997998	12.995701859615462	11.455147803650938	9.827419579018079
1.981981981981982	13.02514578452903	11.479520206614806	9.847886084696086
1.983983983983984	13.054623225527694	11.503918515763552	9.868374619692421
1.985985985985986	13.084134182611455	11.528342731097176	9.888885184007083
1.987987987987988	13.113678655780307	11.552792852615681	9.909417777640073
1.98998998998999	13.143256645034253	11.577268880319064	9.929972400591389
1.991991991991992	13.17286815037329	11.601770814207324	9.950549052861032
1.993993993993994	13.202513171797424	11.626298654280466	9.971147734449001
1.995995995995996	13.232191709306655	11.65085240053849	9.9917684453553
1.997997997997998	13.261903762900978	11.675432052981387	10.012411185579925
2.0	13.291649332580391	11.700037611609165	10.033075955122877
