# Supplementary material for: CurveCurator: a recalibrated F-statistic to assess, classify, and explore significance of dose–response curves
Source: Nat Commun. 2023 Nov 30;14:7902. doi: 10.1038/s41467-023-43696-z (PMC10689459; doi:10.1038/s41467-023-43696-z)
Supplement: Supplementary file 6 — Source Data [file 41467_2023_43696_MOESM6_ESM.zip › SourceData/SuppFigure1a_3.tsv]

0.010000000000000002	0.010034615829299952	0.010069351484163713	0.010104207379377414	0.01013918393116299	0.010174281557183184	0.01020950067654649	0.010244841709812196	0.010280305078995381	0.010315891207571972	0.010351600520483789	0.010387433444143623	0.010423390406440323	0.010459471836743929	0.010495678165910766	0.010532009826288604	0.010568467251721822	0.010605050877556593	0.01064176114064607	0.010678598479355615	0.010715563333568016	0.010752656144688776	0.010789877355651336	0.010827227410922397	0.01086470675650722	0.010902315839954947	0.010940055110363948	0.010977925018387187	0.011015926016237595	0.01105405855769349	0.011092323098103967	0.011130720094394352	0.011169250005071659	0.01120791329023006	0.011246710411556384	0.011285641832335625	0.011324708017456468	0.011363909433416872	0.011403246548329598	0.011442719831927819	0.011482329755570736	0.011522076792249192	0.011561961416591332	0.011601984104868266	0.011642145334999743	0.0116824455865599	0.011722885340782929	0.011763465080568872	0.01180418529048936	0.011845046456793415
1.324517694746302	1.3242342130540596	1.3239498567525088	1.3236646235767335	1.3233785112594711	1.3230915175311422	1.322803640119884	1.3225148767515826	1.3222252251499065	1.3219346830363383	1.3216432481302092	1.3213509181487333	1.3210576908070413	1.3207635638182165	1.320468534893329	1.3201726017414728	1.319875762069799	1.3195780135835573	1.3192793539861287	1.3189797809790649	1.318679292262125	1.318377885533317	1.318075558488933	1.3177723088235895	1.3174681342302688	1.3171630324003571	1.3168570010236875	1.3165500377885777	1.3162421403818763	1.3159333064890002	1.3156235337939803	1.315312819979504	1.3150011627269582	1.3146885597164728	1.3143750086269679	1.3140605071361957	1.3137450529207881	1.3134286436563023	1.3131112770172673	1.3127929506772307	1.312473662308808	1.3121534095837282	1.3118321901728847	1.3115100017463837	1.3111868419735944	1.310862708523199	1.3105375990632433	1.3102115112611892	1.3098844427839664	1.3095563912980237
1.3245355982277067	1.3242521606174782	1.323967848423505	1.3236826593800526	1.323396591219029	1.3231096416700199	1.3228218084603143	1.322533089314943	1.3222434819567077	1.321952984106216	1.3216615934819134	1.3213693078001183	1.3210761247750569	1.3207820421188967	1.3204870575417822	1.3201911687518713	1.3198943734553703	1.3195966693565713	1.3192980541578887	1.3189985255598964	1.318698081261367	1.3183967189593069	1.3180944363490001	1.3177912311240425	1.3174871009763844	1.3171820435963688	1.316876056672776	1.3165691378928575	1.316261284942385	1.3159524955056874	1.3156427672656967	1.315332097903988	1.3150204851008254	1.314707926535204	1.3143944198848962	1.3140799628264965	1.313764553035464	1.3134481881861737	1.3131308659519578	1.3128125840051568	1.3124933400171641	1.3121731316584757	1.3118519565987397	1.3115298125068016	1.3112066970507597	1.3108826078980105	1.3105575427153018	1.3102314991687836	1.3099044749240598	1.309576467646242
1.3245535053009796	1.3242701117980014	1.323985843737019	1.3237006988514812	1.323414674872471	1.3231277695287353	1.32283998054672	1.3225513056505995	1.3222617425623122	1.3219712890015896	1.3216799426859946	1.3213877013309512	1.3210945626497814	1.3208005243537386	1.320505584152043	1.3202097397519192	1.3199129888586278	1.3196153291755055	1.319316758404002	1.3190172742437152	1.31871687439243	1.3184155565461568	1.3181133183991696	1.317810157644046	1.317506071971706	1.317201059071452	1.3168951166310094	1.3165882423365682	1.3162804338728245	1.3159716889230202	1.3156620051689885	1.3153513802911962	1.3150398119687843	1.3147272978796152	1.3144138357003157	1.314099423106322	1.313784057771925	1.313467737370317	1.3131504595736365	1.3128322220530166	1.312513022478632	1.3121928585197478	1.3118717278447647	1.3115496281212735	1.311226557016101	1.3109025121953597	1.3105774913245014	1.310251492068366	1.3099245120912344	1.3095965490568808
1.3245714159661164	1.3242880665956238	1.3240038426930465	1.323718741991017	1.3234327622197921	1.3231459011072846	1.3228581563790967	1.3225695257585484	1.3222800069667149	1.3219895977224556	1.3216982957424492	1.3214060987412277	1.321113004431211	1.3208190105227384	1.3205241147241087	1.3202283147416125	1.3199316082795673	1.319633993040357	1.3193354667244659	1.3190360270305177	1.3187356716553122	1.3184343982938633	1.3181322046394386	1.3178290883835977	1.3175250472162314	1.3172200788256025	1.316914180898386	1.316607351119709	1.3162995871731933	1.3159908867409964	1.3156812475038555	1.3153706671411272	1.3150591433308336	1.314746673749705	1.3144332560732246	1.3141188879756722	1.3138035671301713	1.3134872912087328	1.3131700578823033	1.312851864820811	1.3125327096932131	1.312212590167543	1.3118915039109604	1.3115694485898	1.3112464218696187	1.3109224214152477	1.3105974448908442	1.3102714899599393	1.3099445542854924	1.3096166355299428
1.3245893302231113	1.3243060250103411	1.3240218452915826	1.3237367887986535	1.3234508532609874	1.3231640364056632	1.3228763359574396	1.322587749638785	1.3222982751699126	1.3220079102688094	1.3217166526512734	1.3214245000309446	1.321131450119341	1.3208375006258928	1.3205426492579753	1.3202468937209475	1.3199502317181862	1.3196526609511219	1.3193541791192769	1.3190547839203008	1.31875447305001	1.3184532442024242	1.3181510950698043	1.3178480233426944	1.3175440267099578	1.3172391028588195	1.3169332494749033	1.3166264642422767	1.3163187448434894	1.316010088959615	1.3157004942702946	1.3153899584537794	1.315078479186972	1.3147660541454729	1.3144526810036221	1.3141383574345464	1.3138230811102014	1.3135068497014202	1.313189660877958	1.3128715123085395	1.312552401660906	1.3122323266018632	1.3119112847973284	1.3115892739123818	1.3112662916113136	1.310942335557676	1.3106174034143308	1.3102914928435043	1.3099646015068354	1.3096367270654294
1.32460724807196	1.3243239870421484	1.3240398515326226	1.3237548392743874	1.3234689479960529	1.323182175423866	1.322894519281744	1.3226059772913052	1.3223165471719	1.3220262266406464	1.3217350134124621	1.3214429052000969	1.3211498997141686	1.3208559946631973	1.3205611877536383	1.320265476689921	1.3199688591744805	1.319671332907797	1.3193728955884314	1.3190735449130613	1.3187732785765207	1.3184720942718355	1.318169989690264	1.3178669625213337	1.317563010452883	1.3172581311710991	1.316952322360559	1.3166455817042697	1.3163379068837109	1.3160292955788733	1.3157197454683047	1.3154092542291511	1.3150978195371983	1.3147854390669171	1.3144721104915078	1.3141578314829432	1.3138425997120147	1.3135264128483783	1.3132092685606	1.3128911645162022	1.3125720983817122	1.3122520678227079	1.3119310705038678	1.3116091040890192	1.3112861662411874	1.3109622546226452	1.3106373668949634	1.3103115007190627	1.3099846537552648	1.309656823663343
1.3246251695126574	1.3243419526910403	1.3240578614161613	1.323772893418213	1.323487046424983	1.3232003181618888	1.3229127063520063	1.322624208716104	1.3223348229726732	1.322044546837963	1.3217533780260116	1.3214613142486806	1.3211683532156893	1.3208744926346478	1.3205797302110944	1.3202840636485285	1.3199874906484461	1.3196900089103787	1.319391616131926	1.3190923100087961	1.318792088234841	1.3184909485020953	1.3181888885008142	1.3178859059195127	1.3175819984450041	1.3172771637624399	1.3169713995553507	1.3166647035056858	1.316357073293855	1.3160485065987695	1.3157390010978842	1.315428554467241	1.315117164381511	1.3148048285140364	1.3144915445368797	1.3141773101208618	1.3138621229356107	1.3135459806496075	1.3132288809302293	1.312910821443799	1.3125917998556307	1.3122718138300773	1.31195086103058	1.3116289391197136	1.3113060457592405	1.3109821786101568	1.3106573353327429	1.3103315135866171	1.310004711030783	1.309676925323686
1.3246430945451984	1.3243599219570124	1.3240758749421944	1.3237909512301256	1.3235051485477736	1.3232184646197265	1.3229308971682214	1.322642443913177	1.3223531025722282	1.322062870860755	1.3217717464919179	1.3214797271766916	1.3211868106238982	1.320892994540241	1.3205982766303401	1.3203026545967669	1.3200061261400802	1.3197086889588636	1.3194103407497577	1.3191110792075016	1.3188109020249674	1.3185098068931997	1.3182077915014525	1.3179048535372286	1.3176009906863178	1.3172962006328388	1.3169904810592763	1.3166838296465229	1.3163762440739206	1.3160677220193018	1.315758261159031	1.3154478591680474	1.3151365137199078	1.3148242224868298	1.3145109831397368	1.3141967933483012	1.313881650780989	1.3135655531051065	1.3132484979868448	1.3129304830913293	1.3126115060826622	1.3122915646239723	1.3119706563774642	1.3116487790044649	1.3113259301654732	1.311002107520211	1.3106773087276706	1.3103515314461678	1.3100247733333923	1.3096970320464598
1.3246610231695772	1.324377894840059	1.3240938921107164	1.3238090127101203	1.3235232543644204	1.323236614797375	1.3229490917303843	1.3226606828825203	1.32237138597056	1.322081198709017	1.3217901188101762	1.3214981439841262	1.3212052719387923	1.3209115003799727	1.3206168270113705	1.320321249534632	1.320024765649379	1.3197273730532477	1.3194290694419226	1.3191298525091741	1.318829719946897	1.3185286694451464	1.3182266986921758	1.3179238053744786	1.3176199871768226	1.3173152417822935	1.3170095668723327	1.3167029601267777	1.316395419223905	1.3160869418404681	1.3157775256517434	1.3154671683315682	1.3151558675523878	1.3148436209852958	1.3145304263000785	1.3142162811652605	1.3139011832481475	1.3135851302148742	1.313268119730447	1.3129501494587932	1.3126312170628056	1.3123113202043926	1.311990456544522	1.3116686237432742	1.3113458194598877	1.31102204135281	1.3106972870797478	1.3103715542977163	1.3100448406630933	1.3097171438316666
1.3246789553857898	1.3243958713401762	1.3241119129217227	1.3238270778581924	1.3235413638749174	1.323254768694829	1.322967290038491	1.3226789256241285	1.3223896731676636	1.322099530382745	1.3218084949807827	1.3215165646709797	1.3212237371603675	1.3209300101538384	1.3206353813541827	1.32033984846212	1.3200434091763384	1.3197460611935279	1.3194478022084173	1.3191486299138107	1.3188485420006266	1.318547536157931	1.3182456100729811	1.3179427614312595	1.3176389879165147	1.3173342872108011	1.3170286569945178	1.3167220949464489	1.3164145987438056	1.3161061660622664	1.3157967945760192	1.3154864819578023	1.3151752258789497	1.3148630240094328	1.3145498740179034	1.3142357735717385	1.3139207203370866	1.313604711978911	1.3132877461610348	1.31296982054619	1.312650932796062	1.3123310805713377	1.312010261531753	1.3116884733361418	1.3113657136424837	1.3110419801079543	1.3107172703889753	1.3103915821412648	1.310064913019888	1.3097372606793087
1.3246968911938313	1.324413851457358	1.3241299373752082	1.3238451466743373	1.3235594770792607	1.3232729263120842	1.3229854920925361	1.3226971721379974	1.3224079641635353	1.3221178658819353	1.3218268750037327	1.321534989237248	1.3212422062886189	1.3209485238618348	1.3206539396587718	1.3203584513792275	1.320062056720955	1.3197647533797003	1.3194665390492384	1.319167411421408	1.318867368186152	1.3185664070315513	1.3182645256438652	1.3179617217075685	1.3176579929053918	1.3173533369183592	1.3170477514258285	1.3167412341055336	1.316433782633621	1.316125394684695	1.3158160679318565	1.3155058000467474	1.3151945886995917	1.3148824315592393	1.3145693262932094	1.3142552705677344	1.3139402620478053	1.3136242983972153	1.3133073772786075	1.3129894963535196	1.3126706532824306	1.3123508457248088	1.3120300713391582	1.3117083277830681	1.311385612713262	1.3110619237856447	1.3107372586553552	1.3104116149768144	1.3100849904037783	1.3097573825893878
1.3247148305936958	1.3244318351916	1.324147965471168	1.32386321915855	1.3235775939774452	1.3232910876491357	1.3230036978925153	1.3227154224241224	1.3224262589581706	1.3221362052065826	1.321845258879022	1.3215534176829267	1.3212606793235429	1.3209670415039572	1.320672501925135	1.3203770582859502	1.3200807082832247	1.319783449611761	1.319485279964382	1.319186197031963	1.3188861985034712	1.318585282066004	1.3182834454048251	1.317980686203403	1.3176770021434507	1.3173723909049648	1.3170668501662637	1.3167603776040298	1.3164529708933488	1.316144627707751	1.315835345719254	1.3155251225984017	1.315213956014312	1.3149018436347144	1.314588783125996	1.3142747721532466	1.3139598083803017	1.3136438894697868	1.313327013083165	1.3130091768807817	1.3126903785219113	1.312370615664805	1.3120498859667369	1.311728187084054	1.3114055166722234	1.3110818723858821	1.3107572518788877	1.3104316528043665	1.3101050728147656	1.309777509561905
1.3247327735853784	1.3244498225428964	1.324165997209597	1.3238812953108248	1.3235957145694661	1.323309252705979	1.3230219074384242	1.3227336764824988	1.3224445575515649	1.322154548356683	1.321863646606646	1.3215718500080116	1.3212791562651347	1.320985563080202	1.320691068153267	1.3203956691822842	1.3200993638631435	1.3198021498897075	1.319504024953845	1.3192049867454712	1.3189050329525802	1.3186041612612858	1.318302369355858	1.31799965491876	1.3176960156306894	1.3173914491706153	1.3170859532158197	1.3167795254419348	1.3164721635229863	1.316163865131433	1.3158546279382084	1.315544449612764	1.315233327823109	1.3149212602358558	1.3146082445162617	1.3142942783282747	1.3139793593345757	1.3136634851966247	1.3133466535747065	1.3130288621279758	1.312710108514504	1.3123903903913265	1.3120697054144899	1.311748051239099	1.3114254255193687	1.311101825908668	1.3107772500595742	1.3104516956239218	1.3101251602528514	1.309797641596863
1.3247507201688744	1.3244678135112429	1.3241840325904901	1.3238993751311576	1.3236138388553185	1.3233274214826083	1.3230401207302582	1.3227519343131222	1.3224628599437127	1.3221728953322314	1.3218820381866008	1.3215902862124986	1.3212976371133904	1.321004088590565	1.320709638343165	1.3204142840682256	1.3201180234607082	1.3198208542135341	1.3195227740176234	1.3192237805619293	1.3189238715334755	1.3186230446173937	1.3183212974969598	1.3180186278536359	1.317715033367104	1.3174105117153083	1.317105060574494	1.3167986776192457	1.3164913605225312	1.3161831069557384	1.3158739145887193	1.3155637810898322	1.315252704125981	1.3149406813626625	1.3146277104640052	1.3143137890928167	1.3139989149106257	1.313683085577728	1.3133662987532313	1.3130485520951014	1.3127298432602088	1.3124101699043738	1.312089529682417	1.3117679202482044	1.3114453392546979	1.3111217843540022	1.3107972531974161	1.3104717434354822	1.3101452527180375	1.309817778694264
1.324768670344178	1.3244858080966342	1.324202071613843	1.3239174586195435	1.3236319668349972	1.32334559397902	1.3230583377680116	1.3227701959159874	1.3224811661346108	1.3221912461332241	1.3219004336188815	1.3216087262963832	1.321316121868306	1.3210226180350415	1.3207282124948239	1.3204329029437707	1.3201366870759146	1.3198395625832389	1.3195415271557143	1.3192425784813349	1.3189427142461538	1.3186419321343235	1.3183402298281286	1.318037605008028	1.3177340553526922	1.3174295785390409	1.3171241722422842	1.316817834135961	1.3165105618919815	1.3162023531806648	1.3158932056707837	1.3155831170296037	1.3152720849229265	1.3149601070151327	1.3146471809692253	1.314333304446872	1.3140184751084512	1.313702690613096	1.3133859486187387	1.313068246782158	1.312749582759024	1.312429954203946	1.3121093587705186	1.3117877941113703	1.311465257878212	1.3111417477218856	1.310817261292414	1.3104917962390488	1.3101653502103252	1.309837920854108
1.324786624111284	1.3245038062990648	1.3242201142796497	1.3239355457759767	1.323650098508498	1.3233637701952086	1.3230765585516804	1.3227884612910905	1.3224994761242537	1.3222096007596558	1.321918832903484	1.321627170259661	1.3213346105298778	1.3210411514136275	1.3207467906082404	1.3204515258089153	1.3201553547087588	1.319858274998817	1.319560284368113	1.3192613805036828	1.3189615610906118	1.3186608238120723	1.3183591663493603	1.3180565863819338	1.3177530815874507	1.3174486496418099	1.317143288219187	1.3168369949920773	1.3165297676313343	1.316221603806211	1.3159125011843995	1.3156024574320773	1.3152914702139433	1.3149795371932649	1.3146666560319198	1.3143528243904388	1.3140380399280507	1.3137223003027272	1.313405603171228	1.313087946189145	1.3127693270109508	1.3124497432900435	1.3121291926787946	1.3118076728285963	1.3114851813899118	1.31116171601232	1.3108372743445684	1.3105118540346228	1.3101854527297156	1.3098580680763978
1.3248045814701874	1.3245218081185302	1.3242381605879054	1.3239536366004532	1.3236682338758152	1.3233819501311694	1.3230947830812594	1.3228067304384257	1.3225177899126368	1.3222279592115225	1.3219372360404034	1.3216456181023273	1.3213531030980998	1.3210596887263193	1.3207653726834099	1.3204701526636555	1.320174026359237	1.319876991460265	1.3195790456548167	1.3192801866289705	1.318980412066846	1.318679719650637	1.318378107060652	1.3180755719753492	1.3177721120713768	1.3174677250236126	1.3171624085052007	1.3168561601875926	1.3165489777405879	1.316240858832373	1.315931801129565	1.3156218022972506	1.3153108599990297	1.3149989718970574	1.3146861356520878	1.314372348923516	1.3140576093694232	1.3137419146466216	1.3134252624106986	1.3131076503160624	1.3127890760159882	1.3124695371626658	1.312149031407245	1.3118275563998836	1.311505109789797	1.311181689225304	1.310857292353881	1.310531916822205	1.3102055602762102	1.309878220361135
1.3248225424208833	1.3245398135550246	1.3242562105386053	1.3239717310929668	1.323686372936944	1.323400133786897	1.323113011356744	1.3228250033579891	1.3225361074997561	1.322246321488819	1.3219556430296355	1.3216640698243782	1.3213715995729691	1.3210782299731125	1.320783958720328	1.3204887835079873	1.3201927020273454	1.319895711967579	1.3195978110158202	1.3192989968571942	1.3189992671748527	1.3186986196500146	1.3183970519620005	1.3180945617882713	1.3177911468044674	1.3174868046844463	1.3171815331003218	1.316875329722504	1.3165681922197392	1.3162601182591498	1.3159511055062776	1.3156411516251219	1.315330254278184	1.3150184111265086	1.3147056198297278	1.3143918780461024	1.3140771834325677	1.3137615336447777	1.3134449263371495	1.3131273591629085	1.3128088297741358	1.312489335821813	1.31216887495587	1.3118474448252317	1.3115250430778678	1.3112016673608404	1.3108773153203521	1.310551984601797	1.310225672849811	1.309898377708321
1.3248405069633662	1.3245578226085426	1.324274264131744	1.3239898292535135	1.3237045156918796	1.3234183211623871	1.3231312433781293	1.3228432800497758	1.3225544288856057	1.3222646875915414	1.3219740538711755	1.3216825254258089	1.3213900999544805	1.3210967751540021	1.3208025487189914	1.320507418341906	1.3202113817130796	1.3199144365207554	1.3196165804511215	1.31931781118835	1.3190181264146286	1.3187175238102011	1.3184160010534023	1.3181135558206973	1.3178101857867195	1.3175058886243078	1.3172006620045478	1.3168945035968087	1.3165874110687854	1.3162793820865386	1.315970414314535	1.315660505415689	1.3153496530514044	1.315037854881617	1.314725108564838	1.3144114117581962	1.3140967621174824	1.313781157297194	1.3134645949505797	1.3131470727296835	1.3128285882853934	1.3125091392674848	1.312188723324669	1.311867338104641	1.3115449812541258	1.3112216504189287	1.310897343243983	1.3105720573733997	1.3102457904505178	1.309918540117957
1.3248584750976304	1.3245758352790795	1.3242923213673166	1.3240079310820874	1.3237226621406166	1.3234365122576348	1.3231494791454101	1.3228615605137803	1.3225727540701824	1.3222830575196842	1.3219924685650193	1.321700984906615	1.3214086042426307	1.321115324268985	1.3208211426793952	1.3205260571654085	1.3202300654164358	1.3199331651197892	1.3196353539607162	1.3193366296224343	1.31903698978617	1.3187364321311927	1.318434954334854	1.3181325540726236	1.31782922901813	1.3175249768431945	1.3172197952178757	1.3169136818105043	1.316606634287725	1.3162986503145375	1.3159897275543357	1.3156798636689497	1.3153690563186884	1.31505730316238	1.3147446018574165	1.3144309500597962	1.3141163454241664	1.3138007856038705	1.3134842682509884	1.3131667910163867	1.31284835154976	1.3125289474996804	1.3122085765136424	1.3118872362381115	1.3115649243185707	1.3112416383995695	1.3109173761247734	1.3105921351370133	1.3102659130783334	1.309938707590045
1.3248764468236711	1.3245938515666302	1.3243103822453173	1.3240260365786838	1.3237408122831507	1.3234547070726348	1.3231677186585824	1.322879844749999	1.3225910830534802	1.3223014312732433	1.3220108871111615	1.3217194482667924	1.321427112437414	1.3211338773180559	1.3208397406015355	1.3205446999784896	1.3202487531374099	1.3199518977646778	1.3196541315446	1.319355452159444	1.319055857289473	1.3187553446129865	1.318453911806352	1.3181515565440476	1.3178482764986956	1.3175440693411034	1.317238932740303	1.3169328643635876	1.3166258618765547	1.3163179229431432	1.3160090452256767	1.3156992263849023	1.3153884640800346	1.3150767559687964	1.3147640997074626	1.314450492950901	1.314135933352619	1.313820418564805	1.3135039462383749	1.3131865140230168	1.3128681195672351	1.3125487605183999	1.31222843452279	1.3119071392256436	1.3115848722712025	1.3112616313027634	1.3109374139627257	1.3106122178926396	1.310286040733258	1.3099588801245852
1.324894422141483	1.324611871471189	1.324328446765741	1.3240441457432974	1.3237589661194757	1.3234729056073817	1.32318596191764	1.3228981327584257	1.3226094158354944	1.3223198088522143	1.3220293095095985	1.3217379155063358	1.3214456245388262	1.3211524343012104	1.3208583424854077	1.3205633467811455	1.320267444875998	1.3199706344554165	1.3196729132027694	1.3193742787993739	1.3190747289245348	1.318774261255579	1.318472873467894	1.3181705632349654	1.317867328228413	1.317563166118031	1.317258074571826	1.3169520512560569	1.3166450938352723	1.3163371999723543	1.3160283673285558	1.315718593563544	1.3154078763354407	1.3150962133008648	1.314783602114974	1.3144700404315093	1.314155525902838	1.313840056179997	1.3135236289127383	1.3132062417495731	1.3128878923378184	1.3125685783236425	1.3122482973521117	1.3119270470672362	1.3116048251120214	1.311281629128511	1.310957456757839	1.3106323056402793	1.3103061734152932	1.309979057721581
1.3249124010510598	1.3246298949927506	1.3243465149285831	1.3240622585759234	1.3237771236495877	1.323491107861871	1.3232042089225788	1.3229164245390563	1.3226277524162209	1.3223381902565918	1.3220477357603246	1.3217563866252413	1.3214641405468632	1.3211709952184452	1.3208769483310077	1.3205819975733728	1.320286140632196	1.3199893751920022	1.3196916989352205	1.3193931095422218	1.3190936046913508	1.318793182058966	1.3184918393194756	1.318189574145374	1.3178863842072794	1.3175822671739748	1.317277220712443	1.3169712424879083	1.3166643301638747	1.316356481402167	1.3160476938629708	1.315737965204873	1.3154272930849051	1.3151156751585824	1.314803109079949	1.3144895925016191	1.314175123074822	1.3138596984494453	1.313543316274077	1.313225974196055	1.3129076698615092	1.312588400915408	1.3122681650016066	1.311946959762891	1.3116247828410281	1.311301631876812	1.3109775045101146	1.3106523983799334	1.3103263111244396	1.3099992403810323
1.3249303835523973	1.3246479221313099	1.3243645867338376	1.324080375076556	1.3237952848734804	1.3235093138360976	1.3232224596733932	1.322934720091886	1.322646092795654	1.3223565754863715	1.3220661658633361	1.3217748616235037	1.3214826604615206	1.3211895600697545	1.3208955581383317	1.3206006523551665	1.3203048404059994	1.3200081199744296	1.3197104887419497	1.3194119443879826	1.3191124845899176	1.3188121070231447	1.3185108093610938	1.3182085892752697	1.3179054444352918	1.3176013725089315	1.3172963711621504	1.3169904380591395	1.3166835708623594	1.3163757672325802	1.3160670248289192	1.3157573413088874	1.3154467143284254	1.3151351415419474	1.3148226206023854	1.314509149161229	1.3141947248685704	1.3138793453731479	1.3135630083223908	1.3132457113624618	1.312927452138307	1.3126082282936964	1.312288037471275	1.3119668773126065	1.311644745458222	1.3113216395476675	1.3109975572195534	1.310672496111602	1.3103464538606988	1.31001942810294
1.32494836964549	1.3246659528868614	1.3243826621814998	1.3240984952451902	1.32381344979115	1.3235275235300563	1.323240714170079	1.322953019416909	1.3226644369737899	1.3223749645415481	1.3220845998186277	1.3217933405011193	1.3215011842827937	1.321208128855135	1.3209141719073743	1.3206193111265223	1.3203235441974046	1.3200268688026953	1.3197292826229523	1.3194307833366539	1.319131368620232	1.3188310361481117	1.3185297835927443	1.3182276086246494	1.3179245089124463	1.3176204821228976	1.3173155259209448	1.3170096379697476	1.3167028159307241	1.31639505746359	1.316086360226399	1.3157767218755843	1.315466140065999	1.3151546124509585	1.3148421366822824	1.3145287104103378	1.3142143312840813	1.3138989969511048	1.3135827050576778	1.3132654532487922	1.3129472391682104	1.3126280604585068	1.3123079147611167	1.3119867997163832	1.3116647129636039	1.311341652141078	1.3110176148861552	1.3106925988352867	1.3103666016240711	1.3100396208873069
1.3249663593303316	1.3246839872593998	1.324400741271564	1.3241166190818208	1.32383161840259	1.3235457369437422	1.3232589724126305	1.3229713225141213	1.3226827849506226	1.3223933574221172	1.3221030376261949	1.3218118232580822	1.3215197120106776	1.3212267015745818	1.3209327896381318	1.3206379738874365	1.320342252006407	1.3200456216767953	1.319748080578225	1.3194496263882305	1.3191502567822895	1.318849969433862	1.3185487620144247	1.3182466321935096	1.31794357763874	1.3176395960158707	1.317334684988824	1.3170288422197298	1.3167220653689657	1.3164143520951948	1.3161057000554073	1.315796106904962	1.3154855702976245	1.3151740878856133	1.3148616573196377	1.314548276248943	1.314233942321353	1.3139186531833138	1.3136024064799368	1.3132851998550457	1.3129670309512191	1.3126478974098383	1.3123277968711309	1.3120067269742215	1.3116846853571735	1.311361669657043	1.311037677509921	1.3107127065509878	1.310386754414558	1.3100598187341326
1.3249843526069172	1.3247020252489197	1.324418824004025	1.3241347465864426	1.3238497907077957	1.3235639540771493	1.3232772344010433	1.3229896293835175	1.3227011367261476	1.322411754128074	1.3221214792860327	1.321830309894389	1.3215382436451684	1.32124527822809	1.3209514113305998	1.3206566406379037	1.320360963833003	1.3200643785967254	1.319766882607764	1.319468473542709	1.319169149076087	1.3188689068803932	1.3185677446261308	1.318265659981847	1.3179626506141695	1.3176587141878469	1.317353848365784	1.317048050809083	1.3167413191770811	1.316433651127391	1.3161250443159416	1.3158154963970172	1.3155050050232995	1.3151935678459097	1.3148811825144495	1.3145678466770434	1.3142535579803842	1.3139383140697736	1.3136221125891676	1.3133049511812211	1.3129868274873329	1.3126677391476906	1.3123476838013177	1.3120266590861196	1.311704662638931	1.311381692095563	1.3110577450908514	1.3107328192587062	1.3104069122321607	1.3100800216434194
1.325002349475241	1.324720066855416	1.3244369103788776	1.3241528777590503	1.323867966706762	1.323582174930274	1.3232955001353113	1.3230079400250923	1.3227194923003607	1.3224301546594135	1.3221399247981367	1.321848800410034	1.3215567791862606	1.3212638588156558	1.3209700369847737	1.320675311377921	1.3203796796771874	1.320083139562481	1.3197856887115638	1.3194873248000853	1.31918804550162	1.3188878484877011	1.3185867314278592	1.318284691989658	1.3179817278387318	1.3176778366388238	1.3173730160518227	1.3170672637378043	1.316760577355068	1.316452954560177	1.3161443930079997	1.3158348903517483	1.3155244442430218	1.315213052331846	1.3149007122667153	1.3145874216946374	1.3142731782611734	1.313957979610483	1.3136418233853682	1.3133247072273173	1.31300662877655	1.3126875856720628	1.3123675755516764	1.3120465960520786	1.3117246448088764	1.311401719456638	1.311077817628946	1.310752936958442	1.310427075076879	1.3101002296151678
1.3250203499352977	1.3247381120788824	1.324455000396116	1.3241710125996384	1.3238861463994835	1.3236003995031096	1.32331376961543	1.3230262544388416	1.3227378516732555	1.3224485590161303	1.3221583741625014	1.321867294805013	1.3215753186339507	1.3212824433372738	1.320988666600649	1.3206939861074831	1.3203983995389565	1.320101904574059	1.3198044988896218	1.319506180160356	1.319206946058885	1.318906794255782	1.318605722419606	1.3183037282169392	1.3180008093124231	1.317696963368797	1.3173921880469361	1.3170864810058907	1.3167798399029234	1.3164722623935494	1.3161637461315787	1.3158542887691527	1.315543887956789	1.3152325413434196	1.314920246576434	1.3146070013017228	1.3142928031637189	1.3139776498054407	1.3136615388685375	1.3133444679933328	1.3130264348188696	1.3127074369829546	1.312387472122206	1.312066537872098	1.3117446318670087	1.3114217517402686	1.3110978951242056	1.3107730596501963	1.3104472429487144	1.3101204426493787
1.3250383539870823	1.3247561609193141	1.3244730940557352	1.3241891511082016	1.323904329785955	1.3236186277956519	1.3233320428413942	1.3230445726247588	1.3227562148448282	1.3224669671982205	1.3221768273791226	1.321885793079321	1.3215938619882333	1.3213010317929401	1.3210073001782212	1.3207126648265857	1.320417123418306	1.3201206736314541	1.3198233131419337	1.3195250396235165	1.319225850747878	1.3189257441846323	1.3186247176013681	1.318322768663687	1.3180198950352398	1.3177160943777642	1.317411364351122	1.3171057026133395	1.3167991068206442	1.3164915746275057	1.316183103686676	1.3158736916492282	1.3155633361645989	1.3152520348806285	1.3149397854436033	1.3146265854982981	1.3143124326880187	1.3139973246546448	1.3136812590386744	1.3133642334792675	1.3130462456142915	1.3127272930803653	1.312407373512907	1.3120864845461773	1.3117646238133296	1.3114417889464547	1.3111179775766306	1.31079318733397	1.3104674158476677	1.3101406607460535
1.3250563616305882	1.3247742133767055	1.3244911913577297	1.3242072932847349	1.3239225168661712	1.3236368598078951	1.3233503198131988	1.3230628945828402	1.322774581815073	1.3224853792056783	1.3221952844479956	1.3219042952329538	1.321612409249103	1.3213196241826501	1.321025937717486	1.3207313475352243	1.3204358513152317	1.3201394467346628	1.319842131468495	1.3195439031895633	1.3192447595685954	1.3189446982742477	1.318643716973141	1.3183418133298979	1.3180389850071792	1.3177352296657219	1.3174305449643768	1.317124928560147	1.3168183781082277	1.316510891262043	1.3162024656732894	1.315893098991972	1.315582788866449	1.3152715329434708	1.314959328868221	1.3146461742843614	1.3143320668340717	1.3140170041580943	1.3137009838957776	1.3133840036851196	1.3130660611628142	1.3127471539642939	1.3124272797237777	1.3121064360743158	1.3117846206478372	1.3114618310751964	1.3111380649862214	1.310813320009762	1.3104875937737392	1.310160883905193
1.3250743728658108	1.324792269451051	1.324509292302094	1.3242254391292319	1.3239407076401264	1.323655095539834	1.3233686005308385	1.32308122031308	1.3227929525839857	1.3225037950384995	1.322213745369115	1.3219228012659057	1.3216309604165568	1.3213382205063988	1.321044579218439	1.320750034233395	1.3204545832297288	1.3201582238836802	1.3198609538693016	1.3195627708584916	1.319263672521033	1.3189636565246248	1.3186627205349213	1.318360862215568	1.3180580792282368	1.3177543692326665	1.317449729886697	1.3171441588463109	1.3168376537656707	1.3165302122971587	1.3162218320914154	1.3159125107973817	1.3156022460623373	1.3152910355319438	1.3149788768502855	1.3146657676599107	1.3143517056018759	1.3140366883157875	1.313720713439845	1.313403778610888	1.313085881464437	1.3127670196347396	1.3124471907548183	1.3121263924565136	1.3118046223705322	1.3114818781264934	1.3111581573529778	1.3108334576775749	1.3105077767269302	1.3101811121267979
1.3250923876927438	1.3248103291423452	1.324527396888822	1.3242435886416886	1.323958902107816	1.3236733349914638	1.323386884994308	1.3230995498154734	1.3228113271515602	1.3225222146966782	1.3222322101424762	1.321941311178172	1.3216495154905887	1.3213568207641817	1.3210632246810747	1.3207687249210927	1.3204733191617932	1.3201770050785027	1.3198797803443492	1.3195816426302982	1.3192825896051867	1.3189826189357599	1.318681728286706	1.3183799153206943	1.3180771776984104	1.3177735130785944	1.3174689191180793	1.3171633934718274	1.3168569337929705	1.3165495377328496	1.3162412029410522	1.3159319270654544	1.315621707752261	1.3153105426460459	1.314998429389794	1.3146853656249442	1.3143713489914295	1.3140563771277225	1.3137404476708763	1.3134235582565714	1.313105706519158	1.312786890091702	1.312467106606028	1.3121463536927702	1.311824628981414	1.311501930100346	1.3111782546769004	1.3108536003374072	1.310527964707241	1.3102013454108699
1.3251104061113819	1.3248283924505817	1.3245455051179094	1.3242617418220983	1.3239771002692342	1.3236915781627783	1.3234051732036025	1.323117883090015	1.322829705517792	1.32254063818021	1.3222506787680735	1.3219598249697486	1.321668074471194	1.321375424955994	1.3210818741053894	1.3207874195983131	1.3204920591114204	1.3201957903191257	1.319898610893634	1.3196005185049782	1.319301510821053	1.3190015855076487	1.3187007402284905	1.3183989726452725	1.3180962804176954	1.317792661203503	1.3174881126585207	1.3171826324366933	1.3168762181901243	1.3165688675691132	1.3162605782221968	1.315951347796188	1.3156411739362177	1.3153300542857744	1.3150179864867453	1.3147049681794596	1.314390997002731	1.3140760705938979	1.3137601865888693	1.3134433426221688	1.3131255363269776	1.312806765335179	1.3124870272774058	1.3121663197830846	1.3118446404804824	1.3115219869967538	1.311198356957989	1.3108737479892603	1.3105481577146718	1.3102215837574085
1.3251284281217193	1.3248464593757565	1.3245636169893495	1.3242798986704567	1.3239953021243753	1.3237098250537729	1.3234234651587158	1.3231362201366992	1.3228480876826763	1.3225590654890897	1.3222691512459028	1.32197834264063	1.3216866373583684	1.3213940330818312	1.3211005274913783	1.3208061182650517	1.3205108030786061	1.3202145796055444	1.3199174455171516	1.319619398482528	1.3193204361686268	1.319020556240287	1.318719756360271	1.3184180341892993	1.3181153873860882	1.317811813607388	1.3175073105080175	1.317201875740906	1.3168955069571286	1.3165882018059463	1.3162799579348459	1.3159707729895795	1.315660644614205	1.3153495704511269	1.3150375481411367	1.3147245753234558	1.3144106496357781	1.3140957687143116	1.3137799301938229	1.3134631317076786	1.3131453708878933	1.3128266453651707	1.3125069527689512	1.3121862907274566	1.3118646568677372	1.3115420488157175	1.3112184641962439	1.3108939006331342	1.3105683557492238	1.3102418271664151
1.3251464537237507	1.3248645299178625	1.324581732503138	1.3242980591867572	1.324013507673234	1.323728075664442	1.3234417608596438	1.3231545609555213	1.3228664736462072	1.3225774966233124	1.322287627575959	1.321996864190811	1.3217052041521065	1.321412645141688	1.3211191848390367	1.3208248209213043	1.3205295510633457	1.3202333729377551	1.3199362842148972	1.3196382825629434	1.3193393656479053	1.3190395311336718	1.318738776682044	1.3184370999527708	1.318134498603586	1.3178309702902462	1.3175265126665674	1.3172211233844622	1.31691480009398	1.3166075404433462	1.316299342078997	1.3159902026456267	1.315680119786221	1.3153690911421012	1.3150571143529657	1.3147441870569294	1.3144303068905694	1.314115471488963	1.3137996784857349	1.3134829255130998	1.3131652102019047	1.3128465301816763	1.3125268830806631	1.3122062665258856	1.311884678143178	1.3115621155572357	1.3112385763916652	1.310914058269029	1.3105885588108968	1.3102620756378904
1.32516448291747	1.3248826040768953	1.324599851659268	1.3243162233709949	1.3240317169158056	1.32374632999478	1.32346006030638	1.323172905546476	1.3228848634083799	1.3225959315828724	1.3223061077582368	1.3220153896202875	1.3217237748524042	1.3214312611355605	1.3211378461483596	1.3208435275670651	1.3205483030656344	1.3202521703157533	1.3199551269868672	1.3196571707462197	1.319358299258884	1.3190585101877987	1.3187578011938055	1.3184561699356832	1.3181536140701846	1.3178501312520747	1.3175457191341657	1.317240375367358	1.3169340976006763	1.3166268834813093	1.3163187306546478	1.3160096367643266	1.315699599452262	1.3153886163586948	1.3150766851222304	1.3147638033798796	1.3144499687671023	1.314135178917849	1.3138194314646048	1.3135027240384303	1.3131850542690102	1.3128664197846935	1.3125468182125415	1.3122262471783714	1.311904704306804	1.3115821872213085	1.3112586935442523	1.3109342208969454	1.3106087668996915	1.3102823291718353
1.325182515702872	1.3249006818528484	1.3246179744577344	1.324334391223164	1.3240499298520834	1.323764588044782	1.32347836349892	1.3231912539095583	1.3229032569691894	1.3226143703677655	1.322324591792731	1.322033918929054	1.3217423494592555	1.321449881063443	1.3211565114193426	1.3208622382023307	1.3205670590854686	1.3202709717395342	1.3199739738330571	1.319676063032353	1.3193772370015577	1.3190774934026632	1.3187768298955513	1.3184752441380327	1.3181727337858806	1.3178692964928687	1.3175649299108096	1.3172596316895906	1.3169533994772142	1.3166462309198332	1.3163381236617946	1.3160290753456763	1.3157190836123258	1.3154081461009055	1.3150962604489285	1.3147834242923035	1.3144696352653755	1.3141548910009688	1.3138391891304297	1.3135225272836693	1.313204903089209	1.3128863141742226	1.3125667581645848	1.3122462326849127	1.3119247353586152	1.3116022638079363	1.3112788156540058	1.3109543885168835	1.310628980015609	1.3103025877682501
1.32520055207995	1.3249187632457158	1.3246361008985317	1.324352562743259	1.3240681464820627	1.323782849814442	1.323496670437258	1.3232096060447622	1.3229216543286297	1.3226328129779854	1.3223430796794369	1.3220524521171058	1.3217609279726565	1.3214685049253314	1.321175180651981	1.3208809528270962	1.3205858191228423	1.320289777209093	1.319992824753462	1.3196949594213392	1.319396178875924	1.3190964807782617	1.318795862787278	1.3184943225598156	1.3181918577506697	1.3178884660126253	1.3175841449964953	1.317278892351157	1.3169727057235892	1.3166655827589147	1.316357521100435	1.3160485183896729	1.3157385722664103	1.3154276803687304	1.3151158403330576	1.314803049794199	1.3144893063853869	1.3141746077383205	1.3138589514832093	1.3135423352488151	1.3132247566624993	1.3129062133502618	1.312586702936792	1.3122662230455093	1.311944771298611	1.3116223453171187	1.3112989427209256	1.310974561128843	1.3106491981586486	1.3103228514271352
1.3252185920486992	1.3249368482554928	1.3246542309816542	1.3243707379312744	1.324086366805738	1.3238011153037545	1.3235149811213882	1.3232279619520828	1.3229400554866964	1.3226512594135278	1.3223615714183494	1.322070989184437	1.3217795103926016	1.3214871327212205	1.3211938538462693	1.3208996714413563	1.3206045831777522	1.320308586724426	1.3200116797480783	1.3197138599131737	1.3194151248819774	1.3191154723145901	1.3188148998689813	1.318513405201028	1.3182109859645488	1.3179076398113412	1.31760336439122	1.3172981573520526	1.3169920163397995	1.3166849389985507	1.316376922970566	1.3160679658963141	1.3157580654145125	1.3154472191621676	1.3151354247746154	1.3148226798855642	1.3145089821271343	1.3141943291299016	1.3138787185229406	1.3135621479338666	1.31324461498888	1.3129261173128106	1.3126066525291626	1.3122862182601598	1.3119648121267902	1.3116424317488546	1.3113190747450112	1.3109947387328238	1.3106694213288108	1.3103431201484916
1.3252366356091132	1.3249549368821734	1.3246723647070966	1.3243889167872043	1.324104590823103	1.3238193845127149	1.323533295551306	1.323246321631515	1.3229584604433837	1.322669709674387	1.322380067009463	1.3220895301310434	1.321798096719086	1.3215057644511055	1.321212531002204	1.320918394045107	1.3206233512501933	1.3203274002855288	1.320030538816901	1.319732764507852	1.3194340750197147	1.3191344680116441	1.318833941140657	1.318532492061666	1.3182301184275136	1.3179268178890124	1.3176225880949795	1.3173174266922754	1.3170113313258414	1.3167042996387381	1.3163963292721843	1.3160874178655968	1.3157775630566293	1.315466762481214	1.3151550137736	1.314842314566397	1.3145286624906156	1.3142140551757109	1.3138984902496227	1.3135819653388217	1.3132644780683493	1.3129460260618668	1.3126266069416954	1.3123062183288634	1.3119848578431532	1.3116625231031442	1.3113392117262626	1.3110149213288267	1.3106896495260967	1.3103633939323198
1.3252546827611864	1.3249730291257513	1.3246905020748532	1.3244070993110433	1.3241228185341531	1.3238376574413169	1.3235516137270054	1.3232646850830525	1.3229768691986865	1.3226881637605583	1.3223985664527727	1.3221080749569198	1.321816686952105	1.321524400114981	1.3212312121197791	1.3209371206383433	1.3206421233401604	1.3203462178923961	1.3200494019599256	1.3197516732053702	1.3194530292891304	1.3191534678694194	1.3188529866023018	1.3185515831417256	1.318249255139561	1.3179460002456354	1.3176418161077705	1.3173367003718213	1.317030650681711	1.3167236646794733	1.3164157400052872	1.3161068742975186	1.315797065192759	1.3154863103258672	1.315174607330008	1.3148619538366944	1.314548347475829	1.314233785875746	1.313918266663254	1.313601787463679	1.3132843459009071	1.3129659395974298	1.3126465661743894	1.3123262232516206	1.3120049084476988	1.3116826193799869	1.3113593536646795	1.3110351089168515	1.3107098827505055	1.3103836727786198
1.3252727335049133	1.324991124986221	1.324708643084917	1.324425285502786	1.3241410499388824	1.323855934089555	1.3235699356484811	1.3232830523066907	1.3229952817525992	1.3227066216720356	1.3224170697482733	1.322126623662061	1.321835281091653	1.3215430397128427	1.32124989719899	1.32095585122106	1.3206608994476494	1.3203650395450235	1.3200682691771484	1.319770586005724	1.319471987690221	1.3191724718879125	1.318872036253911	1.3185706784412032	1.3182683961006867	1.3179651868812061	1.3176610484295894	1.3173559783906867	1.3170499744074062	1.3167430341207538	1.3164351551698714	1.3161263351920753	1.3158165718228978	1.3155058626961242	1.3151942054438377	1.3148815976964547	1.314568037082772	1.3142535212300053	1.313938047763832	1.3136216143084365	1.3133042184865502	1.3129858579194986	1.3126665302272431	1.3123462330284286	1.3120249639404264	1.311702720579382	1.3113795005602618	1.3110553014968978	1.310730121002038	1.3104039566873922
1.3252907878402875	1.3250092244635772	1.3247267877372835	1.3244434753624266	1.3241592850372843	1.3238742144574238	1.323588261315728	1.3233014233024243	1.323013698105117	1.3227250834088142	1.3224355768959601	1.322145176246462	1.321853879137726	1.3215616832446853	1.3212685862398326	1.320974585793253	1.3206796795726554	1.3203838652434068	1.3200871404685637	1.3197895029089086	1.3194909502229821	1.3191914800671185	1.3188910900954802	1.318589777960094	1.3182875413108865	1.317984377795721	1.3176802850604326	1.3173752607488685	1.3170693025029228	1.316762407962576	1.3164545747659337	1.3161458005492652	1.315836082947043	1.3155254195919834	1.315213808115086	1.3149012461456755	1.3145877313114427	1.3142732612384862	1.3139578335513553	1.3136414458730932	1.3133240958252788	1.3130057810280713	1.3126864991002563	1.3123662476592877	1.312045024321335	1.3117228267013297	1.311399652413009	1.3110754990689655	1.3107503642806937	1.310424245658638
1.325308845767303	1.325027327557813	1.3247449360319463	1.3244616688899586	1.3241775238293547	1.3238924985449174	1.323606590728739	1.3233197980702467	1.323032118256234	1.3227435489708892	1.322454087895827	1.3221637327101172	1.3218724810903177	1.3215803307105036	1.321287279242301	1.3209933243549172	1.3206984637151737	1.3204026949875405	1.3201060158341675	1.3198084239149197	1.3195099168874092	1.3192104924070334	1.318910148127006	1.318608881698395	1.3183066907701573	1.318003572989176	1.3176995260002964	1.3173945474463629	1.3170886349682571	1.3167817862049367	1.3164739987934713	1.3161652703690847	1.3158555985651925	1.3155449810134412	1.315233415343751	1.314920899184354	1.3146074301618382	1.3142930059011873	1.3139776240258223	1.3136612821576472	1.31334397791709	1.313025708923147	1.312706472793427	1.3123862671441966	1.3120650895904244	1.3117429377458287	1.311419809222921	1.3110957016330544	1.310770612586473	1.3104445396923559
1.3253269072859548	1.3250454342689233	1.3247630879689005	1.3244798660853772	1.3241957663150865	1.323910786352031	1.3236249238875104	1.3233381766101537	1.3230505422059449	1.3227620183582545	1.3224726027478688	1.3221822930530216	1.3218910869494236	1.3215989821102931	1.3213059762063908	1.3210120669060474	1.3207172518751995	1.3204215287774208	1.3201248952739557	1.3198273490237524	1.3195288876834987	1.3192295089076531	1.3189292103484838	1.3186279896561013	1.3183258444784944	1.3180227724615678	1.3177187712491771	1.3174138384831662	1.3171079718034064	1.316801168847832	1.3164934272524809	1.3161847446515311	1.3158751186773423	1.3155645469604949	1.315253027129829	1.3149405568124883	1.3146271336339572	1.3143127552181058	1.3139974191872301	1.3136811231620966	1.3133638647619827	1.3130456416047238	1.3127264513067542	1.3124062914831545	1.3120851597476937	1.3117630537128786	1.3114399709899967	1.311115909189165	1.3107908659193763	1.3104648387885474
1.325344972396236	1.3250635445969023	1.3247812435481394	1.3244980669486763	1.3242140124944752	1.3239290778787576	1.323643260792036	1.323356558922139	1.3230689699542442	1.3227804915709047	1.322491121452081	1.32220085727517	1.321909696715038	1.3216176374440487	1.3213246771320966	1.321030813446639	1.3207360440527283	1.3204403666130429	1.320143778787923	1.3198462782354028	1.319547862611245	1.319248529568973	1.3189482767599099	1.318647101833209	1.3183450024358945	1.3180419762128923	1.3177380208070708	1.3174331338592753	1.3171273130083667	1.3168205558912598	1.3165128601429594	1.3162042233966011	1.3158946432834904	1.3155841174331417	1.315272643473319	1.3149602190300758	1.314646841727797	1.31433250918924	1.3140172190355772	1.3137009688864392	1.3133837563599555	1.3130655790728005	1.312746434640237	1.3124263206761597	1.3121052347931421	1.3117831746024788	1.3114601377142365	1.3111361217372963	1.3108111242794034	1.3104851429472124
1.3253630410981414	1.3250816585417435	1.3247994027696572	1.32451627147985	1.3242322623675145	1.323947373125093	1.32366160144231	1.3233749450061976	1.3230874015011267	1.3227989686088348	1.3225096440084576	1.3222194253765576	1.3219283103871566	1.321636296711765	1.3213433820194138	1.3210495639766875	1.3207548402477545	1.3204592084944013	1.320162666376065	1.3198652115498664	1.319566841670644	1.3192675543909889	1.318967347361279	1.3186662182297149	1.3183641646423532	1.3180611842431458	1.3177572746739736	1.3174524335746862	1.3171466585831348	1.3168399473352157	1.3165322974649032	1.3162237066042914	1.3159141723836336	1.3156036924313794	1.315292264374217	1.3149798858371136	1.314666554443355	1.3143522678145876	1.314037023570862	1.313720819330674	1.3134036527110067	1.313085521327376	1.312766422793874	1.3124463547232121	1.3121253147267675	1.3118033004146288	1.3114803093956395	1.3111563392774483	1.3108313876665538	1.3105054521683512
1.3253811133916646	1.3250997761034418	1.3248175656334484	1.324534479678893	1.3242505159341982	1.3239656720910307	1.3236799458383266	1.3233933348623235	1.3231058368465864	1.322817449472039	1.322528170416993	1.3222379973571783	1.3219469279657736	1.3216549599134364	1.321362090868337	1.321068318496187	1.320773640460274	1.3204780544214922	1.3201815580383773	1.319884148967138	1.3195858248616912	1.3192865833736966	1.318986422152588	1.3186853388456135	1.3183833310978668	1.318080396552324	1.3177765328498827	1.317471737629395	1.3171660085277073	1.3168593431796964	1.316551739218309	1.3162431942745996	1.3159337059777685	1.3156232719552043	1.3153118898325213	1.3149995572335997	1.314686271780629	1.3143720310941467	1.3140568327930822	1.3137406744947981	1.313423553815134	1.3131054683684484	1.3127864157676636	1.3124663936243097	1.3121453995485703	1.311823431149327	1.3115004860342054	1.3111765618096207	1.3108516560808274	1.3105257664519638
1.3253991892767998	1.3251178972819906	1.324835732139507	1.3245526915457986	1.3242687731945213	1.323983974776565	1.323698293980081	1.3234117284905111	1.3231242759906183	1.3228359341605123	1.322546700677683	1.3222565732170273	1.3219655494508837	1.321673627049059	1.3213808036788615	1.3210870770051333	1.3207924446902815	1.3204969043943104	1.3202004537748546	1.319903090487213	1.319604812184383	1.319305616517091	1.3190055011338322	1.3187044636809013	1.3184025018024301	1.3180996131404232	1.3177957953347932	1.3174910460233986	1.31718536284208	1.316878743424699	1.316571185403174	1.3162626864075213	1.3159532440658928	1.3156428560046145	1.3153315198482283	1.3150192332195312	1.3147059937396162	1.3143917990279146	1.3140766467022353	1.3137605343788108	1.3134434596723366	1.313125420196016	1.3128064135616042	1.3124864373794518	1.3121654892585495	1.3118435668065735	1.3115206676299334	1.311196789333813	1.3108719295222246	1.31054608579805
1.3254172687535402	1.325136022077384	1.3248539022878267	1.3245709070805614	1.3242870341484774	1.32400228118169	1.3237166458675664	1.3234301258907553	1.3231427189332163	1.322854422674249	1.3225652347905208	1.3222751529560992	1.321984174842482	1.321692298118626	1.3213995204509819	1.3211058395035211	1.320811252937772	1.3205157584128506	1.3202193535854923	1.3199220361100878	1.319623803638714	1.319324653821169	1.3190245843050068	1.3187235927355738	1.3184216767560402	1.3181188340074395	1.3178150621287015	1.3175103587566925	1.31720472152625	1.3168981480702195	1.316590636019495	1.3162821830030549	1.3159727866480027	1.3156624445796063	1.3153511544213354	1.3150389137949055	1.314725720320315	1.3144115716158888	1.3140964652983198	1.3137803989827093	1.3134633702826122	1.3131453768100778	1.312826416175695	1.3125064859886368	1.3121855838567031	1.3118637073863675	1.3115408541828224	1.311217021850025	1.3108922079907446	1.3105664102066101
1.325435351821881	1.3251541504896165	1.3248720760784023	1.3245891262831755	1.3243052987960615	1.3240205913064005	1.3237350015007778	1.3234485270630498	1.3231611656743758	1.3228729150132437	1.3225837727555017	1.3222937365743888	1.3220028041405631	1.3217109731221341	1.3214182411846929	1.3211246059913453	1.3208300652027412	1.3205346164771086	1.3202382574702864	1.3199409858357567	1.3196427992246793	1.3193436952859245	1.3190436716661087	1.3187427260096274	1.318440855958693	1.3181380591533682	1.317834333231604	1.3175296758292738	1.317224084580213	1.3169175571162546	1.3166100910672676	1.3163016840611956	1.3159923337240955	1.3156820376801768	1.3153707935518406	1.31505859895972	1.3147454515227224	1.314431348858068	1.314116288581333	1.3138002683064913	1.3134832856459584	1.3131653382106312	1.3128464236099344	1.312526539451864	1.312205683343031	1.3118838528887076	1.3115610456928724	1.311237259358256	1.310912491486388	1.3105867396776443
1.325453438481815	1.3251722825186811	1.3248902535112272	1.3246073491536352	1.3243235671372666	1.3240389051506902	1.3237533608797094	1.3234669320073897	1.32317961621409	1.32289141117749	1.3226023145726205	1.3223123240718901	1.3220214373451213	1.3217296520595767	1.32143696587999	1.321143376468601	1.3208488814851833	1.3205534785870794	1.3202571654292312	1.3199599396642154	1.3196617989422752	1.3193627409113542	1.3190627632171317	1.3187618635030571	1.3184600394103838	1.3181572885782065	1.3178536086434964	1.317548997241138	1.3172434520039655	1.3169369705628007	1.3166295505464891	1.3163211895819409	1.316011885294168	1.3157016353063233	1.3153904372397396	1.3150782887139723	1.3147651873468358	1.3144511307544486	1.3141361165512728	1.313820142350156	1.3135032057623743	1.3131853043976751	1.3128664358643205	1.312546597769131	1.3122257877175312	1.3119040033135934	1.311581242160083	1.3112575018585058	1.3109327800091535	1.3106070742111517
1.3254715287333376	1.3251904181645728	1.3249084345862954	1.324625575691934	1.324341839172088	1.324057222714554	1.3237717240043547	1.3234853407237683	1.323198070552354	1.3229099111669842	1.3226208602418708	1.3223309154485983	1.3220400744561522	1.321748334930949	1.3214556945368678	1.321162150935283	1.3208677017850936	1.3205723447427575	1.3202760774623223	1.3199788975954592	1.3196808027914966	1.3193817906974532	1.3190818589580728	1.3187810052158586	1.318479227111108	1.318176522281949	1.3178728883643749	1.3175683229922814	1.3172628237975041	1.3169563884098539	1.3166490144571559	1.3163406995652875	1.316031441358217	1.3157212374580425	1.315410085485031	1.3150979830576588	1.3147849277926522	1.314470917305029	1.3141559492081374	1.3138400211137005	1.3135231306318578	1.3132052753712078	1.3128864529388518	1.3125666609404376	1.3122458969802033	1.311924158661023	1.3116014435844523	1.311277749350773	1.3109530735590416	1.310627413807133
1.3254896225764408	1.3252085574272852	1.3249266193036018	1.3246438058980665	1.3243601149005189	1.324075543997985	1.323790090874709	1.3235037532121807	1.323216528689162	1.322928414981719	1.3226394097632477	1.322349510704508	1.3220587154736494	1.3217670217362452	1.321474427155321	1.3211809293913859	1.3208865261024674	1.320591214944139	1.3202949935695545	1.319997859629483	1.319699810772339	1.319400844644217	1.3191009588889269	1.318800151148028	1.3184984190608624	1.3181957602645924	1.3178921723942352	1.3175876530827006	1.317282199960825	1.3169758106574112	1.3166684827992645	1.316360214011232	1.3160510019162395	1.3157408441353315	1.3154297382877111	1.3151176819907777	1.3148046728601703	1.3144907085098063	1.314175786551924	1.3138599045971224	1.3135430602544065	1.3132252511312277	1.3129064748335273	1.312586728965782	1.3122660111310458	1.3119443189309963	1.3116216499659803	1.3112980018350584	1.310973372136051	1.3106477584655876
1.3255077200111194	1.3252267003068117	1.3249448076631394	1.3246620397720268	1.3243783943225533	1.3240938690009778	1.323808461490766	1.3235221694726205	1.3232349906245084	1.3229469226216892	1.3226579631367457	1.3223681098396127	1.3220773603976081	1.3217857124754606	1.3214931637353438	1.3211997118369054	1.3209053544372995	1.320610089191218	1.3203139137509234	1.3200168257662823	1.3197188228847974	1.319419902751641	1.31912006300969	1.3188193012995608	1.318517615259642	1.318215002526132	1.3179114607330742	1.317606987512391	1.3173015804939239	1.3169952373054683	1.3166879555728115	1.3163797329197708	1.3160705669682315	1.315760455338187	1.3154493956477766	1.3151373855133257	1.3148244225493864	1.3145105043687788	1.3141956285826304	1.3138797928004204	1.313562994630019	1.3132452316777325	1.3129265015483447	1.3126068018451624	1.312286130170057	1.311964484123512	1.311641861304666	1.3113182593113601	1.3109936757401826	1.3106681081865155
1.3255258210373675	1.3252448468031472	1.3249629996649022	1.3246802773138082	1.3243966774381861	1.3241121977235264	1.3238268358525198	1.3235405895050827	1.323253456358387	1.32296543408689	1.3226765203623592	1.3223867128539086	1.3220960092280225	1.3218044071485897	1.3215119042769319	1.3212184982718354	1.3209241867895842	1.3206289674839897	1.3203328380064239	1.3200357960058522	1.3197378391288672	1.31943896501972	1.319139171320357	1.3188384556704522	1.3185368157074429	1.3182342490665642	1.3179307533808866	1.3176263262813488	1.3173209653967974	1.3170146683540218	1.316707432777793	1.3163992562909006	1.3160901365141906	1.315780071066606	1.3154690575652253	1.3151570936252996	1.3148441768602979	1.3145303048819428	1.3142154753002544	1.3138996857235914	1.3135829337586928	1.3132652170107204	1.3129465330833028	1.3126268795785776	1.3123062540972366	1.3119846542385691	1.3116620776005088	1.3113385217796785	1.3110139843714341	1.3106884629699163
1.3255439256551786	1.3252629969162846	1.324981195308884	1.324698518523405	1.3244149642474106	1.3241305301656257	1.3238452139599648	1.323559013309561	1.323271925890793	1.3229839493773141	1.3226950814400824	1.3224053197473888	1.3221146619648878	1.3218231057556273	1.3215306487800795	1.3212372886961712	1.3209430231593173	1.3206478498224494	1.3203517663360507	1.3200547703481882	1.3197568595045435	1.31945803144845	1.3191582838209237	1.3188576142606983	1.3185560204042606	1.318253499885885	1.317950050337669	1.3176456693895706	1.3173403546694418	1.3170341038030684	1.3167269144142058	1.316418784124618	1.316109710554113	1.3157996913205858	1.3154887240400535	1.3151768063266975	1.3148639357929022	1.3145501100492962	1.3142353267047933	1.3139195833666337	1.313602877640426	1.3132852071301901	1.3129665694383998	1.3126469621660262	1.3123263829125822	1.3120048292761664	1.3116822988535075	1.3113587892400111	1.3110342980298069	1.3107088228157897
1.3255620338645466	1.3252811506462179	1.3249993945950793	1.3247167634008115	1.3244332547502211	1.3241488663272687	1.3238635958130949	1.3235774408860497	1.3232903992217195	1.323002468492957	1.3227136463699098	1.3224239305200483	1.322133318608198	1.3218418082965675	1.321549397244781	1.3212560831099076	1.320961863546493	1.3206667362065916	1.3203706987397994	1.3200737487932845	1.3197758840118223	1.3194771020378266	1.3191774005113857	1.3188767770702943	1.3185752293500905	1.318272754984089	1.3179693516034172	1.3176650168370514	1.3173597483118527	1.3170535436526036	1.3167464004820462	1.316438316420919	1.3161292890879956	1.3158193161001224	1.3155083950722586	1.3151965236175158	1.3148836993471966	1.3145699198708365	1.3142551827962448	1.3139394857295446	1.3136228262752165	1.3133052020361389	1.3129866106136339	1.3126670496075068	1.3123465166160933	1.3120250092363022	1.3117025250636607	1.3113790616923593	1.3110546167152988	1.3107291877241356
1.3255801456654652	1.3252993079929414	1.3250175975234817	1.324735011946021	1.3244515489466113	1.3241672062084495	1.3238819814119038	1.3235958722345424	1.3233088763511613	1.3230209914338131	1.3227322151518355	1.3224425451718813	1.3221519791579475	1.321860514771405	1.3215681496710319	1.3212748815130388	1.3209807079511062	1.3206856266364115	1.3203896352176645	1.3200927313411372	1.319794912650698	1.3194961767878444	1.3191965213917378	1.3188959440992358	1.3185944425449287	1.3182920143611727	1.317988657178127	1.317684368623788	1.3173791463240263	1.3170729879026237	1.3167658909813102	1.316457853179801	1.3161488721158345	1.3158389454052124	1.3155280706618373	1.3152162454977514	1.3149034675231779	1.3145897343465613	1.3142750435746064	1.3139593928123225	1.3136427796630619	1.3133252017285655	1.313006656609003	1.312687141903017	1.312366655207768	1.312045194118976	1.3117227562309677	1.3113993391367211	1.31107494042791	1.3107495576949533
1.3255982610579278	1.325317468956448	1.3250358040940846	1.3247532641590278	1.3244698468365756	1.3241855498091633	1.3239003707563866	1.3236143073550342	1.323327357279113	1.3230395181998762	1.3227507877858542	1.322461163702882	1.322170643614131	1.3218792251801352	1.3215869060588257	1.32129368390556	1.3209995563731516	1.3207045211119044	1.3204085757696413	1.320111717991741	1.3198139454211661	1.319515255698499	1.3192156464619758	1.3189151153475183	1.3186136599887703	1.318311278017132	1.3180079670617943	1.317703724749776	1.317398548705959	1.3170924365531254	1.3167853859119942	1.3164773944012595	1.316168459637627	1.3158585792358535	1.3155477508087865	1.315235971967402	1.3149232403208442	1.3146095534764675	1.3142949090398757	1.3139793046149644	1.3136627378039605	1.3133452062074673	1.3130267074245057	1.3127072390525563	1.3123867986876048	1.312065383924186	1.3117429923554274	1.3114196215730953	1.3110952691676403	1.3107699327282423
1.3256163800419283	1.3253356335367328	1.3250540143068827	1.3247715200398256	1.3244881484201079	1.3242038971294023	1.3239187638465362	1.3236327462475188	1.323345842005568	1.3230580487911405	1.32276936427196	1.3224797861130457	1.3221893119767427	1.3218979395227513	1.321605666408158	1.3213124902874656	1.3210184088126244	1.3207234196330637	1.3204275203957248	1.3201307087450906	1.319832982323221	1.3195343387697855	1.3192347757220946	1.318934290815137	1.318632881681611	1.3183305459519616	1.3180272812544145	1.317723085215011	1.3174179554576464	1.3171118896041045	1.3168048852740948	1.3164969400852915	1.3161880516533688	1.3158782175920416	1.315567435513103	1.3152557030264638	1.3149430177401913	1.3146293772605524	1.31431477919205	1.3139992211374678	1.3136827006979097	1.3133652154728428	1.31304676306014	1.3127273410561218	1.3124069470556023	1.3120855786519314	1.311763233437039	1.3114399090014817	1.3111156029344877	1.3107903128240024
1.3256345026174607	1.3253538017337883	1.3250722281618692	1.3247897795884085	1.324506453697201	1.3242222481691615	1.3239371606823473	1.3236511889119902	1.323364330530521	1.3230765832076008	1.3227879446101474	1.322498412402366	1.3222079842457772	1.3219166577992487	1.3216244307190228	1.3213313006587504	1.3210372652695188	1.320742322199886	1.3204464690959097	1.3201497036011813	1.3198520233568591	1.319553426001699	1.3192539091720903	1.3189534705020876	1.3186521076234468	1.3183498181656583	1.3180465997559834	1.3177424500194894	1.3174373665790846	1.317131347055557	1.316824389067608	1.3165164902318929	1.3162076481630571	1.3158978604737737	1.3155871247747832	1.3152754386749341	1.3149627997812174	1.3146492056988133	1.3143346540311267	1.3140191423798304	1.3137026683449071	1.3133852295246893	1.3130668235159033	1.3127474479137122	1.3124271003117591	1.3121057783022103	1.3117834794758005	1.311460201421879	1.3111359417284525	1.3108106979822327
1.3256526287845185	1.3253719735476088	1.325090445659038	1.3248080428047697	1.3245247626678502	1.3242406029284344	1.3239555612638136	1.3236696353484418	1.3233828228539655	1.3230951214492501	1.3228065288004103	1.3225170425708372	1.3222266604212292	1.3219353800096216	1.3216431989914148	1.321350115019409	1.3210561257438298	1.3207612288123645	1.3204654218701903	1.320168702560008	1.3198710685220743	1.319572517394235	1.3192730468119571	1.318972654408365	1.318671337814272	1.3183690946582165	1.318065922566497	1.3177618191632066	1.3174567820702703	1.3171508089074786	1.3168438972925296	1.3165360448410603	1.3162272491666878	1.315917507881046	1.315606818593825	1.3152951789128093	1.3149825864439189	1.3146690387912472	1.3143545335571032	1.3140390683420506	1.3137226407449507	1.313405248363005	1.3130868887917946	1.3127675596253259	1.3124472584560734	1.3121259828750216	1.311803730471712	1.3114804988342865	1.3111562855495333	1.310831088202933
1.3256707585430954	1.325390148978188	1.3251086667983827	1.3248263096889037	1.324543075332049	1.324258961407216	1.3239739655909295	1.323688085556869	1.323401318975896	1.3231136635160834	1.3228251168427427	1.3225356766184535	1.3222453405030927	1.3219541061538638	1.3216619712253286	1.3213689333694358	1.3210749902355523	1.3207801394704952	1.3204843787185623	1.3201877056215656	1.3198901178188622	1.319591612947388	1.3192921886416913	1.3189918425339653	1.3186905722540831	1.318388375429633	1.318085249685951	1.3177811926461585	1.3174762019311976	1.3171702751598664	1.3168634099488565	1.3165556039127904	1.3162468546642576	1.315937159813855	1.3156265169702237	1.3153149237400867	1.3150023777282929	1.3146888765378517	1.3143744177699763	1.3140589990241243	1.3137426178980385	1.313425271987788	1.3131069588878117	1.3127876761909614	1.3124674214885435	1.3121461923703637	1.3118239864247712	1.3115008012387028	1.3111766343977298	1.3108514834861023
1.325688891893185	1.3254083280255193	1.3251268915798968	1.324844580240804	1.3245613916897905	1.324277323605499	1.3239923736636885	1.3237065395372647	1.3234198188963069	1.323132209408095	1.3228437087371392	1.3225543145452097	1.3222640244913617	1.3219728362319707	1.3216807474207586	1.3213877557088256	1.3210938587446805	1.3207990541742722	1.3205033396410204	1.3202067127858492	1.3199091712472177	1.319610712661154	1.319311334661287	1.3190110348788828	1.3187098109428752	1.3184076604799022	1.3181045811143404	1.3178005704683406	1.317495626161864	1.3171897458127155	1.3168829270365845	1.3165751674470785	1.3162664646557631	1.315956816272198	1.3156462199039765	1.3153346731567634	1.3150221736343366	1.3147087189386237	1.3143943066697443	1.31407893442605	1.3137625998041669	1.313445300399035	1.3131270338039522	1.312807797610616	1.3124875894091679	1.3121664067882353	1.3118442473349767	1.311521108635127	1.3111969882730405	1.3108718838317401
1.3257070288347808	1.3254265106895966	1.3251451200035749	1.3248628544604644	1.3245797117410694	1.3242956895232771	1.324010785482084	1.323724997289623	1.3234383226151913	1.3231507591252782	1.3228623044835943	1.3225729563510993	1.3222827123860308	1.3219915702439362	1.321699527577699	1.3214065820375729	1.3211127312712092	1.3208179729236902	1.3205223046375592	1.3202257240528534	1.3199282288071355	1.319629816535527	1.3193304848707403	1.3190302314431137	1.3187290538806433	1.31842694980902	1.3181239168516614	1.3178199526297494	1.3175150547622647	1.3172092208660222	1.3169024485557093	1.3165947354439216	1.3162860791412003	1.3159764772560703	1.31566592739508	1.315354427162836	1.315041974162047	1.3147285659935601	1.3144142002564037	1.3140988745478253	1.3137825864633346	1.313465333596745	1.313147113540214	1.3128279238842884	1.3125077622179449	1.3121866261286348	1.3118645132023279	1.3115414210235579	1.3112173471754656	1.3108922892398454
1.325725169367876	1.3254446969704132	1.3251633520694097	1.3248811323478782	1.3245980354858788	1.3243140591605451	1.324029201046111	1.3237434588139383	1.323456830132544	1.3231693126676278	1.3228809040821015	1.3225916020361168	1.3223014041870946	1.3220103081897545	1.3217183116961446	1.321425412355672	1.3211316078151327	1.3208368957187442	1.3205412737081732	1.3202447394225731	1.319947290498611	1.3196489245705028	1.3193496392700461	1.3190494322266526	1.3187483010673837	1.318446243416982	1.3181432568979092	1.3178393391303798	1.3175344877323951	1.317228700319782	1.316921974506227	1.3166143079033148	1.3163056981205656	1.3159961427654698	1.3156856394435308	1.3153741857583006	1.3150617793114203	1.314748417702658	1.3144340985299516	1.3141188193894464	1.3138025778755384	1.3134853715809145	1.3131671980965955	1.3128480550119763	1.3125279399148724	1.3122068503915603	1.311884784026823	1.311561738403994	1.3112377111050024	1.3109126997104181
1.325743313492465	1.3254628868679634	1.3251815877773956	1.32489941390304	1.3246163629242127	1.324332432517296	1.324047620355763	1.3237619241102043	1.3234753414483587	1.3231878700351374	1.322899507532655	1.3226102516002567	1.3223200998945472	1.32202905006942	1.3217370997760896	1.3214442466631173	1.321150488376446	1.3208558225594282	1.3205602468528577	1.3202637588950035	1.3199663563216388	1.3196680367660765	1.3193687978591992	1.3190686372294949	1.3187675525030902	1.3184655413037834	1.3181626012530798	1.3178587299702276	1.3175539250722523	1.3172481841739916	1.3169415048881343	1.316633884825256	1.3163253215938553	1.3160158128003914	1.3157053560493255	1.3153939489431545	1.3150815890824539	1.3147682740659143	1.3144540014903854	1.3141387689509116	1.3138225740407763	1.3135054143515426	1.3131872874730939	1.3128681909936781	1.312548122499949	1.3122270795770106	1.3119050598084607	1.3115820607764346	1.3112580800616511	1.310933115243457
1.3257614612085409	1.3254810803822399	1.3251998271275256	1.3249176991259421	1.3246346940560647	1.3243508095935241	1.324066043411033	1.3237803931784147	1.323493856562629	1.3232064312278013	1.3229181148352493	1.3226289050435127	1.322338799508382	1.3220477958829275	1.3217558918175283	1.3214630849599038	1.3211693729551437	1.3208747534457372	1.3205792240716068	1.3202827824701384	1.3199854262762138	1.3196871531222423	1.3193879606381946	1.319087846451636	1.3187868081877596	1.3184848434694196	1.318181949917168	1.3178781251492884	1.3175733667818303	1.3172676724286456	1.3169610397014264	1.31665346620974	1.316344949561065	1.3160354873608326	1.3157250772124607	1.315413716717394	1.315101403475144	1.3147881350833264	1.314473909137702	1.3141587232322178	1.3138425749590454	1.3135254619086256	1.3132073816697072	1.3128883318293916	1.3125683099731724	1.3122473136849842	1.3119253405472393	1.3116023881408783	1.31127845404541	1.3109535358389606
1.325779612516097	1.3254992775132368	1.325218070119793	1.3249359880165794	1.3246530288814289	1.3243691903892225	1.324084470211916	1.3237988660185638	1.3235123754753495	1.323224996245613	1.322936725989878	1.322647562365879	1.3223575030285943	1.3220665456302707	1.3217746878204548	1.3214819272460256	1.3211882615512196	1.3208936883776659	1.3205982053644156	1.3203018101479738	1.3200045003623309	1.3197062736389957	1.3194071276070278	1.3191070598930708	1.318806068121386	1.3185041499138856	1.3182013028901702	1.3178975246675582	1.3175928128611258	1.3172871650837412	1.3169805789460995	1.316673052056763	1.3163645820221919	1.3160551664467892	1.3157448029329326	1.3154334890810162	1.3151212224894884	1.314808000754891	1.314493821471899	1.314178682233362	1.3138625806303437	1.3135455142521617	1.3132274806864332	1.3129084775191142	1.3125885023345416	1.3122675527154786	1.3119456262431575	1.3116227204973232	1.3112988330562785	1.310973961496929
1.325797767415127	1.3255174782609473	1.3252363167541925	1.3249542805749446	1.3246713674002983	1.324387574904386	1.3241029007584049	1.3238173426306445	1.3235308981865135	1.3232435650885672	1.3229553409965351	1.3226662235673503	1.3223762104551777	1.3220852993114436	1.3217934877848647	1.3215007735214768	1.3212071541646686	1.3209126273552085	1.320617190731279	1.3203208419285033	1.320023578579985	1.3197253983163317	1.3194262987656935	1.3191262775537944	1.3188253323039651	1.318523460637178	1.3182206601720807	1.3179169285250316	1.3176122633101341	1.3173066621392728	1.31700012262215	1.316692642366321	1.316384218977232	1.3160748500582575	1.315764533210738	1.3154532660340172	1.315141046125483	1.3148278710806045	1.3145137384929735	1.3141986459543424	1.3138825910546676	1.3135655713821484	1.3132475845232696	1.312928628062844	1.3126086995840534	1.3122877966684925	1.3119659168962137	1.3116430578457687	1.3113192170942554	1.3109943922173608
1.3258159259056246	1.325535682625365	1.325254567030717	1.3249725768010323	1.3246897096126673	1.3244059631390073	1.3241213350504937	1.3238358230146519	1.3235494246961155	1.323262137756657	1.3229739598552146	1.3226848886479194	1.3223949217881263	1.3221040569264413	1.3218122917107504	1.321519623786252	1.321226050795485	1.3209315703783604	1.32063618017219	1.3203398778117224	1.3200426609291704	1.3197445271542443	1.3194454741141866	1.3191454994338017	1.3188446007354921	1.3185427756392907	1.3182400217628958	1.317936336721705	1.317631718128851	1.3173261635952374	1.317019670729573	1.3167122371384101	1.316403860426181	1.3160945381952343	1.315784268045873	1.3154730475763938	1.315160874383125	1.3148477460604644	1.314533660200921	1.3142186143951549	1.3139026062320145	1.3135856332985827	1.3132676931802143	1.312948783460579	1.3126289017217063	1.3123080455440241	1.3119862125064061	1.3116634001862133	1.3113396061593385	1.3110148280002547
1.3258340879875823	1.3255538906064834	1.3252728209493598	1.324990876694835	1.324708055518529	1.3244243550930805	1.3241397730881765	1.3238543071705786	1.3235679550041486	1.323280714249877	1.3229925825659108	1.3227035576075818	1.3224136370274346	1.3221228184752567	1.3218310995981075	1.3215384780403456	1.3212449514436635	1.3209505174471148	1.3206551736871452	1.3203589177976254	1.3200617474098824	1.3197636601527296	1.319464653652502	1.319164725533088	1.3188638734159623	1.3185620949202197	1.3182593876626105	1.317955749257574	1.3176511773172725	1.31734566945163	1.3170392232683645	1.3167318363730267	1.316423506369035	1.3161142308577147	1.315804007438334	1.3154928337081424	1.3151807072624102	1.314867625694467	1.3145535865957405	1.314238587555797	1.3139226261623824	1.3136057000014625	1.3132878066572642	1.3129689437123178	1.3126491087474987	1.312328299342072	1.3120065130737333	1.3116837475186545	1.311360000251528	1.3110352688456104
1.3258522536609945	1.3255721022042963	1.3252910785101153	1.3250091802563473	1.3247264051178769	1.3244427507665988	1.3241582148714468	1.3238727950984195	1.323586489110607	1.323299294568221	1.3230112091286177	1.3227222304463304	1.3224323561730964	1.3221415839578856	1.321849911446929	1.3215573362837518	1.3212638561091983	1.3209694685614668	1.3206741712761378	1.3203779618862073	1.3200808380221156	1.3197827973117815	1.3194838373806352	1.319183955851648	1.31888315034537	1.3185814184799596	1.3182787578712198	1.3179751661326327	1.3176706408753933	1.3173651797084467	1.3170587802385207	1.316751440070166	1.3164431568057904	1.316133928045696	1.3158237513881172	1.3155126244292592	1.3152005447633364	1.3148875099826094	1.3145735176774276	1.314258565436266	1.3139426508457686	1.3136257714907849	1.3133079249544175	1.3129891088180567	1.3126693206614282	1.3123485580626333	1.3120268185981934	1.3117040998430922	1.311380399370822	1.311055714753426
1.3258704229258544	1.3255903174187968	1.3253093397129756	1.325027487485562	1.324744758410705	1.3244611501595565	1.3241766604002978	1.3238912867981674	1.3236050270154849	1.3233178787116822	1.3230298395433284	1.3227409071641598	1.3224510792251056	1.3221603533743207	1.3218687272572107	1.3215761985164647	1.3212827647920837	1.3209884237214111	1.3206931729391633	1.3203970100774618	1.320099932765864	1.3198019386313953	1.31950302529858	1.3192031903894774	1.3189024315237112	1.318600746318506	1.3182981323887193	1.3179945873468775	1.3176901088032094	1.3173846943656824	1.3170783416400367	1.3167710482298245	1.3164628117364428	1.3161536297591732	1.315843499895219	1.315532419739741	1.3152203868858992	1.314907398924888	1.3145934534459793	1.314278548036559	1.3139626802821691	1.3136458477665478	1.3133280480716711	1.3130092787777938	1.3126895374634926	1.3123688217057066	1.3120471290797848	1.3117244571595241	1.3114008035172184	1.3110761657237004
1.3258885957821551	1.325608536249978	1.325327604557935	1.3250457983824724	1.3247631153970063	1.3244795532719467	1.324195109674724	1.323909782269816	1.3236235687187752	1.323336466680255	1.3230484738100374	1.3227595877610632	1.3224698061834566	1.3221791267245566	1.321887547028945	1.3215950647384789	1.3213016774923136	1.321007382926941	1.3207121786762153	1.3204160623713843	1.3201190316411235	1.3198210841115652	1.3195222174063321	1.3192224291465704	1.3189217169509808	1.3186200784358544	1.3183175112151044	1.318014012900304	1.3177095811007167	1.3174042134233332	1.3170979074729088	1.316790660851997	1.3164824711609884	1.316173335998144	1.3158632529596357	1.3155522196395846	1.3152402336300955	1.3149272925213	1.3146133939013926	1.314298535356673	1.313982714471582	1.3136659288287482	1.3133481760090233	1.3130294535915275	1.3127097591536896	1.31238909027129	1.312067444518505	1.3117448194679486	1.3114212126907168	1.311096621756433
1.32590677222989	1.3256267586978336	1.325345873044987	1.3250641129470728	1.3247814760767755	1.3244979601037636	1.3242135626947182	1.3239282815133597	1.3236421142204724	1.323355058473933	1.3230671119287392	1.3227782722370351	1.322488537048143	1.3221979040085872	1.321906370762128	1.3216139349497882	1.3213205942098833	1.3210263461780527	1.3207311884872888	1.3204351187679693	1.320138134647888	1.3198402337522868	1.3195414137038863	1.319241672122922	1.3189410066271732	1.3186394148319986	1.3183368943503704	1.3180334427929072	1.317729057767909	1.3174237368813946	1.3171174777371326	1.3168102779366808	1.316502135079423	1.3161930467626028	1.3158830105813637	1.3155720241287845	1.315260084995922	1.3149471907718413	1.3146333390436649	1.3143185273966043	1.3140027534140044	1.3136860146773832	1.3133683087664711	1.3130496332592545	1.3127299857320172	1.3124093637593819	1.3120877649143536	1.3117651867683644	1.3114416268913156	1.3111170828516225
1.3259249522690528	1.3256449847623573	1.3253641451741245	1.325082431179356	1.3247998404500043	1.3245163706549998	1.3242320194602746	1.3239467845287916	1.3236606635205694	1.3233736540927101	1.3230857538994263	1.3227969605920697	1.3225072718191586	1.3222166852264068	1.3219251984567522	1.3216328091503868	1.321339514944786	1.3210453134747386	1.3207502023723776	1.3204541792672106	1.320157241786152	1.3198593875535536	1.319560614191237	1.3192609193185274	1.3189603005522839	1.318658755506935	1.3183562817945118	1.3180528770246822	1.317748538804784	1.3174432647398624	1.317137052432703	1.316829899483871	1.316521803491743	1.3162127620525466	1.3159027727603987	1.3155918332073397	1.3152799409833744	1.314967093676509	1.3146532888727918	1.31433852415635	1.3140227971094331	1.31370610531245	1.3133884463440115	1.313069817780973	1.312750217198473	1.3124296421699793	1.3121080902673279	1.3117855590607697	1.311462046119013	1.311137549009267
1.3259431358996359	1.3256632144435418	1.3253824209453415	1.3251007530793157	1.324818208516688	1.3245347849256495	1.3242504799713863	1.323965291316105	1.3236792166190603	1.3233922535365799	1.3231043997220935	1.32281565282616	1.322526010496498	1.3222354703780093	1.3219440301128123	1.3216516873402693	1.3213584396970166	1.3210642848169942	1.3207692203314767	1.3204732438691034	1.32017635305591	1.319878545515361	1.3195798188683794	1.3192801707333812	1.3189795987263075	1.3186781004606585	1.3183756735475247	1.3180723155956244	1.3177680242113352	1.3174627969987314	1.317156631559617	1.3168495254935628	1.3165414763979433	1.3162324818679714	1.315922539496737	1.3156116468752446	1.3152998015924502	1.3149870012353	1.314673243388771	1.3143585256359078	1.314042845557865	1.313726200733946	1.313408588741643	1.3130900071566802	1.3127704535530555	1.3124499255030808	1.3121284205774257	1.3118059363451624	1.3114824703738073	1.3111580202293658
1.3259613231216332	1.325681447741381	1.325400700358631	1.3251190786469451	1.3248365802768185	1.3245532029157057	1.3242689442280473	1.3239838018752947	1.3236977735159392	1.323410856805536	1.323123049396734	1.322834348939301	1.3225447530801548	1.3222542594633888	1.321962865730302	1.3216705695194297	1.3213773684665688	1.3210832602048135	1.32078824236458	1.3204923125736416	1.3201954684571575	1.3198977076377036	1.3195990277353074	1.3192994263674782	1.3189989011492398	1.3186974496931634	1.3183950696094033	1.318091758505729	1.3177875139875592	1.3174823336579977	1.3171762151178688	1.3168691559657526	1.3165611537980206	1.3162522062088726	1.3159423107903752	1.3156314651324958	1.3153196668231444	1.3150069134482096	1.314693202591598	1.314378531835274	1.3140628987592975	1.3137463009418684	1.313428735959362	1.313110201386374	1.3127906947957615	1.3124702137586834	1.3121487558446452	1.311826318621541	1.3115028996556974	1.311178496511917
1.3259795139350383	1.3256996846558675	1.3254189834139865	1.325137407882238	1.3248549557303901	1.3245716246251626	1.3242874122302504	1.3240023162063537	1.3237163342111993	1.323429463899573	1.3231417029233414	1.3228530489314854	1.3225634995701225	1.3222730524825386	1.321981705309216	1.3216894556878616	1.3213963012534375	1.3211022396381904	1.3208072684716825	1.3205113853808204	1.3202145879898877	1.3199168739205758	1.3196182407920167	1.3193186862208133	1.3190182078210742	1.3187168032044452	1.3184144699801432	1.318111205754991	1.3178070081334503	1.3175018747176566	1.3171958031074549	1.316888790900436	1.3165808356919704	1.3162719350752468	1.3159620866413086	1.3156512879790898	1.3153395366754546	1.3150268303152355	1.3147131664812708	1.314398542754445	1.3140829567137273	1.313766405936214	1.3134488879971657	1.3131304004700513	1.312810940926589	1.3124905069367858	1.312169096068985	1.3118467058899037	1.3115233339646812	1.3111989778569193
1.3259977083398438	1.325717925186995	1.3254372701114008	1.325155740785187	1.324873334877396	1.3245900500540126	1.32430588397799	1.3240208343092748	1.323734898704834	1.323448074818683	1.3231603603019102	1.3228717528027079	1.3225822499663955	1.3222918494354532	1.3220005488495474	1.3217083458455592	1.321415238057616	1.3211212231171199	1.3208262986527781	1.320530462290633	1.3202337116540956	1.3199360443639718	1.3196374580385009	1.3193379502933809	1.3190375187418064	1.3187361609944985	1.3184338746597397	1.3181306573434064	1.3178265066490045	1.3175214201777032	1.3172153955283703	1.316908430297608	1.3166005220797883	1.3162916684670893	1.3159818670495333	1.3156711154150222	1.315359411149377	1.3150467518363735	1.314733135057785	1.3144185583934178	1.3141030194211512	1.31378651571698	1.3134690448550512	1.3131506044077095	1.3128311919455347	1.3125108050373853	1.312189441250442	1.311867098150249	1.3115437733007576	1.3112194642643717
1.3260159063360426	1.3257361693347565	1.3254555604508675	1.325174077355786	1.3248917177178294	1.32460847920225	1.324324359471259	1.3240393561840524	1.3237534669968374	1.3234666895628606	1.323179021532434	1.3228904605529612	1.3226010042689673	1.3223106503221267	1.322019396351291	1.321727239992517	1.3214341788790989	1.3211402106415955	1.3208453329078607	1.320549543303075	1.3202528394497755	1.3199552189678874	1.3196566794747553	1.3193572185851763	1.3190568339114315	1.3187555230633188	1.318453283648187	1.3181501132709692	1.3178460095342168	1.317540970038133	1.3172349923806106	1.3169280741572649	1.3166202129614704	1.3163114063843966	1.316001652015046	1.3156909474402896	1.3153792902449066	1.3150666780116202	1.3147531083211375	1.3144385787521893	1.3141230868815663	1.3138066302841636	1.313489206533017	1.3131708131993463	1.3128514478525972	1.31253110806048	1.3122097913890147	1.311887495402574	1.3115642176639246	1.3112399557342722
1.326034107923629	1.3257544170991455	1.3254738544323805	1.325192417594028	1.3249101042516838	1.324626912069868	1.3243428387100513	1.3240578818306796	1.3237720390872023	1.3234853081320996	1.3231976866149056	1.3229091721822397	1.3226197624778318	1.3223294551425526	1.32203824781444	1.3217461381287285	1.3214531237178804	1.3211592022116112	1.320864371236925	1.32056862841814	1.3202719713769222	1.3199743977323155	1.3196759051007745	1.3193764910961936	1.3190761533299438	1.3187748894109004	1.3184726969454807	1.3181695735376753	1.3178655167890818	1.3175605242989414	1.3172545936641713	1.316947722479402	1.316639908337012	1.3163311488271636	1.3160214415378417	1.3157107840548878	1.315399173962041	1.3150866088409723	1.3147730862713254	1.3144586038307557	1.3141431590949693	1.3138267496377614	1.3135093730310585	1.3131910268449591	1.3128717086477733	1.312551416006067	1.312230146484701	1.3119078976468774	1.31158466705418	1.3112604522666191
1.3260523131025952	1.3257726684801556	1.325492152055932	1.3252107614999065	1.3249284944789532	1.3246453486568606	1.3243613216943597	1.32407641124915	1.3237906149759233	1.3235039305263931	1.3232163555493193	1.322927887690537	1.3226385245929833	1.322348263896725	1.322057103238989	1.3217650402541885	1.321472072573954	1.3211781978271617	1.320883413639965	1.320587717635822	1.3202911074355297	1.3199935806572518	1.3196951349165524	1.319395767826428	1.3190954769973382	1.3187942600372387	1.3184921145516155	1.3181890381435193	1.3178850284135954	1.3175800829601239	1.3172741993790478	1.3169673752640145	1.3166596082064084	1.3163508957953869	1.3160412356179167	1.3157306252588132	1.3154190623007755	1.3151065443244252	1.3147930689083442	1.3144786336291145	1.3141632360613569	1.3138468737777709	1.3135295443491741	1.3132112453445448	1.3128919743310616	1.312571728874144	1.312250506537499	1.3119283048831576	1.3116051214715225	1.3112809538614112
1.326070521872935	1.325790923477779	1.3255104533215154	1.3252291090734147	1.3249468883996294	1.3246637889632193	1.324379808424178	1.324094944439457	1.3238091946629933	1.3235225567457352	1.3232350283356686	1.3229466070778466	1.3226572906144145	1.3223670765846371	1.322075962624931	1.3217839463688896	1.3214910254473142	1.321197197488241	1.320902460116975	1.320606810956116	1.3203102476255926	1.3200127677426898	1.3197143689220847	1.319415048775874	1.3191148049136092	1.3188136349423276	1.318511536466587	1.3182085070884964	1.3179045444077533	1.317599646021675	1.3172938095252351	1.3169870325110986	1.3166793125696559	1.3163706472890615	1.316061034255267	1.3157504710520616	1.315438955261107	1.3151264844619759	1.3148130562321902	1.3144986681472615	1.3141833177807258	1.3138670027041883	1.31354972048736	1.313231468698101	1.312912244902458	1.3125920466647094	1.3122708715474054	1.3119487171114115	1.3116255809159503	1.3113014605186466
1.3260887342346406	1.325809182092009	1.3255287582291246	1.3252474603145459	1.324965286013707	1.3246822329889392	1.3243982988994993	1.3241134814015942	1.3238277781484054	1.3235411867901186	1.3232537049739475	1.3229653303441626	1.3226760605421193	1.3223858932062835	1.3220948259722605	1.321802856472827	1.3215099823379546	1.321216201194843	1.320921510667949	1.3206259083790157	1.3203293919471049	1.3200319589886247	1.3197336071173646	1.3194343339445258	1.3191341370787513	1.3188330141261626	1.3185309626903887	1.3182279803726014	1.317924064771549	1.3176192134835905	1.3173134241027291	1.317006694220649	1.31669902142675	1.3163904033081835	1.3160808374498887	1.3157703214346288	1.3154588528430309	1.3151464292536201	1.3148330482428612	1.3145187073851932	1.3142034042530724	1.313887136417011	1.313569901445614	1.3132516969056245	1.3129325203619606	1.3126123693777598	1.312291241514419	1.311969134331638	1.3116460453874614	1.3113219722383236
1.3261069501877056	1.3258274443228393	1.3255470667787517	1.3252658152232935	1.3249836873211782	1.3247006807340127	1.3244167931203177	1.3241320221355544	1.3238463654321535	1.3235598206595374	1.3232723854641488	1.3229840574894787	1.322694834376092	1.322404713761657	1.3221136932809716	1.3218217705659938	1.3215289432458692	1.3212352089469617	1.3209405652928812	1.3206450099045157	1.320348540400061	1.3200511543950502	1.3197528495023876	1.319453623332378	1.3191534734927601	1.3188523975887385	1.3185503932230165	1.3182474579958297	1.3179435895049791	1.317638785345865	1.3173330431115247	1.3170263603926617	1.3167187347776863	1.3164101638527488	1.3161006452017767	1.3157901764065112	1.3154787550465439	1.3151663786993548	1.314853044940352	1.3145387513429065	1.3142234954783945	1.3139072749162355	1.3135900872239326	1.3132719299671125	1.3129528007095668	1.312632697013293	1.3123116164385369	1.3119895565438342	1.3116665148860536	1.3113424890204404
1.3261251697321232	1.3258457101702628	1.3255653789703912	1.3252841737996497	1.3250020923220374	1.3247191321984333	1.3244352910866255	1.3241505666413316	1.3238649565142309	1.3235784583539847	1.323291069806266	1.323002788513788	1.3227136121163259	1.322423538250752	1.3221325645510573	1.3218406886483842	1.3215479081710526	1.3212542207445912	1.3209596239917658	1.3206641155326104	1.3203676929844552	1.320070353961961	1.3197720960771473	1.3194729169394255	1.3191728141556294	1.3188717853300498	1.3185698280644653	1.3182669399581757	1.3179631186080374	1.3176583616084951	1.3173526665516173	1.3170460310271317	1.31673845262246	1.3164299289227523	1.3161204575109273	1.3158100359677036	1.315498661871641	1.3151863327991762	1.31487304632466	1.3145588000203976	1.3142435914566875	1.3139274182018588	1.3136102778223127	1.3132921678825622	1.3129730859452737	1.3126530295713066	1.3123319963197568	1.3120099837479982	1.311686989411725	1.3113630108649956
1.3261433928678865	1.3258639796342722	1.3255836948040347	1.3253025360436084	1.3250205010162766	1.3247375873821945	1.3244537927984161	1.3241691149189194	1.323883551394631	1.323597099873454	1.3233097580002937	1.3230215234170837	1.322732393762815	1.322442366673562	1.322151439782512	1.3218596107199918	1.3215668771134979	1.3212732365877256	1.3209786867645965	1.3206832252632925	1.3203868497002815	1.3200895576893512	1.3197913468416387	1.3194922147656623	1.319192159067354	1.3188911773500909	1.318589267214729	1.3182864262596348	1.3179826520807194	1.3176779422714742	1.3173722944230022	1.3170657061240545	1.3167581749610664	1.3164496985181904	1.3161402743773363	1.3158299001182032	1.3155185733183195	1.3152062915530793	1.3148930523957807	1.314578853417663	1.3142636921879487	1.3139475662738778	1.3136304732407513	1.313312410651971	1.3129933760690786	1.3126733670517978	1.3123523811580766	1.3120304159441278	1.3117074689644737	1.311383537771987
1.326161619594988	1.3258822527148606	1.3256020142796763	1.3253209019551628	1.3250389134038896	1.324756046285289	1.3244722982556834	1.3241876669683101	1.3239021500733472	1.3236157452179393	1.3233284500462241	1.3230402621993602	1.3227511793155522	1.3224611990300814	1.3221703189753289	1.3218785367808104	1.3215858500731992	1.321292256476358	1.3209977536113682	1.3207023390965573	1.3204060105475346	1.3201087655772155	1.3198106017958557	1.3195115168110831	1.3192115082279285	1.318910573648857	1.3186087106738034	1.3183059169002014	1.3180021899230205	1.3176975273347982	1.317391926725674	1.317085385683425	1.3167779017935008	1.3164694726390584	1.3161600958009996	1.315849768858005	1.3155384893865745	1.3152262549610612	1.3149130631537107	1.3145989115346997	1.3142837976721742	1.3139677191322887	1.313650673479245	1.3133326582753355	1.3130136710809786	1.3126937094547642	1.3123727709534934	1.312050853132221	1.3117279535442976	1.3114040697414127
1.3261798499134207	1.3259005294120216	1.3256203373973088	1.325339271534306	1.3250573294848698	1.3247745089077103	1.3244908074584203	1.3242062227894977	1.323920752550373	1.3236343943874336	1.3233471459440516	1.3230590048606106	1.3227699687745316	1.322480035320302	1.322189202129502	1.321897466830834	1.3216048270501508	1.3213112804104836	1.3210168245320737	1.3207214570323993	1.3204251755262082	1.3201279776255475	1.3198298609397932	1.3195308230756821	1.319230861637347	1.3189299742263425	1.318628158441682	1.3183254118798704	1.3180217321349352	1.317717116798462	1.3174115634596286	1.3171050697052393	1.3167976331197593	1.3164892512853514	1.316179921781912	1.315869642187105	1.3155584100764022	1.3152462230231172	1.3149330785984459	1.3146189743715033	1.3143039079093604	1.313987876777088	1.3136708785377913	1.3133529107526525	1.3130339709809706	1.3127140567802023	1.312393165706005	1.3120712953122748	1.3117484431511943	1.3114246067732709
1.3261980838231784	1.325918809725748	1.3256386641569249	1.3253576447810307	1.3250757492592093	1.3247929752494514	1.3245093204066198	1.3242247823824753	1.3239393588257014	1.32365304738193	1.3233658456937691	1.323077751400828	1.3227887621397465	1.322498875544219	1.322208089245025	1.3219164008700561	1.3216238080443459	1.3213303083900954	1.3210358995267075	1.3207405790708115	1.320444344636297	1.3201471938343416	1.3198491242734445	1.3195501335594542	1.3192502192956048	1.3189493790825417	1.3186476105183607	1.3183449111986367	1.3180412787164582	1.3177367106624605	1.317431204624861	1.3171247581894918	1.3168173689398368	1.3165090344570656	1.31619975232007	1.3158895201054988	1.3155783353877981	1.3152661957392437	1.3149530987299831	1.3146390419280691	1.3143240228995043	1.3140080392082731	1.3136910884163862	1.3133731680839191	1.3130542757690522	1.312734409028111	1.3124135654156086	1.3120917424842877	1.311768937785162	1.3114451488675596
1.326216321324253	1.325937093656032	1.3256569945585182	1.3253760216953305	1.3250941727269026	1.3248114453105058	1.3245278371002758	1.3242433457472365	1.3239579688993257	1.3236717042014223	1.32338454929537	1.3230965018200072	1.3228075594111908	1.3225177197018256	1.3222269803218913	1.321935338898471	1.3216427930557781	1.3213493404151877	1.3210549785952634	1.3207597052117883	1.3204635178777941	1.3201664142035923	1.3198683917968046	1.3195694482623939	1.319269581202695	1.3189687882174492	1.3186670669038332	1.318364414856495	1.3180608296675844	1.3177563089267883	1.3174508502213658	1.3171444511361783	1.3168371092537288	1.316528822154196	1.316219587415468	1.3159094026131823	1.3155982653207583	1.315286173109437	1.3149731235483175	1.3146591142043955	1.3143441426426017	1.31402820642584	1.313711303115027	1.3133934302691326	1.31307458544522	1.3127547661984857	1.3124339700823018	1.3121121946482566	1.3117894374461982	1.311465696024276
1.326234562416638	1.3259553812028673	1.325675328602081	1.325394402277198	1.3251125998879414	1.3248299190908663	1.3245463575393808	1.3242619128837738	1.3239765827712395	1.3236903648459035	1.3234032567488478	1.32311525611814	1.3228263605888575	1.3225365677931151	1.322245875360095	1.3219542809160716	1.3216617820844423	1.3213683764857542	1.3210740617377357	1.3207788354553236	1.3204826952506945	1.320185638733294	1.319887663509868	1.3195887671844948	1.3192889473586138	1.31898820163106	1.318686527598095	1.3183839228534397	1.318080384988309	1.3177759115914411	1.317470500249138	1.317164148545293	1.3168568540614305	1.3165486143767375	1.3162394270681028	1.315929289710151	1.3156181998752785	1.3153061551336929	1.3149931530534458	1.3146791912004778	1.3143642671386493	1.3140483784297852	1.3137315226337098	1.3134136973082895	1.3130949000094714	1.3127751282913247	1.312454379706082	1.3121326518041794	1.3118099421343008	1.3114862482434195
1.3262528071003266	1.325973672366247	1.3256936662876067	1.325412786526626	1.3251310307423199	1.324848396590526	1.324564881723928	1.3242804837920807	1.323995200441436	1.323709029315367	1.323421968054196	1.323134014295221	1.3228451656727402	1.3225554198180813	1.3222647743596294	1.3219732269228517	1.3216807751303308	1.321387416601789	1.3210931489541178	1.3207979698014114	1.3205018767549916	1.3202048674234397	1.3199069394126286	1.3196080903257512	1.3193083177633542	1.3190076193233677	1.3187059926011395	1.3184034351894662	1.3180999446786261	1.3177955186564139	1.3174901547081734	1.317183850416832	1.3168766033629364	1.316568411124686	1.3162592712779695	1.3159491813964004	1.315638139051355	1.3153261418120064	1.315013187245364	1.3146992729163118	1.314384396387644	1.3140685552201055	1.313751746972432	1.313433969201386	1.313115219461803	1.3127954953066248	1.3124747942869461	1.312153113952053	1.3118304518494677	1.3115068055249868
1.3262710553753108	1.3259919671461633	1.3257120076150888	1.3254311744436078	1.3251494652900304	1.324866877809478	1.3245834096539106	1.3242990584721506	1.3240138219099074	1.3237276976098056	1.3234406832114076	1.3231527763512427	1.3228639746628321	1.3225742757767176	1.3222836773204873	1.3219921769188054	1.3216997721934383	1.3214064607632845	1.321112240244404	1.3208171082500457	1.3205210623906796	1.3202241002740245	1.3199262195050803	1.3196274176861578	1.3193276924169108	1.3190270412943679	1.3187254619129625	1.3184229518645687	1.3181195087385311	1.3178151301217007	1.3175098135984662	1.3172035567507905	1.3168963571582433	1.3165882123980368	1.316279120045063	1.3159690776719266	1.3156580828489826	1.315346133144374	1.315033226124068	1.314719359351894	1.3144045303895808	1.3140887367967968	1.313771976131189	1.31345424594842	1.313135543802212	1.3128158672443835	1.3124952138248918	1.3121735810918758	1.3118509665916955	1.311527367868976
1.326289307241584	1.3260102655426091	1.325730352584519	1.3254495660281365	1.3251679035310662	1.3248853627477153	1.3246019413293217	1.3243176369239762	1.3240324471766485	1.3237463697292136	1.3234594022204762	1.323171542286199	1.3228827875591274	1.3225931356690175	1.3223025842426637	1.322011130903926	1.3217187732737579	1.321425508970236	1.3211313356085879	1.3208362508012208	1.3205402521577527	1.3202433372850422	1.3199455037872172	1.3196467492657085	1.3193470713192785	1.3190464675440539	1.3187449355335579	1.3184424728787414	1.3181390771680188	1.3178347459872968	1.3175294769200119	1.3172232675471627	1.3169161154473448	1.3166080181967854	1.316298973369379	1.3159889785367247	1.3156780312681575	1.3153661291307919	1.3150532696895538	1.3147394505072203	1.3144246691444565	1.3141089231598564	1.3137922101099786	1.3134745275493882	1.3131558730306954	1.312836244104597	1.3125156383199164	1.3121940532236442	1.3118714863609828	1.3115479352753854
1.3263075626991392	1.3260285675555783	1.325748701195891	1.325467961280205	1.3251863454654196	1.3249038514052311	1.3246204767501544	1.3243362191475507	1.3240510762416513	1.3237650456735834	1.3234781250813947	1.3231903121000828	1.3229016043616184	1.322611999494974	1.322321495126151	1.3220300888782068	1.3217377783712838	1.321444561222637	1.321150435046663	1.3208553974549295	1.3205594460562042	1.3202625784564865	1.3199647922590336	1.3196660850643978	1.319366454470451	1.3190658980724204	1.3187644134629197	1.3184619982319796	1.318158649967083	1.3178543662531967	1.3175491446728052	1.3172429828059442	1.3169358782302367	1.3166278285209267	1.3163188312509135	1.3160088839907895	1.3156979843088752	1.3153861297712555	1.3150733179418173	1.314759546382287	1.3144448126522679	1.3141291143092797	1.3138124489087966	1.3134948140042857	1.3131762071472497	1.3128566258872632	1.3125360677720166	1.3122145303473567	1.3118920111573271	1.311568507744212
1.326325821747968	1.3260468731850628	1.3257670534491977	1.3254863601998057	1.3252047910930849	1.3249223437820181	1.3246390159164017	1.3243548051428675	1.3240697091049094	1.3237837254429083	1.3234968517941568	1.323209085792888	1.3229204250702993	1.3226308672545812	1.3223404099709433	1.3220490508416418	1.321756787486009	1.3214636175204806	1.3211695385586235	1.3208745482111663	1.3205786440860292	1.3202818237883511	1.3199840849205242	1.3196854250822199	1.3193858418704225	1.3190853328794625	1.3187838957010432	1.3184815279242776	1.3181782271357196	1.3178739909193955	1.3175688168568405	1.31726270252713	1.3169556455069145	1.316647643370456	1.316338693689661	1.3160287940341178	1.3157179419711316	1.3154061350657607	1.315093370880854	1.3147796469770896	1.3144649609130103	1.3141493102450637	1.3138326925276398	1.3135151053131107	1.3131965461518718	1.3128770125923783	1.3125565021811902	1.3122350124630096	1.3119125409807257	1.3115890852754541
1.3263440843880645	1.3260651824310552	1.325785409344431	1.325504762786932	1.3252232404140538	1.3249408398780695	1.3246575588280567	1.3243733949099195	1.3240883457664159	1.3238024090371812	1.3235155823587552	1.323227863364607	1.322939249685163	1.322649738947832	1.3223593287770332	1.3220680167942243	1.3217758006179277	1.3214826778637605	1.3211886461444629	1.3208937030699253	1.3205978462472203	1.320301073280631	1.3200033817716819	1.3197047693191681	1.319405233519188	1.3191047719651736	1.3188033822479222	1.3185010619556299	1.3181978086739221	1.3178936199858882	1.317588493472113	1.3172824267107142	1.3169754172773722	1.3166674627453683	1.3163585606856172	1.3160487086667045	1.315737904254922	1.3154261450143023	1.3151134285066604	1.3147997522916244	1.3144851139266802	1.3141695109672042	1.3138529409665043	1.3135354014758593	1.3132168900445582	1.3128974042199397	1.3125769415474335	1.3122554995706006	1.3119330758311756	1.3116096678691087
1.326362350619421	1.326083495293549	1.3258037688815854	1.325523169041577	1.3252416934283195	1.324959339693378	1.3246761054851122	1.3243919884486997	1.3241069862261639	1.323821096456396	1.3235343167751836	1.3232466448152342	1.3229580782062031	1.3226686145747202	1.3223782515444154	1.3220869867359477	1.321794817767033	1.3215017422524709	1.3212077578041745	1.3209128620311996	1.3206170525397718	1.3203203269333195	1.3200226828125015	1.3197241177752375	1.3194246294167409	1.3191242153295482	1.3188228731035516	1.318520600326031	1.3182173945816855	1.3179132534526683	1.3176081745186177	1.3173021553566928	1.316995193541606	1.316687286645659	1.3163784322387773	1.3160686278885447	1.3157578711602413	1.3154461596168772	1.3151334908192314	1.314819862325888	1.314505271693274	1.3141897164756975	1.3138731942253867	1.3135557024925277	1.3132372388253062	1.3129178007699445	1.3125973858707443	1.3122759916701268	1.3119536157086753	1.3116302555251738
1.3263806204420305	1.326101811772537	1.3258221320606516	1.3255415789637324	1.3252601501358754	1.324977843227937	1.3246946558875614	1.324410585759201	1.324125630484146	1.323839787700545	1.3235530550434342	1.3232654301447617	1.3229769106334128	1.3226874941352387	1.3223971782730821	1.3221059606668055	1.3218138389333183	1.3215208106866045	1.3212268735377524	1.320932025094983	1.3206362629636779	1.3203395847464106	1.3200419880429761	1.3197434704504216	1.3194440295630754	1.3191436629725808	1.3188423682679253	1.3185401430354748	1.3182369848590045	1.3179328913197315	1.3176278599963491	1.3173218884650602	1.3170149742996098	1.316707115071323	1.3163983083491364	1.3160885516996343	1.315777842687086	1.3154661788734805	1.3151535578185634	1.3148399770798753	1.3145254342127872	1.3142099267705403	1.3138934523042833	1.3135760083631132	1.313257592494112	1.3129382022423886	1.3126178351511189	1.3122964887615856	1.311974160613221	1.311650848243647
1.326398893855885	1.3261201318680111	1.325840498881624	1.3255599925533923	1.325278610536714	1.324996350481739	1.3247132100353967	1.3244291868414166	1.3241442785403557	1.323858482769622	1.3235717971635015	1.3232842193531833	1.322995746966785	1.3227063776293806	1.322416108963027	1.322124938586791	1.3218328641167774	1.3215398831661556	1.3212459933451906	1.3209511922612698	1.3206554775189319	1.3203588467198983	1.320061297463101	1.3197628273447148	1.319463433958186	1.3191631148942653	1.318861867741038	1.3185596900839567	1.3182565795058734	1.317952533587072	1.3176475499053018	1.3173416260358108	1.3170347595513794	1.316726948022356	1.3164181890166897	1.316108480099968	1.3157978188354509	1.3154862027841074	1.315173629504652	1.3148600965535824	1.314545601485216	1.3142301418517275	1.3139137152031903	1.3135963190876114	1.3132779510509724	1.31295860863727	1.3126382893885549	1.3123169908449739	1.3119947105448104	1.3116714460245258
1.326417170860978	1.3261384555799645	1.3258588693444948	1.3255784098105488	1.3252970746308277	1.325014861454777	1.3247317679286112	1.3244477916953392	1.3241629303947855	1.3238771816636192	1.3235905431353774	1.3233030124404916	1.3230145872063128	1.32272526505714	1.3224350436142438	1.3221439204958982	1.3218518933174035	1.3215589596911177	1.321265117226482	1.320970363530053	1.3206746962055276	1.3203781128537757	1.3200806110728691	1.3197821884581107	1.3194828426020664	1.3191825710945957	1.3188813715228833	1.31857924147147	1.3182761785222865	1.3179721802546844	1.3176672442454707	1.3173613680689398	1.3170545492969095	1.3167467854987518	1.3164380742414323	1.3161284130895414	1.315817799605332	1.315506231348754	1.315193705877493	1.3148802207470054	1.3145657735105558	1.3142503617192567	1.3139339829221042	1.313616634666019	1.3132983144958836	1.3129790199545839	1.3126587485830488	1.3123374979202889	1.312015265503441	1.3116920488678072
1.3264354514573014	1.32615678290839	1.3258772434492567	1.3255968307351949	1.3253155424182095	1.3250333761470434	1.3247503295671985	1.3244664003209619	1.3241815860474293	1.3238958843825304	1.3236092929590562	1.3233218094066805	1.3230334313519903	1.3227441564185094	1.3224539822267256	1.3221629063941194	1.32187092653519	1.3215780402614836	1.3212842451816205	1.3209895389013264	1.3206939190234588	1.3203973831480376	1.3200999288722746	1.3198015537906036	1.319502255494711	1.319202031573567	1.318900879613456	1.3185987971980098	1.3182957819082384	1.3179918313225638	1.3176869430168505	1.3173811145644423	1.317074343536194	1.3167666275005065	1.3164579640233598	1.3161483506683498	1.3158377849967238	1.3155262645674155	1.3152137869370815	1.3149003496601395	1.3145859502888038	1.3142705863731232	1.3139542554610213	1.3136369550983324	1.313318682828843	1.3129994361943287	1.3126792127345974	1.3123580099875274	1.3120358254891098	1.3117126567734894
1.3264537356448483	1.3261751138532802	1.3258956211959028	1.3256152553273228	1.3253340138988527	1.3250518945585317	1.3247688949511507	1.324485012718277	1.3242002454982786	1.3239145909263481	1.3236280466345296	1.3233406102517424	1.3230522794038098	1.3227630517134819	1.3224729248004656	1.322181896281449	1.3218899637701313	1.3215971248772473	1.3213033772105995	1.3210087183750838	1.3207131459727193	1.3204166576026772	1.3201192508613109	1.3198209233421871	1.3195216726361134	1.3192214963311721	1.3189203920127501	1.3186183572635701	1.3183153896637239	1.3180114867907033	1.3177066462194353	1.3174008655223126	1.3170941422692293	1.3167864740276145	1.3164778583624663	1.316168292836388	1.3158577750096223	1.3155463024400873	1.3152338726834136	1.3149204832929808	1.3146061318199547	1.3142908158133233	1.3139745328199375	1.313657280384548	1.3133390560498461	1.3130198573565002	1.3126996818431982	1.312378527046687	1.312056390501814	1.3117332697415687
1.326472023423611	1.3261934484146276	1.325914002584425	1.3256336835869258	1.3253524890727495	1.325070416689234	1.3247874640804613	1.3245036288872787	1.3242189087473277	1.3239333012950658	1.323646804161791	1.3233594149756707	1.3230711313617645	1.3227819509420513	1.322491871335457	1.3222008901578797	1.321909005022219	1.3216162135384022	1.3213225133134128	1.321027901951319	1.3207323770533024	1.3204359362176883	1.3201385770399727	1.3198402971128553	1.3195410940262682	1.3192409653674062	1.3189399087207603	1.3186379216681452	1.3183350017887367	1.318031146659099	1.3177263538532205	1.3174206209425454	1.3171139454960092	1.316806325080071	1.3164977572587477	1.3161882395936515	1.3158777696440225	1.315566344966765	1.315253963116485	1.3149406216455257	1.314626318104005	1.314311050039852	1.3139948149988487	1.3136776105246624	1.3133594341588901	1.3130402834410946	1.312720155908847	1.3123990490977637	1.3120769605415514	1.3117538877720434
1.3264903147935825	1.326211786592425	1.3259323876148164	1.3256521155139966	1.325370967939893	1.3250889425391437	1.3248060369551218	1.3245222488279587	1.324237575794569	1.323952015488676	1.3236655655408343	1.3233782235784586	1.323089987225848	1.3228008541042104	1.3225108218316928	1.322219888023405	1.3219280502914479	1.321635306244942	1.3213416534900535	1.3210470896300253	1.3207516122652025	1.3204552189930645	1.320157907408253	1.3198596751026024	1.319560519665169	1.3192604386822628	1.3189594297374796	1.3186574904117294	1.3183546182832715	1.3180508109277445	1.3177460659181996	1.3174403808251356	1.3171337532165288	1.3168261806578705	1.3165176607121987	1.3162081909401355	1.3158977688999196	1.315586392147444	1.3152740582362905	1.3149607647177683	1.3146465091409498	1.3143312890527072	1.3140151019977513	1.313697945518671	1.313379817155971	1.3130607144481092	1.3127406349315414	1.3124195761407556	1.312097535608318	1.31177451086491
1.3265086097547552	1.3262301283866647	1.3259507762870695	1.3256705511085272	1.3253894505002755	1.3251074721082532	1.324824613575126	1.3245408725403103	1.3242562466399952	1.3239707335071713	1.3236843307716515	1.323397036060099	1.3231088469960526	1.3228197611999524	1.3225297762891666	1.322238889878018	1.3219470995778106	1.321654402996859	1.321360797740515	1.3210662814111958	1.320770851608412	1.3204745059288	1.320177241966146	1.3198790573114216	1.3195799495528093	1.319279916275736	1.3189789550629027	1.318677063494317	1.3183742391473225	1.318070479596634	1.3177657824143683	1.3174601451700774	1.3171535654307824	1.3168460407610079	1.3165375687228145	1.3162281468758348	1.3159177727773093	1.3156064439821191	1.3152941580428261	1.3149809125097058	1.3146667049307854	1.3143515328518827	1.3140353938166414	1.3137182853665708	1.3134002050410847	1.3130811503775406	1.3127611189112773	1.3124401081756587	1.3121181157021113	1.3117951390201665
1.3265269083071214	1.3262484737973397	1.325969168601177	1.325688990370511	1.3254079367538896	1.3251260053965552	1.3248431939404666	1.3245595000243258	1.3242749212835996	1.3239894553505451	1.3237030998542356	1.3234158524205846	1.3231277106723722	1.3228386722292709	1.3225487347078713	1.322257895721712	1.321966152881301	1.3216735037941483	1.3213799460647915	1.3210854772948244	1.3207900950829257	1.3204937970248876	1.320196580713645	1.3198984437393069	1.3195993836891833	1.3192993981478198	1.3189984846970244	1.3186966409159018	1.3183938643808841	1.3180901526657625	1.3177855033417198	1.3174799139773654	1.3171733821387652	1.3168659053894785	1.3165574812905896	1.3162481074007446	1.3159377812761859	1.3156265004707866	1.3153142625360872	1.3150010650213324	1.3146869054735077	1.3143717814373754	1.3140556904555147	1.3137386300683573	1.3134205978142286	1.3131015912293844	1.312781607848052	1.3124606452024699	1.3121387008229282	1.3118157722378099
1.3265452104506736	1.326266822824442	1.3259875645571315	1.3257074332999403	1.3254264267007285	1.3251445424040427	1.3248617780511363	1.3245781312799987	1.3242935997253744	1.3240081810187903	1.3237218727885796	1.3234346726599084	1.3231465782547989	1.322857587192158	1.3225676970878004	1.3222769055544803	1.3219852102019114	1.3216926086368013	1.3213990984628752	1.3211046772809045	1.3208093426887364	1.3205130922813215	1.3202159236507442	1.3199178343862525	1.3196188220742857	1.319318884298508	1.3190180186398375	1.3187162226764777	1.3184134939839502	1.3181098301351235	1.3178052287002497	1.3174996872469944	1.3171932033404719	1.3168857745432765	1.316577398415519	1.3162680725148599	1.3159577943965453	1.315646561613441	1.315334371716069	1.3150212222526445	1.3147071107691115	1.3143920348091813	1.3140759919143676	1.3137589796240274	1.3134409954753985	1.3131220370036378	1.3128021017418616	1.3124811872211863	1.312159290970766	1.3118364105178362
1.3265635161854046	1.3262851754679645	1.3260059641549256	1.3257258798968077	1.3254449203407845	1.3251630831307075	1.3248803659071275	1.3245967663073208	1.3243122819653124	1.3240269105118994	1.3237406495746766	1.3234534967780633	1.3231654497433265	1.3228765060886072	1.3225866634289472	1.3222959193763155	1.3220042715396358	1.3217117175248128	1.3214182549347604	1.3211238813694297	1.3208285944258376	1.320532391698095	1.320235270777437	1.319937229252251	1.319638264708109	1.3193383747277947	1.319037556891337	1.3187358087760401	1.3184331279565151	1.3181295120047123	1.3178249584899517	1.3175194649789592	1.3172130290358963	1.3169056482223964	1.3165973200975971	1.3162880422181755	1.3159778121383823	1.3156666274100774	1.315354485582767	1.3150413842036375	1.3147273208175936	1.3144122929672957	1.3140962981931956	1.3137793340335764	1.3134613980245902	1.313142487700297	1.3128226005927035	1.3125017342318046	1.312179886145621	1.311857053860244
1.3265818255113064	1.3263035317278997	1.3260243673945518	1.3257443301611056	1.32546341767405	1.3251816275765431	1.3248989575084331	1.324615405106286	1.324330968003407	1.3240456438298653	1.3237594302125197	1.323472324775043	1.3231843251379476	1.3228954289186117	1.3226056337313037	1.322314937187211	1.322023336894467	1.3217308304581754	1.3214374154804398	1.321143089560393	1.320847850294223	1.320551695275202	1.3202546220937168	1.3199566283372974	1.3196577115906476	1.3193578694356733	1.3190570994515158	1.3187553992145817	1.3184527662985734	1.3181491982745221	1.3178446927108203	1.3175392471732534	1.317232859225034	1.316925526426834	1.31661724633682	1.3163080165106864	1.3159978345016918	1.3156866978606916	1.3153746041361762	1.3150615508743062	1.314747535618949	1.3144325559117143	1.314116609291995	1.313799693297001	1.3134818054618005	1.3131629433193581	1.312843104400573	1.3125222862343209	1.3122004863474905	1.3118777022650299
1.326600138428372	1.3263218916042396	1.326042774276002	1.3257627840928268	1.3254819187005182	1.3252001757415417	1.3249175528550459	1.324634047676886	1.32434965783965	1.3240643809726809	1.323778214702101	1.3234911566508396	1.3232032044386552	1.3229143556821639	1.3226246079948631	1.3223339589871606	1.3220424062663985	1.321749947436882	1.3214565800999072	1.3211623018537884	1.320867110293886	1.3205710030126356	1.3202739775995775	1.319976031641385	1.319677162721895	1.3193773684221382	1.3190766463203691	1.318774993992097	1.3184724090101188	1.318168888944548	1.31786443136285	1.3175590338298724	1.3172526939078788	1.3169454091565829	1.3166371771331815	1.3163279953923879	1.316017861486469	1.3157067729652783	1.3153947273762923	1.315081722264647	1.314767755173173	1.314452823642433	1.3141369252107609	1.3138200574142964	1.3135022177870253	1.3131834038608174	1.3128636131654678	1.312542843228732	1.3122210915763717	1.3118983557321902
1.3266184549365938	1.3263402550969774	1.3260611847992696	1.3257812416919634	1.3255004234201813	1.3252187276256961	1.324936151946958	1.3246526940191141	1.3243683514740352	1.324083121940339	1.323797003043414	1.323509992405446	1.3232220876454421	1.3229332863792576	1.3226435862196197	1.3223529847761568	1.322061479655423	1.3217690684609265	1.3214757487931559	1.3211815182496087	1.32088637442482	1.3205903149103897	1.3202933372950127	1.319995439164507	1.3196966181018455	1.3193968716871833	1.3190961974978896	1.31879459310858	1.318492056091145	1.3181885840147836	1.3178841744460346	1.3175788249488096	1.3172725330844255	1.3169652964116383	1.316657112486676	1.316347978863274	1.3160378930927086	1.3157268527238324	1.3154148553031102	1.3151018983746543	1.3147879794802608	1.3144730961594473	1.3141572459494897	1.3138404263854588	1.3135226350002605	1.313203869324672	1.312884126887383	1.3125634052150352	1.3122417018322603	1.3119190142617225
1.326636775035964	1.3263586222061046	1.3260795989643464	1.3257997029585085	1.325518931833031	1.325237283228999	1.3249547547841627	1.3246713441329623	1.3243870489065546	1.3241018667328321	1.323815795236451	1.3235288320388552	1.3232409747583016	1.322952221009885	1.322662568405565	1.3223720145541924	1.3220805570615337	1.3217881935303013	1.3214949215601783	1.321200738747847	1.3209056426870183	1.3206096309684574	1.3203127011800158	1.3200148509066578	1.3197160777304924	1.3194163792308018	1.319115752984072	1.3188141965640248	1.3185117075416468	1.3182082834852233	1.3179039219603688	1.3175986205300596	1.3172923767546685	1.3169851881919943	1.316677052397299	1.3163679669233401	1.316057929320406	1.3157469371363497	1.3154349879166252	1.315122079204324	1.3148082085402086	1.3144933734627535	1.3141775715081774	1.3138608002104846	1.3135430571015023	1.3132243397109167	1.3129046455663163	1.3125839721932266	1.3122623171151542	1.3119396778536234
1.3266550987264742	1.3263769929316147	1.3260980167712253	1.325818167892454	1.3255374439390613	1.3252558425514422	1.3249733613666517	1.324689998018424	1.3244057501372013	1.324120615350153	1.3238345912812048	1.3235476755510598	1.3232598657772257	1.3229711595740392	1.322681554552693	1.3223910483212609	1.3220996384847243	1.3218073226450004	1.3215140984009683	1.3212199633484973	1.320924915080474	1.3206289511868319	1.32033206925458	1.3200342668678298	1.319735541607829	1.3194358910529878	1.3191353127789098	1.3188338043584251	1.3185313633616178	1.3182279873558613	1.3179236739058466	1.3176184205736179	1.3173122249186022	1.317005084497646	1.3166969968650448	1.3163879595725811	1.316077970169556	1.3157670262028247	1.315455125216833	1.3151422647536508	1.3148284423530119	1.314513655552346	1.314197901886819	1.3138811788893694	1.3135634840907466	1.3132448150195488	1.312925169202263	1.3126045441633027	1.3122829374250489	1.31196034650789
1.326673426008118	1.3263953672734992	1.3261164382198984	1.3258366364937924	1.3255559597382633	1.3252744055930192	1.324991971694418	1.3247086556754912	1.3244244551659667	1.3241393677922941	1.3238533911776682	1.3235665229420528	1.3232787607022078	1.3229901020717134	1.3227005446609963	1.3224100860773549	1.3221187239249872	1.3218264558050161	1.3215332793155192	1.3212391920515523	1.320944191605181	1.3206482755655076	1.3203514415186988	1.3200536870480177	1.31975500973385	1.3194554071537348	1.319154876882397	1.3188534164917747	1.3185510235510522	1.3182476956266915	1.3179434302824624	1.3176382250794774	1.3173320775762214	1.3170249853285874	1.316716945889908	1.3164079568109917	1.316098015640153	1.315787119923252	1.3154752672037275	1.315162455022631	1.3148486809186657	1.314533942428221	1.3142182370854103	1.3139015624221089	1.3135839159679896	1.3132652952505641	1.3129456977952199	1.3126251211252598	1.3123035627619417	1.3119810202245192
1.3266917568808874	1.3264137452317506	1.326134863310358	1.3258551087625168	1.3255744792306305	1.325292972353722	1.3250105857674543	1.3247273171041567	1.3244431639928451	1.3241581240592488	1.3238721949258339	1.3235853742118266	1.3232976595332406	1.3230090485029002	1.3227195387304673	1.3224291278224676	1.3221378133823154	1.3218455930103423	1.3215524643038234	1.3212584248570052	1.3209634722611323	1.3206676041044767	1.3203708179723663	1.3200731114472144	1.3197744821085475	1.3194749275330366	1.3191744452945269	1.3188730329640674	1.3185706881099437	1.318267408297708	1.31796319109021	1.3176580340476323	1.3173519347275195	1.3170448906848131	1.3167368994718833	1.3164279586385657	1.3161180657321918	1.3158072182976275	1.3154954138773045	1.315182650011259	1.3148689242371656	1.314554234090374	1.3142385771039478	1.3139219508086988	1.313604352733227	1.3132857804039588	1.312966231345183	1.3126457030790941	1.3123241931258292	1.3120016990035073
1.326710091344774	1.326432126806362	1.326153292042597	1.3258735846986185	1.3255930024161546	1.3253115428335427	1.3250292035857536	1.3247459823044128	1.324461876617828	1.324176884151009	1.3238910025256945	1.3236042293603745	1.3233165622703167	1.3230279988675921	1.3227385367610993	1.3224481735565918	1.322156906856702	1.3218647342609713	1.3215716533658752	1.3212776617648496	1.320982757048321	1.320686936803733	1.3203901986155753	1.3200925400654135	1.319793958731916	1.3194944521908871	1.3191940180152935	1.3188926537752976	1.3185903570382866	1.3182871253689044	1.3179829563290841	1.317677847478078	1.317371796372492	1.3170648005663175	1.3167568576109652	1.3164479650552985	1.316138120445668	1.3158273213259457	1.315515565237559	1.31520284971953	1.3148891723085059	1.3145745305388004	1.3142589219424259	1.313942344049135	1.313624794386455	1.3133062704797285	1.312986769852149	1.3126662900248025	1.3123448285167076	1.3120223828448512
1.3267284293997708	1.3264505119973247	1.326171724416607	1.3258920643020902	1.3256115292948285	1.325330117032474	1.3250478251493067	1.324764651276252	1.3244805930409083	1.324195648067568	1.3239098139772427	1.3236230883876885	1.3233354689134291	1.3230469531657825	1.3227575387528856	1.32246722327972	1.3221760043481403	1.3218838795568968	1.3215908465016666	1.321296902775078	1.3210020459667404	1.3207062736632695	1.3204095834483194	1.320111972902608	1.3198134396039491	1.3195139811272794	1.3192135950446906	1.3189122789254584	1.318610030336074	1.3183068468402759	1.3180027259990779	1.3176976653708077	1.3173916625111322	1.317084714973095	1.316776820307148	1.3164679760611848	1.3161581797805757	1.3158474290082007	1.3155357212844863	1.3152230541474392	1.314909425132683	1.3145948317734948	1.3142792716008405	1.313962742143413	1.3136452409276693	1.3133267654778693	1.3130073133161133	1.3126868819623816	1.3123654689345736	1.3120430717485476
1.3267467710458696	1.3264689008046309	1.3261901604323805	1.3259105475729256	1.3256300598666444	1.3253486949505089	1.3250664504581073	1.3247833240196671	1.3244993132620784	1.3242144158089173	1.3239286292804713	1.3236419512937616	1.3233543794625704	1.3230659113974639	1.322776544705818	1.3224862769918462	1.3221951058566224	1.3219030288981113	1.321610043711191	1.3213161478876843	1.3210213390163834	1.32072561468308	1.3204289724705918	1.3201314099587924	1.31983292472464	1.3195335143422076	1.3192331763827119	1.3189319084145437	1.318629708003301	1.3183265727118145	1.3180225001001862	1.3177174877258158	1.3174115331434346	1.31710463390514	1.3167967875604263	1.316487991656219	1.3161782437369096	1.3158675413443885	1.3155558820180806	1.3152432632949815	1.3149296827096921	1.314615137794454	1.3142996260791873	1.3139831450915287	1.3136656923568655	1.3133472653983773	1.3130278617370723	1.3127074788918267	1.3123861143794233	1.312063765714593
1.3267651162830632	1.3264872932282736	1.3262086000899103	1.325929034511115	1.3256485941315943	1.325367276587639	1.325085079512148	1.3248020005346506	1.324518037281331	1.3242331873750504	1.3239474484353726	1.323660818078587	1.3233732939177334	1.3230848735626286	1.32279555461989	1.3225053346929623	1.3222142113821425	1.3219221822846074	1.3216292449944413	1.3213353971026611	1.3210406361972442	1.3207449598631578	1.320448365682386	1.3201508512339593	1.319852414093982	1.3195530518356648	1.3192527620293508	1.318951542242548	1.31864939003996	1.318346302983516	1.318042278632403	1.3177373145430962	1.3174314082693936	1.3171245573624468	1.3168167593707947	1.3165080118403958	1.3161983123146643	1.315887658334503	1.3155760474383373	1.3152634771621525	1.3149499450395277	1.314635448601672	1.3143199853774616	1.3140035528934773	1.3136861486740397	1.3133677702412485	1.3130484151150226	1.3127280808131347	1.312406764851254	1.3120844647429846
1.326783465111343	1.3265056892682447	1.326227043389188	1.3259475251166517	1.3256671320896711	1.325385861943857	1.3251037123114202	1.3248206808211944	1.324536765098658	1.3242519627659592	1.3239662714419391	1.323679688742156	1.3233922122789104	1.3231038396612698	1.3228145684950943	1.3225243963830613	1.322233320924692	1.3219413397163793	1.321648450351411	1.3213546504200013	1.3210599375093148	1.3207643092034953	1.320467763083695	1.3201702967281017	1.3198719077119692	1.3195725936076448	1.3192723519846008	1.318971180409464	1.318669076446046	1.3183660376553736	1.3180620615957215	1.3177571458226431	1.3174512878890037	1.31714448534501	1.3168367357382473	1.3165280366137095	1.3162183855138347	1.3159077799785392	1.3155962175452511	1.3152836957489469	1.314970212122185	1.3146557641951448	1.3143403494956591	1.3140239655492547	1.3137066098791867	1.3133882800064791	1.3130689734499597	1.3127486877263013	1.3124274203500612	1.312105168833718
1.326801817530702	1.3265240889245369	1.3262454903302063	1.325966019389528	1.3256856737408664	1.3254044510191547	1.325122348855917	1.324839364879291	1.3245554967140527	1.3242707419816366	1.3239850983001635	1.3236985632844622	1.3234111345460944	1.3231228096933805	1.3228335863314233	1.322543462062136	1.322252434484265	1.3219605011934181	1.3216676597820924	1.3213739078396984	1.3210792429525888	1.3207836627040863	1.320487164674512	1.3201897464412138	1.319891405578594	1.3195921396581407	1.3192919462484558	1.3189908229152856	1.3186887672215515	1.3183857767273803	1.3180818489901363	1.317776981564451	1.317471172002258	1.3171644178528232	1.3168567166627785	1.3165480659761541	1.3162384633344153	1.3159279062764921	1.315616392338817	1.3153039190553593	1.3149904839576598	1.3146760845748673	1.3143607184337749	1.3140443830588562	1.3137270759723032	1.3134087946940638	1.3130895367418791	1.3127692996313234	1.3124480808758414	1.3121258779867901
1.3268201735411311	1.3265424921971414	1.3262639409129573	1.325984517329736	1.325704219085173	1.325423043813525	1.325140989145631	1.3248580527089335	1.3245742321275067	1.3242895250220748	1.3240039290100383	1.3237174417054975	1.3234300607192775	1.3231417836589525	1.3228526081288698	1.3225625317301792	1.322271552060853	1.3219796667157184	1.321686873286479	1.3213931693617451	1.321098552527059	1.3208030203649237	1.3205065704548304	1.3202092003732884	1.3199109076938509	1.3196116899871462	1.3193115448209087	1.3190104697600065	1.3187084623664713	1.3184055201995313	1.3181016408156407	1.3177968217685134	1.3174910606091519	1.3171843548858813	1.3168767021443826	1.3165680999277254	1.316258545776401	1.315948037228356	1.3156365718190297	1.3153241470813852	1.3150107605459467	1.3146964097408351	1.3143810921918044	1.3140648054222777	1.313747546953385	1.3134293143039997	1.3131101049907776	1.3127899165281962	1.312468746428591	1.3121465922021973
1.3268385331426245	1.3265608990860513	1.3262823951374327	1.3260030189372674	1.3257227681225832	1.3254416403269604	1.3251596331805535	1.3248767443101137	1.3245929713390132	1.3243083118872665	1.324022763571556	1.323736324005255	1.323448990798453	1.3231607615579786	1.322871633887427	1.3225816053871833	1.3222906736544502	1.3219988362832722	1.3217060908645633	1.3214124349861345	1.3211178662327185	1.3208223821860003	1.3205259804246434	1.3202286585243186	1.3199304140577317	1.319631244594655	1.319331147701954	1.3190301209436204	1.3187281618807984	1.3184252680718194	1.3181214370722296	1.3178166664348243	1.3175109537096783	1.3172042964441777	1.3168966921830543	1.3165881384684166	1.3162786328397853	1.315968172834126	1.3156567559858838	1.3153443798270186	1.3150310418870401	1.314716739693043	1.3144014707697425	1.314085232639514	1.3137680228224264	1.3134498388362812	1.313130678196651	1.3128105384169162	1.312489417008306	1.312167311479936
1.3268568963351723	1.3265793095912581	1.3263008530036258	1.326021524212115	1.3257413208530888	1.3254602405594522	1.3251782809606771	1.3248954396828236	1.3246117143485636	1.3243271025772037	1.3240416019847085	1.323755210183727	1.3234679247836127	1.3231797433904517	1.3228906636070865	1.3226006830331418	1.3223097992650483	1.3220180098960723	1.3217253125163384	1.3214317047128592	1.3211371840695607	1.3208417481673098	1.3205453945839445	1.3202481208942978	1.3199499246702309	1.31965080348066	1.3193507548915846	1.3190497764661206	1.3187478657645268	1.3184450203442384	1.3181412377598956	1.3178365155633776	1.3175308513038317	1.317224242527707	1.3169166867787871	1.316608181598222	1.3162987245245636	1.3159883130937962	1.3156769448393746	1.3153646172922557	1.3150513279809364	1.314737074431486	1.314421854167585	1.3141056647105611	1.3137885035794237	1.3134703682909052	1.3131512563594945	1.3128311652974793	1.3125100926149826	1.3121880358200024
1.3268752631187677	1.3265977237127538	1.3263193145115268	1.3260400331542708	1.3257598772766825	1.3254788445109935	1.3251969324859951	1.3249141388270564	1.3246304611561508	1.3243458970918787	1.3240604442494892	1.3237741002409056	1.3234868626747496	1.3231987291563645	1.3229096972878418	1.3226197646680464	1.3223289288926408	1.3220371875541113	1.3217445382417972	1.3214509785419126	1.3211565060375783	1.3208611183088454	1.3205648129327259	1.3202675874832193	1.3199694395313415	1.3196703666451546	1.319370366389794	1.3190694363275006	1.3187675740176499	1.318464777016782	1.3181610428786334	1.3178563691541674	1.3175507533916064	1.3172441931364636	1.3169366859315756	1.3166282293171367	1.3163188208307297	1.3160084580073612	1.315697138379496	1.3153848594770903	1.3150716188276292	1.314757413956159	1.314442242385327	1.3141261016354138	1.3138089892243727	1.3134909026678665	1.3131718394793044	1.3128517971698819	1.3125307732486176	1.3122087652223926
1.3268936334934025	1.326616141450531	1.3263377796611302	1.3260585457637273	1.325778437393356	1.3254974521815766	1.3252155877564982	1.3249328417428032	1.3246492117617674	1.3243646954312847	1.32407929036589	1.323792994176784	1.323505804471856	1.323217718855709	1.3229287349296854	1.3226388502918907	1.3223480625372193	1.3220563692573828	1.3217637680409318	1.3214702564732872	1.321175832136764	1.3208804926105993	1.3205842354709814	1.3202870582910762	1.3199889586410567	1.319689934088132	1.319389982196575	1.319089100527754	1.3187872866401618	1.3184845380894448	1.3181808524284364	1.3178762272071873	1.3175706599729957	1.3172641482704406	1.3169566896414144	1.3166482816251548	1.3163389217582786	1.3160286075748158	1.3157173366062425	1.3154051063815173	1.3150919144271138	1.314777758267058	1.3144626354229638	1.3141465434140678	1.3138294797572683	1.3135114419671605	1.3131924275560765	1.3128724340341194	1.312551458909206	1.3122294996871038
1.3269120074590683	1.3266345628045817	1.326356248452426	1.326077062040476	1.3257970012031015	1.3255160635711924	1.3252342467721798	1.3249515484300574	1.3246679661654053	1.3243834975954132	1.3240981403339034	1.323811891991354	1.3235247501749243	1.3232367124884785	1.3229477765326094	1.3226579399046663	1.3223672001987778	1.3220755550058785	1.321783001913736	1.3214895385069763	1.321195162367111	1.3208998710725646	1.3206036621987032	1.3203065333178616	1.32000848199937	1.319709505809586	1.3194096023119222	1.3191087690668746	1.3188070036320547	1.3185043035622188	1.3182006664092982	1.317896089722431	1.3175905710479938	1.3172841079296327	1.3169766979082969	1.31666833852227	1.316359027307204	1.316048761796154	1.3157375395196096	1.3154253580055313	1.3151122147793852	1.3147981073641768	1.3144830332804895	1.3141669900465178	1.313849975178106	1.313531986188784	1.313213020589806	1.3128930758901876	1.3125721495967442	1.312250239214131
1.3269303850157579	1.3266529877748978	1.326374720885408	1.3260955819845093	1.3258155687059117	1.3255346786798345	1.3252529095330314	1.3249702588888104	1.3246867243670568	1.3244023035842567	1.3241169941535214	1.3238307936846077	1.323543699783947	1.3232557100546642	1.3229668220966064	1.3226770335063667	1.3223863418773079	1.3220947447995917	1.3218022398602018	1.3215088246429716	1.3212144967286115	1.3209192536947347	1.3206230931158855	1.3203260125635683	1.320028009606274	1.3197290818095095	1.3194292267358274	1.319128441944855	1.3188267249933234	1.3185240734350987	1.3182204848212127	1.3179159566998926	1.3176104866165945	1.3173040721140339	1.3169967107322174	1.3166884000084766	1.3163791374775011	1.3160689206713707	1.3157577471195911	1.3154456143491273	1.315132519884438	1.3148184612475111	1.3145034359579004	1.31418744153276	1.313870475486881	1.3135525353327318	1.313233618580489	1.3129137227380827	1.3125928453112288	1.312270983803471
1.326948766163463	1.3266714163614712	1.326393196960067	1.3261141055958192	1.3258341399017777	1.3255532975074942	1.3252715760390454	1.3249889731190547	1.3247054863667138	1.3244211133978077	1.3241358518247361	1.3238496992565385	1.3235626532989166	1.3232747115542596	1.3229858716216694	1.3226961310969836	1.3224054875728024	1.3221139386385148	1.321821481880322	1.3215281148812672	1.3212338352212596	1.320938640477102	1.320642528222521	1.3203454960281902	1.3200475414617623	1.3197486620878955	1.3194488554682853	1.319148119161689	1.3188464507239608	1.318543847708078	1.3182403076641733	1.3179358281395657	1.3176304066787923	1.3173240408236375	1.3170167281131697	1.3167084660837687	1.3163992522691625	1.31608908420046	1.315777959406182	1.3154658754122999	1.315152829742267	1.3148388199170558	1.314523843455191	1.3142078978727882	1.3138909806835894	1.3135730893989987	1.313254221528121	1.3129343745777997	1.3126135460526547	1.31229173345512
1.326967150902175	1.326689848564294	1.3264116766763954	1.326132632874398	1.3258527147906927	1.325571920054164	1.3252902462902143	1.3250076911207826	1.3247242521643692	1.324439927036058	1.3241547133475404	1.3238686087071376	1.3235816107198253	1.3232937169872572	1.32300492510779	1.32271523267651	1.3224246372852544	1.3221331365226408	1.32184072797409	1.321547409221855	1.321253177845047	1.32095803141966	1.3206619675186015	1.320364983711719	1.3200670775658272	1.3197682466447378	1.3194684885092882	1.3191678007173704	1.3188661808239606	1.3185636263811495	1.318260134938174	1.3179557040414442	1.31765033123458	1.3173440140584387	1.3170367500511486	1.3167285367481412	1.316419371682185	1.3161092523834164	1.3157981763793765	1.3154861411950434	1.315173144352867	1.3148591833728052	1.3145442557723563	1.314228359066599	1.3139114907682254	1.313593648387581	1.3132748294326981	1.3129550314093354	1.3126342518210186	1.3123124881690738
1.3269855392318866	1.3267082843833582	1.3264301600343853	1.3261511638202375	1.3258712933726478	1.325590546319836	1.3253089202865296	1.3250264128939861	1.3247430217600145	1.3244587444990004	1.3241735787219264	1.3238875220363977	1.3236005720466653	1.3233127263536484	1.3230239825549617	1.3227343382449384	1.3224437910146563	1.3221523384519618	1.3218599781414975	1.3215667076647284	1.321272524599967	1.3209774265224012	1.3206814110041214	1.3203844756141487	1.3200866179184625	1.3197878354800292	1.3194881258588298	1.3191874866118916	1.3188859152933157	1.3185834094543076	1.3182799666432077	1.3179755844055214	1.3176702602839518	1.31736399181843	1.317056776546147	1.3167486120015877	1.3164394957165602	1.316129425220234	1.315818398039169	1.3155064116973527	1.3151934637162332	1.314879551614754	1.3145646729093912	1.3142488251141866	1.3139320057407855	1.3136142122984737	1.3132954422942147	1.3129756932326853	1.3126549626163158	1.3123332479453282
1.3270039311525894	1.3267267238186558	1.3264486470340284	1.326169698433329	1.3258898756476354	1.3256091763045021	1.3253275980279835	1.325045138438657	1.3247617951536426	1.3244775657866266	1.3241924479478864	1.3239064392443116	1.3236195372794295	1.3233317396534265	1.3230430439631762	1.3227534478022611	1.3224629487609998	1.3221715444264703	1.3218792323825377	1.3215860102098795	1.3212918754860123	1.3209968257853182	1.3207008586790727	1.320403971735472	1.3201061625196613	1.3198074285937622	1.3195077675169031	1.3192071768452465	1.3189056541320199	1.3186031969275454	1.3182998027792683	1.317995469231791	1.317690193826902	1.317383974103606	1.31707680759816	1.316768691844102	1.316459624372284	1.3161496027109072	1.3158386243855538	1.3155266869192221	1.3152137878323593	1.314899924642898	1.3145850948662905	1.314269296015546	1.3139525256012636	1.3136347811316724	1.313316060112667	1.312996360047844	1.3126756784385423	1.3123540127838795
1.327022326664275	1.3267451668701782	1.326467137675317	1.3261882367136657	1.3259084616156478	1.3256278100081538	1.3253462795145685	1.3250638677547881	1.3247805723452448	1.324496390898929	1.3242113210254127	1.323925360330871	1.3236385064181093	1.3233507568865834	1.3230621093324257	1.3227725613484707	1.322482110524278	1.3221907544461597	1.3218984906972033	1.3216053168573014	1.3213112305031758	1.321016229208404	1.3207203105434484	1.320423472075682	1.3201257113694158	1.3198270259859304	1.3195274134835009	1.3192268714174282	1.3189253973400663	1.3186229888008556	1.3183196433463493	1.3180153585202468	1.3177101318634228	1.3174039609139603	1.3170968432071808	1.316788776275678	1.3164797576493494	1.3161697848554301	1.3158588554185255	1.3155469668606459	1.3152341167012402	1.314920302457231	1.31460552164305	1.3142897717706723	1.3139730503496554	1.3136553548871723	1.3133366828880504	1.3130170318548084	1.312696399287694	1.3123747826847234
1.3270407257669359	1.326763613537918	1.326485631958243	1.3262067786612393	1.3259270512766759	1.325646447430784	1.3253649647462764	1.3250826008423708	1.3247993533348135	1.3245152198358994	1.3242301979544966	1.3239442852960686	1.3236574794626979	1.3233697780531113	1.3230811786627037	1.3227916788835594	1.3225012763044839	1.3222099685110213	1.3219177530854864	1.3216246276069863	1.3213305896514496	1.3210356367916516	1.3207397665972418	1.320442976634771	1.32014526446772	1.3198466276565275	1.319547063758617	1.3192465703284297	1.3189451449174483	1.3186427850742326	1.3183394883444444	1.3180352522708825	1.3177300743935092	1.3174239522494862	1.3171168833732032	1.3168088652963101	1.3164998955477514	1.3161899716537975	1.3158790911380787	1.3155672515216188	1.3152544503228705	1.314940685057748	1.314625953239663	1.3143102523795607	1.313993579985956	1.313675933564968	1.3133573106203602	1.3130377086535732	1.3127171251637668	1.312395557647856
1.3270591284605637	1.326782063821867	1.326504129882798	1.326225324276041	1.3259456446307134	1.3256650885723842	1.3253836537230987	1.3251013377013976	1.3248181381223412	1.3245340525975309	1.324249078735131	1.3239632141398954	1.3236764564131869	1.323388803153003	1.3231002519540007	1.3228108004075199	1.322520446101609	1.322229186621049	1.3219370195473796	1.3216439424589268	1.3213499529308268	1.3210550485350534	1.3207592268404449	1.3204624854127323	1.3201648218145663	1.3198662336055451	1.3195667183422444	1.3192662735782443	1.3189648968641594	1.3186625857476693	1.3183593377735467	1.3180551504836908	1.3177500214171545	1.317443948110178	1.317136928096221	1.3168289589059923	1.316520038067483	1.3162101631060026	1.3158993315442067	1.3155875409021354	1.3152747886972451	1.3149610724444436	1.314646389656125	1.314330737842206	1.3140141145101603	1.3136965171650559	1.3133779433095913	1.313058390444134	1.3127378560667555	1.312416337673273
1.32707753474515	1.3268005177220166	1.326522631448974	1.3262438735580633	1.3259642416777506	1.3256837334329465	1.3254023464450277	1.3251200783318602	1.3248369267078197	1.324552889183814	1.3242679633673085	1.3239821468623447	1.3236954372695688	1.3234078321862504	1.3231193292063106	1.3228299259203444	1.322539619915646	1.3222484087762338	1.3219562900828759	1.321663261413116	1.3213693203413002	1.321074464438602	1.3207786912730508	1.3204819984095586	1.3201843834099474	1.3198858438329775	1.3195863772343759	1.3192859811668654	1.318984653180192	1.3186823908211587	1.31837919163365	1.3180750531586656	1.317769972934352	1.3174639484960295	1.3171569773762284	1.3168490571047176	1.3165401852085394	1.3162303592120401	1.3159195766369045	1.3156078350021896	1.3152951318243575	1.3149814646173121	1.3146668308924307	1.3143512281586034	1.3140346539222636	1.3137171056874302	1.3133985809557402	1.3130790772264866	1.312758591996657	1.3124371227609701
1.3270959446206867	1.326818975238359	1.3265411366567625	1.3262624265072975	1.3259828424177804	1.3257023820124627	1.3254210429120556	1.3251388227337508	1.3248557190912402	1.3245717295947421	1.3242868518510198	1.3240010834634086	1.3237144220318355	1.3234268651528456	1.3231384104196249	1.3228490554220251	1.3225587977465874	1.322267634976569	1.3219755646919669	1.3216825844695461	1.321388691882862	1.3210938845022904	1.3207981598950527	1.3205015156252429	1.3202039492538562	1.319905458338817	1.3196060404350045	1.3193056930942855	1.3190044138655403	1.3187022002946946	1.3183990499247469	1.3180949602958012	1.3177899289450956	1.3174839534070337	1.317177031213219	1.3168691598924813	1.3165603369709138	1.3162505599719039	1.3159398264161661	1.315628133821776	1.3153154797042035	1.3150018615763488	1.3146872769485753	1.3143717233287466	1.3140551982222606	1.3137376991320866	1.313419223558801	1.313099769000626	1.3127793329534656	1.312457912910943
1.3271143580871656	1.3268374363708857	1.3265596455061561	1.326280983123736	1.326001446850794	1.3257210343109245	1.3254397431241745	1.3251575709070615	1.3248745152725963	1.3245905738303068	1.3243057441862582	1.3240200239430784	1.3237334106999792	1.3234459020527811	1.323157495593936	1.3228681889125544	1.3225779795944252	1.3222868652220465	1.3219948433746462	1.3217019116282092	1.321408067555505	1.3211133087261109	1.3208176327064423	1.3205210370597777	1.3202235193462861	1.3199250771230562	1.3196257079441231	1.3193254093604978	1.3190241789201969	1.3187220141682698	1.3184189126468318	1.3181148718950901	1.3178098894493782	1.317503962843185	1.3171970896071858	1.3168892672692756	1.3165804933546001	1.3162707653855883	1.3159600808819854	1.315648437360888	1.315335832336776	1.3150222633215474	1.314707727824553	1.3143922233526317	1.3140757474101463	1.3137582974990192	1.3134398711187691	1.3131204657665478	1.3128000789371772	1.3124787081231881
1.3271327751445787	1.3268559011195886	1.3265781579971458	1.3262995434073706	1.3260200549767835	1.3257396903283243	1.3254584470813757	1.3251763228517832	1.3248933152518785	1.3246094218904996	1.3243246403730153	1.3240389683013472	1.3237524032739922	1.3234649428860485	1.3231765847292363	1.3228873263919239	1.3225971654591522	1.3223060995126594	1.3220141261309053	1.3217212428890983	1.3214274473592211	1.3211327371100563	1.3208371097072131	1.3205405627131557	1.3202430936872294	1.3199447001856883	1.3196453797617245	1.3193451299654955	1.3190439483441545	1.3187418324418778	1.3184387797998967	1.3181347879565257	1.317829854447194	1.3175239768044764	1.3172171525581238	1.3169093792350957	1.3166006543595923	1.3162909754530867	1.3159803400343568	1.3156687456195215	1.3153561897220707	1.315042669852903	1.3147281835203581	1.3144127282302527	1.3140963014859157	1.3137789007882243	1.3134605236356405	1.3131411675242475	1.312820829947788	1.3124995083977
1.3271511957929174	1.3268743694844596	1.326596674129724	1.326318107358193	1.326038666795741	1.3257583500646535	1.3254771547836512	1.3251950785679092	1.3249121190290793	1.3246282737753132	1.3243435404112833	1.3240579165382063	1.323771399753867	1.3234839876526407	1.3231956778255176	1.3229064678601266	1.3226163553407606	1.3223253378483995	1.3220334129607367	1.3217405782522056	1.321446831294004	1.321152169654119	1.3208565908973577	1.3205600925853704	1.3202626722766793	1.3199643275267066	1.3196650558878025	1.319364854909272	1.3190637221374069	1.318761655115512	1.3184586513839356	1.3181547084801015	1.317849823938536	1.317543995290901	1.3172372200660252	1.3169294957899345	1.3166208199858846	1.3163111901743936	1.3160006038732746	1.3156890585976693	1.315376551860081	1.3150630811704098	1.3147486440359855	1.3144332379616042	1.314116860449563	1.3137995089996959	1.313481181109409	1.31316187427372	1.3128415859852922	1.3125203137344748
1.3271696200321734	1.3268928414654901	1.3266151939038822	1.3263366749761945	1.3260572823076575	1.325777013519904	1.3254958662309932	1.3252138380554308	1.3249309266041909	1.3246471294847395	1.3243624443010535	1.324076868653648	1.323790400139595	1.3235030363525493	1.3232147748827723	1.3229256133171547	1.322635549239242	1.3223445802292586	1.3220527038641332	1.3217599177175239	1.321466219359845	1.3211716063582917	1.320876076276868	1.320579626676413	1.3202822551146278	1.3199839591461031	1.3196847363223485	1.3193845841918195	1.3190835002999468	1.3187814821891646	1.318478527398942	1.3181746334658109	1.3178697979233978	1.3175640183024533	1.3172572921308845	1.316949616933786	1.3166409902334701	1.3163314095495027	1.3160208723987323	1.315709376295326	1.315396918750802	1.3150834972740622	1.3147691093714298	1.3144537525466817	1.3141374243010842	1.3138201221334294	1.313501843540071	1.3131825860149606	1.3128623470496863	1.3125411241335074
1.327188047862339	1.3269113170626723	1.3266337173196117	1.3263552462613677	1.3260759015125256	1.325795680694068	1.3255145814233935	1.3252326013143396	1.3249497379772053	1.32466598901877	1.3243813520423187	1.324095824647664	1.3238094044311681	1.3235220889857666	1.3232338759009927	1.3229447627630004	1.3226547471545895	1.3223638266552302	1.3220719988410865	1.321779261285045	1.3214856115567373	1.321191047222567	1.3208955658457375	1.3205991649862774	1.3203018422010682	1.3200035950438713	1.319704421065357	1.3194043178131318	1.319103282831767	1.3188013136628296	1.3184984078449085	1.318194562913647	1.3178897764017725	1.3175840458391264	1.3172773687526953	1.3169697426666438	1.3166611651023432	1.3163516335784078	1.3160411456107242	1.3157296987124856	1.3154172903942265	1.3151039181638546	1.3147895795266853	1.3144742719854787	1.3141579930404732	1.3138407401894197	1.3135225109276207	1.313203302747965	1.312883113140965	1.3125619395947945
1.3272064792834046	1.3269297962759974	1.3266522443769047	1.3263738212137035	1.326094524410337	1.325814351587137	1.3255333003608434	1.3252513683446279	1.3249685531481132	1.3246848523773964	1.3244002636350707	1.3241147845202466	1.3238284126285789	1.3235411455522845	1.3232529808801703	1.3229639161976552	1.322673949086795	1.3223830771263054	1.3220912978915897	1.3217986089547618	1.3215050078846728	1.321210492246937	1.320915059603958	1.3206187075149554	1.3203214335359927	1.3200232352200034	1.3197241101168198	1.3194240557732007	1.3191230697328613	1.3188211495364994	1.3185182927218282	1.318214496823603	1.317909759373654	1.3176040779009133	1.317297449931451	1.316989872988501	1.3166813445924972	1.316371862261103	1.3160614235092438	1.3157500258491424	1.3154376667903498	1.3151243438397806	1.3148100545017467	1.314494796277991	1.314178566667725	1.3138613631676614	1.3135431832720532	1.3132240244727276	1.3129038842591236	1.3125827601183304
1.327224914295363	1.326948279105457	1.3266707750757534	1.3263923998331941	1.3261131510010833	1.325833026199102	1.325552023043335	1.325270139146287	1.3249873721169076	1.3247037195606115	1.3244191790793005	1.3241337482713882	1.3238474247318186	1.323560206052095	1.3232720898202976	1.322983073621112	1.32269315503585	1.3224023316424771	1.3221106010156343	1.3218179607266662	1.3215244083436442	1.3212299414313942	1.3209345575515221	1.3206382542624402	1.3203410291193944	1.3200428796744923	1.31974380347673	1.3194437980720202	1.3191428610032216	1.3188409898101674	1.3185381820296944	1.318234435195672	1.317929746839034	1.3176241144878076	1.3173175356671445	1.3170100078993523	1.3167015287039263	1.3163920955975816	1.3160817060942858	1.3157703577052904	1.3154580479391662	1.3151447743018356	1.3148305342966076	1.3145153254242117	1.3141991451828337	1.3138819910681492	1.3135638605733637	1.313244751189244	1.312924660404158	1.3126035857041116
1.327243352898205	1.3269667655510435	1.3266893094161483	1.3264109821198313	1.3261317812847555	1.325851704529956	1.3255707494708602	1.3252889137193093	1.3250061948835796	1.3247225905684061	1.3244380983750013	1.3241527159010797	1.3238664407408804	1.3235792704851903	1.3232912027213668	1.3230022350333623	1.3227123650017478	1.3224215902037373	1.322129908213213	1.3218373166007504	1.3215438129336439	1.3212493947759314	1.3209540596884226	1.320657805228724	1.3203606289512655	1.3200625284073308	1.31976350114508	1.3194635447095822	1.3191626566428414	1.3188608344838268	1.3185580757685005	1.3182543780298477	1.317949738797908	1.3176441555998033	1.3173376259597698	1.31703014739919	1.3167217174366235	1.3164123335878382	1.3161019933658435	1.3157906942809232	1.3154784338406693	1.3151652095500135	1.3148510189112632	1.3145358594241365	1.3142197285857944	1.3139026238908782	1.3135845428315467	1.3132654828975086	1.3129454415760624	1.3126244163521323
1.3272617950919234	1.3269852556127477	1.3267078473980813	1.326429568073606	1.3261504152613466	1.3258703865796901	1.3255894796434105	1.325307692063686	1.3250250214481218	1.3247414654007725	1.3244570215221638	1.3241716874093132	1.3238854606557549	1.323598338851562	1.3233103195833698	1.3230214004343983	1.3227315789844796	1.322440852810078	1.3221492194843176	1.3218566765770072	1.321563221654664	1.3212688522805407	1.3209735660146515	1.320677360413799	1.320380233031599	1.320082181418511	1.3197832031218626	1.3194832956858795	1.3191824566517136	1.31888068355747	1.318577973938239	1.3182743253261229	1.3179697352502677	1.3176642012368927	1.3173577208093201	1.3170502914880087	1.3167419107905827	1.3164325762318656	1.3161222853239107	1.3158110355760353	1.315498824494853	1.3151856495843082	1.3148715083457079	1.3145563982777588	1.3142403168766015	1.3139232616358436	1.3136052300465975	1.3132862195975172	1.3129662277748326	1.3126452520623888
1.3272802408765085	1.3270037492905613	1.3267263890215446	1.3264481576945106	1.3261690529308467	1.3258890723482957	1.3256082135609775	1.3253264741794089	1.3250438518105252	1.3247603440577032	1.3244759485207807	1.324190662796081	1.3239044844764352	1.3236174111512025	1.3233294404062976	1.3230405698242125	1.3227507969840375	1.3224601194614911	1.3221685348289407	1.3218760406554284	1.3215826345066968	1.321288313945214	1.3209930765302016	1.3206969198176581	1.3203998413603872	1.3201018387080263	1.319802909407071	1.3195030510009056	1.3192022610298304	1.3189005370310904	1.318597876538903	1.3182942770844905	1.3179897361961066	1.3176842513990692	1.3173778202157886	1.317070440165801	1.3167621087657977	1.316452823529658	1.3161425819684816	1.3158313815906202	1.315519219901712	1.3152060944047135	1.314892002599935	1.3145769419850741	1.31426091005525	1.3139439043030388	1.313625922218511	1.3133069612892645	1.3129870190004638	1.3126660928348755
1.3272986902519524	1.327022246584476	1.3267449342865292	1.3264667509825363	1.3261876942932487	1.3259077618357649	1.3256269512235532	1.32534526006647	1.325062685970782	1.324779226539189	1.3244948793708433	1.324209642061375	1.3239235122029118	1.3236364873841036	1.323348565190144	1.323059743202796	1.3227700190004141	1.3224793901579694	1.3221878542470742	1.3218954088360062	1.3216020514897349	1.3213077797699448	1.3210125912350652	1.3207164834402936	1.3204194539376228	1.3201215002758686	1.319822620000697	1.319522810654653	1.3192220697771857	1.3189203949046804	1.3186177835704858	1.3183142333049436	1.3180097416354182	1.3177043060863267	1.3173979241791691	1.317090593432561	1.3167823113622616	1.3164730754812088	1.3161628832995493	1.3158517323246717	1.3155396200612395	1.3152265440112243	1.3149125016739398	1.314597490546076	1.3142815081217334	1.3139645518924592	1.3136466193472813	1.3133277079727452	1.3130078152529507	1.312686938669588
1.3273171432182465	1.3270407474944836	1.326763483193027	1.3264853479376746	1.3262063393485435	1.3259264550420893	1.3256456926311289	1.3253640497248602	1.3250815239288833	1.324798112845221	1.3245138140723431	1.3242286252051867	1.3239425438351777	1.3236555675502568	1.3233676939348993	1.3230789205701412	1.3227892450336007	1.3224986648995047	1.3222071777387103	1.321914781118733	1.3216214726037696	1.3213272497547242	1.3210321101292344	1.3207360512816977	1.3204390707632976	1.3201411661220306	1.319842334902734	1.3195425746471134	1.3192418828937713	1.3189402571782332	1.31863769503298	1.3183341939874755	1.3180297515681951	1.3177243652986579	1.3174180326994551	1.3171107512882814	1.316802518579968	1.3164933320865118	1.3161831893171083	1.315872087778184	1.31556002497343	1.3152469984038342	1.3149330055677158	1.3146180439607589	1.3143021110760478	1.3139852044040994	1.3136673214329035	1.313348459647954	1.3130286165322884	1.3127077895665218
1.327335599775382	1.327059252020575	1.3267820357410296	1.3265039485599177	1.3262249880967227	1.32594515196726	1.3256644377836966	1.3253828431545724	1.325100365684821	1.3248170029757924	1.324532752625273	1.3242476122275075	1.3239615793732242	1.3236746516496545	1.323386826640556	1.3230981019262402	1.32280847508359	1.3225179436860883	1.3222265053038413	1.3219341575036005	1.321640897848794	1.3213467238995449	1.321051633212702	1.3207556233418631	1.3204586918374048	1.320160836246505	1.3198620541131745	1.319562342978281	1.3192617003795803	1.3189601238517412	1.3186576109263786	1.3183541591320789	1.3180497659944308	1.317744429036056	1.3174381457766386	1.3171309137329563	1.3168227304189108	1.3165135933455598	1.3162035000211514	1.3158924479511502	1.3155804346382771	1.3152674575825374	1.3149535142812574	1.3146386022291172	1.3143227189181854	1.3140058618379535	1.3136880284753722	1.3133692163148865	1.313049422838472	1.3127286455256715
1.3273540599233513	1.3270777601627421	1.3268005919305286	1.3265225528492564	1.3262436405377784	1.3259638526112694	1.3256831866812475	1.3254016403555973	1.3251192112385874	1.3248358969308947	1.3245516950296234	1.3242666031283299	1.3239806188170433	1.3236937396822879	1.3234059633071067	1.3231172872710848	1.3228277091503737	1.322537226517713	1.3222458369424583	1.3219535379906016	1.3216603272248002	1.3213662022043993	1.3210711604854595	1.3207751996207824	1.3204783171599366	1.3201805106492848	1.3198817776320104	1.319582115648147	1.3192815222346048	1.3189799949251977	1.3186775312506747	1.3183741287387467	1.318069784914118	1.3177644972985145	1.317458263410714	1.3171510807665783	1.316842946879083	1.316533859258348	1.3162238154116728	1.3159128128435649	1.3156008490557747	1.3152879215473277	1.3149740278145587	1.3146591653511457	1.3143433316481425	1.3140265241940168	1.3137087404746821	1.3133899779735367	1.3130702341714962	1.3127495065470325
1.327372523662145	1.327096271920977	1.3268191517615142	1.3265411608056823	1.3262622966717017	1.3259825569741082	1.3257019393237734	1.325420441327927	1.3251380605901735	1.3248547947105185	1.3245706412853864	1.3242855979076453	1.3239996621666266	1.3237128316481488	1.323425103934542	1.3231364766046667	1.3228469472339437	1.322556513394371	1.3222651726545542	1.3219729225797274	1.3216797607317796	1.3213856846692789	1.3210906919474998	1.3207947801184474	1.320497946730885	1.3202001893303608	1.3199015054592345	1.3196018926567055	1.319301348458838	1.3189998703985952	1.3186974560058604	1.3183941028074717	1.3180898083272499	1.3177845700860258	1.317478385601674	1.3171712523891415	1.3168631679604774	1.3165541298248686	1.3162441354886663	1.3159331824554217	1.315621268225917	1.315308390298199	1.3149945461676138	1.314679733326837	1.3143639492659125	1.3140471914722829	1.3137294574308283	1.3134107446238998	1.313091050531356	1.3127703726305995
1.3273909909917543	1.3271147872952695	1.3268377152339794	1.3265597724291873	1.3262809564984839	1.3260012650557682	1.325720695711266	1.3254392460715523	1.3251569137395711	1.3248736963146563	1.3245895913925545	1.3243045965654454	1.3240187094219658	1.32373192754723	1.323444248522854	1.3231556699269782	1.3228661893342917	1.3225758043160536	1.3222845124401212	1.3219923112709708	1.3216991983697253	1.3214051712941768	1.3211102275988147	1.3208143648348503	1.3205175805502425	1.320219872289727	1.3199212375948397	1.3196216740039475	1.3193211790522732	1.3190197502719263	1.3187173851919292	1.3184140813382474	1.3181098362338193	1.3178046473985834	1.317498512349512	1.317191428600638	1.3168833936630884	1.3165744050451154	1.3162644602521247	1.3159535567867136	1.3156416921486969	1.3153288638351457	1.3150150693404166	1.314700306156187	1.3143845717714897	1.3140678636727467	1.3137501793438044	1.31343151626597	1.3131118719180461	1.3127912437763678
1.3274094619121715	1.3271333062856125	1.326856282347915	1.3265783877197623	1.326299620018117	1.326019976856241	1.3257394558437166	1.325458054586466	1.3251757706867715	1.3248926017432991	1.324608545351118	1.3243235991017217	1.3240377605830527	1.323751027379522	1.323463397072035	1.3231748672380106	1.3228854354514092	1.3225950992827529	1.3223038562991507	1.3220117040643233	1.3217186401386285	1.3214246620790844	1.3211297674393967	1.3208339537699834	1.3205372186180018	1.320239559527375	1.3199409740388177	1.3196414596898662	1.3193410140149018	1.3190396345451836	1.3187373188088736	1.318434064331066	1.318129868633819	1.3178247292361804	1.3175186436542206	1.317211609401062	1.3169036239869092	1.3165946849190813	1.3162847897020422	1.315973935837434	1.315662120824109	1.315349342158161	1.3150355973329608	1.3147208838391888	1.3144051991648684	1.314088540795402	1.3137709062136056	1.3134522928997423	1.3131326983315614	1.3128121199843323
1.3274279364233874	1.3271518288919968	1.3268748531033125	1.3265970066773993	1.3263182872305919	1.3260386923755179	1.3257582197211166	1.3254768668726582	1.3251946314317666	1.3249115109964393	1.3246275031610693	1.324342605516466	1.3240568156498784	1.3237701311450174	1.323482549582076	1.3231940685377563	1.322904685585289	1.3226143982944605	1.3223232042316346	1.3220311009597772	1.3217380860384815	1.3214441570239943	1.3211493114692379	1.3208535469238392	1.320556860934155	1.3202592510432973	1.319960714791162	1.3196612497144544	1.3193608533467174	1.3190595232183602	1.3187572568566857	1.3184540517859207	1.3181499055272423	1.3178448155988094	1.3175387795157931	1.317231794790406	1.3169238589319323	1.31661496944676	1.3163051238384118	1.3159943196075776	1.3156825542521466	1.315369825267239	1.3150561301452406	1.3147414663758363	1.3144258314460429	1.314109222840244	1.3137916380402257	1.3134730745252114	1.3131535297718968	1.312833001254488
1.3274464145253932	1.3271703551144136	1.3268934275001636	1.326615629302089	1.3263369581359004	1.3260574116135908	1.3257769873434575	1.3254956829301212	1.3252134959745474	1.3249304240740678	1.3246464648223997	1.32436161580967	1.324075874622436	1.3237892388437076	1.3235017060529692	1.3232132738262061	1.3229239397359223	1.3226337013511684	1.322342556237565	1.3220505019573239	1.3217575360692766	1.321463656128898	1.32116885968833	1.3208731442964097	1.320576507498694	1.3202789468374865	1.3199804598518639	1.3196810440777038	1.319380697047711	1.319079416291448	1.3187771993353594	1.3184740437028037	1.3181699469140815	1.3178649064864638	1.317558919934223	1.3172519847686637	1.3169440984981515	1.316635258628145	1.316325462661227	1.3160147080971374	1.3157029924328034	1.3153903131623734	1.3150766677772505	1.3147620537661242	1.314446468615007	1.3141299098072663	1.3138123748236599	1.3134938611423717	1.3131743662390472	1.3128538875868294
1.327464896218181	1.3271888849528541	1.326912005538459	1.326634255593823	1.3263556327340336	1.3260761345704508	1.3257957587107307	1.3255145027588466	1.3252323643151063	1.3249493409761761	1.3246654303351009	1.324380629981325	1.3240949375007158	1.3238083504755838	1.323520866484707	1.3232324831033524	1.3229431979033013	1.3226530084528694	1.322361912316934	1.3220699070569557	1.3217769902310057	1.3214831593937881	1.3211884120966657	1.3208927458876873	1.320596158311611	1.3202986469099343	1.320000209220916	1.3197008427796073	1.319400545117877	1.3190993137644402	1.3187971462448864	1.3184940400817087	1.3181899927943297	1.3178850018991357	1.3175790649095027	1.317272179335828	1.3169643426855597	1.3166555524632295	1.3163458061704816	1.3160351013061067	1.3157234353660727	1.315410805843558	1.315097210228983	1.3147826460100462	1.3144671106717554	1.3141506016964632	1.3138331165639017	1.3135146527512174	1.3131952077330065	1.312874778981351
1.3274833815017413	1.3272074184073106	1.3269305872181902	1.3266528855525934	1.3263743110249833	1.3260948612460892	1.325814533822928	1.3255333263588251	1.325251236453434	1.324968261702756	1.3246843996991644	1.3243996480314228	1.32411400428471	1.3238274660406382	1.3235400308772796	1.3232516963691872	1.322962460087417	1.3226723195995538	1.3223812724697328	1.3220893162586647	1.3217964485236604	1.3215026668186558	1.3212079686942366	1.3209123516976633	1.320615813372899	1.3203183512606333	1.3200199628983107	1.3197206458201571	1.319420397557206	1.3191192156373286	1.31881709758526	1.318514040922627	1.3182100431679795	1.3179051018368186	1.3175992144416253	1.3172923784918917	1.3169845914941505	1.3166758509520065	1.3163661543661684	1.3160554992344795	1.3157438830519488	1.3154313033107863	1.315117757500433	1.314803243107596	1.3144877576162817	1.3141712985078289	1.313853863260946	1.3135354493517433	1.3132160542537699	1.3128956754380485
1.3275018703760657	1.3272259554777739	1.3269491725393485	1.3266715191783909	1.3263929930087406	1.326113591640497	1.3258333126800406	1.3255521537300492	1.325270112389522	1.324987186253799	1.3247033729145814	1.324418669959955	1.3241330749744096	1.323846585538862	1.3235591992306797	1.3232709136237015	1.322981726288262	1.322691634791214	1.3224006366959538	1.322108729562442	1.3218159109472332	1.321522178403494	1.3212275294810347	1.3209319617263307	1.320635472682549	1.3203380598895753	1.3200397208840404	1.3197404531993457	1.319440254365692	1.3191391219101067	1.3188370533564717	1.3185340462255521	1.318230098035024	1.3179252062995055	1.3176193685305837	1.3173125822368477	1.3170048449239162	1.3166961540944693	1.3163865072482812	1.3160759018822483	1.3157643354904247	1.3154518055640523	1.3151383095915938	1.3148238450587677	1.3145084094485797	1.3141920002413576	1.3138746149147873	1.313556250943944	1.3132369058013316	1.3129165769569162
1.3275203628411454	1.3272444961642347	1.3269677615019257	1.3266901564712066	1.3264116786852962	1.3261323257536666	1.3258520952820594	1.3255709848725088	1.3252889921233617	1.3250061146292957	1.324722349981344	1.3244376957669126	1.3241521495698063	1.323865708970247	1.3235783715448983	1.3232901348668875	1.3230009965058274	1.3227109540278421	1.3224200049955885	1.3221281469682806	1.3218353775017149	1.321541694148294	1.3212470944570525	1.3209515759736812	1.320655136240554	1.3203577727967533	1.3200594831780974	1.3197602649171651	1.3194601155433263	1.3191590325827662	1.318857013558515	1.3185540559904765	1.318250157395456	1.3179453152871883	1.317639527176371	1.3173327905706893	1.3170251029748503	1.3167164618906115	1.316406864816813	1.3160963092494073	1.3157847926814938	1.3154723126033492	1.3151588665024594	1.3148444518635554	1.314529066168644	1.3142127068970442	1.3138953715254191	1.3135770575278132	1.3132577623756863	1.3129374835379486
1.3275388588969719	1.3272630404666845	1.3269863541059128	1.3267087974310319	1.3264303680546425	1.3261510635855882	1.325870881628976	1.3255898197861968	1.3253078756549452	1.3250250468292393	1.3247413308994431	1.3244567254522877	1.324171228070892	1.3238848363347846	1.3235975478199276	1.323309360098736	1.323020270740105	1.3227302773094292	1.3224393773686285	1.3221475684761714	1.3218548481870984	1.3215612140530477	1.3212666636222812	1.3209711944397067	1.3206748040469054	1.3203774899821585	1.3200792497804734	1.319780080973608	1.3194799810901017	1.3191789476552995	1.3188769781913823	1.3185740702173931	1.3182702212492672	1.3179654287998606	1.3176596903789797	1.3173530034934093	1.3170453656469459	1.3167367743404257	1.3164272270717565	1.3161167213359497	1.31580525462515	1.3154928244286705	1.3151794282330234	1.314865063521952	1.314549727776468	1.314233418474881	1.3139161330928362	1.313597869103346	1.3132786239768282	1.31295839518114
1.327557358543536	1.3272815883851152	1.3270049503513006	1.3267274420578588	1.3264490611167703	1.3261698051362538	1.3258896717207822	1.325608658471104	1.3253267629842629	1.3250439828536191	1.3247603156688703	1.3244757590160712	1.324190310477658	1.3239039676324662	1.323616728055758	1.3233285893192395	1.3230395489910864	1.3227496046359672	1.322458753815066	1.3221669940861063	1.3218743230033747	1.3215807381177476	1.3212862369767135	1.3209908171243991	1.3206944761015957	1.320397211445784	1.320099020691161	1.3197999013686665	1.31949985100601	1.3191988671276995	1.3188969472550658	1.318594088906294	1.318290289596451	1.317985546837515	1.3176798581384026	1.317373221005001	1.3170656329401957	1.3167570914439048	1.316447594013106	1.3161371381418685	1.3158257213213862	1.3155133410400102	1.3151999947832786	1.3148856800339521	1.3145703942720457	1.3142541349748635	1.3139368996170322	1.3136186856705359	1.3132994906047522	1.3129793118864856
1.327575861780829	1.3273001399195172	1.3270235502380812	1.326746090351677	1.3264677578716708	1.3261885504056545	1.3259084655574689	1.3256275009272211	1.3253456541113064	1.3250629227024278	1.3247793042896165	1.3244947964582552	1.3242093967900956	1.3239231028632843	1.3236359122523824	1.323347822528389	1.3230588312587632	1.322768936007448	1.3224781343348926	1.322186423798077	1.3218938019505366	1.3216002663423851	1.321305814520341	1.3210104440277508	1.3207141524046166	1.320416937187621	1.3201187959101521	1.3198197261023328	1.3195197252910447	1.319218790999958	1.3189169207495572	1.3186141120571713	1.318310362437	1.3180056694001439	1.3177000304546325	1.3173934431054561	1.3170859048545935	1.3167774132010428	1.3164679656408538	1.3161575596671566	1.315846192770196	1.3155338624373616	1.31522056615322	1.314906301399549	1.3145910656553712	1.314274856396985	1.3139576710980014	1.313639507229378	1.3133203622594523	1.3130002336539797
1.3275943686088423	1.3273186950698816	1.3270421537662445	1.326764742312479	1.326486458319335	1.3262072993937815	1.3259272631390273	1.32564634715454	1.3253645490360675	1.3250818663756563	1.3247982967616743	1.3245138377788304	1.3242284870081962	1.3239422420272289	1.3236551004097916	1.3233670597261764	1.3230781175431274	1.3227882714238628	1.3224975189280994	1.3222058576120754	1.3219132850285753	1.3216197987269518	1.321325396253155	1.3210300751497535	1.3207338329559606	1.3204366672076615	1.320138575437439	1.3198395551745985	1.3195396039451968	1.3192387192720676	1.3189368986748504	1.3186341396700185	1.3183304397709068	1.3180257964877398	1.3177202073276624	1.317413669794769	1.3171061813901308	1.316797739611832	1.316488341954993	1.316177985911808	1.315866668971573	1.3155543886207177	1.31524114234284	1.314926927618737	1.3146117419264383	1.3142955827412395	1.3139784475357381	1.3136603337798656	1.3133412389409227	1.3130211604836166
1.3276128790275668	1.3273372538362005	1.327060760935783	1.326783397940256	1.3265051624597544	1.3262260521006257	1.3259460644654484	1.3256651971530518	1.325383447758537	1.3251008138732963	1.324817293085034	1.3245328829777883	1.3242475811319516	1.3239613851242924	1.3236742925279774	1.3233863009125932	1.3230974078441695	1.3228076108852034	1.3225169075946785	1.322225295528093	1.3219327722374818	1.3216393352714395	1.3213449821751482	1.3210497104903984	1.320753517755619	1.3204564015058982	1.320158359273014	1.3198593885854566	1.3195594869684588	1.3192586519440201	1.3189568810309367	1.3186541717448275	1.3183505215981635	1.3180459281002956	1.3177403887574848	1.3174339010729306	1.317126462546802	1.316818070676265	1.3165087229555172	1.3161984168758158	1.3158871499255096	1.3155749195900723	1.3152617233521329	1.3149475586915087	1.3146324230852398	1.314316314007621	1.3139992289302365	1.3136811653219933	1.3133621206491584	1.3130420923753907
1.3276313930369936	1.3273558162184642	1.3270793717466869	1.3268020572349981	1.3265238702929203	1.326244808526179	1.3259648695367239	1.3256840509227477	1.325402350278706	1.325119765195338	1.324836293259687	1.3245519320551205	1.3242666791613529	1.3239805321544655	1.3236934886069303	1.32340554608763	1.3231167021618824	1.322826954391461	1.3225363003346216	1.3222447375461217	1.3219522635772487	1.3216588759758405	1.3213645722863117	1.3210693500496786	1.3207732068035836	1.3204761400823226	1.3201781474168683	1.3198792263348986	1.3195793743608228	1.3192785890158087	1.3189768678178089	1.3186742082815905	1.3183706079187627	1.318066064237804	1.3177605747440926	1.3174541369399355	1.3171467483245984	1.3168384063943355	1.3165291086424191	1.3162188525591727	1.315907635632	1.315595455345419	1.3152823091810917	1.3149681946178584	1.3146531091317708	1.3143370501961231	1.3140200152814896	1.3137020018557553	1.3133830073841528	1.3130630293292969
1.327649910637114	1.3273743822166644	1.327097986198948	1.3268207201966975	1.3265425818188235	1.326263568670432	1.3259836783528447	1.3257029084636187	1.3254212565965664	1.3251387203417737	1.3248552972856245	1.324570985010818	1.3242857810963913	1.3239996831177403	1.3237126886466428	1.3234247952512794	1.3231360004962565	1.3228463019426278	1.3225556971479198	1.322264183666153	1.321971759047868	1.3216784208401458	1.3213841665866377	1.321088993827585	1.320792900099847	1.3204958829369267	1.3201979398689947	1.319899068422917	1.3195992661222815	1.3192985304874247	1.3189968590354586	1.3186942492803002	1.3183906987326968	1.3180862049002566	1.3177807652874776	1.317474377395775	1.3171670387235141	1.316858746766036	1.3165494990156916	1.3162392929618716	1.3159281260910372	1.3156159958867508	1.3153028998297098	1.3149888353977797	1.314673800066024	1.31435779130674	1.314040806589492	1.3137228433811456	1.3134038991459003	1.3130839713453286
1.3276684318279186	1.3273929518307916	1.3271166042925568	1.3268393868253447	1.3265612970374552	1.3262823325333757	1.3260024909138022	1.3257217697756567	1.3254401667121087	1.3251576793125945	1.3248743051628382	1.3245900418448726	1.324304886937058	1.3240188380141074	1.323731892647106	1.3234440484035324	1.3231553028472833	1.3228656535386947	1.3225750980345647	1.3222836338881787	1.3219912586493299	1.3216979698643474	1.3214037650761177	1.3211086418241096	1.3208125976444007	1.3205156300697025	1.3202177366293848	1.3199189148495036	1.3196191622528266	1.3193184763588606	1.319016854683879	1.3187142947409487	1.318410794039958	1.318106350087647	1.317800960387633	1.317494622440443	1.3171873337435411	1.3168790917913593	1.3165698940753283	1.3162597380839067	1.3159486213026135	1.3156365412140605	1.3153234952979809	1.3150094810312654	1.3146944958879931	1.314378537339465	1.3140616028542378	1.3137436898981576	1.3134247959343957	1.3131049184234809
1.3276869566093994	1.327411525060837	1.3271352260275044	1.3268580571209312	1.3265800159488066	1.326301100115002	1.326021307219587	1.3257406348588523	1.3254590806253244	1.3251766421077915	1.3248933168913193	1.3246091025572748	1.3243239966833447	1.324037996843559	1.3237511006083107	1.32346330554438	1.3231746092149548	1.3228850091796531	1.3225945029945483	1.3223030882121893	1.3220107623816273	1.3217175230484373	1.3214233677547433	1.3211282940392444	1.3208322994372368	1.3205353814806418	1.3202375376980306	1.3199387656146504	1.31963906275245	1.3193384266301087	1.319036854763062	1.3187343446635285	1.3184308938405396	1.318126499799967	1.3178211600445513	1.317514872073931	1.3172076333846725	1.3168994414702984	1.3165902938213212	1.3162801879252697	1.3159691212667233	1.3156570913273418	1.315344095585898	1.3150301315183095	1.3147151965976722	1.314399288294292	1.31408240407572	1.313764541406786	1.3134456977496323	1.3131258705637479
1.3277054849815462	1.3274301019067918	1.3271538514037824	1.3268767310834473	1.3265987385528684	1.326319871415301	1.326040127270191	1.3257595037131962	1.3254779983362048	1.3251956087273555	1.3249123324710588	1.3246281671480167	1.3243431103352425	1.3240571596060855	1.3237703125302487	1.3234825666738144	1.323193919599262	1.3229043688654951	1.3226139120278615	1.3223225466381774	1.3220302702447513	1.3217370803924062	1.3214429746225067	1.3211479504729806	1.3208520054783466	1.3205551371697366	1.3202573430749243	1.3199586207183491	1.319658967621144	1.3193583813011611	1.3190568592729992	1.3187543990480313	1.318450998134433	1.3181466540372095	1.317841364258225	1.3175351262962323	1.3172279376469003	1.3169197958028462	1.3166106982536636	1.3163006424859542	1.3159896259833588	1.315677646226588	1.315364700693455	1.3150507868589054	1.3147359021950544	1.3144200441712146	1.3141032102539336	1.3137853979070246	1.313466604591604	1.3131468277661236
1.3277240169443507	1.3274486823686467	1.3271724804213816	1.326895408712885	1.3266174648496325	1.3263386464342646	1.3260589510656047	1.3257783763386803	1.3254969198447406	1.325214579171278	1.3249313519020478	1.3246472356170884	1.3243622278927423	1.3240763263016784	1.3237895284129115	1.323501831791826	1.323213234000196	1.3229237325962115	1.3226333251344962	1.3223420091661346	1.3220497822386932	1.3217566418962465	1.3214625856793991	1.3211676111253106	1.3208717157677217	1.3205748971369784	1.3202771527600567	1.3199784801605923	1.3196788768589005	1.3193783403720094	1.319076868213683	1.31877445789445	1.3184711069216308	1.3181668127993662	1.3178615730286465	1.3175553851073387	1.317248246530218	1.316940154788995	1.3166311073723482	1.316321101765953	1.3160101354525136	1.315698205911792	1.315385310620644	1.3150714470530467	1.3147566126801333	1.3144408049702265	1.3141240213888712	1.3138062593988673	1.313487516460306	1.313167790030602
1.3277425524978042	1.3274672664463931	1.3271911130802927	1.3269140900092344	1.326636194839089	1.326357425171883	1.3260777786058195	1.3257972527352953	1.3255158451509232	1.3252335534395503	1.3249503751842775	1.324666307964482	1.3243813493558358	1.3240954969303291	1.32380874825629	1.3235211008984062	1.323232552417749	1.322943100371794	1.3226527423144434	1.3223614757960513	1.3220692983634452	1.3217762075599497	1.321482200925412	1.3211872759962253	1.3208914303053543	1.320594661382359	1.3202969667534215	1.319998343941371	1.3196987904657116	1.319398303842646	1.3190968815851059	1.3187945212027763	1.318491220202125	1.31818697608643	1.3178817863558079	1.3175756485072436	1.3172685600346177	1.3169605184287378	1.3166515211773677	1.3163415657652593	1.3160306496741798	1.3157187703829474	1.3154059253674593	1.315092112100726	1.314777328052902	1.3144615706913212	1.3141448374805267	1.3138271258823073	1.3135084333557303	1.3131887573571772
1.327761091641897	1.3274858541400216	1.3272097493805066	1.3269327749724873	1.3266549285212297	1.3263762076281482	1.3260966098908258	1.3258161329030322	1.3255347742547436	1.325252531532163	1.3249694023177392	1.3246853841901882	1.3244004747245142	1.3241146714920289	1.3238279720603752	1.323540373993547	1.3232518748519118	1.3229624721922335	1.3226721635676948	1.32238094652792	1.322088818618998	1.3217957773835067	1.321501820360537	1.321206945085717	1.3209111490912355	1.3206144299058702	1.3203167850550086	1.3200182120606776	1.319718708441569	1.319418271713063	1.3191168993872595	1.3188145889730025	1.3185113379759086	1.318207143898393	1.3179020042397025	1.3175959164959388	1.3172888781600918	1.316980886722067	1.3166719396687154	1.3163620344838651	1.3160511686483507	1.315739339640046	1.3154265449338935	1.3151127820019366	1.3147980483133548	1.3144823413344922	1.314165658528894	1.313847997357339	1.313529355277873	1.313209729745844
1.32777963437662	1.3275044454495233	1.3272283893220147	1.326951463602634	1.326673665896045	1.3263949938030508	1.3261154449206154	1.3258350168418824	1.325553707156193	1.3252715134491073	1.3249884333024236	1.3247044642941983	1.3244196039987683	1.324133849986769	1.3238471998251589	1.323559651077239	1.3232712013026755	1.3229818480575222	1.3226915888942419	1.3224004213617313	1.3221083430053433	1.3218153513669095	1.321521443984766	1.3212266183937769	1.3209308721253583	1.3206342027075038	1.3203366076648106	1.3200380845185042	1.319738630786464	1.3194382439832517	1.3191369216201365	1.3188346612051207	1.3185314602429727	1.3182273162352476	1.3179222266803214	1.317616189073417	1.3173092009066332	1.317001259668975	1.3166923628463831	1.3163825079217641	1.3160716923750204	1.3157599136830824	1.3154471693199399	1.3151334567566726	1.314818773461484	1.314503116899733	1.314186484533967	1.313868873823956	1.3135502822267267	1.3132307071965954
1.3277981807019645	1.327523040374889	1.3272470329048076	1.3269701558996658	1.326692406963526	1.3264137836965813	1.3261342836951788	1.3258539045518363	1.3255726438552622	1.3252904991903742	1.325007468138322	1.3247235482765034	1.3244387371785888	1.32415303241454	1.3238664315506319	1.3235789321494735	1.3232905317700319	1.3230012279676504	1.3227110182940753	1.322419900297477	1.3221278715224725	1.32183492951015	1.3215410717980904	1.3212462959203963	1.3209505994077126	1.3206539797872514	1.3203564345828194	1.320057961314842	1.3197585575003896	1.3194582206532048	1.319156948283728	1.3188547378991236	1.31855158700331	1.3182474930969859	1.3179424536776576	1.3176364662396705	1.3173295282742346	1.3170216372694552	1.3167127907103646	1.3164029860789488	1.3160922208541803	1.3157804925120486	1.3154677985255918	1.3151541363649266	1.314839503497284	1.314523897387037	1.3142073154957388	1.3138897552821518	1.313571214202285	1.3132516897094257
1.3278167306179214	1.3275416389161103	1.3272656801288762	1.326988851863574	1.3267111517236632	1.3264325773087307	1.326153126214507	1.3258727960328853	1.325591584351942	1.3253094887559551	1.3250265068254252	1.3247426361370946	1.3244578742639677	1.3241722187753335	1.3238856672367856	1.323598217210242	1.323309866253971	1.3230206119226093	1.3227304517671872	1.3224393833351487	1.3221474041703773	1.3218545118132183	1.3215607038005013	1.3212659776655675	1.3209703309382912	1.3206737611451045	1.3203762658090263	1.3200778424496828	1.3197784885833377	1.3194782017229143	1.3191769793780261	1.318874819055002	1.3185717182569128	1.3182676744835997	1.3179626852317035	1.3176567479946917	1.3173498602628877	1.3170420195234995	1.3167332232606512	1.3164234689554115	1.3161127540858235	1.3158010761269374	1.3154884325508416	1.315174820826692	1.3148602384207468	1.3145446827963974	1.3142281514142027	1.3139106417319204	1.3135921512045428	1.313272677284329
1.3278352841244814	1.3275602410731768	1.3272843309942117	1.3270075514943487	1.3267299001764488	1.3264513746394906	1.326171972478591	1.32589169128502	1.3256105286462239	1.3253284821458409	1.3250455493637248	1.3247617278759625	1.3244770152548955	1.3241914090691405	1.3239049068836104	1.3236175062595352	1.3233292047544853	1.3230399999223912	1.322749889313568	1.322458870474737	1.3221669409490489	1.321874098276107	1.3215803399919905	1.3212856636292818	1.3209900667170849	1.3206935467810552	1.3203961013434231	1.3200977279230186	1.3197984240352985	1.319498187192371	1.3191970149030232	1.3188949046727485	1.3185918540037724	1.3182878603950816	1.3179829213424512	1.317677034338473	1.3173701968725855	1.317062406431101	1.3167536604972367	1.3164439565511452	1.3161332920699431	1.3158216645277425	1.3155090713956827	1.3151955101419615	1.3148809782318667	1.314565473127808	1.314248992289353	1.313931533173255	1.3136130932334928	1.3132936699212991
1.3278538412216352	1.32757884684608	1.3273029855008052	1.3270262547919809	1.326748652321872	1.3264701756888513	1.3261908224874217	1.3259105903082318	1.3256294767380983	1.3253474793600222	1.325064595753211	1.3247808234930984	1.3244961601513634	1.3242106032959522	1.3239241504910981	1.323636799297345	1.3233485472715651	1.3230593919669869	1.3227693309332098	1.3224783617162337	1.3221864818584779	1.3218936888988064	1.3215999803725493	1.3213053538115296	1.3210098067440852	1.3207133366950945	1.3204159411860017	1.3201176177348415	1.319818363856266	1.3195181770615678	1.3192170548587114	1.3189149947523553	1.3186119942438814	1.3183080508314236	1.3180031620098926	1.3176973252710062	1.31739053810332	1.317082797992251	1.316774102420113	1.3164644488661428	1.3161538348065318	1.3158422577144562	1.3155297150601086	1.3152162043107287	1.3149017229306361	1.3145862683812621	1.3142698381211824	1.3139524296061496	1.313634040289129	1.31331466762033
1.3278724019093733	1.3275974562348114	1.327321643648646	1.3270449617564615	1.3267674081599243	1.3264889804568039	1.32620967624099	1.3259294931025116	1.325648428627556	1.3253664803984901	1.3250836459938753	1.3247999229884933	1.3245153089533626	1.3242298014557592	1.3239433980592397	1.3236560963236612	1.3233678938052023	1.3230787880563866	1.3227887766261026	1.3224978570596295	1.3222060268986566	1.3219132836813086	1.3216196249421692	1.3213250482123036	1.321029551019284	1.320733130887214	1.3204357853367532	1.3201375118851422	1.3198383080462295	1.3195381713304957	1.3192370992450817	1.3189350892938139	1.3186321389772324	1.318328245792618	1.31802340723402	1.3177176207922845	1.3174108839550835	1.3171031942069427	1.3167945490292725	1.3164849459003964	1.316174382295582	1.3158628556870713	1.3155503635441113	1.3152369033329863	1.3149224725170487	1.3146070685567526	1.3142906889096841	1.3139733310305972	1.3136549923714451	1.3133356703814152
1.3278909661876876	1.3276160692393604	1.3273403054377264	1.3270636723877818	1.3267861676905972	1.3265077889433394	1.3262285337392867	1.3259483996678496	1.325667384314589	1.3253854852612352	1.3251027000857087	1.3248190263621382	1.3245344616608834	1.3242490035485528	1.323962649588026	1.3236753973384756	1.3233872443553873	1.3230981881905823	1.322808226392239	1.3225173565049164	1.3222255760695758	1.3219328826236052	1.3216392737008416	1.3213447468315946	1.3210492995426728	1.3207529293574058	1.3204556337956694	1.320157410373913	1.3198582566051824	1.319558169999147	1.3192571480621262	1.3189551882971162	1.3186522882038163	1.3183484452786565	1.3180436570148255	1.3177379209022992	1.3174312344278687	1.317123595075169	1.3168150003247083	1.316505447653899	1.3161949345370867	1.3158834584455807	1.315571016847684	1.3152576072087272	1.3149432269910974	1.3146278736542725	1.314311544654852	1.3139942374465914	1.3136759494804349	1.3133566782045478
1.3279095340565679	1.3276346858597186	1.327358970868037	1.3270823866859318	1.3268049309138807	1.326526601148448	1.3262473949823026	1.3259673100042368	1.3256863437991873	1.3254044939482492	1.3251217580287016	1.324838133614024	1.3245536182739175	1.3242682095743237	1.3239819050774484	1.3236947023417798	1.3234065989221115	1.323117592369565	1.3228276802316095	1.322536860052085	1.3222451293712267	1.3219524857256868	1.3216589266485568	1.3213644496693941	1.3210690523142425	1.3207727321056602	1.3204754865627417	1.3201773132011452	1.3198782095331156	1.3195781730675127	1.3192772013098373	1.3189752917622544	1.3186724419236255	1.3183686492895312	1.3180639113523016	1.3177582256010427	1.3174515895216674	1.3171440005969208	1.3168354563064122	1.316525954126643	1.3162154915310387	1.3159040659899768	1.3155916749708196	1.315278315937944	1.3149639863527756	1.3146486836738156	1.3143324053566796	1.314015148854126	1.3136969116160913	1.3133776910897228
1.327928105516005	1.3276533060958768	1.327377639939568	1.327101104650903	1.326823697829766	1.326545417072121	1.3262662599700286	1.3259862241116651	1.3257053070813412	1.3254235064595221	1.3251408198228452	1.3248572447441416	1.3245727787924553	1.3242874195330632	1.3240011645274972	1.3237140113335637	1.323425957505366	1.323137000593326	1.3228471381442048	1.322556367701126	1.3222646868036005	1.321972092987545	1.3216785837853076	1.3213841567256932	1.321088809333985	1.32079253913197	1.3204953436379618	1.32019722036683	1.3198981668300207	1.3195981805355856	1.3192972589882057	1.31899539968922	1.3186926001366517	1.3183888578252339	1.3180841702464396	1.3177785348885074	1.3174719492364722	1.3171644107721914	1.3168559169743763	1.3165464653186207	1.31623605327743	1.3159246783202527	1.315612337913511	1.3152990295206308	1.3149847506020753	1.3146694986153746	1.3143532710151593	1.314036065253194	1.3137178787784083	1.313398709036933
1.32794668056599	1.3276719299478255	1.3273963126523103	1.3271198262826853	1.3268424684382436	1.3265642367143486	1.326285128702455	1.3260051419901238	1.3257242741610424	1.3254425227950453	1.3251598854681303	1.3248763597524817	1.324591943216488	1.3243066334247624	1.324020427938164	1.3237333243138194	1.323445320105142	1.3231564128618558	1.3228666001300164	1.3225758794520321	1.3222842483666886	1.32199170440917	1.3216982451110844	1.3214038680004836	1.3211085706018915	1.3208123504363252	1.3205152050213214	1.3202171318709597	1.3199181284958899	1.3196181924033565	1.319317321097224	1.3190155120780052	1.318712762842887	1.318409070885757	1.3181044336972318	1.3177988487646852	1.3174923135722751	1.317184825600973	1.316876382328594	1.3165669812298249	1.3162566197762535	1.3159452954364008	1.3156330056757506	1.3153197479567793	1.3150055197389903	1.3146903184789425	1.3143741416302848	1.3140569866437883	1.313738850967379	1.3134197320461722
1.3279652592065132	1.3276905574155549	1.3274149890062548	1.3271385515812704	1.3268612427393043	1.3265830600751225	1.3263040011795735	1.3260240636396043	1.3257432450382813	1.325461542954809	1.325178954964548	1.3248954786390352	1.324611111546006	1.3243258512494116	1.324039695309439	1.3237526412825364	1.3234646867214297	1.3231758291751459	1.3228860661890351	1.3225953953047926	1.322303814060482	1.3220113199905548	1.3217179106258785	1.3214235834937564	1.3211283361179529	1.3208321660187183	1.3205350707128114	1.3202370477135252	1.3199380945307142	1.3196382086708167	1.3193373876368832	1.3190356289286012	1.3187329300423227	1.3184292884710918	1.3181247017046707	1.3178191672295678	1.3175126825290677	1.3172052450832574	1.316896852369057	1.3165875018602475	1.3162771910275017	1.315965917338414	1.3156536782575312	1.315340471246383	1.3150262937635135	1.3147111432645127	1.3143950172020493	1.314077913025903	1.313759828182998	1.3134407601174336
1.3279838414375655	1.3277091884990566	1.3274336690013921	1.3271572805466483	1.3268800207329385	1.3266018871544325	1.326322877401374	1.3260429890600973	1.325762219713049	1.3254805669388043	1.3251980283120883	1.3249146014037931	1.3246302837810013	1.3243450730070017	1.324058966641314	1.3237719622397068	1.3234840573542204	1.3231952495331871	1.3229055363212523	1.3226149152594	1.3223233838849713	1.322030939731689	1.321737580329681	1.3214433032055024	1.3211481058821612	1.32085198587914	1.320554940712423	1.320256967894518	1.319958064934485	1.3196582293379586	1.3193574586071752	1.319055750241	1.3187531017349512	1.3184495105812306	1.3181449742687474	1.3178394902831476	1.317533056106843	1.3172256692190376	1.3169173270957575	1.3166080272098812	1.3162977670311666	1.3159865440262848	1.315674355658846	1.3153611993894343	1.3150470726756374	1.314731972972078	1.3144158977304459	1.3140988443995314	1.3137808104252566	1.313461793250711
1.328002427259138	1.3277278231983207	1.3274523526377127	1.3271760131788095	1.3268988024191377	1.32662071795227	1.3263417573678473	1.3260619182515938	1.3257811981853358	1.3254995947470225	1.3252171055107425	1.3249337280467464	1.324649459921463	1.3243642986975241	1.3240782419337795	1.3237912871853217	1.3235034320035057	1.32321467393597	1.3229250105266588	1.3226344393158442	1.322342957840148	1.3220505636325646	1.3217572542224836	1.3214630271357137	1.321167879894507	1.3208718100175825	1.3205748150201482	1.3202768924139305	1.3199780397071945	1.3196782544047736	1.319377534008092	1.319075876015193	1.318773277920764	1.3184697372161651	1.3181652513894542	1.3178598179254166	1.3175534343055926	1.3172460980083047	1.316937806508688	1.3166285572787184	1.3163183477872413	1.316007175500005	1.3156950378796866	1.3153819323859257	1.315067856475355	1.3147528076016313	1.3144367832154675	1.3141197807646658	1.3138017976941498	1.3134828314459979
1.32802101667122	1.3277464615133383	1.3274710399152077	1.3271947494777452	1.3269175877978912	1.326639552468625	1.3263606410789843	1.3260808512140838	1.3258001804551327	1.3255186263794534	1.3252361865605016	1.324952858567885	1.3246686399673837	1.3243835283209693	1.3240975211868258	1.3238106161193708	1.3235228106692754	1.323234102383486	1.3229444888052457	1.3226539674741167	1.3223625359260036	1.3220701916931719	1.3217769323042765	1.3214827552843806	1.3211876581549822	1.3208916384340357	1.320594693635978	1.3202968212717523	1.3199980188488332	1.3196982838712528	1.3193976138396244	1.319096006251172	1.3187934585997527	1.3184899683758866	1.3181855330667824	1.3178801501563666	1.3175738171253086	1.3172665314510517	1.3169582906078403	1.3166490920667506	1.316338933295718	1.3160278117595678	1.3157157249200464	1.3154026702358506	1.3150886451626596	1.3147736471531657	1.3144576736571072	1.3141407221212997	1.3138227899896704	1.3135038747032879
1.3280396096738034	1.327765103444099	1.327489730833867	1.3272134894434462	1.3269363768691906	1.3266583907034881	1.326379528534776	1.326099787947559	1.3258191665224301	1.325537661836088	1.325255271461356	1.3249719929672001	1.3246878239187527	1.3244027618773277	1.3241168044004443	1.3238299490418455	1.323542193351521	1.323253534875726	1.3229639711570038	1.322673499734209	1.322382118142528	1.3220898239135026	1.3217966145750515	1.3215024876514947	1.3212074406635774	1.3209114711284917	1.3206145765599036	1.3203167544679757	1.320018002359393	1.319718317737388	1.319417698101765	1.319116140948929	1.3188136437719093	1.3185102040603875	1.3182058193007251	1.3179004869759894	1.3175942045659825	1.3172869695472695	1.3169787793932068	1.3166696315739708	1.3163595235565886	1.3160484528049652	1.3157364167799175	1.3154234129392008	1.3151094387375428	1.3147944916266738	1.314478569055358	1.3141616684694268	1.3138437873118112	1.3135249230225738
1.3280582062668782	1.3277837489905944	1.3275084253936815	1.327232233075902	1.3269551696330268	1.3266772326568506	1.3263984197352117	1.3261187284520086	1.3258381563872188	1.3255567011169171	1.325274360213296	1.3249911312446823	1.324707011775561	1.3244219993665904	1.3241360915746259	1.323849285952737	1.3235615800502332	1.32327297141268	1.3229834575819233	1.3226930360961109	1.3224017044897132	1.3221094602935475	1.3218163010347996	1.3215222242370472	1.3212272274202834	1.3209313081009417	1.3206344637919167	1.3203366920025923	1.3200379902388653	1.3197383560031701	1.3194377867945042	1.3191362801084547	1.3188338334372247	1.3185304442696595	1.3182261100912729	1.3179208283842772	1.317614596627607	1.3173074122969515	1.3169992728647797	1.3166901758003715	1.3163801185698458	1.3160690986361903	1.3157571134592927	1.3154441604959697	1.3151302371999984	1.3148153410221486	1.3144994694102128	1.3141826198090394	1.3138647896605653	1.313545976403849
1.3280768064504354	1.3278023981528149	1.3275271235946418	1.327250980375104	1.3269739660893896	1.326696078328703	1.3264173146802836	1.3261376727274246	1.3258571500494896	1.3255757442219314	1.3252934528163123	1.3250102734003228	1.3247262035378	1.3244412407887485	1.3241553827093604	1.3238686268520359	1.3235809707654027	1.3232924119943397	1.3230029480799963	1.3227125765598138	1.3224212949675496	1.3221291008332976	1.3218359916835118	1.321541965041029	1.3212470184250928	1.3209511493513764	1.320654355332008	1.3203566338755932	1.3200579824872414	1.319758398668591	1.3194578799178334	1.3191564237297415	1.3188540275956913	1.3185506890036933	1.318246405438418	1.317941174381221	1.3176349933101736	1.3173278597000886	1.317019771022551	1.316710724745944	1.3164007183354816	1.3160897492532349	1.3157778149581643	1.315464912906149	1.3151510405500186	1.3148361953395826	1.3145203747216643	1.314203576140131	1.3138857970359268	1.313567034847107
1.3280954102244649	1.3278210509307504	1.3275458254367385	1.327269731341043	1.32699276623827	1.326714927719035	1.3264362133699814	1.3261566207737971	1.3258761475092327	1.3255947911511214	1.3253125492703965	1.325029419434112	1.3247453992054596	1.324460486143792	1.3241746778046397	1.323887971739732	1.3236003654970205	1.3233118566206963	1.323022442651213	1.322732121125309	1.3224408895760282	1.3221487455327436	1.3218556865211784	1.3215617100634307	1.3212668136779953	1.3209709948797876	1.3206742511801686	1.3203765800869693	1.3200779791045127	1.3197784457336421	1.3194779774717453	1.31917657181278	1.3188742262472999	1.3185709382624817	1.3182667053421517	1.3179615249668135	1.3176553946136738	1.3173483117566733	1.3170402738665121	1.3167312784106808	1.3164213228534882	1.3161104046560914	1.3157985212765246	1.315485670169732	1.315171848787596	1.3148570545789693	1.3145412849897053	1.3142245374626937	1.313906809437888	1.3135880983523407
1.3281140175889574	1.3278397073243922	1.327564530919962	1.3272884859737084	1.3270115700796576	1.3267337808278377	1.3264551158042959	1.3261755725911162	1.3258951487664385	1.3256138419044774	1.3253316495755385	1.3250485693460394	1.324764598778531	1.324479735431712	1.3241939768604531	1.3239073206158174	1.3236197642450773	1.3233313052917395	1.3230419412955639	1.3227516697925865	1.3224604883151398	1.3221683943918765	1.3218753855477914	1.321581459304244	1.321286613178982	1.3209908446861658	1.3206941513363903	1.3203965306367118	1.3200979800906698	1.3197984971983145	1.31949807945623	1.3191967243575622	1.3188944293920426	1.3185911920460156	1.3182870098024662	1.3179818801410457	1.3176758005381002	1.3173687684666973	1.317060781396656	1.316751836794574	1.316441932123858	1.3161310648447517	1.3158192324143663	1.3155064322867107	1.3151926619127232	1.3148779187403	1.3145622002143296	1.3142455037767216	1.313927826866442	1.3136091669195442
1.3281326285439032	1.32785836733373	1.3275832400443026	1.3273072442730918	1.3270303776135444	1.3267526376551015	1.3264740219832172	1.3261945281793728	1.3259141538210986	1.3256328964819901	1.3253507537317286	1.3250677231360974	1.3247838022570044	1.3244989886524987	1.3242132798767932	1.323926673480282	1.3236391670095637	1.3233507580074606	1.3230614440130406	1.322771222561638	1.3224800911848758	1.3221880474106875	1.3218950887633412	1.321601212763459	1.3213064169280444	1.3210106987705021	1.3207140558006638	1.3204164855248122	1.3201179854457046	1.319818553062599	1.3195181858712794	1.3192168813640792	1.3189146370299105	1.318611450354287	1.3183073188193528	1.3180022399039097	1.317696211083444	1.3173892298301526	1.3170812936129739	1.316772399897616	1.316462546146583	1.3161517298192082	1.315839948371681	1.3155271992570778	1.3152134799253927	1.3148987878235685	1.3145831203955285	1.3142664750822068	1.313948849321582	1.313630240548709
1.3281512430892932	1.3278770309587549	1.3276019528097514	1.3273260062391832	1.3270491888399196	1.3267714982008174	1.3264929319067362	1.3262134875385572	1.3259331626732025	1.3256519548836503	1.3253698617389578	1.3250868808042755	1.3248030096408707	1.3245182458061433	1.3242325868536489	1.3239460303331163	1.3236585737904705	1.3233702147678503	1.3230809508036332	1.3227907794324534	1.3224996981852264	1.3222077045891671	1.3219147961678186	1.3216209704410677	1.3213262249251734	1.3210305571327878	1.32073396457298	1.3204364447512613	1.3201379951696082	1.3198386133264879	1.319538296716885	1.3192370428323232	1.3189348491608957	1.318631713187287	1.318327632392803	1.3180226042553975	1.317716626249697	1.3174096958470307	1.3171018105154582	1.3167929677197978	1.3164831649216553	1.3161723995794536	1.3158606691484618	1.3155479710808253	1.3152343028255968	1.314919661828767	1.3146040455332955	1.3142874513791425	1.313969876803301	1.3136513192398296
1.3281698612251178	1.3278956981994572	1.3276206692162982	1.327344771871973	1.3270680037587745	1.3267903624649753	1.326511845574843	1.3262324506686602	1.3259521753227408	1.3256710171094486	1.3253889735972162	1.3251060423505645	1.32482222093012	1.324537506892636	1.3242518977910114	1.3239653911743117	1.3236779845877877	1.3233896755728993	1.3231004616673328	1.3228103404050244	1.322519309316182	1.3222273659273067	1.321934507761215	1.3216407323370607	1.3213460371703603	1.3210504197730142	1.3207538776533303	1.3204564083160502	1.3201580092623713	1.3198586779899717	1.319558411993037	1.3192572087622847	1.3189550657849887	1.318651980545007	1.3183479505228088	1.3180429731955003	1.3177370460368512	1.3174301665173238	1.3171223321041008	1.3168135402611123	1.3165037884490673	1.31619307412548	1.3158813947447003	1.3155687477579459	1.3152551306133287	1.3149405407558885	1.3146249756276234	1.3143084326675214	1.3139909093115916	1.3136724029928983
1.3281884829513668	1.3279143690558266	1.3276393892639338	1.3273635411714517	1.3270868223700991	1.3268092304475656	1.3265307629875285	1.326251417569672	1.325971191769704	1.3256900831593748	1.325408089306495	1.3251252077749547	1.3248414361247431	1.3245567719119673	1.3242712126888714	1.3239847560038578	1.323697399401507	1.3234091404225983	1.3231199766041297	1.322829905479341	1.3225389245777346	1.3222470314250963	1.32195422354352	1.3216604984514282	1.3213658536635955	1.3210702866911712	1.3207737950417056	1.3204763762191705	1.3201780277239854	1.3198787470530418	1.319578531699728	1.319277379153955	1.318975286902181	1.3186722524274388	1.3183682732093616	1.3180633467242096	1.3177574704448975	1.3174506418410232	1.3171428583788924	1.3168341175215508	1.3165244167288102	1.3162137534572786	1.3159021251603893	1.3155895292884314	1.31527596328858	1.3149614246049246	1.3146459106785042	1.3143294189473358	1.3140119468464468	1.3136934918079084
1.3282071082680313	1.3279330435278547	1.327658112952648	1.3273823141376095	1.327105644673884	1.3268281021485786	1.3265496841447826	1.3262703882415832	1.325990212014083	1.32570915303342	1.3254272088667838	1.3251443770774367	1.3248606552247306	1.3245760408641278	1.3242905315472193	1.324004124821746	1.3237168182316188	1.3234286093169374	1.3231394956140146	1.3228494746553943	1.322558543969874	1.3222667010825273	1.3219739435147257	1.3216802687841616	1.3213856744048695	1.3210901578872507	1.320793716738097	1.3204963484606127	1.3201980505544417	1.3198988205156894	1.3195986558369488	1.319297554007326	1.3189955125124648	1.3186925288345737	1.318388600452452	1.318083724841517	1.3177778994738287	1.317471121818121	1.3171633893398265	1.3168546995011055	1.3165450497608764	1.3162344375748423	1.3159228603955204	1.315610315672275	1.3152968008513433	1.3149823133758685	1.314666850685931	1.3143504102185788	1.3140329894078595	1.3137145856848522
1.3282257371751012	1.327951721615531	1.3276768402824317	1.3274010907704372	1.3271244706701193	1.3268469775680054	1.3265686090465965	1.326289362684384	1.3260092360558677	1.3257282267315742	1.3254463322780738	1.3251635502580013	1.3248798782300732	1.3245953137491084	1.3243098543660456	1.3240234976279666	1.3237362410781124	1.3234480822559078	1.3231590186969786	1.3228690479331744	1.322578167492591	1.32228637489959	1.321993667674823	1.321700043335252	1.321405499394174	1.3211100333612433	1.3208136427424948	1.3205163250403682	1.3202180777537311	1.3199188983779055	1.3196187844046903	1.3193177333223882	1.3190157426158304	1.3187128097664031	1.3184089322520727	1.318104107547414	1.3177983331236358	1.3174916064486089	1.3171839249868935	1.3168752861997681	1.316565687545258	1.3162551264781626	1.3159436004500862	1.315631106909468	1.3153176433016105	1.3150032070687123	1.314687795649896	1.3143714064812428	1.3140540369958222	1.3137356846237236
1.3282443696725672	1.3279704033188457	1.3276955712532752	1.3274198710699248	1.3271433003587951	1.3268658567058356	1.32658753769296	1.326308340898065	1.326028263895049	1.325747304253828	1.325465459540355	1.3251827273166383	1.3248991051407606	1.3246145905668985	1.3243291811453408	1.32404287442251	1.3237556679409803	1.3234675592395	1.3231785458530116	1.3228886253126724	1.3225977951458767	1.3223060528762753	1.3220133960238012	1.3217198221046893	1.3214253286314994	1.3211299131131398	1.3208335730548908	1.3205363059584276	1.3202381093218445	1.3199389806396808	1.3196389174029435	1.319337917099133	1.3190359772122697	1.318733095222918	1.3184292686082142	1.318124494841892	1.3178187713943101	1.3175120957324777	1.3172044653200858	1.3168958776175308	1.3165863300819467	1.3162758201672315	1.3159643453240784	1.3156519030000027	1.315338490639375	1.3150241056834482	1.3147087455703919	1.3143924077353213	1.3140750896103277	1.313756788624515
1.3282630057604197	1.3279890886377896	1.3277143058651686	1.327438655036063	1.3271621337399027	1.3268847395620598	1.3266064700838631	1.3263273228826162	1.3260472955316167	1.3257663856001716	1.325484590653618	1.3252019082533386	1.324918335956784	1.3246338713174894	1.3243485118850957	1.3240622552053662	1.3237750988202113	1.323487040267704	1.3231980770821046	1.322908206793879	1.322617426929721	1.3223257350125737	1.322033128561652	1.3217396050924646	1.3214451621168368	1.3211497971429313	1.3208535076752757	1.3205562912147817	1.3202581452587736	1.319959067301007	1.3196590548317	1.319358105337552	1.3190562163017736	1.31875338520411	1.3184496095208682	1.318144886724943	1.317839214285843	1.31753258966972	1.3172250103393945	1.3169164737543846	1.3166069773709341	1.3162965186420414	1.315985095017489	1.3156727039438716	1.3153593428646277	1.3150450092200692	1.3147297004474112	1.3144134139808052	1.3140961472513688	1.3137778976872183
1.328281645438648	1.3280077775723533	1.3277330441181026	1.3274574426688412	1.3271809708134314	1.3269036261366682	1.3266254062192966	1.326346308638028	1.3260663309655611	1.3257854707705958	1.3255037256178523	1.325221093068092	1.3249375706781334	1.3246531560008716	1.3243678465852997	1.3240816399765267	1.3237945337157966	1.3235065253405114	1.323217612384248	1.3229277923767842	1.3226370628441146	1.322345421308476	1.322052865288366	1.3217593922985693	1.3214649998501764	1.3211696854506083	1.3208734466036398	1.320576280809422	1.320278185564508	1.3199791583618752	1.3196791966909505	1.3193782980376358	1.3190764598843334	1.3187736797099705	1.318469954990026	1.3181652831965573	1.3178596617982266	1.3175530882603272	1.3172455600448119	1.3169370746103213	1.3166276294122123	1.316317221902584	1.3160058495303102	1.3156935097410665	1.3153801999773618	1.3150659176785668	1.3147506602809462	1.3144344252176883	1.3141172099189382	1.3137990118118277
1.3283002887072435	1.3280264701225257	1.3277517860120664	1.3274762339682504	1.3271998115793722	1.3269225164296512	1.3266443460992505	1.3263652981642913	1.3260853701968731	1.32580455976509	1.3255228644330497	1.3252402817608895	1.3249568093047988	1.324672444617035	1.324387185245945	1.3241010287359813	1.323813972627727	1.323526014457911	1.3232371517594328	1.322947382061379	1.322656702889049	1.3223651117639725	1.3220726062039339	1.3217791837229935	1.3214848418315093	1.3211895780361615	1.3208933898399744	1.3205962747423392	1.3202982302390398	1.3199992538222753	1.319699342980686	1.3193984951993754	1.3190967079599405	1.3187939787404903	1.3184903050156789	1.3181856842567274	1.3178801139314518	1.3175735915042899	1.3172661144363291	1.3169576801853335	1.3166482862057731	1.316337929948851	1.3160266088625334	1.3157143203915793	1.3154010619775687	1.3150868310589336	1.314771625070989	1.314455441445963	1.3141382776130284	1.3138201309983353
1.328318935566196	1.3280451662882988	1.3277705315470518	1.3274950289342808	1.3272186560377146	1.326941410440999	1.3266632897237152	1.3263842914613957	1.3261044132255426	1.3258236525836455	1.3255420070991992	1.325259474331721	1.3249760518367713	1.3246917371659706	1.32440652786702	1.3241204214837206	1.3238334155559923	1.3235455076198948	1.3232566952076485	1.322966975847654	1.322676347064514	1.3223848063790542	1.3220923513083462	1.3217989793657277	1.3215046880608263	1.3212094748995822	1.32091333738427	1.3206162730135236	1.3203182792823591	1.3200193536821994	1.3197194937008976	1.3194186968227628	1.319116960528585	1.3188142822956603	1.318510659597818	1.318206089905444	1.3179005706855103	1.3175940994016007	1.317286673513938	1.316978290479412	1.3166689477516078	1.316358642780834	1.3160473730141513	1.3157351358954024	1.3154219288652411	1.315107749361162	1.314792594817532	1.3144764626656207	1.3141593503336317	1.3138412552467333
1.3283375860154953	1.3280638660696615	1.3277892807230478	1.3275138275669227	1.3272375041884494	1.3269603081707022	1.3266822370926807	1.3264032885293315	1.32612346005156	1.3258427492262526	1.3255611536162917	1.325278670780577	1.3249952982740405	1.3247110336476673	1.324425874448516	1.3241398182197346	1.3238528625005828	1.3235650048264527	1.3232762427288862	1.3229865737355992	1.3226959953705002	1.3224045051537114	1.3221121006015932	1.3218187792267624	1.3215245385381178	1.3212293760408602	1.3209332892365175	1.3206362756229664	1.3203383326944576	1.3200394579416377	1.319739648851576	1.319438902907788	1.3191372175902591	1.318834590375473	1.3185310187364347	1.3182265001426985	1.3179210320603931	1.31761461195225	1.3173072372776298	1.3169989054925484	1.3166896140497084	1.3163793603985254	1.3160681419851556	1.3157559562525278	1.3154428006403707	1.3151286725852436	1.3148135695205678	1.3144974888766554	1.314180428080741	1.3138623845570148
1.328356240055132	1.3280825694666047	1.327808033540045	1.3275326298661658	1.3272563560315669	1.3269792096187503	1.3267011882061384	1.326422289368089	1.3261425106749152	1.3258618496929004	1.3255803039843177	1.3252978711074475	1.3250145486165972	1.3247303340621173	1.3244452249904237	1.324159218944014	1.3238723134614894	1.3235845060775744	1.3232957943231365	1.3230061757252054	1.322715647806998	1.3224242080879347	1.3221318540836657	1.3218385833060888	1.3215443932633744	1.3212492814599868	1.3209532453967074	1.3206562825706583	1.3203583904753249	1.3200595666005812	1.3197598084327127	1.319459113454442	1.3191574791449534	1.318854902979918	1.3185513824315198	1.3182469149684821	1.3179414980560917	1.3176351291562305	1.3173278057273958	1.3170195252247345	1.3167102851000667	1.3164000828019164	1.3160889157755378	1.3157767814629469	1.3154636773029496	1.3151496007311714	1.3148345491800888	1.3145185200790577	1.314201510854348	1.313883518929172
1.3283748976850969	1.3281012764791185	1.327826789998034	1.3275514358320004	1.3272752115670565	1.326998114785134	1.326720143064077	1.3264412939776586	1.3261615650955987	1.3258809539835799	1.3255994582032666	1.3253170753123233	1.3250338028644315	1.3247496384093098	1.3244645794927323	1.3241786236565485	1.3238917684387024	1.3236040113732512	1.3233153499903887	1.323025781816463	1.3227353043739978	1.322443915181715	1.3221516117545542	1.321858391603697	1.321564252236587	1.3212691911569523	1.3209732058648307	1.32067629385659	1.3203784526249531	1.3200796796590208	1.3197799724442982	1.3194793284627162	1.3191777451926592	1.3188752201089873	1.318571750683065	1.3182673343827855	1.317961968672598	1.317655651013532	1.3173483788632279	1.3170401496759616	1.3167309609026743	1.3164208099909986	1.3161096943852892	1.3157976115266516	1.3154845588529693	1.3151705337989366	1.3148555337960857	1.3145395562728208	1.314222598654446	1.313904658363198
1.328393558905379	1.3281199871071925	1.327845550097004	1.3275702454644174	1.3272940707949092	1.3270170236698429	1.326739101666487	1.3264603023580301	1.3261806233136002	1.325900062098281	1.3256186162731294	1.3253362833951936	1.3250530610175333	1.324768946689235	1.324483937955433	1.3241980323573295	1.3239112274322118	1.3236235207134732	1.3233349097306346	1.323045392009362	1.32275496507149	1.3224636264350416	1.3221713736142493	1.3218782041195776	1.3215841154577455	1.3212891051317477	1.3209931706408777	1.320696309480752	1.3203985191433316	1.3200997971169475	1.3198001408863234	1.3194995479326017	1.3191980157333663	1.3188955417626713	1.3185921234910611	1.3182877583856007	1.3179824439099022	1.317676177524147	1.3173689566851174	1.3170607788462214	1.3167516414575222	1.316441541965764	1.3161304778144027	1.3158184464436342	1.3155054452904227	1.3151914717885318	1.3148765233685527	1.314560597457937	1.314243691481027	1.3139258028590848
1.328412223715969	1.3281387013508172	1.3278643138369455	1.3275890587634058	1.3273129337151144	1.3270359362728676	1.3267580640133587	1.3264793145091935	1.3261996853289104	1.325919174036994	1.3256377781938955	1.32535549535605	1.3250723230758934	1.3247882589018831	1.3245033003785156	1.324217445046346	1.3239306904420076	1.3236430340982306	1.3233544735438636	1.3230650063038936	1.3227746298994656	1.3224833418479056	1.3221911396627408	1.321898020853721	1.3216039829268411	1.3213090233843632	1.3210131397248395	1.3207163294431357	1.3204185900304521	1.3201199189743515	1.319820313758779	1.3195197718640885	1.3192182907670673	1.318915867940961	1.3186125008554987	1.3183081869769189	1.318002923767996	1.317696708688066	1.3173895391930552	1.317081412735505	1.3167723267646019	1.3164622787262037	1.3161512660628696	1.3158392862138863	1.3155263366153007	1.3152124146999478	1.31489751789748	1.3145816436343982	1.3142647893340829	1.3139469524168246
1.328430892116857	1.3281574192099828	1.327883081217849	1.3276078757289567	1.327331800327663	1.3270548525941985	1.3267770301046824	1.3264983304311397	1.326218751141519	1.3259382897997092	1.325656943965556	1.325374711194881	1.325091589039501	1.3248075750472446	1.3245226667619707	1.3242368617235893	1.3239501574680805	1.3236625515275133	1.323374041430066	1.3230846247000465	1.322794298857914	1.3225030614202975	1.3222109099000199	1.3219178418061177	1.3216238546438643	1.3213289459147894	1.3210331131167063	1.3207363537437304	1.320438665286305	1.320140045231224	1.3198404910616557	1.3195400002571682	1.3192385702937521	1.3189361986438481	1.3186328827763694	1.3183286201567304	1.31802340824687	1.3177172445052805	1.317410126387033	1.3171020513438045	1.3167930168239057	1.31648302027231	1.3161720591306807	1.3158601308373992	1.3155472328275961	1.3152333625331782	1.314918517382861	1.314602694802197	1.3142858922136065	1.3139681070364106
1.328449564108033	1.328176140684679	1.3279018522397041	1.3276266963610595	1.3273506706325442	1.3270737726338249	1.3267959999404477	1.326517350123858	1.3262378207514172	1.3259574093864164	1.3256761135881	1.3253939309116782	1.3251108589083476	1.3248268951253093	1.3245420371057874	1.3242562823890491	1.3239696285104205	1.323682073001312	1.3233936133892321	1.323104247197813	1.322813971946826	1.322522785152208	1.322230684326077	1.3219376669767584	1.321643730608805	1.3213488727230172	1.3210530908164686	1.3207563823825281	1.320458744910881	1.3201601758875556	1.3198606727949445	1.319560233111831	1.3192588543134118	1.3189565338713227	1.3186532692536643	1.3183490579250265	1.3180438973465165	1.3177377849757823	1.3174307182670422	1.3171226946711103	1.3168137116354244	1.316503766604074	1.3161928570178283	1.3158809803141651	1.3155681339272998	1.315254315288214	1.314939521824687	1.3146237509613243	1.3143070001195896	1.3139892667178341
1.328468239689487	1.3281948657748965	1.3279206269025012	1.3276455206597042	1.3273695446297487	1.3270926963917375	1.3268149735206451	1.3265363735873392	1.3262568941585933	1.3259765327971063	1.3256952870615184	1.3254131545064305	1.325130132682422	1.3248462191360673	1.3245614114099573	1.3242757070427154	1.3239891035690186	1.3237015985196168	1.3234131894213528	1.3231238737971818	1.322833649166192	1.3225425130436257	1.322250462940902	1.3219574963656335	1.3216636108216542	1.3213688038090365	1.3210730728241173	1.3207764153595183	1.3204788289041705	1.3201803109433365	1.3198808589586362	1.3195804704280685	1.319279142826037	1.3189768736233762	1.3186736602873739	1.3183695002817981	1.3180643910669252	1.3177583300995614	1.3174513148330738	1.3171433427174142	1.3168344111991492	1.3165245177214868	1.3162136597243037	1.315901834644175	1.3155890399144037	1.3152752729650472	1.3149605312229498	1.3146448121117735	1.3143281130520246	1.3140104314610883
1.3284869188612092	1.3282135944806248	1.3279394052062303	1.327664348624881	1.3273884223192662	1.3271116238679252	1.3268339508452645	1.3265554008215725	1.3262759713630385	1.325995660031768	1.3257144643858005	1.3254323819791287	1.325149410361715	1.3248655470795099	1.32458078967447	1.3242951356845782	1.3240085826438637	1.323721128082418	1.3234327695264174	1.3231435044981437	1.322853330516002	1.3225622450945431	1.3222702457444848	1.3219773299727327	1.3216834952824015	1.3213887391728376	1.3210930591396424	1.3207964526746923	1.3204989172661643	1.320200450398558	1.319901049552721	1.3196007122058704	1.3192994358316188	1.318997217899999	1.3186940558774887	1.318389947227037	1.318084889408088	1.31777887987661	1.3174719160851185	1.3171639954827072	1.316855115515072	1.3165452736245404	1.3162344672500992	1.3159226938274218	1.3156099507888999	1.3152962355636693	1.3149815455776421	1.3146658782535359	1.3143492310109035	1.3140316012661648
1.3285056016231895	1.3282323268018539	1.327958187150881	1.3276831802565798	1.3274073037010867	1.3271305550623798	1.3268529319142959	1.3265744318265484	1.3262950523647423	1.3260147910903917	1.3257336455609368	1.325451613329763	1.3251686919462164	1.3248848789556253	1.3246001718993148	1.3243145683146282	1.3240280657349464	1.3237406616897052	1.3234523537044167	1.3231631393006893	1.3228730159962463	1.3225819813049493	1.3222900327368168	1.3219971677980469	1.321703383991038	1.3214086788144122	1.3211130497630343	1.3208164943280396	1.3205190099968525	1.3202205942532104	1.31992124457719	1.319620958445228	1.3193197333301474	1.3190175667011823	1.3187144560240007	1.318410398760733	1.3181053923699957	1.317799434306918	1.3174925220231684	1.3171846529669808	1.3168758245831838	1.316566034313226	1.316255279595205	1.3159435578638956	1.3156308665507797	1.3153172030840725	1.3150025648887553	1.3146869493866038	1.3143703539962186	1.3140527761330558
1.3285242879754178	1.328251062738574	1.3279769727364437	1.3277020155547916	1.3274261887752004	1.3271494899750897	1.3268719167277292	1.3265934666022567	1.326314137163695	1.3260339259729679	1.3257528305869173	1.3254708485583226	1.3251879774359168	1.3249042147644048	1.3246195580844826	1.3243340049328551	1.3240475528422573	1.323760199341469	1.3234719419553407	1.323182778204808	1.322892705606915	1.3226017216748345	1.3223098239178877	1.3220170098415662	1.321723276947554	1.3214286227337484	1.321133044694284	1.3208365403195517	1.3205391070962258	1.3202407425072844	1.3199414440320334	1.3196412091461318	1.3193400353216145	1.3190379200269167	1.3187348607269	1.3184308548828776	1.3181258999526393	1.3178199933904773	1.3175131326472136	1.3172053151702259	1.3168965384034756	1.3165867997875347	1.3162760967596134	1.315964426753589	1.315651787200035	1.315338175526248	1.3150235891562811	1.314708025510969	1.3143914820079614	1.314073956061754
1.3285429779178841	1.3282698022907744	1.3279957619629081	1.3277208545195047	1.3274450775415971	1.3271684286060457	1.3268909052855546	1.3266125051486872	1.3263332257598868	1.3260530646794861	1.325772019463732	1.3254900876647981	1.3252072668308053	1.3249235545058378	1.324638948229963	1.3243534455392494	1.3240670439657853	1.3237797410376992	1.323491534279179	1.3232024212104903	1.3229123993479983	1.3226214662041889	1.3223296192876872	1.3220368561032807	1.3217431741519394	1.3214485709308388	1.3211530439333812	1.3208565906492182	1.320559208564275	1.3202608951607702	1.3199616479172422	1.3196614643085727	1.31936034180601	1.3190582778771929	1.3187552699861778	1.3184513155934618	1.3181464121560098	1.3178405571272789	1.3175337479572462	1.3172259820924341	1.3169172569759398	1.3166075700474584	1.3162969187433153	1.3159853004964932	1.3156727127366568	1.3153591528901882	1.3150446183802116	1.3147291066266233	1.3144126150461248	1.3140951410522508
1.3285616714505784	1.328288545458446	1.328014554830264	1.32773969715071	1.3274639700002666	1.327187370955237	1.3269098975877611	1.3266315474658308	1.3263523181533066	1.3260722072099367	1.3257912121913706	1.3255093306491794	1.3252265601308726	1.3249428981799147	1.3246583423357463	1.3243728901337999	1.3240865391055214	1.3237992867783868	1.3235111306759222	1.3232220683177263	1.3229320972194867	1.3226412148930033	1.3223494188462066	1.3220567065831808	1.3217630756041847	1.3214685234056724	1.3211730474803165	1.3208766453170304	1.32057931440099	1.320281052213658	1.3199818562328063	1.3196817239325407	1.319380652783324	1.3190786402520014	1.318775683801824	1.3184717808924762	1.318166928980098	1.3178611255173134	1.3175543679532562	1.3172466537335963	1.3169379803005654	1.3166283450929872	1.3163177455463029	1.3160061790925988	1.3156936431606376	1.3153801351758843	1.3150656525605378	1.3147501927335583	1.3144337531107	1.3141163311045387
1.3285803685734905	1.3283072922415786	1.3280333513385019	1.327758543448397	1.327482866151199	1.3272063170226547	1.32692889363434	1.3266505935536759	1.3263714143439453	1.3260913535643093	1.3258104087698233	1.3255285775114563	1.3252458573361077	1.324962245786625	1.324677740401822	1.324392338716498	1.3241060382614556	1.3238188365635202	1.3235307311455604	1.323241719526506	1.3229517992213697	1.3226609677412668	1.322369222593435	1.3220765612812566	1.3217829813042798	1.3214884801582396	1.3211930553350804	1.320896704322978	1.320599424606362	1.3203012136659389	1.3200020689787169	1.319701988018027	1.3194009682535484	1.3190990071513335	1.3187961021738304	1.318492250779911	1.318187450424894	1.3178816985605717	1.3175749926352354	1.3172673300937032	1.3169587083773457	1.3166491249241137	1.3163385771685665	1.3160270625418982	1.3157145784719682	1.315401122383328	1.3150866916972517	1.314771283831766	1.3144548962016787	1.3141375262186097
1.3285990692866103	1.328326042640161	1.328052151487611	1.327777393412556	1.3275017659943842	1.3272252668082876	1.32694789342528	1.3266696434122136	1.3263905143317927	1.3261105037425935	1.3258296091990798	1.3255478282516184	1.3252651584465016	1.324981597325959	1.3246971424281808	1.3244117912873328	1.3241255414335773	1.3238383903930906	1.3235503356880833	1.3232613748368196	1.3229715053536384	1.3226807247489702	1.3223890305293629	1.3220964201974987	1.3218028912522153	1.321508441188531	1.321213067497663	1.320916767667051	1.3206195391803799	1.3203213795176028	1.320022286154964	1.3197222565650213	1.3194212882166727	1.3191193785751787	1.3188165251021868	1.3185127252557578	1.31820797649039	1.317902276257045	1.3175956220031744	1.317288011172746	1.316979441206271	1.3166699095408285	1.3163594136100976	1.3160479508443823	1.3157355186706399	1.3154221145125105	1.3151077357903456	1.3147923799212387	1.3144760443190533	1.3141587263944552
1.3286177735899276	1.3283447966541846	1.3280709552775813	1.3277962470431766	1.3275206695298118	1.3272442203121255	1.3269668969605715	1.326688697041433	1.3264096181168383	1.32612965774478	1.3258488134791298	1.3255670828696564	1.3252844634620435	1.3250009527979068	1.3247165484148122	1.324431247846295	1.3241450486218769	1.3238579482670876	1.3235699443034807	1.323281034248657	1.322991215616281	1.3227004859161036	1.3224088426539808	1.3221162833318965	1.3218228054479815	1.3215284064965367	1.3212330839680544	1.3209368353492401	1.3206396581230353	1.3203415497686406	1.3200425077615379	1.3197425295735146	1.3194416126726882	1.3191397545235286	1.3188369525868846	1.318533204320007	1.3182285071765756	1.3179228586067233	1.3176162560570641	1.3173086969707162	1.3170001787873313	1.3166906989431226	1.316380254870888	1.3160688440000428	1.3157564637566446	1.3154431115634233	1.3151287848398103	1.3148134810019667	1.3144971974628152	1.314179931632068
1.3286364814834326	1.3283635542836383	1.328089762708403	1.3278151043402482	1.3275395767574716	1.3272631775341592	1.3269859042402046	1.3267077544413242	1.3264287256990719	1.3261488155708578	1.3258680216099634	1.3255863413655593	1.3253037723827235	1.3250203122024575	1.3247359583617058	1.3244507083933732	1.3241645598263445	1.3238775101855011	1.3235895569917435	1.3233006977620083	1.3230109300092892	1.3227202512426568	1.3224286589672782	1.3221361506844402	1.3218427238915678	1.3215483760822466	1.321253104746245	1.3209569073695355	1.3206597814343184	1.320361724419042	1.320062733798429	1.3197628070434975	1.3194619416215847	1.3191601349963733	1.3188573846279135	1.318553687972649	1.3182490424834419	1.3179434456095989	1.3176368947968955	1.3173293874876038	1.3170209211205195	1.3167114931309871	1.3164011009509287	1.3160897420088704	1.3157774137299731	1.3154641135360583	1.3151498388456373	1.3148345870739433	1.3145183556329567	1.3142011419314392
1.3286551929671149	1.3283823155285115	1.3281085737800653	1.3278339653037616	1.3275584876773534	1.3272821384743771	1.3270049152641685	1.326726815611877	1.3264478370784838	1.326167977220817	1.3258872335915701	1.3256056037393174	1.3253230852085316	1.3250396755396017	1.324755372268852	1.3244701729285584	1.3241840750469693	1.323897076148321	1.3236091737528606	1.323320365376863	1.3230306485326522	1.3227400207286193	1.3224484794692455	1.3221560222551205	1.3218626465829648	1.321568349945651	1.3212731298322247	1.3209769837279277	1.3206799091142192	1.320381903468798	1.3200829642656282	1.3197830889749598	1.319482275063353	1.3191805199937034	1.3188778212252648	1.318574176213675	1.31826958241098	1.3179640372656611	1.3176575382226587	1.3173500827234006	1.3170416682058255	1.3167322921044133	1.31642195185021	1.3161106448708566	1.3157983685906172	1.3154851204304063	1.3151708978078192	1.3148556981371589	1.3145395188294693	1.3142223572925607
1.328673908040964	1.3284010803887947	1.3281273884925584	1.3278528299337056	1.3275774022894473	1.3273011031327706	1.3270239300324533	1.3267458805530812	1.326466952255063	1.3261871426946477	1.3259064494239405	1.3256248699909203	1.325342401939457	1.3250590428093287	1.3247747901362403	1.3244896414518406	1.3242035942837413	1.3239166461555374	1.3236287945868221	1.3233400370932118	1.3230503711863604	1.3227597943739822	1.3224683041598726	1.322175898043927	1.3218825735221627	1.32158832808674	1.3212931592259838	1.3209970644244062	1.3207000411627272	1.3204020869178983	1.3201031991631251	1.3198033753678926	1.3195026129979839	1.3192009095155093	1.3188982623789287	1.3185946690430748	1.3182901269591802	1.3179846335749017	1.3176781863343459	1.317370782678097	1.3170624200432401	1.3167530958633915	1.3164428075687233	1.3161315525859927	1.3158193283385682	1.3155061322464596	1.3151919617263461	1.3148768141916054	1.3145606870523436	1.3142435777154247
1.32869262670497	1.3284198488644778	1.3281462068458725	1.3278716982300702	1.3275963205937429	1.327320071509328	1.3270429485450486	1.3267649492649265	1.3264860712287996	1.326206311992339	1.3259256691070638	1.3256441401203578	1.3253617225754901	1.3250784140116287	1.3247942119638603	1.324509113963208	1.324223117536651	1.3239362202071396	1.3236484194936187	1.323359712911044	1.3230700979704029	1.3227795721787345	1.3224881330391491	1.3221957780508495	1.321902504709151	1.3216083105055036	1.3213131929275128	1.3210171494589618	1.3207201775798334	1.320422274766333	1.3201234384909104	1.3198236662222853	1.3195229554254668	1.319221303561782	1.3189187080888956	1.3186151664608392	1.3183106761280325	1.31800523453731	1.3176988391319466	1.3173914873516837	1.3170831766327549	1.3167739044079139	1.3164636681064605	1.3161524651542695	1.3158402929738167	1.3155271489842084	1.31521303060121	1.3148979352372745	1.3145818603015726	1.3142648032000221
1.3287113489591225	1.32843862095555	1.328165028839996	1.327890570192846	1.3276152425902297	1.3273390436040398	1.3270619708019438	1.3267840217474023	1.326505193999684	1.3262254851138813	1.3259448926409294	1.3256634141276196	1.3253810471166205	1.3250977891464908	1.3248136377517021	1.3245285904626523	1.3242426448056874	1.323955798303118	1.323668048473239	1.3233793928303494	1.3230898288847701	1.3227993541428669	1.3225079661070656	1.3222156622758785	1.3219224401439205	1.321628297201932	1.321333230936801	1.321037238831584	1.3207403183655282	1.3204424670140928	1.3201436822489747	1.3198439615381292	1.319543302345793	1.3192417021325105	1.3189391583551564	1.3186356684669593	1.3183312299175283	1.3180258401528782	1.317719496615452	1.3174121967441517	1.3171039379743599	1.3167947177379704	1.316484533463412	1.3161733825756783	1.3158612624963544	1.3155481706436445	1.315234104432402	1.3149190612741577	1.3146030385771474	1.3142860337463456
1.3287300748034112	1.3284573966620012	1.3281838544749198	1.3279094458220213	1.3276341682788981	1.3273580194168955	1.3270809968031296	1.326803098000499	1.3265243205677046	1.326244662059264	1.3259641200255272	1.3256826920126956	1.3254003755628374	1.3251171682139056	1.3248330674997553	1.3245480709501622	1.3242621760908406	1.323975380443462	1.3236876815256735	1.323399076851118	1.3231095639294526	1.322819140266368	1.3225278033636114	1.3222355507190033	1.32194237982646	1.321648288176015	1.3213532732538391	1.3210573325422634	1.3207604635198007	1.320462663661168	1.3201639304373074	1.3198642613154137	1.3195636537589523	1.3192621052276865	1.318959613177701	1.3186561750614252	1.3183517883276585	1.3180464504215958	1.317740158784853	1.3174329108554912	1.3171247040680465	1.316815535853552	1.3165054036395687	1.3161943048502103	1.3158822369061727	1.3155691972247596	1.3152551832199144	1.3149401923022457	1.3146242218790594	1.3143072693543862
1.3287488042378262	1.328476175983821	1.328202683750633	1.3279283251175866	1.3276530976597367	1.3273769989478847	1.3271000265485946	1.3268221780242058	1.3265434509328522	1.3262638428284765	1.3259833512608472	1.3257019737755755	1.325419707914131	1.3251365512138622	1.3248525012080097	1.3245675554257277	1.3242817113921006	1.3239949666281616	1.3237073186509123	1.32341876497334	1.3231293031044389	1.3228389305492292	1.322547644808777	1.322255443380214	1.3219623237567604	1.3216682834277425	1.3213733198786166	1.32107743059099	1.320780613042642	1.3204828647075475	1.3201841830558991	1.319884565554129	1.3195840096649347	1.3192825128472996	1.3189800725565202	1.3186766862442272	1.3183723513584125	1.3180670653434539	1.3177608256401394	1.3174536296856938	1.3171454749138047	1.3168363587546499	1.3165262786349217	1.3162152319778562	1.3159032162032618	1.315590228727544	1.315276266963737	1.3149613283215307	1.3146454102073	1.3143285100241355
1.3287675372623564	1.3284949589209996	1.3282215166671258	1.3279472080795316	1.3276720307327359	1.327395982196997	1.3271190600383287	1.3268412618185124	1.3265625850951157	1.3262830274215087	1.3260025863468792	1.3257212594162486	1.3254390441704915	1.3251559381463502	1.3248719388764547	1.3245870438893381	1.3243012507094567	1.3240145568572061	1.323726959848944	1.3234384571970041	1.323149046409719	1.322858724991439	1.3225674904425513	1.3222753402595009	1.3219822719348113	1.3216882829571046	1.321393370811124	1.3210975329777532	1.3208007669340418	1.3205030701532228	1.3202044401047397	1.319904874254266	1.3196043700637305	1.3193029249913404	1.3190005364916035	1.3186972020153551	1.3183929190097814	1.3180876849184429	1.3177814971813024	1.31747435323475	1.3171662505116268	1.316857186441255	1.3165471584494617	1.316236163958607	1.3159242003876133	1.3156112651519893	1.315297355663862	1.3149824693320038	1.314666603561861	1.3143497557555852
1.3287862738769922	1.3285137454735256	1.3282403532243872	1.327966094707845	1.3276909674978847	1.3274149691642223	1.3271380972723217	1.3268603493834084	1.326581723054485	1.3263022158383504	1.3260218252836116	1.3257405489347045	1.3254583843319074	1.3251753290113601	1.3248913805050804	1.3246065363409838	1.3243207940428985	1.3240341511305862	1.3237466051197593	1.3234581535221008	1.3231687938452834	1.3228785235929879	1.3225873402649249	1.3222952413568534	1.3220022243606024	1.3217082867640912	1.3214134260513506	1.321117639702544	1.3208209251939897	1.320523279998183	1.3202247015838193	1.3199251874158144	1.3196247349553305	1.3193233416597994	1.3190210049829425	1.3187177223748006	1.318413491281755	1.3181083091465529	1.3178021734083325	1.3174950815026494	1.317187030861502	1.3168780189133575	1.3165680430831794	1.3162571007924542	1.3159451894592185	1.3156323064980864	1.3153184493202803	1.315003615333656	1.3146878019427337	1.3143710065487266
1.3288050140817227	1.3285325356413895	1.328259193422407	1.3279849850025178	1.3277099079551735	1.3274339598495501	1.3271571382505636	1.326879440718883	1.3266008648109497	1.3263214080789907	1.3260410680710355	1.3257598423309334	1.325477728398369	1.3251947238088804	1.3249108260938764	1.3246260327806538	1.3243403413924164	1.3240537494482905	1.3237662544633475	1.32347785394862	1.3231885454111212	1.3228983263538654	1.3226071942758872	1.3223151466722611	1.3220221810341242	1.3217282948486921	1.3214334855992864	1.321137750765351	1.3208410878224761	1.320543494242419	1.3202449674931283	1.3199455050387645	1.319645104339725	1.3193437628526659	1.3190414780305264	1.3187382473225533	1.3184340681743245	1.3181289380277748	1.31782285432122	1.3175158144893837	1.3172078159634213	1.3168988561709485	1.316588932536066	1.3162780424793878	1.3159661834180678	1.315653352765827	1.315339547932983	1.3150247663264787	1.3147090053499089	1.3143922624035516
1.3288237578765378	1.328551329424581	1.328278037261175	1.3280038789635384	1.3277288521045914	1.3274529542529698	1.327176182973043	1.3268985358249268	1.3266200103644994	1.3263406041434198	1.3260603147091399	1.325779139604924	1.3254970763698652	1.325214122538901	1.3249302756428318	1.3246455332083382	1.3243598927579987	1.3240733518103092	1.3237859078796985	1.323497558476551	1.3232083011072224	1.3229181332740616	1.322627052475428	1.3223350562057148	1.3220421419553654	1.3217483072108975	1.3214535494549218	1.3211578661661652	1.3208612548194907	1.32056371288592	1.3202652378326565	1.3199658271231063	1.3196654782169033	1.3193641885699303	1.3190619556343457	1.318758776858603	1.3184546496874794	1.3181495715620988	1.3178435399199557	1.3175365521949427	1.3172286058173754	1.3169196982140186	1.3166098268081123	1.3162989890193992	1.315987182264152	1.3156744039552009	1.3153606515019614	1.3150459223104631	1.3147302137833783	1.314413523320051
1.3288425052614274	1.328570126823089	1.3282968847406809	1.3280227765908972	1.3277477999461278	1.327471952374471	1.3271952314397502	1.3269176347015281	1.3266391597151237	1.3263598040316262	1.3260795651979138	1.3257984407566665	1.3255164282463867	1.3252335252014118	1.3249497291519368	1.324665037624026	1.3243794481396365	1.3240929582166314	1.3238055653688017	1.3235172671058835	1.3232280609335767	1.3229379443535654	1.3226469148635376	1.322354969957203	1.3220621071243164	1.321768323850696	1.3214736176182462	1.321177985904976	1.3208814261850232	1.320583935928676	1.3202855126023934	1.3199861536688293	1.3196858565868552	1.3193846188115836	1.3190824377943904	1.3187793109829409	1.318475235821211	1.3181702097495152	1.3178642302045294	1.3175572946193175	1.3172494004233553	1.3169405450425584	1.3166307258993086	1.316319940412479	1.3160081859974626	1.3156954600662	1.3153817600272064	1.3150670832856004	1.314751427243133	1.3144347892982162
1.32886125623638	1.328588927836903	1.3283157358609134	1.3280416778845834	1.3277667514797726	1.3274909542140432	1.3272142836506742	1.3269367373486773	1.326658312862812	1.3263790077436008	1.3260988195373475	1.3258177457861502	1.325535784027922	1.3252529317964024	1.3249691866211804	1.3246845460277075	1.3243990075373184	1.3241125686672472	1.3238252269306467	1.3235369798366068	1.3232478248901733	1.3229577595923674	1.3226667814402044	1.3223748879267156	1.3220820765409669	1.321788344768079	1.321493690089249	1.3211981099817733	1.3209016019190645	1.3206041633706773	1.3203057918023293	1.320006484675924	1.3197062394495718	1.3194050535776152	1.3191029245106511	1.3187998496955562	1.3184958265755087	1.3181908525900146	1.3178849251749325	1.3175780417624978	1.3172701997813507	1.3169613966565588	1.3166516298096458	1.3163408966586176	1.31602919461799	1.3157165210988149	1.315402873508709	1.3150882492518816	1.3147726457291646	1.3144560603380389
1.3288800108013863	1.328607732466013	1.3283345906218629	1.3280605828445862	1.3277857067055154	1.327509959771676	1.327233339605805	1.3269558437663638	1.3266774698075539	1.3263982152793323	1.3261180777274302	1.3258370546933653	1.3255551437144608	1.3252723423238615	1.324988648050552	1.3247040584193714	1.324418570951034	1.324132183162146	1.3238448925652233	1.3235566966687111	1.3232675929770021	1.3229775789904563	1.322686652205419	1.322394810114243	1.3221020502053065	1.321808369963035	1.321513766867921	1.321218238396547	1.3209217820216033	1.3206243952119134	1.3203260754324546	1.3200268201443803	1.3197266268050425	1.3194254928680154	1.319123415783118	1.31882039299644	1.3185164219503631	1.318211500083587	1.317905624831154	1.3175987936244749	1.3172910038913526	1.3169822530560096	1.3166725385391145	1.3163618577578062	1.3160502081257253	1.3157375870530363	1.31542399194646	1.315109420209298	1.3147938692414636	1.3144773364395101
1.3288987689564349	1.3286265407104088	1.3283534490235183	1.3280794914708955	1.3278046656233446	1.3275289690473586	1.3272523993051317	1.3269749539545765	1.3266966305493382	1.32641742663881	1.326137339768151	1.3258563674783	1.325574507305993	1.3252917567837796	1.3250081134400413	1.3247235747990076	1.324438138380773	1.324151801701317	1.3238645622725207	1.3235764176021856	1.3232873651940529	1.322997402547822	1.3227065271591711	1.3224147365197743	1.322122028117325	1.321828399435554	1.3215338479542518	1.3212383711492863	1.3209419664926296	1.3206446314523745	1.320346363492759	1.3200471600741883	1.3197470186532574	1.3194459366827738	1.3191439116117807	1.318840940885582	1.3185370219457642	1.3182321522302223	1.3179263291731855	1.3176195502052388	1.3173118127533514	1.317003114240902	1.3166934520877052	1.3163828237100357	1.316071226520659	1.3157586579288558	1.315445115340451	1.3151305961578403	1.3148150977800217	1.3144986176026208
1.3289175307015155	1.3286453525700792	1.3283723110658694	1.3280984037635004	1.3278236282332512	1.3275479820410807	1.327271462748644	1.3269940679133052	1.326715795088155	1.3264366418220237	1.3261566056594998	1.3258756841409443	1.3255938748025076	1.3253111751761455	1.3250275827896383	1.3247430951666055	1.3244577098265249	1.32417142428475	1.3238842360525287	1.3235961426370202	1.323307141541315	1.3230172302644547	1.3227264063014492	1.3224346671432992	1.3221420102770118	1.3218484331856262	1.3215539333482296	1.321258508239982	1.3209621553321338	1.32066487209205	1.3203666559832319	1.3200675044653378	1.3197674149942065	1.3194663850218804	1.3191644119966293	1.318861493362972	1.318557626561702	1.318252809029912	1.317947038201017	1.3176403115047792	1.317332626367337	1.3170239802112262	1.3167143704554083	1.316403794515296	1.3160922498027818	1.3157797337262631	1.3154662436906719	1.3151517770974994	1.3148363313448295	1.3145199038273625
1.3289362960366182	1.3286641680450135	1.3283911767489056	1.3281173197223908	1.3278425945352237	1.327566998752832	1.327290529936331	1.3270131856425393	1.3267349634239936	1.3264558608289625	1.3261758754014659	1.3258950046812878	1.325613246203994	1.3253305975009488	1.3250470560993317	1.3247626195221547	1.3244772852882791	1.324191050912435	1.3239039139052362	1.3236158717732032	1.323326922018778	1.323037062140343	1.3227462896322444	1.3224546019848071	1.3221619966843567	1.3218684712132402	1.3215740230498456	1.3212786496686224	1.3209823485401047	1.32068511713093	1.3203869529038634	1.3200878533178182	1.3197878158278793	1.3194868378853257	1.319184916937654	1.3188820504286005	1.3185782357981672	1.3182734704826449	1.3179677519146373	1.3176610775230875	1.3173534447333006	1.3170448509669728	1.3167352936422145	1.316424770173578	1.3161132779720843	1.3158008144452498	1.3154873769971138	1.315172963028267	1.3148575699358782	1.3145411951137265
1.3289550649617317	1.3286829871352017	1.3284100460726165	1.3281362393475555	1.3278615645292515	1.3275860191826008	1.3273096008681822	1.3270323071422685	1.326754135556843	1.326475083659616	1.3261951489940387	1.3259143290993196	1.325632621510442	1.325350023758179	1.3250665333691112	1.3247821478656443	1.3244968647660251	1.3242106815843602	1.3239235958306335	1.3236356050107254	1.3233467066264306	1.3230568981754771	1.322766177151545	1.3224745410442877	1.3221819873393494	1.3218885135183864	1.3215941170590886	1.3212987954351982	1.3210025461165327	1.3207053665690043	1.320407254254643	1.3201082066316197	1.3198082211542663	1.3195072952730997	1.3192054264348445	1.3189026120824572	1.3185988496551495	1.3182941365884115	1.3179884703140383	1.317681848260153	1.3173742678512321	1.317065726508132	1.3167562216481143	1.3164457506848724	1.3161343110285573	1.3158219000858062	1.315508515259768	1.3151941539501326	1.314878813553159	1.3145624914617031
1.3289738374768456	1.3287018098406331	1.3284289190369907	1.3281551626389845	1.327880538215324	1.3276050433303774	1.327328675544187	1.3270514324124816	1.3267733114866935	1.3264943103139737	1.326214426437207	1.325933657395029	1.3256520007218404	1.3253694539478251	1.3250860145989662	1.3248016801970641	1.324516448259752	1.3242303163005154	1.3239432818287094	1.3236553423495756	1.3233664953642634	1.3230767383698459	1.3227860688593414	1.3224944843217308	1.322201982241979	1.3219085601010545	1.321614215375949	1.3213189455396992	1.3210227480614074	1.3207256204062618	1.320427560035561	1.320128564406732	1.319828630973357	1.3195277571851913	1.3192259404881908	1.3189231783245323	1.3186194681326384	1.3183148073472022	1.3180091933992097	1.3177026237159661	1.3173950957211213	1.317086606834694	1.316777154473098	1.3164667360491693	1.3161553489721913	1.3158429906479225	1.3155296584786247	1.3152153498630883	1.3149000621966624	1.3145837928712836
1.3289926135819496	1.3287206361612969	1.3284477956420182	1.3281740895966663	1.3278995155934306	1.3276240711961513	1.327347753964335	1.327070561453168	1.3267924912135332	1.3265135407920243	1.3262337077309612	1.325952989568406	1.3256713838381788	1.3253888880698768	1.3251054997888858	1.3248212165164028	1.3245360357694493	1.3242499550608904	1.3239629718994532	1.323675083789743	1.3233862882322651	1.3230965827234393	1.322805964755622	1.3225144318171254	1.3222219813922351	1.3219286109612332	1.3216343180004155	1.3213390999821142	1.3210429543747177	1.320745878642693	1.3204478702466065	1.3201489266431452	1.3198490452851406	1.3195482236215907	1.3192464590976827	1.3189437491548155	1.3186400912306246	1.3183354827590066	1.318029921170141	1.3177234038905172	1.3174159283429592	1.3171074919466494	1.3167980921171563	1.3164877262664596	1.316176391802977	1.3158640861315904	1.315550806653675	1.315236550767124	1.3149213158663797	1.3146050993424596
1.3290113932770327	1.3287394660971827	1.3284666758876886	1.3281930202205914	1.327918496663561	1.3276431027799112	1.3273668361286144	1.327089694264317	1.3268116747373526	1.326532775093758	1.3262529928752897	1.3259723256194387	1.3256907708594468	1.3254083261243228	1.3251249889388594	1.3248407568236504	1.3245556272951067	1.3242695978654748	1.3239826660428546	1.323694829331218	1.3234060852304252	1.3231164312362464	1.322825864840377	1.3225343835304608	1.3222419847901075	1.3219486660989126	1.3216544249324782	1.321359258762433	1.3210631650564544	1.3207661412782876	1.3204681848877695	1.3201692933408484	1.3198694640896078	1.3195686945822884	1.3192669822633105	1.3189643245732967	1.3186607189490984	1.3183561628238152	1.3180506536268228	1.3177441887837968	1.3174367657167356	1.3171283818439885	1.316819034580279	1.3165087213367332	1.3161974395209044	1.3158851865367995	1.3155719597849092	1.3152577566622312	1.3149425745623016	1.3146264108752215
1.3290301765620844	1.328758299648279	1.3284855597739906	1.3282119545107485	1.3279374814257041	1.3276621380816467	1.3273859220370163	1.3271088308459185	1.3268308620581402	1.326552013219163	1.326272281870182	1.3259916655481174	1.3257101617856335	1.3254277681111533	1.3251444820488767	1.3248603011187956	1.3245752228367125	1.3242892447142567	1.3240023642589034	1.323714578973989	1.3234258863587336	1.3231362839082565	1.3228457691135953	1.3225543394617272	1.3222619924355854	1.321968725514082	1.3216745361721263	1.321379421880645	1.3210833801066058	1.3207864083130343	1.3204885039590388	1.3201896644998312	1.319889887386748	1.3195891700672733	1.3192875099850634	1.318984904579966	1.3186813512880486	1.3183768475416175	1.3180713907692456	1.3177649783957943	1.317457607842441	1.3171492765267012	1.316839981862457	1.3165297212599811	1.3162184921259643	1.3159062918635411	1.315593117872318	1.3152789675484	1.3149638382844182	1.31464772746956
1.3290489634370939	1.3287771368145764	1.3285044473009138	1.3282308924671262	1.3279564698798494	1.3276811771013468	1.3274050116895284	1.327127971197961	1.326850053175885	1.3265712551682296	1.3262915747156274	1.3260110093544306	1.3257295566167275	1.3254472140303568	1.3251639791189265	1.3248798494018286	1.3245948223942572	1.3243088956072264	1.3240220665475873	1.323734332718045	1.3234456916171788	1.3231561407394592	1.3228656775752672	1.3225742996109133	1.3222820043286583	1.3219887892067308	1.321694651719349	1.3213995893367403	1.321103599525162	1.3208066797469238	1.3205088274604058	1.320210040120084	1.3199103151765508	1.3196096500765357	1.319308042262931	1.319005489174813	1.3187019882474658	1.3183975369124035	1.3180921325973978	1.3177857727265	1.3174784547200649	1.3171701759947778	1.3168609339636796	1.3165507260361928	1.316239549618147	1.315927402111805	1.3156142809158922	1.315300183425621	1.3149851070327214	1.3146690491254662
1.3290677539020506	1.3287959775960632	1.3285233384684474	1.3282498340897146	1.3279754620259854	1.3277002198390009	1.3274241050861406	1.3271471153204342	1.3268692480905768	1.3265905009409464	1.3263108714116152	1.3260303570383687	1.3257489553527186	1.3254666638819228	1.3251834801489977	1.3248994016727367	1.3246144259677293	1.3243285505443732	1.324041772908897	1.3237540905633762	1.3234655010057503	1.323176001729843	1.3228855902253804	1.3225942639780088	1.3223020204693152	1.3220088571768485	1.3217147715741364	1.3214197611307077	1.3211238233121128	1.3208269555799446	1.3205291553918583	1.320230420201596	1.3199307474590052	1.3196301346100645	1.319328579096904	1.3190260783578278	1.3187226298273393	1.3184182309361632	1.318112879111271	1.3178065717759035	1.3174993063495972	1.3171910802482083	1.3168818908839381	1.3165717356653595	1.3162606119974432	1.315948517281582	1.315635448915622	1.3153214042938854	1.3150063808072008	1.3146903758429307
1.3290865479569436	1.3288148219927287	1.3285422332765808	1.3282687793785035	1.3279944578641023	1.3277192662945987	1.327443202226842	1.3271662632133265	1.3268884468022046	1.3266097505373027	1.3263301719581346	1.3260497085999194	1.3257683579935964	1.325486117665841	1.32520298513908	1.3249189579315117	1.3246340335571176	1.3243482095256853	1.3240614833428213	1.323773852509971	1.3234853145244379	1.3231958668793988	1.3229055070639255	1.3226142325630026	1.322322040857546	1.3220289294244243	1.3217348957364774	1.321439937262537	1.3211440514674475	1.3208472358120866	1.3205494877533865	1.3202508047443564	1.3199511842341018	1.3196506236678507	1.3193491204869712	1.3190466721289995	1.318743276027659	1.3184389296128864	1.3181336303108544	1.3178273755439953	1.317520162731029	1.3172119892869831	1.316902852623222	1.3165927501474706	1.316281679263842	1.3159696373728622	1.3156566218714978	1.3153426301531832	1.3150276596078478	1.3147117076219446
1.329105345601762	1.3288336700045629	1.3285611317253028	1.3282877283334806	1.3280134573941886	1.327738316468128	1.3274623031116217	1.327185414876628	1.3269076493107579	1.3266290039572877	1.3263494763551744	1.3260690640390727	1.3257877645393492	1.3255055753820997	1.325222494089163	1.3249385181781403	1.3246536451624125	1.3243678725511527	1.3240811978493492	1.3237936185578194	1.3235051321732303	1.3232157361881145	1.3229254280908918	1.3226342053658842	1.3223420654933398	1.3220490059494479	1.3217550242063614	1.321460117732217	1.321164283991155	1.3208675204433393	1.3205698245449802	1.320271193748355	1.3199716255018301	1.3196711172498827	1.3193696664331231	1.3190672704883186	1.3187639268484155	1.3184596329425633	1.3181543861961378	1.3178481840307656	1.3175410238643495	1.317232903111092	1.3169238191815213	1.316613769482517	1.3163027514173353	1.315990762385636	1.3156777997835105	1.315363861003505	1.3150489434346526	1.314733044462498
1.329124146836496	1.3288525216315543	1.3285800338146032	1.328306680954636	1.3280324606162341	1.3277573703595797	1.3274814077404689	1.3272045703103277	1.326926855616225	1.32664826120089	1.3263687846027237	1.3260884233558174	1.325807174989967	1.325525037030688	1.3252420069992348	1.3249580824126135	1.324673260783602	1.3243875396207645	1.32410091642847	1.3238133887069101	1.3235249539521163	1.3232356096559799	1.3229453533062674	1.3226541823866431	1.3223620943766856	1.3220690867519083	1.321775156983778	1.321480302539738	1.321184520883225	1.3208878094736918	1.3205901657666281	1.3202915872135814	1.319992071262179	1.31969161535615	1.3193902169353484	1.3190878734357738	1.3187845822895976	1.3184803409251828	1.3181751467671106	1.3178689972362032	1.3175618897495487	1.3172538217205252	1.3169447905588265	1.316634793670488	1.3163238284579122	1.3160118923198942	1.3156989826516496	1.3153850968448415	1.315070232287606	1.3147543863645825
1.3291429516611335	1.3288713768736926	1.3285989395444704	1.3283256372419587	1.3280514675302277	1.327776427968942	1.3275005161133726	1.3272237295144143	1.3269460657185963	1.3266675222680997	1.3263880967007724	1.3261077865501432	1.3258265893454375	1.3255445026115955	1.325261523869285	1.3249776506349193	1.3246928804206761	1.3244072107345097	1.324120639080173	1.3238331629572317	1.3235447798610862	1.3232554872829834	1.3229652827100427	1.3226741636252681	1.3223821275075727	1.3220891718317942	1.321795294068716	1.3215004916850888	1.321204762143647	1.3209081029031342	1.32061051141832	1.3203119851400247	1.320012521515138	1.319712117986643	1.3194107719936368	1.3191084809713556	1.318805242351195	1.3185010535607353	1.3181959120237638	1.3178898151602991	1.3175827603866166	1.3172747451152724	1.3169657667551278	1.3166558227113747	1.3163449103855633	1.3160330271756266	1.3157201704759065	1.3154063376771827	1.3150915261666984	1.3147757333281873
1.329161760075665	1.3288902357309662	1.3286178489148943	1.3283445971954377	1.3280704781361583	1.3277954892962036	1.327519628230322	1.3272428924888768	1.3269652796178595	1.3266867871589052	1.3264074126493086	1.326127153622038	1.3258460076057514	1.3255639721248111	1.3252810446993024	1.3249972228450475	1.3247125040736232	1.3244268858923773	1.3241403658044468	1.323852941308775	1.323564609900128	1.3232753690691152	1.322985216302206	1.3226941490817488	1.3224021648859907	1.3221092611890954	1.3218154354611653	1.321520685168258	1.3212250077724101	1.3209284007316549	1.3206308615000455	1.320332387527675	1.320032976260697	1.3197326251413504	1.3194313316079784	1.3191290930950532	1.3188259070331982	1.3185217708492105	1.3182166819660859	1.3179106378030423	1.3176036357755434	1.317295673295324	1.316986747770414	1.316676856605166	1.3163659972002786	1.3160541669528234	1.3157413632562711	1.3154275835005196	1.3151128250719197	1.3147970853533042
1.3291805720800782	1.3289090982033651	1.3286367619258637	1.3283635608150626	1.3280894924340154	1.3278145543413546	1.3275387440913067	1.327262059233705	1.3269844973140044	1.3267060558732957	1.326426732448322	1.326146524571492	1.325865429770897	1.3255834455703241	1.3253005694892765	1.3250167990429866	1.3247321317424325	1.3244465650943569	1.3241600966012812	1.3238727237615275	1.3235844440692315	1.3232952550143637	1.323005154082747	1.322714138756074	1.3224222065119284	1.3221293548238013	1.3218355811611147	1.321540882989236	1.3212452577695033	1.320948702959244	1.3206512160117938	1.3203527943765208	1.3200534354988454	1.3197531368202622	1.3194518957783623	1.319149709806856	1.3188465763355954	1.3185424927905975	1.3182374565940673	1.3179314651644227	1.3176245159163185	1.3173166062606692	1.3170077336046764	1.316697895351853	1.3163870889020486	1.3160753116514747	1.315762560992733	1.315448834314842	1.3151341290032617	1.3148184424399232
1.3291993876743633	1.3289279642908776	1.3286556785773675	1.3283825281008217	1.328108510423787	1.3278336231043832	1.327557863696315	1.3272812297488872	1.3270037188070198	1.3267253284112603	1.3264460560978018	1.326165899398494	1.3258848558408627	1.3256029229481232	1.3253200982391966	1.325036379228726	1.3247517634270936	1.3244662483404366	1.3241798314706648	1.3238925103154788	1.3236042823683856	1.3233151451187184	1.3230250960516545	1.322734132648233	1.322442252385375	1.3221494527359012	1.321855731168553	1.3215610851480113	1.3212655121349164	1.3209690095858901	1.3206715749535538	1.320373205686552	1.3200738992295722	1.3197736530233677	1.3194724645047782	1.3191703311067537	1.3188672502583771	1.3185632193848862	1.3182582359076975	1.3179522972444304	1.3176454008089316	1.3173375440112982	1.3170287242579046	1.3167189389514253	1.3164081854908627	1.3160964612715709	1.3157837636852836	1.3154700901201404	1.3151554379607133	1.3148398045880347
1.3292182068585092	1.3289468339934936	1.328674598869395	1.3284014990527044	1.3281275321054637	1.3278526955852792	1.327576987045336	1.3273004040344127	1.327022944096895	1.3267446047727882	1.3264653835977358	1.3261852781030325	1.3259042858156387	1.3256224042581974	1.3253396309490506	1.3250559634022543	1.3247713991275947	1.3244859356306058	1.3241995704125868	1.323912300970618	1.323624124797579	1.323335039382168	1.3230450422089177	1.322754130758215	1.3224623025063194	1.3221695549253836	1.32187588548347	1.3215812916445733	1.3212857708686385	1.320989320611583	1.320691938325315	1.3203936214577576	1.320094367452867	1.3197941737506558	1.3194930377872152	1.319190956994736	1.318887928801533	1.3185839506320662	1.318279019906966	1.3179731340430547	1.3176662904533725	1.3173584865472012	1.3170497197300877	1.3167399874038728	1.3164292869667111	1.3161176158131014	1.315804971333912	1.315491350916405	1.3151767519442659	1.3148611717976295
1.3292370296325045	1.3289657073112011	1.3286935228019352	1.3284204736707	1.3281465574790337	1.327871771784031	1.3275961141383592	1.327319582090271	1.3270421731836184	1.326763884957868	1.3264847149481143	1.326204660685097	1.325923719695213	1.325641889500536	1.3253591676188288	1.3250755515635608	1.324791038843925	1.3245056269648539	1.3242193134270357	1.3239320957269336	1.3236439713568011	1.3233549378047018	1.3230649925545253	1.3227741330860083	1.322482356874751	1.3221896613922375	1.3218960441058547	1.3216015024789107	1.3213060339706588	1.3210096360363115	1.3207123061270671	1.3204140416901273	1.3201148401687193	1.3198146990021167	1.3195136156256628	1.3192115874707921	1.3189086119650522	1.3186046865321275	1.3182998085918625	1.317993975560285	1.317687184849631	1.3173794338683669	1.3170707200212166	1.3167610407091852	1.316450393329584	1.3161387752760572	1.3158261839386087	1.315512616703626	1.315198070953909	1.3148825440686973
1.329255855996339	1.3289845842439902	1.3287124503749774	1.3284394519547975	1.3281655865444857	1.3278908517006276	1.327615244975373	1.32733876391645	1.3270614060671795	1.3267831689664886	1.3265040501489256	1.3262240471446756	1.3259431574795753	1.3256613786751272	1.3253787082485187	1.3250951437126344	1.3248106825760742	1.3245253223431694	1.3242390605140009	1.323951894584415	1.3236638220460408	1.3233748403863084	1.3230849470884667	1.3227941396316028	1.3225024154906586	1.3222097721364527	1.3219162070356956	1.3216217176510139	1.3213263014409655	1.3210299558600647	1.3207326783587987	1.32043446638365	1.3201353173771175	1.3198352287777393	1.3195341980201105	1.3192322225349111	1.318929299748924	1.3186254270850588	1.318320601962376	1.3180148217961116	1.3177080839976967	1.3174003859747863	1.3170917251312804	1.3167820988673524	1.316471504579471	1.316159939660428	1.3158474014993637	1.3155338874817928	1.315219394989633	1.3149039214012288
1.3292746859500006	1.3290034647918496	1.3287313815885105	1.3284584339049856	1.328184619301809	1.3279099353350583	1.3276343795563665	1.3273579495129395	1.3270806427475674	1.326802456798639	1.3265233892001587	1.326243437481758	1.3259625991687136	1.325680871781961	1.32539825283811	1.3251147398494636	1.3248303303240299	1.3245450217655415	1.3242588116734717	1.3239716975430513	1.3236836768652873	1.323394747126977	1.323104905810731	1.3228141503949868	1.322522478354032	1.3222298871580174	1.3219363742729824	1.32164193716087	1.321346573279549	1.3210502800828325	1.320753055020499	1.3204548955383146	1.320155799078052	1.319855763077512	1.3195547849705476	1.3192528621870827	1.3189499921531376	1.3186461722908496	1.3183414000184974	1.3180356727505236	1.317728987897559	1.3174213428664479	1.3171127350602687	1.3168031618783642	1.316492620716362	1.3161811089662034	1.315868624016167	1.315555163250897	1.3152407240514283	1.3149253037952142
1.3292935194934796	1.3290223489547683	1.3287503164425225	1.3284774195212532	1.3282036557509929	1.3279290226873115	1.3276535178813287	1.3273771388797282	1.3270998832247702	1.3268217484543088	1.3265427321018028	1.326262831696333	1.325982044762618	1.3257003688210252	1.3254178013875921	1.325134339974038	1.324849982087782	1.324564725231959	1.3242785669054364	1.3239915046028314	1.3237035358145288	1.3234146580266968	1.3231248687213069	1.32283416537615	1.3225425454648587	1.3222500064569216	1.3219565458177043	1.32166216100847	1.3213668494863982	1.321070608704603	1.3207734361121577	1.320475329154111	1.320176285271511	1.3198763019014257	1.3195753764769629	1.3192735064272965	1.3189706891776831	1.31866692214949	1.3183622027602149	1.3180565284235108	1.3177498965492087	1.3174423045433423	1.317133749808172	1.3168242297422104	1.3165137417402475	1.3162022831933733	1.315889851489009	1.315576444010928	1.3152620581392853	1.3149466912506438
1.3293123566267644	1.3290412367327347	1.3287692549370036	1.3284964088035895	1.3282226958920256	1.3279481137573768	1.3276726599502489	1.3273963320168043	1.3271191274987775	1.3268410439334857	1.3265620788538461	1.3262822297883896	1.326001494261276	1.3257198697923092	1.3254373538969526	1.3251539440863458	1.3248696378673186	1.3245844327424101	1.3242983262098835	1.3240113157637436	1.323723398893755	1.3234345730854562	1.3231448358201827	1.3228541845750812	1.3225626168231288	1.322270130033153	1.3219767216698495	1.3216823891938019	1.321387130061501	1.3210909417253658	1.320793821633763	1.3204957672310278	1.3201967759574842	1.319896845249468	1.3195959725393462	1.3192941552555406	1.3189913908225492	1.3186876766609685	1.3183830101875182	1.3180773888150623	1.3177708099526335	1.317463271005458	1.3171547693749792	1.316845302458881	1.3165348676511162	1.316223462341928	1.3159110839178791	1.3155977297618753	1.3152833972531932	1.3149680837675077
1.3293311973498436	1.3290601281257386	1.3287881970719426	1.3285154017519831	1.328241739724897	1.327967208545243	1.3276918057631153	1.327415528924158	1.3271383755695778	1.3268603432361594	1.3265814294562779	1.326301631757916	1.3260209476646772	1.3257393746958017	1.3254569103661815	1.3251735521863761	1.3248892976626292	1.3246041442968846	1.3243180895868027	1.3240311310257775	1.3237432661029536	1.3234544923032445	1.3231648071073483	1.3228742079917681	1.3225826924288306	1.3222902578867015	1.3219969018294075	1.3217026217168544	1.3214074150048474	1.3211112791451098	1.3208142115853045	1.3205162097690542	1.3202172711359608	1.3199173931216293	1.3196165731576865	1.3193148086718054	1.3190120970877253	1.3187084358252752	1.3184038223003967	1.3180982539251678	1.3177917281078244	1.3174842422527857	1.31717579376068	1.3168663800283653	1.3165559984489585	1.3162446464118571	1.3159323213027672	1.3156190205037293	1.315304741393143	1.3149894813457963
1.3293500416627069	1.329079023133768	1.3288071428473278	1.3285343983664228	1.328260787249595	1.3279863070508982	1.3277109553199171	1.327434729601777	1.3271576274371601	1.326879646362318	1.3266007839090868	1.3263210376049015	1.3260404049728105	1.3257588835314917	1.3254764707952669	1.325193164274118	1.3249089614737022	1.3246238598953708	1.3243378570361826	1.3240509503889215	1.3237631374421148	1.3234744156800498	1.323184782582792	1.3228942356262015	1.3226027722819536	1.322310390017556	1.322017086296367	1.321722858577617	1.321427704316426	1.321131620963824	1.3208346059667713	1.320536656768179	1.3202377708069297	1.3199379455178977	1.319637178331973	1.3193354666760797	1.3190328079732008	1.3187291996423989	1.3184246390988401	1.3181191237538163	1.3178126510147694	1.3175052182853142	1.3171968229652642	1.3168874624506537	1.3165771341337642	1.3162658354031505	1.3159535636436637	1.3156403162364796	1.315326090559124	1.315010883985499
1.329368889565343	1.329097921756813	1.3288260922631483	1.3285533986468985	1.328279838466109	1.328005409274332	1.327730108620643	1.3274539340496503	1.327176883101513	1.3268989533119508	1.326620142212262	1.3263404473293345	1.3260598661856644	1.3257783962993677	1.3254960351841973	1.3252127803495592	1.3249286293005267	1.3246435795378577	1.3243576285580116	1.3240707738531639	1.3237830129112265	1.3234943432158617	1.3232047622465024	1.3229142674783687	1.322622856382486	1.3223305264257041	1.3220372750707168	1.3217430997760786	1.321447997996226	1.3211519671814975	1.3208550047781522	1.3205571082283918	1.3202582749703797	1.3199585024382636	1.319657788062195	1.3193561292683529	1.3190535234789649	1.3187499681123287	1.3184454605828373	1.3181399983009978	1.3178335786734587	1.3175261991030334	1.3172178569887212	1.3169085497257345	1.3165982747055227	1.3162870293157973	1.3159748109405573	1.3156616169601165	1.3153474447511264	1.3150322916866068
1.3293877410577402	1.3291168239948612	1.3288450453193927	1.328572402593398	1.328298893374427	1.328024515215533	1.3277492656652816	1.3274731422677672	1.3271961425626255	1.326918264085047	1.3266395043657917	1.3263598609312042	1.3260793313032275	1.3257979129994182	1.325515603532962	1.3252324004126896	1.3249483011430911	1.3246633032243338	1.3243774041522784	1.3240906014184943	1.3238028925102776	1.3235142749106688	1.323224746098469	1.322934303548259	1.3226429447304169	1.3223506671111362	1.322057468152446	1.3217633453122277	1.321468296044236	1.3211723177981187	1.320875408019436	1.320577564149681	1.3202787836263	1.3199790638827142	1.319678402348341	1.3193767964486136	1.319074243605007	1.3187707412350549	1.3184662867523773	1.318160877566701	1.3178545110838822	1.3175471847059326	1.3172388958310404	1.3169296418535978	1.3166194201642234	1.3163082281497878	1.3159960631934393	1.3156829226746298	1.3153688039691402	1.3150537044491089
1.3294065961398878	1.3291357298479025	1.3288640020160507	1.3285914102059102	1.328317951974539	1.32804362487449	1.3277684264538219	1.3274923542561161	1.327215405820486	1.326937578681594	1.326658870369665	1.3263792784104993	1.326098800325489	1.3258174336316326	1.32553517584155	1.3252520244634973	1.324967977001384	1.324683030954788	1.3243971838189723	1.324110433084901	1.3238227762392571	1.3235342107644594	1.32324473413868	1.322954343835861	1.3226630373257353	1.3223708120738407	1.3220776655415432	1.3217835951860533	1.321488598460445	1.321192672813677	1.3208958156906117	1.320598024532036	1.3202992967746798	1.3199996298512402	1.3196990211904005	1.3193974682168514	1.3190949683513153	1.3187915190105652	1.31848711760745	1.318181761550915	1.3178754482460282	1.3175681750940003	1.3172599394922113	1.3169507388342336	1.3166405705098565	1.3163294319051113	1.3160173204022982	1.3157042333800089	1.3153901682131555	1.3150751222729955
1.3294254548117748	1.329154639315925	1.3288829623531104	1.328610421484424	1.3283370142664328	1.328062738251191	1.3277875909862527	1.3275115700146853	1.3272346728750837	1.326956897101582	1.3266782402238702	1.3263986997672077	1.3261182732524368	1.325836958195999	1.3255547521099489	1.325271652501971	1.3249876568753944	1.324702762729209	1.3244169675580812	1.3241302688523724	1.3238426640981533	1.3235541507772224	1.3232647263671242	1.3229743883411638	1.3226831341684289	1.3223909613138052	1.3220978672379973	1.321803849397544	1.3215089052448414	1.3212130322281614	1.3209162277916684	1.3206184893754451	1.3203198144155075	1.3200202003438297	1.319719644588362	1.3194181445730555	1.31911569771788	1.3188123014388498	1.318507953148044	1.3182026502536301	1.3178963901598866	1.317589170267227	1.3172809879722234	1.3169718406676305	1.3166617257424107	1.3163506405817578	1.316038582567124	1.3157255490762438	1.3154115374831616	1.3150965451582561
1.32944431707339	1.3291735523989177	1.3289019263305606	1.3286294364289282	1.3283560802500975	1.328081855345626	1.3278067592625629	1.3275307895434645	1.3272539437264066	1.3269762193449985	1.3266976139283966	1.326418125001319	1.3261377500840605	1.3258564866925062	1.3255743323381486	1.3252912845281	1.325007340765111	1.3247224985475852	1.3244367553695946	1.3241501087208978	1.3238625560869555	1.323574094948947	1.3232847227837903	1.322994437064156	1.3227032352584878	1.3224111148310203	1.3221180732417972	1.321824107946689	1.321529216397415	1.3212333960415599	1.320936644322595	1.3206389586798974	1.3203403365487725	1.3200407753604715	1.3197402725422154	1.319438825517214	1.3191364317046894	1.3188330885198971	1.3185287933741487	1.318223543674835	1.3179173368254467	1.3176101702256016	1.317302041271066	1.3169929473537787	1.316682885861876	1.3163718541797165	1.3160598496879061	1.3157468697633243	1.3154329117791486	1.3151179731048812
1.3294631829247219	1.3291924690968697	1.32892089394839	1.3286484550394118	1.328375149925522	1.3281009761577827	1.3278259312827407	1.3275500128424418	1.3272732183744442	1.3269955454118327	1.3267169914832324	1.3264375541128213	1.326157230820348	1.3258760191211432	1.3255939165261366	1.3253109205418718	1.3250270286705221	1.3247422384099052	1.3244565472535004	1.3241699526904651	1.3238824522056512	1.3235940432796214	1.3233047233886666	1.3230144900048257	1.3227233405958996	1.3224312726254732	1.322138283552931	1.3218443708334766	1.3215495319181536	1.321253764253862	1.320957065283379	1.3206594324453822	1.3203608631744637	1.320061354901155	1.319760905051949	1.3194595110493164	1.3191571703117329	1.3188538802536967	1.3185496382857536	1.3182444418145178	1.3179382882426973	1.3176311749691136	1.3173230993887284	1.3170140588926669	1.3167040508682417	1.3163930726989768	1.3160811217646347	1.31576819544124	1.3154542911011058	1.3151394061128607
1.3294820523657591	1.3292113894097692	1.328939865206588	1.328667477315863	1.328394223292695	1.3281201006876506	1.327845107046775	1.3275692399116052	1.3272924968191844	1.3270148753020732	1.3267363728883659	1.3264569871017033	1.3261767154612882	1.3258955554818979	1.3256135046739024	1.3253305605432761	1.3250467205916163	1.3247619823161576	1.3244763432097875	1.324189800761064	1.32390235245423	1.3236139957692339	1.3233247281817424	1.323034547163162	1.3227434501806539	1.3224514346971534	1.3221584981713876	1.3218646380578962	1.3215698518070462	1.321274136865056	1.3209774906740115	1.3206799106718878	1.3203813942925693	1.3200819389658691	1.3197815421175516	1.3194802011693518	1.3191779135389994	1.318874676640237	1.3185704878828468	1.3182653446726693	1.3179592444116275	1.3176521844977511	1.3173441623251998	1.3170351752842848	1.3167252207614972	1.3164142961395287	1.316102398797299	1.3157895261099797	1.3154756754490233	1.3151608441821838
1.3295009253964911	1.3292303133376053	1.3289588401051426	1.328686503258271	1.3284133003516045	1.3281392289352176	1.3278642865546544	1.3275884707509444	1.3273117790606161	1.3270342090157083	1.3267557581437863	1.3264764239679538	1.326196204006869	1.3259150957747592	1.3256330967814334	1.3253502045323002	1.3250664165283825	1.3247817302663314	1.3244961432384448	1.3242096529326817	1.3239222568326803	1.3236339524177732	1.323344737163006	1.3230546085391537	1.3227635640127384	1.3224716010460489	1.3221787170971564	1.3218849096199352	1.3215901760640814	1.3212945138751309	1.3209979204944793	1.320700393359403	1.3204019299030783	1.3201025275546021	1.3198021837390121	1.319500895877309	1.3191986613864775	1.3188954776795077	1.318591342165418	1.3182862522492773	1.317980205332227	1.317673198811505	1.3173652300804697	1.317056296528622	1.316746395541632	1.3164355245013606	1.3161236807858878	1.3158108617695345	1.3154970648228907	1.3151822873128405
1.3295198020169061	1.3292492408803667	1.3289778186440426	1.3287055328666244	1.3284323811022407	1.328158360900473	1.3278834698063675	1.3276077053604478	1.327331065098728	1.327053546552727	1.326775147249482	1.326495864711561	1.3262156964570806	1.3259346399997158	1.3256526928487193	1.325369852508934	1.325086116480809	1.3248014822604144	1.3245159473394599	1.3242295092053076	1.3239421653409906	1.323653913225228	1.3233647503324457	1.3230746741327888	1.3227836820921421	1.3224917716721485	1.322198940330225	1.3219051855195838	1.321610504689248	1.3213148952840748	1.3210183547447718	1.320720880507917	1.3204224700059803	1.3201231206673432	1.3198228299163193	1.3195215951731765	1.3192194138541564	1.3189162833714971	1.318612201133456	1.3183071645443314	1.3180011710044843	1.317694217910363	1.3173863026545267	1.3170774226256676	1.3167675752086352	1.316456757784463	1.3161449677303914	1.3158322024198925	1.3155184592226972	1.31520373550482
1.329538682226993	1.329268172038042	1.328996800823277	1.3287245661409113	1.3284514655445903	1.3281774965834048	1.327902656801903	1.3276269437401034	1.3273503549335084	1.327072887913118	1.326794540205441	1.3265153093325137	1.3262351928119096	1.325954188156756	1.3256722928757483	1.3253895044731652	1.3251058204488841	1.324821238298396	1.3245357555128225	1.3242493695789301	1.323962077979149	1.3236738781915875	1.3233847676900505	1.3230947439440561	1.3228038044188537	1.322511946575441	1.3222191678705824	1.3219254657568291	1.3216308376825348	1.3213352810918777	1.3210387934248775	1.3207413721174177	1.320443014601263	1.3201437183040807	1.3198434806494626	1.3195422990569436	1.319240170942025	1.3189370937161944	1.31863306478695	1.3183280815578202	1.3180221414283886	1.3177152417943154	1.3174073800473607	1.31709855357541	1.3167887597624965	1.316477995988825	1.3161662596307988	1.3158535480610443	1.3155398586484326	1.3152251887581123
1.3295575660267402	1.3292871068106196	1.329015786642834	1.3287436030811204	1.328470553678643	1.328196635984002	1.327921847541249	1.3276461858899005	1.3273696485649464	1.3270922330968689	1.3268139370116527	1.3265347578308002	1.3262546930713457	1.3259737402458682	1.3256918968625084	1.3254091604249825	1.3251255284325965	1.3248409983802638	1.32455556775852	1.3242692340535376	1.323981994747144	1.323693847316839	1.3234047892358085	1.3231148179729442	1.322823930992861	1.3225321257559146	1.3222393997182174	1.3219457503316605	1.3216511750439297	1.3213556712985264	1.3210592365347853	1.3207618681878943	1.3204635636889153	1.320164320464804	1.31986413593843	1.319563007528599	1.3192609326500717	1.3189579087135885	1.3186539331258886	1.3183490032897334	1.3180431166039293	1.3177362704633497	1.3174284622589603	1.317119689377839	1.3168099492032042	1.3164992391144352	1.3161875564871002	1.3158748986929778	1.3155612631000868	1.3152466470727073
1.3295764534161363	1.3293060451980883	1.3290347761027022	1.328762643687241	1.328489645504387	1.3282157791022526	1.3279410420243951	1.3276654318098267	1.3273889459930297	1.3271115821039685	1.3268333376681052	1.3265542102064096	1.326274197235377	1.3259932962670413	1.325711504808989	1.3254288203643743	1.3251452404319346	1.324860762506007	1.324575384076541	1.3242891026291181	1.324001915644965	1.3237138206009715	1.3234248149697079	1.3231348962194416	1.3228440618141535	1.3225523092135578	1.3222596358731178	1.3219660392440662	1.321671516773422	1.321376065904011	1.3210796840744834	1.3207823687193354	1.3204841172689261	1.3201849271495012	1.3198847957832107	1.319583720588131	1.319281698978286	1.3189787283636683	1.318674806150261	1.318369929740059	1.3180640965310946	1.3177573039174564	1.3174495492893143	1.317140830032944	1.3168311435307483	1.3165204871612837	1.3162088582992835	1.315896254315684	1.3155826725776485	1.3152681104485937
1.3295953443951702	1.3293249872004371	1.3290537692028708	1.3287816879592613	1.3285087410218108	1.3282349259381463	1.3279602402513286	1.327684681499871	1.3274082472177473	1.3271309349344063	1.3268527421747867	1.3265736664593293	1.3262937053039923	1.3260128562202629	1.3257311167151773	1.3254484842913286	1.3251649564468866	1.324880530675613	1.3245952044668745	1.3243089753056605	1.3240218406725992	1.3237337980439734	1.3234448448917377	1.3231549786835362	1.322864196882719	1.322572496948359	1.3222798763352726	1.3219863324940349	1.321691862871	1.321396464908319	1.321100136043961	1.3208028737117292	1.3205046753412837	1.320205538358161	1.3199054601837927	1.3196044382355283	1.3193024699266565	1.3189995526664222	1.3186956838600548	1.3183908609087867	1.3180850812098743	1.3177783421566236	1.3174706411384125	1.3171619755407133	1.3168523427451175	1.3165417401293589	1.3162301650673387	1.3159176149291514	1.3156040870811077	1.315289578885762
1.329614238963831	1.3293439328176546	1.3290727659433277	1.3288007358971696	1.3285278402309035	1.32825407649167	1.327979442222039	1.3277039349600224	1.3274275522390873	1.3271502915881697	1.326872150531686	1.3265931265895485	1.326313217277179	1.3260324201055227	1.3257507325810625	1.325468152205834	1.3251846764774418	1.3249003028890716	1.3246150289295087	1.3243288520831533	1.3240417698300357	1.3237537796458327	1.3234648790018861	1.323175065365217	1.322884336198546	1.3225926889603075	1.3223001211046703	1.3220066300815552	1.3217122133366517	1.3214168683114393	1.3211205924432057	1.3208233831650642	1.320525237905977	1.320226154090772	1.3199261291401654	1.319625160470781	1.3193232454951709	1.3190203816218387	1.3187165662552607	1.3184117967959041	1.3181060706402563	1.3177993851808403	1.3174917378062434	1.3171831259011366	1.3168735468463013	1.3165629980186504	1.3162514767912554	1.3159389805333692	1.3156255066104532	1.3153110523842007
1.3296331371221066	1.3293628820497285	1.3290917663240618	1.3288197875009546	1.3285469431316528	1.3282732307628131	1.3279986479365136	1.3277231921902684	1.3274468610570387	1.3271696520652472	1.3268915627387912	1.326612590597055	1.3263327331549266	1.3260519879228077	1.3257703524066327	1.3254878241078791	1.3252044005235872	1.3249200791463698	1.3246348574644315	1.3243487329615842	1.3240617031172623	1.3237737654065385	1.3234849173001415	1.3231951562644728	1.3229044797616227	1.3226128852493904	1.322320370181299	1.3220269320066147	1.3217325681703658	1.3214372761133608	1.3211410532722065	1.3208438970793295	1.3205458049629941	1.3202467743473232	1.319946802652317	1.3196458872938754	1.3193440256838187	1.319041215229908	1.318737453335866	1.3184327374014015	1.3181270648222299	1.317820432990096	1.317512839292796	1.3172042811142026	1.316894755834288	1.316584260829147	1.3162727934710219	1.315960351128327	1.3156469311656749	1.3153325309438992
1.3296520388699853	1.3293818348966477	1.3291107703450615	1.3288388427706048	1.328566049724048	1.328292388751564	1.3280178573947419	1.3277424531905977	1.3274661736715894	1.3271890163656275	1.3269109787960904	1.3266320584818376	1.3263522529372223	1.326071559672107	1.325789976191876	1.3255074999974528	1.325224128585312	1.3249398594474966	1.3246546900716318	1.3243686179409424	1.3240816405342681	1.3237937553260783	1.323504959786492	1.3232152513812905	1.3229246275719377	1.322633085815597	1.322340623565147	1.3220472382692026	1.321752927372131	1.321457688314071	1.3211615185309515	1.320864415454513	1.3205663765123243	1.3202673991278024	1.3199674807202357	1.3196666187048016	1.3193648104925886	1.3190620534906168	1.3187583451018599	1.3184536827252666	1.318148063755784	1.3178414855843785	1.317533945598059	1.3172254411799003	1.3169159697090675	1.3166055285608382	1.3162941151066279	1.315981726714014	1.3156683607467619	1.3153540145648477
1.3296709442074564	1.3294007913584012	1.3291297780063154	1.3288579017061086	1.3285851600080767	1.328311550457911	1.328037070596712	1.327761717960999	1.3274854900827275	1.3272083844892986	1.3269303987035728	1.3266515302438848	1.326371776624056	1.3260911353534088	1.3258096039367815	1.3255271798745423	1.325243860662604	1.3249596437924398	1.324674526751097	1.3243885070212154	1.3241015820810407	1.323813749404441	1.323525006460926	1.3232353507156596	1.3229447796294793	1.322653290658915	1.322360881256203	1.322067548869307	1.321773290941935	1.3214781049135584	1.3211819882194298	1.3208849382906038	1.3205869525539546	1.3202880284321985	1.3199881633439106	1.319687354703548	1.319385599921469	1.319082896403955	1.318779241553231	1.3184746327674886	1.3181690674409072	1.3178625429636774	1.3175550567220213	1.3172466060982184	1.3169371884706282	1.3166268012137126	1.316315441698062	1.316003107290419	1.3156897953537028	1.315375503247035
1.3296898531345078	1.3294197514349777	1.3291487893078116	1.3288769643074545	1.328604273983728	1.328330715881843	1.3280562875424118	1.3277809865014605	1.327504810290442	1.3272277564362494	1.326949822461226	1.3266710058831843	1.3263913042154143	1.3261107149667009	1.3258292356413366	1.3255468637391363	1.325263596755452	1.324979432181188	1.3246943675028167	1.324408400202392	1.3241215277575686	1.3238337476416153	1.323545057323432	1.3232554542675676	1.322964935934236	1.322673499779333	1.322381143254455	1.3220878638069165	1.321793658879767	1.321498525911812	1.321202462337629	1.3209054655875896	1.320607533087875	1.3203086622605003	1.3200088505233303	1.3197080952901026	1.3194063939704483	1.3191037439699103	1.3188001426899676	1.3184955875280557	1.3181900758775886	1.3178836051279812	1.317576172664672	1.3172677758691465	1.3169584121189593	1.3166480787877592	1.316336773245314	1.3160244928575313	1.3157112349864875	1.3153969969904502
1.3297087656511286	1.3294387151263642	1.3291678042495385	1.328896030574631	1.3286233916509897	1.3283498850233475	1.32807550823183	1.3278002588119704	1.3275241342947213	1.3272471322064672	1.3269692500690387	1.3266904853997246	1.3264108357112865	1.3261302985119723	1.3258488713055299	1.325566551591223	1.3252833368638435	1.3249992246137297	1.3247142123267779	1.3244282974844601	1.32414147756384	1.3238537500375882	1.3235651123739978	1.3232755620370034	1.3229850964861956	1.3226937131768393	1.3224014095598915	1.3221081830820185	1.3218140311856148	1.3215189513088195	1.321222940885538	1.3209259973454586	1.3206281181140727	1.3203293006126948	1.3200295422584827	1.3197288404644543	1.3194271926395151	1.3191245961884719	1.318821048512059	1.3185165470069569	1.3182110890658165	1.3179046720772787	1.3175972934259998	1.3172889504926721	1.3169796406540493	1.3166693612829679	1.316358109748372	1.3160458834153401	1.315732679645105	1.3154184957950825
1.3297276817573065	1.3294576824325506	1.3291868228314854	1.328915100507626	1.3286425130098507	1.3283690578824137	1.3280947326649553	1.3278195348925175	1.327543462095553	1.3272665117999412	1.3269886815269987	1.326709968793494	1.3264303711116607	1.3261498859892107	1.3258685109293495	1.3255862434307903	1.3253030809877675	1.3250190210900528	1.324734061222969	1.3244481988674077	1.3241614314998433	1.3238737565923484	1.323585171612612	1.3232956740239545	1.3230052612853465	1.3227139308514217	1.3224216801725004	1.322128506694602	1.3218344078594666	1.32153938110457	1.3212434238631448	1.3209465335641999	1.3206487076325368	1.3203499434887724	1.3200502385493558	1.3197495902265914	1.3194479959286578	1.3191454530596285	1.318841959019493	1.3185375112041806	1.318232107005579	1.3179257438115584	1.3176184190059932	1.317310129968785	1.3170008740758874	1.316690648699326	1.316379451207226	1.3160672789638341	1.3157541293295436	1.315439999660921
1.3297466014530308	1.3294766533535243	1.3292058450536397	1.3289341741064287	1.3286616380602991	1.328388234459029	1.3281139608417754	1.327838814743089	1.3275627936929257	1.3272858952166595	1.3270081168350951	1.3267294560644811	1.3264499104165246	1.3261694773984045	1.3258881545127839	1.3256059392578272	1.3253228291272117	1.3250388216101452	1.3247539141913787	1.3244681043512239	1.3241813895655665	1.3238937673058846	1.3236052350392626	1.3233157902284103	1.3230254303316764	1.3227341528030694	1.3224419550922706	1.3221488346446557	1.3218547889013106	1.3215598152990506	1.3212639112704379	1.3209670742438013	1.3206693016432554	1.32037059088872	1.3200709393959391	1.3197703445765026	1.3194688038378648	1.3191663145833674	1.3188628742122586	1.3185584801197154	1.3182531296968656	1.317946820330809	1.317639549404641	1.3173313142974739	1.317022112384462	1.3167119410368235	1.316400797621864	1.316088679503002	1.3157755840397936	1.3154615085879549
1.329765524738289	1.3294956278892747	1.3292248709159904	1.3289532513710265	1.3286807668023233	1.3284074147531821	1.3281331927622788	1.3278580983636743	1.327582129086828	1.3273052824566103	1.327027555993315	1.326748947212673	1.326469453625867	1.3261890727395418	1.3259078020558213	1.3256256390723213	1.3253425812821644	1.3250586261739954	1.3247737712319947	1.3244880139358954	1.3242013517609974	1.3239137821781837	1.3236253026539377	1.3233359106503573	1.3230456036251745	1.3227543790317688	1.3224622343191892	1.3221691669321665	1.3218751743111354	1.3215802538922505	1.3212844031074051	1.320987619384251	1.3206899001462165	1.3203912428125257	1.3200916447982203	1.3197911035141756	1.3194896163671248	1.3191871807596782	1.3188837940903442	1.3185794537535498	1.3182741571396643	1.317967901635019	1.3176606846219312	1.3173525034787268	1.3170433555797623	1.3167332382954486	1.3164221489922752	1.3161100850328338	1.315797043775843	1.3154830225761738
1.3297844516130701	1.329514606039789	1.3292439004185255	1.3289723323014084	1.3286998992359114	1.3284265987648618	1.3281524284264539	1.3278773857542614	1.3276014682772472	1.3273246735197812	1.3270469990016474	1.3267684422380595	1.3264890007396757	1.326208672012611	1.325927453558449	1.3256453428742605	1.3253623374526136	1.3250784347815914	1.3247936323448055	1.3245079276214113	1.3242213180861244	1.3239338012092357	1.323645374456625	1.3233560352897848	1.3230657811658277	1.32277460953751	1.322482517853245	1.3221895035571232	1.3218955640889287	1.3216006968841574	1.321304899374035	1.321008168985538	1.3207105031414088	1.320411899260179	1.320112354756188	1.3198118670395993	1.319510433516426	1.3192080515885491	1.3189047186537382	1.3186004321056723	1.3182951893339638	1.317988987724177	1.3176818246578537	1.317373697512533	1.3170646036617768	1.3167545404751901	1.3164435053184482	1.3161314955533172	1.3158185085376815	1.315504541625566
1.3298033820773625	1.3295335878050565	1.3292629335612332	1.3289914168975627	1.3287190353610516	1.3284457864940558	1.328171667834289	1.3278966769148375	1.3276208112641725	1.327344068406161	1.3270664458600796	1.3267879411406271	1.3265085517579394	1.3262282752175996	1.3259471090206563	1.3256650506636334	1.3253820976385475	1.3250982474329216	1.3248134975297987	1.3245278454077596	1.3242412885409356	1.3239538243990259	1.3236654504473138	1.3233761641466806	1.3230859629536256	1.3227948443202797	1.3225028056944264	1.3222098445195143	1.321915958234679	1.321621144274759	1.3213254000703154	1.3210287230476492	1.3207311106288198	1.3204325602316678	1.3201330692698294	1.3198326351527612	1.3195312552857563	1.319228927069968	1.3189256479024285	1.3186214151760713	1.3183162262797523	1.3180100785982716	1.317702969512396	1.3173948963988809	1.317085856630494	1.316775847576037	1.316464866600372	1.3161529110644419	1.3158399783252974	1.3155260657361203
1.3298223161311542	1.3295525731850653	1.3292819703441023	1.3290105051594774	1.328738175177733	1.3284649779407525	1.3281909109857717	1.3279159718453923	1.3276401580475916	1.3273634671157375	1.3270858965686003	1.326807443920365	1.326528106680645	1.3262478823544963	1.32596676844243	1.3256847624404273	1.325401861839954	1.3251180641279732	1.3248333667869627	1.3245477672949284	1.3242612631254191	1.3239738517475454	1.3236855306259911	1.3233962972210322	1.3231061489885545	1.3228150833800667	1.3225230978427205	1.322230189819327	1.3219363567483737	1.3216415960640444	1.3213459051962348	1.321049281570573	1.3207517226084384	1.3204532257269792	1.3201537883391343	1.3198534078536506	1.3195520816751047	1.3192498072039234	1.3189465818364037	1.318642402964735	1.3183372679770184	1.3180311742572914	1.3177241191855469	1.3174161001377587	1.3171071144859023	1.3167971595979777	1.3164862328380353	1.3161743315661962	1.3158614531386796	1.3155475949078261
1.329841253774434	1.3295715621798034	1.3293010107671206	1.3290295970871406	1.328757318685943	1.3284841731049397	1.3282101578808905	1.3279352705459129	1.3276595086274923	1.3273828696484993	1.3271053511271982	1.326826950577261	1.3265476655077817	1.326267493423289	1.3259864318237593	1.3257044782046314	1.3254216300568211	1.325137884866735	1.3248532401162856	1.3245676932829047	1.324281241839563	1.32399388325478	1.3237056149926447	1.3234164345128285	1.3231263392706036	1.3228353267168587	1.3225433942981157	1.3222505394565498	1.3219567596300017	1.321662052252001	1.3213664147517807	1.3210698445542983	1.3207723390802522	1.3204738957461026	1.3201745119640897	1.3198741851422546	1.319572912684459	1.3192706919904038	1.3189675204556528	1.3186633954716518	1.3183583144257505	1.3180522747012238	1.317745273677295	1.3174373087291555	1.317128377227991	1.3168184765410011	1.3165076040314263	1.3161957570585687	1.3158829329778172	1.3155691291406724
1.329860195007189	1.3295905547892595	1.3293200548302766	1.3290486926805412	1.3287764658856696	1.3285033719866062	1.328229408519634	1.3279545730163878	1.3276788630038634	1.3274022760044342	1.3271248095358603	1.326846461111303	1.326567228239337	1.3262871084239654	1.3260060991646314	1.3257241979562326	1.3254414022891372	1.3251577096491949	1.3248731175177548	1.324587623371678	1.324301224683355	1.3240139189207187	1.323725703547263	1.3234365760220566	1.3231465337997605	1.3228555743306436	1.322563695060601	1.3222708934311707	1.321977166879551	1.3216825128386172	1.321386928736942	1.3210904119988127	1.3207929600442496	1.3204945702890252	1.3201952401446841	1.3198949670185622	1.3195937483138067	1.3192915814293968	1.3189884637601628	1.3186843926968104	1.3183793656259373	1.318073379930059	1.3177664329876289	1.3174585221730597	1.317149644856748	1.3168397984050957	1.3165289801805347	1.3162171875415485	1.3159044178426984	1.3155906684346477
1.3298791398294094	1.3296095510134216	1.3293391025335586	1.3290677919396665	1.3287956167769015	1.3285225745857396	1.32824866290199	1.3279738792568048	1.3276982211766926	1.3274216861835302	1.3271442717945752	1.3268659755224788	1.3265867948752992	1.326306727356514	1.3260257704650347	1.3257439216952198	1.3254611785368897	1.3251775384753401	1.3248929989913583	1.324607557561235	1.3243212116567828	1.324033958745349	1.3237457962898345	1.3234567217487052	1.3231667325760128	1.3228758262214093	1.322584000130163	1.3222912517431777	1.3219975784970084	1.3217029778238805	1.321407447151706	1.3211109839041042	1.3208135855004186	1.3205152493557357	1.320215972880906	1.3199157534825612	1.319614588563137	1.319312475520891	1.3190094117499231	1.318705394640198	1.3184004215775662	1.3180944899437839	1.3177875971165363	1.3174797404694591	1.317170917372162	1.3168611251902498	1.3165503612853477	1.316238623015124	1.315925907733313	1.3156122127897405
1.329898088241082	1.329628550852278	1.3293581538769543	1.329086894864505	1.3288147713596266	1.3285417809023288	1.3282679210279464	1.3279931892671524	1.3277175831459678	1.3274411001857753	1.3271637379033308	1.3268854938107768	1.3266063654156557	1.3263263502209222	1.3260454457249566	1.32576364942158	1.3254809588000669	1.3251973713451597	1.3249128845370846	1.3246274958515645	1.3243412027598347	1.3240540027286594	1.3237658932203458	1.3234768716927616	1.3231869355993493	1.3228960823891442	1.3226043095067903	1.3223116143925584	1.3220179944823633	1.321723447207779	1.321427969996061	1.321131560270161	1.320834215448747	1.3205359329462216	1.3202367101727424	1.3199365445342397	1.3196354334324378	1.3193333742648745	1.319030364424921	1.318726401301804	1.3184214822806262	1.3181156047423874	1.3178087660640059	1.3175009636183428	1.3171921947742213	1.3168824568964521	1.3165717473458551	1.316260063479284	1.3159474026496485	1.3156337622059402
1.3299170402421956	1.3296475543058164	1.3293772088604523	1.329106001455045	1.328833929633833	1.3285609909363607	1.3282871828974914	1.3280125030474186	1.3277369489116773	1.3274605180111574	1.327183207862115	1.326905015976185	1.3266259398603952	1.3263459770171782	1.326065124944386	1.3257833811353017	1.3255007430786565	1.325217208258641	1.3249327741549215	1.3246474382426536	1.3243611979924983	1.324074050870637	1.3237859943387862	1.3234970258542142	1.3232071428697574	1.3229163428338355	1.3226246231904704	1.3223319813793013	1.3220384148356024	1.3217439209903012	1.3214484972699947	1.3211521410969707	1.3208548498892227	1.3205566210604713	1.3202574520201822	1.319957340173586	1.3196562829216973	1.3193542776613356	1.3190513217851452	1.3187474126816165	1.3184425477351054	1.318136724325857	1.3178299398300262	1.3175221916196984	1.3172134770629143	1.3169037935236907	1.316593138362045	1.3162815089340167	1.3159689025916939	1.315655316683235
1.3299359958327381	1.3296665613740255	1.3293962674840405	1.3291251117112748	1.328853091599509	1.3285802046878241	1.328306448510613	1.328031820597591	1.327756318473809	1.3274799396596648	1.327202681670916	1.3269245420186915	1.3266455182095054	1.3263656077452703	1.32608480812331	1.3258031168363729	1.3255205313726468	1.3252370492157717	1.3249526678448564	1.324667384734491	1.3243811973547623	1.3240941031712703	1.3238060996451428	1.3235171842330502	1.3232273543872244	1.3229366075554716	1.3226449411811916	1.322352352703394	1.3220588395567148	1.3217643991714345	1.3214690289734956	1.3211727263845214	1.3208754888218341	1.3205773136984729	1.3202781984232137	1.3199781404005877	1.319677137030903	1.319375185710262	1.3190722838305835	1.3187684287796224	1.3184636179409919	1.318157848694182	1.3178511184145854	1.317543424473515	1.3172347642382296	1.3169251350719546	1.3166145343339055	1.3163029593793112	1.3159904075594382	1.3156768762216136
1.3299549550126981	1.3296855720568939	1.3294153297477074	1.3291442256331822	1.3288722572566425	1.328599422156707	1.3283257178672994	1.328051141917658	1.3277756918323507	1.3274993651312854	1.3272221593297215	1.3269440719382835	1.326665100462974	1.3263852424051858	1.326104495261717	1.325822856524781	1.3255403236820247	1.32525689421654	1.3249725656068776	1.3246873353270634	1.3244012008466135	1.3241141596305466	1.3238262091394035	1.3235373468292582	1.323247570151739	1.3229568765540403	1.3226652634789415	1.3223727283648241	1.322079268645687	1.3217848817511664	1.3214895651065506	1.3211933161328009	1.3208961322465687	1.3205980108602136	1.3202989493818236	1.319998945215233	1.3196979957600432	1.319396098411642	1.3190932505612236	1.318789449595811	1.3184846928982734	1.31817897784735	1.3178723018176715	1.3175646621797803	1.3172560563001554	1.3169464815412315	1.316635935261425	1.3163244148151554	1.316011917552869	1.3156984408210644
1.3299739177820633	1.3297045863544086	1.3294343956514412	1.329163343220755	1.3288914266052216	1.3286186433429976	1.3283449909675382	1.3280704670076078	1.3277950689872913	1.3275187944260072	1.3272416408385195	1.326963605734949	1.3266846866207889	1.3264048809969131	1.326124186359594	1.325842600200514	1.3255601200067795	1.3252767432609334	1.324992467440972	1.3247072900203596	1.3244212084680398	1.324134220248454	1.3238463228215556	1.3235575136428255	1.3232677901632883	1.322977149829529	1.322685590083708	1.3223931083635798	1.3220997021025083	1.3218053687294855	1.3215101056691483	1.321213910341797	1.320916780163415	1.320618712545682	1.3203197048960005	1.3200197546175096	1.3197188591091056	1.3194170157654632	1.3191142219770549	1.31881047513017	1.3185057726069385	1.318200111785349	1.3178934900392725	1.3175859047384828	1.31727735324868	1.3169678329315104	1.3166573411445923	1.3163458752415378	1.3160334325719758	1.315720010481577
1.329992884140822	1.3297236042665586	1.3294534651952292	1.329182464473982	1.3289105996452344	1.3286378682466835	1.328364267811318	1.3280897958674274	1.327814449938617	1.3275382275438175	1.3272611261972977	1.326983143408677	1.326704276682938	1.3264245235204397	1.3261438814169302	1.32586234786356	1.3255799203468974	1.3252965963489396	1.3250123733471288	1.324727248814367	1.3244412202190294	1.3241542850249801	1.3238664406915874	1.3235776846737395	1.3232880144218606	1.3229974273819254	1.3227059209954786	1.3224134926996483	1.3221201399271651	1.3218258601063788	1.3215306506612763	1.3212345090114983	1.3209374325723595	1.3206394187548656	1.3203404649657324	1.3200405686074055	1.3197397270780786	1.3194379377717143	1.3191351980780637	1.3188315053826873	1.3185268570669748	1.3182212505081674	1.3179146830793766	1.3176071521496104	1.3172986550837913	1.3169891892427785	1.3166787519833953	1.316367340658447	1.3160549526167464	1.3157415852031387
1.3300118540889623	1.3297426257933316	1.3294725383790598	1.3292015893928506	1.328929776376669	1.328657096867753	1.3283835483986262	1.3281091284971056	1.327833834686317	1.3275576644847047	1.3272806154060444	1.3270026849594543	1.326723870649409	1.326444169975753	1.326163580433712	1.3258820995139067	1.325599724702367	1.325316453480547	1.325032283325335	1.3247472117090737	1.3244612360995698	1.324174353960113	1.323886562749487	1.3235978599219889	1.3233082429274432	1.3230177092112183	1.3227262562142412	1.3224338813730179	1.3221405821196461	1.321846355881835	1.3215512000829217	1.3212551121418912	1.3209580894733914	1.3206601294877522	1.3203612295910072	1.3200613871849087	1.3197605996669497	1.3194588644303826	1.319156178864239	1.3188525403533509	1.318547946278371	1.3182423940157926	1.3179358809379729	1.3176284044131517	1.3173199618054774	1.3170105504750254	1.3167001677778225	1.316388811065871	1.3160764776871694	1.315763164985738
1.3300308276264723	1.3297616509347157	1.3294916152029213	1.329220717977349	1.3289489567995127	1.3286763292061943	1.3284028327294508	1.3281284648966298	1.327853223230379	1.327577105248657	1.3273001084647469	1.3270222303872687	1.3267434685201902	1.3264638203628416	1.3261832834099279	1.3259018551515414	1.3256195330731761	1.3253363146557422	1.325052197375578	1.3247671787044666	1.324481256109649	1.3241944270538395	1.3239066889952409	1.3236180393875607	1.3233284756800243	1.3230379953173939	1.3227465957399838	1.3224542743836758	1.3221610286799381	1.3218668560558406	1.3215717539340734	1.3212757197329645	1.3209787508664976	1.3206808447443301	1.3203819987718124	1.320082210350007	1.3197814768757068	1.3194797957414557	1.3191771643355679	1.318873580042149	1.3185690402411145	1.3182635423082134	1.3179570836150478	1.3176496615290945	1.3173412734137269	1.3170319166282383	1.3167215885278627	1.3164102864637983	1.3160980077832332	1.3157847498293638
1.33004980475334	1.3297806796906988	1.3295106956668015	1.3292398502274652	1.3289681409137541	1.3286955652619938	1.3284221208037796	1.3281478050659885	1.3278726155707907	1.3275965498356612	1.3273196053733933	1.327041779692108	1.3267630702952686	1.3264834746816925	1.3262029903455654	1.3259216147764519	1.3256393454593125	1.325356179874514	1.3250721154978458	1.324787149800534	1.324501280249254	1.324214504306148	1.3239268194288383	1.3236382230704424	1.3233487126795909	1.323058285700441	1.3227669395726935	1.32247467173161	1.3221814796080296	1.3218873606283843	1.3215923122147184	1.321296331784706	1.320999416751666	1.3207015645245863	1.3204027725081358	1.320103038102688	1.319802358704338	1.319500731704922	1.3191981544920388	1.3188946244490685	1.318590138955193	1.3182846953854175	1.3179782911105906	1.3176709234974266	1.317362589908528	1.3170532877024055	1.3167430142335028	1.3164317668522176	1.3161195429049257	1.3158063397340045
1.3300687854695539	1.3297997120612692	1.3295297797706889	1.329258986143187	1.3289873287193812	1.3287148050351416	1.328441412621601	1.3281671490051687	1.3278920117075395	1.327615998245706	1.3273391061319715	1.3270613328739602	1.3267826759746324	1.326503132932294	1.3262227012406123	1.3259413783886262	1.325659161860763	1.3253760491368494	1.325092037692126	1.3248071249972633	1.3245213085183731	1.3242345857170261	1.3239469540502655	1.323658410970622	1.323368953926131	1.3230785803603462	1.322787287712358	1.3224950734168082	1.322201934903908	1.3219078695994535	1.3216128749248446	1.3213169482971021	1.3210200871288849	1.3207222888285086	1.320423550799965	1.3201238704429394	1.31982324515283	1.3195216723207692	1.3192191493336398	1.3189156735740986	1.3186112424205951	1.3183058532473926	1.3179995034245882	1.3176921903181364	1.317383911289868	1.3170746636975152	1.316764444894732	1.316453252231116	1.3161410830522355	1.315827934699648
1.3300877697751012	1.3298187480464148	1.32954886751457	1.3292781257245023	1.3290065202163814	1.3287340485256238	1.3284607081829025	1.328186496714159	1.3279114116406137	1.327635450478779	1.327358610740469	1.3270808899328133	1.326802285558269	1.3265227951146334	1.3262424160950559	1.3259611459880518	1.3256789822775161	1.325395922442736	1.3251119639584064	1.324827104294642	1.3245413409169937	1.3242546712864611	1.3239670928595104	1.323678603088087	1.3233891994196318	1.3230988792970977	1.3228076401589652	1.3225154794392577	1.3222223945675604	1.3219283829690354	1.3216334420644393	1.3213375692701412	1.321040761998141	1.320743017656085	1.3204443336472877	1.320144707370749	1.3198441362211721	1.319542617588985	1.3192401488603582	1.3189367274172266	1.3186323506373085	1.3183270158941267	1.3180207205570296	1.3177134619912112	1.3174052375577356	1.3170960446135558	1.3167858805115378	1.3164747426004828	1.3161626282251508	1.3158495347262826
1.3301067576699708	1.3298377876461234	1.3295679588984344	1.329297268971399	1.329025715404743	1.328753295733429	1.328480007487672	1.3282058481929466	1.3279308153700011	1.3276549065348673	1.3273781191988734	1.3271004508686544	1.326821899046167	1.326542461228699	1.3262621349088846	1.3259809175747166	1.3256988067095592	1.3254157997921618	1.3251318942966743	1.324847087692658	1.3245613774451028	1.3242747610144407	1.3239872358565608	1.3236987994228249	1.3234094491600816	1.3231191825106834	1.3228279969125023	1.322535889798946	1.3222428585989752	1.3219489007371175	1.32165401363349	1.3213581947038116	1.3210614413594224	1.320763751007303	1.3204651210500922	1.3201655488861048	1.3198650319093508	1.3195635675095567	1.3192611530721816	1.3189577859784398	1.3186534636053207	1.3183481833256079	1.3180419425079015	1.3177347385166396	1.3174265687121183	1.3171174304505144	1.3168073210839084	1.3164962379603051	1.3161841784236596	1.315871139813897
1.3301257491541498	1.3298568308603829	1.329587053922269	1.3293164158838655	1.3290449142844534	1.328772546658545	1.3284993105358966	1.3282252034415194	1.3279502228956892	1.3276743664139594	1.3273976315071727	1.3271200156814715	1.326841516438313	1.3265621312744773	1.3262818576820852	1.3260006931486075	1.3257186351568797	1.3254356811851145	1.3251518287069173	1.3248670751912985	1.3245814181026887	1.3242948549009526	1.3240073830414045	1.3237189999748233	1.323429703147467	1.32313949000109	1.322848357972957	1.3225563044958613	1.3222633269981392	1.3219694229036887	1.3216745896319848	1.3213788245980993	1.3210821252127163	1.32078448888215	1.320485913008365	1.3201863949889936	1.3198859322173546	1.3195845220824727	1.319282161969098	1.3189788492577266	1.3186745813246192	1.3183693555418234	1.318063169277193	1.3177560198944094	1.3174479047530046	1.3171388212083799	1.316828766611832	1.316517738310572	1.3162057336477504	1.315892749962479
1.3301447442276269	1.3298758776891817	1.3296061525860619	1.3293355664618893	1.3290641168555006	1.3287918013009592	1.3285186173275652	1.328244562459865	1.3279696342176655	1.3276938301160426	1.327417147665354	1.3271395843712521	1.3268611377346942	1.326581805251957	1.326301584414646	1.326020472709713	1.3257384676194652	1.325455566621581	1.3251717671891232	1.3248870667905515	1.3246014628897385	1.3243149529459837	1.3240275344140284	1.3237392047440695	1.3234499613817763	1.3231598017683055	1.322868723340317	1.3225767235299903	1.32228379976504	1.3219899494687346	1.3216951700599107	1.3213994589529936	1.321102813558011	1.320805231280614	1.3205067095220944	1.320207245679404	1.3199068371451703	1.31960548130772	1.3193031755510949	1.3189999172550742	1.3186957037951923	1.3183905325427616	1.3180844008648909	1.3177773061245082	1.3174692456803814	1.3171602168871397	1.3168502170952963	1.3165392436512706	1.3162272938974107	1.3159143651720164
1.3301637428903894	1.3298949281325072	1.3296252548898013	1.329354720705458	1.3290833231178727	1.3288110596606602	1.3285379278626646	1.3282639252479718	1.3279890493359183	1.3277132976411044	1.327436667673406	1.3271591569379841	1.3268807629352999	1.3266014831611246	1.3263213151065538	1.3260402562580196	1.3257583040973033	1.3254754561015496	1.325191709743279	1.3249070624904038	1.3246215118062399	1.3243350551495225	1.3240476899744202	1.3237594137305513	1.3234702238629967	1.3231801178123173	1.3228890930145694	1.3225971469013205	1.3223042768996656	1.322010480432244	1.3217157549172558	1.3214200977684807	1.3211235063952929	1.3208259782026817	1.3205275105912682	1.3202281009573227	1.3199277466927857	1.3196264451852866	1.3193241938181604	1.3190209899704701	1.3187168310170272	1.31841171432841	1.3181056372709834	1.317798597206924	1.3174905914942372	1.3171816174867814	1.3168716725342895	1.3165607539823891	1.3162488591726287	1.3159359854424977
1.3301827451424253	1.3299139821903474	1.3296443608334745	1.3293738786145595	1.3291025330715571	1.3288303217376347	1.328557242141183	1.328283291805827	1.328008468250435	1.327732768989133	1.3274561915313157	1.3271787333816547	1.3269003920401161	1.3266211650019686	1.3263410497577968	1.3260600437935155	1.3257781445903816	1.3254953496250066	1.3252116563693725	1.3249270622908433	1.32464156485218	1.3243551615115552	1.3240678497225673	1.3237796269342552	1.3234904905911151	1.3232004381331126	1.322909466995702	1.32261757460984	1.3223247584020033	1.3220310157942037	1.321736344204007	1.3214407410445483	1.3211442037245502	1.3208467296483415	1.3205483162158727	1.3202489608227377	1.3199486608601891	1.3196474137151593	1.319345216770281	1.3190420674039025	1.3187379629901121	1.3184329008987554	1.3181268784954578	1.3178198931416443	1.3175119421945598	1.3172030230072935	1.3168931329287992	1.3165822693039158	1.3162704294733925	1.3159576107739113
1.3302017509837234	1.32993303986269	1.3296634704170696	1.3293930401891816	1.3291217467165417	1.3288495875318715	1.3285765601631083	1.3283026621334175	1.3280278909612029	1.3277522441601157	1.32747571923907	1.3271983137022514	1.3269200250491313	1.3266408507744762	1.3263607883683624	1.3260798353161882	1.3257979890986873	1.3255152471919407	1.3252316070673913	1.3249470661918576	1.324661622027547	1.32437527203207	1.324088013658457	1.3237998443551702	1.3235107615661195	1.323220762730679	1.3229298452837017	1.3226380066555352	1.3223452442720394	1.3220515555546009	1.3217569379201515	1.321461388781184	1.3211649055457704	1.3208674856175802	1.3205691263958963	1.320269825275636	1.3199695796473667	1.3196683868973271	1.319366244407445	1.3190631495553589	1.3187590997144343	1.3184540922537868	1.3181481245383024	1.3178411939286565	1.3175332977813365	1.3172244334486636	1.3169145982788133	1.3166037896158376	1.31629200479969	1.3159792411662443
1.33022076041427	1.3299521011495232	1.3296825836405743	1.3294122054293123	1.3291409640528142	1.3288688570433573	1.3285958819284278	1.3283220362307324	1.3280473174682097	1.3277717231540396	1.3274952507966575	1.3272178978997624	1.3269396619623326	1.3266605404786345	1.3263805309382375	1.3260996308260247	1.3258178376222078	1.3255351488023384	1.3252515618373224	1.3249670741934332	1.324681683332327	1.3243953867110545	1.324108181782077	1.3238200659932824	1.3235310367879969	1.3232410916050037	1.3229502278785559	1.3226584430383945	1.3223657345097628	1.3220720997134239	1.3217775360656772	1.321482040978375	1.3211856118589407	1.3208882461103852	1.3205899411313262	1.3202906943160055	1.3199905030543067	1.319689364731776	1.3193872767296402	1.3190842364248263	1.318780241189981	1.318475288393491	1.318169375399504	1.3178624995679487	1.3175546582545556	1.3172458488108794	1.3169360685843197	1.3166253149181435	1.316313585151509	1.316000876619485
1.3302397734340539	1.3299711660508344	1.3297017005039762	1.3294313743349384	1.329160185080362	1.32888813027208	1.328615207437129	1.3283414140977585	1.328066747771443	1.327791205970893	1.327514786204065	1.3272374859741745	1.3269593027797073	1.3266802341144315	1.3264002774674097	1.3261194303230128	1.325837690160931	1.3255550544561874	1.3252715206791534	1.3249870862955584	1.3247017487665083	1.324415505548495	1.3241283540934143	1.3238402918485794	1.323551316256735	1.323261424756074	1.322970614780252	1.3226788837584045	1.3223862291151598	1.322092648270659	1.321798138640571	1.3215026976361086	1.3212063226640485	1.3209090111267445	1.3206107604221502	1.320311567943833	1.3200114310809963	1.319710347218494	1.3194083137368533	1.3191053280122922	1.31880138741674	1.3184964893178557	1.3181906310790512	1.3178838100595087	1.3175760236142042	1.3172672690939282	1.3169575438453058	1.3166468452108209	1.3163351705288373	1.3160225171336217
1.3302587900430625	1.3299902345666115	1.3297208210072637	1.3294505469060494	1.3291794097991736	1.3289074072180278	1.3286345366891994	1.3283607957344834	1.3280861818708911	1.327810692610663	1.3275343254612806	1.3272570779254758	1.326978947501243	1.3266999316818544	1.3264200279558673	1.3261392338071398	1.3258575467148437	1.3255749641534758	1.3252914835928717	1.3250071024982206	1.3247218183300782	1.32443562854438	1.3241485305924563	1.3238605219210482	1.3235715999723205	1.3232817621838773	1.3229910059887782	1.3226993288155529	1.3224067280882181	1.3221132012262944	1.32181874564482	1.3215233587543727	1.3212270379610807	1.320929780666645	1.3206315842683545	1.320332446159107	1.3200323637274232	1.3197313343574686	1.3194293554290721	1.3191264243177447	1.318822538394699	1.3185176950268684	1.3182118915769307	1.3179051254033234	1.3175973938602705	1.3172886942977982	1.3169790240617596	1.3166683804938573	1.316356760931663	1.3160441627086417
1.3302778102412842	1.330009306696842	1.3297399451504237	1.3294697231426313	1.3291986382092356	1.3289266878811876	1.3286538696846273	1.3283801811408944	1.3281056197665406	1.3278301830733374	1.3275538685682915	1.3272766737536528	1.3269985961269277	1.3267196331808906	1.3264397824035967	1.3261590412783935	1.3258774072839337	1.3255948778941895	1.325311450578464	1.3250271228014066	1.3247418920230234	1.3244557556986956	1.3241687112791904	1.323880756210677	1.3235918879347413	1.323302103888401	1.3230114015041203	1.322719778209826	1.3224272314289247	1.3221337585803161	1.3218393570784128	1.3215440243331538	1.321247757750025	1.3209505547300735	1.3206524126699275	1.3203533289618135	1.3200533009935738	1.319752326148687	1.3194504018062843	1.3191475253411709	1.3188436941238448	1.3185389055205166	1.3182331568931298	1.317926445599381	1.3176187689927412	1.317310124422476	1.3170005092336687	1.3166899207672405	1.3163783563599734	1.316065813344533
1.330296834028706	1.330028382441514	1.3297590729334445	1.3294889030446724	1.3292178703105364	1.3289459722615475	1.3286732064233997	1.3283995703169795	1.328125061458379	1.3278496773589032	1.3275734155250853	1.3272962734586935	1.3270182486567481	1.3267393386115276	1.3264595408105853	1.32617885273676	1.3258972718681878	1.3256147956783169	1.3253314216359187	1.3250471472051035	1.3247619698453317	1.3244758870114297	1.3241888961536035	1.3239009947174523	1.3236121801439844	1.323322449869632	1.323031801326266	1.3227402319412123	1.322447739137267	1.3221543203327129	1.321859972941335	1.3215646943724395	1.321268482030868	1.3209713333170179	1.320673245626856	1.3203742163519405	1.320074242879437	1.3197733225921362	1.3194714528684761	1.3191686310825579	1.3188648546041655	1.3185601207987878	1.3182544270276368	1.3179477706476692	1.3176401490116048	1.3173315594679504	1.3170219993610208	1.316711466030958	1.3163999568137565	1.3160874690412832
1.3303158614053163	1.3300474618006153	1.3297782043563129	1.32950808661216	1.329237106103063	1.328965260359095	1.3286925469055042	1.3284189632627261	1.3281445069463942	1.3278691754673486	1.327592966331649	1.327315877040586	1.3270379050906915	1.3267590479737525	1.326479303176821	1.3261986681822278	1.3259171404675936	1.3256347175058447	1.3253513967652224	1.3250671757092989	1.32478205179699	1.32449602248257	1.324209085215683	1.3239212374413614	1.3236324766000365	1.3233428001275573	1.3230522054552032	1.3227606900096986	1.3224682512132324	1.3221748864834706	1.3218805932335744	1.3215853688722168	1.321289210803598	1.3209921164274652	1.3206940831391274	1.3203951083294752	1.3200951893849984	1.3197943236878042	1.3194925086156364	1.319189741541893	1.318886019835648	1.318581340861669	1.3182757019804385	1.3179691005481742	1.3176615339168478	1.3173529994342088	1.3170434944438032	1.3167330162849977	1.3164215622929996	1.31610912979888
1.3303348923711023	1.330066544774133	1.3297973394190175	1.3295272738450825	1.3292563455868036	1.328984552173817	1.3287118911309281	1.328438359978122	1.3281639562305736	1.3278886773986605	1.3276125209879701	1.3273354844993164	1.3270575654287458	1.326778761267553	1.326499069502291	1.3262184876147836	1.3259370130821388	1.3256546433767604	1.325371375966362	1.3250872083139797	1.324802137877986	1.3245161621121027	1.324229278465416	1.3239414843823911	1.3236527773028857	1.323363154662165	1.323072613890918	1.3227811524152715	1.3224887676568073	1.322195457032577	1.3219012179551186	1.321606047832473	1.321309944068202	1.3210129040614025	1.3207149252067285	1.3204160048944047	1.3201161405102464	1.3198153294356778	1.3195135690477509	1.3192108567191636	1.3189071898182796	1.318602565709148	1.318296981751523	1.3179904353008842	1.3176829237084584	1.3173744443212374	1.3170649944820036	1.3167545715293472	1.3164431727976906	1.3161307956173114
1.3303539269260516	1.3300856313620555	1.3298164781215456	1.3295464647434263	1.3292755887617451	1.329003847705702	1.3287312390996595	1.3284577604631538	1.3281834093109044	1.3279081831528257	1.3276320794940366	1.3273550958348723	1.327077229670898	1.3267984784929159	1.3265188397869818	1.3262383110344151	1.3259568897118097	1.3256745732910515	1.3253913592393254	1.325107245019134	1.3248222280883062	1.3245363059000153	1.32424947590279	1.3239617355405295	1.323673082252518	1.323383513473441	1.323093026633398	1.3228016191579186	1.3225092884679797	1.3222160319800194	1.321921847105954	1.3216267312531955	1.321330681824666	1.3210336962188172	1.3207357718296466	1.3204369060467163	1.3201370962551673	1.3198363398357444	1.3195346341648078	1.3192319766143572	1.3189283645520475	1.3186237953412117	1.3183182663408763	1.3180117749057867	1.3177043183864234	1.3173958941290256	1.3170864994756093	1.3167761317639937	1.3164647883278173	1.3161524664965647
1.3303729650701528	1.3301047215643698	1.3298356204638848	1.3295656593071803	1.3292948356278758	1.329023146954737	1.3287505908116855	1.3284771647178095	1.3282028661873746	1.3279276927298325	1.327651641849835	1.3273747110472418	1.3270968978171354	1.326818199649829	1.3265386140308815	1.3262581384411085	1.3259767703565943	1.325694507248704	1.3254113465840993	1.3251272858247476	1.3248423224279382	1.3245564538462953	1.3242696775277918	1.3239819909157624	1.3236933914489215	1.3234038765613731	1.3231134436826302	1.3228220902376269	1.322529813646736	1.3222366113257842	1.321942480686068	1.3216474191343706	1.3213514240729778	1.3210544928996961	1.3207566230078691	1.320457811786396	1.320158056619749	1.3198573548879906	1.3195557039667936	1.3192531012274606	1.3189495440369396	1.3186450297578474	1.3183395557484867	1.3180331193628687	1.317725717950731	1.3174173488575587	1.317108009424608	1.3167976969889246	1.3164864088833665	1.3161741424366276
1.330392006803392	1.330123815381064	1.3298547664460225	1.329584857536331	1.3293140861851822	1.329042449920909	1.328769946266993	1.3284965727420766	1.3282223268599704	1.3279472061296682	1.327671208055353	1.3273943301364117	1.327116569867445	1.3268379247382789	1.326558392233977	1.326277969834852	1.3259966550164788	1.3257144452497065	1.325431338000671	1.3251473307308081	1.324862420896869	1.3245766059509294	1.3242898833404078	1.3240022505080784	1.3237137048920826	1.3234242439259485	1.3231338650386015	1.3228425656543832	1.3225503431930636	1.322257195069859	1.3219631186954477	1.3216681114759858	1.3213721708131245	1.3210752941040265	1.3207774787413828	1.3204787221134326	1.3201790216039782	1.3198783745924043	1.3195767784536965	1.3192742305584613	1.3189707282729424	1.3186662689590425	1.3183608499743416	1.3180544686721176	1.317747122401367	1.3174388085068256	1.3171295243289867	1.3168192672041275	1.3165080344643267	1.316195823437487
1.3304110521257582	1.330142912812125	1.3298739160679458	1.329604059430866	1.3293333404336527	1.3290617566042062	1.3287893054655704	1.328515984535942	1.3282417913286806	1.3279667233523198	1.3276907781105778	1.327413953102369	1.3271362458218146	1.3268576537582533	1.3265781743962555	1.3262978052156325	1.3260165436914515	1.3257343872940455	1.3254513334890274	1.3251673797373031	1.3248825234950854	1.3245967622139048	1.3243100933406267	1.3240225143174633	1.3237340225819887	1.3234446155671535	1.3231542907012996	1.322863045408175	1.3225708771069495	1.3222777832122306	1.32198376113408	1.3216888082780283	1.321392922045093	1.3210960998317949	1.320798339030175	1.3204996370278124	1.320199991207842	1.3198993989489718	1.3195978576255025	1.3192953646073462	1.318991917260043	1.318687512944784	1.318382149018427	1.3180758228335203	1.3177685317383205	1.3174602730768126	1.3171510441887333	1.3168408424095899	1.3165296650706841	1.3162175094991317
1.3304301010372384	1.3301620138575407	1.3298930693296431	1.329623264990773	1.329352598373274	1.3290810670046158	1.3288086684074047	1.3285354000993932	1.328261259593491	1.3279862443977744	1.3277103520154967	1.3274335799451011	1.3271559256802308	1.3268773867097392	1.3265979605177036	1.3263176445834373	1.326036436381499	1.3257543333817077	1.3254713330491559	1.3251874328442192	1.3249026302225746	1.3246169226352082	1.3243303075284338	1.3240427823439043	1.3237543445186264	1.3234649914849759	1.3231747206707107	1.3228835294989885	1.3225914153883802	1.3222983757528861	1.322004408001952	1.321709509540485	1.3214136777688705	1.321116910082989	1.3208192038742324	1.3205205565295224	1.320220965431327	1.3199204279576804	1.319618941482199	1.3193165033741023	1.3190131109982288	1.318708761715059	1.3184034528807316	1.3180971818470648	1.3177899459615774	1.3174817425675072	1.317172569003834	1.316862422605299	1.3165513007024265	1.316239200621548
1.3304491535378202	1.330181118517299	1.329912226231102	1.32964247421604	1.3293718600040338	1.329100381122125	1.328828035092483	1.328554819432418	1.32828073165439	1.3280057692660194	1.3277299297700969	1.3274532106645955	1.3271756094426812	1.3268971235927238	1.3266177505983097	1.326337487938253	1.3260563330866082	1.3257742835126807	1.3254913366810428	1.3252074900515438	1.3249227410793236	1.3246370872148272	1.3243505259038173	1.324063054587389	1.3237746707019833	1.3234853716794017	1.3231951549468222	1.3229040179268114	1.322611958037343	1.322318972691812	1.3220250592990503	1.3217302152633426	1.321434437984444	1.3211377248575953	1.320840073273542	1.3205414806185491	1.3202419442744209	1.3199414616185177	1.3196400300237736	1.319337646858717	1.3190343094874872	1.3187300152698547	1.318424761561241	1.3181185457127371	1.3178113650711256	1.3175032169788972	1.3171940987742774	1.316884007791242	1.3165729413595422	1.3162608968047236
1.3304682096274913	1.3302002267913866	1.3299313867723086	1.3296616871066536	1.3293911253259199	1.3291196989567209	1.3288474055207924	1.328574242535003	1.3283002075113646	1.3280252979570422	1.3277495113743656	1.327472845260839	1.327195297109153	1.3269168644071938	1.3266375446380596	1.326357335280067	1.3260762338067658	1.3257942376869514	1.3255113443846762	1.3252275513592633	1.3249428560653194	1.324657255952748	1.3243707484667633	1.3240833310479034	1.3237950011320456	1.3235057561504189	1.3232155935296204	1.3229245106916299	1.322632505053825	1.322339574028996	1.322045715025362	1.321750925446588	1.3214552026917998	1.3211585441556009	1.3208609472280908	1.32056240929488	1.3202629277371103	1.3199624999314696	1.3196611232502122	1.3193587950611767	1.3190555127278043	1.3187512736091582	1.3184460750599434	1.3181399144305253	1.3178327890669512	1.3175246963109695	1.3172156335000498	1.3169055979674062	1.316594587042017	1.3162825980486457
1.3304872693062388	1.3302193386797916	1.3299505509532519	1.3296809036626014	1.3294103943389193	1.3291390205083915	1.3288667796923208	1.3285936694071359	1.3283196871644019	1.32804483047083	1.32776909682829	1.3274924837338191	1.3272149886796327	1.3269366091531374	1.3266573426369417	1.3263771866088665	1.3260961385419598	1.3258141959045067	1.3255313561600424	1.3252476167673648	1.3249629751805487	1.3246774288489582	1.3243909752172596	1.3241036117254352	1.3238153358088005	1.3235261448980133	1.3232360364190927	1.3229450077934317	1.3226530564378127	1.3223601797644244	1.322066375180874	1.3217716400902084	1.321475971890925	1.3211793679769925	1.3208818257378652	1.3205833425585023	1.3202839158193822	1.319983542896524	1.3196822211615027	1.319379947981469	1.3190767207191676	1.3187725367329564	1.3184673933768252	1.318161288000416	1.3178542179490425	1.3175461805637105	1.3172371731811388	1.3169271931337792	1.316616237749839	1.3163043043533016
1.3305063325740505	1.3302384541825014	1.3299697187739186	1.3297001238838706	1.329429667043019	1.3291583457771239	1.3288861576070554	1.3286131000488037	1.3283391706134886	1.32806436680737	1.3277886861318575	1.3275121260835223	1.3272346841541078	1.3269563578305403	1.3266771445949417	1.3263970419246378	1.3261160472921765	1.3258341581653332	1.3255513720071281	1.3252676862758355	1.324983098424999	1.3246976059034443	1.3244112061552917	1.3241238966199709	1.3238356747322346	1.3235465379221725	1.3232564836152259	1.322965509232203	1.322673612189293	1.3223807898980835	1.3220870397655733	1.32179235919419	1.3214967455818067	1.321200196321757	1.320902708802853	1.320604280409402	1.320304908521223	1.320004590513667	1.3197033237576312	1.3194011056195805	1.3190979334615642	1.3187938046412364	1.3184887165118737	1.3181826664223963	1.317875651717386	1.3175676697371081	1.317258717817531	1.3169487932903472	1.316637893482995	1.3163260157186791
1.330525399430914	1.3302575732995034	1.3299888902342953	1.3297193477704492	1.329448943438207	1.3291776747629052	1.328905539264983	1.3286325344599939	1.3283586578586128	1.328083906966649	1.3278082792850545	1.3275317723099362	1.3272543835325654	1.3269761104393902	1.3266969505120467	1.326416901227369	1.3261359600574034	1.325854124469419	1.3255713919259209	1.3252877598846622	1.3250032257986568	1.3247177871161933	1.3244314412808476	1.3241441857314977	1.3238560179023355	1.3235669352228832	1.323276935118007	1.3229860150079307	1.322694172308253	1.3224014044299612	1.3221077087794464	1.3218130827585204	1.3215175237644317	1.3212210291898814	1.3209235964230406	1.3206252228475663	1.3203259058426204	1.3200256427828858	1.319724431038585	1.3194222679754977	1.3191191509549807	1.3188150773339848	1.3185100444650757	1.3182040496964529	1.3178970903719687	1.317589163831149	1.3172802674092134	1.3169703984370982	1.3166595542414727	1.3163477321447645
1.3305444698768167	1.3302766960307848	1.330008065334371	1.3297385753223243	1.32946822352447	1.3291970074657224	1.3289249246660912	1.3286519726406933	1.3283781488997612	1.3281034509486545	1.3278278762878692	1.3275514224130478	1.3272740868149928	1.3269958669796746	1.3267167603882444	1.326436764517046	1.326155876837627	1.3258740948167504	1.3255914159164075	1.3253078375938319	1.3250233573015089	1.324737972487192	1.3244516805939142	1.3241644790600016	1.323876365319089	1.323587336800132	1.323297390927422	1.3230065251206018	1.3227147367946794	1.3224220233600439	1.32212838222248	1.321833810783186	1.3215383064387864	1.3212418665813521	1.3209444885984145	1.3206461698729823	1.3203469077835608	1.3200466997041673	1.319745543004351	1.3194434350492081	1.3191403731994038	1.3188363548111885	1.3185313772364182	1.3182254378225726	1.317918533912777	1.3176106628458197	1.317301821956174	1.316992008574019	1.3166812200252584	1.3163694536315456
1.3305635439117458	1.330295822376333	1.3300272440741323	1.3297578065394828	1.3294875073017958	1.3292163438855633	1.3289443138103674	1.3286714145908893	1.328397643736921	1.3281229987533734	1.327847477140287	1.327571076392844	1.3272937940013765	1.3270156274513798	1.326736574223522	1.3264566317936566	1.326175797632834	1.3258940692073136	1.3256114439785747	1.325327919403331	1.3250434929335422	1.3247581620164275	1.3244719240944776	1.3241847766054702	1.3238967169824827	1.323607742653906	1.3233178510434584	1.3230270395702028	1.3227353056485585	1.3224426466883177	1.322149060094661	1.3218545432681732	1.3215590936048578	1.3212627084961561	1.3209653853289614	1.3206671214856363	1.3203679143440306	1.3200677612774983	1.3197666596549151	1.319464606840698	1.3191616001948203	1.3188576370728344	1.3185527148258875	1.3182468308007433	1.317939982339799	1.3176321667811082	1.3173233814583991	1.317013623701096	1.31670289083434	1.316391180179009
1.3305826215356888	1.3303149523361357	1.3300464264535663	1.3297770414219123	1.3295067947701713	1.3292356840224149	1.328963706697798	1.328690860310569	1.3284171423700795	1.3281425503807929	1.3278670818422968	1.3275907342493123	1.3273135050917038	1.3270353918544926	1.3267563920178653	1.3264765030571868	1.3261957224430119	1.325914047641096	1.3256314761124086	1.3253480053131466	1.3250636326947436	1.324778355703886	1.324492171782525	1.3242050783678898	1.3239170728925027	1.3236281527841909	1.3233383154661027	1.3230475583567203	1.3227558788698772	1.3224632744147702	1.3221697423959762	1.321875280213469	1.3215798852626328	1.3212835549342803	1.3209862866146682	1.320688077685515	1.3203889255240167	1.320088827502865	1.3197877809902656	1.3194857833499547	1.3191828319412178	1.3188789241189096	1.3185740572334714	1.3182682286309506	1.317961435653021	1.3176536756370008	1.3173449459158757	1.317035243818317	1.3167245666687035	1.3164129117871421
1.3306017027486332	1.33033408591018	1.3300656124726604	1.3297962799695997	1.3295260859295837	1.329255027876264	1.3289831033283708	1.3287103097997195	1.3284366447992233	1.3281621058308999	1.3278866903938848	1.3276103959824386	1.3273332200859616	1.3270551601890004	1.326776213771262	1.326496378307624	1.3262156512681469	1.3259340301180844	1.3256515123178976	1.3253680953232656	1.3250837765850998	1.3247985535495546	1.3245124236580423	1.3242253843472473	1.3239374330491362	1.3236485671909746	1.3233587841953414	1.3230680814801414	1.3227764564586224	1.3224839065393874	1.3221904291264122	1.3218960216190598	1.3216006814120973	1.3213044058957106	1.3210071924555216	1.320709038472605	1.3204099413235058	1.3201098983802548	1.319808907010388	1.319506964576964	1.319204068438582	1.3189002159494005	1.3185954044591557	1.3182896313131818	1.3179828938524292	1.3176751894134844	1.3173665153285905	1.3170568689256685	1.3167462475283367	1.316434648455932
1.3306207875505662	1.3303532230984532	1.330084802131402	1.3298155221825332	1.3295453807800204	1.3292743754470981	1.3290025037020727	1.3287297630583284	1.3284561510243398	1.3281816651036815	1.3279063027950375	1.3276300615922108	1.327352938984136	1.3270749324548898	1.3267960394836986	1.3265162575449554	1.326235584108226	1.3259540166382657	1.325671552595027	1.3253881894336745	1.325103924604597	1.3248187555534199	1.3245326797210177	1.3242456945435293	1.3239577974523693	1.3236689858742428	1.3233792572311611	1.3230886089404523	1.3227970384147802	1.322504543062156	1.3222111202859552	1.3219167674849324	1.3216214820532388	1.3213252613804343	1.321028102851508	1.3207300038468937	1.3204309617424848	1.3201309739096536	1.3198300377152692	1.3195281505217131	1.3192253096869	1.318921512564294	1.3186167565029283	1.318311038847424	1.318004356938011	1.3176967081105453	1.3173880896965304	1.317078499023138	1.3167679334132263	1.316456390185365
1.330639875941475	1.3303723639009428	1.330103995429778	1.3298347680606988	1.3295646793214684	1.3292937267349048	1.329021907818891	1.3287492200863815	1.328475661045416	1.3282012281991247	1.3279259190457422	1.3276497310786155	1.3273726617862156	1.3270947086521476	1.3268158691551621	1.326536140769167	1.3262555209632365	1.3259740072016264	1.325691596943784	1.32540828764436	1.3251240767532229	1.3248389617154683	1.3245529399714369	1.3242660089567224	1.323978166102189	1.3236894088339834	1.3233997345735486	1.3231091407376396	1.3228176247383379	1.3225251839830627	1.322231815874592	1.321937517811074	1.321642287186043	1.3213461213884377	1.3210490178026144	1.3207509738083667	1.32045198678094	1.3201520540910487	1.319851173104896	1.3195493411841892	1.3192465556861586	1.3189428139635766	1.3186381133647747	1.3183324512336636	1.3180258249097534	1.3177182317281715	1.3174096690196826	1.3171001341107111	1.316789624323359	1.3164781369754284
1.3306589679213472	1.3303915083176354	1.330123192367776	1.3298540176040843	1.3295839815539148	1.3293130817396706	1.3290413156788123	1.328768680883867	1.3284951748624387	1.3282207951172165	1.3279455391459858	1.3276694044416397	1.3273923884921863	1.327114488780761	1.3268357027856397	1.3265560279802455	1.3262754618331642	1.3259940018081535	1.3257116453641555	1.325428389955309	1.325144233030963	1.3248591720356873	1.3245732044092862	1.324286327586813	1.323998538998582	1.3237098360701818	1.3234202162224908	1.323129676871691	1.3228382154292813	1.322545829302094	1.3222525158923095	1.32195827259747	1.3216630968104972	1.321366985919707	1.3210699373088273	1.3207719483570108	1.3204730164388574	1.320173138924426	1.3198723131792547	1.319570536564378	1.3192678064363443	1.3189641201472346	1.3186594750446816	1.318353868471887	1.3180472977676427	1.3177397602663485	1.3174312532980335	1.3171217741883758	1.3168113202587217	1.3164998888261095
1.3306780634901698	1.3304106563485192	1.3301423929453833	1.3298732708126768	1.329603287477347	1.3293324404613824	1.329060727281824	1.3287881454507715	1.328514692475395	1.3282403658579436	1.3279651630957556	1.32768908168127	1.3274121191020345	1.3271342728407167	1.3268555403751174	1.326575919178179	1.3262954067179968	1.3260140004578334	1.325731697856128	1.3254484963665083	1.3251643934378048	1.3248793865140627	1.3245934730345532	1.324306650433788	1.3240189161415343	1.3237302675828246	1.3234407021779735	1.3231502173425909	1.3228588104875971	1.3225664790192366	1.3222732203390937	1.3219790318441074	1.3216839109265872	1.3213878549742293	1.3210908613701322	1.320792927492813	1.3204940507162248	1.3201942284097727	1.3198934579383321	1.319591736662266	1.3192890619374436	1.3189854311152556	1.3186808415426365	1.3183752905620811	1.3180687755116653	1.3177612937250636	1.31745284253157	1.317143419256118	1.3168330212193011	1.3165216457373947
1.3306971626479305	1.3304298079935803	1.3301615971625866	1.3298925276864635	1.329622597091752	1.3293518029000282	1.329080142627913	1.328807613787082	1.3285342138842717	1.3282599404212934	1.3279847908950386	1.327708762797494	1.327431853615747	1.3271540608320014	1.3268753819235823	1.3265958143629524	1.3263153556177205	1.3260340031506532	1.325751754419688	1.3254686068779442	1.3251845579737351	1.3248996051505812	1.3246137458472234	1.324326977497634	1.3240392975310327	1.3237507033718985	1.3234611924399833	1.3231707621503273	1.3228794099132724	1.322587133134477	1.322293929214931	1.3219997955509728	1.3217047295343003	1.3214087285519909	1.3211117899865166	1.3208139112157593	1.3205150896130275	1.3202153225470745	1.3199146073821146	1.3196129414778408	1.3193103221894427	1.3190067468676248	1.318702212858625	1.3183967175042326	1.3180902581418081	1.317782832104303	1.317474436720278	1.3171650693139245	1.3168547272050843	1.3165434077092704
1.3307162653946165	1.330448963252807	1.3301808050193735	1.3299117882254314	1.3296419103971162	1.3293711690555938	1.329099561717067	1.3288270858927853	1.328553739089056	1.3282795188072516	1.3280044225438208	1.3277284477902973	1.327451592033312	1.327173852754602	1.3268952274310213	1.326615713534554	1.326335308532322	1.3260540098865992	1.3257718150548226	1.3254887214896032	1.3252047266387392	1.3249198279452294	1.324634022847284	1.3243473087783375	1.3240596831670643	1.3237711434373902	1.323481687008507	1.323191311294886	1.3229000137062925	1.322607791647801	1.3223146425198087	1.3220205637180522	1.3217255526336218	1.321429606652978	1.3211327231579666	1.320834899525836	1.3205361331292529	1.3202364213363185	1.3199357615105887	1.3196341510110876	1.3193315871923288	1.3190280674043298	1.3187235889926345	1.3184181492983278	1.318111745658058	1.3178043754040538	1.3174960358641452	1.3171867243617825	1.3168764382160576	1.316565174741724
1.330735371730214	1.3304681221261858	1.330200016515731	1.329931052429567	1.3296612273934276	1.3293905389280667	1.3291189845492715	1.3288465617678684	1.3285732680897349	1.3282991010158067	1.3280240580420897	1.3277481366596673	1.3274713343547146	1.3271936486085045	1.326915076897421	1.3266356166929694	1.3263552654617878	1.326074020665658	1.3257918797615176	1.3255088402014716	1.3252248994328049	1.3249400548979942	1.3246543040347212	1.3243676442758845	1.3240800730496147	1.3237915877792865	1.3235021858835316	1.323211864776254	1.322920621866645	1.3226284545591958	1.3223353602537125	1.3220413363453325	1.3217463802245395	1.3214504892771772	1.3211536608844687	1.3208558924230298	1.3205571812648864	1.3202575247774908	1.3199569203237405	1.3196553652619936	1.3193528569460877	1.3190493927253566	1.3187449699446507	1.3184395859443532	1.3181332380604007	1.3178259236243026	1.3175176399631574	1.3172083843996782	1.316898154252208	1.3165869468347415
1.3307544816547114	1.3304872846137044	1.3302192316516461	1.3299503202988587	1.3296805480806728	1.3294099125174343	1.3291384111245144	1.3288660414123183	1.3285928008862948	1.3283186870469441	1.3280436973898313	1.3277678294055915	1.3274910805799427	1.3272134483936966	1.3269349303227678	1.3266555238381856	1.3263752264061046	1.3260940354878161	1.3258119485397604	1.3255289630135367	1.3252450763559183	1.3249602860088616	1.3246745894095213	1.324387983990262	1.3241004671786711	1.3238120363975725	1.3235226890650422	1.3232324225944174	1.3229412343943159	1.322649121868647	1.3223560824166285	1.3220621134327997	1.3217672123070383	1.3214713764245747	1.3211746031660092	1.320876889907327	1.3205782340199148	1.3202786328705776	1.3199780838215567	1.319676584230545	1.3193741314507061	1.3190707228306917	1.3187663557146605	1.3184610274422954	1.3181547353488237	1.317847476765035	1.3175392490173017	1.3172300494275981	1.3169198753135212	1.3166087239883104
1.3307735951680952	1.3305064507153492	1.3302384504271059	1.3299695918332926	1.3296998724588391	1.3294292898236832	1.3291578414427827	1.328885524826122	1.3286123374787226	1.328338276900652	1.3280633405870335	1.3277875260280554	1.3275108307089818	1.3272332521101644	1.3269547877070482	1.3266754349701892	1.3263951913652594	1.3261140543530605	1.325832021389537	1.3255490899257847	1.3252652574080657	1.324980521277818	1.3246948789716715	1.3244083279214562	1.3241208655542192	1.3238324892922362	1.3235431965530258	1.3232529847493626	1.322961851289291	1.3226697935761418	1.3223768090085435	1.3220828949804408	1.3217880488811056	1.321492268095157	1.3211955500025745	1.3208978919787142	1.3205992913943247	1.3202997456155658	1.3199992520040236	1.3196978079167274	1.31939541070617	1.3190920577203211	1.3187877463026498	1.318482473792141	1.3181762375233124	1.317869034826238	1.317560863026564	1.317251719445529	1.3169416013999848	1.3166305062024164
1.330792712270353	1.3305256204311078	1.3302576728420972	1.3299888670328561	1.3297192005279128	1.3294486708468	1.3291772755040627	1.3289050120092658	1.3286318778670052	1.3283578705769161	1.328082987633682	1.327807226527046	1.3275305847418202	1.3272530597578942	1.3269746490502499	1.3266953500889669	1.3264151603392378	1.326134077261377	1.325852098310834	1.325569220938202	1.3252854425892333	1.3250007607048506	1.3247151727211575	1.324428676069453	1.3241412681762454	1.323852946463263	1.3235637083474685	1.3232735512410756	1.3229824725515573	1.3226904696816655	1.3223975400294439	1.3221036809882407	1.3218088899467269	1.3215131642889102	1.3212165013941508	1.3209188986371772	1.3206203533881022	1.3203208630124412	1.3200204248711274	1.3197190363205287	1.3194166947124657	1.3191133973942317	1.3188091417086059	1.3185039249938757	1.318197744583854	1.3178905978078987	1.3175824819909312	1.317273394453457	1.3169633325115846	1.3166522934770462
1.3308118329614715	1.330544793760967	1.3302768988966078	1.3300081458975355	1.3297385322878814	1.3294680555867722	1.3291967133083418	1.3289245029617376	1.3286514220511298	1.3283774680757234	1.328102638529764	1.3278269309025508	1.3275503426784427	1.3272728713368735	1.3269945143523583	1.3267152691945052	1.326435133328027	1.3261541042127534	1.3258721793036379	1.325589356050775	1.3253056318994083	1.3250210042899448	1.3247354706579655	1.3244490284342396	1.3241616750447363	1.323873407910639	1.3235842244483573	1.3232941220695427	1.323003098181101	1.3227111501852054	1.3224182754793155	1.3221244714561866	1.321829735503889	1.321534065005821	1.321237457340724	1.3209399098827022	1.3206414200012335	1.3203419850611904	1.3200416024228543	1.3197402694419333	1.3194379834695806	1.3191347418524093	1.3188305419325141	1.3185253810474857	1.318219256530434	1.3179121657100024	1.3176041059103896	1.3172950744513687	1.3169850686483078	1.3166740858121866
1.3308309572414379	1.330563970704914	1.3302961285906236	1.3300274284273186	1.3297578677387316	1.3294874440435869	1.3292161548556067	1.328943997683523	1.3286709700310828	1.3283970693970606	1.3281222932752663	1.3278466391545554	1.3275701045188373	1.3272926868470885	1.3270143836133599	1.3267351922867905	1.3264551103316138	1.3261741352071743	1.325892264367935	1.3256094952634898	1.325325825338577	1.3250412520330876	1.3247557727820825	1.324469385015802	1.3241820861596785	1.3238938736343506	1.323604744855678	1.3233146972347507	1.3230237281779076	1.322731835086747	1.3224390153581445	1.322145266384265	1.321850585552578	1.3215549702458744	1.3212584178422808	1.3209609257152755	1.3206624912337046	1.320363111761799	1.3200627846591908	1.319761507280929	1.3194592769774998	1.3191560910948406	1.318851946974361	1.3185468419529587	1.3182407733630397	1.3179337385325358	1.3176257347849256	1.3173167594392505	1.3170068098101395	1.3166958832078242
1.3308500851102396	1.3305831512629351	1.3303153619241326	1.330046714622192	1.3297772068804503	1.3295068362172295	1.3292356001458439	1.3289634961746088	1.3286905218068505	1.3284166745409145	1.3281419518701756	1.3278663512830466	1.32758987026299	1.3273125062885256	1.3270342568332423	1.326755119365809	1.326475091349984	1.3261941702446278	1.3259123535037118	1.3256296385763338	1.3253460229067242	1.325061503934265	1.3247760790934944	1.324489745814126	1.3242025015210577	1.3239143436343848	1.3236252695694166	1.3233352767366853	1.3230443625419637	1.322752524386277	1.3224597596659176	1.3221660657724617	1.3218714400927798	1.3215758800090576	1.321279382898807	1.3209819461348833	1.320683567085502	1.3203842431142538	1.3200839715801227	1.3197827498375012	1.3194805752362095	1.3191774451215115	1.3188733568341329	1.3185683077102797	1.3182622950816563	1.3179553162754853	1.317647368614525	1.3173384494170888	1.3170285559970671	1.3167176856639449
1.330869216567863	1.330602335435019	1.3303345988971211	1.3300660044821424	1.3297965497130246	1.3295262321076884	1.329255049179041	1.3289829984349828	1.3287100773784202	1.3284362835072718	1.328161614314478	1.327886067288012	1.3276096399108874	1.3273323296611714	1.327054134011991	1.3267750504315474	1.3264950763831247	1.3262142093250993	1.325932446710955	1.325649785989292	1.3253662246038385	1.3250817599934632	1.324796389592188	1.3245101108291986	1.32422292112886	1.323934817910727	1.3236457985895596	1.323355860575333	1.3230650012732557	1.3227732180837808	1.3224805084026205	1.3221868696207622	1.3218922991244808	1.3215967942953568	1.3213003525102887	1.3210029711415119	1.3207046475566113	1.3204053791185406	1.3201051631856362	1.319803997111636	1.3195018782456962	1.319198803932408	1.3188947715118158	1.3185897783194347	1.3182838216862707	1.317976898938837	1.3176690073991741	1.31736014438487	1.317050307209077	1.3167394931805352
1.330888351614296	1.3306215232211513	1.3303538395095766	1.330085298007157	1.3298158962364415	1.3295456317149497	1.3292745019551835	1.3290025044646305	1.3287296367457786	1.3284558962961188	1.3281812806081605	1.3279057871694369	1.3276294134625162	1.3273521569650122	1.3270740151495932	1.3267949854839927	1.3265150654310212	1.326234252448575	1.3259525439896505	1.3256699375023515	1.3253864304299046	1.325102020210669	1.3248167042781485	1.3245304800610054	1.3242433449830726	1.3239552964633643	1.323666331916093	1.3233764487506798	1.32308564437177	1.322793916179245	1.3225012615682397	1.3222076779291534	1.321913162647667	1.3216177131047573	1.3213213266767125	1.3210240007351473	1.3207257326470194	1.3204265197746454	1.3201263594757175	1.31982524910332	1.319523186005946	1.3192201675275164	1.3189161910073959	1.318611253780411	1.3183053531768691	1.3179984865225773	1.3176906511388602	1.3173818443425795	1.3170720634461548	1.3167613057575815
1.3309074902495244	1.3306407146213197	1.3303730837614853	1.3301045951972221	1.3298352464506866	1.3295650350390005	1.3292939584742591	1.3290220142635398	1.3287491999089118	1.3284755129074428	1.3282009507512096	1.3279255109273085	1.3276491909178627	1.3273719882000352	1.3270939002460347	1.3268149245231307	1.3265350584936606	1.3262542996150424	1.3259726453397847	1.3256900931154987	1.3254066403849096	1.325122284585868	1.324837023151363	1.3245508535095332	1.3242637730836804	1.3239757792922817	1.323686869549003	1.3233970412627118	1.3231062918374918	1.322814618672656	1.3225220191627607	1.3222284906976212	1.3219340306623242	1.3216386364372454	1.321342305398064	1.3210450349157754	1.3207468223567118	1.3204476650825545	1.3201475604503523	1.3198465058125384	1.3195444985169447	1.3192415359068232	1.3189376153208596	1.318632734093194	1.3183268895534377	1.3180200790266918	1.3177122998335682	1.3174035492902048	1.3170938247082873	1.3167831233950702
1.3309266324735365	1.3306599096355103	1.3303923316528345	1.3301238960523256	1.329854600355748	1.329584442079827	1.3293134187362543	1.3290415278316974	1.3287687668678072	1.3284951333412296	1.3282206247436121	1.3279452385616128	1.327668972276914	1.3273918233662259	1.327113789301302	1.3268348675489479	1.3265550555710295	1.326274350824487	1.3259927507613436	1.3257102528287195	1.325426854468839	1.3251425531190468	1.3248573462118172	1.3245712311747677	1.3242842054306705	1.3239962663974656	1.3237074114882754	1.3234176381114153	1.3231269436704076	1.3228353255639993	1.3225427811861699	1.3222493079261515	1.321954903168439	1.3216595642928082	1.3213632886743294	1.3210660736833824	1.3207679166856745	1.3204688150422539	1.3201687661095276	1.3198677672392778	1.319565815778679	1.3192629090703138	1.3189590444521926	1.318654219257769	1.3183484308159616	1.3180416764511673	1.3177339534832848	1.317425259227731	1.3171155909954604	1.316804946092987
1.3309457782863185	1.3306791082637102	1.3304115831836112	1.3301432005724532	1.329873957951612	1.3296038528374163	1.3293328827411552	1.329061045169088	1.328788337622451	1.3285147575974663	1.328240302585354	1.3279649700723373	1.3276887575396552	1.3274116624635712	1.3271336823153819	1.3268548145614305	1.3265750566631136	1.3262944060768949	1.3260128602543142	1.3257304166419999	1.3254470726816796	1.3251628258101915	1.3248776734594976	1.3245916130566948	1.3243046420240283	1.3240167577789028	1.3237279577338967	1.3234382392967754	1.323147599870504	1.3228560368532611	1.3225635476384536	1.3222701296147303	1.3219757801659968	1.3216804966714302	1.3213842765054942	1.3210871170379541	1.3207890156338935	1.3204899696537291	1.320189976453228	1.3198890333835243	1.319587137791134	1.3192842870179744	1.3189804784013808	1.3186757092741237	1.318369976964428	1.3180632787959896	1.317755612087996	1.3174469741551442	1.3171373623076603	1.316826773851318
1.3309649276878568	1.330698310505907	1.3304308383538022	1.3301625087575923	1.3298933192382654	1.329623267311755	1.3293523504889497	1.3290805662757004	1.3288079121728293	1.3285343856761391	1.3282599842764222	1.3279847054594678	1.3277085467060739	1.327431505492057	1.3271535792882605	1.3268747655605648	1.3265950617698994	1.3263144653722525	1.3260329738186822	1.325750584555327	1.325467295023417	1.325183102659288	1.32489800489439	1.3246119991553014	1.3243250828637407	1.3240372534365785	1.323748508285853	1.3234588448187794	1.323168260437766	1.3228767525404277	1.3225843185195973	1.3222909557633438	1.321996661654984	1.321701433573098	1.3214052688915447	1.321108164979476	1.3208101192013548	1.3205111289169666	1.3202111914814407	1.3199103042452636	1.319608464554296	1.319305669749791	1.3190019171684104	1.3186972041422431	1.318391527998822	1.318084886061144	1.3177772756476878	1.317468694072431	1.3171591386448727	1.3168486066700502
1.3309840806781394	1.3307175163620864	1.3304500971633937	1.3301818206077296	1.3299126842156948	1.3296426855028298	1.3293718219796233	1.32910009115152	1.3288274905189292	1.3285540175772348	1.3282796698168027	1.3280044447229902	1.3277283397761563	1.3274513524516705	1.3271734802199238	1.326894720546337	1.3266150708913735	1.3263345287105466	1.3260530914544337	1.3257707565686858	1.3254875214940378	1.3252033836663228	1.3249183405164806	1.3246323894705727	1.3243455279497924	1.3240577533704792	1.3237690631441297	1.3234794546774125	1.3231889253721807	1.3228974726254843	1.3226050938295868	1.3223117863719778	1.3220175476353864	1.3217223749977978	1.3214262658324671	1.3211292175079352	1.3208312273880438	1.320532292831952	1.320232411194151	1.3199315798244815	1.3196297960681511	1.3193270572657498	1.3190233607532675	1.3187187038621129	1.3184130839191308	1.318106498246618	1.3177989441623463	1.317490418979578	1.3171809200070843	1.3168704445491692
1.3310032372571527	1.3307367258322367	1.3304693596123733	1.3302011361228518	1.3299320528838874	1.3296621074106276	1.329391297213163	1.3291196197965336	1.3288470726607375	1.3285736533007402	1.3282993592064822	1.3280241878628916	1.3277481367498882	1.3274712033423977	1.3271933851103586	1.3269146795187343	1.3266350840275216	1.3263545960917629	1.3260732131615551	1.325790932682063	1.3255077520935281	1.3252236688312817	1.3249386803257552	1.3246527840024953	1.3243659772821708	1.324078257580591	1.3237896223087133	1.323500068872661	1.3232095946737326	1.3229181971084174	1.3226258735684084	1.3223326214406177	1.3220384381071892	1.3217433209455145	1.3214472673282465	1.3211502746233166	1.3208523401939476	1.3205534613986714	1.3202536355913446	1.319952860121164	1.3196511323326852	1.3193484495658359	1.3190448091559375	1.3187402084337194	1.3184346447253383	1.3181281153523963	1.3178206176319576	1.3175121488765695	1.3172027063942808	1.3168922874886606
1.3310223974248838	1.3307559389163433	1.3304886257007271	1.3302204553029455	1.329951425242829	1.3296815330351348	1.3294107761895557	1.3291391522107279	1.32886665859824	1.3285932928466406	1.3283190524454478	1.3280439348791584	1.3277679376272569	1.3274910581642245	1.3272132939595507	1.326934642477742	1.3266551011783303	1.3263746675158872	1.3260933389400325	1.325811112895445	1.325527986821874	1.3252439581541509	1.3249590243222011	1.324673182751055	1.3243864308608613	1.3240987660668988	1.3238101857795896	1.3235206874045102	1.3232302683424089	1.3229389259892126	1.3226466577360476	1.3223534609692498	1.3220593330703794	1.3217642714162345	1.3214682733788696	1.3211713363256061	1.3208734576190506	1.32057463461711	1.3202748646730074	1.3199741451352973	1.3196724733478835	1.3193698466500354	1.3190662623764067	1.3187617178570485	1.3184562104174324	1.3181497373784647	1.3178422960565066	1.317533883763392	1.317224497806448	1.316914135488511
1.3310415611813187	1.330775155614394	1.3305078954284424	1.3302397781479975	1.3299708012925069	1.3297009623763376	1.3294302589087874	1.3291586883940893	1.3288862483314237	1.328612936214923	1.328338749533685	1.3280636857717767	1.3277877424082474	1.3275109169171375	1.327233206767487	1.3269546094233458	1.3266751223437852	1.3263947429829062	1.326113468789852	1.325831297208817	1.3255482256790607	1.3252642516349158	1.3249793725058019	1.3246935857162374	1.3244068886858495	1.3241192788293898	1.3238307535567442	1.3235413102729474	1.3232509463781943	1.3229596592678559	1.3226674463324908	1.3223743049578602	1.3220802325249417	1.321785226409944	1.3214892839843215	1.3211924026147897	1.32089457966334	1.3205958124872548	1.320296098439125	1.3199954348668665	1.3196938191137324	1.319391248518335	1.3190877204146605	1.318783232132086	1.3184777809953978	1.3181713643248094	1.3178639794359805	1.3175556236400325	1.3172462942435719	1.3169359885487057
1.3310607285264453	1.3307943759263747	1.3305271687955056	1.3302591046579948	1.3299901810329076	1.3297203954342234	1.3294497453708447	1.3291782283466045	1.3289058418602744	1.3286325834055746	1.3283584504711805	1.3280834405407325	1.3278075510928473	1.3275307796011229	1.3272531235341527	1.3269745803555328	1.3266951475238729	1.3264148224928056	1.3261336027109991	1.3258514856221661	1.3255684686650753	1.3252845492735632	1.3249997248765455	1.324713992898029	1.3244273507571218	1.3241397958680494	1.3238513256401634	1.3235619374779566	1.3232716287810753	1.322980396944333	1.322688239357723	1.322395153406434	1.3221011364708628	1.3218061859266284	1.3215102991445884	1.3212134734908532	1.3209157063267998	1.3206169950090902	1.320317336889684	1.3200167293158571	1.319715169630217	1.3194126551707193	1.3191091832706847	1.318804751258817	1.3184993564592207	1.318192996191417	1.317885667770364	1.3175773685064758	1.3172680957056382	1.316957846669231
1.33107989946025	1.3308135998522732	1.3305464458019027	1.3302784348329233	1.3300095644640173	1.329739832208778	1.3294692355757145	1.3291977720682597	1.3289254391847793	1.3286522344185807	1.32837815525792	1.3281031991860126	1.3278273636810416	1.327550646216167	1.327273044259535	1.3269945552742894	1.3267151767185796	1.3264349060455722	1.326153740703461	1.3258716781354776	1.3255887157799031	1.325304851070079	1.3250200814344175	1.324734404296415	1.324447817074664	1.324160317182863	1.3238719020298324	1.3235825690195244	1.3232923155510377	1.3230011390186298	1.3227090368117305	1.3224160063149575	1.3221220449081277	1.321827149966273	1.3215313188596554	1.3212345489537816	1.320936837609417	1.320638182182602	1.3203385800246692	1.320038028482256	1.319736524897324	1.3194340666071744	1.3191306509444654	1.3188262752372282	1.3185209368088864	1.3182146329782718	1.317907361059644	1.3175991183627076	1.317289902192633	1.3169797098500728
1.331099073982719	1.3308328273920749	1.330565726447622	1.3302977686727697	1.330028951585823	1.3297592726999885	1.3294887295233826	1.3292173195590409	1.3289450403049243	1.3286718892539278	1.3283978638938907	1.3281229617076034	1.3278471801728173	1.3275705167622553	1.3272929689436193	1.3270145341796007	1.3267352099278913	1.326454993641191	1.3261738827672227	1.3258918747487376	1.3256089670235305	1.3253251570244484	1.325040442179403	1.3247548199113823	1.3244682876384615	1.324180842773817	1.3238924827257375	1.323603204897637	1.3233130066880672	1.3230218854907316	1.322729838694499	1.3224368636834158	1.322142957836722	1.321848118528864	1.321552343129509	1.3212556290035613	1.3209579735111772	1.320659374007777	1.3203598278440662	1.3200593323660477	1.319757884915038	1.3194554828276859	1.3191521234359878	1.3188478040673046	1.3185425220443812	1.3182362746853602	1.3179290593038049	1.3176208732087142	1.3173117137045416	1.3170015780912168
1.3311182520938398	1.3308520585457677	1.330585010732649	1.3303171061775212	1.3300483423983112	1.3297787169078406	1.3295082272138363	1.3292368708189357	1.328964645220696	1.3286915479116028	1.3284175763790786	1.3281427281054905	1.3278670005681612	1.3275903912393754	1.3273128975863921	1.3270345170714535	1.3267552471517936	1.326475085279649	1.326194028902271	1.3259120754619322	1.3256292223959432	1.3253454671366582	1.3250608071114887	1.324775239742916	1.3244887624485004	1.3242013726408972	1.3239130677278648	1.32362384511228	1.3233337021921496	1.323042636360625	1.322750645006014	1.3224577255117953	1.322163875256632	1.3218690916143867	1.321573371954134	1.3212767136401782	1.320979114032065	1.3206805704845996	1.3203810803478613	1.320080640967218	1.319779249683345	1.3194769038322394	1.3191736007452377	1.3188693377490326	1.3185641121656901	1.318257921312668	1.3179507625028335	1.3176426330444806	1.3173335302413505	1.3170234513926482
1.3311374337935988	1.3308712933133375	1.3306042986569704	1.3303364473471642	1.330067736901468	1.3297981648323218	1.3295277286470615	1.3292564258479296	1.3289842539320806	1.3287112103915915	1.32843729271347	1.3281624983796607	1.327886824867058	1.3276102696475118	1.3273328301878395	1.3270545039498334	1.3267752883902728	1.3264951809609316	1.3262141791085904	1.325932280275047	1.3256494818971272	1.3253657814066933	1.3250811762306598	1.3247956637910017	1.324509241504767	1.3242219067840892	1.323933657036199	1.323644489663438	1.3233544020632702	1.3230633916282946	1.322771455746261	1.3224785918000812	1.322184797167843	1.3218900692228268	1.3215944053335167	1.321297802863617	1.321000259172067	1.3207017716130565	1.3204023375360396	1.320101954285753	1.3198006192022314	1.319498329620821	1.3191950828722008	1.3188908762823965	1.3185857071727987	1.3182795728601806	1.3179724706567146	1.3176643978699933	1.3173553518030447	1.3170453297543534
1.3311566190819828	1.3308905316947715	1.330623590220573	1.3303557921816849	1.3300871350952808	1.3298176164734177	1.329547233823045	1.3292759846460087	1.3290038664390644	1.3287308766938806	1.3284570128970508	1.3281822725300998	1.3279066530694945	1.3276301519866516	1.3273527667479477	1.327074494814727	1.3267953336433151	1.3265152806850247	1.3262343333861684	1.3259524891880687	1.3256697455270678	1.3253860998345401	1.3251015495369023	1.3248160920556256	1.3245297248072458	1.324242445203378	1.3239542506507265	1.323665138551098	1.3233751063014147	1.3230841512937266	1.322792270915226	1.322499462548259	1.322205723570341	1.32191105135417	1.321615443267642	1.3213188966738638	1.3210214089311685	1.3207229773931317	1.3204235994085864	1.3201232723216383	1.319821993471681	1.3195197601934157	1.3192165698168625	1.318912419667383	1.3186073070656934	1.3183012293278833	1.3179941837654343	1.3176861676852372	1.3173771783896098	1.317067213176318
1.331175807958978	1.3309097736900561	1.3306428854234433	1.3303751406810698	1.3301065369797351	1.329837071831115	1.3295667427417723	1.3292955472131602	1.3290234827416336	1.3287505468184555	1.3284767369298072	1.3282020505567942	1.327926485175457	1.3276500382567809	1.3273727072667019	1.3270944896661199	1.3268153829109062	1.3265353844519145	1.32625449173499	1.3259727022009817	1.3256900132857514	1.3254064224201842	1.3251219270302024	1.324836524536773	1.3245502123559236	1.3242629878987504	1.3239748485714327	1.323685791775245	1.323395814906569	1.3231049153569066	1.322813090512894	1.3225203377563142	1.3222266544641106	1.3219320380084019	1.321636485756496	1.3213399950709035	1.3210425633093548	1.3207441878248123	1.320444865965488	1.3201445950748587	1.3198433724916807	1.3195411955500085	1.319238061579208	1.318933967903977	1.3186289118443586	1.3183228907157623	1.3180159018289783	1.3177079424901983	1.317399010001032	1.317089101658527
1.3311950004245716	1.3309290192991772	1.3306621842655677	1.330394492845306	1.3301259425548178	1.3298565309054007	1.3295862554032305	1.3293151135493697	1.3290431028397744	1.3287702207653034	1.3284964648117257	1.3282218324597295	1.327946321184932	1.327669928457885	1.3273926517440888	1.3271144885039978	1.326835436193032	1.3265554922615865	1.3262746541550416	1.3259929193137734	1.3257102851731637	1.3254267491636118	1.325142308710545	1.3248569612344305	1.3245707041507857	1.3242835348701913	1.3239954507983034	1.3237064493358646	1.3234165278787184	1.3231256838178203	1.3228339145392511	1.3225412174242324	1.322247589849138	1.3219530291855077	1.321657532800064	1.3213610980547223	1.321063722306611	1.3207654029080824	1.320466137206729	1.3201659225453997	1.3198647562622154	1.3195626356905856	1.3192595581592235	1.318955520992164	1.318650521508781	1.3183445570238024	1.3180376248473316	1.3177297222848616	1.317420846637296	1.3171109952009663
1.33121419647875	1.3309482685221221	1.3306814867469332	1.3304138486743793	1.330145351820515	1.32987599369626	1.329605771807406	1.3293346836546238	1.3290627267334734	1.3287898985344098	1.328516196542792	1.3282416182388925	1.3279661610979046	1.327689822589951	1.3274126001800945	1.3271344913283474	1.3268554934896786	1.3265756041140269	1.3262948206463088	1.3260131405264284	1.32573056118929	1.325447080064808	1.3251626945779165	1.3248774021485825	1.3245912001918172	1.3243040861176865	1.324016057331324	1.323727111232943	1.323437245217849	1.3231464566764524	1.3228547429942825	1.3225621015519995	1.3222685297254082	1.3219740248854732	1.3216785843983305	1.3213822056253055	1.3210848859229236	1.3207866226429283	1.320487413132295	1.3201872547332472	1.3198861447832708	1.3195840806151327	1.319281059556894	1.3189770789319297	1.3186721360589448	1.3183662282519897	1.3180593528204796	1.3177515070692132	1.317442688298388	1.3171328938036218
1.3312333961215	1.3309675213588772	1.3307007928675254	1.3304332081682764	1.330164764776814	1.3298954602036803	1.3296252919542848	1.3293542575289088	1.3290823544227164	1.328809580125761	1.3285359321229928	1.328261407894269	1.327986004914361	1.3277097206529638	1.3274325525747042	1.3271544981391536	1.3268755548008317	1.3265957200092218	1.3263149912087768	1.326033365838933	1.3257508413341166	1.3254674151237587	1.325183084632302	1.3248978472792157	1.3246117004790046	1.3243246416412218	1.32403666817048	1.3237477774664645	1.3234579669239452	1.3231672339327891	1.3228755758779738	1.3225829901396005	1.3222894740929074	1.3219950251082833	1.3216996405512824	1.3214033177826379	1.3211060541582769	1.3208078470293347	1.3205086937421717	1.3202085916383863	1.319907538054832	1.319605530323634	1.3193025657722046	1.3189986417232595	1.3186937554948361	1.3183879044003086	1.3180810857484082	1.3177732968432376	1.3174645349842926	1.317154797466478
1.3312525993528073	1.330986777809429	1.3307201026273316	1.3304525713269837	1.3301841814237	1.3299149304276472	1.3296448158438527	1.3293738351722109	1.32910198590749	1.3288292655393437	1.3285556715523141	1.3282812014258454	1.328005852634288	1.3277296226469095	1.327452508927905	1.3271745089364029	1.3268956201264772	1.3266158399471562	1.326335165842432	1.3260535952512726	1.325771125607629	1.3254877543404493	1.3252034788736877	1.324918296626315	1.3246322050123331	1.3243452014407824	1.324057283315757	1.3237684480364156	1.3234786929969933	1.3231880155868156	1.3228964131903105	1.322603883187021	1.3223104229516203	1.3220160298539236	1.3217207012589043	1.3214244345267054	1.3211272270126568	1.320829076067288	1.3205299790363445	1.3202299332608023	1.3199289360768842	1.319626984816076	1.319324076805141	1.3190202093661387	1.3187153798164402	1.3184095854687459	1.3181028236311025	1.3177950916069214	1.3174863866949964	1.3171767061895217
1.3312718061726598	1.3310060378737643	1.3307394160263382	1.3304719381504873	1.3302036017611598	1.3299344043681476	1.3296643434760969	1.3293934165845158	1.32912162118778	1.3288489547751428	1.3285754148307414	1.3283009988336067	1.3280257042576702	1.3277495285717749	1.3274724692396818	1.3271945237200808	1.326915689466601	1.3266359639278167	1.3263553445472605	1.326073828763433	1.325791414009813	1.3255080977148659	1.3252238773020586	1.3249387501898664	1.3246527137917883	1.324365765516354	1.3240779027671405	1.3237891229427814	1.3234994234369788	1.3232088016385175	1.3229172549312775	1.322624780694246	1.3223313763015319	1.3220370391223797	1.3217417665211815	1.3214455558574936	1.3211484044860486	1.3208503097567725	1.320551269014798	1.3202512796004806	1.3199503388494132	1.3196484440924432	1.3193455926556883	1.3190417818605522	1.318737009023742	1.3184312714572854	1.3181245664685477	1.3178168913602493	1.317508243430484	1.3171986199727366
1.3312910165810434	1.3310253015518692	1.3307587330645307	1.3304913086387746	1.33022302578918	1.3299538820251673	1.329683874851003	1.3294130017658103	1.3291412602635726	1.3288686478331453	1.3285951619582614	1.3283208001175395	1.3280455597844947	1.327769438427545	1.3274924335100209	1.327214542490174	1.3269357628211889	1.3266560919511883	1.3263755273232471	1.3260940663754004	1.3258117065406538	1.3255284452469942	1.3252442799174007	1.3249592079698558	1.324673226817355	1.324386333867922	1.3240985265246166	1.3238098021855476	1.3235201582438867	1.3232295920878805	1.3229381011008605	1.3226456826612614	1.3223523341426286	1.3220580529136368	1.3217628363380998	1.321466681774987	1.3211695865784376	1.3208715480977737	1.3205725636775183	1.3202726306574062	1.3199717463724034	1.3196699081527212	1.3193671133238316	1.3190633592064853	1.318758643116727	1.3184529623659134	1.3181463142607295	1.3178386961032065	1.3175301051907404	1.3172205388161098
1.331310230577944	1.33104456884373	1.3307780537418967	1.3305106827918307	1.3302424535077468	1.3299733633986925	1.3297034099685576	1.3294325907160802	1.3291609031348541	1.3288883447133373	1.3286149129348594	1.32834060527763	1.3280654192147474	1.3277893522142061	1.3275124017389077	1.3272345652466675	1.326955840190226	1.3266762240172572	1.3263957141703782	1.3261143080871598	1.3258320032001376	1.3255487969368194	1.3252646867196995	1.3249796699662673	1.3246937440890199	1.324406906495472	1.3241191545881692	1.3238304857646988	1.3235408974177025	1.3232503869348888	1.322958951699045	1.3226665890880518	1.3223732964748953	1.3220790712276798	1.3217839107096434	1.321487812279171	1.3211907732898083	1.3208927910902775	1.32059386302449	1.3202939864315646	1.319993158645841	1.3196913769968948	1.3193886388095566	1.3190849414039236	1.3187802820953805	1.3184746581946145	1.318168067007632	1.317860505835778	1.3175519719757511	1.3172424627196249
1.3313294481633493	1.3310638397493335	1.330797378058422	1.3305300606096426	1.330261884916846	1.3299928484887096	1.3297229488287463	1.3294521834353117	1.3291805498016103	1.3289080454157045	1.3286346677605219	1.3283604143138636	1.3280852825484133	1.3278092699317443	1.3275323739263283	1.327254591989547	1.3269759215736987	1.3266963601260087	1.326415905088639	1.3261345538986975	1.3258523039882493	1.325569152784327	1.32528509770894	1.3250001361790877	1.3247142656067674	1.3244274833989893	1.3241397869577851	1.3238511736802214	1.3235616409584117	1.3232711861795285	1.3229798067258163	1.3226874999746034	1.3223942632983168	1.3221000940644942	1.3218049896357986	1.321508947370031	1.3212119646201468	1.3209140387342675	1.320615167055698	1.3203153469229412	1.3200145756697106	1.3197128506249503	1.3194101691128481	1.319106528452852	1.3188019259596877	1.3184963589433742	1.3181898247092418	1.3178823205579493	1.3175738437855016	1.3172643916832678
1.3313486693372447	1.331083114268666	1.3308167060140927	1.3305494420921964	1.3302813200164643	1.330012337295205	1.329742491431556	1.3294717799234914	1.3292002002638275	1.3289277499402328	1.3286544264352347	1.3283802272262268	1.3281051497854792	1.3278291915801443	1.3275523500722681	1.3272746227187986	1.326996006971593	1.3267165002774288	1.3264361000780147	1.326154803809998	1.325872608904975	1.3255895127895023	1.3253055128851083	1.3250206066083017	1.3247347913705834	1.324448064578459	1.3241604236334485	1.3238718659320998	1.3235823888659992	1.323291989821785	1.323000666181159	1.322708415320901	1.3224152346128786	1.3221211214240651	1.3218260731165499	1.3215300870475521	1.3212331605694378	1.3209352910297305	1.3206364757711284	1.3203367121315204	1.3200359974439972	1.3197343290368715	1.3194317042336912	1.3191281203532559	1.3188235747096333	1.3185180646121775	1.3182115873655431	1.3179041402697058	1.3175957206199773	1.3172863257070242
1.3313678940996165	1.3311023924017138	1.3308360376088957	1.3305688272394784	1.3303007588065878	1.3300318298181641	1.329762037776972	1.3294913801806043	1.3292198545214913	1.3289474582869083	1.3286741889589837	1.328400044014705	1.3281250209259299	1.327849117159393	1.3275723301767137	1.3272946574344078	1.3270160963838935	1.3267366444715034	1.3264562991384923	1.3261750578210476	1.3258929179502994	1.3256098769523317	1.3253259322481896	1.3250410812538953	1.3247553213804535	1.324468650033867	1.3241810646151457	1.32389256252032	1.3236031411404505	1.323312797861643	1.323021530065059	1.3227293351269291	1.3224362104185656	1.3221421533063782	1.321847161151883	1.32155123131172	1.3212543611376666	1.3209565479766503	1.3206577891707658	1.3203580820572873	1.3200574239686862	1.3197558122326438	1.319453244172071	1.3191497171051196	1.3188452283452026	1.3185397752010093	1.3182333549765217	1.3179259649710326	1.3176176024791624	1.3173082647908787
1.3313871224504525	1.3311216741484637	1.3308553728428167	1.3305882160514748	1.3303202012872024	1.3300513260575737	1.3297815878649808	1.329510984206637	1.329239512574588	1.3289671704557176	1.3286939553317547	1.3284198646792846	1.3281448959697526	1.3278690466694758	1.3275923142396504	1.3273146961363602	1.3270361898105865	1.3267567927082173	1.326476502270056	1.3261953159318316	1.3259132311242094	1.3256302452727995	1.3253463557981695	1.3250615601158533	1.3247758556363627	1.3244892397651984	1.3242017099028618	1.323913263444867	1.3236238977817512	1.323333610299088	1.3230423983775013	1.3227502593926737	1.322457190715364	1.3221631897114179	1.3218682537417823	1.3215723801625188	1.3212755663248181	1.3209778095750133	1.3206791072545951	1.3203794567002278	1.3200788552437621	1.3197773002122526	1.3194747889279725	1.3191713187084289	1.3188668868663813	1.3185614907098553	1.3182551275421621	1.317947794661914	1.3176394893630423	1.317330208934816
1.331406354389738	1.331140959508901	1.3308747117158422	1.3306076085281715	1.3303396474582945	1.3300708260134204	1.3298011416955686	1.3295305920015759	1.3292591744231035	1.328986886446645	1.3287137255535337	1.3284396892199506	1.328164774916932	1.3278889801103784	1.3276123022610635	1.3273347388246417	1.327056287251658	1.3267769449875566	1.3264967094726914	1.3262155781423357	1.3259335484266892	1.325650617750892	1.325366783535033	1.3250820431941612	1.3247963941382959	1.3245098337724381	1.3242223594965816	1.3239339687057254	1.3236446587898858	1.3233544271341058	1.3230632711184709	1.3227711881181194	1.3224781755032575	1.3221842306391696	1.3218893508862335	1.3215935335999345	1.3212967761308776	1.3209990758248031	1.3207004300226013	1.3204008360603263	1.3201002912692106	1.3197987929756831	1.319496338501381	1.3191929251631689	1.3188885502731533	1.3185832111387	1.3182769050624492	1.3179696293423357	1.3176613812716025	1.3173521581388221
1.3314255899174596	1.3311602484830125	1.330894054227959	1.3306270046695554	1.330359097319851	1.3300903296856894	1.3298206992687214	1.329550203565406	1.3292788400670237	1.329006606259678	1.3287334996243068	1.3284595176366893	1.3281846577674543	1.3279089174820868	1.3276322942409393	1.3273547854992374	1.3270763887070924	1.3267971013095066	1.3265169207463852	1.3262358444525448	1.3259538698577245	1.3256709943865939	1.3253872154587656	1.3251025304888049	1.324816936886239	1.3245304320555715	1.3242430133962906	1.323954678302882	1.3236654241648396	1.3233752483666803	1.3230841482879527	1.3227921213032519	1.3224991647822317	1.3222052760896181	1.321910452585221	1.3216146916239506	1.3213179905558297	1.3210203467260058	1.3207217574747696	1.3204222201375677	1.3201217320450163	1.3198202905229195	1.3195178928922808	1.3192145364693237	1.3189102185655044	1.318604936487528	1.3182986875373683	1.3179914690122823	1.3176832782048278	1.317374112402881
1.3314448290336032	1.3311795410707852	1.3309134003791525	1.3306464044756123	1.3303785508718566	1.3301098370743671	1.3298402605844248	1.3295698188981142	1.3292985095063348	1.3290263298948015	1.3287532775440591	1.3284793499294865	1.3282045445213049	1.327928858784586	1.3276522901792627	1.3273748361601339	1.3270964941768761	1.326817261674053	1.3265371360911216	1.3262561148624448	1.3259741954173005	1.3256913751798907	1.325407651569353	1.3251230219997687	1.324837483880177	1.3245510346145841	1.3242636716019736	1.32397539223632	1.3236861939065978	1.3233960739967972	1.323105029885932	1.3228130589480558	1.322520158552272	1.3222263260627485	1.3219315588387301	1.321635854234554	1.3213392095996592	1.3210416222786054	1.320743089611085	1.320443608931937	1.3201431775711643	1.3198417928539468	1.3195394521006576	1.3192361526268792	1.3189318917434185	1.318626666756325	1.3183204749669046	1.3180133136717391	1.3177051801627024	1.3173960717269786
1.3314640717381558	1.3311988372722043	1.3309327501694093	1.3306658079463287	1.3303980081142983	1.3301293481794396	1.329859825642665	1.3295894379996867	1.3293181827410219	1.329046057352002	1.3287730593127773	1.3284991860983277	1.3282244351784693	1.3279488040178624	1.3276722900760196	1.3273948908073159	1.327116603660995	1.3268374260811806	1.3265573555068864	1.3262763893720213	1.3259945251054033	1.3257117601307682	1.3254280918667793	1.3251435177270383	1.3248580351200951	1.3245716414494606	1.3242843341136166	1.3239961105060256	1.3237069680151459	1.3234169040244415	1.3231259159123943	1.322834001052516	1.3225411568133627	1.322247380558546	1.3219526696467463	1.3216570214317285	1.3213604332623519	1.3210629024825875	1.320764426431532	1.320465002443419	1.320164627847639	1.3198632999687496	1.3195610161264955	1.3192577736358198	1.3189535698068815	1.318648401945075	1.3183422673510425	1.3180351633206904	1.317727087145212	1.3174180361110992
1.331483318031103	1.3312181370872562	1.3309521035987153	1.3306852150816901	1.3304174690471622	1.3301488630008926	1.329879394443428	1.3296090608701086	1.3293378597710719	1.329065788631265	1.3287928449304462	1.3285190261431992	1.3282443297389341	1.327968753181901	1.327692293931196	1.3274149494407685	1.327136717159433	1.326857594530876	1.3265775789936651	1.3262966679812591	1.3260148589220173	1.3257321492392111	1.325448536351031	1.3251640176705985	1.3248785906059786	1.3245922525601868	1.3243050009312034	1.3240168331119835	1.3237277464904686	1.3234377384495986	1.3231468063673235	1.3228549476166174	1.322562159565489	1.3222684395769948	1.3219737850092537	1.3216781932154589	1.3213816615438916	1.321084187337937	1.3207857679360955	1.3204864006719992	1.3201860828744256	1.319884811867314	1.31958258496978	1.3192793994961296	1.318975252755878	1.3186701420537639	1.3183640646897665	1.3180570179591218	1.3177489991523414	1.3174400055552276
1.3315025679124317	1.331237440515928	1.3309714606670573	1.3307046258816826	1.3304369336704338	1.3301683815387122	1.3298989669867	1.3296286875093655	1.3293575405964702	1.3290855237325756	1.3288126343970523	1.3285388700640854	1.328264228202684	1.3279887062766877	1.3277123017447767	1.3274350120604783	1.3271568346721772	1.326877767023124	1.3265978065514428	1.3263169506901435	1.326035196867129	1.3257525425052052	1.3254689850220926	1.3251845218304354	1.3248991503378122	1.3246128679467473	1.3243256720547203	1.324037560054179	1.3237485293325506	1.3234585772722527	1.323167701250706	1.322875898640346	1.322583166808636	1.3222895031180806	1.3219949049262374	1.32169936958573	1.321402894444264	1.3211054768446382	1.3208071141247602	1.3205078036176612	1.320207542651509	1.3199063285496242	1.3196041586304954	1.3193010302077945	1.3189969405903925	1.3186918870823752	1.318385866983062	1.3180788775870176	1.3177709161840752	1.3174619800593486
1.331521821382128	1.331256747558205	1.3309908213744208	1.3307240403462932	1.3304564019840994	1.3301879037928845	1.3299185432724665	1.3296483179174439	1.3293772252172018	1.3291052626559208	1.328832427712581	1.3285587178609735	1.328284130569705	1.3280086633022083	1.3277323135167478	1.3274550786664303	1.3271769561992124	1.3268979435579098	1.326618038180205	1.3263372374986602	1.3260555389407223	1.325772939928735	1.3254894378799496	1.3252050302065335	1.324919714315582	1.3246334876091272	1.3243463474841513	1.3240582913325971	1.3237693165413773	1.3234794204923892	1.3231886005625255	1.3228968541236852	1.3226041785427887	1.3223105711817884	1.3220160293976821	1.3217205505425271	1.3214241319634534	1.321126771002676	1.3208284649975117	1.3205292112803908	1.3202290071788736	1.3199278500156642	1.3196257371086266	1.3193226657707982	1.3190186333104092	1.3187136370308947	1.3184076742309132	1.3181007422043627	1.3177928382403978	1.317483959623447
1.331541078440178	1.3312760582140735	1.331010185720792	1.330743458475507	1.330475873988145	1.3302074297633957	1.3299381233007135	1.32966795209433	1.329396913633254	1.3291250054012855	1.3288522248770178	1.3285785695338481	1.3283040368399828	1.3280286242584476	1.3277523292470947	1.3274751492586099	1.327197081740524	1.3269181241352188	1.3266382738799376	1.3263575284067946	1.3260758851427827	1.3257933415097864	1.3255098949245872	1.325225542798878	1.3249402825392718	1.3246541115473118	1.3243670272194827	1.3240790269472225	1.3237901081169337	1.3235002681099932	1.3232095043027672	1.3229178140666207	1.3226251947679315	1.322331643768102	1.3220371584235728	1.3217417360858352	1.3214453741014447	1.3211480698120355	1.3208498205543338	1.3205506236601718	1.3202504764565042	1.3199493762654193	1.3196473204041579	1.3193443061851264	1.319040330915914	1.3187353918993068	1.318429486433305	1.3181226118111415	1.3178147653212948	1.317505944247508
1.331560339086568	1.3312953724835195	1.3310295537061572	1.3307628802693101	1.3304953496825567	1.3302269594502312	1.3299577070714275	1.3296875900400085	1.3294166058446113	1.3291447519686554	1.3288720258903488	1.3285984250826948	1.3283239470135026	1.328048589145392	1.3277723489358029	1.327495223837003	1.327217211296097	1.3269383087550364	1.3266585136506253	1.3263778234145314	1.3260962354732964	1.325813747248344	1.3255303561559901	1.3252460596074542	1.3249608550088676	1.3246747397612857	1.3243877112606985	1.3240997668980405	1.323810904059204	1.3235211201250494	1.3232304124714163	1.322938778469137	1.3226462154840497	1.3223527208770072	1.3220582920038946	1.321762926215638	1.3214666208582226	1.3211693732727012	1.3208711807952114	1.3205720407569903	1.3202719504843858	1.3199709072988746	1.319668908517075	1.3193659514507634	1.3190620334068908	1.3187571516875956	1.3184513035902226	1.3181444864073388	1.3178366974267492	1.3175279339315158
1.3315796033212834	1.3313146903665298	1.3310489253305025	1.3307823057276889	1.3305148290673205	1.330246492853377	1.3299772945845931	1.3297072317544656	1.3294363018512603	1.3291645023580172	1.3288918307525595	1.3286182845075003	1.3283438610902503	1.328068557963026	1.327792372582857	1.3275153024015935	1.3272373448659176	1.326958497417348	1.3266787574922527	1.326398122521856	1.3261165899322471	1.325834157144393	1.3255508215741438	1.3252665806322466	1.3249814317243538	1.3246953722510344	1.3244083996077838	1.324120511185036	1.3238317043681742	1.3235419765375422	1.3232513250684574	1.3229597473312196	1.3226672406911273	1.322373802508488	1.3220794301386314	1.3217841209319214	1.321487872233772	1.3211906813846572	1.3208925457201297	1.320593462570829	1.3202934292625024	1.3199924431160135	1.3196905014473612	1.3193876015676937	1.319083740783324	1.3187789163957462	1.31847312570165	1.3181663659929395	1.3178586345567476	1.3175499286754553
1.3315988711443119	1.33133401186309	1.3310683005938135	1.3308017348506291	1.3305343121424218	1.330266029972819	1.329996885840197	1.3297268772376878	1.3294560016531862	1.329184256569355	1.328911639463635	1.3286381478082485	1.328363779070211	1.328088530711336	1.3278124001882432	1.3275353849523683	1.3272574824499699	1.326978690122139	1.3266990054048065	1.3264184257287535	1.3261369485196217	1.3258545711979188	1.3255712911790332	1.3252871058732405	1.3250020126857158	1.3247160090165422	1.3244290922607234	1.3241412598081934	1.3238525090438285	1.3235628373474573	1.3232722420938747	1.3229807206528523	1.3226882703891496	1.3223948886625299	1.3221005728277684	1.3218053202346693	1.321509128228077	1.3212119941478893	1.3209139153290723	1.3206148891016742	1.320314912790839	1.3200139837168212	1.3197120991950015	1.3194092565359017	1.3191054530451987	1.3188006860237431	1.3184949527675718	1.3181882505679274	1.3178805767112733	1.3175719284793102
1.3316181425556382	1.3313533369731865	1.3310876794960764	1.3308211676381165	1.330553798907847	1.3302855708085435	1.3300164808382247	1.32974652648966	1.3294757052503745	1.3292040146026556	1.328931452023561	1.328658014984926	1.3283837009533703	1.3281085073903067	1.327832431751947	1.3275554714893123	1.3272776240482405	1.3269988868693938	1.3267192573882705	1.3264387330352094	1.3261573112354035	1.3258749894089064	1.3255917649706432	1.3253076353304212	1.3250225978929384	1.3247366500577944	1.3244497892195026	1.324162012767498	1.3238733180861515	1.3235837025547788	1.3232931635476541	1.3230016984340196	1.3227093045781013	1.3224159793391164	1.3221217200712898	1.3218265241238667	1.3215303888411227	1.3212333115623816	1.320935289622025	1.32063632034951	1.3203364010693803	1.3200355291012824	1.319733701759981	1.319430916355372	1.3191271701924994	1.3188224605715706	1.3185167847879726	1.3182101401322879	1.3179025238903115	1.3175939333430662
1.3316374175552488	1.3313726656968043	1.3311070620372771	1.330840604090138	1.3305732893635818	1.3303051153605352	1.330036079578662	1.3297661795103688	1.3294954126428113	1.329223776457904	1.3289512684323235	1.328677886037518	1.328403626739714	1.3281284879999238	1.3278524672739533	1.3275755620124108	1.3272977696607133	1.327019087659099	1.3267395134426305	1.3264590444412088	1.3261776780795782	1.3258954117773405	1.325612242948959	1.3253281690037733	1.3250431873460065	1.3247572953747762	1.3244704904841058	1.3241827700629345	1.3238941314951278	1.3236045721594918	1.3233140894297792	1.3230226806747076	1.3227303432579667	1.3224370745382332	1.3221428718691812	1.3218477325994975	1.3215516540728933	1.3212546336281177	1.320956668598971	1.32065775631432	1.3203578940981104	1.3200570792693818	1.3197553091422836	1.3194525810260889	1.3191488922252104	1.3188442400392133	1.3185386217628368	1.318232034686005	1.3179244760938458	1.3176159432667072
1.33165669614313	1.3313919980339308	1.3311264482174023	1.3308600442066785	1.330592783509612	1.330324663628781	1.3300556820614948	1.329785836299798	1.329515123830482	1.3292435421350859	1.3289710886899078	1.32869776096601	1.3284235564292273	1.3281484725401724	1.3278725067542474	1.3275956565216485	1.3273179192873747	1.3270392924912386	1.3267597735678718	1.326479359946736	1.3261980490521315	1.3259158383032061	1.3256327251139652	1.3253487068932819	1.3250637810449049	1.324777944967472	1.3244911960545183	1.3242035316944871	1.3239149492707434	1.3236254461615804	1.3233350197402356	1.3230436673749002	1.3227513864287312	1.3224581742598644	1.3221640282214266	1.3218689456615471	1.321572923923374	1.3212759603450834	1.3209780522598957	1.3206791969960894	1.3203793918770137	1.3200786342211033	1.3197769213418944	1.3194742505480377	1.3191706191433152	1.3188660244266557	1.318560463692149	1.3182539342290636	1.3179464333218616	1.3176379582502173
1.3316759783192684	1.3314113339845512	1.3311458380364365	1.3308794879877237	1.3306122813459231	1.3303442156132663	1.3300752882867084	1.3298054968579354	1.3295348388133719	1.3292633116341868	1.3289909127962993	1.3287176397703877	1.3284434900218953	1.3281684610110385	1.3278925501928152	1.3276157550170111	1.3273380729282094	1.3270595013657982	1.3267800377639787	1.3264996795517767	1.3262184241530477	1.3259362689864886	1.3256532114656474	1.3253692489989315	1.3250843789896185	1.3247985988358661	1.3245119059307238	1.3242242976621417	1.3239357714129814	1.32364632456103	1.3233559544790074	1.3230646585345816	1.3227724340903786	1.3224792785039947	1.3221851891280096	1.3218901633099995	1.3215941983925483	1.3212972917132624	1.3209994406047836	1.3207006423948027	1.320400894406075	1.3201001939564316	1.3197985383587967	1.3194959249212015	1.3191923509467998	1.3188878137338824	1.3185823105758934	1.3182758387614468	1.3179683955743426	1.3176599782935816
1.3316952640836486	1.3314306735486514	1.3311652314943672	1.33089893543326	1.3306317828725016	1.3303637713139767	1.3300948982542886	1.3298251611847653	1.3295545575914673	1.3292830849551924	1.3290107407514833	1.3287375224506357	1.3284634275177034	1.3281884534125068	1.327912597589641	1.3276358574984841	1.3273582305832023	1.3270797142827626	1.3268003060309377	1.326520003256316	1.326238803382312	1.3259567038271727	1.32567370200399	1.3253897953207072	1.3251049811801319	1.3248192569799444	1.3245326201127083	1.3242450679658821	1.323956597921828	1.3236672073578248	1.323376893646079	1.3230856541537368	1.3227934862428934	1.3225003872706083	1.322206354588916	1.321911385544839	1.3216154774804014	1.3213186277326394	1.3210208336336184	1.3207220925104446	1.3204224016852784	1.3201217584753506	1.3198201601929755	1.3195176041455658	1.3192140876356477	1.318909607960877	1.3186041624140545	1.3182977482831406	1.3179903628512732	1.317682003396784
1.3317145534362578	1.3314500167262178	1.331184628591179	1.3309183865432732	1.3306512880893333	1.330383330730898	1.3301145119642213	1.329844829280274	1.3295742801647532	1.3293028620980882	1.3290305725554459	1.3287574090067402	1.328483368916637	1.3282084497445623	1.327932648944711	1.327655963966052	1.3273783922523388	1.327099931242117	1.326820578368732	1.3265403310603385	1.3262591867399092	1.3259771428252436	1.3256941967289777	1.325410345858594	1.3251255876164303	1.3248399193996907	1.3245533386004562	1.324265842605693	1.3239774287972663	1.3236880945519494	1.323397837241436	1.3231066542323504	1.3228145428862605	1.3225215005596902	1.3222275246041297	1.3219326123660509	1.3216367611869173	1.3213399684031986	1.3210422313463854	1.3207435473429987	1.3204439137146085	1.3201433277778456	1.3198417868444157	1.319539288221114	1.3192358292098434	1.3189314071076246	1.3186260192066162	1.3183196627941278	1.318012335152638	1.317704033559809
1.3317338463770811	1.3314693635172359	1.3312040293268586	1.3309378413177493	1.330670796996403	1.330402893864016	1.330134129416492	1.3298645011444468	1.3295940065332155	1.3293226430628593	1.3290504082081718	1.3287772994386862	1.3285033142186815	1.3282284500071913	1.3279527042580097	1.3276760744197005	1.327398557935604	1.327120152243847	1.3268408547773478	1.3265606629638298	1.3262795742258242	1.3259975859806854	1.3257146956405954	1.325430900612576	1.325146198298498	1.3248605860950904	1.3245740613939516	1.3242866215815594	1.323998264039282	1.3237089861433886	1.3234187852650616	1.323127658770406	1.3228356040204643	1.3225426183712243	1.3222486991736355	1.3219538437736187	1.3216580495120804	1.321361313724925	1.3210636337430677	1.3207650068924495	1.3204654304940493	1.3201649018639	1.3198634183131	1.319560977147831	1.3192575756693707	1.318953211174109	1.3186478809535631	1.3183415822943938	1.3180343124784208	1.3177260687826404
1.3317531429061054	1.3314887139216922	1.3312234337013913	1.3309572997566732	1.330690309593697	1.330422460713316	1.330153750611086	1.329884176777269	1.3296137366968388	1.3293424278494916	1.3290702477096465	1.328797193746459	1.3285232634238222	1.3282484542003783	1.3279727635295224	1.3276961888594143	1.327418727632983	1.3271403772879369	1.3268611352567703	1.3265809989667736	1.3262999658400423	1.3260180332934834	1.3257351987388284	1.325451459582639	1.32516681322632	1.324881257066128	1.3245947884931792	1.3243074048934653	1.3240191036478592	1.323729882132127	1.3234397377169411	1.3231486677678894	1.3228566696454886	1.3225637407051953	1.322269878297417	1.3219750797675272	1.3216793424558753	1.3213826636978019	1.3210850408236503	1.3207864711587813	1.3204869520235851	1.3201864807334982	1.3198850545990137	1.3195826709257004	1.319279327014214	1.3189750201603143	1.3186697476548792	1.3183635067839221	1.3180562948286063	1.3177481090652634
1.3317724430233162	1.3315080679395717	1.3312428417147633	1.3309767618600319	1.330709825881201	1.3304420312787841	1.3301733755479896	1.3299038561787262	1.3296334706556099	1.3293622164579697	1.329090091059856	1.3288170919300442	1.3285432165320445	1.3282684623241081	1.3279928267592347	1.327716307285179	1.327438901344461	1.3271606063743717	1.3268814198069836	1.326601339069156	1.3263203615825478	1.3260384847636226	1.3257557060236609	1.325472022768767	1.3251874323998811	1.3249019323127873	1.3246155198981246	1.324328192541396	1.324039947622982	1.3237507825181487	1.3234606945970588	1.3231696812247846	1.322877739761319	1.3225848675615877	1.3222910619754593	1.32199632034776	1.3217006400182858	1.321404018321814	1.3211064525881178	1.3208079401419786	1.3205084783032006	1.3202080643866243	1.319906695702141	1.3196043695547068	1.3193010832443577	1.3189968340662246	1.3186916193105485	1.3183854362626968	1.3180782822031787	1.3177701544076608
1.331791746728699	1.3315274255708607	1.3312622533669602	1.3309962276278102	1.3307293458589005	1.3304616055604055	1.3301930042271877	1.3299235393488043	1.3296532084095132	1.32938200888828	1.3291099382587848	1.3288369939894267	1.3285631735433336	1.328288474378367	1.328012893947131	1.327736429696979	1.3274590790700223	1.327180839503137	1.3269017084279726	1.3266216832709614	1.3263407614533256	1.3260589403910874	1.3257762174950778	1.325492590170945	1.3252080558191655	1.3249226118350539	1.324636255608771	1.3243489845253362	1.3240607959646362	1.3237716873014385	1.3234816559053988	1.3231906991410756	1.3228988143679392	1.3226059989403853	1.322312250207746	1.3220175655143025	1.321721942199297	1.3214253775969458	1.3211278690364536	1.3208294138420251	1.3205300093328791	1.320229652823263	1.3199283416224659	1.3196260730348346	1.3193228443597858	1.3190186528918244	1.3187134959205558	1.3184073707307027	1.3181002746021215	1.3177922048098176
1.33181105402224	1.3315467868155455	1.3312816686579678	1.3310156970599938	1.3307488695267813	1.330481183558166	1.3302126366486662	1.329943226287488	1.3296729499585342	1.3294018051404075	1.3291297893064182	1.3288568999245918	1.328583134457674	1.328308490363139	1.3280329650931966	1.3277565560948	1.3274792608096528	1.3272010766742175	1.326922001119723	1.3266420315721748	1.326361165452361	1.3260794001758631	1.3257967331530638	1.3255131617891573	1.3252286834841582	1.3249432956329121	1.324656995625104	1.324369780845269	1.3240816486728053	1.3237925964819803	1.3235026216419459	1.3232117215167467	1.3229198934653332	1.322627134841573	1.3223334429942621	1.3220388152671383	1.321743248998892	1.3214467415231814	1.3211492901686426	1.3208508922589053	1.3205515451126055	1.320251246043398	1.3199499923599725	1.3196477813660672	1.3193446103604825	1.3190404766370976	1.3187353774848842	1.318429310187923	1.318122272025419	1.3178142602717173
1.3318303649039251	1.3315661516736108	1.3313010875877718	1.3310351701565688	1.3307683968848292	1.3305007652720513	1.33023227281241	1.3299629169947635	1.3296926953026584	1.3294216052143373	1.3291496442027424	1.328876809735525	1.3286030992750515	1.3283285102784095	1.3280530401974167	1.3277766864786262	1.3274994465633365	1.3272213178875973	1.326942297882219	1.3266623839727805	1.3263815735796383	1.3260998641179338	1.3258172529976033	1.3255337376233884	1.325249315394844	1.3249639837063465	1.324677739947107	1.3243905815011803	1.3241025057474736	1.323813510059759	1.3235235918066839	1.3232327483517827	1.322940977053486	1.3226482752651347	1.3223546403349913	1.3220600696062512	1.3217645604170558	1.3214681101005046	1.3211707159846684	1.3208723753926033	1.3205730856423632	1.3202728440470135	1.3199716479146446	1.3196694945483889	1.3193663812464314	1.319062305302028	1.3187572640035186	1.3184512546343423	1.3181442744730552	1.3178363207933446
1.3318496793737407	1.3315855201450433	1.3313205101563577	1.3310546469175208	1.3307879279330295	1.3305203507020464	1.3302519127184051	1.3299826114706161	1.329712444441872	1.3294414091100548	1.3291695029477415	1.328896723422211	1.328623067995451	1.328348534124164	1.3280731192597763	1.3277968208484436	1.3275196363310593	1.3272415631432624	1.3269625987154456	1.3266827404727644	1.3264019858351421	1.3261203322172843	1.3258377770286816	1.325554317673624	1.3252699515512063	1.3249846760553412	1.3246984885747657	1.3244113864930536	1.3241233671886257	1.323834428034759	1.323544566399598	1.3232537796461674	1.3229620651323808	1.3226694202110547	1.322375842229918	1.3220813285316264	1.3217858764537722	1.3214894833288997	1.3211921464845153	1.3208938632431033	1.320594630922137	1.320294446834093	1.3199933082864665	1.319691212581784	1.3193881570176171	1.3190841388866001	1.318779155476442	1.318473204069944	1.3181662819450142	1.3178583863746827
1.3318689974316715	1.3316048922298285	1.3313399363637117	1.3310741273428353	1.3308074626713677	1.3305399398481372	1.3302715563666372	1.3300023097150306	1.329732197376159	1.3294612168275453	1.3291893655414013	1.3289166409846356	1.3286430406188579	1.3283685619003875	1.3280932022802607	1.3278169592042361	1.3275398301128054	1.327261812441197	1.3269829036193879	1.3267031010721095	1.3264224022188575	1.326140804473899	1.3258583052462831	1.325574901939847	1.3252905919532307	1.3250053726798807	1.3247192415080635	1.3244321958208738	1.3241442329962463	1.3238553504069641	1.3235655454206718	1.3232748153998855	1.3229831577020033	1.3226905696793174	1.3223970486790266	1.3221025920432472	1.3218071971090255	1.3215108612083506	1.3212135816681676	1.320915355810389	1.3206161809519101	1.3203160544046213	1.3200149734754223	1.3197129354662356	1.3194099376740231	1.3191059773907974	1.3188010519036393	1.3184951584947129	1.31818829444128	1.317880457015716
1.331888319077704	1.331624267927952	1.3313593662098187	1.3310936114324976	1.3308270010998298	1.3305595327103095	1.3302912037570909	1.330022011727993	1.3297519541055054	1.329481028366794	1.329209231983707	1.3289365624227834	1.3286630171452567	1.328388593607065	1.3281132892588543	1.32783710154599	1.3275600279085598	1.327282065781386	1.3270032125940299	1.326723465770802	1.3264428227307687	1.3261612808877632	1.3258788376503918	1.3255954904220437	1.3253112366009017	1.3250260735799506	1.3247399987469857	1.3244530094846252	1.3241651031703188	1.3238762771763588	1.3235865288698898	1.323295855612921	1.3230042547623362	1.3227117236699064	1.3224182596823009	1.322123860141098	1.3218285223827997	1.321532243738842	1.3212350215356088	1.3209368530944445	1.320637735731667	1.320337666758582	1.3200366434814952	1.319734663201729	1.3194317232156334	1.3191278208146038	1.3188229532850941	1.3185171179086321	1.3182103119618362	1.3179025327164287
1.3319076443118234	1.3316436472393993	1.3313787996946653	1.331113099186494	1.3308465432184	1.3305791292885478	1.3303108548897522	1.3300417175094887	1.3297717146298966	1.3295008437277862	1.3292291022746436	1.3289564877366395	1.3286829975746328	1.328408629244181	1.3281333801955426	1.3278572478736883	1.3275802297183077	1.3273023231638144	1.3270235256393572	1.3267438345688258	1.326463247370861	1.3261817614588611	1.3258993742409924	1.325616083120197	1.3253318854942029	1.3250467787555336	1.324760760291516	1.324473827484292	1.3241859777108287	1.3238972083429277	1.3236075167472359	1.3233169002852576	1.3230253563133645	1.3227328821828062	1.3224394752397244	1.3221451328251626	1.3218498522750781	1.3215536309203568	1.3212564660868233	1.3209583550952535	1.3206592952613914	1.3203592838959588	1.3200583183046701	1.3197563957882468	1.3194535136424317	1.3191496691580034	1.31884485962079	1.3185390823116858	1.3182323345066664	1.3179246134768037
1.3319269731340164	1.3316630301641568	1.3313982368182362	1.3311325906048093	1.3308660890270663	1.3305987295828385	1.3303305097646065	1.3300614270595026	1.3297914789493175	1.3295206629105065	1.3292489764141961	1.328976416926189	1.3287029819069718	1.3284286688117206	1.3281534750903097	1.3278773981873175	1.3276004355420332	1.3273225845884666	1.3270438427553537	1.3267642074661663	1.3264836761391183	1.3262022461871772	1.3259199150180696	1.3256366800342922	1.3253525386331195	1.325067488206615	1.3247815261416391	1.3244946498198584	1.3242068566177594	1.3239181439066547	1.3236285090526947	1.3233379494168807	1.3230464623550717	1.322754045218001	1.3224606953512823	1.3221664100954251	1.321871186785846	1.3215750227528797	1.3212779153217942	1.3209798618128004	1.3206808595410677	1.3203809058167357	1.3200799979449303	1.3197781332257734	1.3194753089544022	1.3191715224209797	1.3188667709107105	1.3185610517038575	1.318254362075755	1.3179466992968252
1.331946305544268	1.3316824167022094	1.331417677580518	1.3311520856874297	1.3308856385258114	1.3306183335931665	1.3303501683816386	1.33008114037802	1.329811247063753	1.3295404859149413	1.32926885440235	1.3289963499914175	1.3287229701422576	1.3284487123096693	1.3281735739431415	1.3278975524868615	1.3276206453797215	1.3273428500553277	1.3270641639420044	1.326784584462807	1.3265041090355256	1.3262227350726963	1.3259404599816083	1.3256572811643137	1.3253731960176356	1.325088201933179	1.3248022962973385	1.3245154764913087	1.3242277398910958	1.3239390838675238	1.32364950578625	1.3233590030077729	1.3230675728874426	1.3227752127754744	1.322481920016958	1.3221876919518696	1.3218925259150862	1.3215964192363947	1.3212993692405066	1.3210013732470687	1.3207024285706788	1.3204025325208968	1.320101682402259	1.3197998755142928	1.3194971091515284	1.3191933806035165	1.3188886871548402	1.3185830260851312	1.3182763946690854	1.3179687901764772
1.331965641542564	1.3317018068535433	1.3314371219814953	1.3311715844343397	1.3309051917146224	1.330637941319517	1.3303698307408347	1.3301008574650262	1.3298310189731894	1.329560312741075	1.3292887362390904	1.3290162869323094	1.3287429622804756	1.3284687597380112	1.328193676754022	1.327917710772305	1.3276408592313576	1.327363119564382	1.3270844891992946	1.3268049655587337	1.3265245460600674	1.3262432281154026	1.3259610091315923	1.3256778865102457	1.3253938576477355	1.32510891993521	1.3248230707585993	1.3245363074986272	1.3242486275308205	1.3239600282255195	1.3236705069478862	1.3233800610579192	1.323088687910461	1.3227963848552107	1.322503149236735	1.3222089783944797	1.3219138696627835	1.3216178203708853	1.3213208278429436	1.3210228893980425	1.3207240023502091	1.320424164008425	1.3201233716766412	1.3198216226537878	1.3195189142337944	1.319215243705598	1.3189106083531617	1.3186050054554905	1.3182984322866413	1.3179908861157432
1.3319849811288902	1.3317212006181431	1.331456570021154	1.3311910868455263	1.3309247485934845	1.3306575527618763	1.330389496842179	1.3301205783205063	1.3298507946776106	1.329580143388892	1.329308621924402	1.3290362277488499	1.3287629583216112	1.3284888110967321	1.3282137835229362	1.3279378730436338	1.327661077096926	1.3273833931156145	1.3271048185272076	1.3268253507539298	1.326544987212728	1.3262637253152803	1.3259815624680062	1.3256984960720724	1.3254145235234036	1.325129642212692	1.3248438495254058	1.3245571428417984	1.3242695195369196	1.3239809769806254	1.323691512537587	1.323401123567303	1.3231098074241103	1.3228175614571938	1.322524383010598	1.32223026942324	1.3219352180289208	1.3216392261563357	1.3213422911290889	1.3210444102657048	1.3207455808796424	1.3204458002793056	1.3201450657680596	1.319843374644243	1.319540724201183	1.3192371117272068	1.3189325345056602	1.3186269898149192	1.3183204749284065	1.3180129871146067
1.3320043243032322	1.331740597995996	1.3314760216994797	1.3312105929209737	1.3309443091623827	1.3306771679202283	1.330409166685658	1.3301403029444459	1.3298705741770032	1.3295999778583787	1.3293285114582698	1.3290561724410241	1.3287829582656485	1.3285088663858158	1.3282338942498693	1.3279580393008314	1.327681298976411	1.3274036707090093	1.3271251519257288	1.3268457400483804	1.326565432493492	1.3262842266723145	1.3260021199908345	1.3257191098497783	1.325435193644624	1.3251503687656097	1.3248646325977416	1.324577982520806	1.3242904159093762	1.3240019301328259	1.3237125225553363	1.3234221905359094	1.3231309314283752	1.3228387425814074	1.3225456213385307	1.322251565038134	1.3219565710134826	1.321660636592729	1.3213637590989267	1.3210659358500405	1.320767164158962	1.3204674413335207	1.3201667646764985	1.319865131485642	1.3195625390536785	1.3192589846683276	1.3189544656123182	1.3186489791634004	1.3183425225943641	1.3180350931730513
1.3320236710655755	1.3317599989870865	1.3314954770164578	1.3312301026606679	1.3309638734213025	1.3306967867945596	1.3304288402712559	1.33016003133683	1.329890357471351	1.3296198161495199	1.329348404840679	1.3290761210088167	1.328802962112573	1.3285289256052477	1.3282540089348056	1.3279782095438835	1.3277015248697979	1.3274239523445517	1.327145489394843	1.3268661334420706	1.3265858819023437	1.3263047321864894	1.3260226817000615	1.3257397278433478	1.3254558680113815	1.3251710995939465	1.324885419975591	1.3245988265356337	1.3243113166481746	1.3240228876821054	1.3237335370011192	1.323443261963721	1.3231520599232394	1.3228599282278353	1.3225668642205162	1.3222728652391447	1.3219779286164521	1.3216820516800494	1.3213852317524404	1.3210874661510326	1.320788752188152	1.3204890871710546	1.3201884684019412	1.3198868931779681	1.3195843587912643	1.3192808625289434	1.318976401673119	1.3186709735009183	1.3183645752844981	1.3180572042910608
1.332043021415906	1.3317794035914	1.331514935972074	1.3312496160645941	1.3309834413702295	1.3307164093848547	1.330448517598958	1.3301797634976438	1.3299101445606396	1.3296396582623002	1.3293683020716147	1.3290960734522126	1.3288229698623695	1.328548988755013	1.3282741275777301	1.327998383772774	1.3277217547770706	1.3274442380222258	1.327165830934534	1.3268865309349835	1.3266063354392679	1.326325241857789	1.326043247595671	1.3257603500527653	1.325476546623659	1.3251918346976872	1.3249062116589387	1.3246196748862664	1.324332221753299	1.3240438496284472	1.323754555874918	1.3234643378507225	1.323173192908686	1.3228811183964622	1.3225881116565397	1.3222941700262572	1.3219992908378138	1.3217034714182807	1.3214067090896138	1.3211090011686646	1.3208103449671955	1.3205107377918912	1.3202101769443715	1.3199086597212049	1.3196061834139243	1.3193027453090382	1.3189983426880465	1.318692972827456	1.3183866329987919	1.3180793204686179
1.3320623753542087	1.3317988118089226	1.3315343985663135	1.3312691331327378	1.3310030130091488	1.3307360356910993	1.33046819866875	1.3301994994268722	1.329929935444854	1.3296595041967043	1.3293882031510615	1.3291160297711968	1.3288429815150222	1.3285690558350955	1.3282942501786277	1.3280185619874882	1.3277419886982142	1.3274645277420165	1.3271861765447868	1.3269069325271046	1.326626793104248	1.3263457556861975	1.326063817677648	1.3257809764780146	1.3254972294814422	1.3252125740768157	1.3249270076477677	1.3246405275726878	1.3243531312247325	1.3240648159718356	1.3237755791767178	1.3234854181968976	1.3231943303847002	1.3229023130872708	1.3226093636465837	1.3223154793994545	1.3220206576775508	1.3217248958074068	1.3214281911104304	1.3211305409029206	1.320831942496077	1.3205323931960136	1.3202318903037726	1.3199304311153357	1.3196280129216416	1.3193246330085948	1.3190202886570848	1.3187149771429967	1.3184086957372292	1.318101441705707
1.3320817328804697	1.3318182236396394	1.3315538647991614	1.331288653865084	1.331022588338045	1.3307556657132784	1.330487883480617	1.3302192391245007	1.3299497301239789	1.3296793539527179	1.3294081080790043	1.3291359899657544	1.3288629970705172	1.328589126845481	1.3283143767374825	1.3280387441880104	1.327762226633213	1.3274848215039081	1.3272065262255852	1.326927338218418	1.3266472548972696	1.3263662736717	1.3260843919459766	1.3258016071190801	1.3255179165847144	1.3252333177313167	1.3249478079420633	1.3246613845948823	1.3243740450624597	1.3240857867122542	1.3237966069065021	1.32350650300223	1.3232154723512648	1.3229235123002454	1.3226306201906326	1.32233679335872	1.3220420291356476	1.3217463248474108	1.3214496778148743	1.321152085353784	1.3208535447747791	1.3205540533834057	1.320253608480128	1.3199522073603447	1.3196498473143998	1.3193465256275971	1.3190422395802162	1.3187369864475245	1.318430763499793	1.3181235680023113
1.3321010939946745	1.3318376390835358	1.3315733346706038	1.3313081782616187	1.3310421673569048	1.330775299451377	1.3305075720345438	1.3302389825905139	1.3299695285980002	1.3296992075303253	1.3294280168554287	1.3291559540358697	1.3288830165288377	1.3286092017861535	1.3283345072542796	1.3280589303743249	1.327782468582052	1.3275051193078846	1.3272268799769145	1.326947748008908	1.3266677208183164	1.32638679581428	1.3261049704006407	1.325822241975946	1.3255386079334603	1.3252540656611733	1.3249686125418088	1.3246822459528327	1.3243949632664653	1.3241067618496878	1.3238176390642549	1.3235275922667034	1.3232366188083642	1.3229447160353698	1.3226518812886696	1.3223581119040377	1.3220634052120865	1.3217677585382763	1.3214711692029284	1.3211736345212381	1.320875151803286	1.3205757183540507	1.320275331473422	1.319973988456215	1.3196716865921823	1.3193684231660288	1.3190641954574247	1.3187590007410226	1.3184528362864665	1.318145699358414
1.3321204586968083	1.3318570581405977	1.3315928081806256	1.3313277063223266	1.3310617500657127	1.3307949369053804	1.330527264330516	1.3302587298248973	1.3299893308669022	1.329719064929512	1.3294479294803183	1.3291759219815278	1.328903039889969	1.3286292806570978	1.3283546417290037	1.3280791205464166	1.327802714544715	1.3275254211539311	1.3272472377987583	1.3269681618985592	1.3266881908673724	1.3264073221139225	1.3261255530416247	1.3258428810485963	1.3255593035276632	1.32527481786637	1.324989421446988	1.3247031116465244	1.3244158858367316	1.3241277413841193	1.3238386756499596	1.3235486859903023	1.3232577697559813	1.3229659242926277	1.3226731469406792	1.3223794350353921	1.322084785906852	1.321789196879987	1.3214926652745766	1.321195188405267	1.320896763581581	1.3205973881079316	1.320297059283637	1.3199957744029294	1.3196935307549724	1.3193903256238724	1.3190861562886944	1.3187810200234733	1.3184749140972338	1.3181678357739983
1.3321398269868567	1.3318764808108101	1.3316122853292125	1.331347238047193	1.3310813364644538	1.330814578075274	1.330546960368518	1.3302784808276356	1.33000913693067	1.3297389261502626	1.329467845953659	1.329195893802714	1.3289230671538967	1.3286493634582988	1.3283747801616388	1.3280993147042706	1.3278229645211876	1.327545727042032	1.3272675996911019	1.3269885798873555	1.3267086650444229	1.3264278525706108	1.3261461398689127	1.325863524337015	1.3255800033673077	1.325295574346891	1.3250102346575854	1.3247239816759404	1.3244368127732442	1.3241487253155328	1.3238597166636006	1.3235697841730099	1.3232789251941006	1.322987137072002	1.322694417146644	1.3224007627527652	1.3221061712199278	1.3218106398725267	1.3215141660298024	1.3212167470058533	1.3209183801096467	1.3206190626450325	1.3203187919107566	1.3200175652004718	1.3197153798027537	1.3194122330011118	1.3191081220740069	1.3188030442948617	1.3184969969320772	1.3181899772490473
1.3321591988648054	1.3318959070941583	1.3316317661163497	1.3313667734362038	1.331100926553113	1.3308342229610435	1.3305666601485355	1.3302982355987139	1.3300289467892885	1.3297587911925626	1.3294877662754354	1.329215869499412	1.328943098320604	1.3286694501897407	1.3283949225521703	1.3281195128478702	1.327843218511453	1.3275660369721718	1.3272879656539285	1.3270090019752812	1.3267291433494508	1.3264483871843296	1.3261667308824887	1.325884171841187	1.325600707452378	1.32531633510272	1.3250310521735846	1.3247448560410648	1.3244577440759855	1.3241697136439121	1.3238807621051611	1.3235908868148096	1.323300085122705	1.3230083543734776	1.3227156919065481	1.3224220950561416	1.3221275611512966	1.3218320875158784	1.3215356714685893	1.321238310322981	1.3209400013874675	1.320640741965337	1.3203405293547643	1.3200393608488257	1.3197372337355089	1.3194341452977305	1.319130092813347	1.3188250735551696	1.3185190847909807	1.318212123783545
1.3321785743306394	1.3319153369906285	1.3316512505420222	1.3313863124893432	1.3311205203316765	1.3308538715626725	1.3305863636705533	1.330317994138117	1.3300487604427425	1.3297786600563954	1.3295076904456322	1.329235849071607	1.3289631333900769	1.328689540851408	1.3284150689005818	1.3281397149772007	1.3278634765154957	1.327586350944334	1.3273083356872233	1.3270294281623207	1.3267496257824412	1.3264689259550626	1.3261873260823371	1.3259048235610948	1.3256214157828574	1.325337100133841	1.3250518739949693	1.324765734741881	1.3244786797449397	1.3241907063692406	1.323901811974625	1.3236119939156856	1.3233212495417792	1.3230295761970372	1.3227369712203754	1.3224434319455043	1.3221489557009423	1.3218535398100257	1.3215571815909204	1.3212598783566332	1.3209616274150267	1.3206624260688276	1.320362271615644	1.3200611613479738	1.319759092553222	1.3194560625137113	1.3191520685066966	1.318847107804381	1.3185411776739273	1.3182342753774736
1.3321979533843447	1.331934770500205	1.3316707386062154	1.3314058552065975	1.3311401178001285	1.330873523880147	1.3306060709345562	1.3303377564458299	1.3300685778910173	1.3297985327417472	1.3295276184642337	1.3292558325192836	1.3289831723622993	1.3287096354432857	1.3284352192068583	1.3281599210922463	1.3278837385333013	1.327606668958504	1.3273287097909703	1.3270498584484585	1.3267701123433777	1.3264894688827946	1.3262079254684414	1.325925479496724	1.3256421283587299	1.3253578694402375	1.3250727001217237	1.3247866177783743	1.324499619780091	1.324211703491503	1.3239228662719758	1.3236331054756212	1.323342418451306	1.3230508025426646	1.3227582550881083	1.322464773420837	1.3221703548688486	1.3218749967549521	1.321578696396779	1.3212814511067932	1.3209832581923069	1.3206841149554882	1.3203840186933777	1.3200829666979	1.3197809562558758	1.319477984649037	1.3191740491540402	1.3188691470424787	1.3185632755808996	1.3182564320308165
1.3322173360259058	1.3319542076228736	1.3316902303089149	1.3314254015879512	1.3311597189584545	1.330893179913452	1.3306257819405292	1.3303575225218378	1.3300883991340973	1.3298184092486018	1.3295475503312253	1.3292758198424266	1.3290032152372555	1.3287297339653585	1.3284553734709845	1.3281801311929913	1.3279040045648531	1.3276269910146654	1.3273490879651535	1.3270702928336782	1.326790603032245	1.3265100159675094	1.3262285290407867	1.3259461396480579	1.3256628451799801	1.3253786430218941	1.3250935305538318	1.3248075051505266	1.3245205641814226	1.3242327050106821	1.3239439249971976	1.3236542214945999	1.3233635918512687	1.3230720334103427	1.3227795435097316	1.322486119482123	1.3221917586549987	1.3218964583506412	1.3216002158861488	1.321303028573445	1.321004893719292	1.3207058086253016	1.3204057705879495	1.3201047768985867	1.3198028248434535	1.3194999117036916	1.3191960347553597	1.3188911912694459	1.3185853785118813	1.3182785937435575
1.3322367222553089	1.3319736483586193	1.3317097256501054	1.3314449516333895	1.3311793238066396	1.3309128396625725	1.3306454966884578	1.3303772923661255	1.3301082241719673	1.3298382895769445	1.3295674860465916	1.329295811041021	1.329023262014931	1.3287498364176105	1.3284755316929442	1.3282003452794204	1.3279242746101356	1.3276473171128027	1.3273694702097572	1.3270907313179643	1.3268110978490268	1.326530567209191	1.3262491367993556	1.32596680401508	1.3256835662465916	1.325399420878794	1.3251143652912767	1.3248283968583228	1.3245415129489182	1.3242537109267616	1.3239649881502737	1.3236753419726057	1.3233847697416516	1.3230932688000565	1.3228008364852277	1.3225074701293458	1.3222131670593755	1.3219179245970758	1.321621740059013	1.3213246107565708	1.3210265339959646	1.3207275070782512	1.3204275272993422	1.3201265919500178	1.319824698315938	1.3195218436776577	1.3192180253106391	1.318913240485265	1.3186074864668555	1.3183007605156787
1.3322561120725391	1.331993092707428	1.3317292246297727	1.331464505342898	1.331198932344669	1.3309325031274928	1.3306652151783263	1.3303970659786777	1.3301280530046127	1.3298581737267607	1.3295874256103166	1.3293158061150505	1.3290433126953098	1.3287699428000264	1.328495693872723	1.3282205633515178	1.3279445486691333	1.3276676472529	1.327389856524766	1.327111173901301	1.3268315967937072	1.3265511226078228	1.3262697487441328	1.3259874725977745	1.325704291558548	1.3254202030109212	1.325135204334043	1.3248492929017461	1.3245624660825621	1.3242747212397254	1.3239860557311873	1.3236964669096218	1.3234059521224375	1.3231145087117877	1.3228221340145803	1.322528825362489	1.3222345800819628	1.3219393954942393	1.3216432689153546	1.321346197656155	1.321048179022309	1.3207492103143201	1.3204492888275392	1.3201484118521756	1.3198465766733132	1.3195437805709185	1.3192400208198607	1.3189352946899202	1.3186295994458046	1.3183229323471637
1.3322755054775814	1.3320125406692842	1.3317487272479014	1.331484062716461	1.331218544572527	1.330952170308199	1.33068493741012	1.330416843359479	1.3301478856320177	1.3298780616980337	1.3296073690223857	1.3293358050645006	1.3290633672783765	1.3287900531125907	1.328515860010304	1.328240785409268	1.3279648267418303	1.3276879814349416	1.3274102469101634	1.3271316205836725	1.3268520998662707	1.3265716821633902	1.3262903648751023	1.3260081453961257	1.3257250211158333	1.32544098941826	1.3251560476821134	1.3248701932807805	1.3245834235823368	1.3242957359495573	1.3240071277399226	1.3237175963056318	1.32342713899361	1.3231357531455206	1.3228434360977732	1.322550185181535	1.3222559977227437	1.3219608710421156	1.3216648024551567	1.3213677892721791	1.321069828798307	1.3207709183334917	1.3204710551725234	1.3201702366050438	1.3198684599155608	1.3195657223834572	1.319262021283008	1.3189573538833936	1.318651717448712	1.3183451092379948
1.3322949024704218	1.3320319922441737	1.3317682335044765	1.3315036237540645	1.3312381604901995	1.3309718412046756	1.3307046633838233	1.330436624508515	1.3301677220541674	1.3298979534907491	1.3296273162827834	1.329355807889355	1.329083425764115	1.3288101673552872	1.328536030105672	1.3282610114526547	1.3279851088282106	1.327708319658912	1.327430641365934	1.3271520713650624	1.3268726070667003	1.3265922458758754	1.3263109851922479	1.326028822410117	1.325745754918431	1.325461780100793	1.3251768953354726	1.3248910979954094	1.324604385448227	1.32431675505624	1.3240282041764626	1.3237387301606187	1.3234483303551527	1.3231570021012382	1.322864742734789	1.3225715495864685	1.3222774199817018	1.3219823512406867	1.321686340678403	1.3213893856046277	1.3210914833239424	1.3207926311357483	1.3204928263342774	1.3201920662086057	1.319890348042665	1.3195876691152557	1.3192840267000636	1.3189794180656684	1.3186738404755602	1.3183672911881552
1.3323143030510447	1.3320514474320815	1.3317877433994838	1.331523188455693	1.331257780097671	1.3309915158169074	1.330724393099422	1.3304564094257698	1.3301875622710462	1.329917849104891	1.3296472673914939	1.3293758145895989	1.329103488152511	1.3288302855281011	1.3285562041588117	1.328281241481663	1.328005394928259	1.3277286619247948	1.3274510398920618	1.327172526245455	1.3268931183949813	1.3266128137452637	1.3263316096955533	1.3260495036397326	1.3257664929663253	1.3254825750585055	1.3251977472941032	1.3249120070456162	1.324625351680216	1.3243377785597577	1.324049285040791	1.3237598684745668	1.3234695262070493	1.3231782555789242	1.3228860539256115	1.3225929185772713	1.3222988468588197	1.3220038360899362	1.3217078835850766	1.3214109866534829	1.3211131425991982	1.3208143487210735	1.320514602312785	1.3202139006628433	1.3199122410546076	1.3196096207662986	1.319306037071011	1.3190014872367273	1.3186959685263329	1.318389478197628
1.3323337072194361	1.3320709062329925	1.3318072569329085	1.331542756821332	1.3312774033949268	1.331011194144879	1.3307441265568998	1.3304761981112283	1.3302074062826392	1.3299377485404447	1.329667222348502	1.3293958251652163	1.329123554443548	1.3288504076310166	1.3285763821697067	1.3283014754962765	1.3280256850419596	1.3277490082325745	1.3274714424885306	1.3271929852248343	1.3269136338510958	1.3266333857715384	1.3263522383850022	1.3260701890849556	1.3257872352595	1.3255033742913798	1.3252186035579898	1.3249329204313849	1.3246463222782863	1.3243588064600937	1.3240703703328909	1.3237810112474584	1.3234907265492823	1.323199513578562	1.3229073696702234	1.3226142921539275	1.322320278354081	1.3220253255898475	1.3217294311751602	1.3214325924187293	1.3211348066240574	1.3208360710894502	1.3205363831080288	1.32023573996774	1.3199341389513728	1.3196315773365674	1.319328052395832	1.319023561396553	1.318718101601012	1.3184116702663957
1.3323531149755807	1.3320903686468923	1.3318267741047352	1.3315623288509657	1.3312970303819516	1.3310308761885763	1.3307638637562422	1.3304959905648754	1.3302272540889302	1.3299576517973941	1.3296871811537923	1.3294158396161921	1.3291436246372106	1.3288705336640174	1.3285965641383424	1.3283217134964798	1.3280459791692958	1.327769358582235	1.3274918491553247	1.327213448303184	1.3269341534350299	1.3266539619546833	1.326372871260579	1.3260908787457701	1.3258079817979378	1.3255241777993996	1.3252394641271157	1.3249538381526986	1.3246672972424232	1.3243798387572308	1.3240914600527458	1.3238021584792776	1.3235119313818353	1.3232207761001342	1.3229286899686086	1.32263567031642	1.3223417144674685	1.322046819740404	1.3217509834486365	1.321454202900348	1.3211564753985028	1.3208577982408614	1.3205581687199917	1.3202575841232789	1.3199560417329423	1.3196535388260455	1.3193500726745104	1.3190456405451292	1.3187402396995802	1.318433867394441
[truncated: 1,579 more rows]
[truncated: 1,950 more columns]
