# Supplementary material for: CurveCurator: a recalibrated F-statistic to assess, classify, and explore significance of dose–response curves
Source: Nat Commun. 2023 Nov 30;14:7902. doi: 10.1038/s41467-023-43696-z (PMC10689459; doi:10.1038/s41467-023-43696-z)
Supplement: Supplementary file 6 — Source Data [file 41467_2023_43696_MOESM6_ESM.zip › SourceData/SuppFigure2b.tsv]

pec50	slope	front	back
inf	10	1.0	0.6744455412970872
11.277777777777779	10	1.0	0.6418900954267961
10.722222222222221	10	1.0057593764630899	0.600820244593531
10.166666666666668	10	1.0016130984739176	0.5517577073557758
9.61111111111111	10	1.0023889441674947	0.48704931108542576
9.055555555555557	10	1.0015420413860616	0.40186512455627516
8.5	10	0.9788650241017924	0.30914216193144084
7.944444444444444	10	0.9328597281999836	0.22222071421701833
7.388888888888888	10	0.8693513786918873	0.1546966415776203
6.833333333333333	10	0.7974378520412189	0.12098014294849457
6.277777777777778	10	0.7296426062089202	0.12247489217875804
