# Supplementary material for: CurveCurator: a recalibrated F-statistic to assess, classify, and explore significance of dose–response curves
Source: Nat Commun. 2023 Nov 30;14:7902. doi: 10.1038/s41467-023-43696-z (PMC10689459; doi:10.1038/s41467-023-43696-z)
Supplement: Supplementary file 6 — Source Data [file 41467_2023_43696_MOESM6_ESM.zip › SourceData/SuppFigure2d.tsv]

	Null n=6	Null n=10	Null n=20	Null n=30	decryptM	CTRP
Best	100.0	100.0	100.0	100.0	100.0	100.0
Extensive	99.35000000000001	99.881	99.91799999999999	99.9055	99.77738722905683	99.62377889224183
Standard	95.988	96.83699999999999	96.64	96.664	98.27768014059754	98.30897382202701
Fast	80.212	84.102	86.71	87.856	83.52372583479789	58.82830929599044
Basin	99.856	99.845	99.721	99.6585	99.87990626830697	99.92804905550962
