# Supplementary material for: CurveCurator: a recalibrated F-statistic to assess, classify, and explore significance of dose–response curves
Source: Nat Commun. 2023 Nov 30;14:7902. doi: 10.1038/s41467-023-43696-z (PMC10689459; doi:10.1038/s41467-023-43696-z)
Supplement: Supplementary file 6 — Source Data [file 41467_2023_43696_MOESM6_ESM.zip › SourceData/SuppFigure4c.tsv]

alpha	FC_0	FC_0.11	FC_0.3	FC_0.65	FC_1.55	FC_3.9
3.162277660168379e-07	0.0	0.0	0.0	0.0	0.0	0.0
3.678379771828634e-07	0.0	0.0	0.0	0.0	0.0	0.0
4.278712750694267e-07	0.0	0.0	0.0	0.0	0.0	0.0
4.977023564332114e-07	0.0	0.0	0.0	0.0	0.0	0.0
5.789302765393124e-07	0.0	0.0	0.0	0.0	0.0	0.0
6.734150657750828e-07	2e-07	0.0	0.0	0.0	0.0	0.0
7.833203223083877e-07	4e-07	0.0	0.0	0.0	0.0	0.0
9.111627561154887e-07	4e-07	0.0	0.0	0.0	0.0	0.0
1.0598698188825014e-06	4e-07	0.0	0.0	0.0	0.0	0.0
1.232846739442066e-06	4e-07	0.0	0.0	0.0	0.0	0.0
1.4340544997832723e-06	4e-07	0.0	0.0	0.0	0.0	0.0
1.6681005372000591e-06	6e-07	2e-07	0.0	0.0	0.0	0.0
1.940344249557916e-06	6e-07	2e-07	0.0	0.0	0.0	0.0
2.2570197196339214e-06	1.4e-06	2e-07	0.0	0.0	0.0	0.0
2.6253784687830647e-06	2.8e-06	2e-07	0.0	0.0	0.0	0.0
3.0538555088334187e-06	3.8e-06	2e-07	0.0	0.0	0.0	0.0
3.552262494616661e-06	4.4e-06	2e-07	0.0	0.0	0.0	0.0
4.132012400115334e-06	5e-06	2e-07	0.0	0.0	0.0	0.0
4.806380863064389e-06	5.4e-06	4e-07	0.0	0.0	0.0	0.0
5.590810182512223e-06	6.8e-06	6e-07	0.0	0.0	0.0	0.0
6.503262930552246e-06	7.6e-06	6e-07	0.0	0.0	0.0	0.0
7.564633275546291e-06	8.8e-06	8e-07	2e-07	0.0	0.0	0.0
8.799225435691075e-06	9.8e-06	1e-06	2e-07	0.0	0.0	0.0
1.023531021899027e-05	1.08e-05	1e-06	2e-07	0.0	0.0	0.0
1.1905772393787845e-05	1.22e-05	1.2e-06	2e-07	0.0	0.0	0.0
1.3848863713938746e-05	1.34e-05	1.4e-06	2e-07	0.0	0.0	0.0
1.6109078842068353e-05	1.6e-05	1.4e-06	2e-07	0.0	0.0	0.0
1.8738174228603867e-05	1.9e-05	1.4e-06	2e-07	0.0	0.0	0.0
2.1796353277791247e-05	2.24e-05	1.4e-06	2e-07	0.0	0.0	0.0
2.5353644939701114e-05	2.44e-05	1.6e-06	4e-07	0.0	0.0	0.0
2.9491507296470682e-05	2.84e-05	2.4e-06	4e-07	0.0	0.0	0.0
3.4304692863149194e-05	3.14e-05	2.6e-06	4e-07	0.0	0.0	0.0
3.990341831649381e-05	3.62e-05	3.2e-06	4e-07	0.0	0.0	0.0
4.641588833612782e-05	4.26e-05	3.8e-06	4e-07	0.0	0.0	0.0
5.3991231351259085e-05	4.92e-05	4.6e-06	4e-07	0.0	0.0	0.0
6.280291441834246e-05	5.96e-05	5.6e-06	4e-07	0.0	0.0	0.0
7.305271542664449e-05	6.72e-05	6.6e-06	8e-07	0.0	0.0	0.0
8.497534359086438e-05	7.82e-05	8.4e-06	8e-07	0.0	0.0	0.0
9.88438140350333e-05	9.16e-05	9.4e-06	1e-06	0.0	0.0	0.0
0.00011497569953977369	0.0001056	1.02e-05	1.2e-06	0.0	0.0	0.0
0.00013374040261108214	0.000123	1.24e-05	1.4e-06	0.0	0.0	0.0
0.00015556761439304722	0.0001438	1.4e-05	1.6e-06	0.0	0.0	0.0
0.0001809571541243322	0.0001684	1.58e-05	1.6e-06	0.0	0.0	0.0
0.0002104904144512022	0.0001994	1.84e-05	1.6e-06	0.0	0.0	0.0
0.0002448436746822229	0.0002354	2.2e-05	1.6e-06	2e-07	0.0	0.0
0.0002848035868435805	0.0002752	2.56e-05	1.6e-06	4e-07	0.0	0.0
0.00033128518914872377	0.000318	3.02e-05	1.8e-06	4e-07	0.0	0.0
0.00038535285937105315	0.000373	3.62e-05	2e-06	4e-07	0.0	0.0
0.0004482446879289313	0.0004344	4.12e-05	2.8e-06	4e-07	0.0	0.0
0.000521400828799969	0.0005096	4.82e-05	2.8e-06	6e-07	0.0	0.0
0.0006064964774694608	0.0006056	5.46e-05	3.4e-06	6e-07	0.0	0.0
0.0007054802310718645	0.0007048	6.36e-05	4.2e-06	6e-07	0.0	0.0
0.0008206187091305455	0.0008372	7.56e-05	5.4e-06	6e-07	0.0	0.0
0.0009545484566618347	0.0009748	8.84e-05	6.6e-06	6e-07	0.0	0.0
0.001110336318167639	0.0011406	0.0001026	8e-06	8e-07	0.0	0.0
0.0012915496650148853	0.0013352	0.0001192	9e-06	1.2e-06	0.0	0.0
0.0015023380843318611	0.0015618	0.0001382	9.6e-06	1.2e-06	0.0	0.0
0.0017475284000076847	0.0018256	0.0001612	1.18e-05	1.6e-06	0.0	0.0
0.002032735201671714	0.0021454	0.0001874	1.38e-05	1.6e-06	2e-07	0.0
0.0023644894126454096	0.002512	0.0002192	1.76e-05	1.8e-06	2e-07	0.0
0.0027503878409319486	0.0029608	0.0002576	2.1e-05	2.2e-06	4e-07	0.0
0.0031992671377973846	0.0034634	0.000305	2.58e-05	2.2e-06	4e-07	0.0
0.003721406147404331	0.0040514	0.0003636	3.06e-05	2.6e-06	4e-07	0.0
0.004328761281083062	0.0047122	0.0004272	3.68e-05	3.2e-06	4e-07	0.0
0.005035240306053046	0.0055054	0.000494	4.1e-05	3.6e-06	4e-07	0.0
0.005857020818056673	0.0064292	0.0005732	4.86e-05	4.8e-06	4e-07	0.0
0.006812920690579622	0.0074986	0.00068	5.68e-05	5.8e-06	6e-07	0.0
0.007924828983539186	0.0087418	0.00079	6.64e-05	6.8e-06	1e-06	0.0
0.009218207178777483	0.0101656	0.0009388	7.6e-05	7.8e-06	1e-06	0.0
0.010722672220103254	0.0118362	0.0011106	8.66e-05	9e-06	1e-06	0.0
0.012472674708860454	0.013729	0.001305	0.000101	1e-05	1e-06	0.0
0.014508287784959401	0.0159606	0.0015198	0.000119	1.28e-05	1.2e-06	0.0
0.016876124757881486	0.0185714	0.0017908	0.000135	1.48e-05	1.4e-06	0.0
0.019630406500402726	0.0215572	0.0020988	0.000159	1.7e-05	1.4e-06	2e-07
0.02283420304718274	0.0250398	0.0024656	0.000183	1.92e-05	1.8e-06	2e-07
0.026560877829466895	0.0290584	0.0028862	0.0002156	2.2e-05	2e-06	2e-07
0.030895767617294068	0.033712	0.0033716	0.0002606	2.66e-05	2.2e-06	2e-07
0.035938136638046334	0.0391064	0.0039482	0.0003108	3.14e-05	2.4e-06	2e-07
0.04180344961851462	0.0453222	0.0045996	0.0003682	3.6e-05	3.4e-06	2e-07
0.048626015800653635	0.052455	0.0053818	0.0004362	4.18e-05	4e-06	4e-07
0.0565620644760902	0.0607688	0.0063128	0.0005162	4.78e-05	4.2e-06	4e-07
0.06579332246575682	0.0703256	0.0074014	0.0006036	5.68e-05	5.2e-06	4e-07
0.07653117546501342	0.081373	0.0086998	0.0007094	6.76e-05	6.4e-06	4e-07
0.08902150854450393	0.0941342	0.0102012	0.00083	7.8e-05	7.8e-06	4e-07
0.1035503366489132	0.108855	0.0119308	0.000981	9.48e-05	9.4e-06	6e-07
0.12045035402587836	0.1258918	0.013956	0.0011552	0.000112	1.1e-05	8e-07
0.14010855255980187	0.1454028	0.0163606	0.001362	0.0001308	1.28e-05	1e-06
0.16297508346206468	0.1679136	0.0191586	0.0016216	0.0001548	1.5e-05	1.2e-06
0.18957356524063793	0.1937974	0.0225224	0.001923	0.0001828	1.76e-05	1.6e-06
0.220513073990305	0.2237184	0.0264658	0.0022666	0.0002152	2.04e-05	2e-06
0.2565020905680051	0.2584246	0.0311056	0.0026778	0.000252	2.42e-05	2.8e-06
0.298364724028334	0.2984626	0.0366328	0.003195	0.0003008	2.98e-05	3e-06
0.34705958281810684	0.3450744	0.0431542	0.0038068	0.0003606	3.56e-05	3e-06
0.4037017258596558	0.3993044	0.0509546	0.0045734	0.0004276	4.3e-05	3.6e-06
0.4695881961786359	0.4628066	0.0602216	0.0054578	0.0005082	5.24e-05	3.8e-06
0.5462277217684348	0.5373536	0.0715186	0.00657	0.000606	6.2e-05	5e-06
0.6353752638084493	0.6255858	0.0851568	0.0079284	0.0007242	7.78e-05	6.6e-06
0.7390722033525791	0.7302956	0.1019322	0.0096254	0.0008802	9.4e-05	7.8e-06
0.8596930867190805	0.854988	0.122633	0.011785	0.0010784	0.0001132	1.04e-05
1.0	0.9997406	0.1488146	0.0145832	0.0013238	0.0001392	1.36e-05
