# Supplementary material for: CurveCurator: a recalibrated F-statistic to assess, classify, and explore significance of dose–response curves
Source: Nat Commun. 2023 Nov 30;14:7902. doi: 10.1038/s41467-023-43696-z (PMC10689459; doi:10.1038/s41467-023-43696-z)
Supplement: Supplementary file 6 — Source Data [file 41467_2023_43696_MOESM6_ESM.zip › SourceData/SuppFigure4a+b.tsv]

Curve Fold Change	Curve F_Value	Curve P_Value	Curve Log P_Value
-0.17	0.48	0.86	0.067
-0.13	0.58	0.79	0.1
0.064	0.69	0.72	0.14
0.093	1.5	0.34	0.46
5.8e-07	0.78	0.67	0.18
0.15	4.7	0.038	1.4
0.2	0.46	0.87	0.059
-0.47	0.94	0.57	0.24
-0.11	1.6	0.3	0.53
-0.1	0.84	0.63	0.2
-0.25	0.88	0.6	0.22
0.52	2.4	0.16	0.8
-0.099	0.49	0.85	0.069
0.14	2.6	0.14	0.85
0.34	1.2	0.46	0.34
-3.1e-08	0.85	0.62	0.2
0.066	0.75	0.69	0.16
-0.19	0.43	0.89	0.048
-0.2	1.5	0.34	0.47
0.19	0.63	0.76	0.12
-0.17	0.31	0.95	0.02
0.46	0.75	0.69	0.16
0.22	1.7	0.27	0.56
0.16	1.6	0.3	0.52
0.13	5.1	0.031	1.5
0.089	0.49	0.85	0.069
-4.7e-07	0.87	0.61	0.21
-0.074	0.37	0.92	0.034
-0.2	1.3	0.39	0.41
0.039	0.65	0.75	0.13
-0.12	1.6	0.3	0.52
-0.021	4.7	0.037	1.4
-0.13	0.97	0.55	0.26
-0.11	0.36	0.93	0.03
1.7e-07	0.53	0.83	0.083
-0.19	1.4	0.38	0.43
0.11	0.33	0.95	0.023
-0.33	4.4	0.044	1.4
0.2	0.97	0.56	0.25
4.1e-06	1.1	0.47	0.32
-0.21	2.1	0.2	0.7
-0.15	1	0.52	0.28
-0.18	1.1	0.48	0.31
-0.14	1.8	0.26	0.59
0.3	0.68	0.73	0.14
-0.33	1.3	0.4	0.4
0.16	0.88	0.61	0.22
0.056	0.34	0.94	0.026
-0.04	0.17	1	0.0011
-0.37	1.7	0.28	0.55
0.022	6.4	0.017	1.8
-7e-06	4.9	0.035	1.5
0.026	2.1	0.2	0.7
-1.7e-08	1.5	0.34	0.47
0.38	2.7	0.13	0.9
0.18	0.88	0.61	0.22
-0.13	1	0.53	0.28
-0.13	1.7	0.28	0.56
-0.22	0.9	0.6	0.22
0.27	2.3	0.18	0.75
0.45	2.5	0.15	0.82
0.11	0.12	1	-0
-0.15	0.4	0.91	0.041
0.098	0.47	0.86	0.063
-0.27	1.9	0.23	0.64
3.2e-06	1.4	0.37	0.43
-0.088	0.92	0.59	0.23
0.13	0.32	0.95	0.021
-0.097	0.29	0.97	0.015
-0.16	1.8	0.25	0.6
0.065	0.36	0.93	0.03
-0.071	1.1	0.48	0.32
0.27	0.87	0.61	0.21
0.14	0.89	0.6	0.22
0.12	3.2	0.091	1
0.17	6.4	0.017	1.8
0.17	4.4	0.045	1.3
0.17	1.3	0.41	0.39
-0.23	2.2	0.18	0.73
-0.2	3.5	0.075	1.1
-1.3e-08	0.17	1	0.00084
2.8e-06	1.2	0.46	0.34
-6.1e-09	0.98	0.55	0.26
0.091	0.27	0.97	0.011
-0.16	1.4	0.37	0.43
-0.26	1.2	0.43	0.37
0.18	0.8	0.66	0.18
0.16	1.3	0.42	0.38
0.00041	0.26	0.98	0.01
0.31	2.5	0.15	0.82
0.039	1.8	0.26	0.58
0.51	0.65	0.75	0.12
0.041	0.26	0.98	0.0096
-0.16	0.98	0.55	0.26
-0.26	3.4	0.081	1.1
-0.19	0.55	0.82	0.088
-0.32	1.7	0.3	0.53
-0.27	2	0.23	0.64
0.26	0.82	0.64	0.19
0.17	0.79	0.66	0.18
0.22	1.8	0.27	0.58
-0.48	1.2	0.43	0.37
0.097	1.3	0.41	0.39
-0.34	2.3	0.18	0.75
0.089	1	0.54	0.27
0.069	0.51	0.84	0.075
0.18	0.4	0.91	0.042
-0.11	17	0.00099	3
-0.2	0.96	0.56	0.25
-0.17	1.1	0.49	0.31
-3.4e-07	0.84	0.63	0.2
0.19	1.3	0.4	0.4
0.1	3.3	0.085	1.1
-0.1	0.5	0.85	0.073
-0.17	0.93	0.58	0.24
-0.19	1	0.54	0.27
-0.33	1.1	0.49	0.31
0.19	0.7	0.71	0.15
-0.36	4.5	0.042	1.4
-0.18	0.8	0.65	0.18
0.1	0.45	0.88	0.056
0.096	0.34	0.94	0.027
-0.059	0.41	0.91	0.043
-0.45	0.8	0.65	0.18
0.26	1.8	0.26	0.59
-0.13	0.83	0.64	0.2
0.18	0.89	0.6	0.22
0.18	4.9	0.035	1.5
0.19	0.44	0.89	0.053
-0.084	0.49	0.85	0.069
-0.097	0.83	0.64	0.2
4.5e-07	0.42	0.9	0.046
-0.21	0.78	0.67	0.18
0.32	0.41	0.9	0.044
0.067	1.8	0.26	0.58
-0.22	0.89	0.6	0.22
0.088	0.9	0.59	0.23
0.12	0.97	0.56	0.25
0.083	1.3	0.41	0.39
-0.22	1.1	0.5	0.3
0.36	2.9	0.11	0.97
-0.54	4	0.054	1.3
0.18	3.8	0.063	1.2
-0.13	0.6	0.78	0.11
0.11	0.53	0.83	0.083
-0.18	0.57	0.8	0.095
0.1	2.4	0.16	0.81
0.3	5	0.032	1.5
-2.1e-07	0.28	0.97	0.013
-0.49	1.6	0.31	0.51
0.43	0.69	0.72	0.14
-1.1e-06	1.7	0.28	0.56
-0.16	0.27	0.97	0.011
-0.51	2.5	0.15	0.83
0.049	0.38	0.92	0.035
0.15	1.1	0.5	0.3
-0.37	1.7	0.28	0.56
0.18	1.2	0.44	0.36
-0.21	5.3	0.028	1.5
-3.4e-06	0.45	0.88	0.057
-0.078	0.31	0.96	0.019
0.081	0.8	0.66	0.18
4.3e-06	0.52	0.84	0.077
0.15	1.4	0.37	0.43
-0.13	0.51	0.84	0.074
0.13	0.93	0.58	0.24
0.23	1.3	0.4	0.4
-0.1	0.38	0.92	0.037
0.18	0.7	0.72	0.15
-0.1	0.64	0.75	0.12
0.24	21	0.00053	3.3
0.27	1.8	0.27	0.57
0.092	0.97	0.56	0.25
-0.58	0.97	0.56	0.25
-0.28	9.5	0.0057	2.2
-0.3	12	0.0029	2.5
0.37	2.5	0.15	0.82
-0.026	1.2	0.44	0.35
-3e-06	0.48	0.86	0.067
0.072	0.24	0.98	0.0069
0.1	0.36	0.93	0.032
-0.11	0.68	0.73	0.14
0.16	3.1	0.099	1
-0.25	1.6	0.3	0.52
0.18	3.5	0.074	1.1
0.19	0.82	0.64	0.19
-0.05	1.9	0.24	0.62
0.064	0.31	0.95	0.02
0.099	1.4	0.37	0.43
0.2	0.89	0.6	0.22
0.058	0.66	0.74	0.13
0.092	0.18	1	0.0015
0.17	3.9	0.057	1.2
-8.3e-07	2	0.21	0.67
0.12	0.86	0.62	0.21
0.23	0.97	0.56	0.25
0.12	0.92	0.58	0.23
0.35	2.2	0.19	0.72
-0.15	0.39	0.91	0.039
0.15	2.6	0.13	0.87
0.12	0.4	0.91	0.042
0.055	0.3	0.96	0.017
-0.14	1.5	0.35	0.46
0.076	0.64	0.76	0.12
0.13	0.57	0.8	0.096
-0.2	0.74	0.69	0.16
-0.42	1	0.53	0.28
-1.3e-08	0.84	0.63	0.2
5.8e-09	0.69	0.73	0.14
-0.36	0.91	0.59	0.23
-0.13	3.4	0.081	1.1
4.8e-07	0.75	0.68	0.17
-0.036	1.1	0.5	0.3
-0.073	0.45	0.88	0.055
0.095	0.69	0.72	0.14
-0.28	0.66	0.74	0.13
0.29	2.3	0.17	0.78
-0.1	0.26	0.98	0.01
0.12	2.1	0.2	0.7
-0.12	3.3	0.087	1.1
0.17	0.49	0.85	0.07
0.49	0.98	0.55	0.26
0.1	1.7	0.29	0.54
0.077	0.46	0.87	0.06
-0.22	2	0.21	0.67
-0.08	0.33	0.95	0.024
0.1	0.55	0.81	0.089
1.9e-06	0.68	0.73	0.14
0.16	1.1	0.51	0.29
0.42	0.98	0.55	0.26
-0.17	1.6	0.31	0.51
5.9e-07	1.4	0.38	0.42
1e-06	0.19	0.99	0.0024
0.064	0.92	0.58	0.24
0.098	0.97	0.56	0.25
0.11	6.2	0.019	1.7
0.12	3.1	0.094	1
-0.066	0.64	0.75	0.12
-0.32	0.92	0.58	0.23
-5.4e-06	2	0.22	0.65
-0.28	1.5	0.34	0.47
0.082	0.91	0.59	0.23
0.24	2.6	0.13	0.87
0.19	1.6	0.31	0.51
-1.1e-06	3.3	0.086	1.1
0.18	1.6	0.3	0.52
-0.074	0.73	0.7	0.16
0.22	1.2	0.44	0.36
-0.35	2.2	0.19	0.72
0.16	0.57	0.8	0.097
-0.094	0.41	0.91	0.043
0.17	2.6	0.13	0.88
0.31	0.72	0.7	0.15
-0.24	0.63	0.76	0.12
0.11	0.94	0.57	0.24
-0.074	0.48	0.86	0.067
-0.16	0.76	0.68	0.17
0.34	1.5	0.34	0.47
-0.26	2.7	0.13	0.88
0.086	0.82	0.64	0.19
-0.11	0.69	0.72	0.14
0.085	1.4	0.38	0.42
1.1e-07	0.96	0.56	0.25
0.14	1.1	0.49	0.31
0.25	6.5	0.016	1.8
0.091	0.45	0.88	0.055
0.23	1.7	0.29	0.53
-0.16	1	0.53	0.28
0.15	4.3	0.046	1.3
-0.3	2.6	0.14	0.85
0.085	1.9	0.23	0.63
0.19	1	0.54	0.27
0.36	5.3	0.028	1.6
-0.12	0.5	0.85	0.071
-0.35	3.5	0.073	1.1
0.1	10	0.0047	2.3
-0.2	1.9	0.24	0.62
-1.5e-08	0.88	0.61	0.22
-0.12	0.4	0.91	0.041
0.084	1.1	0.5	0.31
-0.053	0.21	0.99	0.0034
-0.096	0.27	0.97	0.012
0.048	0.46	0.87	0.06
-0.63	3.2	0.092	1
-0.17	1	0.52	0.28
-0.26	1.5	0.34	0.47
0.27	0.72	0.7	0.15
0.42	1.9	0.24	0.61
0.15	1.1	0.47	0.32
0.24	0.68	0.73	0.14
-1e-08	0.36	0.93	0.03
-0.14	0.51	0.84	0.075
-0.12	1.9	0.24	0.63
-0.32	0.56	0.81	0.092
-0.22	8.6	0.0078	2.1
0.33	1.7	0.27	0.57
-0.084	1	0.53	0.28
0.24	1.5	0.35	0.46
0.11	0.66	0.74	0.13
-0.27	3	0.1	0.99
0.21	0.92	0.58	0.23
-0.13	0.33	0.95	0.024
-0.14	3.8	0.063	1.2
-0.17	0.82	0.64	0.19
-0.2	1.6	0.32	0.49
1.3e-06	0.35	0.94	0.029
0.52	4.1	0.052	1.3
0.054	0.26	0.98	0.0097
-0.034	1.3	0.42	0.38
0.36	1.1	0.47	0.33
0.15	0.39	0.92	0.037
0.16	4.8	0.036	1.4
-0.14	2.5	0.15	0.83
-0.076	0.89	0.6	0.22
-0.17	0.68	0.73	0.14
-4.4e-06	2.6	0.14	0.86
-0.49	3.5	0.073	1.1
0.15	0.43	0.89	0.048
-0.11	2.5	0.15	0.83
0.17	2	0.23	0.64
-0.16	0.94	0.57	0.24
-0.055	2.2	0.18	0.73
-0.32	2.3	0.17	0.76
0.29	4.6	0.04	1.4
0.38	1.2	0.45	0.35
0.26	1.4	0.36	0.45
0.13	0.39	0.91	0.04
0.49	1.5	0.35	0.46
-0.11	0.58	0.79	0.1
-0.15	0.66	0.74	0.13
0.12	0.49	0.86	0.067
0.19	4	0.055	1.3
0.17	0.56	0.81	0.093
0.098	1.9	0.23	0.63
0.18	2.3	0.17	0.78
-0.074	0.76	0.68	0.17
-0.087	0.93	0.58	0.24
0.21	1	0.54	0.27
0.58	3.9	0.059	1.2
-0.4	2.3	0.18	0.75
-1.1e-07	0.89	0.6	0.22
0.23	1.7	0.28	0.55
0.39	0.67	0.74	0.13
0.15	1	0.54	0.27
0.26	4.3	0.046	1.3
0.44	3.2	0.091	1
0.071	0.42	0.9	0.046
2e-06	1	0.53	0.28
-0.086	0.77	0.67	0.17
-0.2	2	0.22	0.65
-0.25	0.9	0.6	0.22
0.11	1.3	0.42	0.38
-0.27	1.2	0.45	0.35
0.0092	1.8	0.26	0.59
0.29	1.3	0.4	0.4
-0.38	5	0.033	1.5
0.27	0.71	0.71	0.15
0.21	1.2	0.44	0.35
-0.38	5.1	0.031	1.5
-0.15	12	0.0033	2.5
0.19	1.9	0.24	0.62
0.28	1.8	0.26	0.58
-0.2	3.7	0.067	1.2
-0.093	0.39	0.92	0.038
-0.14	0.36	0.93	0.032
0.14	0.37	0.93	0.034
0.11	0.45	0.88	0.057
0.37	2.5	0.15	0.82
0.32	4.3	0.046	1.3
-0.21	2	0.22	0.66
0.17	0.27	0.97	0.012
-0.16	0.75	0.68	0.17
0.091	0.91	0.59	0.23
-0.22	0.35	0.94	0.028
0.19	0.69	0.72	0.14
0.11	0.55	0.82	0.088
-0.14	0.94	0.57	0.24
-0.019	1.9	0.25	0.61
0.1	0.72	0.7	0.15
-0.25	1.7	0.29	0.54
0.13	1.9	0.24	0.62
-0.83	1.5	0.33	0.49
0.08	1	0.54	0.27
0.085	0.54	0.82	0.085
2.8e-08	0.43	0.89	0.05
4.7e-07	1	0.52	0.28
-0.27	1.4	0.38	0.42
-0.35	2.9	0.11	0.97
-3.5e-06	0.68	0.73	0.14
-0.34	3.2	0.088	1.1
-3.1e-06	0.7	0.72	0.14
0.4	2.9	0.11	0.94
0.42	1.1	0.51	0.29
0.062	0.56	0.81	0.093
-0.27	1.7	0.29	0.53
-0.096	0.25	0.98	0.0083
-0.15	0.61	0.77	0.11
0.42	1.3	0.4	0.4
-0.067	0.29	0.97	0.015
0.3	3.1	0.1	1
9.6e-09	0.55	0.81	0.09
-0.13	1.6	0.31	0.5
-0.12	0.28	0.97	0.014
-0.15	0.93	0.58	0.24
0.24	9.3	0.0063	2.2
-0.14	1.3	0.41	0.38
-0.08	2.1	0.19	0.71
0.12	0.45	0.88	0.056
0.12	1.9	0.25	0.61
-0.15	0.82	0.64	0.19
0.11	1.3	0.39	0.41
0.079	0.63	0.76	0.12
0.025	2.1	0.2	0.7
0.27	0.48	0.86	0.066
0.052	1.6	0.31	0.51
-0.15	1.9	0.23	0.63
0.18	0.61	0.78	0.11
-0.16	0.52	0.83	0.079
-0.13	0.6	0.78	0.11
0.16	0.51	0.84	0.076
-0.14	4.5	0.043	1.4
0.1	2.3	0.17	0.77
1.2e-07	0.39	0.91	0.039
-0.2	3.2	0.089	1
0.19	0.85	0.63	0.2
0.29	6.1	0.02	1.7
-0.13	0.28	0.97	0.013
-0.53	1.7	0.29	0.53
0.14	0.74	0.69	0.16
0.24	0.62	0.77	0.11
0.074	0.87	0.61	0.21
-0.21	0.99	0.54	0.26
0.12	0.97	0.56	0.25
-0.078	1.3	0.4	0.39
-3e-06	0.99	0.55	0.26
2.3e-08	0.77	0.67	0.17
-0.11	0.45	0.88	0.055
0.061	2.5	0.15	0.82
0.99	0.47	0.87	0.061
0.17	0.86	0.62	0.21
-0.083	2	0.22	0.66
0.048	0.57	0.8	0.097
-0.11	3	0.11	0.98
0.11	1.1	0.49	0.31
-0.091	0.27	0.97	0.012
-0.054	0.26	0.98	0.0095
0.039	0.44	0.88	0.054
-4.5e-07	0.63	0.76	0.12
-0.22	4	0.056	1.3
0.09	2.9	0.11	0.97
0.19	1.7	0.28	0.55
0.33	1.7	0.28	0.56
3e-06	0.97	0.56	0.26
-0.17	0.82	0.64	0.19
0.22	1.4	0.38	0.42
0.1	0.47	0.86	0.063
-0.32	6.2	0.018	1.7
0.36	1.3	0.42	0.38
0.33	2.7	0.13	0.88
-0.34	3.7	0.065	1.2
0.34	3.5	0.077	1.1
2e-07	1.3	0.42	0.38
-0.047	0.7	0.72	0.14
0.14	1.4	0.37	0.43
-0.32	4.4	0.045	1.3
-0.26	7.3	0.012	1.9
-0.16	0.66	0.74	0.13
-0.058	0.7	0.72	0.14
0.25	0.54	0.82	0.087
0.04	0.75	0.69	0.16
0.079	1	0.52	0.28
-0.35	1	0.54	0.27
-0.11	0.99	0.55	0.26
0.21	1.3	0.42	0.38
-0.17	2.2	0.19	0.71
0.053	0.41	0.91	0.043
-9.4e-08	0.52	0.84	0.078
-0.11	1.1	0.48	0.32
-0.14	1.1	0.51	0.29
-0.065	1.8	0.25	0.6
-0.33	5.6	0.024	1.6
1.3e-08	1.5	0.32	0.49
-2e-08	1.7	0.28	0.55
-0.046	0.4	0.91	0.04
0.26	2.5	0.15	0.82
9.2e-08	1.4	0.37	0.44
-0.16	1.2	0.46	0.34
0.057	0.57	0.8	0.094
0.74	2	0.21	0.68
0.081	0.44	0.89	0.053
0.016	0.71	0.71	0.15
-0.048	0.28	0.97	0.014
-0.049	1.7	0.29	0.55
2.5e-07	0.95	0.57	0.25
-0.13	0.54	0.82	0.085
2.3e-06	0.48	0.86	0.066
-0.27	3.3	0.083	1.1
-0.092	1	0.52	0.29
-0.097	0.35	0.94	0.028
-0.23	2	0.21	0.67
-0.057	0.41	0.9	0.045
-0.35	2.1	0.2	0.69
0.46	2.3	0.18	0.75
4.3e-06	0.61	0.77	0.11
0.19	0.44	0.89	0.053
-0.084	1.3	0.39	0.4
-0.36	0.82	0.64	0.19
-0.28	3.9	0.06	1.2
0.29	2.7	0.13	0.9
-0.11	1.7	0.28	0.55
-0.075	0.27	0.97	0.012
0.17	1.4	0.38	0.42
-0.23	1.5	0.33	0.49
0.3	3.2	0.09	1
-0.056	0.4	0.91	0.041
0.1	0.51	0.84	0.075
-3.7e-06	1.6	0.32	0.49
-2.9e-06	0.56	0.81	0.093
-0.17	0.66	0.74	0.13
0.2	1.5	0.34	0.47
-0.15	2.7	0.13	0.89
5e-07	0.6	0.78	0.11
-0.09	1.4	0.36	0.44
0.11	1	0.52	0.29
-0.068	0.6	0.78	0.11
0.23	1	0.53	0.28
-2.6e-08	2.1	0.21	0.68
-0.055	0.95	0.57	0.24
0.12	0.43	0.89	0.05
0.26	2.3	0.18	0.76
-0.2	1.3	0.4	0.39
8e-07	0.86	0.62	0.21
0.18	2.7	0.13	0.9
-0.2	0.65	0.75	0.13
-0.033	0.37	0.92	0.034
0.13	1	0.54	0.27
-0.095	0.74	0.69	0.16
-0.43	4.4	0.044	1.4
-0.43	1.5	0.32	0.49
0.31	2	0.22	0.65
-0.13	0.91	0.59	0.23
0.11	1.2	0.43	0.37
0.17	0.6	0.78	0.11
-0.17	0.81	0.65	0.19
-0.077	2.6	0.14	0.86
0.17	1.7	0.29	0.54
6.6e-07	0.49	0.85	0.068
-0.11	0.65	0.75	0.12
-0.13	0.73	0.69	0.16
-0.17	0.89	0.6	0.22
0.15	0.72	0.7	0.15
-0.49	1.7	0.28	0.55
-0.34	2.1	0.21	0.68
0.15	1.9	0.25	0.6
2.2e-06	0.74	0.69	0.16
-0.11	0.77	0.67	0.17
-0.097	2.4	0.16	0.8
0.19	1.2	0.44	0.35
-0.29	1.9	0.23	0.63
-0.073	1.4	0.39	0.41
-0.069	0.41	0.9	0.045
6e-07	1.6	0.3	0.52
-0.17	0.58	0.8	0.098
-0.038	0.69	0.72	0.14
0.19	1.8	0.27	0.57
0.41	2.8	0.12	0.92
0.29	4.3	0.047	1.3
0.13	0.65	0.75	0.12
0.44	0.93	0.58	0.24
0.31	1.9	0.25	0.6
0.2	1.1	0.49	0.31
-0.16	0.81	0.65	0.19
0.12	0.76	0.68	0.17
0.098	1	0.53	0.27
0.24	0.97	0.56	0.25
-0.2	5.9	0.021	1.7
-0.13	0.62	0.77	0.11
0.11	0.71	0.71	0.15
-0.94	1.7	0.29	0.54
-0.12	0.22	0.99	0.0044
0.25	2	0.23	0.64
0.22	1.8	0.25	0.6
-0.07	0.84	0.63	0.2
-0.15	0.85	0.62	0.21
-0.12	0.32	0.95	0.021
-0.11	1.4	0.38	0.42
1.4	5.9	0.021	1.7
-0.22	0.58	0.79	0.1
-0.19	5.9	0.021	1.7
0.16	2.3	0.17	0.76
-0.14	0.67	0.74	0.13
-0.13	1.2	0.47	0.33
-0.26	1.9	0.24	0.61
-0.26	1.8	0.26	0.58
0.068	0.75	0.69	0.16
0.36	1.4	0.38	0.42
-0.28	4	0.054	1.3
0.16	2.2	0.19	0.71
-0.28	2.4	0.16	0.79
0.25	2	0.21	0.67
0.17	0.33	0.95	0.024
0.65	1.3	0.4	0.4
-2.4e-06	3.5	0.074	1.1
-0.34	0.97	0.56	0.25
0.17	1.5	0.33	0.48
-0.16	1.1	0.49	0.31
0.2	1.3	0.39	0.41
-0.45	2.3	0.17	0.78
-0.33	3	0.1	0.99
-0.13	1.1	0.49	0.31
-0.0072	0.57	0.8	0.095
-0.92	4.8	0.036	1.4
0.19	3.8	0.063	1.2
0.27	5.2	0.029	1.5
0.27	1.9	0.23	0.63
-0.23	4.6	0.041	1.4
0.14	0.4	0.91	0.042
0.25	3.3	0.086	1.1
-0.18	0.61	0.78	0.11
0.21	1.2	0.45	0.35
-0.18	1.6	0.31	0.51
-0.1	0.87	0.61	0.21
5.1e-06	2.1	0.2	0.7
-0.099	1.2	0.46	0.34
-4.7e-08	0.55	0.81	0.089
-0.12	1.6	0.3	0.52
0.25	6.7	0.015	1.8
0.23	0.88	0.6	0.22
0.096	0.18	1	0.0018
-0.19	0.81	0.65	0.19
0.16	1.8	0.26	0.58
0.35	1.2	0.44	0.36
-0.17	0.66	0.74	0.13
0.17	0.32	0.95	0.021
-0.31	2.6	0.13	0.87
0.087	2.4	0.16	0.8
-0.081	0.26	0.98	0.0095
-0.14	1.3	0.4	0.4
0.094	0.37	0.92	0.034
0.21	0.63	0.76	0.12
-0.19	4.8	0.037	1.4
-0.21	0.48	0.86	0.064
0.13	0.61	0.77	0.11
-0.22	1.7	0.28	0.56
0.12	4.5	0.043	1.4
-0.024	1.1	0.49	0.31
0.11	0.34	0.94	0.027
-0.023	1.6	0.31	0.51
-0.15	0.58	0.8	0.1
-0.17	0.88	0.6	0.22
-0.1	1.2	0.46	0.34
0.23	1.8	0.25	0.6
-0.23	2.9	0.11	0.96
-0.17	1.1	0.5	0.31
0.32	0.87	0.61	0.21
0.22	1.5	0.34	0.46
-0.082	2.8	0.12	0.93
-0.32	1.1	0.49	0.31
-0.11	9.8	0.0053	2.3
-0.24	1.1	0.5	0.3
-0.13	0.83	0.64	0.2
0.19	0.73	0.7	0.16
-0.21	0.63	0.76	0.12
-0.21	1.6	0.31	0.5
0.61	3.8	0.062	1.2
-0.095	0.55	0.82	0.088
-0.29	4.1	0.053	1.3
-1e-06	2.2	0.18	0.74
-0.21	0.76	0.68	0.17
-0.15	0.81	0.64	0.19
-0.053	0.13	1	1.5e-05
-1.7e-06	0.66	0.74	0.13
-0.12	2	0.22	0.67
0.2	1.4	0.36	0.45
0.41	3.6	0.069	1.2
-2.7e-08	0.8	0.65	0.19
-0.34	0.82	0.64	0.19
-0.15	0.43	0.89	0.048
-0.13	1.4	0.37	0.43
0.51	1.7	0.28	0.55
-0.31	0.68	0.73	0.14
0.19	1.5	0.34	0.47
-0.3	1.2	0.47	0.33
-0.15	1.2	0.44	0.36
0.091	0.49	0.86	0.067
0.61	1.1	0.51	0.29
-0.12	0.63	0.76	0.12
0.11	0.65	0.75	0.13
-0.17	0.97	0.56	0.26
-0.17	3.9	0.059	1.2
-0.13	1.1	0.5	0.3
-0.24	1.3	0.39	0.4
-0.18	2.9	0.11	0.94
0.22	2.1	0.21	0.68
0.3	1.5	0.33	0.49
0.34	1.5	0.33	0.48
-0.23	2.1	0.2	0.69
0.073	0.47	0.87	0.062
0.38	0.96	0.56	0.25
0.26	0.98	0.55	0.26
-2.1e-06	0.64	0.76	0.12
-0.21	0.67	0.74	0.13
-0.17	1.3	0.39	0.41
4.4e-07	3	0.11	0.98
-0.19	0.97	0.56	0.25
-0.1	1.2	0.44	0.36
-0.051	0.75	0.68	0.16
-0.25	1.9	0.24	0.62
0.12	0.77	0.67	0.17
-0.13	2.4	0.16	0.79
0.12	0.55	0.81	0.089
0.16	0.69	0.72	0.14
0.34	6.8	0.015	1.8
-0.13	0.71	0.71	0.15
0.31	8.1	0.0092	2
-0.16	1.1	0.51	0.3
0.1	0.61	0.77	0.11
-0.34	2	0.22	0.65
-4.7e-06	4	0.057	1.2
-0.22	1	0.53	0.28
-0.1	0.61	0.78	0.11
0.23	7	0.013	1.9
-0.5	1.5	0.34	0.46
0.33	3.7	0.066	1.2
-0.27	1.1	0.48	0.32
-0.13	1	0.53	0.28
0.089	1.4	0.36	0.45
-0.2	2	0.22	0.66
-0.13	1.2	0.45	0.35
-0.16	1.8	0.26	0.58
-0.061	0.15	1	0.00041
0.29	0.69	0.72	0.14
0.14	0.43	0.89	0.049
0.16	1	0.52	0.28
0.31	2.9	0.11	0.94
0.12	0.47	0.87	0.063
-0.34	8.3	0.0084	2.1
0.19	3.8	0.063	1.2
-0.39	0.95	0.57	0.25
0.28	2.2	0.19	0.73
1.8e-06	2.7	0.13	0.88
-0.28	3.4	0.08	1.1
-0.11	3.2	0.088	1.1
-0.14	0.72	0.7	0.15
0.18	4.2	0.05	1.3
-0.24	3.4	0.078	1.1
-0.14	0.52	0.84	0.077
-0.055	0.97	0.56	0.25
0.14	1	0.52	0.28
-0.2	0.49	0.85	0.068
0.12	2.3	0.17	0.77
-0.079	0.81	0.65	0.19
0.17	2.5	0.15	0.83
-0.19	1.6	0.32	0.49
0.18	2.9	0.11	0.96
0.059	0.26	0.98	0.0098
7.1e-07	1	0.53	0.27
-0.34	4.5	0.042	1.4
0.14	2.7	0.13	0.9
2.2e-06	4.4	0.044	1.4
-0.16	3.7	0.066	1.2
-6.5e-07	0.51	0.84	0.075
-0.17	1	0.53	0.28
0.1	1	0.54	0.27
-0.39	1.5	0.35	0.45
-0.031	1.6	0.3	0.52
0.28	0.79	0.66	0.18
-0.083	1.4	0.37	0.43
-0.46	3.3	0.085	1.1
-0.12	1.1	0.47	0.33
-0.24	0.77	0.67	0.17
0.099	1.2	0.46	0.33
0.093	2.6	0.14	0.87
0.41	1.1	0.48	0.32
-0.14	0.6	0.78	0.11
-0.13	1.1	0.51	0.29
0.16	0.76	0.68	0.17
2.6e-07	1.1	0.49	0.31
-0.2	6.6	0.016	1.8
0.48	1.4	0.38	0.42
0.29	3.8	0.062	1.2
2.3e-08	2.3	0.17	0.77
0.25	1.8	0.27	0.58
4.3e-07	0.78	0.67	0.18
0.12	0.38	0.92	0.035
0.36	0.83	0.64	0.2
-0.094	0.87	0.61	0.21
0.11	3.3	0.086	1.1
0.31	2.1	0.2	0.71
0.42	2.8	0.12	0.93
-0.092	0.43	0.89	0.05
0.21	2.4	0.16	0.81
-0.43	1.6	0.31	0.51
0.2	3.9	0.059	1.2
-0.27	2.1	0.2	0.71
0.077	0.29	0.97	0.015
0.37	2.5	0.15	0.82
-2.3e-07	0.78	0.67	0.18
-0.077	1.1	0.5	0.3
0.27	2.3	0.17	0.76
0.15	0.62	0.77	0.12
0.25	0.75	0.68	0.17
-0.8	0.86	0.62	0.21
0.26	1.8	0.26	0.59
0.22	0.51	0.84	0.077
-0.5	1.1	0.51	0.29
0.19	0.96	0.56	0.25
0.1	0.47	0.86	0.063
-0.12	0.82	0.64	0.19
-0.083	3.1	0.094	1
-0.44	1.8	0.27	0.57
2.5e-06	0.39	0.91	0.039
-4.1e-06	1.5	0.34	0.46
-0.2	1.1	0.5	0.3
-0.05	0.59	0.79	0.1
0.1	2.6	0.14	0.87
-0.13	2.5	0.15	0.82
1.3e-06	0.25	0.98	0.0084
-0.15	3.3	0.086	1.1
0.3	0.75	0.69	0.16
0.09	1.1	0.49	0.31
-4.9e-07	0.63	0.76	0.12
-4.3e-07	0.93	0.58	0.24
-0.11	0.46	0.87	0.058
-0.22	1.7	0.29	0.54
0.11	0.6	0.78	0.11
0.75	0.67	0.74	0.13
0.26	1.7	0.29	0.54
-0.04	0.52	0.83	0.078
-0.2	0.96	0.56	0.25
-0.075	0.55	0.81	0.089
0.14	1.6	0.3	0.52
-0.6	2.1	0.2	0.71
-0.055	0.46	0.87	0.059
0.19	3	0.11	0.98
0.066	0.73	0.7	0.16
-8.2e-06	1.2	0.43	0.36
-0.2	4	0.056	1.2
-0.28	1.1	0.49	0.31
-0.18	0.81	0.65	0.19
0.18	0.61	0.78	0.11
0.21	3.4	0.079	1.1
-0.27	3.8	0.063	1.2
0.14	1.3	0.42	0.37
-0.13	4.6	0.041	1.4
0.28	2.3	0.17	0.78
0.18	1	0.54	0.27
0.3	0.75	0.69	0.16
0.11	5	0.032	1.5
-0.18	4.9	0.034	1.5
0.19	1.9	0.25	0.6
-0.11	0.76	0.68	0.17
-0.32	4.2	0.05	1.3
-0.21	1.9	0.24	0.62
-0.13	0.64	0.76	0.12
-0.1	2.6	0.14	0.86
0.2	1.7	0.28	0.55
0.78	1.7	0.28	0.56
-0.098	0.86	0.62	0.21
-0.3	1.1	0.49	0.31
0.071	0.42	0.9	0.046
-0.11	0.64	0.76	0.12
-0.19	1.4	0.37	0.43
0.22	0.71	0.71	0.15
0.2	2	0.21	0.67
-0.14	0.56	0.81	0.091
-0.29	2.7	0.13	0.9
-0.065	0.81	0.65	0.19
-0.1	0.9	0.59	0.23
-0.56	3.4	0.082	1.1
-0.2	2.1	0.21	0.69
-0.29	0.92	0.58	0.23
-0.17	0.47	0.87	0.062
0.2	1.4	0.37	0.43
0.059	0.21	0.99	0.0043
0.17	0.88	0.61	0.22
0.1	0.81	0.65	0.19
2.9e-06	0.6	0.78	0.11
-0.2	0.73	0.69	0.16
-0.1	1.3	0.43	0.37
0.079	2.8	0.12	0.93
-0.23	2	0.23	0.64
0.064	0.72	0.7	0.15
0.1	0.31	0.96	0.018
-0.23	2	0.23	0.64
0.12	5.6	0.025	1.6
0.33	3	0.1	1
0.089	1.6	0.32	0.5
-0.13	3.6	0.069	1.2
0.13	1.5	0.33	0.48
-7.3e-06	1.3	0.42	0.38
-0.08	1.3	0.42	0.38
-0.23	2.1	0.2	0.7
-0.099	0.62	0.77	0.12
-0.061	0.19	0.99	0.0024
0.31	1.2	0.47	0.33
-0.26	1.1	0.51	0.29
0.17	0.94	0.57	0.24
-0.18	1.6	0.32	0.5
-0.18	0.63	0.76	0.12
0.15	0.52	0.83	0.079
1.4e-06	0.41	0.9	0.045
-0.12	0.48	0.86	0.065
0.093	1.6	0.31	0.51
0.38	0.86	0.62	0.21
-0.13	0.35	0.94	0.028
0.2	1.1	0.49	0.31
0.12	1.5	0.35	0.46
0.33	0.97	0.56	0.25
0.092	0.55	0.82	0.087
-0.09	2.4	0.16	0.8
0.17	1.8	0.27	0.57
0.16	0.97	0.56	0.25
0.22	1.2	0.46	0.33
0.29	5.8	0.022	1.7
-0.22	1.5	0.34	0.47
0.095	0.62	0.77	0.12
-0.15	1	0.54	0.27
-8.8e-07	0.59	0.79	0.1
-0.29	1.3	0.39	0.41
-0.18	0.69	0.73	0.14
0.38	1.1	0.5	0.3
0.15	2.4	0.16	0.78
0.28	1	0.54	0.27
-0.12	1.1	0.49	0.31
0.15	0.98	0.55	0.26
-0.18	2.1	0.21	0.69
0.16	1.4	0.37	0.43
-0.19	0.33	0.95	0.024
-0.21	3	0.1	1
0.083	1.2	0.45	0.35
0.2	3.5	0.074	1.1
0.16	0.41	0.9	0.044
-0.12	0.83	0.63	0.2
-0.27	1.4	0.37	0.43
-0.3	3.3	0.087	1.1
-0.19	1.2	0.45	0.35
-0.05	0.13	1	4.9e-06
0.22	2.8	0.12	0.94
0.13	0.28	0.97	0.013
0.21	3.2	0.092	1
-0.24	0.55	0.81	0.089
0.084	0.32	0.95	0.021
0.17	9	0.0067	2.2
0.076	0.91	0.59	0.23
-0.059	1.2	0.43	0.37
-0.15	1.7	0.29	0.53
0.23	2.1	0.2	0.69
1.5e-06	0.44	0.89	0.052
0.21	3.8	0.062	1.2
0.12	0.58	0.8	0.098
-0.13	1.1	0.51	0.29
0.3	0.71	0.71	0.15
-0.075	1.5	0.35	0.46
0.19	1.5	0.35	0.46
-0.13	0.86	0.62	0.21
0.12	0.55	0.81	0.089
-0.16	1.2	0.45	0.34
0.13	0.44	0.89	0.052
-0.13	0.69	0.72	0.14
0.24	1.8	0.26	0.58
-0.23	2.1	0.21	0.68
0.21	1.8	0.26	0.58
-0.13	4	0.057	1.2
-0.76	0.59	0.79	0.1
0.24	1.9	0.24	0.61
0.12	7.1	0.013	1.9
0.15	3.2	0.092	1
0.19	2.1	0.2	0.69
0.14	1	0.53	0.27
-0.19	0.52	0.83	0.079
-0.068	1.2	0.44	0.36
0.26	1.6	0.32	0.49
-0.15	0.81	0.65	0.19
-0.31	1.8	0.27	0.57
-0.36	0.98	0.55	0.26
0.39	1.8	0.25	0.6
0.13	0.97	0.56	0.25
0.19	12	0.0031	2.5
0.32	0.68	0.73	0.14
0.32	0.99	0.55	0.26
-0.13	0.52	0.83	0.079
0.08	0.59	0.79	0.1
0.57	1.8	0.27	0.57
-0.27	4.1	0.053	1.3
0.31	0.68	0.73	0.14
-0.099	2.1	0.21	0.68
0.34	3.1	0.099	1
0.16	1.5	0.35	0.46
-5.5e-08	2.1	0.2	0.7
-0.13	0.95	0.57	0.25
0.43	1.2	0.44	0.36
-0.08	0.85	0.62	0.21
-2.6e-08	3	0.1	0.99
-0.26	1.4	0.38	0.42
0.42	1.4	0.36	0.44
0.42	1.1	0.51	0.29
0.21	1.9	0.23	0.63
-0.073	0.64	0.75	0.12
0.11	0.26	0.98	0.011
0.077	0.9	0.6	0.22
-0.16	0.84	0.63	0.2
-2.5e-06	0.53	0.83	0.083
0.17	1.7	0.29	0.54
0.46	0.54	0.82	0.086
-0.13	2.8	0.12	0.93
0.2	2	0.22	0.66
-0.17	2.1	0.2	0.69
-1.5e-06	1.1	0.51	0.29
0.098	4.4	0.044	1.4
-0.13	1.6	0.32	0.5
0.092	0.52	0.83	0.08
0.28	1.3	0.41	0.38
-0.17	0.63	0.76	0.12
-0.068	0.51	0.84	0.076
0.49	0.6	0.78	0.11
0.13	0.35	0.94	0.028
-0.37	3	0.1	1
0.18	0.86	0.62	0.21
-0.1	0.99	0.55	0.26
0.3	2.1	0.2	0.69
1.3e-08	2.3	0.17	0.76
-0.089	4.2	0.05	1.3
-1e-08	3.7	0.066	1.2
0.044	0.22	0.99	0.0053
4.1e-08	0.82	0.64	0.19
-0.2	1.2	0.46	0.34
0.11	0.99	0.55	0.26
-3e-06	3.5	0.076	1.1
-2.3e-06	0.52	0.83	0.079
0.24	1.9	0.23	0.63
-0.22	6.1	0.019	1.7
0.098	2.5	0.15	0.82
-0.11	1.2	0.44	0.36
0.41	2.1	0.21	0.68
-1.3e-06	0.85	0.62	0.2
0.22	2.5	0.15	0.82
6.4e-09	0.46	0.87	0.059
0.26	0.91	0.59	0.23
-0.2	0.42	0.9	0.047
0.13	0.83	0.63	0.2
-0.11	0.92	0.58	0.23
-0.095	2.1	0.2	0.7
-0.21	0.79	0.66	0.18
-0.26	2	0.22	0.67
-2.5e-06	1.7	0.27	0.56
-0.01	1.3	0.41	0.39
-0.36	2.2	0.19	0.73
0.19	1.4	0.37	0.43
0.26	3.1	0.094	1
0.11	0.69	0.72	0.14
0.13	0.45	0.88	0.055
0.1	0.53	0.83	0.081
-0.11	0.67	0.74	0.13
0.14	3	0.1	0.99
-0.089	0.8	0.65	0.19
-0.22	0.6	0.78	0.11
0.27	1.3	0.41	0.39
1.6e-08	1.2	0.44	0.36
5.7e-07	0.51	0.84	0.074
0.22	2.4	0.16	0.8
0.44	2.7	0.13	0.88
0.18	1.6	0.31	0.5
0.22	0.83	0.64	0.2
0.11	0.46	0.87	0.06
0.1	0.69	0.72	0.14
0.33	1.6	0.31	0.51
-0.12	0.78	0.66	0.18
0.14	2	0.22	0.67
0.3	0.42	0.9	0.046
-0.11	2.3	0.18	0.75
0.14	1.8	0.26	0.59
-0.09	1.3	0.4	0.4
0.12	0.58	0.79	0.1
0.23	2.5	0.15	0.83
-0.24	3.7	0.067	1.2
-0.086	1.1	0.5	0.3
4.9e-08	1.4	0.39	0.41
-0.21	3.2	0.09	1
-3.8e-06	0.51	0.84	0.075
-0.088	0.85	0.62	0.21
-0.17	1.1	0.49	0.31
0.16	5.8	0.022	1.7
-0.19	1.1	0.51	0.3
0.097	0.35	0.94	0.027
0.25	1.1	0.49	0.31
-0.16	0.7	0.72	0.14
-0.12	0.54	0.82	0.087
0.15	0.7	0.72	0.15
-0.047	0.47	0.87	0.063
0.22	1.3	0.4	0.39
-4e-06	3	0.1	1
0.071	0.86	0.62	0.21
0.26	5.5	0.026	1.6
0.14	0.71	0.71	0.15
-0.12	1.1	0.51	0.29
-0.39	0.8	0.65	0.18
3.5e-07	1.3	0.4	0.4
0.18	0.38	0.92	0.036
0.17	3.6	0.068	1.2
-0.094	0.59	0.79	0.1
0.11	1	0.54	0.27
-3.2e-08	1.2	0.45	0.35
0.28	2.2	0.18	0.74
-0.12	1.4	0.37	0.43
-0.17	0.46	0.87	0.06
-0.16	8.6	0.0077	2.1
-0.4	2.1	0.21	0.68
-0.22	6.2	0.019	1.7
0.39	0.73	0.7	0.16
-0.15	0.7	0.72	0.15
0.14	1.3	0.39	0.41
-0.064	0.35	0.94	0.028
0.074	0.41	0.91	0.043
-0.19	0.51	0.84	0.077
-0.12	1.8	0.26	0.58
0.14	1	0.54	0.27
-0.15	0.34	0.94	0.025
0.15	1.1	0.51	0.29
-0.063	0.7	0.72	0.14
0.22	1.4	0.38	0.43
-0.13	1.6	0.31	0.51
-0.15	1.7	0.28	0.55
0.17	6.4	0.017	1.8
-0.1	0.72	0.71	0.15
0.3	1.6	0.32	0.5
0.088	0.35	0.94	0.029
0.43	0.64	0.75	0.12
-0.26	1.3	0.42	0.38
-0.22	2.1	0.21	0.68
-0.15	0.56	0.81	0.093
-0.1	0.87	0.61	0.21
0.12	0.83	0.63	0.2
3.4e-06	1.9	0.23	0.64
-0.17	3	0.1	0.99
0.041	0.29	0.97	0.015
-0.22	0.52	0.83	0.08
0.12	1.5	0.34	0.47
-0.092	0.66	0.74	0.13
0.12	0.7	0.72	0.15
-0.15	0.95	0.57	0.24
0.26	6	0.021	1.7
-0.082	1.2	0.46	0.34
0.072	0.46	0.87	0.059
0.11	1.6	0.3	0.52
-0.11	2.5	0.14	0.84
0.16	0.72	0.7	0.15
-0.059	0.31	0.96	0.02
-0.2	0.57	0.8	0.095
0.19	0.93	0.58	0.24
0.17	0.88	0.6	0.22
0.27	0.61	0.78	0.11
-1.7e-06	0.7	0.72	0.14
-0.15	0.93	0.58	0.24
-0.00011	4.5	0.043	1.4
-0.24	0.32	0.95	0.02
-0.3	0.75	0.69	0.16
0.3	0.61	0.78	0.11
-0.41	2.1	0.2	0.69
-0.073	0.25	0.98	0.0081
0.11	1.7	0.28	0.55
0.08	0.45	0.88	0.055
-0.14	2.5	0.15	0.82
0.21	1	0.54	0.27
0.12	1	0.54	0.27
0.16	4.7	0.039	1.4
-0.23	0.49	0.85	0.068
0.091	1.3	0.43	0.37
-0.45	0.77	0.67	0.17
0.66	1.8	0.25	0.6
-5.7e-06	0.82	0.64	0.19
-0.072	1.2	0.45	0.34
-0.19	1.1	0.48	0.32
-0.099	0.62	0.77	0.12
-0.11	0.84	0.63	0.2
-0.21	0.44	0.89	0.052
0.15	3.7	0.066	1.2
0.16	0.71	0.71	0.15
0.053	0.36	0.93	0.03
-0.09	0.57	0.8	0.097
0.036	0.45	0.88	0.055
-0.082	0.52	0.83	0.079
0.19	1.6	0.3	0.52
-0.09	0.59	0.79	0.1
-0.36	2	0.22	0.66
0.1	0.6	0.78	0.11
-0.68	2.5	0.14	0.84
0.12	0.62	0.77	0.12
0.054	0.82	0.64	0.19
-0.17	0.66	0.74	0.13
0.074	0.56	0.81	0.094
-0.31	1.5	0.33	0.48
-0.12	1.9	0.24	0.61
0.12	0.51	0.84	0.074
-0.22	0.98	0.55	0.26
-0.12	0.65	0.75	0.13
-4e-06	1.5	0.35	0.46
-0.11	0.65	0.75	0.13
0.18	5.6	0.024	1.6
0.11	0.51	0.84	0.075
0.17	7.3	0.012	1.9
-0.13	0.82	0.64	0.19
-0.15	1	0.52	0.28
-0.11	0.56	0.81	0.093
0.25	4.1	0.053	1.3
0.18	0.33	0.95	0.022
0.2	0.84	0.63	0.2
0.13	0.63	0.76	0.12
-0.06	0.96	0.56	0.25
-0.063	0.41	0.9	0.044
-0.34	0.97	0.56	0.25
-0.3	7.4	0.012	1.9
0.16	0.71	0.71	0.15
-0.12	3.6	0.07	1.2
0.22	0.89	0.6	0.22
-0.13	0.4	0.91	0.04
-0.075	0.68	0.73	0.14
-0.31	2.3	0.17	0.77
-0.14	2.6	0.14	0.86
-0.21	1.1	0.49	0.31
-0.065	1.2	0.43	0.37
-0.4	0.85	0.62	0.21
-0.36	2.5	0.15	0.83
-0.18	4	0.057	1.2
-0.44	1.5	0.33	0.48
0.092	0.26	0.98	0.011
0.13	0.85	0.63	0.2
0.14	1.5	0.34	0.47
-0.094	0.91	0.59	0.23
0.21	1.4	0.38	0.42
-0.091	1.2	0.43	0.36
-0.18	1.4	0.36	0.45
0.21	0.95	0.57	0.25
-0.15	0.92	0.58	0.23
0.14	1.3	0.4	0.4
-0.13	0.72	0.7	0.15
0.31	11	0.0039	2.4
0.12	0.48	0.86	0.065
-0.26	0.43	0.89	0.049
0.055	5.5	0.025	1.6
5.2e-09	2.3	0.17	0.78
-0.08	1	0.54	0.27
-0.47	1.9	0.23	0.63
0.25	0.63	0.76	0.12
0.099	1.9	0.24	0.63
0.24	0.53	0.83	0.083
0.15	1.8	0.25	0.59
0.14	1.2	0.44	0.35
0.039	2.3	0.17	0.76
-0.25	0.89	0.6	0.22
-0.23	1.5	0.34	0.46
-0.12	0.92	0.58	0.23
-9.8e-09	0.67	0.73	0.14
-1e-06	2	0.22	0.66
-0.16	0.48	0.86	0.065
-0.23	2.2	0.19	0.71
0.14	1.9	0.24	0.63
-0.12	0.94	0.57	0.24
0.18	1.4	0.36	0.45
0.05	1.6	0.3	0.52
-0.19	1.6	0.31	0.51
-0.21	2.9	0.11	0.95
0.26	1.7	0.29	0.54
3.6e-08	0.65	0.75	0.13
-0.23	0.74	0.69	0.16
0.096	0.74	0.69	0.16
-0.13	1.7	0.28	0.55
-0.2	0.7	0.71	0.15
-0.24	2	0.23	0.64
-0.14	0.34	0.94	0.025
-0.096	0.31	0.95	0.02
0.13	0.31	0.96	0.02
-0.18	1.3	0.4	0.4
-0.081	0.38	0.92	0.037
-0.086	0.78	0.67	0.18
0.21	0.31	0.96	0.019
0.14	0.64	0.76	0.12
0.23	2.2	0.19	0.72
0.17	0.41	0.91	0.043
0.24	2.3	0.17	0.76
-0.19	2.3	0.18	0.75
-0.15	0.34	0.94	0.025
-0.17	1.3	0.42	0.38
-0.18	2.9	0.11	0.96
0.19	2.6	0.14	0.85
-7.2e-07	0.96	0.56	0.25
0.17	0.71	0.71	0.15
-0.27	1.2	0.45	0.35
0.063	0.47	0.86	0.063
0.28	1.5	0.34	0.47
-0.12	1.7	0.28	0.55
0.17	0.93	0.58	0.24
-0.098	0.35	0.94	0.028
-0.26	1.9	0.24	0.62
0.041	1.9	0.24	0.62
0.15	0.97	0.56	0.25
-0.13	1.2	0.44	0.36
5.5e-09	0.67	0.74	0.13
5.4e-08	0.41	0.9	0.045
-0.17	0.96	0.56	0.25
-0.14	1.5	0.33	0.48
0.15	1.2	0.43	0.37
0.084	0.64	0.75	0.12
0.1	1.4	0.38	0.42
0.39	1.4	0.38	0.42
-3.6e-07	0.48	0.86	0.066
-0.12	3.1	0.098	1
-0.032	0.55	0.81	0.09
0.14	3.6	0.071	1.1
-0.19	0.31	0.96	0.02
0.18	0.85	0.62	0.21
-0.22	1.1	0.49	0.31
0.18	0.95	0.57	0.24
-0.23	1	0.53	0.28
-0.061	0.8	0.65	0.18
0.84	1.8	0.27	0.57
0.033	0.21	0.99	0.0039
0.063	0.51	0.84	0.076
0.1	0.91	0.59	0.23
-0.73	3.2	0.088	1.1
0.22	2.4	0.16	0.79
0.087	2.2	0.18	0.74
0.16	2.7	0.13	0.88
3.7e-06	1.1	0.47	0.32
-0.18	0.62	0.77	0.11
0.3	7.8	0.01	2
0.19	1.5	0.33	0.48
-0.086	0.51	0.84	0.075
-0.1	0.44	0.89	0.051
-0.21	1.3	0.41	0.38
-0.36	0.79	0.66	0.18
-0.14	1.8	0.25	0.6
0.16	5	0.032	1.5
0.18	0.3	0.96	0.018
-0.18	1.3	0.4	0.4
0.21	1.5	0.32	0.49
-0.2	1.1	0.47	0.32
-0.13	0.83	0.64	0.2
0.047	0.36	0.93	0.031
0.14	0.91	0.59	0.23
-0.16	1.8	0.27	0.57
-0.093	0.3	0.96	0.016
-0.29	2	0.22	0.66
0.22	3.1	0.1	1
-0.06	1.5	0.33	0.49
-0.13	0.39	0.92	0.037
-0.22	0.9	0.6	0.22
0.00052	1.4	0.39	0.41
0.18	3.2	0.088	1.1
-0.0012	0.68	0.73	0.14
-0.17	5.2	0.03	1.5
0.033	0.78	0.66	0.18
-0.11	0.83	0.64	0.2
-1.6e-06	0.96	0.56	0.25
0.15	0.71	0.71	0.15
0.2	2.2	0.18	0.74
0.062	0.25	0.98	0.008
0.23	1.4	0.38	0.42
-0.42	2.1	0.21	0.68
-0.068	0.39	0.91	0.039
0.19	8.2	0.0088	2.1
-0.18	1.6	0.3	0.53
-0.1	0.72	0.7	0.15
0.012	0.4	0.91	0.042
0.17	0.66	0.74	0.13
-0.013	1.2	0.46	0.34
-0.17	0.65	0.75	0.12
0.043	0.52	0.83	0.08
0.084	0.49	0.85	0.069
3.7e-06	2.6	0.14	0.86
0.46	1.6	0.3	0.53
0.15	1.3	0.39	0.41
0.093	0.85	0.62	0.21
0.11	0.19	1	0.0019
0.12	0.91	0.59	0.23
0.27	0.41	0.9	0.045
0.19	0.68	0.73	0.14
-0.082	2.6	0.14	0.86
0.22	1.5	0.35	0.46
8.4e-07	2	0.22	0.66
0.072	1.2	0.43	0.37
-0.13	0.66	0.74	0.13
0.11	2.9	0.11	0.94
-0.27	2.9	0.11	0.96
-0.034	1.2	0.43	0.37
0.098	1.4	0.36	0.44
0.24	3.2	0.093	1
0.11	0.93	0.58	0.24
-0.061	1.5	0.34	0.47
-0.076	0.64	0.75	0.12
0.19	0.51	0.84	0.074
-0.3	0.42	0.9	0.046
-0.28	0.82	0.64	0.19
-0.096	0.39	0.92	0.038
-0.09	1.2	0.45	0.35
0.21	0.81	0.65	0.19
0.19	1.5	0.34	0.47
-0.14	1.2	0.46	0.34
0.067	0.3	0.96	0.017
0.33	1.1	0.5	0.3
0.15	0.68	0.73	0.14
-0.45	2	0.21	0.67
-0.17	0.84	0.63	0.2
0.2	1.6	0.32	0.49
-0.16	0.92	0.58	0.23
-0.5	0.83	0.64	0.19
0.073	0.8	0.66	0.18
-0.23	1.6	0.32	0.49
-0.074	0.46	0.88	0.058
-0.12	2.4	0.16	0.79
-0.14	3.8	0.063	1.2
-0.2	1.2	0.47	0.33
0.14	1.4	0.36	0.44
-0.046	1.8	0.25	0.6
-0.06	0.27	0.97	0.012
-0.17	0.42	0.9	0.048
0.13	0.68	0.73	0.14
0.17	6.7	0.015	1.8
0.085	0.13	1	4e-05
-0.23	1.3	0.42	0.38
0.15	1.1	0.49	0.31
-0.3	1.3	0.41	0.39
-0.14	1	0.53	0.28
-3.6e-06	0.77	0.67	0.17
-0.38	2.3	0.18	0.76
1.3e-08	0.77	0.67	0.17
-3e-08	1.1	0.49	0.31
-0.34	0.39	0.91	0.039
-0.21	2	0.21	0.67
0.15	0.38	0.92	0.035
-0.11	0.6	0.78	0.11
0.073	0.45	0.88	0.054
0.18	2.3	0.17	0.76
-0.2	0.83	0.64	0.2
-0.14	0.4	0.91	0.041
-0.22	1.1	0.49	0.31
-0.15	1.5	0.35	0.46
-0.11	1.1	0.5	0.3
0.19	0.81	0.65	0.19
0.31	1.1	0.5	0.3
0.14	0.99	0.55	0.26
-0.19	0.87	0.61	0.21
0.1	1.3	0.4	0.4
0.07	0.36	0.93	0.031
0.63	2.5	0.15	0.81
0.21	1	0.53	0.28
2.7e-06	0.35	0.93	0.029
-0.092	0.27	0.97	0.012
-0.045	0.35	0.94	0.028
0.24	2	0.22	0.65
-0.12	0.67	0.74	0.13
-0.046	0.22	0.99	0.0049
0.11	0.36	0.93	0.03
0.1	2.1	0.21	0.68
-0.12	16	0.0012	2.9
-0.06	0.37	0.92	0.034
-0.38	1.2	0.47	0.33
5.9e-08	0.72	0.7	0.15
-0.34	2.3	0.17	0.78
-0.27	2.8	0.12	0.93
0.25	0.59	0.79	0.1
-0.21	1.5	0.35	0.46
-0.27	1.3	0.4	0.4
-0.076	0.33	0.95	0.023
0.52	2.3	0.17	0.78
-0.037	1.5	0.33	0.49
-0.19	3.4	0.08	1.1
0.16	1.6	0.31	0.51
0.24	2.1	0.2	0.69
5.7e-07	3.1	0.1	1
-0.2	0.92	0.59	0.23
-0.095	0.4	0.91	0.042
3.4e-08	1.2	0.46	0.34
0.26	2.8	0.12	0.91
0.12	5.4	0.026	1.6
-0.27	1.1	0.49	0.31
0.17	1.1	0.5	0.3
0.061	0.14	1	5.9e-05
0.099	1.2	0.43	0.37
0.031	0.65	0.75	0.13
-0.11	1.3	0.4	0.4
0.035	0.34	0.94	0.026
0.59	5.4	0.027	1.6
0.13	0.21	0.99	0.0037
0.52	13	0.0022	2.7
-0.042	1.2	0.46	0.34
-0.16	0.92	0.59	0.23
0.2	3.6	0.07	1.2
-6.5e-08	1.4	0.38	0.42
-0.17	2	0.23	0.64
0.074	0.26	0.98	0.01
-0.26	2	0.22	0.66
-0.18	0.33	0.95	0.024
0.17	1.4	0.39	0.41
-0.14	0.48	0.86	0.064
-9.1e-08	2	0.21	0.67
-0.17	1.5	0.33	0.49
-3.5e-08	0.6	0.78	0.11
0.033	1.2	0.44	0.35
-0.058	0.32	0.95	0.021
0.26	1.4	0.36	0.45
-0.024	0.66	0.74	0.13
0.094	0.57	0.8	0.098
-0.058	0.41	0.9	0.045
0.23	2.9	0.11	0.94
-0.042	2.3	0.17	0.78
0.34	2.7	0.13	0.89
0.2	1.8	0.26	0.58
-0.24	1	0.54	0.27
0.1	0.36	0.93	0.03
-0.34	0.45	0.88	0.055
0.31	0.47	0.87	0.063
0.14	1	0.54	0.26
-0.12	1	0.53	0.28
0.16	1.5	0.35	0.45
-0.22	1.2	0.45	0.35
-0.46	3.3	0.082	1.1
0.067	0.64	0.76	0.12
-0.15	0.6	0.78	0.11
4e-06	1.3	0.4	0.4
-0.13	0.98	0.55	0.26
0.18	0.42	0.9	0.047
-0.086	0.85	0.63	0.2
0.27	0.94	0.57	0.24
-0.091	0.31	0.95	0.02
-0.32	6.2	0.019	1.7
0.11	2.5	0.15	0.83
0.52	1.2	0.45	0.35
-0.2	1.9	0.23	0.64
-0.14	0.48	0.86	0.064
-0.22	0.24	0.98	0.0073
0.08	0.49	0.85	0.07
0.13	1	0.52	0.29
-0.19	0.8	0.65	0.18
-0.18	0.82	0.64	0.19
-0.058	0.3	0.96	0.017
0.086	0.42	0.9	0.048
1.7e-07	0.62	0.77	0.11
0.12	1.8	0.26	0.58
-0.18	0.57	0.8	0.096
-0.17	1	0.53	0.28
0.6	0.91	0.59	0.23
0.14	0.87	0.61	0.21
-0.057	0.68	0.73	0.14
0.42	2.3	0.18	0.75
0.077	0.5	0.85	0.07
0.23	2.3	0.18	0.75
0.25	1.3	0.4	0.39
-5.6e-07	0.82	0.64	0.19
-0.12	1.4	0.38	0.42
0.15	1.9	0.24	0.63
-0.14	3	0.1	0.99
-0.2	1.1	0.5	0.3
0.073	0.68	0.73	0.14
-0.11	0.67	0.74	0.13
0.29	1.1	0.49	0.31
-0.095	0.55	0.82	0.088
-0.16	1.2	0.47	0.33
-0.11	2	0.22	0.66
0.049	0.63	0.76	0.12
0.22	0.37	0.93	0.033
0.45	2.6	0.14	0.86
0.31	0.65	0.75	0.12
-0.11	0.74	0.69	0.16
-0.27	0.5	0.85	0.071
0.12	1.4	0.38	0.43
-0.45	2.2	0.19	0.72
0.13	1.7	0.29	0.54
-0.17	1.5	0.32	0.49
0.17	1.2	0.46	0.33
-0.091	0.56	0.81	0.093
0.1	0.5	0.85	0.072
0.16	0.73	0.7	0.16
-0.12	5.5	0.026	1.6
-0.3	1.1	0.48	0.32
-0.11	2	0.22	0.65
-0.44	4.6	0.04	1.4
-0.65	1.1	0.5	0.3
-0.32	1.2	0.43	0.37
0.092	1.5	0.33	0.48
-0.13	0.45	0.88	0.057
-0.17	0.46	0.87	0.06
0.065	0.33	0.95	0.024
0.13	1	0.54	0.27
-0.091	1.5	0.33	0.49
-0.33	1.1	0.49	0.31
0.081	0.21	0.99	0.0038
-0.2	1.5	0.35	0.45
-0.42	4.6	0.04	1.4
0.087	2.1	0.2	0.7
-0.12	5.2	0.029	1.5
2.7e-06	1	0.53	0.28
-0.11	0.37	0.93	0.033
-0.13	1.5	0.33	0.48
0.059	0.54	0.82	0.085
2.8e-07	1.7	0.28	0.56
0.11	0.72	0.71	0.15
4e-07	1.5	0.33	0.48
0.044	1	0.53	0.27
-0.75	1	0.53	0.28
0.22	1.4	0.37	0.43
0.13	0.56	0.81	0.093
0.19	2.2	0.19	0.73
0.2	1.8	0.25	0.6
-0.59	11	0.0039	2.4
0.11	0.98	0.55	0.26
0.11	1.2	0.45	0.34
0.13	0.15	1	0.00031
0.038	0.47	0.87	0.062
-0.15	1.1	0.48	0.32
0.1	0.83	0.64	0.2
0.12	1.2	0.46	0.34
-0.16	1.3	0.39	0.41
-1.6e-07	0.98	0.55	0.26
-1.7e-06	1.8	0.26	0.59
-0.11	0.52	0.83	0.079
-3.5e-07	1.1	0.5	0.3
-0.062	1.5	0.33	0.48
-0.16	0.64	0.75	0.12
3.1e-09	0.91	0.59	0.23
0.15	0.91	0.59	0.23
-0.095	0.49	0.85	0.07
0.13	0.28	0.97	0.014
0.1	1.4	0.38	0.42
-0.11	1.1	0.51	0.29
-0.17	0.95	0.57	0.25
0.15	1.2	0.46	0.33
-0.21	3.2	0.088	1.1
-0.19	0.43	0.89	0.051
-0.085	0.86	0.62	0.21
-0.28	1.1	0.47	0.33
0.073	2	0.23	0.65
0.51	0.54	0.82	0.087
0.12	2.8	0.12	0.92
0.095	0.68	0.73	0.14
1.2e-08	0.8	0.65	0.19
-0.066	0.21	0.99	0.0034
0.16	5.1	0.032	1.5
-0.35	1.5	0.34	0.47
0.32	4.3	0.047	1.3
0.14	0.79	0.66	0.18
0.34	0.74	0.69	0.16
0.14	0.63	0.76	0.12
-0.25	1.8	0.26	0.59
-0.16	1.1	0.48	0.32
-0.36	1.7	0.27	0.56
0.083	0.54	0.82	0.084
-0.18	0.64	0.76	0.12
-0.12	1.1	0.48	0.32
2e-08	0.56	0.81	0.092
0.17	0.67	0.74	0.13
0.26	0.55	0.81	0.09
-0.3	0.58	0.79	0.1
0.28	0.82	0.64	0.19
-0.16	1	0.52	0.28
0.064	0.89	0.6	0.22
0.18	0.37	0.92	0.034
-5.7e-07	0.88	0.6	0.22
-0.19	0.49	0.85	0.07
-0.12	1.9	0.24	0.61
-0.15	1.3	0.4	0.4
-0.013	2.7	0.12	0.91
2.4e-06	0.19	1	0.0021
0.18	0.44	0.88	0.054
-0.12	0.34	0.94	0.026
0.11	1.8	0.27	0.57
-0.18	3	0.1	0.99
-0.19	7	0.014	1.9
0.068	0.39	0.91	0.039
0.18	0.96	0.56	0.25
-0.17	0.45	0.88	0.055
-0.14	2.5	0.15	0.81
-0.18	1.5	0.34	0.47
0.019	0.83	0.64	0.2
-0.15	5.1	0.031	1.5
-0.019	2.3	0.17	0.77
2.3e-06	1.1	0.5	0.3
-1.1e-08	1	0.54	0.27
-1.8e-06	0.77	0.67	0.17
-0.28	3.4	0.08	1.1
-0.26	9.8	0.0053	2.3
0.33	0.53	0.83	0.083
0.086	2.1	0.21	0.69
-0.048	0.86	0.62	0.21
0.14	1.9	0.23	0.64
-0.17	1	0.54	0.27
-0.18	4.9	0.034	1.5
0.18	1.3	0.39	0.41
-0.12	0.32	0.95	0.022
0.077	0.25	0.98	0.0084
-0.06	0.65	0.75	0.13
-0.065	0.79	0.66	0.18
-0.41	0.77	0.67	0.17
0.31	2	0.22	0.66
-0.12	0.35	0.94	0.028
-0.064	0.32	0.95	0.021
0.11	0.3	0.96	0.017
-0.61	2.4	0.16	0.8
-5e-06	2.5	0.15	0.84
6.2e-08	3	0.11	0.97
-1.3	1	0.52	0.28
0.22	1.9	0.24	0.62
0.12	1.5	0.35	0.45
0.32	1.9	0.24	0.62
0.038	0.62	0.77	0.12
-0.23	1.1	0.51	0.29
-0.37	15	0.0016	2.8
0.1	0.46	0.87	0.06
0.26	3.9	0.058	1.2
0.2	8.3	0.0085	2.1
0.32	0.88	0.61	0.22
0.14	1.8	0.25	0.6
0.21	0.56	0.81	0.093
-0.28	1.2	0.47	0.33
0.29	5.9	0.021	1.7
0.33	1.2	0.45	0.34
0.09	0.47	0.87	0.062
0.16	3.8	0.061	1.2
0.087	0.4	0.91	0.041
0.23	0.54	0.82	0.085
0.17	1.1	0.5	0.3
-0.25	0.87	0.61	0.21
0.18	1.7	0.29	0.54
6.7e-07	1	0.54	0.27
0.13	0.88	0.6	0.22
-0.26	1.4	0.37	0.43
-0.3	1.2	0.46	0.33
0.36	0.7	0.71	0.15
0.09	0.39	0.91	0.039
0.18	0.73	0.7	0.16
0.099	2.9	0.11	0.96
-0.089	8.7	0.0076	2.1
0.22	0.79	0.66	0.18
-0.18	0.83	0.64	0.2
-3.8e-08	0.65	0.75	0.13
0.15	1.2	0.44	0.36
-0.086	1.1	0.48	0.32
-0.16	1.9	0.24	0.62
-0.068	0.39	0.91	0.039
0.06	0.25	0.98	0.0082
-0.44	3	0.1	0.98
0.15	0.95	0.57	0.25
-0.57	4.8	0.036	1.4
-0.17	0.6	0.78	0.11
-0.19	0.47	0.87	0.061
0.13	1.3	0.4	0.4
-0.12	0.51	0.84	0.076
0.095	0.91	0.59	0.23
-0.29	2.5	0.14	0.84
-0.13	1.1	0.48	0.32
-0.16	0.75	0.69	0.16
0.092	0.92	0.58	0.23
-0.25	0.61	0.78	0.11
0.088	0.35	0.94	0.028
-0.23	1.9	0.23	0.63
-0.18	1.2	0.46	0.34
-0.31	1.7	0.29	0.53
0.14	1.2	0.46	0.33
0.091	0.76	0.68	0.17
0.26	1.8	0.26	0.59
-0.36	5.3	0.029	1.5
-0.16	1.7	0.29	0.54
-0.21	1.6	0.3	0.52
-0.56	1.7	0.29	0.53
-0.11	0.22	0.99	0.0046
0.34	2.8	0.12	0.91
0.11	0.76	0.68	0.17
-0.11	0.53	0.83	0.083
0.31	2.6	0.14	0.86
-0.17	0.41	0.91	0.043
0.18	0.74	0.69	0.16
-0.13	1.1	0.49	0.31
-0.2	1.9	0.23	0.64
-0.15	1.4	0.38	0.42
0.19	1.5	0.33	0.48
-0.41	3.8	0.062	1.2
0.14	0.78	0.67	0.18
0.21	0.23	0.99	0.0057
0.13	1.8	0.27	0.57
-0.51	1.1	0.49	0.31
0.16	0.95	0.57	0.25
0.069	0.66	0.74	0.13
-0.26	3.7	0.067	1.2
-0.079	1.6	0.3	0.52
0.19	0.41	0.9	0.044
-1.2e-08	1.3	0.39	0.41
-0.056	0.55	0.82	0.087
0.1	0.67	0.73	0.13
-0.22	0.62	0.77	0.12
0.28	1.1	0.5	0.3
0.28	0.86	0.62	0.21
0.16	1.1	0.49	0.31
0.13	2.1	0.2	0.71
-0.18	1.3	0.41	0.39
0.12	0.62	0.77	0.11
-0.17	1.4	0.36	0.44
-0.26	4.6	0.039	1.4
0.18	1	0.54	0.27
0.16	4.9	0.035	1.5
0.41	3.1	0.098	1
0.29	1.3	0.4	0.4
0.091	1.8	0.25	0.6
0.094	0.26	0.98	0.01
3.6e-08	2.4	0.16	0.79
-0.2	0.57	0.8	0.097
0.1	0.56	0.81	0.092
-0.29	0.88	0.61	0.22
-0.16	1.2	0.45	0.34
0.086	0.44	0.88	0.054
0.3	1.5	0.34	0.47
1.3e-08	1.5	0.35	0.46
-2.6e-06	0.47	0.86	0.064
-0.22	0.82	0.64	0.19
-0.11	3.3	0.085	1.1
0.18	0.55	0.81	0.089
0.15	1.7	0.29	0.54
-0.094	0.53	0.83	0.082
-0.26	1.2	0.47	0.33
0.11	0.55	0.81	0.089
0.11	1	0.54	0.27
-0.15	2.7	0.13	0.9
0.21	0.45	0.88	0.056
0.27	1.3	0.42	0.37
-0.2	2.7	0.13	0.9
0.08	0.88	0.61	0.22
0.11	0.63	0.76	0.12
-0.12	0.83	0.63	0.2
-0.21	0.74	0.69	0.16
0.12	1.4	0.38	0.42
-0.079	0.61	0.78	0.11
0.044	0.21	0.99	0.0036
-0.36	5.5	0.026	1.6
0.34	3.7	0.066	1.2
-0.069	0.52	0.84	0.077
0.12	0.55	0.81	0.09
-0.24	1.1	0.48	0.32
0.11	1.8	0.26	0.59
-3.1e-06	1.4	0.36	0.44
0.25	2.1	0.2	0.7
-0.44	4.2	0.049	1.3
0.19	0.29	0.96	0.016
-0.071	0.71	0.71	0.15
-0.066	0.45	0.88	0.055
-0.18	0.23	0.99	0.0064
-1.9e-07	0.38	0.92	0.035
-0.11	0.74	0.69	0.16
-0.11	0.41	0.9	0.045
-0.16	0.97	0.56	0.25
0.14	2.6	0.14	0.85
0.18	4	0.055	1.3
-0.42	1.2	0.45	0.35
-0.049	1.5	0.33	0.48
-0.17	0.83	0.63	0.2
-0.13	0.89	0.6	0.22
0.089	0.41	0.9	0.045
0.19	0.43	0.89	0.051
0.25	0.71	0.71	0.15
0.21	0.95	0.57	0.25
-0.066	0.26	0.98	0.01
0.67	0.42	0.9	0.046
-0.14	0.41	0.9	0.045
0.13	1.3	0.42	0.37
0.16	1.1	0.51	0.29
0.12	1.9	0.24	0.61
-0.14	0.74	0.69	0.16
0.14	0.63	0.76	0.12
-0.13	5.4	0.027	1.6
-0.19	0.55	0.82	0.087
-0.25	0.63	0.76	0.12
-3.3e-08	1.8	0.26	0.58
0.11	0.4	0.91	0.041
0.13	1.6	0.3	0.52
0.075	1.7	0.29	0.54
-0.14	2.4	0.16	0.8
-0.072	1.2	0.46	0.34
0.16	0.98	0.55	0.26
-0.091	0.72	0.7	0.15
-0.2	1.1	0.49	0.31
-0.2	4	0.054	1.3
-0.13	0.22	0.99	0.0053
-0.17	0.82	0.64	0.19
0.1	0.34	0.94	0.025
6.8e-07	0.67	0.74	0.13
0.19	0.51	0.84	0.075
1.6e-06	0.72	0.7	0.15
-0.3	3.4	0.077	1.1
0.089	1.5	0.33	0.49
-0.66	0.96	0.56	0.25
-0.45	4.1	0.052	1.3
0.083	0.46	0.87	0.06
-0.1	1.3	0.41	0.39
0.077	0.79	0.66	0.18
-0.0095	0.99	0.55	0.26
-3.3e-08	0.8	0.66	0.18
0.14	0.77	0.67	0.17
0.085	0.97	0.56	0.26
-4.6e-08	0.9	0.59	0.23
0.25	4	0.055	1.3
-0.24	0.91	0.59	0.23
0.064	0.72	0.7	0.15
-0.096	0.59	0.79	0.1
0.1	0.47	0.87	0.061
-0.074	2.2	0.19	0.71
-0.44	2.7	0.13	0.9
0.18	1.1	0.49	0.31
0.14	1	0.52	0.28
-2.3e-06	0.92	0.58	0.23
-0.2	0.85	0.63	0.2
-0.032	4.1	0.051	1.3
0.082	7.9	0.0099	2
-0.099	0.55	0.81	0.091
-0.11	0.62	0.77	0.12
-0.21	0.87	0.61	0.21
-0.25	0.67	0.73	0.14
0.25	2.5	0.15	0.83
-0.12	0.97	0.56	0.25
2.6e-06	0.78	0.67	0.18
0.13	0.35	0.94	0.029
-0.16	0.95	0.57	0.24
-0.23	2.8	0.12	0.92
0.068	0.41	0.91	0.043
0.16	0.47	0.87	0.062
0.18	1.5	0.35	0.45
-0.25	1.8	0.26	0.59
0.1	0.37	0.92	0.034
-0.14	0.63	0.76	0.12
-0.33	1.2	0.43	0.37
-0.12	1.4	0.37	0.43
-0.18	0.54	0.82	0.084
0.037	0.3	0.96	0.018
0.46	1.4	0.38	0.42
0.15	0.57	0.8	0.096
-0.36	1.1	0.51	0.29
0.16	3.9	0.06	1.2
-4.9e-06	2.2	0.19	0.71
-0.26	2.6	0.14	0.86
-0.22	2.4	0.16	0.8
-0.26	0.8	0.65	0.18
0.27	1.4	0.36	0.44
-0.21	2.7	0.13	0.9
0.094	0.51	0.84	0.077
-0.35	1.7	0.29	0.53
0.2	4.5	0.042	1.4
0.32	3.6	0.069	1.2
-0.11	0.85	0.62	0.2
0.081	1.4	0.38	0.42
-0.13	1.8	0.26	0.59
-0.3	0.84	0.63	0.2
0.23	3.3	0.086	1.1
0.18	0.79	0.66	0.18
-0.085	0.6	0.78	0.11
-0.21	2.5	0.14	0.84
-0.24	1.2	0.45	0.35
0.056	0.52	0.83	0.079
-0.12	0.81	0.65	0.19
-0.32	1.4	0.36	0.44
-0.11	1.1	0.49	0.31
0.28	0.65	0.75	0.13
0.097	1.4	0.36	0.44
0.16	0.88	0.61	0.22
0.31	1	0.52	0.28
0.094	0.73	0.7	0.16
-0.24	0.8	0.65	0.18
-0.23	1.2	0.47	0.33
-0.27	2.5	0.15	0.82
-0.073	5.9	0.021	1.7
-0.16	0.69	0.72	0.14
0.13	1.3	0.4	0.39
0.19	1.3	0.42	0.38
0.12	0.56	0.81	0.093
-0.51	3.4	0.079	1.1
-0.16	1.6	0.32	0.5
-0.079	0.23	0.99	0.0063
-0.13	1.5	0.34	0.46
0.13	2.5	0.15	0.84
-0.058	0.12	1	-0
0.28	2.9	0.11	0.95
-0.24	1.7	0.3	0.53
0.14	0.54	0.82	0.087
0.18	2.3	0.17	0.76
-0.015	0.94	0.58	0.24
1.1e-08	0.65	0.75	0.13
-0.1	1.6	0.31	0.5
6.8e-09	0.73	0.7	0.16
0.12	1.5	0.35	0.46
0.12	1.8	0.25	0.6
-3e-06	1.3	0.4	0.4
-0.2	1.3	0.41	0.39
-0.12	0.41	0.9	0.044
-0.19	1.2	0.46	0.34
-0.4	3.6	0.069	1.2
-0.7	0.7	0.72	0.14
-1.7e-07	1.8	0.26	0.59
0.24	3.3	0.085	1.1
-0.45	1.7	0.29	0.54
-0.2	1.1	0.49	0.31
2.6e-08	0.71	0.71	0.15
0.15	0.57	0.8	0.096
0.12	1.5	0.35	0.46
[truncated: 998,000+ more rows]
