# Supplementary material for: CurveCurator: a recalibrated F-statistic to assess, classify, and explore significance of dose–response curves
Source: Nat Commun. 2023 Nov 30;14:7902. doi: 10.1038/s41467-023-43696-z (PMC10689459; doi:10.1038/s41467-023-43696-z)
Supplement: Supplementary file 6 — Source Data [file 41467_2023_43696_MOESM6_ESM.zip › SourceData/SuppFigure5a.tsv]

?	down	not	up
0.22127797830269616	0.741104562322637		0.03761745937466685
0.23206063467405816	0.6845057695334115	0.06962022103430245	0.013813374758227867
0.1999055756080474	0.6528786748095013	0.14072788007086906	0.006487869511582218
0.16824294482264968	0.6287141529979744	0.19962128711614707	0.0034216150632288066
0.1461598208982501	0.6069203941456877	0.2448688465502099	0.002050938405852282
0.1332297710969982	0.5877309209424163	0.2776534015625714	0.0013859063980140418
0.12848824517851795	0.5698715117548215	0.3007264586284096	0.0009137844382510166
0.12947817831995653	0.5519765665057391	0.31787514658625365	0.0006701085880507455
0.13377804175994884	0.5354929105557332	0.33027723204540493	0.00045181563891300263
0.14078879903341912	0.5195270657874029	0.33936938720600257	0.00031474797317535013
0.15021600848804212	0.5038455095109731	0.3457151124716346	0.00022336952935024849
0.16083621429260392	0.48913358005513163	0.34985760192503923	0.00017260372722519203
0.1724971190407294	0.47482777701629075	0.3525380362772422	0.0001370676657376525
0.18497027662285578	0.46067934796403753	0.3542589969692816	9.137844382510166e-05
0.19702207804734417	0.447673149459598	0.3552387769502952	6.599554276257342e-05
0.20914495159480767	0.43488524390429634	0.35591903869877095	5.076580212505648e-05
0.22106476193377095	0.4225643837285451	0.35634547143662143	2.538290106252824e-05
0.23247183767127114	0.4108780960793571	0.35662468334830927	2.538290106252824e-05
0.24359970149708352	0.3994913266627069	0.35688866551935955	2.030632085002259e-05
0.25424529020270786	0.38863252158815736	0.3571120350487098	1.0153160425011296e-05
0.26478427072386956	0.3779412436606205	0.35726433245508493	1.0153160425011296e-05
