# Supplementary material for: CurveCurator: a recalibrated F-statistic to assess, classify, and explore significance of dose–response curves
Source: Nat Commun. 2023 Nov 30;14:7902. doi: 10.1038/s41467-023-43696-z (PMC10689459; doi:10.1038/s41467-023-43696-z)
Supplement: Supplementary file 6 — Source Data [file 41467_2023_43696_MOESM6_ESM.zip › SourceData/SuppFigure5b.tsv]

?	down	not	up
0.2346903032241361	0.44947533543503754	0.3156414512927512	0.00019291004807521462
0.20178898686688698	0.4846763426285517	0.31324022885223596	0.0002944416523253276
0.18967118989963602	0.49803790174786655	0.3119203179969845	0.00037059035551291225
0.16275008503271857	0.5286344506886381	0.30808242335633024	0.000533040922313093
0.15133793271500587	0.5417574105379652	0.30623454815897816	0.0006701085880507455
0.12848824517851795	0.5698715117548215	0.3007264586284096	0.0009137844382510166
0.12041140606042146	0.5801058974632328	0.2984166146317195	0.001066081844626186
0.10122700943736261	0.6054735687851236	0.2915175421229243	0.0017818796545894823
