# Supplementary material for: CurveCurator: a recalibrated F-statistic to assess, classify, and explore significance of dose–response curves
Source: Nat Commun. 2023 Nov 30;14:7902. doi: 10.1038/s41467-023-43696-z (PMC10689459; doi:10.1038/s41467-023-43696-z)
Supplement: Supplementary file 6 — Source Data [file 41467_2023_43696_MOESM6_ESM.zip › SourceData/SuppFigure6.tsv]

Genes	Modified sequence	Dataset	PSP Kinases	Motif Kinases	Curve Fold Change	Curve Relevance Score	Curve Fold Change_BH	Curve Log P_Value adjusted	color	order	Annotation
PABPN1	(ac)AAAAAAAAAAGAAGGRGS(ph)GPGR	Dasatinib_R1		AURC;PKACB;PRKX;AURA;CLK2	0.1697579401899445	0.0002215642724348	0.1697579401899445	0.0048151447088852	gray	inf	unknown or not-regulated sites
EIF3J	(ac)AAAAAAAGDS(ph)DSWDADAFSVEDPVRK	Dasatinib_R1		CK2A1;CK2A2	-0.0749806168391082	-0.0	-0.0749806168391082	0.0393350281694938	gray	inf	unknown or not-regulated sites
EIF3J	(ac)AAAAAAAGDSDS(ph)WDADAFSVEDPVRK	Dasatinib_R1		nan	-0.4428472003206813	0.1956350006308424	-0.4428472003206813	0.2279959963779889	gray	inf	unknown or not-regulated sites
RRP15	(ac)AAAAPDSRVS(ph)EEENLKK	Dasatinib_R1		FAM20C;CK2A1;CK2A2;GRK1;BMPR1B	0.1874557036736904	0.0013381382512257	0.1874557036736904	0.00674806245455	gray	inf	unknown or not-regulated sites
AEBP2	(ac)AAAITDMADLEELSRLS(ph)PLPPGS(ph)PGSAAR	Dasatinib_R1		DYRK4;DYRK2;CDK14;DYRK3;HIPK3%MAK;CDK18;P38B;CDK19;ERK1	0.0869062024865027	-0.0	0.0869062024865027	0.0953854365806876	gray	inf	unknown or not-regulated sites
TTC38	(ac)AAAS(ph)PLRDCQAWK	Dasatinib_R1		CDK13;CDK12;JNK3;JNK2;CLK2	0.3236212966711171	0.1466088947414939	0.3236212966711171	0.3106652830866083	gray	inf	unknown or not-regulated sites
TRAF2	(ac)AAASVT(ph)PPGS(ph)LELLQPGFSK	Dasatinib_R1	IKKE	nan%nan	-0.1821085748089199	0.0131716124871831	-0.1821085748089199	0.1363805214752563	gray	inf	unknown or not-regulated sites
LRCH4	(ac)AAAVAAPLAAGGEEAAATTSVPGS(ph)PGLPGRR	Dasatinib_R1		CDK18;CDK17;P38D;CDK16;CDK14	-0.9579853509792294	0.0184810249951799	-0.9579853509792294	0.004462620571014	gray	inf	unknown or not-regulated sites
RAVER1	(ac)AADVSVTHRPPLS(ph)PK	Dasatinib_R1		CDK18;CDK16;MAK;CDK17;ERK1	-0.0732199120536448	-0.0	-0.0732199120536448	0.2123005113310734	gray	inf	unknown or not-regulated sites
ADSL	(ac)AAGGDHGS(ph)PDSYRSPLASR	Dasatinib_R1		KIS;CDK1;CDK17;P38G	0.7358122954683347	0.1438587712188064	0.7358122954683347	0.0547769330872616	gray	inf	unknown or not-regulated sites
ZNF316	(ac)AALHTTPDS(ph)PAAQLER	Dasatinib_R1		CDK19;KIS;P38D;CDK8;P38B	0.976017047217952	0.1464309470335247	0.976017047217952	0.0354291459588844	gray	inf	unknown or not-regulated sites
DDX47	(ac)AAPEEHDS(ph)PTEASQPIVEEEETK	Dasatinib_R1		JNK1;JNK3;GRK7;CK2A2;GSK3A	-0.2398622202685083	0.0533441520510898	-0.2398622202685083	0.2253256847407669	gray	inf	unknown or not-regulated sites
KAT8	(ac)AAQGAAAAVAAGTSGVAGEGEPGPGENAAAEGTAPS(ph)PGRVS(ph)PPTPAR	Dasatinib_R1		HIPK2;CDK7;DYRK2;HIPK1;DYRK4%CDK5;P38D;CLK2;CDK1;P38G	-0.1751157298396286	-0.0	-0.1751157298396286	0.004026957488982	gray	inf	unknown or not-regulated sites
GPATCH1	(ac)AARDS(ph)DS(ph)EEDLVSYGTGLEPLEEGERPK	Dasatinib_R1		FAM20C;CK2A2;CK2A1;BMPR1B;ALPHAK3%CK2A1;CK2A2;GRK6	-0.286306196392437	0.0822056217713717	-0.286306196392437	0.2147367301886224	gray	inf	unknown or not-regulated sites
RSRC2	(ac)AAS(ph)DTERDGLAPEK	Dasatinib_R1		CK2A1;CK2A2	-0.0655530980019841	-0.0	-0.0655530980019841	0.0041019527902465	gray	inf	unknown or not-regulated sites
RSRC2	(ac)AAS(ph)DTERDGLAPEKT(ph)SPDRDK	Dasatinib_R1		BUB1%CK2A1;CK2A2	0.1640213369192095	1.3507696349533152e-05	0.1640213369192095	0.0048151447088852	gray	inf	unknown or not-regulated sites
TRIM28	(ac)AASAAAASAAAASAASGS(ph)PGPGEGSAGGEK	Dasatinib_R1		CDK18;CDK17;CDK19;HIPK2;CDK9	-0.1419495771993713	0.0010255135778681	-0.1419495771993713	0.0509911228712395	gray	inf	unknown or not-regulated sites
TRIM28	(ac)AASAAAASAAAASAASGS(ph)PGPGEGSAGGEKR	Dasatinib_R1		CDK18;CDK17;CDK19;HIPK2;CDK9	0.0800369779132067	-0.0	0.0800369779132067	0.0048151447088852	gray	inf	unknown or not-regulated sites
SLBP	(ac)ACRPRS(ph)PPR	Dasatinib_R1		MAK;SRPK1;CDK10;HIPK2;CLK2	0.6561778567722623	0.3372027462559686	0.6561778567722623	0.2499635360170271	gray	inf	unknown or not-regulated sites
PHKB	(ac)ACS(ph)PDAVVSPSSAFLR	Dasatinib_R1		JNK1;DYRK4;P38D;CDK8;JNK2	-0.2797444325755821	0.0058653238781581	-0.2797444325755821	0.0048151447088852	gray	inf	unknown or not-regulated sites
SIRT1	(ac)ADEAALALQPGGS(ph)PSAAGADR	Dasatinib_R1		CDK18;KIS;CDK17;CDK13;CDK7	-0.3875434328503429	0.0320031533150618	-0.3875434328503429	0.0155461704077755	gray	inf	unknown or not-regulated sites
NMT1	(ac)ADESETAVKPPAPPLPQMMEGNGNGHEHCS(ph)DCENEEDNSYNR	Dasatinib_R1		CK2A1;CK2A2	0.4075746297426347	0.0810818256806297	0.4075746297426347	0.0704247664940281	gray	inf	unknown or not-regulated sites
CAPZA1	(ac)ADFDDRVS(ph)DEEKVR	Dasatinib_R1	CK2A1	CK2A1;CK2A2;FAM20C;GRK6;GRK3	0.1388968196832394	0.0014774619153814	0.1388968196832394	0.0809193171832344	gray	inf	unknown or not-regulated sites
NAP1L4	(ac)ADHS(ph)FS(ph)DGVPS(ph)DSVEAAK	Dasatinib_R1		nan%nan%PLK1;PLK3;PLK2	0.2209649016406689	0.0345629809853516	0.2209649016406689	0.1818829223547204	gray	inf	unknown or not-regulated sites
NAP1L4	(ac)ADHS(ph)FSDGVPSDSVEAAK	Dasatinib_R1		PLK1;PLK3;PLK2	0.4492638248604036	0.4977967047751858	0.4492638248604036	0.7274861570591924	gray	inf	unknown or not-regulated sites
NAP1L4	(ac)ADHSFS(ph)DGVPS(ph)DSVEAAK	Dasatinib_R1		nan%nan	0.240419710489518	0.106077778901703	0.240419710489518	0.4899963473191376	gray	inf	unknown or not-regulated sites
NAP1L4	(ac)ADHSFSDGVPS(ph)DSVEAAK	Dasatinib_R1		nan	0.1594674089638016	0.015585073336427	0.1594674089638016	0.3245247505863445	gray	inf	unknown or not-regulated sites
U2SURP	(ac)ADKT(ph)PGGSQK	Dasatinib_R1		JNK1;JNK2;JNK3;P38G;AAK1	-0.1230704797796461	-0.0	-0.1230704797796461	0.0041019527902465	gray	inf	unknown or not-regulated sites
CAPZA2	(ac)ADLEEQLS(ph)DEEKVR	Dasatinib_R1		CK2A1;CK2A2;FAM20C;CAMK2B;BMPR1B	0.6628052718284245	1.1597497870036089	0.6628052718284245	1.3462946584276911	gray	inf	unknown or not-regulated sites
MAP4	(ac)ADLSLADALTEPS(ph)PDIEGEIKR	Dasatinib_R1		KIS	-0.2394913509139286	0.2158089268273199	-0.2394913509139286	1.4467743612140258	gray	inf	unknown or not-regulated sites
PURA	(ac)ADRDS(ph)GSEQGGAALGSGGSLGHPGSGSGSGGGGGGGGGGGGSGGGGGGAPGGLQHETQELASK	Dasatinib_R1		CK2A2;CK2A1	-0.3316628202471876	0.0245466665631369	-0.3316628202471876	0.0173776191142213	gray	inf	unknown or not-regulated sites
PURA	(ac)ADRDS(ph)GSEQGGAALGSGGSLGHPGSGSGSGGGGGGGGGGGGSGGGGGGAPGGLQHETQELASKR	Dasatinib_R1		CK2A2;CK2A1	-0.2463062200920371	0.0135023005251927	-0.2463062200920371	0.0246436969992567	gray	inf	unknown or not-regulated sites
RBM8A	(ac)ADVLDLHEAGGEDFAMDEDGDES(ph)IHKLK	Dasatinib_R1		GRK7;NEK7;ACVR2A;DSTYK;MLK4	0.5125945018702818	0.2491531999263822	0.5125945018702818	0.2394100534679274	gray	inf	unknown or not-regulated sites
KCTD5	(ac)AENHCELLS(ph)PAR	Dasatinib_R1		P38G;CDK6;CDK4;CDK13;JNK1	-0.9220577878624006	0.1304316981708541	-0.9220577878624006	0.0304312453006101	gray	inf	unknown or not-regulated sites
RSBN1L	(ac)AEPPS(ph)PVHCVAAAAPTATVSEKEPFGK	Dasatinib_R1		P38D;P38G;P38B;CDK5;JNK1	-0.0471432552958339	-0.0	-0.0471432552958339	0.1971707356566387	gray	inf	unknown or not-regulated sites
MCM2	(ac)AES(ph)SESFTMAS(ph)SPAQR	Dasatinib_R1	CDC7;CDK2;CDK7;CK2A1	nan%FAM20C	-0.5723238613259618	0.373777745076262	-0.5723238613259618	0.3376954390389519	gray	inf	unknown or not-regulated sites
RPAIN	(ac)AESLRS(ph)PRR	Dasatinib_R1		CDK6;ERK7;CDK4;CDK13;CDK12	0.3145213736578849	0.0981726174377401	0.3145213736578849	0.205539621087855	gray	inf	unknown or not-regulated sites
CDV3	(ac)AETEERS(ph)LDNFFAK	Dasatinib_R1		PLK2;CK1G3;PLK3;CK1G2;TLK1	-0.4979958697638855	0.4069936799646083	-0.4979958697638855	0.4549054904793812	gray	inf	unknown or not-regulated sites
SAFB	(ac)AETLSGLGDSGAAGAAALSSAS(ph)SETGTRR	Dasatinib_R1		FAM20C	0.9462883217476122	0.7638859036116802	0.9462883217476122	0.4659711669173738	gray	inf	unknown or not-regulated sites
TACC1	(ac)AFS(ph)PWQILS(ph)PVQWAK	Dasatinib_R1		JNK1;JNK2;P38D;JNK3;CDK7%CDK8;CDK19;CDK9;HIPK3;DYRK4	0.2067341560038134	0.0161122738454839	0.2067341560038134	0.085087396243967	gray	inf	unknown or not-regulated sites
NSL1	(ac)AGS(ph)PELVVLDPPWDKELAAGTESQALVSATPR	Dasatinib_R1		DYRK4;CDK8;JNK1;CDK19;CDK17	-0.1246412789093427	0.0015966268720394	-0.1246412789093427	0.2058304241482842	gray	inf	unknown or not-regulated sites
STK26	(ac)AHS(ph)PVAVQVPGMQNNIADPEELFTK	Dasatinib_R1		P38D;JNK1;JNK3;JNK2;P38G	-0.0821285186702662	-0.0	-0.0821285186702662	0.0082716417242387	gray	inf	unknown or not-regulated sites
STK24	(ac)AHS(ph)PVQSGLPGMQNLK	Dasatinib_R1		JNK3;JNK1;P38D;P38G;JNK2	-0.1437071434329409	0.0019800329772579	-0.1437071434329409	0.0804311334382395	gray	inf	unknown or not-regulated sites
SDCCAG8	(ac)AKS(ph)PENSTLEEILGQYQR	Dasatinib_R1		CDK8;DYRK4;CDK19;CLK2;JNK3	-0.1822660252230619	0.0074479161314822	-0.1822660252230619	0.0659697326216363	gray	inf	unknown or not-regulated sites
PRPF38B	(ac)ANNS(ph)PALTGNSQPQHQAAAAAAQQQQQCGGGGATKPAVSGK	Dasatinib_R1		CDK16;CDK17;CDK18;DYRK4	-0.2347572535094475	0.1185434574929113	-0.2347572535094475	0.6141587883990208	gray	inf	unknown or not-regulated sites
TAB3	(ac)AQS(ph)SPQLDIQVLHDLR	Dasatinib_R1		nan	0.6561778567722623	0.3372027462559686	0.6561778567722623	0.2499635360170271	gray	inf	unknown or not-regulated sites
ZW10	(ac)AS(ph)FVTEVLAHSGR	Dasatinib_R1		nan	0.6561778567722623	0.3372027462559686	0.6561778567722623	0.2499635360170271	gray	inf	unknown or not-regulated sites
CFL1	(ac)AS(ph)GVAVSDGVIK	Dasatinib_R1	LIMK1;LIMK2;PRKD1;TESK1	nan	0.8973027091342607	0.7220245823491487	0.8973027091342607	0.4549054904793812	gray	inf	unknown or not-regulated sites
DSTN	(ac)AS(ph)GVQVADEVCR	Dasatinib_R1	LIMK1;LIMK2	nan	-0.2142589898606451	0.0013416727983956	-0.2142589898606451	0.0048151447088852	gray	inf	unknown or not-regulated sites
CCT2	(ac)AS(ph)LSLAPVNIFK	Dasatinib_R1		nan	0.365388011032953	0.0160731036304736	0.365388011032953	0.0062327358601706	gray	inf	unknown or not-regulated sites
PRKRIP1	(ac)AS(ph)PAASSVRPPRPK	Dasatinib_R1		P38D;P38G;P38B;JNK1;JNK2	-0.2106839478125145	0.0166111284181835	-0.2106839478125145	0.0812510707675893	gray	inf	unknown or not-regulated sites
KPNA5	(ac)AS(ph)PGKDNYR	Dasatinib_R1		CDK3;CDK1;CDK2;P38D;CDK13	0.1503266794584066	0.0002141079323644	0.1503266794584066	0.0092031223736597	gray	inf	unknown or not-regulated sites
PRKAR1B	(ac)AS(ph)PPACPSEEDESLKGCELYVQLHGIQQVLK	Dasatinib_R1		P38D;KIS;P38B;CDK19;HIPK2	-0.2641205304705054	0.1190125832333853	-0.2641205304705054	0.4171034821155971	gray	inf	unknown or not-regulated sites
FNTB	(ac)AS(ph)PSSFTYYCPPS(ph)SSPVWSEPLYSLRPEHAR	Dasatinib_R1		HIPK4;CDK19%P38D;P38B;ERK1;CDK9;P38G	0.3913872528184793	0.0943431295014745	0.3913872528184793	0.1019478745231387	gray	inf	unknown or not-regulated sites
LIN52	(ac)AS(ph)PTDGTDLEASLLSFEK	Dasatinib_R1			-0.1079124798108531	-0.0	-0.1079124798108531	0.0208732759072301	gray	inf	unknown or not-regulated sites
LRBA	(ac)ASEDNRVPS(ph)PPPTGDDGGGGGR	Dasatinib_R1		HIPK2;HIPK4;HIPK1;DYRK2;DYRK4	0.5070926069158349	0.1567090774436844	0.5070926069158349	0.1220620126762824	gray	inf	unknown or not-regulated sites
LRBA	(ac)ASEDNRVPS(ph)PPPTGDDGGGGGREETPTEGGALSLKPGLPIR	Dasatinib_R1		HIPK2;HIPK4;HIPK1;DYRK2;DYRK4	-0.2210341096719736	0.0427634336296855	-0.2210341096719736	0.2338720298220949	gray	inf	unknown or not-regulated sites
DTX3L	(ac)ASHLRPPS(ph)PLLVR	Dasatinib_R1		DYRK1A;DYRK4;CDK14;MAK;DYRK2	0.5045031276843187	0.2664760432798702	0.5045031276843187	0.2660466259053909	gray	inf	unknown or not-regulated sites
DPM1	(ac)ASLEVSRS(ph)PR	Dasatinib_R1		CDK6;CDK4;CDK12;CDK13;ERK7	1.8833963591551253	0.3343786585596336	1.8833963591551253	0.0902459060444705	gray	inf	unknown or not-regulated sites
RNF181	(ac)ASYFDEHDCEPS(ph)DPEQETR	Dasatinib_R1		CK2A1;CK2A2;BMPR1B;BMPR1A;GRK7	1.052623753001107	0.3421629385658635	1.052623753001107	0.1516030657123035	gray	inf	unknown or not-regulated sites
YAF2	(ac)GDKKS(ph)PTRPK	Dasatinib_R1		SRPK1;CLK3;CDK1;CDK5;CDK10	-0.1883036735382942	-0.0	-0.1883036735382942	0.0038916963465725	gray	inf	unknown or not-regulated sites
SRRT	(ac)GDS(ph)DDEYDRR	Dasatinib_R1		CK2A2;CK2A1;CAMK2B;CAMK2G;CAMK2A	0.9817809734394294	0.0748912730465243	0.9817809734394294	0.0098046633037043	gray	inf	unknown or not-regulated sites
DDX47	(ac)MAAPEEHDS(ph)PTEAS(ph)QPIVEEEET(ph)K	Dasatinib_R1		TTK;BMPR1B;TLK1;CK1G2;BMPR1A%nan%JNK1;JNK3;GRK7;CK2A2;GSK3A	0.0690626362653415	-0.0	0.0690626362653415	-0.0	gray	inf	unknown or not-regulated sites
MTMR3	(ac)MDEETRHS(ph)LECIQANQIFPR	Dasatinib_R1		AURA;FAM20C	-0.2540550833435887	0.011871766631532	-0.2540550833435887	0.0173776191142213	gray	inf	unknown or not-regulated sites
ACACA	(ac)MDEPS(ph)PLAQPLELNQHSR	Dasatinib_R1		KIS;JNK1;P38D;JNK3;P38G	-0.3829707018221506	0.0066084194501024	-0.3829707018221506	0.0048151447088852	gray	inf	unknown or not-regulated sites
ILKAP2;ILKAP;ILKAP3	(ac)MDLFGDLPEPERS(ph)PRPAAGK	Dasatinib_R1		CDK18;CLK3;KIS;CDK3;CDK17	-0.2391456136384984	0.1481895775981777	-0.2391456136384984	0.7845478238116922	gray	inf	unknown or not-regulated sites
KIFC1	(ac)MDPQRS(ph)PLLEVK	Dasatinib_R1	CDK1	ERK2;ERK1;CDK17;CDK18;CDK16	-0.1402555999995424	0.0010167268905951	-0.1402555999995424	0.0560134421828482	gray	inf	unknown or not-regulated sites
SAAL1	(ac)MDRNPS(ph)PPPPGR	Dasatinib_R1		HIPK2;HIPK4;DYRK1B;SRPK1;KIS	-0.4267275039642696	0.1636712223708257	-0.4267275039642696	0.1959585954884079	gray	inf	unknown or not-regulated sites
NUP107	(ac)MDRS(ph)GFGEISSPVIR	Dasatinib_R1		nan	0.8023594041101688	0.50050551646177	0.8023594041101688	0.3229669696656755	gray	inf	unknown or not-regulated sites
TPD52L2	(ac)MDSAGQDINLNS(ph)PNKGLLSDSMTDVPVDTGVAAR	Dasatinib_R1		CDK3;CDK2;CDK1;CDK5;CDK17	-4.5409625337722304e-08	-0.0	-4.5409625337722304e-08	0.3073784753226218	gray	inf	unknown or not-regulated sites
CCDC86	(ac)MDT(ph)PLRR	Dasatinib_R1		CDK6;CDK4;PINK1;CDK1;CDK5	-0.3088051453504593	0.0462085569194233	-0.3088051453504593	0.0697168507412604	gray	inf	unknown or not-regulated sites
EFTUD2	(ac)MDTDLYDEFGNYIGPELDS(ph)DEDDDELGRETK	Dasatinib_R1		CK2A2;CK2A1;FAM20C;PLK2;GRK1	-0.6043205759775585	0.3736887002724615	-0.6043205759775585	0.3112043141829358	gray	inf	unknown or not-regulated sites
SHROOM1	(ac)MEALGPGGDRAS(ph)PASSTSSLDLWHLSMR	Dasatinib_R1		HIPK2;CLK2;P38G;DYRK4;DYRK2	-0.3189996973683177	0.0506187500826259	-0.3189996973683177	0.0704247664940281	gray	inf	unknown or not-regulated sites
RTN4	(ac)MEDLDQSPLVS(ph)SSDSPPRPQPAFK	Dasatinib_R1		nan	0.3815068942901645	0.1196936594274999	0.3815068942901645	0.1615447769762645	gray	inf	unknown or not-regulated sites
RTN4	(ac)MEDLDQSPLVSSS(ph)DSPPRPQPAFK	Dasatinib_R1		nan	0.5082422170168843	0.3070117315094949	0.5082422170168843	0.3129337318107829	gray	inf	unknown or not-regulated sites
RTN4	(ac)MEDLDQSPLVSSSDS(ph)PPRPQPAFK	Dasatinib_R1		CDK1;CDK13;KIS	0.6299244598495914	0.3333014044872076	0.6299244598495914	0.2574293198473573	gray	inf	unknown or not-regulated sites
NPM1	(ac)MEDS(ph)MDMDMSPLRPQNYLFGCELK	Dasatinib_R1	PLK1;PLK2;PLK3	PLK2;TGFBR1;ALK2;PLK3;TLK1	0.0463713230543912	-0.0	0.0463713230543912	0.0071208056240032	gray	inf	unknown or not-regulated sites
NPM1	(ac)MEDSMDMDMS(ph)PLRPQNYLFGCELK	Dasatinib_R1		CDK13;JNK1;JNK3;CDK1;CDK12	-0.0531669642470228	-0.0	-0.0531669642470228	0.0035640406624581	gray	inf	unknown or not-regulated sites
PSMD2	(ac)MEEGGRDKAPVQPQQS(ph)PAAAPGGTDEKPSGK	Dasatinib_R1		CDK18;JNK1;JNK2;CDK5;JNK3	-0.8520369510035333	0.0820331457158885	-0.8520369510035333	0.0138296289045292	gray	inf	unknown or not-regulated sites
ZNF655	(ac)MEEIPAQEAAGS(ph)PR	Dasatinib_R1		CDK16;ERK7;CDK18;P38G;CDK17	-0.2585907878791251	0.0027975041561116	-0.2585907878791251	0.0048151447088852	gray	inf	unknown or not-regulated sites
GATA1	(ac)MEGIPGGS(ph)PYAGWAYGK	Dasatinib_R1			0.2540400382075006	0.0062459362651495	0.2540400382075006	0.00674806245455	gray	inf	unknown or not-regulated sites
PBK	(ac)MEGISNFKT(ph)PSK	Dasatinib_R1	CDK1	CDK2;CDK3;CDK1;CDK6;CDK4	0.3883831060099857	0.2074314956033011	0.3883831060099857	0.3134264401750714	gray	inf	unknown or not-regulated sites
CDK11B;CDK11A	(ac)MEITIRNS(ph)PYR	Dasatinib_R1		CDK4;CDK10;CDK14;CDK12;CDK13	0.4507612790648061	0.0377477428768953	0.4507612790648061	0.0131706307197362	gray	inf	unknown or not-regulated sites
CDK11B;CDK11A	(ac)MEITIRNS(ph)PYRR	Dasatinib_R1		CDK4;CDK10;CDK14;CDK12;CDK13	1.251011152588566	0.4209933422784701	1.251011152588566	0.1785857833816217	gray	inf	unknown or not-regulated sites
ZNF629	(ac)MEPETALWGPDLQGPEQS(ph)PNDAHR	Dasatinib_R1		JNK1;CLK3;JNK3;GSK3A;P38G	0.6111879262504455	0.2568535113535368	0.6111879262504455	0.1922076011690526	gray	inf	unknown or not-regulated sites
MYBBP1A	(ac)MESRDPAQPMS(ph)PGEATQSGARPADR	Dasatinib_R1		P38D;JNK1;P38B;JNK2;JNK3	3.0715338827924654e-08	-0.0	3.0715338827924654e-08	0.0052798807214002	gray	inf	unknown or not-regulated sites
DGCR14	(ac)MET(ph)PGASASSLLLPAASRPPR	Dasatinib_R1		P38D;JNK1;JNK2;P38B;P38A	4.457843649774418e-09	-0.0	4.457843649774418e-09	0.0148988461504921	gray	inf	unknown or not-regulated sites
KPNA6	(ac)METMAS(ph)PGKDNYR	Dasatinib_R1		CDK3;CDK1;CDK2;P38D;CDK13	-0.0609472924505736	-0.0	-0.0609472924505736	0.0066782417410551	gray	inf	unknown or not-regulated sites
BABAM1	(ac)MEVAEPS(ph)SPTEEEEEEEEHSAEPR	Dasatinib_R1		nan	-0.3059094234761375	0.0042826947580165	-0.3059094234761375	0.0048151447088852	gray	inf	unknown or not-regulated sites
HNRNPA3	(ac)MEVKPPPGRPQPDS(ph)GR	Dasatinib_R1		CDK10;ERK7;CDK6;CDKL5;CDK5	0.0957546844935712	-0.0	0.0957546844935712	0.0226180059336543	gray	inf	unknown or not-regulated sites
HNRNPA3	(ac)MEVKPPPGRPQPDS(ph)GRR	Dasatinib_R1		CDK10;ERK7;CDK6;CDKL5;CDK5	0.26467007450129	0.0742478343529449	0.26467007450129	0.2414524920075042	gray	inf	unknown or not-regulated sites
TOP2A	(ac)MEVS(ph)PLQPVNENMQVNK	Dasatinib_R1		nan	-0.1906874954126603	0.0404352198938208	-0.1906874954126603	0.3934223242870303	gray	inf	unknown or not-regulated sites
DCAF10	(ac)MFPFGPHS(ph)PGGDGSAGAGAEEPTPHEGQAAATGPPS(ph)PLHPGADATHPPPPAR	Dasatinib_R1		P38D;P38G;CDK19;CDK5;DYRK1A%CDK8;CDK19;P38G;P38B;P38A	0.465924820412266	0.0701580524194146	0.465924820412266	0.0367417367724055	gray	inf	unknown or not-regulated sites
DCAF10	(ac)MFPFGPHSPGGDGSAGAGAEEPTPHEGQAAATGPPS(ph)PLHPGADATHPPPPAR	Dasatinib_R1		P38D;P38G;CDK19;CDK5;DYRK1A	-0.7137111980387152	0.0393421533331192	-0.7137111980387152	0.0048151447088852	gray	inf	unknown or not-regulated sites
CUL4B	(ac)MFPTGFSSPS(ph)PSAAAAAQEVR	Dasatinib_R1		P38D;CDK19;JNK2;JNK3;KIS	0.5526737223151925	0.4377016460485783	0.5526737223151925	0.4268570462376215	gray	inf	unknown or not-regulated sites
UFD1L	(ac)MFS(ph)FNMFDHPIPR	Dasatinib_R1		nan	0.6561778567722623	0.3372027462559686	0.6561778567722623	0.2499635360170271	gray	inf	unknown or not-regulated sites
FRA10AC1	(ac)MHGHGGYDS(ph)DFS(ph)DDER	Dasatinib_R1		CK2A1;CK2A2;ACVR2A;ACVR2B%CK2A1;CK2A2	-7.144830949101788e-09	-0.0	-7.144830949101788e-09	0.0125349626194321	gray	inf	unknown or not-regulated sites
SRSF3	(ac)MHRDS(ph)CPLDCK	Dasatinib_R1		PRKX;PKACB;AURA	-0.1394683760735234	0.0056307402251356	-0.1394683760735234	0.2652356911374102	gray	inf	unknown or not-regulated sites
STAG2	(ac)MIAAPEIPTDFNLLQESETHFSSDT(ph)DFEDIEGK	Dasatinib_R1		CK2A1;CK2A2	0.4574650884281295	0.0291842377519753	0.4574650884281295	0.0079013237821511	gray	inf	unknown or not-regulated sites
NCOA5	(ac)MNTAPS(ph)RPSPTRR	Dasatinib_R1		HIPK4	-0.4471964950761852	0.2056763101006744	-0.4471964950761852	0.2377554864150493	gray	inf	unknown or not-regulated sites
NCOA5	(ac)MNTAPSRPS(ph)PTR	Dasatinib_R1		CLK2;CDK10;CDK6;CDK4;CLK3	0.2625574653173643	0.0028715195670086	0.2625574653173643	0.0048151447088852	gray	inf	unknown or not-regulated sites
NCOA5	(ac)MNTAPSRPSPT(ph)RR	Dasatinib_R1		MOK;ERK7;BUB1	0.6060917174136186	0.2044303311110858	0.6060917174136186	0.1354909758745216	gray	inf	unknown or not-regulated sites
NPM1	(ac)MNYEGS(ph)PIKVTLATLK	Dasatinib_R1			0.0984230121031134	-0.0	0.0984230121031134	0.0041019527902465	gray	inf	unknown or not-regulated sites
EIF2S2	(ac)MS(ph)GDEMIFDPTMSK	Dasatinib_R1	CK2A1	CK2A2;CK2A1	-0.1074555565375167	-0.0	-0.1074555565375167	0.0131706307197362	gray	inf	unknown or not-regulated sites
THOC1	(ac)MSPT(ph)PPLFSLPEAR	Dasatinib_R1		P38D;CDK14;CDK17	0.5936447217694889	0.4637866567379362	0.5936447217694889	0.4139908232101717	gray	inf	unknown or not-regulated sites
BANF1	(ac)MTTS(ph)QKHR	Dasatinib_R1	VRK1;VRK2;VRK3	MLK3	0.1891901435134602	0.0024580239549018	0.1891901435134602	0.0131288183823562	gray	inf	unknown or not-regulated sites
CDC37	(ac)MVDYSVWDHIEVS(ph)DDEDETHPNIDTASLFR	Dasatinib_R1	CK2A1;CK2A2	CK2A2;CK2A1;TGFBR1;BMPR1A;ALK2	-0.1847197348578955	0.0035709412686056	-0.1847197348578955	0.0217268998394974	gray	inf	unknown or not-regulated sites
YTHDF2	(ac)S(ph)ASSLLEQRPK	Dasatinib_R1		nan	-0.0994618459895972	-0.0	-0.0994618459895972	0.0173776191142213	gray	inf	unknown or not-regulated sites
PTMA	(ac)S(ph)DAAVDTSSEITTK	Dasatinib_R1		nan	-0.0806287728042459	-0.0	-0.0806287728042459	0.00674806245455	gray	inf	unknown or not-regulated sites
N6AMT2	(ac)S(ph)DLEDDETPQLSAHALAALQEFYAEQK	Dasatinib_R1		CK2A1;CK2A2	-0.1039483095642442	-0.0	-0.1039483095642442	0.0231206020046091	gray	inf	unknown or not-regulated sites
MAX	(ac)S(ph)DNDDIEVESDADKR	Dasatinib_R1		CK2A1;CK2A2	-0.226869547640911	0.1011622626397494	-0.226869547640911	0.5650728948798276	gray	inf	unknown or not-regulated sites
PAK2	(ac)S(ph)DNGELEDKPPAPPVR	Dasatinib_R1		CK2A1;CK2A2	-0.1654909294083193	0.0092452717383286	-0.1654909294083193	0.1588860800786063	gray	inf	unknown or not-regulated sites
SP1	(ac)S(ph)DQDHS(ph)MDEMTAVVK	Dasatinib_R1		PLK3;PLK2;GRK4;TLK2;ACVR2A%CK2A1;CK2A2	0.0772644861878227	-0.0	0.0772644861878227	-0.0	gray	inf	unknown or not-regulated sites
SP1	(ac)S(ph)DQDHSMDEMTAVVK	Dasatinib_R1		CK2A1;CK2A2	1.3102218421323641e-08	-0.0	1.3102218421323641e-08	0.0131706307197362	gray	inf	unknown or not-regulated sites
SUMO1	(ac)S(ph)DQEAKPSTEDLGDKK	Dasatinib_R1		CK2A1;CK2A2	0.2458363374343347	0.0026409187727013	0.2458363374343347	0.0048151447088852	gray	inf	unknown or not-regulated sites
PPP1CA	(ac)S(ph)DSEKLNLDSIIGR	Dasatinib_R1		CK2A1;CK2A2	-0.1074795517241132	0.0003573131344658	-0.1074795517241132	0.2647861248297254	gray	inf	unknown or not-regulated sites
NRBP1	(ac)S(ph)EGESQTVLSSGSDPK	Dasatinib_R1		BMPR1A;CK2A2;BMPR1B;CK2A1;ALK2	-0.1791235125933161	0.0109146788750894	-0.1791235125933161	0.1171658504067816	gray	inf	unknown or not-regulated sites
POLR3D	(ac)S(ph)EGNAAGEPSTPGGPRPLLTGAR	Dasatinib_R1		BMPR1A;BMPR1B	0.7958073370844292	0.3973772822305364	0.7958073370844292	0.2463814500779246	gray	inf	unknown or not-regulated sites
PTMS	(ac)S(ph)EKSVEAAAELSAK	Dasatinib_R1		nan	-0.3426673829452633	0.1887333409453291	-0.3426673829452633	0.3748516355181998	gray	inf	unknown or not-regulated sites
SMG9	(ac)S(ph)ESGHSQPGLYGIER	Dasatinib_R1		BMPR1A	-0.5517016578877316	0.084940119598535	-0.5517016578877316	0.0349799719607055	gray	inf	unknown or not-regulated sites
HIST1H1B	(ac)S(ph)ETAPAETATPAPVEKSPAK	Dasatinib_R1		nan	-0.3509367567133539	0.0575925136212336	-0.3509367567133539	0.0639548801303919	gray	inf	unknown or not-regulated sites
EIF2S2	(ac)S(ph)GDEMIFDPTMSK	Dasatinib_R1	CK2A1	CK2A2;CK2A1	0.0908059697234951	-0.0	0.0908059697234951	0.004280068066543	gray	inf	unknown or not-regulated sites
EIF2S2	(ac)S(ph)GDEMIFDPTMSKK	Dasatinib_R1	CK2A1	CK2A2;CK2A1	-0.3035627606362032	0.0350792324007732	-0.3035627606362032	0.048085477401217	gray	inf	unknown or not-regulated sites
PA2G4	(ac)S(ph)GEDEQQEQTIAEDLVVTK	Dasatinib_R1		FAM20C;CAMK2B;CK2A2	-0.1888554958527973	0.0021647203411118	-0.1888554958527973	0.0111814468843346	gray	inf	unknown or not-regulated sites
HSPA8	(ac)S(ph)KGPAVGIDLGTTYSCVGVFQHGK	Dasatinib_R1		BUB1	-0.1521738992125228	5.90403486882351e-05	-0.1521738992125228	0.0048151447088852	gray	inf	unknown or not-regulated sites
SNRPD2	(ac)S(ph)LLNKPK	Dasatinib_R1		nan	-0.0918597294966057	-0.0	-0.0918597294966057	0.0048151447088852	gray	inf	unknown or not-regulated sites
SNRPF	(ac)S(ph)LPLNPKPFLNGLTGKPVMVK	Dasatinib_R1		nan	-0.1783671177315376	0.0093741002557203	-0.1783671177315376	0.1006570677986124	gray	inf	unknown or not-regulated sites
PPP2R5E	(ac)S(ph)SAPTTPPSVDKVDGFSR	Dasatinib_R1		nan	-0.0651631006416891	-0.0	-0.0651631006416891	0.0066782417410551	gray	inf	unknown or not-regulated sites
MCM4	(ac)S(ph)SPASTPSRR	Dasatinib_R1		nan	0.6183760424917593	0.2575008498150734	0.6183760424917593	0.1890387759400681	gray	inf	unknown or not-regulated sites
DAP	(ac)S(ph)SPPEGKLETK	Dasatinib_R1		nan	-0.5113950495994931	0.0947664132176961	-0.5113950495994931	0.0529091059677461	gray	inf	unknown or not-regulated sites
GID8	(ac)S(ph)YAEKPDEITKDEWMEK	Dasatinib_R1		PAK6	0.3990609757333796	0.0569034662559769	0.3990609757333796	0.0398362478698761	gray	inf	unknown or not-regulated sites
C11orf58;SMAP	(ac)SAARES(ph)HPHGVKR	Dasatinib_R1		AURC;AURA	-0.2770107303127602	0.0350460622869708	-0.2770107303127602	0.0689495117666517	gray	inf	unknown or not-regulated sites
EIF1	(ac)SAIQNLHS(ph)FDPFADASK	Dasatinib_R1		nan	0.1761082132095852	0.0008321267933026	0.1761082132095852	0.00674806245455	gray	inf	unknown or not-regulated sites
TK1	(ac)SCINLPTVLPGS(ph)PSK	Dasatinib_R1	CDK1;CDK2	CDK3;CDK2;CDK1;CDK5;CDK6	0.1037101374158475	7.161391770718696e-05	0.1037101374158475	0.2027541252653536	gray	inf	unknown or not-regulated sites
TK1	(ac)SCINLPTVLPGS(ph)PSKTR	Dasatinib_R1	CDK1;CDK2	CDK3;CDK2;CDK1;CDK5;CDK6	-0.4792526282414797	0.051800046846163	-0.4792526282414797	0.0195829801580105	gray	inf	unknown or not-regulated sites
PTMA	(ac)SDAAVDTS(ph)SEITTK	Dasatinib_R1		FAM20C	-0.200817103700184	0.0049747476256765	-0.200817103700184	0.0195829801580105	gray	inf	unknown or not-regulated sites
MAPK1IP1L	(ac)SDEFSLADALPEHS(ph)PAK	Dasatinib_R1		CDK3;CDK1;CDK5;CDK2;CLK3	-0.0753492861953953	-0.0	-0.0753492861953953	0.048786886829135	gray	inf	unknown or not-regulated sites
VAT1	(ac)SDEREVAEAAT(ph)GEDASSPPPKTEAASDPQHPAASEGAAAAAASPPLLR	Dasatinib_R1		FAM20C	-0.421978572187229	0.0621817041066505	-0.421978572187229	0.0394720988716192	gray	inf	unknown or not-regulated sites
SP1	(ac)SDQDHS(ph)MDEMTAVVK	Dasatinib_R1		PLK3;PLK2;GRK4;TLK2;ACVR2A	0.0379555125907107	-0.0	0.0379555125907107	0.0048151447088852	gray	inf	unknown or not-regulated sites
TRA2B	(ac)SDSGEQNYGERES(ph)R	Dasatinib_R1		nan	0.4603023996497842	0.0018391538985335	0.4603023996497842	0.0036642419170812	gray	inf	unknown or not-regulated sites
HMGA1	(ac)SESSSKSS(ph)QPLASK	Dasatinib_R1		nan	-0.286861689167183	0.1496599754731306	-0.286861689167183	0.4348375161072967	gray	inf	unknown or not-regulated sites
HIST1H1E	(ac)SETAPAAPAAPAPAEKT(ph)PVK	Dasatinib_R1	CDK1;CDK2	CDK3;CDK5;CDK1;CDK2;CLK3	-0.2837291382765	0.0511164785492599	-0.2837291382765	0.1118359089703512	gray	inf	unknown or not-regulated sites
HIST1H1E	(ac)SETAPAAPAAPAPAEKT(ph)PVKK	Dasatinib_R1	CDK1;CDK2	CDK3;CDK5;CDK1;CDK2;CLK3	-0.2703231995115428	0.0067348703103629	-0.2703231995115428	0.0056673817170907	gray	inf	unknown or not-regulated sites
HIST1H1B	(ac)SETAPAETATPAPVEKS(ph)PAK	Dasatinib_R1		CDK3;CDK1;CLK3;CDK5;CDK2	-0.4072412006549634	0.1090614193115637	-0.4072412006549634	0.115865360842972	gray	inf	unknown or not-regulated sites
HIST1H1B	(ac)SETAPAETATPAPVEKS(ph)PAKK	Dasatinib_R1		CDK3;CDK1;CLK3;CDK5;CDK2	-0.3871707970198487	0.0345897603288176	-0.3871707970198487	0.0178521149143166	gray	inf	unknown or not-regulated sites
HIST1H1D	(ac)SETAPLAPTIPAPAEKT(ph)PVK	Dasatinib_R1		CDK3;CDK5;CDK1;CDK2;CLK3	-0.2075842501864818	0.0124891567919634	-0.2075842501864818	0.060997260887162	gray	inf	unknown or not-regulated sites
GNG5	(ac)SGSSS(ph)VAAMKK	Dasatinib_R1		nan	-0.465816532657509	0.2848045529173246	-0.465816532657509	0.3292510782335473	gray	inf	unknown or not-regulated sites
DDX5	(ac)SGYSS(ph)DRDR	Dasatinib_R1		CK2A1;CK2A2	0.5445380603779956	0.1190137029151444	0.5445380603779956	0.0675656956839197	gray	inf	unknown or not-regulated sites
HNRNPA1	(ac)SKS(ph)ESPKEPEQLR	Dasatinib_R1	P70S6KB	nan	-0.7875749976402762	0.0421651557945592	-0.7875749976402762	0.0048151447088852	gray	inf	unknown or not-regulated sites
HNRNPA1	(ac)SKSES(ph)PKEPEQLR	Dasatinib_R1	P70S6KB	nan	-0.8348992744374177	0.0581277181464705	-0.8348992744374177	0.0072014311785871	gray	inf	unknown or not-regulated sites
HNRNPA1	(ac)SKSES(ph)PKEPEQLRK	Dasatinib_R1	P70S6KB	nan	-1.0511158362542703	0.0435892962552955	-1.0511158362542703	0.0048151447088852	gray	inf	unknown or not-regulated sites
RRAGC	(ac)SLQYGAEETPLAGS(ph)YGAADSFPK	Dasatinib_R1		MTOR	0.1547643449667259	0.0005308533970708	0.1547643449667259	0.0131706307197362	gray	inf	unknown or not-regulated sites
SDCBP	(ac)SLYPS(ph)LEDLKVDK	Dasatinib_R1	ULK1	MARK1;MARK3;MARK2;MARK4;QSK	-0.206491427389281	0.0196415923483022	-0.206491427389281	0.115865360842972	gray	inf	unknown or not-regulated sites
UBA1	(ac)SS(ph)SPLSKK	Dasatinib_R1		nan	-0.1797847119237607	0.0021557478738568	-0.1797847119237607	0.0149274910635486	gray	inf	unknown or not-regulated sites
ADD3	(ac)SSDASQGVIT(ph)TPPPPSMPHK	Dasatinib_R1		nan	-0.2687116728485285	0.0338301892692324	-0.2687116728485285	0.0731034789561929	gray	inf	unknown or not-regulated sites
ADD3	(ac)SSDASQGVITT(ph)PPPPSMPHK	Dasatinib_R1		P38D;P38B;JNK2;HIPK3;CDK7	-0.2673220735486303	0.1157031927602483	-0.2673220735486303	0.396058785609891	gray	inf	unknown or not-regulated sites
SMAD2	(ac)SSILPFT(ph)PPVVK	Dasatinib_R1	ERK1	P38D;P38B;P38A;ERK1	0.249885213768045	0.0136886736023183	0.249885213768045	0.0231513885785108	gray	inf	unknown or not-regulated sites
SMAD2	(ac)SSILPFT(ph)PPVVKR	Dasatinib_R1	ERK1	P38D;P38B;P38A;ERK1	0.1606420704196929	0.0033179729227336	0.1606420704196929	0.0603272687014197	gray	inf	unknown or not-regulated sites
TALDO1	(ac)SSS(ph)PVKR	Dasatinib_R1		CDK6;CDK2;CDK3;CDK4;CDK5	0.1026495655335623	-0.0	0.1026495655335623	0.0086044389601182	gray	inf	unknown or not-regulated sites
HNRNPU	(ac)SSS(ph)PVNVK	Dasatinib_R1		CDK8;P38D	-0.079028541137484	-0.0	-0.079028541137484	0.0048151447088852	gray	inf	unknown or not-regulated sites
HNRNPU	(ac)SSS(ph)PVNVKK	Dasatinib_R1		CDK8;P38D	0.1167432350155322	-0.0	0.1167432350155322	0.0066782417410551	gray	inf	unknown or not-regulated sites
ANXA2;ANXA2P2	(ac)STVHEILCKLS(ph)LEGDHSTPPSAYGSVK	Dasatinib_R1	PKCA	nan	-0.3462419456801098	0.2689993986391809	-0.3462419456801098	0.5457722708032875	gray	inf	unknown or not-regulated sites
SRSF2	(ac)SY(ph)GRPPPDVEGMTSLK	Dasatinib_R1		nan	0.1665820836146326	0.0018236984806114	0.1665820836146326	0.0216102445365689	gray	inf	unknown or not-regulated sites
SRSF2	(ac)SYGRPPPDVEGMTSLKVDNLTYRTS(ph)PDTLR	Dasatinib_R1		DYRK4;DYRK1B;DYRK3	-0.3272604513281211	0.0087626560366704	-0.3272604513281211	0.0048151447088852	gray	inf	unknown or not-regulated sites
BANF1	(ac)T(ph)T(ph)SQKHRDFVAEPMGEKPVGSLAGIGEVLGK	Dasatinib_R1	VRK1;VRK2;VRK3	nan%nan	-0.7382658563939813	0.4506827144415422	-0.7382658563939813	0.310496512133373	gray	inf	unknown or not-regulated sites
RALBP1	(ac)TECFLPPT(ph)SSPSEHRR	Dasatinib_R1		nan	0.8886857415899546	0.3099720291136516	0.8886857415899546	0.1554991660165194	gray	inf	unknown or not-regulated sites
RALBP1	(ac)TECFLPPTSS(ph)PSEHR	Dasatinib_R1		P38B;GSK3A;JNK1;JNK2;JNK3	-0.3250332263674892	7.050593910338675e-05	-0.3250332263674892	0.002532541886136	gray	inf	unknown or not-regulated sites
LBH	(ac)TEVMMNTQPMEEIGLS(ph)PR	Dasatinib_R1			0.3945334197918749	0.0079601656631257	0.3945334197918749	0.0048151447088852	gray	inf	unknown or not-regulated sites
ITPKA	(ac)TLPGGPTGMARPGGARPCS(ph)PGLER	Dasatinib_R1		MAK;DYRK1A;HIPK2;DYRK4;HIPK1	1.0784178033029823	0.5307737718954861	1.0784178033029823	0.2687886440232593	gray	inf	unknown or not-regulated sites
CDC37	(ac)VDYSVWDHIEVS(ph)DDEDETHPNIDTASLFR	Dasatinib_R1	CK2A1;CK2A2	CK2A2;CK2A1;TGFBR1;BMPR1A;ALK2	-0.1877870350080125	0.0025605970021281	-0.1877870350080125	0.0131706307197362	gray	inf	unknown or not-regulated sites
KDM1A	AAAAAAAAAAAATGTEAGPGTAGGSENGSEVAAQPAGLSGPAEVGPGAVGERT(ph)PR	Dasatinib_R1		CDK3;CDK2;ERK7;CDK6;CDK5	-0.2644131403562004	0.0805488290601073	-0.2644131403562004	0.2653104465145621	gray	inf	unknown or not-regulated sites
SAMD1	AAAAAATAPPS(ph)PGPAQPGPR	Dasatinib_R1		P38D;HIPK2;CDK19;HIPK4;CDK18	-0.1437541960006173	4.361307710999002e-06	-0.1437541960006173	0.0048151447088852	gray	inf	unknown or not-regulated sites
ARID3A	AAAAGLGHPAS(ph)PGGS(ph)EDGPPGS(ph)EEEDAAR	Dasatinib_R1		FAM20C;GRK7;GRK1;CK2A1;CK2A2%CDK19;P38G;ERK1;P38A;P38B%CAMK2B;NDR2;CAMK2A;CAMK2D;GRK1	0.3322133879383258	0.0706470816122053	0.3322133879383258	0.1057597835543688	gray	inf	unknown or not-regulated sites
ARID3A	AAAAGLGHPAS(ph)PGGSEDGPPGS(ph)EEEDAAR	Dasatinib_R1		FAM20C;GRK7;GRK1;CK2A1;CK2A2%CDK19;P38G;ERK1;P38A;P38B	0.3100111701977506	0.0174173890084455	0.3100111701977506	0.0131706307197362	gray	inf	unknown or not-regulated sites
ARID3A	AAAAGLGHPAS(ph)PGGSEDGPPGSEEEDAAR	Dasatinib_R1		CDK19;P38G;ERK1;P38A;P38B	0.3603194478343591	0.1271292995561019	0.3603194478343591	0.2027541252653536	gray	inf	unknown or not-regulated sites
ARID3A	AAAAGLGHPASPGGSEDGPPGS(ph)EEEDAAR	Dasatinib_R1		FAM20C;GRK7;GRK1;CK2A1;CK2A2	0.2745817067235943	0.0425332310393367	0.2745817067235943	0.0960112399188547	gray	inf	unknown or not-regulated sites
MSH6	AAAAPGAS(ph)PSPGGDAAWSEAGPGPR	Dasatinib_R1		CDK18;P38D;CDK13;CDK17;KIS	-0.2268315630082474	0.0099739643378523	-0.2268315630082474	0.0243736057181374	gray	inf	unknown or not-regulated sites
MSH6	AAAAPGAS(ph)PSPGGDAAWSEAGPGPRPLAR	Dasatinib_R1		CDK18;P38D;CDK13;CDK17;KIS	-0.2190272412446882	7.226566523762576e-07	-0.2190272412446882	0.0035640406624581	gray	inf	unknown or not-regulated sites
MSH6	AAAAPGASPS(ph)PGGDAAWSEAGPGPR	Dasatinib_R1		JNK2;JNK1;HIPK2;JNK3;P38G	-0.4211708305880121	0.0845275186966886	-0.4211708305880121	0.0697168507412604	gray	inf	unknown or not-regulated sites
MSH6	AAAAPGASPS(ph)PGGDAAWSEAGPGPRPLAR	Dasatinib_R1		JNK2;JNK1;HIPK2;JNK3;P38G	-0.2687033619542902	0.0446989202605488	-0.2687033619542902	0.1130808610503208	gray	inf	unknown or not-regulated sites
TAF6	AAAPPQPS(ph)PPPTK	Dasatinib_R1		KIS;HIPK2;HIPK4;CDK18;CLK3	-0.511873881789817	0.7152232934462829	-0.511873881789817	0.9704054068275384	gray	inf	unknown or not-regulated sites
GP1BB	AAARLS(ph)LTDPLVAER	Dasatinib_R1		PAK6;AURA;PAK4;PKG2;PAK3	0.2455429581342939	0.0084142116081352	0.2455429581342939	0.0131706307197362	gray	inf	unknown or not-regulated sites
PSRC1	AAAS(ph)PPTPIR	Dasatinib_R1		HIPK2;HIPK3;HIPK1;HIPK4;DYRK1B	-0.1538684633959786	7.799927254430913e-05	-0.1538684633959786	0.0048151447088852	gray	inf	unknown or not-regulated sites
MARCKSL1	AAAT(ph)PESQEPQAK	Dasatinib_R1		JNK2;DYRK4;JNK3;JNK1;DYRK1B	-0.3422554393155919	0.1858850614604827	-0.3422554393155919	0.3654089843535099	gray	inf	unknown or not-regulated sites
KDM1B	AAATGNAS(ph)PGKLEHSK	Dasatinib_R1		CDK3;CDK2;CDK1;CDK5;P38G	0.1538685378436727	-0.0	0.1538685378436727	0.004026957488982	gray	inf	unknown or not-regulated sites
RBM33	AADEDWDS(ph)ELEDDLLGEDLLSGKK	Dasatinib_R1		CK2A2;CK2A1;GRK7;GRK6;ALPHAK3	-0.3798178026539501	0.3002430968092067	-0.3798178026539501	0.5045078024951997	gray	inf	unknown or not-regulated sites
WIZ	AADGGERPLAAS(ph)PPGTVK	Dasatinib_R1		HIPK2;HIPK4;DYRK4;HIPK1;DYRK2	-0.053874204456107	-0.0	-0.053874204456107	0.2045897021562055	gray	inf	unknown or not-regulated sites
TP53BP1	AADIS(ph)LDNLVEGK	Dasatinib_R1	PLK1	nan	-0.1505384274662741	0.0020105701189352	-0.1505384274662741	0.0594114573332666	gray	inf	unknown or not-regulated sites
TP53BP1	AADIS(ph)LDNLVEGKR	Dasatinib_R1	PLK1	nan	-0.2996573924462101	0.0426935520736975	-0.2996573924462101	0.0688551577108298	gray	inf	unknown or not-regulated sites
YBX1	AADPPAENSS(ph)APEAEQGGAE	Dasatinib_R1		nan	-0.1875900011444039	0.0053243122099059	-0.1875900011444039	0.0343171053031041	gray	inf	unknown or not-regulated sites
TOM1	AADRLPNLSS(ph)PSAEGPPGPPSGPAPR	Dasatinib_R1		JNK2;JNK1;JNK3;P38D;KIS	-0.2114577640965484	0.0034205171059126	-0.2114577640965484	0.0085080525018886	gray	inf	unknown or not-regulated sites
TOE1	AADS(ph)DDGAVSAPAASDGGVSK	Dasatinib_R1		CK2A2;CK2A1	-0.1929689673539998	0.0057846881013384	-0.1929689673539998	0.0310556418695991	gray	inf	unknown or not-regulated sites
TPR	AADSQNSGEGNTGAAESS(ph)FSQEVSR	Dasatinib_R1		PLK1;PLK3;TGFBR1;PLK2	0.4229273934258851	0.1910995919415385	0.4229273934258851	0.2414524920075042	gray	inf	unknown or not-regulated sites
MAP1B	AAEAGGAEEQYGFLTT(ph)PTK	Dasatinib_R1		CDK2;CDK6;CDK3;CDK4;CDK1	-0.0571833669290921	-0.0	-0.0571833669290921	0.048786886829135	gray	inf	unknown or not-regulated sites
WDR70	AAEDSPYWVS(ph)PAYSK	Dasatinib_R1		CDK7;CDK9	0.1007980291107405	-0.0	0.1007980291107405	0.0048151447088852	gray	inf	unknown or not-regulated sites
CLTA	AAEEAFVNDIDESS(ph)PGTEWER	Dasatinib_R1		KIS;BMPR1A;GSK3A;JNK1;CK1G2	0.1510118501459781	8.503000206339151e-05	0.1510118501459781	0.005529187266912	gray	inf	unknown or not-regulated sites
RSL1D1	AAESETPGKS(ph)PEK	Dasatinib_R1		CDK3;CDK1;CLK3;CDK5;CDK2	0.1721374044314729	0.0009744632644653	0.1721374044314729	0.0092947560032613	gray	inf	unknown or not-regulated sites
RSL1D1	AAESETPGKS(ph)PEKKPK	Dasatinib_R1		CDK3;CDK1;CLK3;CDK5;CDK2	0.5162640320839337	0.0511108807538485	0.5162640320839337	0.0156098177454665	gray	inf	unknown or not-regulated sites
MDC1	AAESLTAIPEPAS(ph)PQLLETPIHASQIQK	Dasatinib_R1		P38B;CDK16;CDK17;CDK18;P38D	-0.6303442860596289	0.9089270440845708	-0.6303442860596289	0.9744111657844974	gray	inf	unknown or not-regulated sites
RC3H1	AAETS(ph)DDDLIPFGDRPTVSR	Dasatinib_R1		CK2A2;CK2A1;TGFBR1;BMPR1B;BMPR1A	0.1535379834279382	2.7750118889574547e-06	0.1535379834279382	0.0048151447088852	gray	inf	unknown or not-regulated sites
YWHAE	AAFDDAIAELDTLS(ph)EESYK	Dasatinib_R1		ALPHAK3;BMPR1A;FAM20C;BMPR1B	0.1788833775975382	0.0028978818173052	0.1788833775975382	0.0211657074596606	gray	inf	unknown or not-regulated sites
SAMD4B	AAFTTPDHAPLS(ph)PQSSVASSGSEQTEEQGSSR	Dasatinib_R1		CDK8;ERK1;P38B;CDK19;P38D	-0.3415712968540033	0.1514086635120991	-0.3415712968540033	0.2823238600082155	gray	inf	unknown or not-regulated sites
SLX4	AAGAGEDADWLEGGS(ph)PVSGQLLAGVQVQK	Dasatinib_R1		KIS;CDK18;P38D;P38G;CDK17	-0.3255927936420182	0.0108026367599141	-0.3255927936420182	0.0049001752373302	gray	inf	unknown or not-regulated sites
FRMD4A	AAGALGSASSGS(ph)MPNLAAR	Dasatinib_R1		QSK;MARK3;MARK4;MARK2;SIK	0.3491637927696436	0.0667611947450809	0.3491637927696436	0.0809193171832344	gray	inf	unknown or not-regulated sites
BAG6;BAT3	AAGARPLTS(ph)PESLSR	Dasatinib_R1	ICK	DYRK4;JNK1;DYRK1B;CDK7;DYRK2	0.1513342377671998	0.0009229984298954	0.1513342377671998	0.0246436969992567	gray	inf	unknown or not-regulated sites
TBC1D10B	AAGGAPS(ph)PPPPVR	Dasatinib_R1		HIPK2;KIS;HIPK4;P38D;DYRK2	-0.1381946545309116	0.0010286790843546	-0.1381946545309116	0.0639138214590776	gray	inf	unknown or not-regulated sites
TBC1D10B	AAGGAPS(ph)PPPPVRR	Dasatinib_R1		HIPK2;KIS;HIPK4;P38D;DYRK2	0.2402810861592709	0.0240535165283322	0.2402810861592709	0.0716610154673545	gray	inf	unknown or not-regulated sites
RAP1GAP	AAGISLIVPGKS(ph)PTR	Dasatinib_R1	CDK1	CDK1;CDK13;CDK5;CDK3;CDK12	-0.2243466105404534	0.0840239066329871	-0.2243466105404534	0.4741581378762509	gray	inf	unknown or not-regulated sites
RAP1GAP	AAGISLIVPGKS(ph)PTRK	Dasatinib_R1	CDK1	CDK1;CDK13;CDK5;CDK3;CDK12	-0.2206345081146035	0.0299205230866656	-0.2206345081146035	0.1514946164381275	gray	inf	unknown or not-regulated sites
ASPSCR1	AAGS(ph)PSPLPAPDPAPK	Dasatinib_R1		DYRK4;HIPK2;DYRK1B;HIPK1;HIPK3	-0.3119553841681773	0.2329035696565651	-0.3119553841681773	0.5944672104470184	gray	inf	unknown or not-regulated sites
ASPSCR1	AAGSPS(ph)PLPAPDPAPK	Dasatinib_R1		P38D;CDK18;DYRK2;KIS;PRP4	-0.0937022216921907	-0.0	-0.0937022216921907	0.0028293995722428	gray	inf	unknown or not-regulated sites
PRRC2C	AAGSPS(ph)SSDQDEKLPGQDESTAGTSEQNDILK	Dasatinib_R1		nan	0.346237715869035	0.0518353832958427	0.346237715869035	0.0571538011349702	gray	inf	unknown or not-regulated sites
RAF1	AAHTEDINACTLTTS(ph)PR	Dasatinib_R1		ERK7;CDK16;CDK14;CDK17;CDK18	-0.3873430083965904	0.2894559601054162	-0.3873430083965904	0.4732743931296877	gray	inf	unknown or not-regulated sites
RAF1	AAHTEDINACTLTTS(ph)PRLPVF	Dasatinib_R1		ERK7;CDK16;CDK14;CDK17;CDK18	-0.2541049743378963	0.0243894052874885	-0.2541049743378963	0.059213275484645	gray	inf	unknown or not-regulated sites
ZNF106	AAHVPENS(ph)DTEQDVLTVKPVR	Dasatinib_R1		CK2A1;CK2A2;TGFBR1;GRK7;BMPR1A	-0.1824557056892391	0.0362512515926801	-0.1824557056892391	0.4127606559893473	gray	inf	unknown or not-regulated sites
EIF2AK1	AAIELPSLEVLS(ph)DQEEDREQCGVK	Dasatinib_R1		CK2A1;CK2A2	-0.1844669485818189	0.0194874350368322	-0.1844669485818189	0.2054864478906045	gray	inf	unknown or not-regulated sites
RBM17	AAIPPPVYEEQDRPRS(ph)PTGPSNSFLANMGGTVAHK	Dasatinib_R1	CLK1;ERK2;JNK1;P38A	MAK;HIPK2;DYRK1B;MOK;HIPK1	-0.2126024105493541	0.0403801588556077	-0.2126024105493541	0.252202934820669	gray	inf	unknown or not-regulated sites
RBM17	AAIPPPVYEEQDRPRSPT(ph)GPSNSFLANMGGTVAHK	Dasatinib_R1		PIM2;CRIK;PIM1;PBK;PIM3	-0.2001065794053721	0.0474740127701773	-0.2001065794053721	0.386486045038657	gray	inf	unknown or not-regulated sites
OXSR1	AAISQLRS(ph)PR	Dasatinib_R1		CDK10;ERK7;CDK16;CDK14;ERK2	-0.2857924595110869	0.0589751230563024	-0.2857924595110869	0.1354909758745216	gray	inf	unknown or not-regulated sites
ACIN1	AAKLS(ph)EGSQPAEEEEDQETPSR	Dasatinib_R1		nan	-0.4680129599916118	0.2956889862454721	-0.4680129599916118	0.3418403280204606	gray	inf	unknown or not-regulated sites
NOLC1	AAKNS(ph)EEEEEEK	Dasatinib_R1		FAM20C;CK2A1;CK2A2;CAMK2B;CAMK2A	0.3250194099496565	0.0472993618709634	0.3250194099496565	0.0606600331816055	gray	inf	unknown or not-regulated sites
NOLC1	AAKNS(ph)EEEEEEKKK	Dasatinib_R1		FAM20C;CK2A1;CK2A2;CAMK2B;CAMK2A	0.7841894061818732	0.1622660628303107	0.7841894061818732	0.0615272629095752	gray	inf	unknown or not-regulated sites
ZC3H4	AAKPGPAEAPS(ph)PTAS(ph)PSGDAS(ph)PPATAPYDPR	Dasatinib_R1		KIS;P38G;PRP4;P38D;P38B%JNK3;JNK2;P38G;JNK1;DYRK4%JNK1;JNK3;JNK2;P38G;P38D	-0.2741309982481517	0.1369850284918282	-0.2741309982481517	0.4432316286112068	gray	inf	unknown or not-regulated sites
ZC3H4	AAKPGPAEAPS(ph)PTASPSGDAS(ph)PPATAPYDPR	Dasatinib_R1		KIS;P38G;PRP4;P38D;P38B%JNK1;JNK3;JNK2;P38G;P38D	-0.0856414906560424	-0.0	-0.0856414906560424	0.0239977053736336	gray	inf	unknown or not-regulated sites
ZC3H4	AAKPGPAEAPS(ph)PTASPSGDASPPATAPYDPR	Dasatinib_R1		JNK1;JNK3;JNK2;P38G;P38D	0.1368884459887943	0.0001304240291089	0.1368884459887943	0.0164869093180056	gray	inf	unknown or not-regulated sites
ZC3H4	AAKPGPAEAPSPTASPS(ph)GDASPPATAPYDPR	Dasatinib_R1		nan	-0.3357689008008178	0.2423136858924754	-0.3357689008008178	0.5059296196115183	gray	inf	unknown or not-regulated sites
ZC3H4	AAKPGPAEAPSPTASPSGDAS(ph)PPATAPYDPR	Dasatinib_R1		KIS;P38G;PRP4;P38D;P38B	-0.1008421890627544	-0.0	-0.1008421890627544	0.1094919400166368	gray	inf	unknown or not-regulated sites
FBXO46	AALALQSYPRPT(ph)TPAPVVFVSAEQGGPAK	Dasatinib_R1		nan	0.3470591550146199	0.0588713478853126	0.3470591550146199	0.0684590827793488	gray	inf	unknown or not-regulated sites
TCOF1	AALAPAKES(ph)PR	Dasatinib_R1		CDK3;CDK5;CDK1;CDK2;CDK6	-0.0737270489423795	-0.0	-0.0737270489423795	0.0876524653111613	gray	inf	unknown or not-regulated sites
TCOF1	AALAPAKES(ph)PRK	Dasatinib_R1		CDK3;CDK5;CDK1;CDK2;CDK6	0.1111002813542768	-0.0	0.1111002813542768	0.0036981582470383	gray	inf	unknown or not-regulated sites
SPHK2	AALHS(ph)PVSEGAPVIPPSSGLPLPTPDAR	Dasatinib_R1		JNK2;P38D;JNK1;JNK3;P38G	-0.4443375779626242	0.0667336233468596	-0.4443375779626242	0.0387257697584278	gray	inf	unknown or not-regulated sites
LIG1	AALKEWNGVVSESDS(ph)PVKRPGR	Dasatinib_R1	CDK2	CDK2;CDK3;CDK1;CDK5;CDK6	-0.3254158759853763	0.0948152679599905	-0.3254158759853763	0.1783526996133921	gray	inf	unknown or not-regulated sites
RPL14	AALLKAS(ph)PK	Dasatinib_R1		CDK3;CDK2;CDK5;CDK1;CDK6	-0.369046625983099	0.1095486100461981	-0.369046625983099	0.1546930038744514	gray	inf	unknown or not-regulated sites
RPL14	AALLKAS(ph)PKK	Dasatinib_R1		CDK3;CDK2;CDK5;CDK1;CDK6	-0.3769584042031971	0.0435712000662592	-0.3769584042031971	0.0296705065681395	gray	inf	unknown or not-regulated sites
HTT	AALPSLTNPPSLS(ph)PIRR	Dasatinib_R1	CDK5	CDK4;CDK6;CDK5;CDK14;CDK13	0.4373165651912294	0.1460691389083988	0.4373165651912294	0.1565721412192201	gray	inf	unknown or not-regulated sites
NOLC1	AALS(ph)LPAK	Dasatinib_R1		nan	0.314603693459297	0.1023052327181233	0.314603693459297	0.217426537087851	gray	inf	unknown or not-regulated sites
INTS3	AALSS(ph)PR	Dasatinib_R1		CDK16;ERK7;CDK6;CDK10;CDK14	0.1439858691089143	-0.0	0.1439858691089143	0.0041019527902465	gray	inf	unknown or not-regulated sites
ZMYM4	AANQVEETLHTHLPQT(ph)PETNFR	Dasatinib_R1		P38B;JNK2;JNK3;JNK1;P38A	-0.0994620256098025	-0.0	-0.0994620256098025	0.0468853306870322	gray	inf	unknown or not-regulated sites
MAP7	AAPAQVRPPS(ph)PGNIRPVK	Dasatinib_R1		MAK;HIPK2;DYRK1A;HIPK1;HIPK4	-0.1479659882342629	0.0003054177011756	-0.1479659882342629	0.0131706307197362	gray	inf	unknown or not-regulated sites
MAP7	AAPAQVRPPS(ph)PGNIRPVKR	Dasatinib_R1		MAK;HIPK2;DYRK1A;HIPK1;HIPK4	-0.1587244584797852	0.0229672119253981	-0.1587244584797852	0.4899963473191376	gray	inf	unknown or not-regulated sites
FAM129B	AAPEASS(ph)PPAS(ph)PLQHLLPGK	Dasatinib_R1		KIS;JNK1;HIPK2;JNK2;P38D%CDK18;CDK16;MAK;CDK17;CDK19	-0.4389664108553033	0.7633494256183828	-0.4389664108553033	1.5403608152997603	gray	inf	unknown or not-regulated sites
FAM129B	AAPEASS(ph)PPASPLQHLLPGK	Dasatinib_R1		KIS;JNK1;HIPK2;JNK2;P38D	-0.1443462776312259	0.0028596075303615	-0.1443462776312259	0.1120310571876898	gray	inf	unknown or not-regulated sites
TBKBP1	AAPPCPPCQS(ph)PVPQR	Dasatinib_R1		DYRK1B;HIPK2;DYRK4;P38D;KIS	0.5465180339574178	0.1350670007616265	0.5465180339574178	0.081654722354502	gray	inf	unknown or not-regulated sites
TBKBP1	AAPPCPPCQS(ph)PVPQRR	Dasatinib_R1		DYRK1B;HIPK2;DYRK4;P38D;KIS	-0.2073948804779983	0.0036936437793048	-0.2073948804779983	0.0111814468843346	gray	inf	unknown or not-regulated sites
UBR4	AAPPPPPPPPPLES(ph)SPR	Dasatinib_R1		nan	0.6753677272324539	0.1805302517169759	0.6753677272324539	0.0902459060444705	gray	inf	unknown or not-regulated sites
UBR4	AAPPPPPPPPPLESS(ph)PR	Dasatinib_R1		ERK7;CDK16;CDK3;CDK17;CDK5	0.9030229852223628	1.2582651329728871	0.9030229852223628	0.9952717604847028	gray	inf	unknown or not-regulated sites
NUP155	AAPQS(ph)PSVPK	Dasatinib_R1		P38B;JNK2;P38A;CDK18;CDK16	-0.2196313960313438	0.0919106885049962	-0.2196313960313438	0.565880644969068	gray	inf	unknown or not-regulated sites
CHCHD2;CHCHD2P9	AAPRPAPVAQPPAAAPPS(ph)AVGSSAAAPR	Dasatinib_R1		ERK5;MAK;P38B;CDKL5;P38A	-0.2152865744039107	0.0551094914080435	-0.2152865744039107	0.3405479071439263	gray	inf	unknown or not-regulated sites
ZZZ3	AAPTRGS(ph)PTK	Dasatinib_R1		CDK3;CLK2;CDK1;CDK5;CLK3	-0.2235437956006538	0.0380430428388163	-0.2235437956006538	0.1968258845688752	gray	inf	unknown or not-regulated sites
NCKIPSD	AAPTT(ph)PPPPVK	Dasatinib_R1		HIPK2;P38D;MAK;HIPK1;HIPK3%HIPK2;P38D;MAK;HIPK1;HIPK3	-2.3566974538535845e-08	-0.0	-2.3566974538535845e-08	0.0195829801580105	gray	inf	unknown or not-regulated sites
UROD	AAQDFFSTCRS(ph)PEACCELTLQPLR	Dasatinib_R1		DYRK4;DYRK1B;CDK19;CDK8;DYRK2	-0.7926791204956594	0.1308902253088144	-0.7926791204956594	0.038910503693998	gray	inf	unknown or not-regulated sites
UROD	AAQDFFSTCRS(ph)PEACCELTLQPLRR	Dasatinib_R1		DYRK4;DYRK1B;CDK19;CDK8;DYRK2	0.4060717842464642	0.1652568631702122	0.4060717842464642	0.2187812247219584	gray	inf	unknown or not-regulated sites
ZNF428	AAQPPAQPCQLCGRS(ph)PLGEAPPGTPPCR	Dasatinib_R1		DYRK4;CDK12;JNK1;CDK13;JNK2	-0.1591380124457946	-0.0	-0.1591380124457946	0.004026957488982	gray	inf	unknown or not-regulated sites
PBRM1	AAQQQQPSAS(ph)PR	Dasatinib_R1		CDK18;ERK7;CDK16;CDK17;CDK5	-0.1774441000212386	0.0008434037358685	-0.1774441000212386	0.00674806245455	gray	inf	unknown or not-regulated sites
EIF4ENIF1	AAS(ph)ADYLRPR	Dasatinib_R1		SIK;MARK2;BRSK1;MARK4;QSK	0.2665115691402805	0.0527681385812208	0.2665115691402805	0.1514946164381275	gray	inf	unknown or not-regulated sites
RALY	AAS(ph)AIYR	Dasatinib_R1		CDKL5;CHK2;NUAK2;PKN1;MELK	0.2926398850414662	0.031915585471736	0.2926398850414662	0.0480177113064077	gray	inf	unknown or not-regulated sites
RALY	AAS(ph)AIYSGYIFDYDYYR	Dasatinib_R1		CDKL5;TSSK1;TSSK2;CAMK1A;PRKD3	0.2823109198428799	0.0176769749284261	0.2823109198428799	0.0195829801580105	gray	inf	unknown or not-regulated sites
RALY	AAS(ph)AIYSGYIFDYDYYRDDFYDR	Dasatinib_R1		CDKL5;TSSK1;TSSK2;CAMK1A;PRKD3	-0.2920278108571466	0.0416823537653169	-0.2920278108571466	0.0718385317105746	gray	inf	unknown or not-regulated sites
ISCU	AAS(ph)ALLLR	Dasatinib_R1	mTOR	TSSK1;TSSK2;AMPKA2;CAMK1A;MARK3	0.1485104553230853	0.0007014973393122	0.1485104553230853	0.0229136826672186	gray	inf	unknown or not-regulated sites
MYO18A	AAS(ph)DDGSLK	Dasatinib_R1		CAMK2A	-0.1464145393918296	0.0045823229241454	-0.1464145393918296	0.1640402999464935	gray	inf	unknown or not-regulated sites
	AAS(ph)GGSGSENVGPPAAAVPGPLSR	Dasatinib_R1		SBK;PRKD1;PRKD3;PRKD2;HIPK1	4.91060860563497e-06	-0.0	4.91060860563497e-06	0.0048151447088852	gray	inf	unknown or not-regulated sites
SCLT1	AAS(ph)LMNLENI	Dasatinib_R1		MARK3;SSTK;QSK;MARK1;BRSK1	0.3268593089561232	0.018237764200947	0.3268593089561232	0.0115370966727255	gray	inf	unknown or not-regulated sites
KLC4	AAS(ph)LNYLNQPSAAPLQVSR	Dasatinib_R1	AMPKA2	BRSK1;SIK;MARK3;QSK;BRSK2	0.2740360812539651	0.0111033021826818	0.2740360812539651	0.0112644267829685	gray	inf	unknown or not-regulated sites
PPM1H	AAS(ph)LRGGVGAPGSPSTPPTR	Dasatinib_R1		PKN1;CHK2;PRKD3;PRKD2;PRKD1	0.0799011760741459	-0.0	0.0799011760741459	0.0041019527902465	gray	inf	unknown or not-regulated sites
EIF4G1	AAS(ph)LTEDRDR	Dasatinib_R1		CAMK2A;TSSK2;SBK;MAPKAPK2;MAPKAPK3	0.0320922255391004	-0.0	0.0320922255391004	0.0048151447088852	gray	inf	unknown or not-regulated sites
CENPT	AAS(ph)PESASSTPESLQAR	Dasatinib_R1		DYRK4;CLK2;DYRK2;HIPK2;DYRK1B	-0.3308731662258205	0.1277034122132457	-0.3308731662258205	0.2499635360170271	gray	inf	unknown or not-regulated sites
BAG3	AAS(ph)PFR	Dasatinib_R1		HIPK2;SRPK2;HIPK3;SRPK1;HIPK1	0.2566571309184226	0.0367020455357077	0.2566571309184226	0.1019218204953294	gray	inf	unknown or not-regulated sites
STRIP1	AAS(ph)PPASASDLIEQQQK	Dasatinib_R1		HIPK2;HIPK3;HIPK1;HIPK4;CLK2	-0.161165613679141	0.0016524917622807	-0.161165613679141	0.0261824537799925	gray	inf	unknown or not-regulated sites
STRIP1	AAS(ph)PPASASDLIEQQQKR	Dasatinib_R1		HIPK2;HIPK3;HIPK1;HIPK4;CLK2	-0.3554605348486902	0.023375853180446	-0.3554605348486902	0.0131288183823562	gray	inf	unknown or not-regulated sites
STRIP2	AAS(ph)PPSYTLDLGESQLAPPPSK	Dasatinib_R1		HIPK2;HIPK3;DYRK1A;HIPK1;DYRK1B	0.1887647652815958	0.001806500289462	0.1887647652815958	0.0086283122161606	gray	inf	unknown or not-regulated sites
MNAT1	AAS(ph)PQDLAGGYTSSLACHR	Dasatinib_R1		DYRK4;DYRK2;DYRK1B;DYRK1A;HIPK2	0.1631208559229676	-0.0	0.1631208559229676	0.0035640406624581	gray	inf	unknown or not-regulated sites
SRRM1	AAS(ph)PS(ph)PQSVR	Dasatinib_R1		CLK1;HIPK2;HIPK1;KIS;DYRK1B%CDK16;CDK18;KIS;P38D;CDK17	0.1734273130226184	0.0003186076333842	0.1734273130226184	0.0048151447088852	gray	inf	unknown or not-regulated sites
SRRM1	AAS(ph)PS(ph)PQSVRR	Dasatinib_R1		CLK1;HIPK2;HIPK1;KIS;DYRK1B%CDK16;CDK18;KIS;P38D;CDK17	0.1298629934693808	-0.0	0.1298629934693808	0.0048151447088852	gray	inf	unknown or not-regulated sites
SRRM1	AAS(ph)PSPQSVR	Dasatinib_R1		CLK1;HIPK2;HIPK1;KIS;DYRK1B	0.2595924491384138	0.0172114547328126	0.2595924491384138	0.028165924828062	gray	inf	unknown or not-regulated sites
FAM117A	AAS(ph)VPCSVAPEK	Dasatinib_R1		HIPK4;CLK2;CLK1;QSK;CLK4	-0.1305473385912832	0.0009886781095577	-0.1305473385912832	0.0985296698955711	gray	inf	unknown or not-regulated sites
TCOF1	AASAPAKES(ph)PR	Dasatinib_R1		CDK3;CDK5;CDK1;CDK2;CDK6	-0.1113785474683398	0.0002687659698873	-0.1113785474683398	0.1771524224108527	gray	inf	unknown or not-regulated sites
TCOF1	AASAPAKES(ph)PRK	Dasatinib_R1		CDK3;CDK5;CDK1;CDK2;CDK6	-0.1258757931554375	4.68707502185658e-06	-0.1258757931554375	0.0140758787152775	gray	inf	unknown or not-regulated sites
TCOF1	AASAPAKGT(ph)PGK	Dasatinib_R1		CDK3;CDK5;MAK;CDK1;CDK6	0.1517679501150308	-0.0	0.1517679501150308	0.0048151447088852	gray	inf	unknown or not-regulated sites
TFE3	AASDPLLS(ph)SVSPAVSK	Dasatinib_R1		nan	-0.2989306303338991	0.1580848264507162	-0.2989306303338991	0.4139908232101717	gray	inf	unknown or not-regulated sites
TFE3	AASDPLLSSVS(ph)PAVSK	Dasatinib_R1		nan	-0.2290577833883665	0.0355251233287055	-0.2290577833883665	0.1615404212891317	gray	inf	unknown or not-regulated sites
IKZF1	AASENS(ph)QDALR	Dasatinib_R1		ATM;TLK2;DNAPK;TLK1;TGFBR1	0.3372636890674594	0.0494962503734813	0.3372636890674594	0.0584095406379996	gray	inf	unknown or not-regulated sites
FAM21A	AASGEDSTEEALAAAAAPWEGGPVPGVDRS(ph)PFAK	Dasatinib_R1		KIS;CDK5;CDK3;ERK1;P38G	-0.1488353385003492	0.0001362577923128	-0.1488353385003492	0.0075040151084079	gray	inf	unknown or not-regulated sites
	AASGGS(ph)GSENVGPPAAAVPGPLSR	Dasatinib_R1		nan	-0.0066528251264861	-0.0	-0.0066528251264861	0.024347780437898	gray	inf	unknown or not-regulated sites
MGRN1	AASIENVLQDSS(ph)PEHCGR	Dasatinib_R1		nan	-0.1200426512835821	-0.0	-0.1200426512835821	0.0014326020190582	gray	inf	unknown or not-regulated sites
SRRM1	AASPS(ph)PQSVR	Dasatinib_R1		CDK16;CDK18;KIS;P38D;CDK17	0.6483182340289633	0.4647993885940342	0.6483182340289633	0.3778908084971741	gray	inf	unknown or not-regulated sites
PKP4	AASPYSQRPAS(ph)PTAIR	Dasatinib_R1		HIPK2;MAK;DYRK1A;MOK;HIPK3	0.2713431501856367	0.0097793000109945	0.2713431501856367	0.0092947560032613	gray	inf	unknown or not-regulated sites
PKP4	AASPYSQRPAS(ph)PTAIRR	Dasatinib_R1		HIPK2;MAK;DYRK1A;MOK;HIPK3	-0.1753493208514774	0.0025286889410184	-0.1753493208514774	0.0208732759072301	gray	inf	unknown or not-regulated sites
UBE4B	AASQLAVPSTPLS(ph)PHSAASGTAAGSQPSSPR	Dasatinib_R1		P38B;ERK1;P38G;JNK2;P38A	-0.3257377239127776	0.0236130016416379	-0.3257377239127776	0.0173776191142213	gray	inf	unknown or not-regulated sites
TJP2	AASSDQLRDNS(ph)PPPAFKPEPPK	Dasatinib_R1		KIS;HIPK4;SRPK2;SRPK1;CLK2	-0.0286023098802273	-0.0	-0.0286023098802273	0.0048151447088852	gray	inf	unknown or not-regulated sites
MAP4K4	AASSLNLS(ph)NGETESVK	Dasatinib_R1		nan	-0.1457943159453684	0.0018992726710433	-0.1457943159453684	0.0700455168184709	gray	inf	unknown or not-regulated sites
TSC22D4	AAT(ph)PLPSLR	Dasatinib_R1		HIPK3;DYRK4;DYRK1A;DYRK1B;DYRK2	0.1675783432973141	0.0013650797098094	0.1675783432973141	0.015773527374315	gray	inf	unknown or not-regulated sites
AKT1S1	AATAARPPAPPPAPQPPS(ph)PT(ph)PSPPRPTLAR	Dasatinib_R1		HIPK2;P38B;CDK17;HIPK1;MAK%HIPK2;P38D;P38B;CDK19;HIPK4	0.2038891244234144	0.0075563646816519	0.2038891244234144	0.031629454828294	gray	inf	unknown or not-regulated sites
AKT1S1	AATAARPPAPPPAPQPPS(ph)PTPS(ph)PPRPTLAR	Dasatinib_R1		CDK1;CDK3;CLK3;CDK13;CDK12%HIPK2;P38D;P38B;CDK19;HIPK4	0.1535577204604081	0.0040236457943854	0.1535577204604081	0.1019218204953294	gray	inf	unknown or not-regulated sites
AKT1S1	AATAARPPAPPPAPQPPS(ph)PTPSPPRPTLAR	Dasatinib_R1		HIPK2;P38D;P38B;CDK19;HIPK4	1.8965696790829163e-08	-0.0	1.8965696790829163e-08	0.0593803043322862	gray	inf	unknown or not-regulated sites
C19orf47	AATESVPCS(ph)PSPLAGEIR	Dasatinib_R1		P38D;P38B;CDK19;ERK1;CDK8	-0.2610613198245766	0.0799770163644687	-0.2610613198245766	0.2728471604604864	gray	inf	unknown or not-regulated sites
C19orf47	AATESVPCS(ph)PSPLAGEIRR	Dasatinib_R1		P38D;P38B;CDK19;ERK1;CDK8	0.2585578123417386	0.0223679107211523	0.2585578123417386	0.0468853306870322	gray	inf	unknown or not-regulated sites
RREB1	AATTATPAATTS(ph)PK	Dasatinib_R1		GSK3A;P38G;JNK3;ERK1;JNK1	0.1049452593856021	-0.0	0.1049452593856021	0.0048151447088852	gray	inf	unknown or not-regulated sites
PDS5A	AAVGQES(ph)PGGLEAGNAK	Dasatinib_R1		P38D;P38G;PRP4;JNK1;P38B	-0.116525961742005	0.0009235408888521	-0.116525961742005	0.2349371140421011	gray	inf	unknown or not-regulated sites
DIDO1	AAVGVSMAHFSVSDALMS(ph)PPPK	Dasatinib_R1		P38D;KIS;P38B;ERK1;P38A	-0.5025378473690997	0.4135581379873679	-0.5025378473690997	0.4549054904793812	gray	inf	unknown or not-regulated sites
IWS1	AAVLS(ph)DS(ph)EDEEKASAK	Dasatinib_R1		CK2A1;CK2A2;GRK6;CAMK2B;CAMK2G%CK2A1;CK2A2	0.2287956344082022	0.0058897947417759	0.2287956344082022	0.0115370966727255	gray	inf	unknown or not-regulated sites
ENO1;ENO3;ENO2	AAVPS(ph)GASTGIYEALELR	Dasatinib_R1		PRKD1;MPSK1%PRKD1;MPSK1%PRKD1;MPSK1	0.1732188333751373	0.0002723911638076	0.1732188333751373	0.0048151447088852	gray	inf	unknown or not-regulated sites
ENO1;ENO3;ENO2	AAVPSGAS(ph)TGIYEALELR	Dasatinib_R1		nan%nan%nan	0.2205040193991821	0.0005138188516136	0.2205040193991821	0.0048151447088852	gray	inf	unknown or not-regulated sites
ENO1;ENO3;ENO2	AAVPSGASTGIY(ph)EALELR	Dasatinib_R1		nan%nan%nan	0.655181857612161	0.1602963736846678	0.655181857612161	0.0770620467223555	gray	inf	unknown or not-regulated sites
BRMS1	AAVS(ph)PQKR	Dasatinib_R1		CDK3;CLK1;CDK6;CDK2;CDK5	-0.1001520184395647	-0.0	-0.1001520184395647	0.0477927088302117	gray	inf	unknown or not-regulated sites
NCL	AAVT(ph)PGKK	Dasatinib_R1		CDK3;CDK6;CDK2;CDK5;CDK16	-0.3581596355555998	0.0105157543877436	-0.3581596355555998	0.0048151447088852	gray	inf	unknown or not-regulated sites
ADD1	AAVVT(ph)SPPPTTAPHK	Dasatinib_R1	CDK1	BUB1	-0.2739755674950488	0.2495933483589023	-0.2739755674950488	1.028677649301161	gray	inf	unknown or not-regulated sites
ADD1	AAVVTS(ph)PPPTTAPHK	Dasatinib_R1	CDK1	P38D;KIS;CDK7;HIPK4;P38B	-0.4070907358924961	0.7725313619743807	-0.4070907358924961	2.013270503842425	gray	inf	unknown or not-regulated sites
LRWD1	ACAS(ph)PSAQVEGS(ph)PVAGSDGSQPAVK	Dasatinib_R1		DYRK1B;HIPK1;HIPK3;DYRK4;HIPK2%P38D;KIS;JNK1;CDK5;P38G	-0.2821968997493262	0.1576412816704234	-0.2821968997493262	0.4853570638045634	gray	inf	unknown or not-regulated sites
LRWD1	ACASPS(ph)AQVEGSPVAGSDGSQPAVK	Dasatinib_R1		nan	-0.122130280209646	0.0028077428457108	-0.122130280209646	0.346133911255165	gray	inf	unknown or not-regulated sites
LRWD1	ACASPSAQVEGS(ph)PVAGSDGSQPAVK	Dasatinib_R1		P38D;KIS;JNK1;CDK5;P38G	-0.1512806271226195	0.0205100876122627	-0.1512806271226195	0.5537598039394721	gray	inf	unknown or not-regulated sites
DENND4A	ACDDKLNKKS(ph)PPLVK	Dasatinib_R1		CDK16;CDK18;KIS;CDK14;CDK17	0.3031402237158772	0.0055848758484662	0.3031402237158772	0.0048151447088852	gray	inf	unknown or not-regulated sites
KLC1	ACKVDS(ph)PTVTTTLK	Dasatinib_R1		P38D	-0.3867537719100756	0.1596158472064741	-0.3867537719100756	0.2308406836553526	gray	inf	unknown or not-regulated sites
BCL2L12	ACPGPPPPS(ph)PEPLAR	Dasatinib_R1		DYRK4;HIPK4;MAK;P38B;HIPK2	0.1577395756381421	0.0003480746168238	0.1577395756381421	0.0080055958693001	gray	inf	unknown or not-regulated sites
PPP1R3D	ACRPPGS(ph)PGRAPPPTPAPSGCDPR	Dasatinib_R1		MAK;CDK5;CDK1;MOK;CDK3	-0.21564402816423	0.0111171426726487	-0.21564402816423	0.0394720988716192	gray	inf	unknown or not-regulated sites
ARHGAP6	ACS(ph)TPHVQVAGK	Dasatinib_R1		NUAK2;PRKD3;MAPKAPK2;AMPKA2;SIK	0.1339249309467209	8.221826755718666e-05	0.1339249309467209	0.0164869093180056	gray	inf	unknown or not-regulated sites
FAM63A	ACSMPQELPQS(ph)PR	Dasatinib_R1		CDK16;ERK1;ERK7;CDK6;CDK4	-0.647699110194963	0.634649115822434	-0.647699110194963	0.5406552385975244	gray	inf	unknown or not-regulated sites
CIC	ACTGLSGPGSGSKS(ph)PPATR	Dasatinib_R1			-0.2325967277814903	0.0680878043233038	-0.2325967277814903	0.328821559602604	gray	inf	unknown or not-regulated sites
GORASP2	ADAASSLTVDVT(ph)PPTAK	Dasatinib_R1		nan	0.0848898994511314	-0.0	0.0848898994511314	0.0020760675864592	gray	inf	unknown or not-regulated sites
UCKL1	ADADPSPTS(ph)PPTAR	Dasatinib_R1		P38D;HIPK4;CDK18;CDK19;CDK8	-0.1148752445368423	-0.0	-0.1148752445368423	0.0131288183823562	gray	inf	unknown or not-regulated sites
	ADAPAVSPES(ph)PQKKPPFQPR	Dasatinib_R1			0.1673421414600784	0.0024944487390026	0.1673421414600784	0.0304312453006101	gray	inf	unknown or not-regulated sites
GBF1	ADAPDAGAQS(ph)DSELPSYHQNDVSLDR	Dasatinib_R1		CK2A1;CK2A2;GSK3A	-0.1762715468113552	0.0038796560743295	-0.1762715468113552	0.0353177694551677	gray	inf	unknown or not-regulated sites
FASN	ADEASELACPT(ph)PK	Dasatinib_R1		P38D;JNK3;JNK1;P38G;P38B	0.2319077274882016	0.121097190971294	0.2319077274882016	0.669163017893312	gray	inf	unknown or not-regulated sites
SUPT20H	ADEES(ph)DSQMSPSHSSTDDHSNWFIIGSK	Dasatinib_R1		BMPR1B;BMPR1A;CK1G2;TGFBR1;ACVR2A	-0.2953624923214144	0.0956184922188625	-0.2953624923214144	0.2365773853053075	gray	inf	unknown or not-regulated sites
SUPT20H	ADEESDSQMS(ph)PSHSSTDDHSNWFIIGSK	Dasatinib_R1		CDK5;CDK9;ERK2;CDK13;CDK8	-0.2140908782850024	0.037130097476448	-0.2140908782850024	0.2248390507020866	gray	inf	unknown or not-regulated sites
RAB3GAP2	ADFS(ph)PFGNSQGPSR	Dasatinib_R1		KIS	0.1983363015269925	0.0005275437396635	0.1983363015269925	0.0048151447088852	gray	inf	unknown or not-regulated sites
JUND	ADGAPSAAPPDGLLAS(ph)PDLGLLK	Dasatinib_R1		P38D;JNK1;JNK2;CDK18;P38B	-0.9464118513090152	1.2600945132715646	-0.9464118513090152	0.9449190746596612	gray	inf	unknown or not-regulated sites
BICD2	ADGGTGDS(ph)SPSPGSSLPSPLSDPR	Dasatinib_R1		nan	0.3349919030523804	0.0782788408337846	0.3349919030523804	0.119637479862466	gray	inf	unknown or not-regulated sites
USP21	ADHGVPLPGS(ph)PPPTVALPLPSR	Dasatinib_R1		HIPK4;HIPK2;P38B;KIS;CDK18	-0.2155499823737379	0.0093087546442177	-0.2155499823737379	0.0301618872296669	gray	inf	unknown or not-regulated sites
RPSA	ADHQPLTEASY(ph)VNLPTIALCNTDSPLR	Dasatinib_R1		nan	0.2537354775908281	0.0247761430724364	0.2537354775908281	0.0599590577067126	gray	inf	unknown or not-regulated sites
MLLT4	ADHRSS(ph)PNVANQPPS(ph)PGGK	Dasatinib_R1		DYRK1B;CDK18;CDK17;DYRK2%CDK16;HIPK2;ERK1;P38D;CDK18	-0.3199044350029901	0.0584826856533492	-0.3199044350029901	0.0867672726740098	gray	inf	unknown or not-regulated sites
ADNP	ADIPVKSS(ph)PQAAVPYKK	Dasatinib_R1		nan	-0.2644752435137271	0.0052174745128236	-0.2644752435137271	0.0048151447088852	gray	inf	unknown or not-regulated sites
KRBA1	ADLGPGS(ph)PPWAVK	Dasatinib_R1		CDK18;P38D;CDK19;ERK1;CDK8	-0.2948138938067695	0.3680804886465376	-0.2948138938067695	1.4921363150999367	steelblue	3.0	MAPK-pathway substrates
EFHD2	ADLNQGIGEPQS(ph)PSR	Dasatinib_R1	CDK1;CDK5	CDK4;CDK1;CDK5;CDK6;P38G	0.3032508303456576	0.0748982510637973	0.3032508303456576	0.1588860800786063	gray	inf	unknown or not-regulated sites
FNIP1	ADNNTVINGLLGNIVHS(ph)NPMDMPGR	Dasatinib_R1		nan	0.1727294936738765	-0.0	0.1727294936738765	0.0007493101255386	gray	inf	unknown or not-regulated sites
IGSF5	ADQRPPRPAS(ph)HPQAS(ph)FNLASPEK	Dasatinib_R1		HIPK4;MAK;HIPK2;ICK;CDKL5%nan	-0.3095741879207369	0.1867130978990301	-0.3095741879207369	0.4594962420381663	gray	inf	unknown or not-regulated sites
TAF9;TAF9B	ADQSFT(ph)SPPPRDFLLDIAR	Dasatinib_R1		nan%nan	-0.229666986597174	0.0309654688324815	-0.229666986597174	0.1288696458174461	gray	inf	unknown or not-regulated sites
PPIG	ADRDQS(ph)PFSK	Dasatinib_R1		SRPK2;SRPK3;CLK3;SRPK1;HIPK2	-0.1143067466808148	-0.0	-0.1143067466808148	0.0111814468843346	gray	inf	unknown or not-regulated sites
RBMX2	ADREVQAEQPSSS(ph)SPR	Dasatinib_R1		nan	1.4120357993974153e-08	-0.0	1.4120357993974153e-08	0.0048151447088852	gray	inf	unknown or not-regulated sites
HDGFRP2	ADRGEAERGS(ph)GGS(ph)S(ph)GDELREDDEPVK	Dasatinib_R1		CK2A2;CK2A1;GSK3A%nan%nan	-0.1754228874268969	0.0133944373470306	-0.1754228874268969	0.1748416428484525	gray	inf	unknown or not-regulated sites
SAFB2;SAFB	ADS(ph)LLAVVK	Dasatinib_R1		nan	0.1022477920554215	-0.0	0.1022477920554215	0.0089344625927683	gray	inf	unknown or not-regulated sites
CCNL2	ADS(ph)PVNGLPK	Dasatinib_R1	DYRK1A	JNK2;P38G;CLK2;DYRK1B;CDK17	0.1956204481029732	0.0102119355721882	0.1956204481029732	0.0647786046015962	gray	inf	unknown or not-regulated sites
MAP1B	ADS(ph)RESLKPAAK	Dasatinib_R1		MARK3;SIK;CAMK1G;MARK2;FAM20C	-0.0378658279994399	-0.0	-0.0378658279994399	0.0036981582470383	gray	inf	unknown or not-regulated sites
MAP1B	ADS(ph)RESLKPAAKPLPSK	Dasatinib_R1		MARK3;SIK;CAMK1G;MARK2;FAM20C	-0.3665816742282476	0.0021627930530368	-0.3665816742282476	0.004026957488982	gray	inf	unknown or not-regulated sites
SEC16A	ADSGPTQPPLSLS(ph)PAPETK	Dasatinib_R1		KIS;P38B;DYRK4;JNK2;HIPK4	-0.4076976834765817	0.3339989533739296	-0.4076976834765817	0.4997205201455319	gray	inf	unknown or not-regulated sites
DOK1	ADSHEGEVAEGKLPS(ph)PPGPQELLDSPPALYAEPLDSLR	Dasatinib_R1		P38D;JNK2;HIPK2;JNK1;HIPK4	-0.3568178739148349	0.0113281552178692	-0.3568178739148349	0.0048151447088852	gray	inf	unknown or not-regulated sites
NUP98	ADTSQEICS(ph)PR	Dasatinib_R1		ERK7;CDK16;CDK17;P38D;CDK18	-0.2088801188820161	0.010375453847206	-0.2088801188820161	0.0444892763207288	gray	inf	unknown or not-regulated sites
KMT2C	ADVSS(ph)SPTPSSDLPSHDMLHNYPSALSSSAGNIMPTTYISVTPK	Dasatinib_R1		nan	-0.2307081676214425	0.0206422559847678	-0.2307081676214425	0.0704247664940281	gray	inf	unknown or not-regulated sites
CAMSAP1	ADVVPQQADPEFPRAS(ph)PR	Dasatinib_R1		ERK7;HIPK3;ERK1;CDK12;HIPK1	0.1257643547282478	-0.0	0.1257643547282478	0.004462620571014	gray	inf	unknown or not-regulated sites
PKP3	ADYDTLS(ph)LR	Dasatinib_R1		CK1G3;CK1G2;CK1G1	0.8292600819630268	0.4430328729280774	0.8292600819630268	0.268199589874213	gray	inf	unknown or not-regulated sites
RPS10;RPS10P5	AEAGAGS(ph)ATEFQFR	Dasatinib_R1		GSK3A%GSK3A	0.2463134374271438	0.0185707633696526	0.2463134374271438	0.0429108034184907	gray	inf	unknown or not-regulated sites
C17orf85	AEAPAGPALGLPS(ph)PEAESGVDR	Dasatinib_R1		P38D;JNK1;JNK2;JNK3;DYRK4	0.3265363224348226	0.0695404557885903	0.3265363224348226	0.1087132557566805	gray	inf	unknown or not-regulated sites
C17orf85	AEAPAGPALGLPS(ph)PEAESGVDRGEPEPMEVEEGELEIVPVRR	Dasatinib_R1		P38D;JNK1;JNK2;JNK3;DYRK4	-2.1951652440233005e-08	-0.0	-2.1951652440233005e-08	0.0048151447088852	gray	inf	unknown or not-regulated sites
PHRF1	AEAPSS(ph)PDVAPAGKEDSPSASGR	Dasatinib_R1		P38D;P38B;JNK1;CDK8;ERK1	-0.1294750940781804	0.0016889005425972	-0.1294750940781804	0.1630623421258652	gray	inf	unknown or not-regulated sites
TJP1	AEASS(ph)PVPYLS(ph)PETNPASSTSAVNHNVNLTNVR	Dasatinib_R1		nan%KIS;P38D;P38G;DYRK4;DYRK1B	0.1435148270668449	-0.0	0.1435148270668449	0.0036981582470383	gray	inf	unknown or not-regulated sites
TJP1	AEASS(ph)PVPYLSPETNPASSTSAVNHNVNLTNVR	Dasatinib_R1		KIS;P38D;P38G;DYRK4;DYRK1B	-0.122849779774347	5.024344103051026e-07	-0.122849779774347	0.0143706772837901	gray	inf	unknown or not-regulated sites
PIP4K2B	AEDEECENDGVGGNLLCSYGT(ph)PPDSPGNLLSFPR	Dasatinib_R1		nan	0.346173549292342	0.0840839795254404	0.346173549292342	0.1203372301781516	gray	inf	unknown or not-regulated sites
MMTAG2	AEDQTES(ph)SCESHR	Dasatinib_R1		GRK7;IKKA;CK2A2	0.669584074667126	0.3226094643571893	0.669584074667126	0.2291233380133431	gray	inf	unknown or not-regulated sites
MMTAG2	AEDQTES(ph)SCESHRK	Dasatinib_R1		GRK7;IKKA;CK2A2	0.5946401724685583	0.718330214165238	0.5946401724685583	0.752237245444921	gray	inf	unknown or not-regulated sites
CANX	AEEDEILNRS(ph)PR	Dasatinib_R1	CDK1;ERK1	CDK16;CDK6;ERK7;CDK4;CDK14	0.7471245853457325	0.3490251105656408	0.7471245853457325	0.223078534889369	gray	inf	unknown or not-regulated sites
ZNF609	AEEGKS(ph)PFR	Dasatinib_R1		CDK13;CDK1;CLK2;CLK3;CDK12	-0.0464621268839753	-0.0	-0.0464621268839753	0.0048151447088852	gray	inf	unknown or not-regulated sites
ZNF609	AEEGKS(ph)PFRESSGDGMK	Dasatinib_R1		CDK13;CDK1;CLK2;CLK3;CDK12	-0.1887886281427944	-0.0	-0.1887886281427944	0.0036981582470383	gray	inf	unknown or not-regulated sites
CCNL1	AEEKS(ph)PISINVK	Dasatinib_R1		KIS;P38G;JNK1	0.1658785092571753	-0.0	0.1658785092571753	0.0036981582470383	gray	inf	unknown or not-regulated sites
MDN1	AEENTDQAS(ph)PQEDYAGFER	Dasatinib_R1		JNK3;GSK3A;JNK1;JNK2;P38G	0.1173107414623805	-0.0	0.1173107414623805	0.0196025408090862	gray	inf	unknown or not-regulated sites
RNF10	AEFS(ph)PAQFSGPK	Dasatinib_R1		nan	-0.2292012382868687	0.0109859611637032	-0.2292012382868687	0.0272222113645824	gray	inf	unknown or not-regulated sites
FIP1L1	AEFTS(ph)PPSLFK	Dasatinib_R1		KIS%KIS	-0.0731095965418831	-0.0	-0.0731095965418831	0.00674806245455	gray	inf	unknown or not-regulated sites
BCLAF1	AEGEPQEES(ph)PLKSK	Dasatinib_R1		CDK3;CDK1;CDK2;CDK5;CLK3	0.2322586375808122	0.00068690945222	0.2322586375808122	0.0045485852927899	gray	inf	unknown or not-regulated sites
BCLAF1	AEGEWEDQEALDYFS(ph)DKESGK	Dasatinib_R1		CK2A1;CK2A2	0.2427791764512734	0.0021448651778699	0.2427791764512734	0.0048151447088852	gray	inf	unknown or not-regulated sites
ARFGAP1	AEGPLDSPSEGHS(ph)YQNSGLDHFQNSNIDQSFWETFGSAEPTK	Dasatinib_R1		COT	-0.1093868123995362	-0.0	-0.1093868123995362	0.004462620571014	gray	inf	unknown or not-regulated sites
EIF3A	AEKDRES(ph)LRR	Dasatinib_R1	PKCB iso2	CK1G3;CK1G2;IRE2;AURA;PKCD	-0.9333332783923493	1.3024873274778928	-0.9333332783923493	1.0133349400408014	gray	inf	unknown or not-regulated sites
TSC22D4	AEKPPLSASS(ph)PQQRPPEPETGESAGTSR	Dasatinib_R1		CDK16;CDK18;JNK2;JNK3;CDK6	-0.1299519972671803	0.0001000302329091	-0.1299519972671803	0.0231513885785108	gray	inf	unknown or not-regulated sites
MXRA8	AELAHS(ph)PLPAK	Dasatinib_R1		P38D;DYRK2;KIS;DYRK4;JNK2%P38D;DYRK2;KIS;DYRK4;JNK2	0.1641839135349215	0.0063473611822626	0.1641839135349215	0.1062996132772066	gray	inf	unknown or not-regulated sites
MAP1A	AELEEMEEVHPS(ph)DEEEEDATK	Dasatinib_R1		CK2A1;CK2A2;FAM20C;GRK1;IKKA	0.1797868660747895	0.0127699926846971	0.1797868660747895	0.1432661815171916	gray	inf	unknown or not-regulated sites
MAP1A	AELEEMEEVHPS(ph)DEEEEDATKAEGFYQK	Dasatinib_R1		CK2A1;CK2A2;FAM20C;GRK1;IKKA	-0.1958437420131683	2.095261252123039e-05	-0.1958437420131683	0.004026957488982	gray	inf	unknown or not-regulated sites
ACSS2	AELGMGDSTSQS(ph)PPIKR	Dasatinib_R1	CDK5	CDK17;CLK3;CDK16;CDK1;CDK18%CDK17;CLK3;CDK16;CDK1;CDK18	-0.0481437535213567	-0.0	-0.0481437535213567	0.0372381961277095	gray	inf	unknown or not-regulated sites
LYL1	AEMVCAPS(ph)PAPAPPPKPAS(ph)PGPPQVEEVGHR	Dasatinib_R1	ERK1;ERK2	HIPK2;MAK;HIPK4;P38B;HIPK1%P38D;KIS;HIPK4;CDK19;DYRK4	0.340318145606842	0.0722260805336178	0.340318145606842	0.1019218204953294	gray	inf	unknown or not-regulated sites
LYL1	AEMVCAPSPAPAPPPKPAS(ph)PGPPQVEEVGHR	Dasatinib_R1	ERK1;ERK2	HIPK2;MAK;HIPK4;P38B;HIPK1	-0.112215231640528	0.0003025433845355	-0.112215231640528	0.1767358455922426	gray	inf	unknown or not-regulated sites
ZC3H15	AENGERS(ph)DLEEDNER	Dasatinib_R1		CK2A1;CK2A2;TGFBR1;GRK7;BMPR1B	0.0713712158242213	-0.0	0.0713712158242213	0.0029733013394157	gray	inf	unknown or not-regulated sites
EXOSC5	AENGTGSS(ph)PRGPGCSLR	Dasatinib_R1		ERK7;P38G;CDK12;CDK19;CDK9	-0.1876461672699615	0.0029699986362536	-0.1876461672699615	0.0160639591254947	gray	inf	unknown or not-regulated sites
DHX9	AENNS(ph)EVGASGYGVPGPTWDR	Dasatinib_R1		CK1A	0.5320091987714773	0.409121417394113	0.5320091987714773	0.4139908232101717	gray	inf	unknown or not-regulated sites
HGS	AEPMPSASSAPPASSLYSS(ph)PVNSSAPLAEDIDPELAR	Dasatinib_R1		nan	-0.0936283343549239	-0.0	-0.0936283343549239	0.0032388086601034	gray	inf	unknown or not-regulated sites
DDX21	AEPSEVDMNS(ph)PK	Dasatinib_R1		CDK16;CDK1;ERK1;CDK5;ERK2	-0.1623896603729217	3.517611452623507e-05	-0.1623896603729217	0.0048151447088852	gray	inf	unknown or not-regulated sites
ABCF1	AEQGS(ph)EEEGEGEEEEEEGGESKADDPYAHLSK	Dasatinib_R1		FAM20C;CK2A2;CK2A1;CAMK2B;BMPR1B	-0.469448602483308	0.2094620076960021	-0.469448602483308	0.2237244088917142	gray	inf	unknown or not-regulated sites
ANLN	AES(ph)GDSLGSEDRDLLYSIDAYR	Dasatinib_R1		CAMK2A;DYRK4;BRSK1;PIM3;NUAK2	-0.3017607013249652	0.1152851394687359	-0.3017607013249652	0.2763516040365632	gray	inf	unknown or not-regulated sites
ACIN1	AES(ph)PAEKVPEESVLPLVQK	Dasatinib_R1		CLK3;JNK3;P38G;JNK1;CLK2	0.2359448166207717	0.012719389718828	0.2359448166207717	0.0291915626981065	gray	inf	unknown or not-regulated sites
FIP1L1	AES(ph)PDLR	Dasatinib_R1		DYRK4;DYRK2;HIPK2;HIPK1;DYRK1B	0.1083623519854049	1.2546530396444172e-05	0.1083623519854049	0.0844013247410574	gray	inf	unknown or not-regulated sites
HUWE1	AES(ph)PEEVACR	Dasatinib_R1		DYRK4;CLK2;CLK3;DYRK2;JNK1	-0.1712526767096115	0.0001802747084559	-0.1712526767096115	0.0048151447088852	gray	inf	unknown or not-regulated sites
PDS5B	AES(ph)PESSAIESTQS(ph)TPQK	Dasatinib_R1	CDK1	nan%DYRK4;CLK2;DYRK2;DYRK1B;HIPK2	-0.1407554833995827	0.0012832773727341	-0.1407554833995827	0.0653347932789537	gray	inf	unknown or not-regulated sites
PDS5B	AES(ph)PESSAIESTQSTPQK	Dasatinib_R1		DYRK4;CLK2;DYRK2;DYRK1B;HIPK2	-0.3550818388148123	0.1248414532678353	-0.3550818388148123	0.204773999414763	gray	inf	unknown or not-regulated sites
C11orf84	AES(ph)PSPAPPPGLR	Dasatinib_R1		HIPK4;HIPK2;DYRK4;DYRK2;HIPK3	0.2763954598965968	0.0261858117905063	0.2763954598965968	0.0431407782916058	gray	inf	unknown or not-regulated sites
ANLN	AESGDS(ph)LGSEDRDLLYSIDAYR	Dasatinib_R1		nan	0.0296732008779266	-0.0	0.0296732008779266	0.1460301430253793	gray	inf	unknown or not-regulated sites
HOMEZ	AET(ph)PPLPIPPPPPDIQPLER	Dasatinib_R1		HIPK1;HIPK2;DYRK4;DYRK1B;DYRK1A	-1.2961648571119258e-07	-0.0	-1.2961648571119258e-07	0.0195746423089704	gray	inf	unknown or not-regulated sites
SCAF11	AETASQSQRS(ph)PISDNSGCDAPGNSNPSLSVPSSAESEK	Dasatinib_R1		ERK2;JNK2;JNK3;P38G;CDK8	-0.411887913024843	0.2726344061030343	-0.411887913024843	0.3948554432561614	gray	inf	unknown or not-regulated sites
SCRIB	AFAAVPTSHPPEDAPAQPPT(ph)PGPAAS(ph)PEQLSFR	Dasatinib_R1		DYRK4;JNK1;JNK3;HIPK2;JNK2%P38D;P38B;HIPK2;MAK;ERK1	-0.3264028800605915	0.0142207221029593	-0.3264028800605915	0.0071208056240032	gray	inf	unknown or not-regulated sites
SCRIB	AFAAVPTSHPPEDAPAQPPTPGPAAS(ph)PEQLSFR	Dasatinib_R1		DYRK4;JNK1;JNK3;HIPK2;JNK2	0.2039446063626151	-0.0	0.2039446063626151	0.0035640406624581	gray	inf	unknown or not-regulated sites
RPL13	AFAS(ph)LR	Dasatinib_R1		NEK2	-1.013612891564325	1.5530705312865332	-1.013612891564325	1.22883809353714	gray	inf	unknown or not-regulated sites
PPP1R11	AFGES(ph)S(ph)T(ph)ES(ph)DEEEEEGCGHTHCVR	Dasatinib_R1		PLK2;BMPR1A;ALK2;GRK6;CK2A1%CK2A2;CK2A1;FAM20C;CAMK2B;GRK6%FAM20C;ALK2;TGFBR1%nan	0.2421330482206611	0.0246602663303924	0.2421330482206611	0.0717041038492832	gray	inf	unknown or not-regulated sites
FLNA	AFGPGLQGGSAGS(ph)PAR	Dasatinib_R1	CDK1	CDK5;CLK2;P38G;CDK12;CDK3	0.2590493874077723	0.0055485478081455	0.2590493874077723	0.0052798807214002	gray	inf	unknown or not-regulated sites
EIF4B	AFGS(ph)GYR	Dasatinib_R1		CDK10;PIM2;CDK6;IRE2;SRPK3	0.2891437218747528	0.0205393426056525	0.2891437218747528	0.0219695084407491	gray	inf	unknown or not-regulated sites
EIF4B	AFGS(ph)GYRR	Dasatinib_R1		CDK10;PIM2;CDK6;IRE2;SRPK3	0.182182853048291	0.0010844363652826	0.182182853048291	0.00674806245455	gray	inf	unknown or not-regulated sites
PRRC2C	AFGSGIDIKPGT(ph)PPIAGR	Dasatinib_R1		MAK;P38A;P38B;CDK17;CDK18%MAK;P38A;P38B;CDK17;CDK18	-0.1015552717460909	-0.0	-0.1015552717460909	0.0224910100623524	gray	inf	unknown or not-regulated sites
MKI67	AFKES(ph)PK	Dasatinib_R1		CDK2	-0.264192796066462	0.0013921525828311	-0.264192796066462	0.0044776677452314	gray	inf	unknown or not-regulated sites
ZFC3H1	AFKPEETSSNSDPPS(ph)PPVLNNSHPVPR	Dasatinib_R1		P38D;KIS;P38B;HIPK4;CDK19	-0.1462804174812588	0.0012495628757027	-0.1462804174812588	0.047019968574014	gray	inf	unknown or not-regulated sites
MACF1	AFLAELEQNS(ph)PK	Dasatinib_R1		CDK16;KIS;CDK17;CDK18;ERK2	0.0849948363972641	-0.0	0.0849948363972641	0.0204255142657053	gray	inf	unknown or not-regulated sites
CDT1	AFLASLS(ph)PAMVVPEDQLTR	Dasatinib_R1		CDK19;CDK8;ERK1;P38A	-0.2011260742857173	0.0021506342370844	-0.2011260742857173	0.00674806245455	gray	inf	unknown or not-regulated sites
MIA2	AFLS(ph)PPTLLEGPLR	Dasatinib_R1		CDK7;HIPK3;NLK	0.563383978895474	0.3843636826292249	0.563383978895474	0.3562507727665666	gray	inf	unknown or not-regulated sites
MKI67	AFMGT(ph)PVQK	Dasatinib_R1		CDK14;CDK6;CDK16;JNK2;P38D	0.1941281680944878	0.0500623222174326	0.1941281680944878	0.4538866313284099	gray	inf	unknown or not-regulated sites
COIL	AFQLEEGEET(ph)EPDCK	Dasatinib_R1		BMPR1A;BMPR1B;ALK2;TGFBR1;ACVR2B	0.7727985967510087	0.3986770748817172	0.7727985967510087	0.2535722148623642	gray	inf	unknown or not-regulated sites
PDCD11	AFQQSVEQDNLFDIS(ph)TEEGSTKR	Dasatinib_R1		FAM20C;PLK3	-0.6638514062306489	0.102033822008657	-0.6638514062306489	0.0333219680711844	gray	inf	unknown or not-regulated sites
ECT2	AFS(ph)FSK	Dasatinib_R1		PKN1;CHK2;NUAK2;DCAMKL2;PHKG2	-0.1506808439884694	0.0002863563562481	-0.1506808439884694	0.0111814468843346	gray	inf	unknown or not-regulated sites
ZNF99	AFS(ph)HFSR	Dasatinib_R1			-3.081087573096868	0.7680349940272276	-3.081087573096868	0.2652356911374102	gray	inf	unknown or not-regulated sites
ACTR10	AFS(ph)TEK	Dasatinib_R1		CLK1;SBK;MAPKAPK5;CLK4;MAPKAPK3	-0.1854655503861977	0.0328605764193504	-0.1854655503861977	0.3477876278886767	gray	inf	unknown or not-regulated sites
KIAA1522	AFS(ph)WLR	Dasatinib_R1		CHK2;PKN1;SRPK3;PRKD3;AKT1	0.1159324498510039	0.0010239936566769	0.1159324498510039	0.2578373563988306	gray	inf	unknown or not-regulated sites
CIZ1	AFSTVPLT(ph)PVPR	Dasatinib_R1		P38D;P38B;P38A;CDK4;CDK14	-0.5038633210123831	0.246772476778531	-0.5038633210123831	0.2446517555573469	gray	inf	unknown or not-regulated sites
CIZ1	AFSTVPLT(ph)PVPRPSDSVSSTPAATSTPSK	Dasatinib_R1		P38D;P38B;P38A;CDK4;CDK14	-0.9416754881251632	1.6722595435916057	-0.9416754881251632	1.48828771508923	gray	inf	unknown or not-regulated sites
TJAP1	AFVDRT(ph)PPPAAVAQR	Dasatinib_R1		P38D	-0.2557574746475758	0.0258320919216736	-0.2557574746475758	0.0619406798415508	gray	inf	unknown or not-regulated sites
KRI1	AFVEDS(ph)EDEDGAGEGGSSLLQK	Dasatinib_R1		CK2A2;CK2A1;BMPR1A;ALK2;TGFBR1	0.0631986291891798	-0.0	0.0631986291891798	0.004026957488982	gray	inf	unknown or not-regulated sites
AAGAB	AFWMAIGGDRDEIEGLS(ph)S(ph)DEEH	Dasatinib_R1		PLK2;CK2A1;CK2A2;PLK3;GRK6%CK2A1;CK2A2;FAM20C	0.1582559375648661	0.001444861742486	0.1582559375648661	0.0266632338162976	gray	inf	unknown or not-regulated sites
AAGAB	AFWMAIGGDRDEIEGLS(ph)SDEEH	Dasatinib_R1		PLK2;CK2A1;CK2A2;PLK3;GRK6	0.2078876446532019	0.0012667689511523	0.2078876446532019	0.0048151447088852	gray	inf	unknown or not-regulated sites
ZBTB7A	AGAAAGDS(ph)DEESR	Dasatinib_R1		CK2A1;CK2A2;FAM20C;BMPR1B	0.7203901469461079	1.1525602355385831	0.7203901469461079	1.1618703406842184	gray	inf	unknown or not-regulated sites
ZBTB7A	AGAAAGDS(ph)DEESRADDKGVMDYYLK	Dasatinib_R1		CK2A1;CK2A2;FAM20C;BMPR1B	-0.1827461310524049	4.029906515760211e-06	-0.1827461310524049	0.004026957488982	gray	inf	unknown or not-regulated sites
CRAMP1L	AGADGPPAPPGAPQAPS(ph)PPQGSPQDQHHFLR	Dasatinib_R1		HIPK2;CDK18;CDK17;P38D;HIPK4	-0.1130196738494452	-0.0	-0.1130196738494452	0.017161601689181	gray	inf	unknown or not-regulated sites
ZNF217	AGAES(ph)PTMSVDGR	Dasatinib_R1		DYRK4;PRP4;DYRK1B;DYRK2;P38G	0.1791895941351695	0.0232351786942575	0.1791895941351695	0.2796553957836385	gray	inf	unknown or not-regulated sites
SLTM	AGAGMITQHSSNAS(ph)PINR	Dasatinib_R1		CDK16;CDK4;CDK5;CDK6;CDK14	0.1679910448960948	0.0004967602490266	0.1679910448960948	0.0067036784685482	gray	inf	unknown or not-regulated sites
TCF3	AGAPGALS(ph)PSYDGGLHGLQSK	Dasatinib_R1	MLK2	JNK3;JNK2;JNK1;P38G;CDK9	-0.1554530281792296	0.023412057107007	-0.1554530281792296	0.5503105763505436	gray	inf	unknown or not-regulated sites
TRAF3IP2	AGAPGESLECPAELRPQVPQPPS(ph)PAAVPRPPSNPPAR	Dasatinib_R1		P38D;P38B;HIPK2;HIPK4;CDK19	0.4143879305050683	0.0885108325665754	0.4143879305050683	0.0770156175897712	gray	inf	unknown or not-regulated sites
EP400NL	AGAPGPGLGLCSS(ph)SPTGDFVDASVLVR	Dasatinib_R1		nan	-0.1677003805839579	-0.0	-0.1677003805839579	0.0041019527902465	gray	inf	unknown or not-regulated sites
EP400	AGAPGPGLGLCSSS(ph)PTGGFVDASVLVR	Dasatinib_R1		CDK18;P38G;JNK2;CDK17;CDK14	-0.4564824680586182	0.1671178289191653	-0.4564824680586182	0.1741880675564525	gray	inf	unknown or not-regulated sites
USP42	AGAPHALAPHPDRFS(ph)HDR	Dasatinib_R1		nan	-0.2003750568260215	0.0091025594956837	-0.2003750568260215	0.0481879468964895	gray	inf	unknown or not-regulated sites
SRCAP	AGAPVGGS(ph)PGLAK	Dasatinib_R1		CDK18;CDK17;P38D;CDK13;CDK5	-0.1106916460102154	-0.0	-0.1106916460102154	0.0131706307197362	gray	inf	unknown or not-regulated sites
NFYC	AGASCVCCSQPQQSSTS(ph)PPPSDALQWVVVEVSGTPNQLETHR	Dasatinib_R1		KIS;HIPK2;P38D;CDK7;HIPK4	0.1597281591003926	0.0001513486533685	0.1597281591003926	0.0048151447088852	gray	inf	unknown or not-regulated sites
SLAIN2	AGASIPSSGAAS(ph)PR	Dasatinib_R1		P38G;ERK7;CDK9;HIPK2;CDK18	-0.0909545307100416	-0.0	-0.0909545307100416	0.0173776191142213	gray	inf	unknown or not-regulated sites
PPM1H	AGAVTST(ph)PNR	Dasatinib_R1		CDK4;CDK6;CDK1;CDK13;CDK12	0.2439775900313184	0.0118930382655436	0.2439775900313184	0.020918068423152	gray	inf	unknown or not-regulated sites
PPM1H	AGAVTSTPNRNS(ph)SK	Dasatinib_R1		PKCA;PKCG;PKCE;PKCH;PKCT	-0.3099270242616655	0.2112650515832402	-0.3099270242616655	0.5256838411587997	gray	inf	unknown or not-regulated sites
PPM1H	AGAVTSTPNRNS(ph)SKR	Dasatinib_R1		PKCA;PKCG;PKCE;PKCH;PKCT	-0.3798650671357644	0.4443047628405874	-0.3798650671357644	0.9242491526098672	gray	inf	unknown or not-regulated sites
HDGF	AGDLLEDS(ph)PK	Dasatinib_R1		CDK1;CDK3;CDK5;KIS;CDK6	0.2113380646728561	0.0192450563071704	0.2113380646728561	0.0999201106206801	gray	inf	unknown or not-regulated sites
HDGF	AGDLLEDS(ph)PKRPK	Dasatinib_R1		CDK1;CDK3;CDK5;KIS;CDK6	0.2110667139902526	2.343081333345653e-05	0.2110667139902526	0.0038916963465725	gray	inf	unknown or not-regulated sites
GAB2	AGDNSQSVYIPMS(ph)PGAHHFDSLGYPSTTLPVHR	Dasatinib_R1		P38B;CDK19;CDK8;ERK1;P38A	-0.9583667837798404	0.4889718628959866	-0.9583667837798404	0.2667767832021738	gray	inf	unknown or not-regulated sites
BAZ2A	AGDPGEMPQS(ph)PTGLGQPK	Dasatinib_R1		ERK1;CDK19;P38D;CDK8;P38B	-0.1834341285717384	0.0083511875311532	-0.1834341285717384	0.0718385317105746	gray	inf	unknown or not-regulated sites
AATF	AGDRNS(ph)EDDGVVMTFSSVK	Dasatinib_R1		CK2A2;CK2A1;GRK1;GRK6;BMPR1B	0.3057862077122987	0.1969588585771122	0.3057862077122987	0.500692458840236	gray	inf	unknown or not-regulated sites
NBAS	AGEEDEGEEDS(ph)DSDYEISAK	Dasatinib_R1		CK2A2;BMPR1A;CK2A1;BMPR1B;TGFBR1	-0.1098277210196272	2.160817976390384e-05	-0.1098277210196272	0.0827409790327311	gray	inf	unknown or not-regulated sites
NSUN2	AGEPNS(ph)PDAEEANS(ph)PDVTAGCDPAGVHPPR	Dasatinib_R1		JNK1;JNK2;GSK3A;P38B;P38D%JNK1;JNK3;JNK2;P38D;CLK3	-0.1326580788374512	8.986452998723302e-06	-0.1326580788374512	0.0092947560032613	gray	inf	unknown or not-regulated sites
NSUN2	AGEPNS(ph)PDAEEANSPDVTAGCDPAGVHPPR	Dasatinib_R1		JNK1;JNK2;GSK3A;P38B;P38D	0.3695763758972748	0.0397252403732914	0.3695763758972748	0.0269577736796413	gray	inf	unknown or not-regulated sites
NSUN2	AGEPNSPDAEEANS(ph)PDVTAGCDPAGVHPPR	Dasatinib_R1		JNK1;JNK3;JNK2;P38D;CLK3	0.380423358633371	0.0422437038734279	0.380423358633371	0.0271377222512873	gray	inf	unknown or not-regulated sites
USP7	AGEQQLS(ph)EPEDMEMEAGDTDDPPR	Dasatinib_R1	CK2A1	CK2A2;CK2A1;BMPR1A;BMPR1B;GRK1	0.0883263395493988	-0.0	0.0883263395493988	0.004026957488982	gray	inf	unknown or not-regulated sites
EEF2	AGETRFT(ph)DTR	Dasatinib_R1	EEF2K	nan	1.0172337107129534	0.957932307342466	1.0172337107129534	0.5793969335667806	gray	inf	unknown or not-regulated sites
MSH6	AGFDS(ph)DYDQALADIR	Dasatinib_R1		CK2A1;CK2A2;MOS	0.30024674516133	0.0355930776427651	0.30024674516133	0.051364286506979	gray	inf	unknown or not-regulated sites
TRPS1	AGFNYES(ph)PSKGGNFPSFPHDEVTDR	Dasatinib_R1		CDK3;CDK2;CDK1;CDK5;CDK6	-0.1611022642392318	0.0136051167060084	-0.1611022642392318	0.2696846944176047	gray	inf	unknown or not-regulated sites
BRAF	AGFQTEDFSLYACAS(ph)PK	Dasatinib_R1		CDK16;HIPK3;CDK18;CDK17;HIPK1	0.4577209097295975	0.4640473399332968	0.4577209097295975	0.6302208290697815	gray	inf	unknown or not-regulated sites
IRF2BP1	AGGAS(ph)PAASSTAQPPTQHR	Dasatinib_R1		P38G;PRP4;CDK12;HIPK2;CDK13	-0.2254232582450428	0.0018625945876689	-0.2254232582450428	0.0048151447088852	gray	inf	unknown or not-regulated sites
MARK4	AGGGGGGGVQNGPPAS(ph)PTLAHEAAPLPAGR	Dasatinib_R1		CDK18;CDK17;CDK16;MAK;P38B	-0.6186667011457933	0.4388976542171551	-0.6186667011457933	0.3751138384118561	gray	inf	unknown or not-regulated sites
RAB12	AGGGGGLGAGS(ph)PALSGGQGR	Dasatinib_R1		CDK18;CDK16;P38G;DYRK4;CDK17	0.2668907005555899	0.0413100656736992	0.2668907005555899	0.1028613905614105	gray	inf	unknown or not-regulated sites
ABL1	AGGKPSQS(ph)PSQEAAGEAVLGAK	Dasatinib_R1		GSK3A;CDK1;P38G;JNK2;CDK17	-0.2365754385364494	0.0133346710291139	-0.2365754385364494	0.0304312453006101	gray	inf	unknown or not-regulated sites
PKP3	AGGLDWPEATEVS(ph)PSR	Dasatinib_R1		CDK5;CDK1;CLK2;CDK6;SRPK3	0.2358429484887542	0.0569085151456469	0.2358429484887542	0.2567674914714572	gray	inf	unknown or not-regulated sites
LMNB2	AGGPAT(ph)PLS(ph)PTR	Dasatinib_R1	CDK2	P38D;P38B;P38G;PRP4;JNK2%CDK6;CDK4;ERK1;P38B;P38G	0.3810236538014533	0.1127380685201022	0.3810236538014533	0.1474949447381544	gray	inf	unknown or not-regulated sites
LMNB2	AGGPATPLS(ph)PTR	Dasatinib_R1	CDK2	CDK6;CDK4;ERK1;P38B;P38G	-0.1969419325624925	0.009293464285817	-0.1969419325624925	0.0554139669197152	gray	inf	unknown or not-regulated sites
MAP4	AGGPS(ph)DDDNADKPK	Dasatinib_R1		CK2A1;CK2A2;LATS2;CAMK2A;NDR2	0.3924450384812759	0.0582193889294435	0.3924450384812759	0.0453979893982799	gray	inf	unknown or not-regulated sites
LMNB1	AGGPTT(ph)PLS(ph)PTR	Dasatinib_R1	CDK1	CDK6;CDK4;ERK1;P38B;P38G%P38G;P38D;PRP4;P38B;JNK2	0.0920559356983558	-0.0	0.0920559356983558	0.015862448448407	gray	inf	unknown or not-regulated sites
LMNB1	AGGPTT(ph)PLSPTR	Dasatinib_R1		P38G;P38D;PRP4;P38B;JNK2	-0.2547330878859182	0.0720425617573003	-0.2547330878859182	0.2625612270034792	gray	inf	unknown or not-regulated sites
LMNB1	AGGPTTPLS(ph)PTR	Dasatinib_R1	CDK1	CDK6;CDK4;ERK1;P38B;P38G	-0.1938469129527714	0.0057566652415373	-0.1938469129527714	0.0300862610039741	gray	inf	unknown or not-regulated sites
H1FX	AGGSAALS(ph)PSK	Dasatinib_R1		CDK3;CDK2;CDK6;CDK1;CDK5	-0.1910428146135272	0.0265483419454869	-0.1910428146135272	0.2467144061691699	gray	inf	unknown or not-regulated sites
H1FX	AGGSAALS(ph)PSKK	Dasatinib_R1		CDK3;CDK2;CDK6;CDK1;CDK5	-0.1904398155287364	0.0002153744626832	-0.1904398155287364	0.0048151447088852	gray	inf	unknown or not-regulated sites
EEF2	AGIIAS(ph)AR	Dasatinib_R1		ERK7;ERK5	-0.4417903532145353	0.3571348129779301	-0.4417903532145353	0.4749035633715183	gray	inf	unknown or not-regulated sites
FAM222B	AGISTTSVCEGQIANPS(ph)PISR	Dasatinib_R1		CDK14;CDK16;CDK17;CDK6;DYRK4	0.1383080737582215	-0.0	0.1383080737582215	0.0048151447088852	gray	inf	unknown or not-regulated sites
RALBP1	AGKEPAKPSPS(ph)R	Dasatinib_R1		SRPK1;CLK3;SRPK3;SRPK2;IRE2	-0.1205888283383548	-0.0	-0.1205888283383548	0.0048151447088852	gray	inf	unknown or not-regulated sites
KMT2A;IREB2	AGKLS(ph)PLK	Dasatinib_R1	CDK1;CDK2	CDK2;CDK3;CDK6;NLK;CDK5%CDK3;CDK2;CDK6;CDK4;PRP4	-0.5282469192306274	0.1434323176084401	-0.5282469192306274	0.0984818992214095	gray	inf	unknown or not-regulated sites
	AGLAALS(ph)PLLR	Dasatinib_R1		CDK14;CDK16;CDK18;JNK2;ERK1	0.1824736041876323	-0.0	0.1824736041876323	0.0007493101255386	gray	inf	unknown or not-regulated sites
DKC1	AGLES(ph)GAEPGDGDS(ph)DTTK	Dasatinib_R1		MOS%CK2A2;CK2A1	-0.2067491765884734	9.050693087330536e-06	-0.2067491765884734	0.0036981582470383	gray	inf	unknown or not-regulated sites
DKC1	AGLES(ph)GAEPGDGDSDTTK	Dasatinib_R1		CK2A2;CK2A1	-0.3115537147256658	0.0424909004003294	-0.3115537147256658	0.0599590577067126	gray	inf	unknown or not-regulated sites
DKC1	AGLESGAEPGDGDS(ph)DTTK	Dasatinib_R1		MOS	-0.1657131946428585	0.0025377253875816	-0.1657131946428585	0.0342243578370906	gray	inf	unknown or not-regulated sites
DKC1	AGLESGAEPGDGDS(ph)DTTKK	Dasatinib_R1		MOS	-0.3397427139397552	0.0019413376037767	-0.3397427139397552	0.004026957488982	gray	inf	unknown or not-regulated sites
DKC1	AGLESGAEPGDGDS(ph)DTTKKK	Dasatinib_R1		MOS	-0.6984064208884289	0.0081386128346709	-0.6984064208884289	0.004026957488982	gray	inf	unknown or not-regulated sites
CCDC86	AGLGS(ph)PERPPK	Dasatinib_R1		CDK12;CDK13;CDK3;CLK2;CDK10	-0.0647777609716943	-0.0	-0.0647777609716943	0.0048151447088852	gray	inf	unknown or not-regulated sites
CCDC86	AGLGS(ph)PERPPKT(ph)SPGS(ph)PR	Dasatinib_R1		CDK16;CDK18;CDK14;CDK17;CDK10%CDK12;CDK13;CDK3;CLK2;CDK10%MAK;CHAK2;MOK;MPSK1	-0.1508343655715477	0.0003775527985671	-0.1508343655715477	0.0131706307197362	gray	inf	unknown or not-regulated sites
CCDC86	AGLGS(ph)PERPPKTSPGS(ph)PR	Dasatinib_R1		CDK16;CDK18;CDK14;CDK17;CDK10%CDK12;CDK13;CDK3;CLK2;CDK10	-0.2433968143691876	0.0695604216138977	-0.2433968143691876	0.2894327094964689	gray	inf	unknown or not-regulated sites
CCDC86	AGLGSPERPPKTS(ph)PGS(ph)PR	Dasatinib_R1		CDK16;CDK18;CDK14;CDK17;CDK10%CDK7;MAK;HIPK2;CLK3;HIPK1	-0.222659050124726	0.0023625856249295	-0.222659050124726	0.0048151447088852	gray	inf	unknown or not-regulated sites
VAC14	AGLLNTS(ph)GTK	Dasatinib_R1		nan	-0.0999484891165833	-0.0	-0.0999484891165833	0.004026957488982	gray	inf	unknown or not-regulated sites
TOM1	AGLQS(ph)LEASGR	Dasatinib_R1		nan	0.1891816793366274	0.0044236418751608	0.1891816793366274	0.0245556443257102	gray	inf	unknown or not-regulated sites
MED26	AGLS(ph)PAEPLLSR	Dasatinib_R1		JNK1;JNK2;P38G;JNK3;DYRK1B	-0.1237333981311224	-0.0	-0.1237333981311224	0.0048151447088852	gray	inf	unknown or not-regulated sites
BMS1	AGLS(ph)PANCQSDR	Dasatinib_R1		P38G;CDK7;CDK8;CDK5;CDK19	-0.2391484437926104	0.0137404849913001	-0.2391484437926104	0.0301891497846533	gray	inf	unknown or not-regulated sites
BMS1	AGLS(ph)PANCQSDRVNLEK	Dasatinib_R1		P38G;CDK7;CDK8;CDK5;CDK19	-0.4341093672151831	0.219436598352647	-0.4341093672151831	0.269805765041168	gray	inf	unknown or not-regulated sites
PDCD11	AGLSEEDDS(ph)LVDVYYR	Dasatinib_R1		PLK2;PLK3;GRK4;CK1G2;GRK7	0.4905995687952635	0.6422608173056034	0.4905995687952635	0.9053567844212868	gray	inf	unknown or not-regulated sites
SRRM2	AGMSSNQS(ph)IS(ph)SPVLDAVPR	Dasatinib_R1		nan%nan	0.3201314607459086	0.1096157855133731	0.3201314607459086	0.225397666718149	gray	inf	unknown or not-regulated sites
SRRM2	AGMSSNQS(ph)ISS(ph)PVLDAVPR	Dasatinib_R1		P38D;JNK1;JNK2;JNK3;ERK2%nan	0.2041571861480309	0.0087118075956819	0.2041571861480309	0.0387428829655543	gray	inf	unknown or not-regulated sites
SRRM2	AGMSSNQS(ph)ISS(ph)PVLDAVPRT(ph)PSR	Dasatinib_R1	CDK1	P38D;JNK1;JNK2;JNK3;ERK2%nan%CDK4;CDK12;CDK6;ERK1;CDK1	0.4196246579495784	0.2198336504581249	0.4196246579495784	0.2894327094964689	gray	inf	unknown or not-regulated sites
SRRM2	AGMSSNQSIS(ph)SPVLDAVPRT(ph)PSRER	Dasatinib_R1	CDK1	nan%CDK4;CDK12;CDK6;ERK1;CDK1	-0.1285270070355179	-0.0	-0.1285270070355179	0.0048151447088852	gray	inf	unknown or not-regulated sites
SRRM2	AGMSSNQSISS(ph)PVLDAVPR	Dasatinib_R1		P38D;JNK1;JNK2;JNK3;ERK2	0.2287082602264225	0.0036702908719571	0.2287082602264225	0.0062931206764214	gray	inf	unknown or not-regulated sites
SRRM2	AGMSSNQSISS(ph)PVLDAVPRT(ph)PS(ph)RER	Dasatinib_R1	CDK1	P38D;JNK1;JNK2;JNK3;ERK2%SRPK1;SRPK2;SRPK3;CLK2;CLK3%CDK4;CDK12;CDK6;ERK1;CDK1	-0.1440084698990059	1.4109127754117376e-05	-0.1440084698990059	0.0048151447088852	gray	inf	unknown or not-regulated sites
SRRM2	AGMSSNQSISS(ph)PVLDAVPRT(ph)PSR	Dasatinib_R1	CDK1	P38D;JNK1;JNK2;JNK3;ERK2%CDK4;CDK12;CDK6;ERK1;CDK1	0.3091405981654972	0.0598116026500877	0.3091405981654972	0.1041620111544236	gray	inf	unknown or not-regulated sites
SRRM2	AGMSSNQSISS(ph)PVLDAVPRT(ph)PSRER	Dasatinib_R1	CDK1	P38D;JNK1;JNK2;JNK3;ERK2%CDK4;CDK12;CDK6;ERK1;CDK1	0.1607007044954451	0.0084379634814554	0.1607007044954451	0.1717421905797369	gray	inf	unknown or not-regulated sites
SRRM2	AGMSSNQSISSPVLDAVPRT(ph)PSR	Dasatinib_R1	CDK1	CDK4;CDK12;CDK6;ERK1;CDK1	0.2618682234916041	0.0717456810635128	0.2618682234916041	0.2392029750291159	gray	inf	unknown or not-regulated sites
CCDC6	AGMSYYNS(ph)PGLHVQHMGTSHGITRPS(ph)PR	Dasatinib_R1		CDK10;CDK6;CDK14;CDK4;CDK12%CDK17;CDK13	0.1916760651533313	0.0005202613993242	0.1916760651533313	0.0048151447088852	gray	inf	unknown or not-regulated sites
CCDC6	AGMSYYNSPGLHVQHMGTSHGITRPS(ph)PR	Dasatinib_R1		CDK10;CDK6;CDK14;CDK4;CDK12	0.5006551019661064	0.3442646006426784	0.5006551019661064	0.3751287902989762	gray	inf	unknown or not-regulated sites
TFPT	AGNALT(ph)PELAPVQIK	Dasatinib_R1		JNK1;JNK2;JNK3;DYRK4;P38D	-0.1269265943851966	0.0025357770711104	-0.1269265943851966	0.2503899142479356	gray	inf	unknown or not-regulated sites
MED14	AGNWPGS(ph)PQVSGPSPAAR	Dasatinib_R1		CDK18;CDK16;CDK17;CDK19;CDK8	-0.3473217761228365	0.1250611058809194	-0.3473217761228365	0.217426537087851	gray	inf	unknown or not-regulated sites
ARHGAP6	AGPCSLS(ph)QGNLSPNWPR	Dasatinib_R1		SMG1;QSK	0.3118135752228375	0.1340975286689379	0.3118135752228375	0.3073784753226218	gray	inf	unknown or not-regulated sites
ARHGAP6	AGPCSLSQGNLS(ph)PNWPR	Dasatinib_R1		CDK7;CDK4;PRP4;CDK9;ERK1	0.1918991951649986	0.0005434094941474	0.1918991951649986	0.0048151447088852	gray	inf	unknown or not-regulated sites
CDC42EP4	AGPDLPSLPSHALEDEGWAAAAPS(ph)PGS(ph)AR	Dasatinib_R1		CDKL5;ERK7;ERK5;ERK1;MAK%P38D;JNK3;JNK2;JNK1;HIPK2	0.4751160055836829	0.4638884945474281	0.4751160055836829	0.577366386613824	gray	inf	unknown or not-regulated sites
CDC42EP4	AGPDLPSLPSHALEDEGWAAAAPS(ph)PGSAR	Dasatinib_R1		P38D;JNK3;JNK2;JNK1;HIPK2	0.3290228853728104	0.0570016937484836	0.3290228853728104	0.0764958113671266	gray	inf	unknown or not-regulated sites
CDC42EP4	AGPDLPSLPSHALEDEGWAAAAPSPGS(ph)AR	Dasatinib_R1		CDKL5;ERK7;ERK5;ERK1;MAK	0.1616186147378831	2.34241134045632e-05	0.1616186147378831	0.0048151447088852	gray	inf	unknown or not-regulated sites
SMG9	AGPGSS(ph)PLFSLLPGYR	Dasatinib_R1		CDK17;CDK18;P38G;ERK1;CDK7	-0.1668235391456223	0.001515799864095	-0.1668235391456223	0.018346896633809	gray	inf	unknown or not-regulated sites
DLG5	AGPLT(ph)PPKPPR	Dasatinib_R1		CDK3;CDK1;PRP4;CDK6;MAK	-0.1449797306863698	0.0004622237396006	-0.1449797306863698	0.0203566414218925	gray	inf	unknown or not-regulated sites
CABIN1	AGPTEPMDTSEATVCHSDLERT(ph)PPLLPGRPAR	Dasatinib_R1		nan	-0.2706133757042002	0.0553798103432956	-0.2706133757042002	0.1533498247706276	gray	inf	unknown or not-regulated sites
UTP3	AGPTLTDENGDDLGLPPS(ph)PGDTSYYQDQVDDFHEAR	Dasatinib_R1		P38D;P38B;JNK2;JNK1;ERK1	0.096716455889066	-0.0	0.096716455889066	0.004026957488982	gray	inf	unknown or not-regulated sites
LRPPRC	AGPVAGGLLS(ph)PAR	Dasatinib_R1		CDK12;P38G;CDK13;PRP4;CDK6	0.1145263610591138	-0.0	0.1145263610591138	0.0035640406624581	gray	inf	unknown or not-regulated sites
MPHOSPH8	AGQDMGLEHGFEKPLDSAMS(ph)AEEDTDVR	Dasatinib_R1		FAM20C;CK2A1;CK2A2;CAMK2B	0.176661561912207	0.002447309694666	0.176661561912207	0.0195829801580105	gray	inf	unknown or not-regulated sites
RAD23A	AGQGTSAPPEAS(ph)PTAAPESSTSFPPAPTSGMSHPPPAAR	Dasatinib_R1		KIS;CLK3;CDK5;CDK18;P38G	-1.0753565871102213e-08	-0.0	-1.0753565871102213e-08	0.0022766585088653	gray	inf	unknown or not-regulated sites
SENP3;SENP3-EIF4A1	AGQHS(ph)PLR	Dasatinib_R1		CDK12;CDK6;CDK13;CLK2;CDK4	0.4789443827189583	0.3500800211278935	0.4789443827189583	0.403163154563529	gray	inf	unknown or not-regulated sites
LMNB2	AGQMVTVWAAGAGVAHS(ph)PPSTLVWK	Dasatinib_R1		P38D;CDK7;HIPK4;HIPK2;JNK2	-0.1486922903107324	0.0103961254939801	-0.1486922903107324	0.3170190933903412	gray	inf	unknown or not-regulated sites
LMNA	AGQVVTIWAAGAGATHS(ph)PPTDLVWK	Dasatinib_R1		P38D;CDK7	0.1540030344854321	-0.0	0.1540030344854321	0.0048151447088852	gray	inf	unknown or not-regulated sites
KIAA1468	AGS(ph)ISTLDSLDFAR	Dasatinib_R1		SIK;MARK2;MARK3;QSK;MARK1	0.6774969432478365	0.3820597388779761	0.6774969432478365	0.276254321027207	gray	inf	unknown or not-regulated sites
ZNF740	AGS(ph)PDVLR	Dasatinib_R1		DYRK4;HIPK2;DYRK1B;DYRK2;CLK2	0.1812679913901621	0.0375283519755659	0.1812679913901621	0.4417977614107625	gray	inf	unknown or not-regulated sites
MKL1;mkl1	AGSCCLS(ph)PGGR	Dasatinib_R1		ERK1;P38A;CDK4;CDK6;P38D	-0.230114909966372	0.0280721114602201	-0.230114909966372	0.1116567579825106	gray	inf	unknown or not-regulated sites
KIAA1468	AGSIS(ph)TLDSLDFAR	Dasatinib_R1		nan	0.2285756741901642	0.0402888811172645	0.2285756741901642	0.1932600908517029	gray	inf	unknown or not-regulated sites
PELP1	AGSNEDPILAPSGT(ph)PPPTIPPDETFGGR	Dasatinib_R1		CDK18;CDK17;BUB1;P38B;CDK16	-0.0920955322709239	-0.0	-0.0920955322709239	0.0036981582470383	gray	inf	unknown or not-regulated sites
PELP1	AGSNEDPILAPSGT(ph)PPPTIPPDETFGGRVPR	Dasatinib_R1		CDK18;CDK17;BUB1;P38B;CDK16	-0.6312838533979921	0.1870255837971482	-0.6312838533979921	0.1086496663172038	gray	inf	unknown or not-regulated sites
STX12	AGSRLS(ph)AEER	Dasatinib_R1		FAM20C	0.3958157590179216	0.2815003889046081	0.3958157590179216	0.4371312078084328	gray	inf	unknown or not-regulated sites
DDX42	AGSSAAGASGWTSAGSLNSVPTNSAQQGHNS(ph)PDSPVTSAAK	Dasatinib_R1		PRP4	-0.240793974432743	1.192198613266708e-05	-0.240793974432743	0.0035640406624581	gray	inf	unknown or not-regulated sites
DDX42	AGSSAAGASGWTSAGSLNSVPTNSAQQGHNSPDS(ph)PVTSAAK	Dasatinib_R1		P38D;P38B;P38G;JNK1;KIS	-0.726975352909929	1.1712340647601345	-0.726975352909929	1.182599276976524	gray	inf	unknown or not-regulated sites
SRCAP	AGSSPCLGSSSAASS(ph)PPPPASR	Dasatinib_R1		HIPK2;KIS;HIPK4;HIPK3;CDK19	-0.162215712511754	0.0094184701986906	-0.162215712511754	0.1827799604376025	gray	inf	unknown or not-regulated sites
HUWE1	AGSST(ph)PGDAPPAVAEVQGR	Dasatinib_R1		PRP4;JNK1;JNK2;JNK3;P38G	0.0549857911024559	-0.0	0.0549857911024559	0.0150920103793523	gray	inf	unknown or not-regulated sites
PSMG1	AGT(ph)EDEEEEEEGRR	Dasatinib_R1		CAMK2A;CAMK2B;CK2A2;CK2A1;SBK	0.3042081015417324	0.1829724942759358	0.3042081015417324	0.4732743931296877	gray	inf	unknown or not-regulated sites
PSMG1	AGT(ph)EDEEEEEEGRRETPEDR	Dasatinib_R1		CAMK2A;CAMK2B;CK2A2;CK2A1;SBK	-0.4835622170641955	0.2931623908579979	-0.4835622170641955	0.3203061522650934	gray	inf	unknown or not-regulated sites
ELMSAN1	AGTFIAPPVYSNITPYQSHLRS(ph)PVR	Dasatinib_R1		CDK6;CDK4;P38G;CDK12;CDK10	-0.189174763711959	0.0078360328078045	-0.189174763711959	0.0567303932782078	gray	inf	unknown or not-regulated sites
WDR62	AGTGYAS(ph)PDRTHVLAAGK	Dasatinib_R1		CDK12;CDK13;CDK1;CDK9;PRP4	-0.182675437197249	0.0290311193147934	-0.182675437197249	0.3254648332891657	gray	inf	unknown or not-regulated sites
PLEC	AGTLSITEFADMLSGNAGGFRS(ph)R	Dasatinib_R1		STK33;PRP4;PKCZ;IRE1;IRAK4	-0.3386363498214203	0.1295300682675559	-0.3386363498214203	0.2412115015192408	gray	inf	unknown or not-regulated sites
CIC	AGVLT(ph)PPDLGPHPPPPAPR	Dasatinib_R1			0.1535125224548371	-0.0	0.1535125224548371	0.0048151447088852	gray	inf	unknown or not-regulated sites
KDM3A	AGVNSDS(ph)PNNCSGK	Dasatinib_R1		CDK1	-0.0985139788513778	4.703666582060236e-05	-0.0985139788513778	0.2755033017634007	gray	inf	unknown or not-regulated sites
MTA1	AGVVNGTGAPGQS(ph)PGAGR	Dasatinib_R1		CDK18;CDK5;P38D;P38G;CDK13	-0.2119102525919856	0.0090999303830622	-0.2119102525919856	0.033216706614075	gray	inf	unknown or not-regulated sites
MGC3101;DBNDD1	AGYLRS(ph)PSWTR	Dasatinib_R1		ERK1;CDK4;ERK2;CDK9;CDK7	-0.1175706836392247	-0.0	-0.1175706836392247	0.0036981582470383	gray	inf	unknown or not-regulated sites
FXR2	AGYST(ph)DESSSSSLHATR	Dasatinib_R1		nan	-0.2193374461827961	0.0002056769918754	-0.2193374461827961	0.0040528456979625	gray	inf	unknown or not-regulated sites
CDC37	AHAHAPATLMLMAS(ph)SPPPPWMGWALRPR	Dasatinib_R1			0.4201576894504714	0.0823069560737981	0.4201576894504714	0.0675656956839197	gray	inf	unknown or not-regulated sites
NPAT	AHASLMS(ph)PGR	Dasatinib_R1		CDK4;CDK6;CDK10;CDK13;CDK9	0.3054212734022489	0.0269378500436002	0.3054212734022489	0.0280527241744846	gray	inf	unknown or not-regulated sites
NPAT	AHASLMS(ph)PGRR	Dasatinib_R1		CDK4;CDK6;CDK10;CDK13;CDK9	-0.1092665975547894	0.0009971315944365	-0.1092665975547894	0.3895883851179447	gray	inf	unknown or not-regulated sites
SEC16A	AHASPFS(ph)GALTPSAPPGPEMNR	Dasatinib_R1		MPSK1	0.2103287539906942	0.0053333521937525	0.2103287539906942	0.0160300761705963	gray	inf	unknown or not-regulated sites
GTF3C2	AHFNAMFQPSS(ph)PTR	Dasatinib_R1		CDK6;CDK4;CDK10;CDK5;CDK19	0.2723782826630068	0.0067505416533248	0.2723782826630068	0.0052798807214002	gray	inf	unknown or not-regulated sites
IRF2BPL	AHGCFQDGRS(ph)PGPPPPVGVK	Dasatinib_R1		KIS;HIPK2;CDK19;CDK12;CDK13	-0.8182475791059358	0.9166393093594274	-0.8182475791059358	0.6874499942223361	gray	inf	unknown or not-regulated sites
MITF	AHGLSLIPSTGLCS(ph)PDLVNR	Dasatinib_R1		P38D;CDK16;DYRK4;CDK18;JNK1	-0.1581181630328887	0.0010067590315618	-0.1581181630328887	0.0191407365109286	gray	inf	unknown or not-regulated sites
EHBP1L1	AHGS(ph)FSHVR	Dasatinib_R1		DCAMKL1;SGK3;AMPKA2	0.7151393148162417	0.3248295741861723	0.7151393148162417	0.2122629552252743	gray	inf	unknown or not-regulated sites
CLASRP	AHLDHIPDYTPPLLTTIS(ph)PEQESDER	Dasatinib_R1		nan	0.1664561744486352	0.0001750531382418	0.1664561744486352	0.0048151447088852	gray	inf	unknown or not-regulated sites
RBM10	AHLS(ph)ENELEALEK	Dasatinib_R1		CK2A1;CK2A2;PIM3	-0.1188449940461252	0.0005112799094443	-0.1188449940461252	0.141921365751992	gray	inf	unknown or not-regulated sites
TRAPPC8	AHPLQLEQSSDPSNS(ph)IDGPDHLR	Dasatinib_R1		IKKA;CAMK2B;GRK1;CAMK2A;IKKB	0.2764641600830866	0.0092237260765621	0.2764641600830866	0.0079365049856498	gray	inf	unknown or not-regulated sites
DCP1B	AHQGTGAGIS(ph)PVILNSGEGK	Dasatinib_R1		P38D;P38A;PRP4;P38G;P38B	-0.1161737530104411	0.0013169750016045	-0.1161737530104411	0.2944580662863622	gray	inf	unknown or not-regulated sites
LEO1	AHS(ph)DDEKWGR	Dasatinib_R1		CK2A1;CK2A2;CAMK2A;CAMK2B;MAPKAPK2	0.2408805293625364	0.1114470249291986	0.2408805293625364	0.5046180176833436	gray	inf	unknown or not-regulated sites
IRAK1	AHS(ph)GAAPWQPLAAPSGASAQAAEQLQR	Dasatinib_R1		AKT2;PIM1;SRPK1;AKT3;PRKD1	-0.0913393781970847	-0.0	-0.0913393781970847	0.0024464254370146	gray	inf	unknown or not-regulated sites
SIPA1	AHS(ph)HEEASRPAATSTR	Dasatinib_R1		MAPKAPK2;FAM20C;CAMK2A;SBK;SGK1	-0.1730312659469568	0.0004040343223624	-0.1730312659469568	0.0048151447088852	gray	inf	unknown or not-regulated sites
RPL18A	AHS(ph)IQIMK	Dasatinib_R1		SGK1;SIK;DAPK1;SGK3;SMMLCK	-0.2186399051516026	0.0374525068101985	-0.2186399051516026	0.2084908578234897	gray	inf	unknown or not-regulated sites
FLCN	AHS(ph)PAEGASVESSSPGPK	Dasatinib_R1	CDK4	DYRK4;DYRK1B;HIPK2;DYRK2;CLK2	-0.157194373932535	0.0131579801721523	-0.157194373932535	0.2983372380277579	gray	inf	unknown or not-regulated sites
ANAPC1	AHS(ph)PALGVHSFSGVQR	Dasatinib_R1	CDK1;PLK1	DYRK4;DYRK1A;HIPK2;CDK18;HIPK3	-0.0669432563631404	-0.0	-0.0669432563631404	0.0664481021960843	gray	inf	unknown or not-regulated sites
KIFC3	AHSAPSSGTS(ph)SRPGSIR	Dasatinib_R1		nan%nan	0.1014348741273084	-0.0	0.1014348741273084	0.0156098177454665	gray	inf	unknown or not-regulated sites
KIFC3	AHSAPSSGTSSRPGS(ph)IR	Dasatinib_R1		PKCE;PKCG;PKCA;PKCB;CDKL5%PKCE;PKCG;PKCA;PKCB;CDKL5	0.4392082747385537	0.0194646114391141	0.4392082747385537	0.0048151447088852	gray	inf	unknown or not-regulated sites
HIVEP1	AHSEVFTKPSGQQTLS(ph)PDR	Dasatinib_R1		SRPK1;CDK1;SRPK3;CDK6;CDK4	0.1800948608432093	0.003518600321747	0.1800948608432093	0.0266632338162976	gray	inf	unknown or not-regulated sites
SETD2	AHT(ph)PLNTPDPSTK	Dasatinib_R1		DYRK1A;DYRK1B;DYRK4;HIPK1;HIPK3	-0.2524283147561321	0.0351324657549999	-0.2524283147561321	0.1019478745231387	gray	inf	unknown or not-regulated sites
TRA2A	AHT(ph)PTPGIYMGR	Dasatinib_R1		HIPK2;HIPK1;DYRK1B;DYRK1A;DYRK4	0.1557149094415768	0.0007307566983054	0.1557149094415768	0.0161037029051418	gray	inf	unknown or not-regulated sites
TRA2A	AHT(ph)PTPGIYMGRPTHSGGGGGGGGGGGGGGGGR	Dasatinib_R1		HIPK2;HIPK1;DYRK1B;DYRK1A;DYRK4	0.097988296793697	8.385323447191206e-05	0.097988296793697	0.3333566487192241	gray	inf	unknown or not-regulated sites
ARAP1	AHT(ph)SPAPAPRPTPR	Dasatinib_R1		CHK2;SBK;PRKD3;MAPKAPK3;CHK1	0.3563781722501233	0.0668464579750863	0.3563781722501233	0.076274042478444	gray	inf	unknown or not-regulated sites
TBC1D4	AHTFSHPPS(ph)STKR	Dasatinib_R1		nan	-0.2564431361479506	0.0556219855199343	-0.2564431361479506	0.1882942783276098	gray	inf	unknown or not-regulated sites
POLD2	AHTLLS(ph)PPSANNATFAR	Dasatinib_R1		P38D;JNK1;JNK2;CDK7;JNK3	-0.1203507360119168	-0.0	-0.1203507360119168	0.004026957488982	gray	inf	unknown or not-regulated sites
ARAP1	AHTS(ph)PAPAPRPTPR	Dasatinib_R1		HIPK4;HIPK3;DYRK2;KIS;DYRK4	0.357290165176693	0.065568931281867	0.357290165176693	0.0732937060657992	gray	inf	unknown or not-regulated sites
KIF23	AICGLT(ph)PGRR	Dasatinib_R1		CDK6;CDK4;CDK12;CDK13;CDK10	0.5288072140726362	0.2463249386647901	0.5288072140726362	0.2253256847407669	gray	inf	unknown or not-regulated sites
AP1S1	AIEQADLLQEEDES(ph)PR	Dasatinib_R1		KIS;P38G;P38D;ERK7;CK1G2	0.5324915822331089	0.2146946146924678	0.5324915822331089	0.186017765866032	gray	inf	unknown or not-regulated sites
MTFR2	AIERS(ph)PGGRPIHK	Dasatinib_R1		CLK1;CDK10;CLK2;P38G;CDK5	-0.2110052797206189	0.0700723506056664	-0.2110052797206189	0.4822903941025185	gray	inf	unknown or not-regulated sites
MLF1IP;CENPU	AIGSDT(ph)SDIVHIWCPEGMK	Dasatinib_R1		nan	0.1083954304073423	-0.0	0.1083954304073423	0.0048151447088852	gray	inf	unknown or not-regulated sites
RAVER1	AIGSS(ph)PLGSGEGLLGLS(ph)PGPNGHSHLLK	Dasatinib_R1		P38D;CDK13;ERK1;CDK19;P38B%P38D;CDK13;ERK1;CDK19;P38B%P38G;P38D;CDK12;CDK13;JNK2	-0.1947183774101354	0.0159961357973399	-0.1947183774101354	0.1188498158652199	gray	inf	unknown or not-regulated sites
RAVER1	AIGSS(ph)PLGSGEGLLGLSPGPNGHSHLLK	Dasatinib_R1		P38G;P38D;CDK12;CDK13;JNK2	-0.4157266443334587	0.2848210695742516	-0.4157266443334587	0.4029643456839983	gray	inf	unknown or not-regulated sites
XRCC1	AIGSTSKPQES(ph)PK	Dasatinib_R1		CDK16;CDK5;CDK1;CDK3;CDK17	-0.1603473183244864	0.0122588376341354	-0.1603473183244864	0.250014306215862	gray	inf	unknown or not-regulated sites
RBMX	AIKVEQATKPS(ph)FESGR	Dasatinib_R1		nan	-0.5221239022688986	0.0890877153669463	-0.5221239022688986	0.0439441710001375	gray	inf	unknown or not-regulated sites
TBC1D10A	AILDAEPGPRPALQPS(ph)PSIR	Dasatinib_R1		CDK14;CDK18;CDK16;CDK17;CDK6	0.2289074380361196	0.0187731270537964	0.2289074380361196	0.0644588689634906	gray	inf	unknown or not-regulated sites
TBC1D10A	AILDAEPGPRPALQPS(ph)PSIRLPLDAPLPGSK	Dasatinib_R1		CDK14;CDK18;CDK16;CDK17;CDK6	0.1244719451104835	-0.0	0.1244719451104835	0.0079365049856498	gray	inf	unknown or not-regulated sites
MAD1L1	AILGSYDSELTPAEYS(ph)PQLTR	Dasatinib_R1		CDK17;CDK16;CDK18	0.2172059841082577	0.0181663665918471	0.2172059841082577	0.0780202970065577	gray	inf	unknown or not-regulated sites
AHCTF1	AILLPDLSEPNNEPLFS(ph)PASEVPR	Dasatinib_R1		P38D;JNK1;JNK3;ERK1;P38B	0.4132907128267364	0.0677977395664666	0.4132907128267364	0.051169057050921	gray	inf	unknown or not-regulated sites
TUBB;TUBB3;TUBB2B;TUBB2A	AILVDLEPGTMDS(ph)VR	Dasatinib_R1		MLK4;DSTYK;NEK9;MLK3%MLK4;DSTYK;NEK9;MLK3	-0.3052096927768766	0.074299194305919	-0.3052096927768766	0.1538908194219764	gray	inf	unknown or not-regulated sites
ACTN4;ACTN1	AIMTYVSSFY(ph)HAFSGAQK	Dasatinib_R1		nan	-0.3621434205483232	0.1874335529355976	-0.3621434205483232	0.3218339194506139	gray	inf	unknown or not-regulated sites
MCM2	AIPELDAYEAEGLALDDEDVEELTAS(ph)QR	Dasatinib_R1	ATR;CDC7;CDK2;CDK7;CK2A1	ATR;DSTYK	0.2194244458322883	0.0056805080130413	0.2194244458322883	0.0131706307197362	gray	inf	unknown or not-regulated sites
MCM2	AIPELDAYEAEGLALDDEDVEELTAS(ph)QREAAER	Dasatinib_R1	ATR;CDC7;CDK2;CDK7;CK2A1	ATR;DSTYK	0.6561778567722623	0.3372027462559686	0.6561778567722623	0.2499635360170271	gray	inf	unknown or not-regulated sites
MDC1	AIPGDQHPES(ph)PVHTEPMGIQGR	Dasatinib_R1		P38G;P38D;CDK5;JNK1;JNK3	-0.2314456929937338	0.0283172565074864	-0.2314456929937338	0.109530337476637	gray	inf	unknown or not-regulated sites
NCOR2	AIPPERHS(ph)PHHLK	Dasatinib_R1		HIPK2;CDK5;P38G;ERK2;DYRK1B	0.1282188429408992	0.0003212238917588	0.1282188429408992	0.0541671165162577	gray	inf	unknown or not-regulated sites
PKN2	AIPTVNHS(ph)GTFSPQAPVPTTVPVVDVR	Dasatinib_R1		nan	0.4911121802670841	0.1998626805096472	0.4911121802670841	0.1957824098234502	gray	inf	unknown or not-regulated sites
TJP1	AIPVS(ph)PSAVEEDEDEDGHTVVATAR	Dasatinib_R1		P38B;P38D;KIS;P38A;ERK1	0.3335048705835557	0.1747778970033892	0.3335048705835557	0.3589441684994013	gray	inf	unknown or not-regulated sites
APC	AIQEGANSIVSSLHQAAAAACLS(ph)R	Dasatinib_R1		SMG1	0.7534815080184591	0.405351439747568	0.7534815080184591	0.2653928744427133	gray	inf	unknown or not-regulated sites
KIAA0232	AIRIS(ph)PR	Dasatinib_R1		HIPK3;CDK10;ERK7;DYRK3;CDK4	0.0253057857929565	-0.0	0.0253057857929565	0.0354291459588844	gray	inf	unknown or not-regulated sites
MDM2;mdm2	AIS(ph)ETEENSDELSGER	Dasatinib_R1	Akt1;CDK9;CK1D;DAPK3;ERK2;MAPKAPK2;PKM;Pim1;SGK1;SGK2;SGK3	MAPKAPK2;RSK2;CLK2;RSK4;SGK1	-0.1007622250024548	-0.0	-0.1007622250024548	0.0044989620057292	gray	inf	unknown or not-regulated sites
EML3	AIS(ph)SANLLVR	Dasatinib_R1	Chk1	QSK;MARK3;BRSK2;SIK;MARK1	0.3194908539154339	0.0313052650188774	0.3194908539154339	0.0304312453006101	gray	inf	unknown or not-regulated sites
ARFGAP2	AIS(ph)SDMFFGR	Dasatinib_R1		nan	0.2655817806472171	0.0072370933219817	0.2655817806472171	0.00674806245455	gray	inf	unknown or not-regulated sites
SAMSN1	AIS(ph)WTMK	Dasatinib_R1		MAPKAPK5;PHKG2;CHK2;HIPK3;PKN1	-0.4068622930997733	0.4578678612271861	-0.4068622930997733	0.794692669526927	gray	inf	unknown or not-regulated sites
MIEF1	AISAPTS(ph)PTR	Dasatinib_R1		CDK6;CDK4;CDK12;CDK13;P38A	-0.153558957043059	8.159292320931224e-05	-0.153558957043059	0.0048151447088852	gray	inf	unknown or not-regulated sites
POLA2	AIST(ph)PET(ph)PLTK	Dasatinib_R1		JNK2;MOK;DYRK4;DYRK1B;JNK3%P38A;P38D;P38B;JNK2;ERK2	0.1598255175926193	0.0261845480834135	0.1598255175926193	0.5316396188545905	gray	inf	unknown or not-regulated sites
POLA2	AIST(ph)PETPLTK	Dasatinib_R1		JNK2;MOK;DYRK4;DYRK1B;JNK3	-0.2356132556510381	0.0721025250903146	-0.2356132556510381	0.3380094301167566	gray	inf	unknown or not-regulated sites
SAMSN1	AISWT(ph)MK	Dasatinib_R1		MYO3A;MST3;TNIK;KHS2;HGK	-0.4877546787358977	0.5482297489770698	-0.4877546787358977	0.705193006365193	gray	inf	unknown or not-regulated sites
CDK12	AIT(ph)PPQQPYK	Dasatinib_R1		HIPK2;JNK2	-0.1225218527861472	0.0023702436263281	-0.1225218527861472	0.3018030887847763	gray	inf	unknown or not-regulated sites
RPL24	AITGAS(ph)LADIMAK	Dasatinib_R1		nan	-0.1221687354910827	1.4249923834151066e-07	-0.1221687354910827	0.0143706772837901	gray	inf	unknown or not-regulated sites
NIPBL	AITSLLGGGS(ph)PK	Dasatinib_R1		CDK16;CDK18;CDK12;CDK13;CDK17	-0.1265036560457714	0.0005201875478962	-0.1265036560457714	0.0804407763693015	gray	inf	unknown or not-regulated sites
RPSA	AIVAIENPADVSVIS(ph)SR	Dasatinib_R1		nan	-0.2447991684237279	0.0265917357709436	-0.2447991684237279	0.0764440721901285	gray	inf	unknown or not-regulated sites
CCNL2	AKADS(ph)PVNGLPK	Dasatinib_R1	DYRK1A	JNK2;P38G;CLK2;DYRK1B;CDK17	0.191095171217217	0.0007433239547936	0.191095171217217	0.0048151447088852	gray	inf	unknown or not-regulated sites
TSC22D4	AKAEKPPLSASS(ph)PQQRPPEPETGESAGTSR	Dasatinib_R1		CDK16;CDK18;JNK2;JNK3;CDK6	-0.1834522034035324	0.0004223552689198	-0.1834522034035324	0.0048151447088852	gray	inf	unknown or not-regulated sites
CDC20	AKEAAGPAPS(ph)PMR	Dasatinib_R1	BUB1	CDK3;CDK5;CDK12;CDK13;JNK3	-0.2811044933108194	0.0497031741133215	-0.2811044933108194	0.1107991518398476	gray	inf	unknown or not-regulated sites
DKC1	AKEVELVS(ph)E	Dasatinib_R1		BMPR1A	-0.2246978141004134	0.0574727674576264	-0.2246978141004134	0.3073784753226218	gray	inf	unknown or not-regulated sites
WRNIP1	AKGPS(ph)PPGAK	Dasatinib_R1		CLK2;CLK3;HIPK2;HIPK4;HIPK1	0.1295107714512759	-0.0	0.1295107714512759	0.0035640406624581	gray	inf	unknown or not-regulated sites
SF3B1	AKGSET(ph)PGATPGSK	Dasatinib_R1	CDK2	PRP4;P38G;JNK2;P38A;P38D	-0.2790799416160608	0.1106457724620747	-0.2790799416160608	0.3282727045515227	gray	inf	unknown or not-regulated sites
PTGES3	AKLNWLSVDFNNWKDWEDDS(ph)DEDMSNFDR	Dasatinib_R1	CK2A1	CK2A2;CK2A1;FAM20C;PLK2;BMPR1A	-0.4561526164727091	0.018491782639643	-0.4561526164727091	0.0048151447088852	gray	inf	unknown or not-regulated sites
CLASP2	AKLS(ph)APLAGMGNAK	Dasatinib_R1		PRKD3	-0.1623536447239905	0.0083922103661514	-0.1623536447239905	0.1604060750433813	gray	inf	unknown or not-regulated sites
STK11IP	AKNS(ph)PPQAPSTR	Dasatinib_R1		CLK3;HIPK2;CLK2;HIPK4;CDK18	-0.0747544425570543	-0.0	-0.0747544425570543	0.00674806245455	gray	inf	unknown or not-regulated sites
SLC4A1AP	AKNWEDEDFYDS(ph)DDDTFLDR	Dasatinib_R1		CK2A1;CK2A2;GRK1;IKKA;CAMK2G	-0.3527453371481064	0.1056443593892603	-0.3527453371481064	0.165019374340449	gray	inf	unknown or not-regulated sites
ACLY	AKPAMPQDSVPS(ph)PR	Dasatinib_R1		P38D;ERK7;P38G;ERK1;ERK2	-0.1476926397587216	0.017316842213738	-0.1476926397587216	0.5226765336125225	gray	inf	unknown or not-regulated sites
MAP1A	AKPAS(ph)PAR	Dasatinib_R1		CDK10;CDK4;CDK5;CDK6;CDK16	-0.3878306512039818	0.0242474172419221	-0.3878306512039818	0.0098046633037043	gray	inf	unknown or not-regulated sites
MAP1A	AKPAS(ph)PARR	Dasatinib_R1		CDK10;CDK4;CDK5;CDK6;CDK16	-0.3321894004211904	0.0283348593838579	-0.3321894004211904	0.0211657074596606	gray	inf	unknown or not-regulated sites
EGLN1	AKPPADPAAAAS(ph)PCR	Dasatinib_R1	p70S6K	CDK3;CDK12;CDK5;JNK2;SRPK1	0.185450783387068	0.0379758643580247	0.185450783387068	0.404793612297274	gray	inf	unknown or not-regulated sites
PHF3	AKPVGS(ph)PLFK	Dasatinib_R1		CDK16;CDK14;CDK18;CDK17;ERK2	-0.0947387501485361	-0.0	-0.0947387501485361	0.0433471949780748	gray	inf	unknown or not-regulated sites
RAN	AKS(ph)IVFHR	Dasatinib_R1	PAK4;PLK1	WNK1;RIPK3;SGK3;CLK1;DCAMKL2	-0.0593360142081681	-0.0	-0.0593360142081681	0.0048151447088852	gray	inf	unknown or not-regulated sites
HNRNPU	AKS(ph)PQPPVEEEDEHFDDTVVCLDTYNCDLHFK	Dasatinib_R1		HIPK2;HIPK1;DYRK2;CLK1;HIPK4	-0.2830129843396342	0.0388503255735163	-0.2830129843396342	0.0731034789561929	gray	inf	unknown or not-regulated sites
YTHDC1	AKS(ph)PT(ph)PDGSER	Dasatinib_R1		CLK2;HIPK2;DYRK4;DYRK1B;HIPK1%DYRK4;HIPK1;CLK2;HIPK2;DYRK1B	-0.07870381738954	-0.0	-0.07870381738954	0.0036981582470383	gray	inf	unknown or not-regulated sites
YTHDC1	AKS(ph)PTPDGSER	Dasatinib_R1		CLK2;HIPK2;DYRK4;DYRK1B;HIPK1	-0.0899983840818554	-0.0	-0.0899983840818554	0.0048151447088852	gray	inf	unknown or not-regulated sites
PLEKHA5	AKS(ph)PTPESSTIASYVTLR	Dasatinib_R1		HIPK2;CLK2;DYRK4;HIPK1;DYRK1B	0.1492702091693524	2.5993523584395373e-07	0.1492702091693524	0.0048151447088852	gray	inf	unknown or not-regulated sites
DDX56	AKS(ph)QNPLR	Dasatinib_R1		PRKD2;SIK;PRKD1;SRPK1;QSK	-0.3091302016856928	0.118668231694424	-0.3091302016856928	0.2694074075497042	gray	inf	unknown or not-regulated sites
CLK2	AKS(ph)VEDDAEGHLIYHVGDWLQER	Dasatinib_R1		CLK2;CAMK2B;CAMK2A;MAPKAPK2;MSK1%CLK2;CAMK2B;CAMK2A;MAPKAPK2;MSK1	-0.0976947373447476	-0.0	-0.0976947373447476	0.0051370038386198	gray	inf	unknown or not-regulated sites
ZMYM4	AKSEDS(ph)DVELS(ph)D	Dasatinib_R1		BMPR1A;ACVR2B;BMPR1B;TGFBR1;ACVR2A%CK2A2;CK2A1;TGFBR1;BMPR1B;BMPR1A	-0.2241457580111913	0.0025988530880672	-0.2241457580111913	0.0048151447088852	gray	inf	unknown or not-regulated sites
YTHDC1	AKSPT(ph)PDGS(ph)ER	Dasatinib_R1		nan%DYRK4;HIPK1;CLK2;HIPK2;DYRK1B	-0.1607701064189399	0.0053482915537517	-0.1607701064189399	0.1008067541941135	gray	inf	unknown or not-regulated sites
ZNF408	AKT(ph)PEPGAQQSGFPTLSR	Dasatinib_R1		HIPK2;DYRK4;CLK2;HIPK1;MAK	-0.2011189411529063	0.0003446023867294	-0.2011189411529063	0.0048151447088852	gray	inf	unknown or not-regulated sites
CTTN	AKT(ph)QTPPVS(ph)PAPQPTEER	Dasatinib_R1	CDK1;CDK2;ERK1;ERK2;PAK1;PKCD	HIPK2;ERK1;P38B;CDK19;DYRK4%PRKD1;SKMLCK;SBK;PRKD2;PRKD3	-0.2609829995325661	0.0748644819435867	-0.2609829995325661	0.2533360945979857	gray	inf	unknown or not-regulated sites
CTTN	AKTQT(ph)PPVS(ph)PAPQPTEER	Dasatinib_R1	AMPKA1;CDK1;CDK2;ERK1;ERK2;PAK1;PKCD	HIPK1%HIPK2;ERK1;P38B;CDK19;DYRK4	-0.221310288355596	0.1161948605975723	-0.221310288355596	0.7666490864409837	gray	inf	unknown or not-regulated sites
CTTN	AKTQT(ph)PPVS(ph)PAPQPTEERLPS(ph)SPVYEDAASFK	Dasatinib_R1	AMPKA1;CDK1;CDK2;ERK1;ERK2;PAK1;PKCD	HIPK1%HIPK2;ERK1;P38B;CDK19;DYRK4%nan	-0.721037333921258	0.1993376744409448	-0.721037333921258	0.0978452162960929	gray	inf	unknown or not-regulated sites
CTTN	AKTQT(ph)PPVSPAPQPTEER	Dasatinib_R1	AMPKA1	HIPK1	0.174701347382003	0.0178973115911181	0.174701347382003	0.242461812155945	gray	inf	unknown or not-regulated sites
CTTN	AKTQT(ph)PPVSPAPQPTEERLPS(ph)SPVYEDAASFK	Dasatinib_R1	AMPKA1;ERK1;ERK2;PAK1	HIPK1%nan	-0.1750107289931798	9.622262146843408e-05	-0.1750107289931798	0.0048151447088852	gray	inf	unknown or not-regulated sites
CTTN	AKTQT(ph)PPVSPAPQPTEERLPSSPVYEDAASFK	Dasatinib_R1	AMPKA1	HIPK1	0.2955978144773989	0.0340344898212247	0.2955978144773989	0.051169057050921	gray	inf	unknown or not-regulated sites
CTTN	AKTQTPPVSPAPQPTEERLPS(ph)SPVYEDAASFK	Dasatinib_R1	ERK1;ERK2;PAK1	nan	-0.4337899725640793	0.1944334615225572	-0.4337899725640793	0.2349371140421011	gray	inf	unknown or not-regulated sites
CLASP1	AKVVSQS(ph)QPGS(ph)R	Dasatinib_R1		nan%nan	0.1813062294173226	0.0077134599932293	0.1813062294173226	0.0704247664940281	gray	inf	unknown or not-regulated sites
CLASP1	AKVVSQSQPGS(ph)R	Dasatinib_R1		nan	-0.5967892164817743	0.387094349769327	-0.5967892164817743	0.331455448730812	gray	inf	unknown or not-regulated sites
ENSA	AKYPS(ph)LGQKPGGSDFLMK	Dasatinib_R1		SLK;MST4;MRCKA;MST3;LOK	-0.2327399608234097	0.0109694714419432	-0.2327399608234097	0.024347780437898	gray	inf	unknown or not-regulated sites
TBC1D10B	ALAAGADS(ph)PKTEEARPSPAPGPGTPTGTPTR	Dasatinib_R1		GSK3A;P38G;JNK3;KIS;P38D	-0.1130395419779098	-0.0	-0.1130395419779098	0.0066782417410551	gray	inf	unknown or not-regulated sites
ESF1	ALAEEAS(ph)EEELPS(ph)DVDLNDPYFAEEVK	Dasatinib_R1		BMPR1B;BMPR1A;FAM20C;TGFBR1;CK2A2%PLK2;CK2A2;GRK3;CK2A1;IKKA	-1.9642347748316524e-08	-0.0	-1.9642347748316524e-08	0.0048151447088852	gray	inf	unknown or not-regulated sites
ESF1	ALAEEASEEELPS(ph)DVDLNDPYFAEEVK	Dasatinib_R1		PLK2;CK2A2;GRK3;CK2A1;IKKA	-0.5468013710093086	0.2721744413363745	-0.5468013710093086	0.2434609134897768	gray	inf	unknown or not-regulated sites
KANK2	ALAMPGRPES(ph)PPVFR	Dasatinib_R1		HIPK2;DYRK1A;MAK;HIPK4;DYRK1B	0.2325892145087493	0.0367165816527623	0.2325892145087493	0.1582121425507402	gray	inf	unknown or not-regulated sites
ALDOA	ALANS(ph)LACQGK	Dasatinib_R1		PAK6	-0.5236564604614397	0.5300506956583392	-0.5236564604614397	0.5837123731636611	gray	inf	unknown or not-regulated sites
MBD1	ALAPS(ph)PPAEFIYYCVDEDELKR	Dasatinib_R1		KIS;JNK2;JNK1;DYRK4;P38D	0.5056304357495129	0.3093222948609074	0.5056304357495129	0.3191552397387164	gray	inf	unknown or not-regulated sites
KIF4A;KIF4B	ALASNTSFFSGCS(ph)PIEEEAH	Dasatinib_R1		JNK1;GSK3A	-0.146562926307315	-0.0	-0.146562926307315	0.0035640406624581	gray	inf	unknown or not-regulated sites
PHF19	ALDPGTRDS(ph)YGATSHLPNK	Dasatinib_R1		AURA;AURC	-0.1059335956111046	-0.0	-0.1059335956111046	0.013060964808818	gray	inf	unknown or not-regulated sites
APEH	ALDVS(ph)ASDDEIAR	Dasatinib_R1		nan	-0.1467530539054786	-0.0	-0.1467530539054786	0.0048151447088852	gray	inf	unknown or not-regulated sites
RRP8	ALEAASLSQHPPSLCIS(ph)DS(ph)EEEEEER	Dasatinib_R1		CK2A1;CK2A2;FAM20C;CAMK2B;CAMK2A%CK2A1;CK2A2	-0.1774253468019809	-0.0	-0.1774253468019809	0.0036966857532742	gray	inf	unknown or not-regulated sites
APC	ALEAELDAQHLS(ph)ETFDNIDNLSPK	Dasatinib_R1		nan	0.7159478790608327	0.6448897500010152	0.7159478790608327	0.4904740339593334	gray	inf	unknown or not-regulated sites
APC	ALEAELDAQHLSETFDNIDNLS(ph)PK	Dasatinib_R1		KIS;ERK2;CDK16;P38G;ERK1	-0.1595897077332991	0.0134633984350348	-0.1595897077332991	0.2796553957836385	gray	inf	unknown or not-regulated sites
TNIP1	ALEEALSIQT(ph)PPSS(ph)PPTAFGSPEGAGALLR	Dasatinib_R1		P38D;JNK2;P38B%CDK7;CDK18;MAK;P38D;CDK19	-0.1675343502881883	0.0003017773341308	-0.1675343502881883	0.0048151447088852	gray	inf	unknown or not-regulated sites
FNBP4	ALEEGDGSVSGS(ph)SPR	Dasatinib_R1		nan	0.1578877895910839	-0.0	0.1578877895910839	0.0036966857532742	gray	inf	unknown or not-regulated sites
FNBP4	ALEEGDGSVSGSS(ph)PR	Dasatinib_R1		ERK7;CDK13;CDK12;CDK9;P38D	0.249404642263329	0.0056712188738203	0.249404642263329	0.00674806245455	gray	inf	unknown or not-regulated sites
SLX4	ALEIS(ph)PR	Dasatinib_R1		ERK7;KIS	0.2159457220470989	0.00798592525121	0.2159457220470989	0.0231513885785108	gray	inf	unknown or not-regulated sites
MAP1S	ALELPLAASSIPRPRT(ph)PS(ph)PESHR	Dasatinib_R1		MAK;HIPK2;DYRK4;HIPK1;DYRK1A%DYRK4;CLK2;SRPK2;DYRK1B;CLK3	-0.1785435310212264	0.0004050173885492	-0.1785435310212264	0.0048151447088852	gray	inf	unknown or not-regulated sites
RRN3;RRN3P2	ALENDFFNS(ph)PPR	Dasatinib_R1	CDK2	CDK1;PINK1;CDK6;CDK3;CDK5%CDK1;PINK1;CDK6;CDK3;CDK5	0.2776478912870326	0.0479349502223546	0.2776478912870326	0.1096139444889147	gray	inf	unknown or not-regulated sites
PGK1	ALES(ph)PERPFLAILGGAK	Dasatinib_R1	ERK2	JNK2;SRPK1;JNK1;JNK3;CDK1	-0.1322211135490237	0.0105563736134039	-0.1322211135490237	0.6377456701875459	gray	inf	unknown or not-regulated sites
THOC5	ALFKPPEDSQDDES(ph)DS(ph)DAEEEQTTK	Dasatinib_R1	ATM	CK2A2;CK2A1;BMPR1B;BMPR1A;ACVR2B%CK2A2;CK2A1;PLK2;GRK7;BMPR1A	-0.3676901222530016	0.0168411740582077	-0.3676901222530016	0.0066782417410551	gray	inf	unknown or not-regulated sites
ACBD6	ALGDSS(ph)PSQAMQEYIAVVK	Dasatinib_R1		PRP4;P38G;KIS;P38D;GSK3A	0.0951892950373085	-0.0	0.0951892950373085	0.0048151447088852	gray	inf	unknown or not-regulated sites
MYBBP1A	ALGGEDS(ph)ENEEELGDEAMMALDQSLASLFAEQK	Dasatinib_R1		CK2A1;CK2A2;BMPR1B;ALK2;BMPR1A	0.1739877166799159	0.0017390420293453	0.1739877166799159	0.0152101146113522	gray	inf	unknown or not-regulated sites
C2CD2L	ALGPAATMAVELHYEEGS(ph)PR	Dasatinib_R1		P38G;CDK5;ERK7;CDK19;KIS	0.5600228095440899	0.1981222557781334	0.5600228095440899	0.1498159799895576	gray	inf	unknown or not-regulated sites
NANS	ALGS(ph)PTK	Dasatinib_R1		CDK3;CDK2;CDK1;CDK6;CDK5	-0.088880426917218	-0.0	-0.088880426917218	0.205539621087855	gray	inf	unknown or not-regulated sites
KSR1	ALHSFIT(ph)PPT(ph)TPQLR	Dasatinib_R1		nan%nan	0.180816349507508	0.0107511497715968	0.180816349507508	0.1090100055249305	gray	inf	unknown or not-regulated sites
KSR1	ALHSFIT(ph)PPTT(ph)PQLR	Dasatinib_R1		nan%CDK16;CDK14;CDK18;MAK;CDK17	0.4296835001294861	0.1927629188892362	0.4296835001294861	0.2362605117319489	gray	inf	unknown or not-regulated sites
KSR1	ALHSFIT(ph)PPTTPQLR	Dasatinib_R1		nan	0.1825240893277108	0.0019912243022938	0.1825240893277108	0.0131288183823562	gray	inf	unknown or not-regulated sites
PRKCQ	ALINS(ph)MDQNMFR	Dasatinib_R1		nan	0.3419281712024485	0.0840318830694099	0.3419281712024485	0.126004054352485	gray	inf	unknown or not-regulated sites
SRF	ALIQTCLNSPDS(ph)PPR	Dasatinib_R1	GSK3B	CDK1;KIS;P38D;CDK19;CDK13	0.2456634841147423	0.0014672275105502	0.2456634841147423	0.0048151447088852	gray	inf	unknown or not-regulated sites
SRF	ALIQTCLNSPDS(ph)PPRSDPTTDQR	Dasatinib_R1	GSK3B	CDK1;KIS;P38D;CDK19;CDK13	0.2090059485105894	0.0001890786354093	0.2090059485105894	0.0041019527902465	gray	inf	unknown or not-regulated sites
LDLRAP1	ALIRS(ph)PSLAK	Dasatinib_R1		CDK18;HIPK1;HIPK3;CDK17;CDK16	-0.3297109441795898	0.2860137630970753	-0.3297109441795898	0.6874499942223361	gray	inf	unknown or not-regulated sites
DNAH1	ALKGLVVMSS(ph)QLELMAAS(ph)LY(ph)NNTVPELWSAK	Dasatinib_R1		ULK1;HUNK%nan%nan	0.1125002722147858	-0.0	0.1125002722147858	0.004026957488982	gray	inf	unknown or not-regulated sites
CENPT	ALLETAS(ph)PR	Dasatinib_R1		CDK2;CDK3;ERK7;CDK1;CDK6	0.2475322629233626	0.0211167939776347	0.2475322629233626	0.0528139118266561	gray	inf	unknown or not-regulated sites
TOE1	ALLNLPGTQTS(ph)GEAK	Dasatinib_R1		nan	-0.0735774091944867	-0.0	-0.0735774091944867	0.004026957488982	gray	inf	unknown or not-regulated sites
PA2G4	ALLQS(ph)SASR	Dasatinib_R1	PKCA;PKCD	nan	0.2720462566109854	0.0326261598475159	0.2720462566109854	0.0664870826474989	gray	inf	unknown or not-regulated sites
PA2G4	ALLQSS(ph)ASR	Dasatinib_R1	PKCA;PKCD	nan	0.2896606114229843	0.0188858989027935	0.2896606114229843	0.0195829801580105	gray	inf	unknown or not-regulated sites
PA2G4	ALLQSS(ph)ASRK	Dasatinib_R1	PKCA;PKCD	nan	0.2910206639952829	0.0790813428483122	0.2910206639952829	0.1971707356566387	gray	inf	unknown or not-regulated sites
GRB10	ALLS(ph)PFSTPVR	Dasatinib_R1		ERK2;JNK2;NLK;ERK5;ERK1	-0.327634878509678	0.1320695703914011	-0.327634878509678	0.2654249054356907	gray	inf	unknown or not-regulated sites
GRB10	ALLSPFS(ph)TPVR	Dasatinib_R1		nan	-0.1230817452377101	-0.0	-0.1230817452377101	0.0048151447088852	gray	inf	unknown or not-regulated sites
GSR	ALLT(ph)PVAIAAGR	Dasatinib_R1		P38D;JNK1;JNK2;P38B;JNK3	0.5461768506070579	0.1427077982120638	0.5461768506070579	0.0897824746927292	gray	inf	unknown or not-regulated sites
ZC3H7A	ALNHSVEDIEPDLLT(ph)PR	Dasatinib_R1		ERK7;JNK1;JNK3;P38D;JNK2	-0.1557643289102985	-0.0	-0.1557643289102985	0.0048151447088852	gray	inf	unknown or not-regulated sites
ZKSCAN1	ALPAAHIPAPPHEGS(ph)PR	Dasatinib_R1		P38G;ERK7;CDK3;CDK1;CLK2	0.0993379515878652	-0.0	0.0993379515878652	0.0048151447088852	gray	inf	unknown or not-regulated sites
RSL1D1	ALPASET(ph)PK	Dasatinib_R1		P38B;P38A	0.3473721581158328	0.441535779828634	0.3473721581158328	1.1679978364015051	gray	inf	unknown or not-regulated sites
WIPF1	ALPAT(ph)PQLPSR	Dasatinib_R1	Akt2	CDK16;JNK2;P38B;MAK;MOK	0.4177699946457073	0.1820594757602007	0.4177699946457073	0.2323834879998346	gray	inf	unknown or not-regulated sites
CDC6	ALPLS(ph)PR	Dasatinib_R1	CDK2	CDK6;CDK3;ERK7;CDK4;CDK10	0.2435657930540722	0.0213592320434512	0.2435657930540722	0.0589942689180649	gray	inf	unknown or not-regulated sites
SIRT6	ALPPLPRPPT(ph)PK	Dasatinib_R1		MAK;HIPK2;HIPK1;DYRK1A;CDK14	-0.0916005239103833	-0.0	-0.0916005239103833	0.0675656956839197	gray	inf	unknown or not-regulated sites
SRRM2	ALPQT(ph)PR	Dasatinib_R1		CDK16;CDK6;CDK4;CDK14;CDK18	0.3735051698070279	0.0391771776961054	0.3735051698070279	0.0246436969992567	gray	inf	unknown or not-regulated sites
SRRM2	ALPQT(ph)PRPR	Dasatinib_R1		CDK16;CDK6;CDK4;CDK14;CDK18	0.2733675396321908	0.0309206570672147	0.2733675396321908	0.0604535649694883	gray	inf	unknown or not-regulated sites
TRAFD1	ALPSLNTGS(ph)S(ph)SPR	Dasatinib_R1		nan%nan	0.2440354684615144	0.0100499099334581	0.2440354684615144	0.0171180035604312	gray	inf	unknown or not-regulated sites
TRAFD1	ALPSLNTGSSS(ph)PR	Dasatinib_R1		ERK7;P38G;CDK16;CDK18;CDK9	0.2870244127818232	0.0435700712166655	0.2870244127818232	0.082212090577724	gray	inf	unknown or not-regulated sites
ZC3H4	ALPTSKPEGS(ph)LHS(ph)SPVGPSSSK	Dasatinib_R1		PLK4%nan	0.3808649070584008	0.1409941449547028	0.3808649070584008	0.2037924935310308	gray	inf	unknown or not-regulated sites
ZC3H4	ALPTSKPEGSLHSS(ph)PVGPSSSK	Dasatinib_R1		JNK2;JNK1;JNK3;P38G;CDK6	-0.2462261298883153	0.1926018381789257	-0.2462261298883153	1.0514829718065188	gray	inf	unknown or not-regulated sites
ALDOA	ALQAS(ph)ALK	Dasatinib_R1		nan	-0.6783466878120185	0.8212066469818807	-0.6783466878120185	0.752237245444921	gray	inf	unknown or not-regulated sites
TRIP12	ALQHTES(ph)PSETNKPHSK	Dasatinib_R1		nan	-0.2825023368884364	0.0663928893619512	-0.2825023368884364	0.1702253874225654	gray	inf	unknown or not-regulated sites
GTF2I	ALQS(ph)PK	Dasatinib_R1	ERK1;ERK2	CDK10;CDK6;CDK4;CDK16;CDK5	-0.1417500253417787	0.0027714477598677	-0.1417500253417787	0.123334385938827	gray	inf	unknown or not-regulated sites
PPIP5K1	ALQTS(ph)PQPPEGPGLPR	Dasatinib_R1		DYRK4;DYRK2;CDK19;CDK16;CDK10	0.1132761673827689	-0.0	0.1132761673827689	0.004026957488982	gray	inf	unknown or not-regulated sites
PHF2	ALRPPTS(ph)PGVFGALQNFK	Dasatinib_R1	AMPKA2	MAK;P38A;CDK7;ERK1;P38B	-0.7934784172791327	1.2477065672014354	-0.7934784172791327	1.1574772275116625	gray	inf	unknown or not-regulated sites
MAPK6	ALS(ph)DVT(ph)DEEEVQVDPR	Dasatinib_R1		CK2A1;CK2A2;ALK2;TGFBR1;FAM20C%nan	-0.1330550431493485	1.0473502205606365e-05	-0.1330550431493485	0.0092947560032613	gray	inf	unknown or not-regulated sites
SAMSN1	ALS(ph)EEKDEEDGENAHPYR	Dasatinib_R1		nan	-0.2526526648104499	0.0394776931277942	-0.2526526648104499	0.119637479862466	gray	inf	unknown or not-regulated sites
KIAA1522	ALS(ph)GRAS(ph)PVPAPSSGLHAAVR	Dasatinib_R1		CHK2;PRKD3;NUAK2;HIPK3;SBK%DYRK2;DYRK3;DYRK4;DYRK1B;HIPK2	0.1468183734566434	0.0015525258475909	0.1468183734566434	0.0557451822846651	gray	inf	unknown or not-regulated sites
DOCK8	ALS(ph)LEENGVGSNFK	Dasatinib_R1		CAMK2B;MAPKAPK2;CAMK2A;IKKB;CAMK2D	-0.3107955124371416	0.2939859512621031	-0.3107955124371416	0.8685685031964387	gray	inf	unknown or not-regulated sites
TMEM201	ALS(ph)LGTIPSLTR	Dasatinib_R1		CHK2;TSSK1;SIK;PRKD3;PRKD1	0.7095671420872909	0.2872400213392045	0.7095671420872909	0.1822089742208458	gray	inf	unknown or not-regulated sites
SCRIB	ALS(ph)PAELR	Dasatinib_R1		JNK1;DYRK4;HIPK2;DYRK1B;DYRK2	0.3083340800536576	0.0190892014982799	0.3083340800536576	0.0152101146113522	gray	inf	unknown or not-regulated sites
NEURL4	ALS(ph)PEGALRR	Dasatinib_R1		DYRK4;DYRK2;SBK;HIPK4;DYRK3	0.1393138588681958	-0.0	0.1393138588681958	0.0048151447088852	gray	inf	unknown or not-regulated sites
TNRC18	ALS(ph)PGLEESGLGLLAR	Dasatinib_R1		DYRK4;DYRK1B;HIPK2;DYRK1A;HIPK1	-0.2493228787286058	0.0100483170888913	-0.2493228787286058	0.0148988461504921	gray	inf	unknown or not-regulated sites
PHLDB1	ALS(ph)PLPTR	Dasatinib_R1		DYRK4;DYRK1B;DYRK2;HIPK3;DYRK1A	0.1329213428889855	-0.0	0.1329213428889855	0.004026957488982	gray	inf	unknown or not-regulated sites
KMT2D	ALS(ph)PVIPLIPR	Dasatinib_R1		JNK1;DYRK1B;DYRK2;DYRK1A;DYRK4	0.1487510510044216	0.0003354552343617	0.1487510510044216	0.0131706307197362	gray	inf	unknown or not-regulated sites
EP400	ALS(ph)PVTSR	Dasatinib_R1		JNK2;JNK1;P38G;CLK1;P38D	0.1251077372734673	-0.0	0.1251077372734673	0.0048151447088852	gray	inf	unknown or not-regulated sites
MTSS1L	ALS(ph)SAGPIPIRPPIVPVK	Dasatinib_R1		SBK;PRKD3;PRKD2;AKT3;MAPKAPK3	0.4582668734224752	0.3881305013822442	0.4582668734224752	0.4899963473191376	gray	inf	unknown or not-regulated sites
GSE1	ALSAAVADSLTNS(ph)PR	Dasatinib_R1		ERK7;CDK1;PINK1;P38G	0.2154506971910165	0.0177761389688272	0.2154506971910165	0.0788792466924825	gray	inf	unknown or not-regulated sites
KLC1	ALSAS(ph)HTDLAH	Dasatinib_R1		nan	0.4315301852136675	0.1570822932226764	0.4315301852136675	0.1784954623744323	gray	inf	unknown or not-regulated sites
GIGYF1	ALSGGGSVAS(ph)PPPSPAMPK	Dasatinib_R1		P38D;HIPK2;HIPK4;KIS;CDK19	-0.1027912295267449	-0.0	-0.1027912295267449	0.0080055958693001	gray	inf	unknown or not-regulated sites
NOSIP	ALSGTS(ph)PDDVQPGPSVGPPSK	Dasatinib_R1		DYRK4;P38D;JNK1	-0.0673598426578432	-0.0	-0.0673598426578432	0.0639138214590776	gray	inf	unknown or not-regulated sites
RANBP3	ALSQTVPSSGTNGVSLPADCTGAVPAASPDT(ph)AAWR	Dasatinib_R1		nan%nan	0.2078360464612864	0.0090425466573806	0.2078360464612864	0.0366786535277542	gray	inf	unknown or not-regulated sites
IGF2R	ALSS(ph)LHGDDQDS(ph)EDEVLTIPEVK	Dasatinib_R1	CK2A1	CK2A2;CK2A1;BMPR1A;BMPR1B;GRK7%nan	0.0957546881939322	-0.0	0.0957546881939322	0.0041019527902465	gray	inf	unknown or not-regulated sites
KMT2A	ALSSAVQASPT(ph)SPGGSPSS(ph)PSSGQR	Dasatinib_R1		nan%CDK18;P38G;ERK1;P38D;P38B	-0.1645965432665325	0.0002930866834108	-0.1645965432665325	0.0052798807214002	gray	inf	unknown or not-regulated sites
GIGYF2	ALSSGGSITS(ph)PPLS(ph)PALPK	Dasatinib_R1	CDK1;CDK2	P38D;CDK7;CDK18;CDK17;ERK1%CDK7;ERK1;P38B;CDK18;CDK19	-1.0490582276095468	1.8423887895901268	-1.0490582276095468	1.5457377867541815	steelblue	3.0	MAPK-pathway substrates
GIGYF2	ALSSGGSITS(ph)PPLSPALPK	Dasatinib_R1		P38D;CDK7;CDK18;CDK17;ERK1	-0.1442276054573932	0.0142928788880253	-0.1442276054573932	0.4957151670080736	gray	inf	unknown or not-regulated sites
IGF2R	ALSSLHGDDQDS(ph)EDEVLTIPEVK	Dasatinib_R1	CK2A1	CK2A2;CK2A1;BMPR1A;BMPR1B;GRK7	0.1069413928731112	3.5946945673954597e-11	0.1069413928731112	0.0619406798415508	gray	inf	unknown or not-regulated sites
NGDN	ALSSS(ph)VIR	Dasatinib_R1		nan	0.2853086172869323	0.0102862654306716	0.2853086172869323	0.0080055958693001	gray	inf	unknown or not-regulated sites
NUP98	ALT(ph)TPTHYK	Dasatinib_R1	CDK1	nan	-0.0896800744054995	-0.0	-0.0896800744054995	0.0741035057548122	gray	inf	unknown or not-regulated sites
TUBB	ALT(ph)VPELTQQVFDAK	Dasatinib_R1		SBK;MARK2;MARK1	-0.9028251589082088	0.4308613676020278	-0.9028251589082088	0.2414524920075042	gray	inf	unknown or not-regulated sites
RRAGC	ALTHNGT(ph)PR	Dasatinib_R1	mTOR	CDK16;ERK7;CDK18;CDK5;CDK6	0.1879103714115512	-0.0	0.1879103714115512	0.0028186437528172	gray	inf	unknown or not-regulated sites
NUP98	ALTT(ph)PTHYK	Dasatinib_R1	CDK1	CDK4;ERK2;P38G;JNK2;JNK1	-0.1359988423781391	0.0185490342865805	-0.1359988423781391	1.0158170753705675	gray	inf	unknown or not-regulated sites
NUP98	ALTT(ph)PTHYKLT(ph)PR	Dasatinib_R1	CDK1	CDK4;ERK2;P38G;JNK2;JNK1%ERK7;CDK6;CDK4;CDK10;CDK9	0.1752456153833375	0.0041245833569228	0.1752456153833375	0.0394720988716192	gray	inf	unknown or not-regulated sites
NCL	ALVAT(ph)PGK	Dasatinib_R1	CDC7;CDK1;CDK2	CDK3;CDK6;CDK2;CDK1;CDK5	0.1085035985685254	0.001240755882218	0.1085035985685254	0.4549054904793812	gray	inf	unknown or not-regulated sites
NCL	ALVAT(ph)PGKK	Dasatinib_R1	CDC7;CDK1;CDK2	CDK3;CDK6;CDK2;CDK1;CDK5	0.2143090921129565	0.0089153128227904	0.2143090921129565	0.0296544897658011	gray	inf	unknown or not-regulated sites
CCDC86	ALVEFESNPEETREPGS(ph)PPSVQR	Dasatinib_R1		KIS;HIPK2;CDK19;P38D;CDK7	0.1114119464349601	-0.0	0.1114119464349601	0.0035640406624581	gray	inf	unknown or not-regulated sites
C1QBP	ALVLDCHYPEDEVGQEDEAES(ph)DIFSIR	Dasatinib_R1		CK1G2;ALPHAK3;BMPR1A;CK2A2;BMPR1B	0.3240169155251324	0.0255529677465795	0.3240169155251324	0.0198094308394447	gray	inf	unknown or not-regulated sites
LIG1	ALVLPS(ph)PRPYVR	Dasatinib_R1		P38D;ERK7;CDK18;ERK1;P38B	0.4019437766909981	0.1457704221996535	0.4019437766909981	0.1890387759400681	gray	inf	unknown or not-regulated sites
RNF20	ALVVPEPEPDS(ph)DS(ph)NQER	Dasatinib_R1		GRK7;CK2A2%MOS;CK2A2;GRK7;CK2A1;PLK2	0.1637859471696259	0.0025865748747932	0.1637859471696259	0.0377094400400246	gray	inf	unknown or not-regulated sites
RNF20	ALVVPEPEPDS(ph)DSNQER	Dasatinib_R1		MOS;CK2A2;GRK7;CK2A1;PLK2	0.3125256405889513	0.0563228788917063	0.3125256405889513	0.0899659773341397	gray	inf	unknown or not-regulated sites
RNF20	ALVVPEPEPDSDS(ph)NQER	Dasatinib_R1		GRK7;CK2A2	0.5016089844089175	0.2749154460897483	0.5016089844089175	0.2777377261510878	gray	inf	unknown or not-regulated sites
FAM134C	AMDNHS(ph)DS(ph)EEELAAFCPQLDDSTVAR	Dasatinib_R1		CK2A1;CK2A2;GRK6;PLK2%FAM20C;CK2A2;CK2A1;ALPHAK3;BMPR1A	0.463335822037027	0.325264712211067	0.463335822037027	0.396058785609891	gray	inf	unknown or not-regulated sites
TONSL	AMEMLLQAAASGQDPHSSQAFHTPSSLLFDPETS(ph)PPLS(ph)PCPEPPSNSTR	Dasatinib_R1		KIS;CDK17;CDK18%P38B;P38D;ERK1;CDK19;DYRK4	0.4804319833158393	0.0604459988886937	0.4804319833158393	0.0252623134136961	gray	inf	unknown or not-regulated sites
SRRT	AMGDS(ph)DDEYDR	Dasatinib_R1			0.3330773935267871	0.1236856008966237	0.3330773935267871	0.2365773853053075	gray	inf	unknown or not-regulated sites
HN1L	AMKPPGGESSNLFGS(ph)PEEATPSSRPNR	Dasatinib_R1		FAM20C	0.1619946300491515	0.0025041721676293	0.1619946300491515	0.0394720988716192	gray	inf	unknown or not-regulated sites
LUC7L2	AMLDQLMGT(ph)SRDGDTTR	Dasatinib_R1		nan	-0.3101525832342295	0.0019371654848662	-0.3101525832342295	0.0041019527902465	gray	inf	unknown or not-regulated sites
LUC7L2;C7orf55-LUC7L2	AMLDQLMGTS(ph)R	Dasatinib_R1		nan	0.1473728566675246	-0.0	0.1473728566675246	0.004026957488982	gray	inf	unknown or not-regulated sites
LUC7L2	AMLDQLMGTS(ph)RDGDTTR	Dasatinib_R1		nan	-0.2502265844350527	0.0308869722756601	-0.2502265844350527	0.085087396243967	gray	inf	unknown or not-regulated sites
SNAPIN	AMLDSGIYPPGS(ph)PGK	Dasatinib_R1	CDK2	CDK3;CDK1;MAK;CDK5;CDK19	-0.068428760214989	-0.0	-0.068428760214989	0.0922490077350981	gray	inf	unknown or not-regulated sites
DBNL	AMS(ph)TTSISSPQPGK	Dasatinib_R1		SIK;NUAK2;SGK1;MARK2;BRSK1	-0.7919975721182136	0.779626317716796	-0.7919975721182136	0.5632624238592556	gray	inf	unknown or not-regulated sites
LSR	AMSEVTS(ph)LHEDDWR	Dasatinib_R1		CK1G3;PLK2	0.3928747008368835	0.0607713504988439	0.3928747008368835	0.0493529988981624	gray	inf	unknown or not-regulated sites
ZKSCAN8	AMSTSQS(ph)PTR	Dasatinib_R1		CDK13;CDK4;CDK6;CDK12;CDK9	-0.2466359143711873	0.0232623407280426	-0.2466359143711873	0.0624016936304666	gray	inf	unknown or not-regulated sites
DBNL	AMSTTSISS(ph)PQPGK	Dasatinib_R1		P38D;CDK19;CDK17;CDK18;CDK8	-0.0739118130310115	-0.0	-0.0739118130310115	0.2253256847407669	gray	inf	unknown or not-regulated sites
TACC3	AMTLS(ph)PQEEVAAGQMASSSR	Dasatinib_R1		JNK1;JNK3;JNK2;GSK3A	0.1527102471704425	0.0002415155662796	0.1527102471704425	0.0082716417242387	gray	inf	unknown or not-regulated sites
RCSD1	AMVS(ph)PFHS(ph)PPS(ph)TPS(ph)SPGVR	Dasatinib_R1		nan%CDK9;ERK2;ERK1;HIPK3;CDK13%nan%CDK7	0.1836616157904953	0.0004576226545538	0.1836616157904953	0.0048151447088852	gray	inf	unknown or not-regulated sites
RCSD1	AMVS(ph)PFHS(ph)PPSTPSSPGVR	Dasatinib_R1		CDK9;ERK2;ERK1;HIPK3;CDK13%CDK7	0.968120183864699	1.749803490980243	0.968120183864699	1.5483453702912804	steelblue	3.0	MAPK-pathway substrates
RCSD1	AMVSPFHS(ph)PPSTPSSPGVR	Dasatinib_R1		CDK7	1.0921083711772577	2.149608997253937	1.0921083711772577	1.997212374684169	gray	inf	unknown or not-regulated sites
ZNF462	ANADVIRQHT(ph)AT(ph)IRS(ph)LCDRNQK	Dasatinib_R1		nan%CHK2;SMMLCK;DMPK1%nan	-0.3548484118245372	0.1018079786312678	-0.3548484118245372	0.1546820906392763	gray	inf	unknown or not-regulated sites
ZC3H12A	ANALLS(ph)PPRAPSK	Dasatinib_R1		P38D;CDK4;CDK6;CDK13;JNK2	-0.1152672932071417	-0.0	-0.1152672932071417	0.0072702938774409	gray	inf	unknown or not-regulated sites
NCOR2	ANAS(ph)PQKPLDLK	Dasatinib_R1		CDK3;CDK2;CDK1;CDK5;CDK6	-0.1680460094804384	2.4788155999930926e-06	-0.1680460094804384	0.0045485852927899	gray	inf	unknown or not-regulated sites
BEND3	ANASNS(ph)PSSLR	Dasatinib_R1		CDK16	0.3022430928405509	0.0846315704741856	0.3022430928405509	0.190888887990388	gray	inf	unknown or not-regulated sites
EHBP1L1	ANEAGGQVGPEAPRPPET(ph)SPEMR	Dasatinib_R1		GRK7	-0.1151024828890131	-0.0	-0.1151024828890131	0.0048151447088852	gray	inf	unknown or not-regulated sites
EHBP1L1	ANEAGGQVGPEAPRPPETS(ph)PEMR	Dasatinib_R1		CLK3;CDK16;CDK17;CLK2;CDK18	0.1398466792796372	-0.0	0.1398466792796372	0.0048151447088852	gray	inf	unknown or not-regulated sites
PACSIN2	ANHGPGMAMNWPQFEEWSADLNRT(ph)LS(ph)RR	Dasatinib_R1	PKCA	TNIK;KHS2;MINK;KHS1;HGK%MAPKAPK3;CAMK1G;PKN1;PKCE;CHK2	2.4857667590971744e-09	-0.0	2.4857667590971744e-09	0.00674806245455	gray	inf	unknown or not-regulated sites
EIF4G1	ANKT(ph)PLRPLDPTR	Dasatinib_R1	CDK2	CDK6;CDK4;CDK5;CDK1;CDK3	0.1066565490169468	-0.0	0.1066565490169468	0.0343045257944812	gray	inf	unknown or not-regulated sites
TPX2	ANLQQAIVT(ph)PLKPVDNTYYK	Dasatinib_R1	CDK1;CDK2	CDK6;CDK2;JNK1;JNK2;CDK3	0.3100431059672676	0.076356653893425	0.3100431059672676	0.1520714521921017	gray	inf	unknown or not-regulated sites
PDPK1;PDPK2P	ANS(ph)FVGTAQYVSPELLTEK	Dasatinib_R1	PDK1;PKCT	SGK1;AKT3;PRKD1;DCAMKL1;SGK3%SGK1;PRKD1;AKT3;DCAMKL1;CAMK1A	0.1652978350206004	0.001396315823528	0.1652978350206004	0.0182100283738064	gray	inf	unknown or not-regulated sites
RREB1	ANS(ph)GGVDLDSSGEFASIEK	Dasatinib_R1		PIM1;SGK1;NDR2;PIM3;CLK2	-0.2970428143179177	0.0207097627497572	-0.2970428143179177	0.0198094308394447	gray	inf	unknown or not-regulated sites
SARG	ANSALT(ph)PPKPESGLTLQESNTPGLR	Dasatinib_R1		CDK3;JNK2;CDK1;CDK6;JNK1	-0.3931455837480208	0.079470221317989	-0.3931455837480208	0.0756342924325038	gray	inf	unknown or not-regulated sites
DLGAP4	ANSWQLVET(ph)PEK	Dasatinib_R1		CDK2;CDK3;CDK1;PINK1	0.175945344796591	0.0076596553781197	0.175945344796591	0.0828614396512047	gray	inf	unknown or not-regulated sites
DLGAP4	ANSWQLVET(ph)PEKR	Dasatinib_R1		CDK2;CDK3;CDK1;PINK1	-0.0521069233694367	-0.0	-0.0521069233694367	0.2645318180768112	gray	inf	unknown or not-regulated sites
PEAK1	ANTLS(ph)PVR	Dasatinib_R1		CDK4;CDK6;CDK9;P38G;CDK12	0.355800640318402	0.1394480354666575	0.355800640318402	0.2349371140421011	gray	inf	unknown or not-regulated sites
PSMF1	ANVS(ph)SPHREFPPATAR	Dasatinib_R1		nan	-0.1477479013029105	0.0007798711010713	-0.1477479013029105	0.0269577736796413	gray	inf	unknown or not-regulated sites
PSMF1	ANVSS(ph)PHR	Dasatinib_R1		P38G;CDK9;CDK4;CDK6;CDK13	-0.2349598648520157	0.003750547633607	-0.2349598648520157	0.0052798807214002	gray	inf	unknown or not-regulated sites
PSMF1	ANVSS(ph)PHREFPPATAR	Dasatinib_R1		P38G;CDK9;CDK4;CDK6;CDK13	-0.1417910730800079	-0.0	-0.1417910730800079	0.0036966857532742	gray	inf	unknown or not-regulated sites
ANKHD1	ANVVTT(ph)PSTNRK	Dasatinib_R1		P38D;JNK3	0.3521799807399489	0.2520120048027872	0.3521799807399489	0.4899963473191376	gray	inf	unknown or not-regulated sites
FCHO1	APACS(ph)PEAAAAQLR	Dasatinib_R1		DYRK4;JNK1;JNK3;CLK3;DYRK2	0.2095671711951738	0.0105636973085424	0.2095671711951738	0.0448461345985039	gray	inf	unknown or not-regulated sites
FAM117A	APAPPQSGSCDHPLLLLEPGNLASS(ph)PSMSLAS(ph)PQPCGLASHEEHR	Dasatinib_R1		CDK17;CDK16;JNK2;P38G;JNK3%P38D;CDK19;P38B;CDK8;DYRK2	-0.2985888833542182	0.0172677430697342	-0.2985888833542182	0.0144948525525761	gray	inf	unknown or not-regulated sites
ZNF574	APAPVVLGS(ph)PVVLGPPVGQAR	Dasatinib_R1		P38D;JNK1;P38B;P38A;JNK3	0.5531358638797217	0.4025798518865036	0.5531358638797217	0.3908909129420926	gray	inf	unknown or not-regulated sites
DCAF12	APAS(ph)PGAGSDAQGPQFGWDHSLHK	Dasatinib_R1		MOK;HIPK2;CDK18;MAK;P38B	-0.3073764323713329	0.1419746069844829	-0.3073764323713329	0.3405479071439263	gray	inf	unknown or not-regulated sites
RAD54L2	APDPEGLARPVS(ph)PDSPEIISELQQYADVAAAR	Dasatinib_R1		MAK;DYRK4;DYRK1A;HIPK2;DYRK2	0.5008393697188231	0.1620740980129715	0.5008393697188231	0.1341233199451214	gray	inf	unknown or not-regulated sites
FBXO46	APDSGLPSGGGGRPGCAYPGS(ph)PGPGAR	Dasatinib_R1		CDK19;CDK18;P38D;CDK8;CDK17	0.3905437247900414	0.0614541823351818	0.3905437247900414	0.051169057050921	gray	inf	unknown or not-regulated sites
NAV1	APEAAVSEDGKS(ph)DDELLSSK	Dasatinib_R1		CK2A1;CK2A2;GRK7	-0.2219371362391726	3.6868844875491705e-05	-0.2219371362391726	0.0036981582470383	gray	inf	unknown or not-regulated sites
SCAF1	APEGDDFLSLHAES(ph)DGEGALQVDLGEPAPAPPAADSR	Dasatinib_R1		CK2A2;CK2A1	0.124566826202823	-0.0	0.124566826202823	0.0066782417410551	gray	inf	unknown or not-regulated sites
POLR2M	APES(ph)PPSADPALVAGPAEEAECPPPRQPQPAQNVLAAPR	Dasatinib_R1		HIPK4;P38D;HIPK2;DYRK4;MAK	1.55669343526732e-08	-0.0	1.55669343526732e-08	0.0296544897658011	gray	inf	unknown or not-regulated sites
SLC9A3R2	APGAPPRS(ph)PPQR	Dasatinib_R1		CDK18;MAK;CDK16;HIPK2;CDK17	5.1860237798573294e-08	-0.0	5.1860237798573294e-08	0.0036981582470383	gray	inf	unknown or not-regulated sites
USP42	APGPS(ph)PAK	Dasatinib_R1		CDK3;CDK1;CLK2;CLK3;CDK5	0.1675636362336074	-0.0	0.1675636362336074	0.0038553689969589	gray	inf	unknown or not-regulated sites
RCSD1	APGS(ph)PLSSEGAAGEGVR	Dasatinib_R1		CDK16;CDK18;CDK17;CDK14;P38A	0.2290716127859547	0.019559668851632	0.2290716127859547	0.0677241729294232	gray	inf	unknown or not-regulated sites
RPL18	APGT(ph)PHSHTKPYVR	Dasatinib_R1		CDK16;MAK;P38B;P38G;CDK18	-0.3004097951500452	0.2516027552001558	-0.3004097951500452	0.7606807645457293	gray	inf	unknown or not-regulated sites
CHD8	APGYPSS(ph)PVTTASGTTLR	Dasatinib_R1		P38D;P38G;P38B;JNK1;JNK2	-0.2767754255582479	0.0439003818728703	-0.2767754255582479	0.0978452162960929	gray	inf	unknown or not-regulated sites
EXOSC9	APIDT(ph)SDVEEK	Dasatinib_R1		nan	0.2212264300597478	0.0126229129142758	0.2212264300597478	0.0420223549931826	gray	inf	unknown or not-regulated sites
EXOSC9	APIDTS(ph)DVEEK	Dasatinib_R1		CK2A2;CK2A1;GRK7;GRK1;TGFBR1	0.2809006763671987	0.046519958518734	0.2809006763671987	0.1008067541941135	gray	inf	unknown or not-regulated sites
MIS18BP1	APLHNLT(ph)YELPTLNQEQENFLAVEAR	Dasatinib_R1		nan	0.6194695168063148	0.2459787149605434	0.6194695168063148	0.1767358455922426	gray	inf	unknown or not-regulated sites
IARS	APLKPYPVS(ph)PSDK	Dasatinib_R1		JNK2;ERK1;P38B;CDK16;P38A	-0.1620999928871079	0.0017640001318792	-0.1620999928871079	0.0269577736796413	gray	inf	unknown or not-regulated sites
IARS	APLKPYPVS(ph)PSDKVLIQEK	Dasatinib_R1		JNK2;ERK1;P38B;CDK16;P38A	0.1335907587267252	-0.0	0.1335907587267252	0.0008723958649414	gray	inf	unknown or not-regulated sites
PPP1R15A	APLS(ph)PSLLIR	Dasatinib_R1		DYRK4;ERK1;DYRK1A;P38B;MAK	-0.1956658928140981	0.004641237326116	-0.1956658928140981	0.0205979451677142	gray	inf	unknown or not-regulated sites
FBXO42	APLS(ph)PSLNSRPSPISATPPALVPETR	Dasatinib_R1		ERK1;MAK;CDK14;DYRK4;CDK18	-0.2752626137768299	0.0057184249912544	-0.2752626137768299	0.0048151447088852	gray	inf	unknown or not-regulated sites
ISYNA1	APLVPPGS(ph)PVVNALFR	Dasatinib_R1		CDK18;P38B;MAK;P38D;CDK17	-0.2974172232508829	0.0298625873853738	-0.2974172232508829	0.0385033546999889	gray	inf	unknown or not-regulated sites
FCHO1	APPLPDS(ph)PQPLASSPGPWGLEALAGGDLMPAPADPTAR	Dasatinib_R1		P38B;HIPK4;P38D;CDK1;HIPK2	0.5931793264506349	0.261975535883406	0.5931793264506349	0.204773999414763	gray	inf	unknown or not-regulated sites
BAG6;BAT3	APPQTHLPSGASSGTGSASATHGGGS(ph)PPGTR	Dasatinib_R1		CDK12;CDK18;CDK13;P38G;KIS	0.2288987819499719	0.0055229964597719	0.2288987819499719	0.0106422348098136	gray	inf	unknown or not-regulated sites
BAG6;BAT3	APPQTHLPSGASSGTGSASATHGGGS(ph)PPGTRGPGASVHDR	Dasatinib_R1		CDK12;CDK18;CDK13;P38G;KIS	0.3475748397304617	0.0063477193509655	0.3475748397304617	0.0048151447088852	gray	inf	unknown or not-regulated sites
HNRNPUL1	APQQQPPPQQPPPPQPPPQQPPPPPSYS(ph)PAR	Dasatinib_R1		CDK1;CDK13;CDK5;CDK3;CDK12	0.4277735930720716	0.0704657104850404	0.4277735930720716	0.049581110582219	gray	inf	unknown or not-regulated sites
SRRM1	APQT(ph)SSS(ph)PPPVR	Dasatinib_R1		MAK%KIS;HIPK2;HIPK4;P38D;CDK7	-0.0965529817168618	-0.0	-0.0965529817168618	0.0036966857532742	gray	inf	unknown or not-regulated sites
SRRM1	APQTS(ph)S(ph)SPPPVR	Dasatinib_R1		nan%PRKD1;MAPKAPK2;PRKD2;MAPKAPK3	0.1686799305794798	0.0002745444244925	0.1686799305794798	0.0048151447088852	gray	inf	unknown or not-regulated sites
SRRM1	APQTSS(ph)SPPPVRR	Dasatinib_R1		nan	0.2437377141680975	0.008096726354089	0.2437377141680975	0.0131288183823562	gray	inf	unknown or not-regulated sites
SRRM1	APQTSSS(ph)PPPVR	Dasatinib_R1		KIS;HIPK2;HIPK4;P38D;CDK7	0.2452615644616621	0.0261377117128511	0.2452615644616621	0.0740279896128459	gray	inf	unknown or not-regulated sites
SRRM1	APQTSSS(ph)PPPVRR	Dasatinib_R1		KIS;HIPK2;HIPK4;P38D;CDK7	-0.1826393064993322	0.0024447316641198	-0.1826393064993322	0.0156098177454665	gray	inf	unknown or not-regulated sites
PDLIM5	APRPFGSVSS(ph)PK	Dasatinib_R1		ERK1;CDK17;CDK19;CDK8;ERK2	-0.0954619154255077	-0.0	-0.0954619154255077	0.0536116233248979	gray	inf	unknown or not-regulated sites
LYSMD2	APRPSAPS(ph)PPPR	Dasatinib_R1		HIPK2;HIPK4;CLK2;CLK3;HIPK1	0.1842411868064299	0.0013065717475803	0.1842411868064299	0.0071208056240032	gray	inf	unknown or not-regulated sites
IRF2BPL	APS(ph)APPGTGALPPAAPSGR	Dasatinib_R1		PRKD1;HIPK4;PRKD2;SBK;PRKD3	0.3510941500985906	0.0240307478818941	0.3510941500985906	0.0131706307197362	gray	inf	unknown or not-regulated sites
TRIP10	APS(ph)DS(ph)SLGTPSDGRPELR	Dasatinib_R1		SIK;MARK2;QSK;BRSK1;TSSK1%nan	0.2128065139054455	0.0213490925135157	0.2128065139054455	0.1107991518398476	gray	inf	unknown or not-regulated sites
TRIP10	APS(ph)DSS(ph)LGTPSDGRPELR	Dasatinib_R1		SIK;MARK2;QSK;BRSK1;TSSK1%TLK2;TGFBR2	0.3476336273622408	0.098472888408046	0.3476336273622408	0.1565721412192201	gray	inf	unknown or not-regulated sites
TTC4	APS(ph)EIDPR	Dasatinib_R1		MAPKAPK2;SBK;CHK1;CAMK2A;TSSK2	0.3799830781985654	0.0666888952278842	0.3799830781985654	0.0639138214590776	gray	inf	unknown or not-regulated sites
BRD8	APS(ph)IDGKEELDLAEK	Dasatinib_R1		CAMK2A;CAMK2D;LATS2;NDR2;CAMK2B	0.1829375792262544	0.0002369016181054	0.1829375792262544	0.0048151447088852	gray	inf	unknown or not-regulated sites
ZNF609	APS(ph)LTDLVK	Dasatinib_R1		MARK3;MARK1;MARK2;QSK;SIK	-0.3307201550705108	0.3277277288452813	-0.3307201550705108	0.8382259377863774	gray	inf	unknown or not-regulated sites
DDX10	APS(ph)LTNDEVEEFR	Dasatinib_R1		CLK2;BRSK1;QSK;IKKA;CLK3	-0.264706567867274	0.0183996068308965	-0.264706567867274	0.0287813450285975	gray	inf	unknown or not-regulated sites
ANKRD17	APS(ph)PAPSSVPLGSEKPSNVSQDR	Dasatinib_R1	CDK2	HIPK2;DYRK4;HIPK4;DYRK2;HIPK1	-0.2604293558404765	0.0734362065268089	-0.2604293558404765	0.2499635360170271	gray	inf	unknown or not-regulated sites
ARID1B	APS(ph)PASFQR	Dasatinib_R1		DYRK1A;DYRK1B;HIPK2;DYRK4;HIPK3	0.253832720682085	0.0527919263415865	0.253832720682085	0.1820680094540065	gray	inf	unknown or not-regulated sites
ATN1	APS(ph)PGAYK	Dasatinib_R1		HIPK2;HIPK1;CLK2;DYRK1A;DYRK1B	-0.2547628464318702	0.2141954652863014	-0.2547628464318702	1.0729228542640734	gray	inf	unknown or not-regulated sites
C17orf70;FAAP100	APS(ph)PLGPTRDPVATFLETCR	Dasatinib_R1		DYRK2;DYRK4;DYRK1A;HIPK2;DYRK1B	0.2549117442530861	0.0112112770658423	0.2549117442530861	0.015773527374315	gray	inf	unknown or not-regulated sites
C17orf70;FAAP100	APS(ph)PLGPTRDPVATFLETCREPGSQPAGPASLR	Dasatinib_R1		DYRK2;DYRK4;DYRK1A;HIPK2;DYRK1B	-0.7620739836482924	0.1996019779355673	-0.7620739836482924	0.0882495316807051	gray	inf	unknown or not-regulated sites
UBAC1	APS(ph)PLPK	Dasatinib_R1		CLK2;DYRK1B;HIPK1;HIPK2;CLK1	-0.0292988459710552	-0.0	-0.0292988459710552	0.0048151447088852	gray	inf	unknown or not-regulated sites
EIF4ENIF1	APS(ph)PPLSQVFQTR	Dasatinib_R1		HIPK2;HIPK1;DYRK1B;DYRK4;DYRK1A	0.2496157870735934	0.0024304325426846	0.2496157870735934	0.0048151447088852	gray	inf	unknown or not-regulated sites
GPRIN1	APS(ph)PPSRR	Dasatinib_R1		HIPK2;CLK2;HIPK1;SRPK1;SRPK2	0.3429290020508975	0.0058368344904055	0.3429290020508975	0.0048151447088852	gray	inf	unknown or not-regulated sites
PROSER2	APS(ph)PPVEHPR	Dasatinib_R1		HIPK2;CLK2;DYRK4;HIPK1;HIPK4	0.1612977253087382	7.616137128204307e-05	0.1612977253087382	0.0048151447088852	gray	inf	unknown or not-regulated sites
PPP1R13L	APS(ph)PRPGPGPLR	Dasatinib_R1		HIPK2;HIPK1;HIPK3;CDK18;HIPK4	-0.3113812863231002	0.0743031503593449	-0.3113812863231002	0.1442830807791907	gray	inf	unknown or not-regulated sites
RABGEF1	APS(ph)PSINR	Dasatinib_R1		CDK18;HIPK2;CDK17;HIPK1;P38D	0.2413827576298352	0.0064002190226804	0.2413827576298352	0.0092193057730361	gray	inf	unknown or not-regulated sites
SRRM2	APS(ph)PSSR	Dasatinib_R1		HIPK2;HIPK1;CLK2;HIPK3;DYRK1B	-0.2415629177697165	0.0061671912858017	-0.2415629177697165	0.0086044389601182	gray	inf	unknown or not-regulated sites
NAB2	APS(ph)PTAEQPPGGGDSAR	Dasatinib_R1		DYRK4;CLK2;HIPK2;DYRK1A;HIPK1	0.3599530001166039	0.0688170171492503	0.3599530001166039	0.0769802606783419	gray	inf	unknown or not-regulated sites
CDCA5;RTP1;RNPS1	APS(ph)PTK	Dasatinib_R1	CDK1	CLK1;CLK2;CDK3;HIPK2;SRPK1%CLK1;CLK2;CLK4;CDK3;HIPK2%CLK2;HIPK2;CDK3;SRPK1;CLK3%CDK3;CDK6;CDK1;CDK5;CDK2	0.4619582945670183	0.030210277190252	0.4619582945670183	0.0080055958693001	gray	inf	unknown or not-regulated sites
CDCA5	APS(ph)PTKPLR	Dasatinib_R1	CDK1	CLK2;HIPK2;CDK3;SRPK1;CLK3	-0.1540557445397404	0.0071202593900924	-0.1540557445397404	0.1853090864116088	gray	inf	unknown or not-regulated sites
RNPS1	APS(ph)PTKR	Dasatinib_R1		CLK1;CLK2;CDK3;HIPK2;SRPK1%CDK3;CDK6;CDK1;CDK5;CDK2	-0.2521560567584378	0.0342697040411686	-0.2521560567584378	0.0991910193452768	gray	inf	unknown or not-regulated sites
SOGA1	APS(ph)PTSSAGEEGTKKPEPLSPASYHQPEGVAR	Dasatinib_R1		DYRK1B;HIPK2;DYRK4;HIPK1;CLK2	-0.1679752120125578	0.0150496248479455	-0.1679752120125578	0.2463814500779246	gray	inf	unknown or not-regulated sites
IRF2BP1	APS(ph)RNLAPTPR	Dasatinib_R1		HIPK4;HIPK2;HIPK1;SKMLCK;SRPK1	0.3368993404847329	0.0526119325472111	0.3368993404847329	0.0639138214590776	gray	inf	unknown or not-regulated sites
FLNA	APS(ph)VANVGSHCDLSLK	Dasatinib_R1	Akt1;CDK4;CDK6;PAK1;PKACA;p90RSK	QSK;SIK;CLK2;RSK4;SGK1	0.3915568911625435	0.1491191300557307	0.3915568911625435	0.2056438375532653	gray	inf	unknown or not-regulated sites
SPAST	APS(ph)YSGLSMVSGVK	Dasatinib_R1	HIPK2	LATS2;NDR2;BRSK1;SIK;LATS1	0.1264498055815912	6.911778934446154e-07	0.1264498055815912	0.0114435014255027	gray	inf	unknown or not-regulated sites
MICALL1	APSAS(ph)PLALHASR	Dasatinib_R1		JNK1;P38G;DYRK4;DYRK1B;DYRK2	0.3130684964815696	0.0145475537695299	0.3130684964815696	0.0092031223736597	gray	inf	unknown or not-regulated sites
TRIP10	APSDS(ph)SLGTPSDGRPELR	Dasatinib_R1		nan	0.2106807992832051	4.6477503921867256e-05	0.2106807992832051	0.004026957488982	gray	inf	unknown or not-regulated sites
TRIP10	APSDSSLGT(ph)PSDGRPELR	Dasatinib_R1		JNK1;JNK3;JNK2;P38D;P38B	-0.3384820749344581	0.0210320824515658	-0.3384820749344581	0.0131288183823562	gray	inf	unknown or not-regulated sites
MAP1A	APSLDSS(ph)LPQLPSPS(ph)SPGAPLLSNLPR	Dasatinib_R1		nan%nan	-0.1752628371597586	0.0001404291164202	-0.1752628371597586	0.0048151447088852	gray	inf	unknown or not-regulated sites
MAP1A	APSLDSSLPQLPS(ph)PS(ph)SPGAPLLSNLPR	Dasatinib_R1		nan%P38D;JNK2;JNK1;JNK3;P38B	-0.1897570427324917	0.0002701642338585	-0.1897570427324917	0.0048151447088852	gray	inf	unknown or not-regulated sites
MAP1A	APSLDSSLPQLPSPS(ph)SPGAPLLSNLPR	Dasatinib_R1		nan	0.2891355697631723	0.0028217755199855	0.2891355697631723	0.0048151447088852	gray	inf	unknown or not-regulated sites
ANKRD34A	APSLPAPPYAGAPGS(ph)PR	Dasatinib_R1		CDK16;CDK18;ERK1;CDK17;CDK5	-0.2946858462284516	0.0114582106514494	-0.2946858462284516	0.0080055958693001	gray	inf	unknown or not-regulated sites
SRRM2	APSPS(ph)SR	Dasatinib_R1		PKCA;PKCG	0.2682295623699834	0.004250212261544	0.2682295623699834	0.0048151447088852	gray	inf	unknown or not-regulated sites
SUGP2	APSS(ph)LSDAVPQR	Dasatinib_R1		nan	0.3494676325254766	0.091945355394167	0.3494676325254766	0.136496395898176	gray	inf	unknown or not-regulated sites
REXO4	APSS(ph)PVAKPGPVK	Dasatinib_R1		CDK16;MOK;P38G;MAK;CDK14	-0.3060215589783273	0.1900845567642207	-0.3060215589783273	0.4890829209495558	gray	inf	unknown or not-regulated sites
STARD8	APSSSDRPLLS(ph)PTQGQEGPQDK	Dasatinib_R1		JNK1;JNK3;JNK2;P38D;ERK1	-0.146352321777035	0.00267446484629	-0.146352321777035	0.0942335037129968	gray	inf	unknown or not-regulated sites
EIF2A	APST(ph)PLLTVR	Dasatinib_R1		P38D;P38B;ERK1;P38A;CDK16	0.2472145955408218	0.0050667126762817	0.2472145955408218	0.0062327358601706	gray	inf	unknown or not-regulated sites
MCRS1	APST(ph)PVPPS(ph)PAPAPGLTK	Dasatinib_R1		HIPK4;P38D;HIPK2;P38B;CDK18%P38D;P38B;P38G;P38A;JNK2	0.2314097845357406	0.0113997546390034	0.2314097845357406	0.0273160840971969	gray	inf	unknown or not-regulated sites
MCRS1	APST(ph)PVPPSPAPAPGLTK	Dasatinib_R1		P38D;P38B;P38G;P38A;JNK2	-0.3406651178057454	0.1977446089736994	-0.3406651178057454	0.3968924388680144	gray	inf	unknown or not-regulated sites
CREM	APTAALPQGVVMAAS(ph)PGSLHSPQQLAEEATR	Dasatinib_R1	CDK1	CDK8;CDK19;JNK3;JNK1;P38D	0.0084153588868007	-0.0	0.0084153588868007	0.0048151447088852	gray	inf	unknown or not-regulated sites
ZNF574	APVASPAALGSTATAS(ph)PAAPAR	Dasatinib_R1		JNK2;P38G;JNK1;JNK3;CDK19	0.4173632622230916	0.1438237298100098	0.4173632622230916	0.1702253874225654	gray	inf	unknown or not-regulated sites
E2F1	APVDEDRLS(ph)PLVAADSLLEHVR	Dasatinib_R1	CDK8	JNK1;KIS;P38D;JNK3;ERK2	0.2551144468887836	0.003888198971987	0.2551144468887836	0.0048151447088852	gray	inf	unknown or not-regulated sites
CAMSAP1	APVHFVEPLS(ph)PTGVAGHR	Dasatinib_R1		CDK8;P38D;ERK1;CDK19;P38B	-0.4044012750616051	0.0466115107666087	-0.4044012750616051	0.0266632338162976	gray	inf	unknown or not-regulated sites
PPP1R35	APVPEPGLDLSLS(ph)PRPDS(ph)PQPR	Dasatinib_R1		ERK7;P38D;ERK1;P38B;CDK13%HIPK2;MAK;DYRK4;DYRK2;HIPK4	0.37522651235924	0.0636874355991281	0.37522651235924	0.0619406798415508	gray	inf	unknown or not-regulated sites
PPP1R35	APVPEPGLDLSLSPRPDS(ph)PQPR	Dasatinib_R1		HIPK2;MAK;DYRK4;DYRK2;HIPK4	0.391338822535421	0.0615865894698338	0.391338822535421	0.051169057050921	gray	inf	unknown or not-regulated sites
NUMA1	APVPSTCSSTFPEELS(ph)PPSHQAK	Dasatinib_R1		KIS	-0.114013619188651	0.0008578147805397	-0.114013619188651	0.2631234513706683	gray	inf	unknown or not-regulated sites
PSMD2	APVQPQQS(ph)PAAAPGGTDEKPSGK	Dasatinib_R1		CDK18;JNK1;JNK2;CDK5;JNK3	-0.1100034099346579	-0.0	-0.1100034099346579	0.0048151447088852	gray	inf	unknown or not-regulated sites
RPS6KB2	APVS(ph)PLK	Dasatinib_R1		CDK3;DYRK1A;MAK;CDK6;DYRK1B	-0.3817814125506069	0.2422275276904426	-0.3817814125506069	0.3962896041694886	gray	inf	unknown or not-regulated sites
NKAP	APVSGS(ph)RS(ph)PDREASGSGGR	Dasatinib_R1		CDK12;CDK13;CLK2;GSK3A;CDK9%nan	0.3101167700346831	0.1081835300844829	0.3101167700346831	0.2414524920075042	gray	inf	unknown or not-regulated sites
NKAP	APVSGSRS(ph)PDREASGSGGR	Dasatinib_R1		CDK12;CDK13;CLK2;GSK3A;CDK9	0.3277141703815422	0.0063455978535033	0.3277141703815422	0.0048151447088852	gray	inf	unknown or not-regulated sites
VCPIP1	APYSPT(ph)TSK	Dasatinib_R1		nan	-0.0629596143766147	-0.0	-0.0629596143766147	0.1331086211303857	gray	inf	unknown or not-regulated sites
RPL29	AQAAAPAS(ph)VPAQAPK	Dasatinib_R1		CHAK2	-0.2063016891395558	0.1030250829243321	-0.2063016891395558	0.9020377219872174	gray	inf	unknown or not-regulated sites
ZFAND2B	AQAVASTSTVPSPSQTMPS(ph)CTSPSR	Dasatinib_R1		nan	-0.2826819604378026	0.0513690980036528	-0.2826819604378026	0.1143834225136913	gray	inf	unknown or not-regulated sites
ZFAND2B	AQAVASTSTVPSPSQTMPSCT(ph)SPSR	Dasatinib_R1		nan	-0.1804481738230424	0.0070285516027102	-0.1804481738230424	0.0653347932789537	gray	inf	unknown or not-regulated sites
DDX24	AQAVS(ph)EEEEEEEGK	Dasatinib_R1	Chk1	FAM20C;CK2A1;CK2A2;CAMK2B;BMPR1B	-0.1985878557088083	0.0056742801508731	-0.1985878557088083	0.0245556443257102	gray	inf	unknown or not-regulated sites
PSMC4	AQDEIPALSVSRPQTGLS(ph)FLGPEPEDLEDLYSR	Dasatinib_R1		nan	0.2966085102240675	0.1326524094397293	0.2966085102240675	0.3446065273735254	gray	inf	unknown or not-regulated sites
RPS6KC1	AQDT(ph)ISRGSDDSVPVISFK	Dasatinib_R1		EEF2K	-0.2893403707902586	0.12009856234363	-0.2893403707902586	0.3268426504045817	gray	inf	unknown or not-regulated sites
AAAS	AQEPPAGGGGSIHDLPLFTET(ph)SPTSAPWDPLPGPPPVLPHS(ph)PHSHL	Dasatinib_R1		nan%P38B;ERK1;ERK2;P38G;P38A	-0.4529446230413565	0.2499253284332839	-0.4529446230413565	0.295516056545933	gray	inf	unknown or not-regulated sites
AAAS	AQEPPAGGGGSIHDLPLFTETS(ph)PTSAPWDPLPGPPPVLPHS(ph)PHSHL	Dasatinib_R1		P38B;ERK1;ERK2;P38G;P38A%KIS	-0.6252369020257758	0.2474354135538653	-0.6252369020257758	0.1761060508259163	gray	inf	unknown or not-regulated sites
SEC31A	AQGEPVAGHES(ph)PKIPYEK	Dasatinib_R1		PRP4;CDK17;CDK12;CDK16;CDK18	-0.1564916430599617	-0.0	-0.1564916430599617	0.0041019527902465	gray	inf	unknown or not-regulated sites
SH3PXD2A	AQISS(ph)PNLR	Dasatinib_R1		CDK16;CDK18;CDK17;CDK14;ERK2	-0.1500364795891498	0.0016342674275473	-0.1500364795891498	0.048871638206539	gray	inf	unknown or not-regulated sites
PRRC2C	AQKLPDLS(ph)PVENK	Dasatinib_R1		JNK1;JNK2;JNK3;KIS;P38G	-0.2228754401284662	0.0010102795321811	-0.2228754401284662	0.0048151447088852	gray	inf	unknown or not-regulated sites
PLEC	AQLEPVAS(ph)PAK	Dasatinib_R1		CDK3;CDK1;CDK5;CDK2;CDK16	0.054736757892691	-0.0	0.054736757892691	0.0263598045545592	gray	inf	unknown or not-regulated sites
NCOR1	AQLS(ph)PGIYDDTSAR	Dasatinib_R1		P38A;CDK7;P38B;ERK2;NLK	0.2847469067908054	0.0214824178131787	0.2847469067908054	0.0263598045545592	gray	inf	unknown or not-regulated sites
CNTROB	AQLYLPSTS(ph)PPHEGLDGFAQELSR	Dasatinib_R1		CDK9;CDK13;CDK12;CDK19;KIS	0.5701108485340421	0.1260089042785672	0.5701108485340421	0.0677241729294232	gray	inf	unknown or not-regulated sites
ORC1	AQNEATST(ph)PHR	Dasatinib_R1	CDK2	CDK4;CDK6;P38G;ERK2;CDK5	4.3572474017761216e-08	-0.0	4.3572474017761216e-08	0.0129529536972761	gray	inf	unknown or not-regulated sites
MDC1	AQPFGFIDS(ph)DT(ph)DAEEERIPATPVVIPMK	Dasatinib_R1	CK2A1	CK2A1;CK2A2%CK2A1;CK2A2;GRK6;PLK2	0.1218235571064376	0.0016902217045067	0.1218235571064376	0.2499635360170271	gray	inf	unknown or not-regulated sites
MDC1	AQPFGFIDS(ph)DTDAEEER	Dasatinib_R1	CK2A1	CK2A1;CK2A2	-0.4918507623191516	0.401124963681693	-0.4918507623191516	0.4549054904793812	gray	inf	unknown or not-regulated sites
MDC1	AQPFGFIDS(ph)DTDAEEERIPATPVVIPMK	Dasatinib_R1	CK2A1	CK2A1;CK2A2	-0.9769975593723004	0.9421304068814252	-0.9769975593723004	0.5851775545233794	gray	inf	unknown or not-regulated sites
MDC1	AQPFGFIDS(ph)DTDAEEERIPATPVVIPMKK	Dasatinib_R1	CK2A1	CK2A1;CK2A2	-0.9993283012805184	1.1349131835262227	-0.9993283012805184	0.7628149485923023	gray	inf	unknown or not-regulated sites
RBM14	AQPSAS(ph)LGVGYR	Dasatinib_R1		nan	0.3833995560608587	0.0653560819177676	0.3833995560608587	0.0602492124091057	gray	inf	unknown or not-regulated sites
ZNF622	AQPSMS(ph)PK	Dasatinib_R1		CDK3;CDK5;CDK1;CDK2;CDK6	-0.1636040355564077	0.0005540110972807	-0.1636040355564077	0.0083468189915324	gray	inf	unknown or not-regulated sites
ZNF507	AQQCVS(ph)PSSSLCR	Dasatinib_R1		DYRK4;P38D;DYRK1B;ERK1;DYRK2	0.2429027206151319	0.0063119463464844	0.2429027206151319	0.0086044389601182	gray	inf	unknown or not-regulated sites
ZNF507	AQQCVSPS(ph)SSLCR	Dasatinib_R1		nan	-0.1727060160060561	0.0031609158297695	-0.1727060160060561	0.031629454828294	gray	inf	unknown or not-regulated sites
SEC16A	AQQELVPPQQQAS(ph)PPQLPK	Dasatinib_R1		HIPK2	-0.125619853979766	0.0029995426039753	-0.125619853979766	0.3050061033988683	gray	inf	unknown or not-regulated sites
TROAP	AQRVPS(ph)PGPPTLTSYSVLR	Dasatinib_R1		HIPK2;HIPK1;HIPK4;DYRK2;DYRK4	-0.2815934962162664	0.0002034537537936	-0.2815934962162664	0.0036966857532742	gray	inf	unknown or not-regulated sites
EI24	AQS(ph)IER	Dasatinib_R1		SRPK2;SRPK3;CLK2;SRPK1;CLK1	0.6001537357764448	0.3643855177754121	0.6001537357764448	0.3072178380708686	gray	inf	unknown or not-regulated sites
RICTOR	AQS(ph)LKAPSIATIK	Dasatinib_R1		AKT3;AKT2;SRPK2;PKN1;AKT1	-0.2319895810946822	0.0115103546137256	-0.2319895810946822	0.0273160840971969	gray	inf	unknown or not-regulated sites
PSMD11	AQS(ph)LLSTDR	Dasatinib_R1	PKACA	SBK;CHK2;CLK1;CAMK1A;MAPKAPK3	-0.5304221967433466	0.5494533351617836	-0.5304221967433466	0.6052591981474689	gray	inf	unknown or not-regulated sites
PSMD11	AQS(ph)LLSTDREASIDILHSIVK	Dasatinib_R1	PKACA	SBK;CHK2;CLK1;CAMK1A;MAPKAPK3	-0.4576978127343648	0.6292879802441435	-0.4576978127343648	1.0069519174217674	gray	inf	unknown or not-regulated sites
BET1L	AQS(ph)PGAVEEILDR	Dasatinib_R1		HIPK2;HIPK4;HIPK1;HIPK3;DYRK2	0.3537025426887434	0.3336050524843763	0.3537025426887434	0.7077750222525873	gray	inf	unknown or not-regulated sites
BET1L	AQS(ph)PGAVEEILDRENKR	Dasatinib_R1		HIPK2;HIPK4;HIPK1;HIPK3;DYRK2	0.2617341776442689	0.0240188729495867	0.2617341776442689	0.0494231171616189	gray	inf	unknown or not-regulated sites
SAP130	AQS(ph)PVITTTAAHATDSALSRPTLSIQHPPSAAISIQRPAQSR	Dasatinib_R1		DYRK1B;DYRK1A;HIPK2;HIPK3;DYRK2	9.030813763466484e-08	-0.0	9.030813763466484e-08	0.0144097143957225	gray	inf	unknown or not-regulated sites
VPS13D	AQS(ph)PVSGPNVAHLTDGATLNDR	Dasatinib_R1		HIPK2;DYRK4;DYRK2;DYRK1B;DYRK1A	0.3670320256865358	0.1208094963218503	0.3670320256865358	0.1807494591611537	gray	inf	unknown or not-regulated sites
PRKD2	AQS(ph)SLGYIPLMR	Dasatinib_R1		nan	0.57141906196851	0.3572808303298223	0.57141906196851	0.3178686109560587	gray	inf	unknown or not-regulated sites
HDAC4	AQS(ph)SPASATFPVSVQEPPTKPR	Dasatinib_R1		PRKD1;PRKD3;PRKD2;MAPKAPK2;MAPKAPK3	-0.1201293461916375	-0.0	-0.1201293461916375	0.00674806245455	gray	inf	unknown or not-regulated sites
RABEP1	AQS(ph)TDSLGTSGSLQSK	Dasatinib_R1	PRKD1	SIK;SBK;CAMK1D;CAMK1A;QSK	-0.3416441220709783	0.2352882814122593	-0.3416441220709783	0.483976696753237	gray	inf	unknown or not-regulated sites
SRRM2	AQSGSDSS(ph)PEPK	Dasatinib_R1		KIS;CLK3;CLK2;CDK1;CDK3	-0.1174310166655801	9.501914254363584e-06	-0.1174310166655801	0.0343045257944812	gray	inf	unknown or not-regulated sites
MKI67	AQSLVIS(ph)PPAPS(ph)PR	Dasatinib_R1		JNK2;JNK1;P38D%CDK3;CDK1;CDK5;CLK3;CDK17	0.1974182630901347	0.0050839902583501	0.1974182630901347	0.0217268998394974	gray	inf	unknown or not-regulated sites
MKI67	AQSLVIS(ph)PPAPSPR	Dasatinib_R1		JNK2;JNK1;P38D	-0.1606947006226763	0.0009579685832672	-0.1606947006226763	0.0157661205506818	gray	inf	unknown or not-regulated sites
PKP4	AQSPSYVISTGVSPSRGS(ph)LR	Dasatinib_R1		PKCA;PKCT;PKCG;PKCI;PKCZ	-0.2949022018760385	0.0718753379730346	-0.2949022018760385	0.1639024129846478	gray	inf	unknown or not-regulated sites
HDAC7	AQSS(ph)PAAPASLSAPEPASQAR	Dasatinib_R1	PRKD1	CDK7;JNK2;HIPK3;P38G;CDK19	0.1203994275968649	-0.0	0.1203994275968649	0.0148988461504921	gray	inf	unknown or not-regulated sites
SRRM2	AQT(ph)PPGPS(ph)LSGSKSPCPQEK	Dasatinib_R1		GRK1;NDR2%JNK2;HIPK2;HIPK1;CLK1;JNK1	0.3148523639100412	0.0370663262001331	0.3148523639100412	0.0449613959350858	gray	inf	unknown or not-regulated sites
SRRM2	AQT(ph)PPGPSLSGSK	Dasatinib_R1		JNK2;HIPK2;HIPK1;CLK1;JNK1	0.1013850326295195	-0.0	0.1013850326295195	0.0087312814627238	gray	inf	unknown or not-regulated sites
SRRM2	AQT(ph)PPGPSLSGSKS(ph)PCPQEK	Dasatinib_R1		JNK2;HIPK2;HIPK1;CLK1;JNK1%CDK18;KIS;PRP4;CDK16;HIPK2	0.2934394146699274	0.0180934688606691	0.2934394146699274	0.0173776191142213	gray	inf	unknown or not-regulated sites
HERC1	AQT(ph)PPISSLPTSPSDEVGR	Dasatinib_R1		HIPK1;DYRK1B;HIPK3;HIPK2;MOK	0.3485618502280612	0.0262880162666933	0.3485618502280612	0.0160300761705963	gray	inf	unknown or not-regulated sites
TRIP12	AQTAPTKTS(ph)PR	Dasatinib_R1		CDK5;ERK7;CDK10;CDK18;CDK9	-0.1039253222129192	-0.0	-0.1039253222129192	0.038910503693998	gray	inf	unknown or not-regulated sites
SPTBN1	AQTLPTSVVTITSES(ph)SPGKR	Dasatinib_R1		nan	0.0820683760940946	-0.0	0.0820683760940946	0.0028293995722428	gray	inf	unknown or not-regulated sites
SPTBN1	AQTLPTSVVTITSESS(ph)PGKR	Dasatinib_R1		CDK3;CDK1;CDK5;CDK2;CDK6	-0.1510336765399701	0.0017475862471418	-0.1510336765399701	0.049581110582219	gray	inf	unknown or not-regulated sites
SRRM2	AQTPPGPSLSGSKS(ph)PCPQEK	Dasatinib_R1		CDK18;KIS;PRP4;CDK16;HIPK2	0.1496644038848222	-0.0	0.1496644038848222	0.0044776677452314	gray	inf	unknown or not-regulated sites
PROSER2;C10orf47	AQVLATIHGHAGAFPAAGDAGEGAPGGGSS(ph)PER	Dasatinib_R1		CDK12;CDK13;PRP4;CLK2;CDK5	-0.1125204690085484	-0.0	-0.1125204690085484	0.0048151447088852	gray	inf	unknown or not-regulated sites
ANKZF1	AQVPGPLT(ph)PEMEAR	Dasatinib_R1		P38B;JNK1;DYRK4;JNK2;PRP4	0.4629018127642526	0.1056143551008487	0.4629018127642526	0.0779393134517789	gray	inf	unknown or not-regulated sites
WIZ	AQWPQS(ph)EDEGPLNLTLDSDGGR	Dasatinib_R1		CK2A2;CK2A1;CAMK2A;CAMK2B	0.1743011286964305	6.091203566723093e-05	0.1743011286964305	0.0048151447088852	gray	inf	unknown or not-regulated sites
ZNF609	ARAS(ph)PSVTCK	Dasatinib_R1		HIPK3;HIPK1;HIPK2;DYRK4;DYRK1B	-0.3305231477129622	0.1943468307580932	-0.3305231477129622	0.4109568211886416	gray	inf	unknown or not-regulated sites
EIF3A	AREES(ph)WGPPR	Dasatinib_R1		CLK2;TGFBR2;TGFBR1;NDR2;GRK7	0.2167188291908244	0.0110402890032343	0.2167188291908244	0.0385033546999889	gray	inf	unknown or not-regulated sites
PLCG1	AREGS(ph)FESR	Dasatinib_R1	Akt1;PKACA;PKCA	CLK2;DCAMKL1;PKN3;YANK2;SRPK3	-0.3186324399038719	0.2245079105465555	-0.3186324399038719	0.5266549177146368	gray	inf	unknown or not-regulated sites
HDGFRP2	ARGDS(ph)EALDEES	Dasatinib_R1		CLK2;RSK2;RSK4;P70S6KB;P90RSK	0.2647137582321621	0.0649508491514308	0.2647137582321621	0.204773999414763	gray	inf	unknown or not-regulated sites
HDGFRP2	ARGDS(ph)EALDEES(ph)	Dasatinib_R1		CK1G2;BMPR1A;BMPR1B;TGFBR1;GRK3%CLK2;RSK2;RSK4;P70S6KB;P90RSK	0.2026463558482172	0.0026568340740773	0.2026463558482172	0.0082716417242387	gray	inf	unknown or not-regulated sites
HDGFRP2	ARGDSEALDEES(ph)	Dasatinib_R1		CK1G2;BMPR1A;BMPR1B;TGFBR1;GRK3	0.1529388122768282	0.0021538836833371	0.1529388122768282	0.0554139669197152	gray	inf	unknown or not-regulated sites
KIF22	ARGPEEEEIGSPEPMAAPASASQKLS(ph)PLQK	Dasatinib_R1	CDK1	CDK14;NLK;CDK10;ERK2;CDK2	-0.0566352980848176	-0.0	-0.0566352980848176	0.0072702938774409	gray	inf	unknown or not-regulated sites
PPP1R14A	ARGPGGS(ph)PGGLQK	Dasatinib_R1		P38G;MAK;HIPK2;CDK12;HIPK4	0.1794572655886059	0.0124151444558407	0.1794572655886059	0.1385354182966553	gray	inf	unknown or not-regulated sites
BUD13	ARHDS(ph)PDLAPNVTYSLPR	Dasatinib_R1		DYRK4;SRPK2;SBK;SRPK1;CLK2	0.3554749422494706	0.1092279256775812	0.3554749422494706	0.1707270251213523	gray	inf	unknown or not-regulated sites
BUD13	ARHDT(ph)PDPS(ph)PLR	Dasatinib_R1		CDK1;CDK3;CDK5;KIS;CLK3%DYRK4;SBK;CLK2;DYRK1B;DYRK2	0.401579968080712	0.0270600119076927	0.401579968080712	0.0106448184129042	gray	inf	unknown or not-regulated sites
ZCCHC17	ARHT(ph)S(ph)KDS(ph)KAAK	Dasatinib_R1		ROCK1;ROCK2;MRCKA;MRCKB;DMPK1%nan%PIM1;PIM2;SRPK2;PRKX;RSK4	-0.3160108015579099	0.0061031626620003	-0.3160108015579099	0.0048151447088852	gray	inf	unknown or not-regulated sites
CUTC	ARIPS(ph)GK	Dasatinib_R1		PIM2;PIM1;PIM3;HIPK1;RSK2	-0.1175177567976393	0.0003005107785946	-0.1175177567976393	0.1145003396808264	gray	inf	unknown or not-regulated sites
PRKCD	ARLS(ph)YSDK	Dasatinib_R1	PKCD	AURA	0.1363078615232681	0.0033898009194575	0.1363078615232681	0.2007154147162355	gray	inf	unknown or not-regulated sites
PRKCD	ARLS(ph)YSDKNLIDSMDQSAFAGFSFVNPK	Dasatinib_R1	PKCD	AURA	-0.5536419443208682	0.3443478133364613	-0.5536419443208682	0.3174997923379522	gray	inf	unknown or not-regulated sites
NOM1	ARPAPSRDPS(ph)PPR	Dasatinib_R1		SRPK1;SRPK2;SRPK3;CLK2;CLK3	-0.1568728523766227	4.255105149150909e-05	-0.1568728523766227	0.0048151447088852	gray	inf	unknown or not-regulated sites
NDNL2	ARPQPSGPAPSS(ph)	Dasatinib_R1		MAK	0.2167284817805677	0.0115723858087759	0.2167284817805677	0.0413197968368304	gray	inf	unknown or not-regulated sites
ANAPC1	ARPS(ph)ETGSDDDWEYLLNSDYHQNVESHLLNR	Dasatinib_R1		AURC;RSK4;RSK2;CLK2;PKACB	0.1857079955612694	0.0010682529681647	0.1857079955612694	0.0061319810662363	gray	inf	unknown or not-regulated sites
KIF2A	ARPSQFPEQSSSAQQNGSVSDIS(ph)PVQAAK	Dasatinib_R1		nan	-2.0764867811329253e-08	-0.0	-2.0764867811329253e-08	0.0048151447088852	gray	inf	unknown or not-regulated sites
MAP7D1	ARPSS(ph)PSTSWHRPAS(ph)PCPSPGPGHTLPPKPPS(ph)PR	Dasatinib_R1		HIPK2;MAK;CDK18;CDK3;CDK17%HIPK2;DYRK4;DYRK1A;DYRK2;HIPK4%MAK;HIPK2;DYRK1A;MOK;DYRK1B	-0.1331553587137509	0.0002963443004655	-0.1331553587137509	0.0345587089475318	gray	inf	unknown or not-regulated sites
ANLN	ARQPLSEASNQQPLS(ph)GGEEK	Dasatinib_R1		nan	-0.2664151803714341	0.0387869456156086	-0.2664151803714341	0.0940614389529236	gray	inf	unknown or not-regulated sites
PCNT	ARQPQS(ph)PPR	Dasatinib_R1		HIPK2;CDK1;CLK3;CDK10;MAK	0.3822867530522087	0.1900028568711255	0.3822867530522087	0.2918148392237136	gray	inf	unknown or not-regulated sites
PTOV1	ARS(ph)APPMEGAR	Dasatinib_R1	SGK2	HIPK4;CLK1;HIPK3;HIPK1;CLK4	0.5384682565407118	0.139949683020942	0.5384682565407118	0.0891572364521186	gray	inf	unknown or not-regulated sites
PREX1	ARS(ph)ELEDIMSK	Dasatinib_R1		nan	-0.3445376937171726	0.1790254760535694	-0.3445376937171726	0.3405479071439263	gray	inf	unknown or not-regulated sites
TLE3	ARS(ph)LKKDAPTS(ph)PAS(ph)VASSSSTPSSK	Dasatinib_R1		nan%P38G;P38D;ERK1;P38B;CDK8%CLK1;MST4;CLK3;PKCD;PKCG	-0.4609898063986738	0.0237750344592652	-0.4609898063986738	0.0052798807214002	gray	inf	unknown or not-regulated sites
FRAT1	ARS(ph)PAVPLLLPPALAETVGPAPPGVLR	Dasatinib_R1		HIPK2;JNK2;P38G;DYRK1B;HIPK1	0.2876514026741396	0.0826103571427906	0.2876514026741396	0.2127534972189731	gray	inf	unknown or not-regulated sites
ZSCAN29	ARS(ph)PDLGPQEQMNPK	Dasatinib_R1		DYRK4;HIPK2;CLK2;DYRK1B;HIPK1	-0.1121481676699124	0.0002500486277307	-0.1121481676699124	0.162245852207059	gray	inf	unknown or not-regulated sites
CSPP1	ARS(ph)PEICK	Dasatinib_R1		DYRK4;DYRK1B;CLK2;HIPK2;HIPK1	0.1136850852278769	-0.0	0.1136850852278769	0.0153422790022432	gray	inf	unknown or not-regulated sites
DTL	ARS(ph)PINR	Dasatinib_R1		CLK1;HIPK2;CDK10;CDK4;CDK18	0.398683665422978	0.017556225323981	0.398683665422978	0.0052798807214002	gray	inf	unknown or not-regulated sites
	ARS(ph)PSVAAMASPQLCR	Dasatinib_R1		HIPK2;HIPK3;HIPK1;CLK1;DYRK1B	0.2765576999069206	0.0338231910255306	0.2765576999069206	0.0658246426393471	gray	inf	unknown or not-regulated sites
PRPF4B	ARS(ph)PTDDKVK	Dasatinib_R1		CLK2;DYRK4;CLK1;JNK2;HIPK2	-0.2141617116738105	0.0035650984780258	-0.2141617116738105	0.0082716417242387	gray	inf	unknown or not-regulated sites
PRPF4B	ARS(ph)PTDDKVKIEDK	Dasatinib_R1		CLK2;DYRK4;CLK1;JNK2;HIPK2	0.4522149881910646	0.0099193010664793	0.4522149881910646	0.0048151447088852	gray	inf	unknown or not-regulated sites
SH2B3	ARS(ph)SEELAPPRPPGPCSFQHFR	Dasatinib_R1		MARK3;MARK1;MARK2;CAMK2A;MARK4	0.3774748617838439	0.1698046097743379	0.3774748617838439	0.2625612270034792	gray	inf	unknown or not-regulated sites
LSR	ARS(ph)VDALDDLTPPSTAESGSR	Dasatinib_R1		SRPK2;BRSK1;MARK3;CLK2;SIK	0.2420872395731045	0.0155553276429442	0.2420872395731045	0.0351808745743067	gray	inf	unknown or not-regulated sites
SRSF6	ARS(ph)VS(ph)PPPKR	Dasatinib_R1		SRPK1;HIPK2;CLK2;SRPK2;HIPK3%CLK1;PRKD2;CLK4;MAPKAPK3;PAK6	-0.322794788756705	0.1776835036078129	-0.322794788756705	0.3968924388680144	gray	inf	unknown or not-regulated sites
CIC	ART(ph)PLTAAQQK	Dasatinib_R1			-0.0976919955823377	-0.0	-0.0976919955823377	0.0828614396512047	gray	inf	unknown or not-regulated sites
DDX41	ARTDEVPAGGS(ph)RS(ph)EAEDEDDEDYVPYVPLR	Dasatinib_R1		nan%CK2A1;CK2A2;GRK1;GRK6;GRK7	1.1500291524635388e-08	-0.0	1.1500291524635388e-08	0.0002982523647373	gray	inf	unknown or not-regulated sites
DDX41	ARTDEVPAGGSRS(ph)EAEDEDDEDYVPYVPLR	Dasatinib_R1		CK2A1;CK2A2;GRK1;GRK6;GRK7	-0.1209739989216073	-0.0	-0.1209739989216073	0.0052798807214002	gray	inf	unknown or not-regulated sites
ZYX	ARVS(ph)SGYVPPPVATPFSSK	Dasatinib_R1		AURB;PKG1;AURC;PKG2	0.1241594538079791	-0.0	0.1241594538079791	0.0048151447088852	gray	inf	unknown or not-regulated sites
PHF8	ARVT(ph)PTLPK	Dasatinib_R1		HIPK3;CDK14;HIPK1;MAK;DYRK4	-0.1286803647204221	0.005800730277728	-0.1286803647204221	0.4348423484196311	gray	inf	unknown or not-regulated sites
ASXH1;ASXL1	AS(ph)ASPDRIPSLPQETVDQEPK	Dasatinib_R1		nan	-0.1430649761676686	0.0017564514791766	-0.1430649761676686	0.0747646016463023	gray	inf	unknown or not-regulated sites
APBA2	AS(ph)CSPSRHEARPK	Dasatinib_R1		nan	-0.4200276484760429	0.0707768583954148	-0.4200276484760429	0.0528299661024368	gray	inf	unknown or not-regulated sites
NUP153	AS(ph)DKDITVSK	Dasatinib_R1		nan	-0.5273461449281691	0.3861022144146906	-0.5273461449281691	0.3962896041694886	gray	inf	unknown or not-regulated sites
ZC3H18	AS(ph)DLEDEESAAR	Dasatinib_R1		CK2A1;CK2A2	0.3419597217393363	0.2212990236802894	0.3419597217393363	0.4456215664081138	gray	inf	unknown or not-regulated sites
CAD	AS(ph)DPGLPAEEPK	Dasatinib_R1	PKACA;p70S6K	AURC	0.1433278731920648	0.0001956840409573	0.1433278731920648	0.0131706307197362	gray	inf	unknown or not-regulated sites
CAD	AS(ph)DPGLPAEEPKEK	Dasatinib_R1	PKACA;p70S6K	AURC	0.2555090803086381	0.004786823155102	0.2555090803086381	0.0048151447088852	gray	inf	unknown or not-regulated sites
USP14	AS(ph)GEMASAQYITAALR	Dasatinib_R1		FAM20C	0.3779331002149325	0.0405158686559012	0.3779331002149325	0.0252971368106414	gray	inf	unknown or not-regulated sites
STMN1	AS(ph)GQAFELILS(ph)PR	Dasatinib_R1	CAMK2A;CAMK2B;CAMK4;CDK1;CDK2;ERK1;P38D;PAK1;PKACA;PKCB;RSK2	ERK7;ERK2;ERK1;PINK1;CDK6%TSSK1;CAMK1D;PRKD2;TSSK2;PIM1	0.2288848997841724	0.0497048489560273	0.2288848997841724	0.2456015721806287	gray	inf	unknown or not-regulated sites
SEC16A	AS(ph)HSSERPPPR	Dasatinib_R1		nan	0.4757654368932647	0.1091798862900021	0.4757654368932647	0.0770156175897712	gray	inf	unknown or not-regulated sites
ATP7A	AS(ph)INSLLSDKR	Dasatinib_R1	Akt2	nan	0.6481229059093336	0.3321216611144625	0.6481229059093336	0.2488429760264665	gray	inf	unknown or not-regulated sites
ZC3HAV1	AS(ph)LEDAPVDDLTR	Dasatinib_R1		MSK1;AURA	0.1908777670718332	0.0011960490881344	0.1908777670718332	0.0052798807214002	gray	inf	unknown or not-regulated sites
CBLL1	AS(ph)LENVHPPIAPPPTEIPER	Dasatinib_R1		nan	-0.2761250939130517	0.0488232331272007	-0.2761250939130517	0.115865360842972	gray	inf	unknown or not-regulated sites
RFFL;hCG_2039718	AS(ph)LSDLTDLEDIEGLTVR	Dasatinib_R1		PKACA;QSK;PKACB;BRSK1;MARK3	0.6153252861455885	0.470379073992387	0.6153252861455885	0.4029643456839983	gray	inf	unknown or not-regulated sites
TOMM70A	AS(ph)PAPGSGHPEGPGAHLDMNSLDR	Dasatinib_R1		HIPK2;DYRK2;DYRK4;PRP4;HIPK1	0.6915709319062285	0.7520670520916042	0.6915709319062285	0.6377456701875459	gray	inf	unknown or not-regulated sites
FBRSL1	AS(ph)PATPAGHPVSGLLLR	Dasatinib_R1		HIPK3;PAK6;CDK14;DYRK4;DYRK3	0.4282284515931041	0.1485885804205047	0.4282284515931041	0.1672891119165254	gray	inf	unknown or not-regulated sites
KHDRBS1	AS(ph)PATQPPPLLPPSATGPDATVGGPAPTPLLPPSATASVK	Dasatinib_R1		HIPK2;CLK2;DYRK4;HIPK3;HIPK1	-5.476725175312946e-07	-0.0	-5.476725175312946e-07	0.0544279222262044	gray	inf	unknown or not-regulated sites
TNKS1BP1	AS(ph)PEPPGPESSSR	Dasatinib_R1		DYRK4;DYRK2;HIPK2;CLK2;CLK3	0.1491382823139305	0.0020856921933821	0.1491382823139305	0.0647786046015962	gray	inf	unknown or not-regulated sites
BAG6;BAT3	AS(ph)PEPQRENAS(ph)PAPGTTAEEAMSR	Dasatinib_R1		CLK2;DYRK4;HIPK2;KIS;DYRK2%HIPK2;DYRK4;KIS;DYRK2;P38G	-0.1449708371202251	-0.0	-0.1449708371202251	0.0048151447088852	gray	inf	unknown or not-regulated sites
ATG13	AS(ph)PHDVLETIFVR	Dasatinib_R1		HIPK2;DYRK4;DYRK3;DYRK2;DYRK1B	0.4662226049268365	0.141209302416393	0.4662226049268365	0.1241830742084488	gray	inf	unknown or not-regulated sites
MAP4	AS(ph)PIKMDLAPSK	Dasatinib_R1		CDK3;CDK2;CDK1;CDK5;P38G	0.1443947146397056	-0.0	0.1443947146397056	0.0048151447088852	gray	inf	unknown or not-regulated sites
SAP130	AS(ph)PNPVAMETR	Dasatinib_R1		HIPK2;DYRK4;DYRK2;HIPK1;DYRK1B	-0.2249683363013848	0.0131721994735453	-0.2249683363013848	0.0399354459124598	gray	inf	unknown or not-regulated sites
DFFA	AS(ph)PPGDLQNPK	Dasatinib_R1		CLK2;HIPK2	-0.1052416610951314	5.3434336432118446e-08	-0.1052416610951314	0.0756342924325038	gray	inf	unknown or not-regulated sites
PER2	AS(ph)PPLFQSR	Dasatinib_R1		DYRK3;DYRK1B;DYRK1A;DYRK4;HIPK2	-0.2504839743962553	0.0925587770626558	-0.2504839743962553	0.3751138384118561	gray	inf	unknown or not-regulated sites
BACH1	AS(ph)PPLQDSASQTYESMCLEK	Dasatinib_R1		CDK18;CDK16;CDK14;KIS;CDK17	-0.3592578174297229	0.0722749025181784	-0.3592578174297229	0.0830541516846704	gray	inf	unknown or not-regulated sites
OTUD5	AS(ph)PPPQGPLPGPPGALHR	Dasatinib_R1		HIPK2;CLK2;HIPK1;DYRK1B;DYRK4	-0.1135053518127666	-0.0	-0.1135053518127666	0.0048151447088852	gray	inf	unknown or not-regulated sites
SRRM1	AS(ph)PS(ph)PPPKR	Dasatinib_R1		HIPK2;CLK2;HIPK1;HIPK3;DYRK3%HIPK2;HIPK1;CLK3;DYRK1B;HIPK3	-0.0769452667297454	-0.0	-0.0769452667297454	0.1054895011001581	gray	inf	unknown or not-regulated sites
EML4	AS(ph)PS(ph)PQPSSQPLQIHR	Dasatinib_R1	NEK6	DYRK4;DYRK2;HIPK1;DYRK1B;HIPK2%HIPK2;DYRK4;HIPK3;DYRK2;HIPK1	-4.091844986453541e-08	-0.0	-4.091844986453541e-08	0.0028293995722428	gray	inf	unknown or not-regulated sites
MAP4	AS(ph)PSKPASAPASR	Dasatinib_R1	CDK1;P38A	CDK3;CLK2;CLK3;CLK1;CLK4	-0.0778407256683482	-0.0	-0.0778407256683482	0.0036981582470383	gray	inf	unknown or not-regulated sites
EML4	AS(ph)PSPQPS(ph)SQPLQIHR	Dasatinib_R1	NEK6	HIPK2;DYRK4;HIPK3;DYRK2;HIPK1%PRKD1	0.2978382119666855	0.1006750269196656	0.2978382119666855	0.2470782415684864	gray	inf	unknown or not-regulated sites
ZNF609	AS(ph)PSVTCK	Dasatinib_R1		HIPK3;HIPK1;HIPK2;DYRK4;DYRK1B	-0.1997321195201308	0.0087580075736462	-0.1997321195201308	0.0468853306870322	gray	inf	unknown or not-regulated sites
HIVEP1	AS(ph)PVSFQELNR	Dasatinib_R1		DYRK1A;DYRK1B;DYRK3;DYRK4;HIPK3	0.5063785444532336	0.3224727739347175	0.5063785444532336	0.3374352043910582	gray	inf	unknown or not-regulated sites
LRCH3	AS(ph)QSPQKQHPLLDGVDGECPFPSR	Dasatinib_R1		PRKD2;PRKD1;PRKD3;MNK1	0.1605203106108631	0.0023206471136961	0.1605203106108631	0.0393350281694938	gray	inf	unknown or not-regulated sites
LMNA	AS(ph)SHS(ph)SQTQGGGSVTK	Dasatinib_R1	Akt1	nan%MNK2;AURC;AURB;MNK1;AURA	-0.250844240154729	0.1009368032631999	-0.250844240154729	0.4032308962483437	gray	inf	unknown or not-regulated sites
LMNA	AS(ph)SHSSQTQGGGSVTK	Dasatinib_R1	Akt1	MNK2;AURC;AURB;MNK1;AURA	-0.4585710660507657	0.0692371751176313	-0.4585710660507657	0.0377094400400246	gray	inf	unknown or not-regulated sites
LMNA	AS(ph)SHSSQTQGGGSVTKK	Dasatinib_R1	Akt1	MNK2;AURC;AURB;MNK1;AURA	-0.8243106098041065	1.2277664044916514	-0.8243106098041065	1.0632627828719103	gray	inf	unknown or not-regulated sites
KIF18B	AS(ph)SPCHSPR	Dasatinib_R1		AURC;PKACB;AURA	-0.2330788235799753	0.0117716462252208	-0.2330788235799753	0.0273160840971969	gray	inf	unknown or not-regulated sites
YEATS2	AS(ph)SPIKQSHEPVPDTSVEK	Dasatinib_R1		nan	-0.2019546368658243	0.0006576823785307	-0.2019546368658243	0.0048151447088852	gray	inf	unknown or not-regulated sites
NEK3	AS(ph)SPNLHRR	Dasatinib_R1		QSK;SIK;AMPKA2;PKACA;MARK3	8.839389359360794e-09	-0.0	8.839389359360794e-09	0.0048151447088852	gray	inf	unknown or not-regulated sites
ARGLU1	AS(ph)SPPDRIDIFGR	Dasatinib_R1		CLK3;CLK2;PRKX;AURC;PKACB	-0.1619918849568238	0.000746403859675	-0.1619918849568238	0.0129529536972761	gray	inf	unknown or not-regulated sites
LARP4	AS(ph)TASPCNNNINAATAVALQEPR	Dasatinib_R1		PAK6;PAK4;AURC;PAK5;PAK3	0.4901859160266346	0.0571463078074408	0.4901859160266346	0.0211657074596606	gray	inf	unknown or not-regulated sites
PRKCD	AS(ph)TFCGTPDYIAPEILQGLK	Dasatinib_R1	PDK1	PAK2;PAK1	0.8794020798686196	0.4571686387175013	0.8794020798686196	0.2653104465145621	gray	inf	unknown or not-regulated sites
SYNJ1	ASAGRLT(ph)PESQSK	Dasatinib_R1		DYRK4;DYRK3;PRP4;DYRK1B;DYRK2	-0.2180306282438093	0.0319642352160216	-0.2180306282438093	0.1748416428484525	gray	inf	unknown or not-regulated sites
FAM21C;FAM21A	ASALLFSS(ph)DEEDQWNIPASQTHLASDSR	Dasatinib_R1		CK2A1;CK2A2;FAM20C	0.3767664955470522	0.1423341346100067	0.3767664955470522	0.2107997995896497	gray	inf	unknown or not-regulated sites
CBFA2T3	ASAMPDS(ph)PAEVK	Dasatinib_R1		P38D;CDK8;JNK1;P38B;CDK19	-0.1253259820273129	0.0002159378083151	-0.1253259820273129	0.0532452158381899	gray	inf	unknown or not-regulated sites
NSUN5P2;NSUN5	ASAPERT(ph)PS(ph)PAPK	Dasatinib_R1		CDK18;P38G;CDK17;ERK1;CLK3%HIPK2;HIPK1;CLK3;SRPK1;CLK2%HIPK2;HIPK1;CLK3;SRPK1;CLK2%CDK18;P38G;CDK17;ERK1;CLK3	-0.1190911998563793	0.0006630032931739	-0.1190911998563793	0.1638266623491073	gray	inf	unknown or not-regulated sites
TRIM25	ASAPS(ph)PNAQVACDHCLK	Dasatinib_R1		JNK3;HIPK2;JNK2;DYRK1B;HIPK1	-0.0116470243572531	-0.0	-0.0116470243572531	0.0142819246454315	gray	inf	unknown or not-regulated sites
PHACTR2	ASAS(ph)PSTSSTSSRPK	Dasatinib_R1		CDK16;P38G;CDK9;CDK18;CDK17	-0.2279513773366707	0.0451413686854811	-0.2279513773366707	0.2224702028925728	gray	inf	unknown or not-regulated sites
LMNA	ASASGSGAQVGGPISSGSS(ph)ASSVTVTR	Dasatinib_R1		nan	0.2223572609698855	0.0122516895140677	0.2223572609698855	0.0386218623670517	gray	inf	unknown or not-regulated sites
BCR	ASASRPQPAPADGADPPPAEEPEARPDGEGS(ph)PGK	Dasatinib_R1		CDK3;CDK1;CDK5;CDK2;P38G	0.0829031707482842	-0.0	0.0829031707482842	0.0048151447088852	gray	inf	unknown or not-regulated sites
OTUD5	ASATCSSATAAASSGLEEWTSRS(ph)PR	Dasatinib_R1		CDK6;CDK10;ERK7;CDK4;CDK18	0.1943310427347896	0.017726208153888	0.1943310427347896	0.1400246712907674	gray	inf	unknown or not-regulated sites
THRAP3	ASAVSELS(ph)PR	Dasatinib_R1		ERK7;NLK;P38G	0.1492563151181795	2.796462322767681e-05	0.1492563151181795	0.0048151447088852	gray	inf	unknown or not-regulated sites
BRAT1	ASAVTAMGQLSSQGLHAPT(ph)SPEHAEAR	Dasatinib_R1		nan	-0.1838169410646394	0.0007909609390568	-0.1838169410646394	0.0048151447088852	gray	inf	unknown or not-regulated sites
BRAT1	ASAVTAMGQLSSQGLHAPTS(ph)PEHAEAR	Dasatinib_R1		CDK8;P38B;CDK19;DYRK4;CDK5	0.0366945438269612	-0.0	0.0366945438269612	0.00674806245455	gray	inf	unknown or not-regulated sites
TAOK1	ASDPQS(ph)PPQVSR	Dasatinib_R1		P38D;KIS;HIPK2;CDK1;CDK8	0.1964224539587289	0.0050965064832547	0.1964224539587289	0.0229136826672186	gray	inf	unknown or not-regulated sites
SAMSN1	ASDS(ph)MDSLYSGQSSSSGITSCSDGTSNR	Dasatinib_R1		CAMK2A	-0.3389868625335852	0.1104818381540625	-0.3389868625335852	0.1971707356566387	gray	inf	unknown or not-regulated sites
ZNF592	ASDSSS(ph)PSCSSGPR	Dasatinib_R1		KIS;P38G	0.1572220066901069	0.0002183280446466	0.1572220066901069	0.0066782417410551	gray	inf	unknown or not-regulated sites
API5	ASEDTTSGS(ph)PPK	Dasatinib_R1		CDK3;CDK1;CDK2;CLK3;CDK5	0.1354128760599212	0.0012673532828571	0.1354128760599212	0.0861467888949574	gray	inf	unknown or not-regulated sites
API5	ASEDTTSGS(ph)PPKK	Dasatinib_R1		CDK3;CDK1;CDK2;CLK3;CDK5	0.1491537485345986	-0.0	0.1491537485345986	0.0035640406624581	gray	inf	unknown or not-regulated sites
EIF4ENIF1	ASEENLLSSSSVPSADRDS(ph)SPTTNSK	Dasatinib_R1	JNK1	nan	-0.2844454854138242	0.0914815056334572	-0.2844454854138242	0.2499635360170271	gray	inf	unknown or not-regulated sites
EIF4ENIF1	ASEENLLSSSSVPSADRDSS(ph)PTTNSK	Dasatinib_R1	JNK1	SRPK3;SRPK2;SRPK1;CLK2;DYRK1B	-0.0306370369109722	-0.0	-0.0306370369109722	0.0867672726740098	gray	inf	unknown or not-regulated sites
MPP1	ASEGES(ph)GGSMHTALSDLYLEHLLQK	Dasatinib_R1		nan	0.0934614406405421	-0.0	0.0934614406405421	0.0041019527902465	gray	inf	unknown or not-regulated sites
USP1	ASEIDQVVPAAQSS(ph)PINCEK	Dasatinib_R1		P38G;CDK5;JNK1;JNK2;JNK3	-0.1801606275401336	0.0176500434389583	-0.1801606275401336	0.2058454999342054	gray	inf	unknown or not-regulated sites
USP1	ASEIDQVVPAAQSS(ph)PINCEKR	Dasatinib_R1		P38G;CDK5;JNK1;JNK2;JNK3	0.163677470194362	0.0063951266707023	0.163677470194362	0.1087558085342904	gray	inf	unknown or not-regulated sites
ARHGEF7	ASEKPVS(ph)PK	Dasatinib_R1		CDK18;ERK1;CDK17;CDK16;HIPK2	0.1868991457458286	0.0001795332644756	0.1868991457458286	0.0048151447088852	gray	inf	unknown or not-regulated sites
FLAD1	ASELS(ph)PGR	Dasatinib_R1		CLK2;SRPK3;CDK13;CDK5;CDK6	0.277763017325857	0.0548182169934261	0.277763017325857	0.1350822623045724	gray	inf	unknown or not-regulated sites
KMT2D	ASEPLLS(ph)PPPFGESR	Dasatinib_R1		P38D;P38B;KIS;ERK1;CDK19	-0.5405944085601915	0.7136821815528951	-0.5405944085601915	0.8741077539100959	gray	inf	unknown or not-regulated sites
THRAP3	ASESSKPWPDATYGTGS(ph)ASR	Dasatinib_R1		nan	0.0774941104456007	-0.0	0.0774941104456007	0.0343045257944812	gray	inf	unknown or not-regulated sites
CC2D1A	ASET(ph)PPPVAQPKPEAPHPGLETTLQER	Dasatinib_R1		P38D	-0.1942714409212014	0.0348297286023989	-0.1942714409212014	0.3073784753226218	gray	inf	unknown or not-regulated sites
ZKSCAN1	ASEYS(ph)PASLDAFGAFLK	Dasatinib_R1		P38G	-1.8058880252302962e-08	-0.0	-1.8058880252302962e-08	0.004026957488982	gray	inf	unknown or not-regulated sites
KDM1B	ASFDHS(ph)PDSLPLR	Dasatinib_R1		JNK3	0.1681488757055068	0.0012974284402398	0.1681488757055068	0.0143706772837901	gray	inf	unknown or not-regulated sites
KMT2D	ASFGATGGPPAHLLTPS(ph)PLSGPGGSSLLEK	Dasatinib_R1		CDK16;CDK14;CDK18;P38D;CDK17	-0.7549357917310066	0.9639742155864416	-0.7549357917310066	0.8198022509150482	gray	inf	unknown or not-regulated sites
NAP1L4	ASGDGES(ph)LDEDSEFTLASDFEIGHFFR	Dasatinib_R1		CK2A1;CK2A2;CAMK2B;DNAPK;GRK6	0.6561778567722623	0.3372027462559686	0.6561778567722623	0.2499635360170271	gray	inf	unknown or not-regulated sites
RBM15B	ASGDPGASGMS(ph)PR	Dasatinib_R1		ERK7;P38D;P38G;CDK13;CDK12	4.950874525344595e-07	-0.0	4.950874525344595e-07	0.0628702739662945	gray	inf	unknown or not-regulated sites
ANKRD54	ASGGAQS(ph)PLR	Dasatinib_R1		CDK12;CDK13;PRP4;CDK4;P38G	0.0508043626658291	-0.0	0.0508043626658291	0.0048151447088852	gray	inf	unknown or not-regulated sites
STMN1	ASGQAFELILS(ph)PR	Dasatinib_R1	CDK1;CDK2;ERK1;P38D;PKCB	ERK7;ERK2;ERK1;PINK1;CDK6	-0.7886915212253329	1.5503983884478496	-0.7886915212253329	1.671339402807851	steelblue	3.0	MAPK-pathway substrates
TOP2B	ASGS(ph)ENEGDYNPGR	Dasatinib_R1		CK2A2;CK2A1	0.3407775815102971	0.0719703034102551	0.3407775815102971	0.1006071253430674	gray	inf	unknown or not-regulated sites
TOP2B	ASGS(ph)ENEGDYNPGRK	Dasatinib_R1		CK2A2;CK2A1	-0.1153826439240885	0.0008260845800082	-0.1153826439240885	0.2362867872094866	gray	inf	unknown or not-regulated sites
SH2B1	ASGSLSPPILAPLS(ph)PGAEISPHDLSLESCR	Dasatinib_R1	ERK1;ERK2	P38D;P38A;P38B;JNK2;CDK19	-0.9614376174198882	1.5621263344171312	-0.9614376174198882	1.3124199493478406	steelblue	3.0	MAPK-pathway substrates
MED26	ASHDPLVPNSS(ph)PLPTNGISGSPESFASSLDGSGHAGPEGSR	Dasatinib_R1		KIS;CDK17;DYRK4;CDK18;CDK16	0.0579195781340213	-0.0	0.0579195781340213	0.0048151447088852	gray	inf	unknown or not-regulated sites
RPRD2	ASIGQS(ph)PGLPSTTFK	Dasatinib_R1		CDK13;P38D;JNK1;CDK17;CDK12	-0.6393835112056842	1.4496129849413784	-0.6393835112056842	2.214841404536125	gray	inf	unknown or not-regulated sites
SMPD4	ASIQECILPDS(ph)PLYHNK	Dasatinib_R1		P38B;P38D;ERK2;ERK1;CDK8	0.3292931434770076	0.0335702328627915	0.3292931434770076	0.0304312453006101	gray	inf	unknown or not-regulated sites
AHNAK	ASLGSLEGEAEAEASS(ph)PK	Dasatinib_R1	CDK1	P38G;CDK1;ERK1;CDK16;CDK5	0.1162692837383842	-0.0	0.1162692837383842	0.0036981582470383	gray	inf	unknown or not-regulated sites
CLASP2	ASLLHSMPTHS(ph)SPR	Dasatinib_R1	CDK1	nan	0.1481150470489368	-0.0	0.1481150470489368	0.0035640406624581	gray	inf	unknown or not-regulated sites
CLASP2	ASLLHSMPTHSS(ph)PR	Dasatinib_R1	CDK1	CDK6;CDK16;CDK14;ERK7;CDK4	0.2287573369011684	0.0044203016983447	0.2287573369011684	0.0072702938774409	gray	inf	unknown or not-regulated sites
NUP98	ASLLT(ph)DEEDVDMALDQR	Dasatinib_R1		CK2A1;CK2A2;GRK6	0.1832010242726046	0.0017608672767247	0.1832010242726046	0.0111814468843346	gray	inf	unknown or not-regulated sites
GSE1	ASLPQAATFGELSGPLKPGS(ph)PYRPPVPR	Dasatinib_R1		MAK;CDK10;CDK6;CDK5;CDK4	-0.1323322893891988	0.0001626389725397	-0.1323322893891988	0.0251162261098916	gray	inf	unknown or not-regulated sites
CASS4	ASLPTLPSQVY(ph)DVPTQHR	Dasatinib_R1		nan	-0.6293440978341794	0.3896087464347799	-0.6293440978341794	0.3112043141829358	gray	inf	unknown or not-regulated sites
KPNA2	ASLS(ph)LIEK	Dasatinib_R1		nan	-0.1640666494944252	0.0271929898324784	-0.1640666494944252	0.4904740339593334	gray	inf	unknown or not-regulated sites
SPECC1	ASLS(ph)PDASDFEHITAETPSRPLSSTSNPFK	Dasatinib_R1		JNK2;JNK1;P38B;CDK7	-0.2461309643639817	0.0667678109729683	-0.2461309643639817	0.2662955567265797	gray	inf	unknown or not-regulated sites
	ASLS(ph)YEEGHPSHSETDLLQR	Dasatinib_R1			-0.2803108927024816	0.0180286038481819	-0.2803108927024816	0.0204894471709406	gray	inf	unknown or not-regulated sites
SETD1B	ASLT(ph)PVK	Dasatinib_R1		CDK2;CDK6;CDK3;CDK4;CDK5	0.1260429468464465	0.0004463756117099	0.1260429468464465	0.0756342924325038	gray	inf	unknown or not-regulated sites
ACIN1	ASLVALPEQTASEEET(ph)PPPLLTK	Dasatinib_R1		P38D;TGFBR1;KIS;BMPR1B;ALK4	-0.1985537585794438	0.0186978251019147	-0.1985537585794438	0.1327120538803472	gray	inf	unknown or not-regulated sites
SUZ12	ASMSEFLES(ph)EDGEVEQQR	Dasatinib_R1	PLK1	CK2A2;GRK1;CK2A1;GRK6;ALK2	0.1486053378407307	9.655045770519565e-05	0.1486053378407307	0.00674806245455	gray	inf	unknown or not-regulated sites
CDK13	ASNTST(ph)PTKGNTETSASASQTNHVK	Dasatinib_R1		CDK3;CDK2;CDK5;CDK1;CDK6	0.1028543394299757	-0.0	0.1028543394299757	0.0021945576963539	gray	inf	unknown or not-regulated sites
TOMM70A	ASPAPGS(ph)GHPEGPGAHLDMNSLDR	Dasatinib_R1		MAK;GSK3A;HIPK2;MPSK1;CDK19	0.8617932701479376	0.2010724643490192	0.8617932701479376	0.0761243373629806	gray	inf	unknown or not-regulated sites
CLINT1	ASPDQNASTHT(ph)PQSSVK	Dasatinib_R1		nan	-0.1461930005981475	0.0063014499126808	-0.1461930005981475	0.2237244088917142	gray	inf	unknown or not-regulated sites
BAG6;BAT3	ASPEPQRENAS(ph)PAPGTTAEEAMSR	Dasatinib_R1		HIPK2;DYRK4;KIS;DYRK2;P38G	-0.2594933027607	0.0067190387768147	-0.2594933027607	0.00674806245455	gray	inf	unknown or not-regulated sites
NFIA	ASPHATPSTLHFPTS(ph)PIIQQPGPYFSHPAIR	Dasatinib_R1		P38A;CDK8;P38B;P38D;CDK17	-0.6177314151430549	0.1780146282883637	-0.6177314151430549	0.1042154442986213	gray	inf	unknown or not-regulated sites
TOP2B	ASPITNDGEDEFVPS(ph)DGLDKDEYTFSPGK	Dasatinib_R1		nan	-0.1575622559711034	-0.0	-0.1575622559711034	0.0042925762240476	gray	inf	unknown or not-regulated sites
FAM117A	ASPPSFPSGS(ph)PVLRLS(ph)PCLHR	Dasatinib_R1		CDK14;DYRK4;DYRK3;HIPK3;NLK%CDK14;CDK18;CDK17;CDK16;CDK5	0.44910362963585	0.1213032126429986	0.44910362963585	0.1072393210773735	gray	inf	unknown or not-regulated sites
FAM117A	ASPPSFPSGSPVLRLS(ph)PCLHR	Dasatinib_R1		CDK14;DYRK4;DYRK3;HIPK3;NLK	-0.2149593195394835	0.0026081808116985	-0.2149593195394835	0.0058833834226172	gray	inf	unknown or not-regulated sites
NCOA6	ASPRPYYPQTPNNRPPSTEPSEIS(ph)LSPER	Dasatinib_R1		TGFBR1	0.4167855532099727	0.1551412100334819	0.4167855532099727	0.190002384476742	gray	inf	unknown or not-regulated sites
EML4	ASPS(ph)PQPSSQPLQIHR	Dasatinib_R1		DYRK4;DYRK2;HIPK1;DYRK1B;HIPK2	0.1779274535462348	0.0028039426733951	0.1779274535462348	0.0211657074596606	gray	inf	unknown or not-regulated sites
C12orf45	ASPSCS(ph)SPTR	Dasatinib_R1		nan	0.3275650097677899	0.0231463103519473	0.3275650097677899	0.0164869093180056	gray	inf	unknown or not-regulated sites
C12orf45	ASPSCSS(ph)PTR	Dasatinib_R1		CDK13;CDK12;CDK6;CDK1;CDK9	0.2247676501678797	0.0019447806321743	0.2247676501678797	0.0048151447088852	gray	inf	unknown or not-regulated sites
C12orf45	ASPSCSS(ph)PTRDSSGVPVSK	Dasatinib_R1		CDK13;CDK12;CDK6;CDK1;CDK9	-0.4101697786616272	0.1401350060437221	-0.4101697786616272	0.1706314313002024	gray	inf	unknown or not-regulated sites
FLYWCH2	ASQEPS(ph)PKPGTEVIPAAPR	Dasatinib_R1		KIS;CDK18;CDK17;CDK16;CDK3	-0.1337378746673902	-0.0	-0.1337378746673902	0.0048151447088852	gray	inf	unknown or not-regulated sites
RIF1	ASQGLLSSIENSES(ph)DSSEAKEEGSR	Dasatinib_R1		CK2A2;CK2A1	-0.2785964817683301	0.0254970989661902	-0.2785964817683301	0.0391286523950735	gray	inf	unknown or not-regulated sites
MKI67	ASQPDLVDTPTS(ph)SKPQPK	Dasatinib_R1		nan	-0.1048724848194277	-0.0	-0.1048724848194277	0.0006658466986955	gray	inf	unknown or not-regulated sites
ARHGAP6	ASQSSS(ph)PDMLQSEVSFSVGGR	Dasatinib_R1		DYRK4;CDK17	0.2327672559210216	0.0038201180153323	0.2327672559210216	0.0058833834226172	gray	inf	unknown or not-regulated sites
GAB2	ASS(ph)CETYEYPQR	Dasatinib_R1		SBK;MAPKAPK5;CAMK2B;CAMK2A;PRKD3	-0.1187368546667381	1.0262594722872945e-06	-0.1187368546667381	0.0214947129299477	gray	inf	unknown or not-regulated sites
SPECC1	ASS(ph)EDTLNKPGSTAASGVVR	Dasatinib_R1		SBK;CAMK2A;SIK;CAMK1D;TSSK2	-0.2031670379980277	0.0438325554613623	-0.2031670379980277	0.3282767391020804	gray	inf	unknown or not-regulated sites
MTFR1L	ASS(ph)FADMMGILK	Dasatinib_R1		AMPKA2;TSSK1;AMPKA1;NUAK2;BRSK1	0.2309184117077114	0.0300941628357779	0.2309184117077114	0.1199124531915212	gray	inf	unknown or not-regulated sites
R3HDM2	ASS(ph)FSGISILTR	Dasatinib_R1		NUAK2;BRSK2;TSSK1;DCAMKL1;NUAK1	0.2502392914796273	0.030977262971373	0.2502392914796273	0.0855926598262527	gray	inf	unknown or not-regulated sites
R3HDM1	ASS(ph)FSGISVLTR	Dasatinib_R1		NUAK2;BRSK2;TSSK1;DCAMKL1;NUAK1	0.1108488401963394	-0.0	0.1108488401963394	0.0091734643187783	gray	inf	unknown or not-regulated sites
LMNA	ASS(ph)HS(ph)SQTQGGGSVTK	Dasatinib_R1	Akt1	SGK1;PRKD3;P90RSK;RSK3;MSK2%nan	0.308864922171598	0.011134193525215	0.308864922171598	0.0066782417410551	gray	inf	unknown or not-regulated sites
LMNA	ASS(ph)HSS(ph)QTQGGGSVTK	Dasatinib_R1	Akt1	SGK1;PRKD3;P90RSK;RSK3;MSK2%nan	0.1149445711201643	0.001377984138224	0.1149445711201643	0.3238135386516174	gray	inf	unknown or not-regulated sites
LMNA	ASS(ph)HSS(ph)QTQGGGSVTKK	Dasatinib_R1	Akt1	SGK1;PRKD3;P90RSK;RSK3;MSK2%nan	0.1520647767433224	-0.0	0.1520647767433224	0.004026957488982	gray	inf	unknown or not-regulated sites
LMNA	ASS(ph)HSSQTQGGGSVTK	Dasatinib_R1	Akt1	SGK1;PRKD3;P90RSK;RSK3;MSK2	-0.1692102745263625	0.0032519801027039	-0.1692102745263625	0.0386218623670517	gray	inf	unknown or not-regulated sites
SKIV2L	ASS(ph)LEDLVLK	Dasatinib_R1		MARK1;MARK2;MARK3;BRSK1;QSK	-0.1117802833813662	7.1095486066281645e-06	-0.1117802833813662	0.0584095406379996	gray	inf	unknown or not-regulated sites
PKN2	ASS(ph)LGEIDESSELR	Dasatinib_R1		BRSK1;SGK1;MAPKAPK2;BRSK2;GRK7	-0.1611206299966771	0.0069178456356893	-0.1611206299966771	0.1327120538803472	gray	inf	unknown or not-regulated sites
PPP1R9B	ASS(ph)LNENVDHSALLK	Dasatinib_R1		CAMK2A;PRKD1;MAPKAPK2;CAMK2B;BRSK1	-0.5734618025447691	0.8808953588707712	-0.5734618025447691	1.0903729705629053	gray	inf	unknown or not-regulated sites
KLC2	ASS(ph)LNFLNK	Dasatinib_R1	AMPKA1	BRSK1;BRSK2;SIK;CAMK1A;QSK	0.0668336569510717	-0.0	0.0668336569510717	0.0216102445365689	gray	inf	unknown or not-regulated sites
KLC1	ASS(ph)LNVLNVGGK	Dasatinib_R1		BRSK1;SIK;BRSK2;MARK2;MARK3%BRSK1;SIK;BRSK2;MARK2;MARK3	-0.0579296912295577	-0.0	-0.0579296912295577	0.0041019527902465	gray	inf	unknown or not-regulated sites
CLASP2	ASS(ph)LPGSLQR	Dasatinib_R1		nan	0.2719960981676501	0.124920399132489	0.2719960981676501	0.404793612297274	gray	inf	unknown or not-regulated sites
KIF1B;KIF1Bbeta	ASS(ph)PCPEFEQFQIVPAVETPYLAR	Dasatinib_R1		DYRK4;CLK2;HIPK2;DYRK1B;DYRK2	0.3411869243136904	0.0917459234902523	0.3411869243136904	0.147649088763508	gray	inf	unknown or not-regulated sites
EHBP1L1	ASS(ph)PEKAEEDR	Dasatinib_R1		CLK2;CLK3;SRPK1;CDK3;SRPK2	-1.2171998284293828e-07	-0.0	-1.2171998284293828e-07	0.0083468189915324	gray	inf	unknown or not-regulated sites
NOLC1	ASS(ph)PFR	Dasatinib_R1		SRPK2;SRPK3;CLK1;CLK2;SRPK1	0.3322266427961825	0.0232104324071691	0.3322266427961825	0.0156098177454665	gray	inf	unknown or not-regulated sites
NOLC1	ASS(ph)PFRR	Dasatinib_R1		SRPK2;SRPK3;CLK1;CLK2;SRPK1	-0.114674315268013	-0.0	-0.114674315268013	0.0041019527902465	gray	inf	unknown or not-regulated sites
ARGLU1	ASS(ph)PPDR	Dasatinib_R1		CLK2;HIPK2;DYRK1B;CLK1;HIPK1	0.1842883640762454	2.542916025221411e-05	0.1842883640762454	0.0041019527902465	gray	inf	unknown or not-regulated sites
ARGLU1	ASS(ph)PPDRIDIFGR	Dasatinib_R1		CLK2;HIPK2;DYRK1B;CLK1;HIPK1	0.1068791225238629	-0.0	0.1068791225238629	0.0061319810662363	gray	inf	unknown or not-regulated sites
ZNF608	ASS(ph)PSDIISSK	Dasatinib_R1		DYRK1B;DYRK4;JNK2;HIPK2;JNK1	-0.0503273934889657	-0.0	-0.0503273934889657	0.0004603432921353	gray	inf	unknown or not-regulated sites
PRKCI	ASS(ph)SLGLQDFDLLR	Dasatinib_R1		MARK3;TSSK1;AMPKA2;BRSK2;MELK	0.1734715839690789	0.0045207492146144	0.1734715839690789	0.049581110582219	gray	inf	unknown or not-regulated sites
BNIP2	ASSGDIGS(ph)LDYQEFVVDIESR	Dasatinib_R1			0.2501937410826902	0.0115830533969995	0.2501937410826902	0.0185598204494675	gray	inf	unknown or not-regulated sites
ARHGAP6	ASSGDIS(ph)PYDNNS(ph)PVLSER	Dasatinib_R1		PRP4%KIS;CDK17;JNK1;P38G	0.4227555312015411	0.1559983517360428	0.4227555312015411	0.186017765866032	gray	inf	unknown or not-regulated sites
OBSL1	ASSGDQGS(ph)PPCFLR	Dasatinib_R1		KIS;CDK7;CDK17;P38G;CDK18	0.1773170914286296	0.0010343334745786	0.1773170914286296	0.0079365049856498	gray	inf	unknown or not-regulated sites
LMNA	ASSHS(ph)SQTQGGGSVTK	Dasatinib_R1		nan	-0.2969072285036586	0.2460669280666362	-0.2969072285036586	0.7628149485923023	gray	inf	unknown or not-regulated sites
LMNA	ASSHSSQTQGGGS(ph)VTK	Dasatinib_R1		CDK2;MST4;CDK3;PKCB;PKCA	-0.09337628324316	-0.0	-0.09337628324316	0.0048151447088852	gray	inf	unknown or not-regulated sites
LMNA	ASSHSSQTQGGGS(ph)VTKK	Dasatinib_R1		CDK2;MST4;CDK3;PKCB;PKCA	-0.2505489049537073	0.0801433148177212	-0.2505489049537073	0.3112043141829358	gray	inf	unknown or not-regulated sites
PPIP5K2	ASSKPATSGPSSAVVPNTSS(ph)R	Dasatinib_R1		MLK3;PKCB;PKCA;PKCG;PKCZ	-0.3163957324817797	0.0494330412835483	-0.3163957324817797	0.0704247664940281	gray	inf	unknown or not-regulated sites
APOBEC3B	ASSLCLVPHRPPPPPRS(ph)PVPCLPLCSEPPLGSLLPTGR	Dasatinib_R1			-0.2286195960616744	0.0173557933097978	-0.2286195960616744	0.0593918242764343	gray	inf	unknown or not-regulated sites
RBBP6	ASSNKDFT(ph)PNR	Dasatinib_R1		SRPK3;CDK1;CDK4;CLK2	-0.186323036354487	0.002483610641001	-0.186323036354487	0.0135549311535865	gray	inf	unknown or not-regulated sites
RBBP6	ASSNKDFT(ph)PNRDK	Dasatinib_R1		SRPK3;CDK1;CDK4;CLK2	0.2050216758776287	0.0009765541911375	0.2050216758776287	0.0048151447088852	gray	inf	unknown or not-regulated sites
DCP1A	ASSPS(ph)PLTIGTPESQR	Dasatinib_R1		CDK16;CDK17;CDK14;KIS;P38D	0.5684772017786772	0.3585607914785659	0.5684772017786772	0.321711866339455	gray	inf	unknown or not-regulated sites
CHD1	ASSSGPRS(ph)PLDQR	Dasatinib_R1		P38G;ERK1;CDK19;JNK2;DYRK2%P38G;ERK1;CDK19;JNK2;DYRK2	-0.27248260892532	0.0584053275393178	-0.27248260892532	0.1615404212891317	gray	inf	unknown or not-regulated sites
CC2D1B	ASSSKES(ph)PSPSVR	Dasatinib_R1		KIS	-8.663969824906914e-08	-0.0	-8.663969824906914e-08	0.2499635360170271	gray	inf	unknown or not-regulated sites
NUP214	ASSTS(ph)LTSTQPTK	Dasatinib_R1		nan	-0.2647101573268812	0.0815267380292528	-0.2647101573268812	0.2675211475158074	gray	inf	unknown or not-regulated sites
TCOF1	ASSVSTKES(ph)PAR	Dasatinib_R1		CDK5;CDK1;CLK3;CDK3;CDK6	-0.0856491322876914	-0.0	-0.0856491322876914	0.0267953492374939	gray	inf	unknown or not-regulated sites
TCOF1	ASSVSTKES(ph)PARK	Dasatinib_R1		CDK5;CDK1;CLK3;CDK3;CDK6	-0.2193328880719991	0.0053703490263175	-0.2193328880719991	0.0131706307197362	gray	inf	unknown or not-regulated sites
SPEN	AST(ph)PQPAPAGVPALASQHPPEEEVHYHLPVAR	Dasatinib_R1		HIPK2;HIPK1;DYRK4;DYRK2;DYRK1B	-0.2934018081543801	0.0041707673381989	-0.2934018081543801	0.0048151447088852	gray	inf	unknown or not-regulated sites
TBRG4	AST(ph)PYIEK	Dasatinib_R1		DYRK1B;DYRK1A;DYRK4;HIPK1;HIPK3	-0.1654266568614793	0.0063824994451324	-0.1654266568614793	0.1019218204953294	gray	inf	unknown or not-regulated sites
LARP4	ASTAS(ph)PCNNNINAATAVALQEPR	Dasatinib_R1		DYRK1B;DYRK4;CDK9;JNK3;CDK16	0.2590368060453575	0.0512322719841774	0.2590368060453575	0.16214688838897	gray	inf	unknown or not-regulated sites
NUP35	ASTSDYQVISDRQT(ph)PK	Dasatinib_R1		CDK3;CDK1;CLK3;CDK2;CLK4	-0.1536284652994473	0.0002207733917559	-0.1536284652994473	0.0073559585402904	gray	inf	unknown or not-regulated sites
MAP1B	ASVS(ph)PMDEPVPDSESPIEK	Dasatinib_R1		DYRK4;JNK1;JNK3;JNK2;DYRK2	-0.1318796159623788	0.0073226954080591	-0.1318796159623788	0.4549054904793812	gray	inf	unknown or not-regulated sites
MAP1B	ASVSPMDEPVPDSES(ph)PIEK	Dasatinib_R1		JNK1;GRK7;JNK3;GSK3A;P38G	0.1219424288422821	-0.0	0.1219424288422821	0.0048151447088852	gray	inf	unknown or not-regulated sites
RB1CC1	ASVSQTS(ph)PQSASSPR	Dasatinib_R1		nan	-0.1281188438401893	-0.0	-0.1281188438401893	0.0048151447088852	gray	inf	unknown or not-regulated sites
PFKP	ASYDVSDSGQLEHVQPWS(ph)V	Dasatinib_R1		nan	-0.1392404393007215	-0.0	-0.1392404393007215	0.0025983427153515	gray	inf	unknown or not-regulated sites
TACC1	ASYHFSPEELDENTS(ph)PLLGDAR	Dasatinib_R1		CDK16;CDK17;CDK18;KIS;P38D	-0.9361319478092812	1.3902340193118958	-0.9361319478092812	1.1219729281226127	gray	inf	unknown or not-regulated sites
RSL1D1	AT(ph)NESEDEIPQLVPIGK	Dasatinib_R1		nan	-0.2427839491577539	0.1055720728775659	-0.2427839491577539	0.4739958483218788	gray	inf	unknown or not-regulated sites
BRD8	AT(ph)PPPS(ph)PLLSELLK	Dasatinib_R1		CDK18;CDK17;CDK16;P38D;CDK14%BUB1;HIPK2;HIPK1;HIPK3;HIPK4	-0.3517481179217908	0.3232486576624039	-0.3517481179217908	0.6874499942223361	gray	inf	unknown or not-regulated sites
BRD8	AT(ph)PPPS(ph)PLLSELLKK	Dasatinib_R1		CDK18;CDK17;CDK16;P38D;CDK14%BUB1;HIPK2;HIPK1;HIPK3;HIPK4	-0.4216787399628516	0.1043257715940078	-0.4216787399628516	0.0985296698955711	gray	inf	unknown or not-regulated sites
BRD8	AT(ph)PPPSPLLSELLK	Dasatinib_R1		BUB1;HIPK2;HIPK1;HIPK3;HIPK4	0.3555244680311388	0.2752011772168777	0.3555244680311388	0.5222917394871593	gray	inf	unknown or not-regulated sites
BRD8	AT(ph)PPPSPLLSELLKK	Dasatinib_R1		BUB1;HIPK2;HIPK1;HIPK3;HIPK4	0.448782702037956	0.2429224073467135	0.448782702037956	0.2894327094964689	gray	inf	unknown or not-regulated sites
CPSF7	AT(ph)PSENLVPSSAR	Dasatinib_R1		DYRK1B;GSK3A;PRP4;JNK3;DYRK3	0.2640248751223045	0.0002701724866173	0.2640248751223045	0.0036981582470383	gray	inf	unknown or not-regulated sites
C10orf71	AT(ph)PVIKPIMLPLLR	Dasatinib_R1		CDK14;HIPK3;CDK16;DYRK3;NLK	-0.1574376366152975	-0.0	-0.1574376366152975	0.0036981582470383	gray	inf	unknown or not-regulated sites
MYL12A;MYL12B;MYL9	AT(ph)SNVFAMFDQSQIQEFK	Dasatinib_R1	AurB;CAMK1A;CRIK;DAPK1;DAPK3;DLK;ILK;MARK2;MRCKA;PAK1;ROCK1;RSK2;smMLCK	DMPK1;CRIK;DAPK3%DMPK1;CRIK;DAPK3%DMPK1;CRIK;DAPK3	0.2550783022062897	0.065778195189633	0.2550783022062897	0.2348923811852122	gray	inf	unknown or not-regulated sites
PBRM1	AT(ph)SPSSSVSGDFDDGHHSVSTPGPSR	Dasatinib_R1		SGK1;DMPK1;MRCKA;CRIK;ROCK1	-1.7328365631286147e-08	-0.0	-1.7328365631286147e-08	0.0048151447088852	gray	inf	unknown or not-regulated sites
ANLN	AT(ph)SPVKSTTSITDAK	Dasatinib_R1		nan	-0.5284581923247307	0.0228279573083917	-0.5284581923247307	0.0048151447088852	gray	inf	unknown or not-regulated sites
UBR4	AT(ph)TPLYHGFK	Dasatinib_R1		DAPK3;DAPK1;SGK1;DMPK1;ROCK1	-0.0812895902921355	-0.0	-0.0812895902921355	0.0048151447088852	gray	inf	unknown or not-regulated sites
EEF1D	ATAPQTQHVS(ph)PMR	Dasatinib_R1	CDK1	CDK6;CDK2;CDK5;CDK4;CDK13	0.2310158554353859	0.014753756193017	0.2310158554353859	0.0419112176041002	gray	inf	unknown or not-regulated sites
EHBP1L1	ATDDDMQSLASLMSVKPSDVGNLDDFAES(ph)DEDEAHGPGAPEAR	Dasatinib_R1		CK2A2;CK2A1;FAM20C;BMPR1A;BMPR1B	-0.4836441497005388	0.2492592163195376	-0.4836441497005388	0.2642414113143744	gray	inf	unknown or not-regulated sites
ZNF687	ATDIPAS(ph)ASPPPVAGVPFFK	Dasatinib_R1		P38B;ERK5	-0.3210777455222791	0.2569144281512333	-0.3210777455222791	0.6377456701875459	gray	inf	unknown or not-regulated sites
ZNF687	ATDIPASAS(ph)PPPVAGVPFFK	Dasatinib_R1		KIS;HIPK4;HIPK2;P38D;DYRK4	0.1812793508240272	0.0289911759144502	0.1812793508240272	0.3380254316521401	gray	inf	unknown or not-regulated sites
BUD13	ATDSDLSS(ph)PR	Dasatinib_R1		CDK5;ERK7;ERK2;ERK1;P38G%CDK5;ERK7;ERK2;ERK1;P38G	0.1940624018792887	-0.0	0.1940624018792887	0.0035640406624581	gray	inf	unknown or not-regulated sites
HNRNPH3	ATENDIANFFS(ph)PLNPIR	Dasatinib_R1		CDK19	0.1571994403941334	0.0002107229052062	0.1571994403941334	0.0066782417410551	gray	inf	unknown or not-regulated sites
HNRNPH2	ATENDIYNFFS(ph)PLNPMR	Dasatinib_R1		CDK19	0.2454118210756188	0.0249542856164186	0.2454118210756188	0.0697168507412604	gray	inf	unknown or not-regulated sites
HNRNPH1;HNRNPF	ATENDIYNFFS(ph)PLNPVR	Dasatinib_R1		CDK19%CDK19	0.1311850711815452	-0.0	0.1311850711815452	0.0036981582470383	gray	inf	unknown or not-regulated sites
SUPV3L1	ATEPPS(ph)PDAGELSLASR	Dasatinib_R1		P38D;P38B;JNK1;JNK2;CDK18	3.30545860960374e-08	-0.0	3.30545860960374e-08	0.0080055958693001	gray	inf	unknown or not-regulated sites
REC114	ATESQGKDS(ph)AKS(ph)VPR	Dasatinib_R1		CLK2;CHAK2;CLK3;CHAK1;SRPK2%nan	0.8853868677056563	0.3331734212658664	0.8853868677056563	0.174404669310553	gray	inf	unknown or not-regulated sites
KIF21B	ATETS(ph)PLTR	Dasatinib_R1		CDK16;CDK6	0.2086502194665818	0.0028823790537988	0.2086502194665818	0.0073559585402904	gray	inf	unknown or not-regulated sites
MICALL2	ATGEPGTFVCTSHLPAAASAS(ph)PK	Dasatinib_R1		CDK16;CDK18;CDK17;CDK14;CDK5	0.1728799046552392	0.0139466007909961	0.1728799046552392	0.1971707356566387	gray	inf	unknown or not-regulated sites
USP36	ATGNDLRPPPPS(ph)PSSDLTHPMK	Dasatinib_R1		MAK;HIPK2;DYRK4;CLK3;P38B	-0.5029228085229955	0.9348886289456846	-0.5029228085229955	1.560254690382469	gray	inf	unknown or not-regulated sites
CHMP2B	ATIS(ph)DEEIER	Dasatinib_R1		CK2A1;CK2A2;FAM20C	0.1970138879947535	0.0077250585939972	0.1970138879947535	0.0412888190080612	gray	inf	unknown or not-regulated sites
TJP1	ATLLNVPDLSDSIHSANAS(ph)ERDDISEIQSLASDHSGR	Dasatinib_R1		nan	-0.5342873937391972	0.4119518589903212	-0.5342873937391972	0.4139908232101717	gray	inf	unknown or not-regulated sites
UBA1	ATLPS(ph)PDKLPGFK	Dasatinib_R1		CDK3;CDK1;CDK2;P38D;JNK2	0.1304580184539663	-0.0	0.1304580184539663	0.0048151447088852	gray	inf	unknown or not-regulated sites
RPL28	ATLSS(ph)IR	Dasatinib_R1		nan	-1.89479963991398	1.3362042862956216	-1.89479963991398	0.6126213053029536	gray	inf	unknown or not-regulated sites
CHAF1A	ATLTAS(ph)PLGAS	Dasatinib_R1		JNK2;JNK1;P38D;JNK3;DYRK2	-0.1220965433903931	-0.0	-0.1220965433903931	0.004026957488982	gray	inf	unknown or not-regulated sites
NASP	ATLVESSTSGFT(ph)PGGGGSSVSMIASR	Dasatinib_R1		P38D;JNK2;P38G;JNK3;CDK12	-0.3195778494769302	0.0143949165485285	-0.3195778494769302	0.0080055958693001	gray	inf	unknown or not-regulated sites
NKTR	ATMAQNENVVVQPVVAENIPVIPLS(ph)DSPPPSR	Dasatinib_R1		nan	-0.1593659475169723	0.0005122450154468	-0.1593659475169723	0.0104103098331906	gray	inf	unknown or not-regulated sites
NKTR	ATMAQNENVVVQPVVAENIPVIPLSDS(ph)PPPSR	Dasatinib_R1		KIS;HIPK4;P38D;CDK1	2.2850676156815908e-08	-0.0	2.2850676156815908e-08	0.0048151447088852	gray	inf	unknown or not-regulated sites
RSL1D1	ATNES(ph)EDEIPQLVPIGK	Dasatinib_R1		CK2A2;CK2A1;BMPR1B;GRK6;BMPR1A	-0.2997724496250779	0.1730921327146397	-0.2997724496250779	0.4549054904793812	gray	inf	unknown or not-regulated sites
RSL1D1	ATNES(ph)EDEIPQLVPIGKK	Dasatinib_R1		CK2A2;CK2A1;BMPR1B;GRK6;BMPR1A	-0.7817051612166718	0.0762516806797909	-0.7817051612166718	0.0137529661542108	gray	inf	unknown or not-regulated sites
ANKRD17	ATNS(ph)PKPHMVPR	Dasatinib_R1		CDK16;CDK18;CDK10;HIPK2;CDK17	0.2785017170114522	0.3047898742050034	0.2785017170114522	1.3538131373518678	gray	inf	unknown or not-regulated sites
MCM4	ATPAQT(ph)PR	Dasatinib_R1		JNK3;ERK7;P38G;JNK2;JNK1	0.2581884108265384	0.003173060357156	0.2581884108265384	0.0048151447088852	gray	inf	unknown or not-regulated sites
MCM4	ATPAQTPRS(ph)EDAR	Dasatinib_R1		nan	0.1694902130541851	0.0001071560689606	0.1694902130541851	0.0048151447088852	gray	inf	unknown or not-regulated sites
AGAP3	ATPATAPGTS(ph)PR	Dasatinib_R1		CDK18;ERK7;CDK13;P38G;CDK12	0.1414950261226958	2.0649995476578184e-06	0.1414950261226958	0.0048151447088852	gray	inf	unknown or not-regulated sites
BRIP1	ATPELGSSENSASS(ph)PPR	Dasatinib_R1		CDK1;CLK2;CDK13;CDK6;CDK12	0.1047967078838693	-0.0	0.1047967078838693	0.00674806245455	gray	inf	unknown or not-regulated sites
HIRA	ATPGAPALTSMT(ph)PTAVER	Dasatinib_R1		P38D;P38B;JNK2;JNK1%P38D;P38B;JNK2;JNK1	0.5470595845441872	0.2565750470771242	0.5470595845441872	0.2253256847407669	gray	inf	unknown or not-regulated sites
DOK3	ATS(ph)LPSLDTPGELR	Dasatinib_R1		SIK;QSK;MARK3;AMPKA2;MARK2	0.1660467214606356	-0.0	0.1660467214606356	0.0035640406624581	gray	inf	unknown or not-regulated sites
MYL12A;MYL12B;MYL9	ATS(ph)NVFAMFDQSQIQEFK	Dasatinib_R1	AurB;CAMK1A;CRIK;DAPK1;DAPK3;DLK;ILK;MARK2;MRCKA;PAK1;ROCK1;RSK2;smMLCK	PRKD1;SKMLCK;SBK;CAMK1A;DCAMKL1%PRKD1;SKMLCK;SBK;CAMK1A;DCAMKL1%PRKD1;SKMLCK;SBK;CAMK1A;DCAMKL1	0.2174812085956587	0.0145121615717566	0.2174812085956587	0.0594114573332666	gray	inf	unknown or not-regulated sites
MAP3K1	ATS(ph)PEAGGGGGALK	Dasatinib_R1		DYRK4;CLK2;DYRK2;SRPK1;HIPK2	-0.1365548486518481	0.0082444863776144	-0.1365548486518481	0.4103956312201223	gray	inf	unknown or not-regulated sites
FNBP4	ATS(ph)PESTSR	Dasatinib_R1		DYRK4;SBK;CLK1;DYRK2;CLK2	-0.2535760511111662	0.0181997465118666	-0.2535760511111662	0.0353177694551677	gray	inf	unknown or not-regulated sites
OTUD5	ATS(ph)PLVSLYPALECR	Dasatinib_R1		DYRK1B;DYRK4;DYRK2;DYRK1A;HIPK3	0.1472061696038223	0.000226240487175	0.1472061696038223	0.0117657901943668	gray	inf	unknown or not-regulated sites
PBRM1	ATS(ph)PSSSVSGDFDDGHHSVSTPGPSR	Dasatinib_R1		DYRK1B;HIPK1;DYRK4;HIPK3;DYRK3	-0.0729526167483794	-0.0	-0.0729526167483794	0.0507606169785344	gray	inf	unknown or not-regulated sites
IRF2BP1	ATS(ph)SGRLPLPSPALEYTLGSR	Dasatinib_R1		SRPK3;SRPK2;SRPK1;NUAK2;CLK2	4.1527277117037193e-08	-0.0	4.1527277117037193e-08	0.0048151447088852	gray	inf	unknown or not-regulated sites
NUMA1	ATSCFPRPMT(ph)PR	Dasatinib_R1	CDK1	MAK;MOK;CDK4;CDK10;CDK14	-0.1447303651924194	-0.0	-0.1447303651924194	0.0048151447088852	gray	inf	unknown or not-regulated sites
RIF1	ATSEEDVSIKS(ph)PICEK	Dasatinib_R1		JNK1;JNK3;P38D;ERK2;CDK8	0.2445180100701546	0.007445202606999	0.2445180100701546	0.0111814468843346	gray	inf	unknown or not-regulated sites
FAM65C	ATSILSYLS(ph)DSDLR	Dasatinib_R1		CK2A1;CK2A2	-0.2043258010695384	0.0021055529315209	-0.2043258010695384	0.0066019068119121	gray	inf	unknown or not-regulated sites
SDPR	ATSRGS(ph)NSGMDSNIDLTIVEDEEEESVALEQAQK	Dasatinib_R1		nan	-0.2168100465310641	0.0479773250556625	-0.2168100465310641	0.2825882664718584	gray	inf	unknown or not-regulated sites
LMNB2	ATSS(ph)SSGSLSATGR	Dasatinib_R1		nan	0.2479524606328446	0.0153412975153221	0.2479524606328446	0.0300818894887516	gray	inf	unknown or not-regulated sites
NUMA1	ATSS(ph)TQSLAR	Dasatinib_R1		TSSK2;SSTK	0.5300477298745782	0.2516879852893786	0.5300477298745782	0.2307929187909505	gray	inf	unknown or not-regulated sites
ATRX	ATSSSNPSS(ph)PAPDWYKDFVTDADAEVLEHSGK	Dasatinib_R1		CDK19;CDK8;HIPK2;P38D;DYRK4	-0.191358443306943	0.0007301394387823	-0.191358443306943	0.0048151447088852	gray	inf	unknown or not-regulated sites
LMNB2	ATSSSSGS(ph)LSATGR	Dasatinib_R1		nan	0.3015867126114556	0.0403280124809726	0.3015867126114556	0.0624016936304666	gray	inf	unknown or not-regulated sites
PRRC2C	ATSTS(ph)PNSQSSK	Dasatinib_R1		CDK9;CDK7;CDK4;CDK10;CDK16	0.1910883968553942	-0.0	0.1910883968553942	0.002355880229536	gray	inf	unknown or not-regulated sites
PKN2	ATSVALPGWS(ph)PSETR	Dasatinib_R1		CDK7;CDK13;CDK12%CDK7;CDK13;CDK12	0.3485958579046137	0.1061205159846594	0.3485958579046137	0.1730095478766972	gray	inf	unknown or not-regulated sites
PKN2	ATSVALPGWSPSETRS(ph)SFMSR	Dasatinib_R1		nan%nan	-0.4003296662007989	0.0466005177831376	-0.4003296662007989	0.0273160840971969	gray	inf	unknown or not-regulated sites
TP53RK	ATT(ph)PADGEEPAPEAEALAAAR	Dasatinib_R1		DYRK4;JNK2;HIPK2;DYRK2;HIPK1	-0.4283428597440852	0.0244790584294368	-0.4283428597440852	0.00674806245455	gray	inf	unknown or not-regulated sites
ANKRD17	ATVPVAAATAAEGEGS(ph)PPAVAAVAGPPAAAEVGGGVGGSSR	Dasatinib_R1		KIS;P38D;P38G;CDK18;CLK3	-0.2797457652126882	0.0129663022089639	-0.2797457652126882	0.0131706307197362	gray	inf	unknown or not-regulated sites
NUCKS1	ATVT(ph)PS(ph)PVK	Dasatinib_R1	CDK1;CDK2	CDK3;CDK2;CDK5;CDK1;CDK6%HIPK3;P38B;P38A;P38D	0.1437814430161067	-0.0	0.1437814430161067	0.0036981582470383	gray	inf	unknown or not-regulated sites
NUCKS1	ATVT(ph)PS(ph)PVKGK	Dasatinib_R1	CDK1;CDK2	CDK3;CDK2;CDK5;CDK1;CDK6%HIPK3;P38B;P38A;P38D	0.1836498227929842	0.0007532538768583	0.1836498227929842	0.0048151447088852	gray	inf	unknown or not-regulated sites
NUCKS1	ATVT(ph)PSPVK	Dasatinib_R1		HIPK3;P38B;P38A;P38D	-0.0506622446893729	-0.0	-0.0506622446893729	0.0195829801580105	gray	inf	unknown or not-regulated sites
NUCKS1	ATVTPS(ph)PVK	Dasatinib_R1	CDK1;CDK2	CDK3;CDK2;CDK5;CDK1;CDK6	-0.1372192525384676	0.0043407982924061	-0.1372192525384676	0.2353964852040981	gray	inf	unknown or not-regulated sites
NUCKS1	ATVTPS(ph)PVKGK	Dasatinib_R1	CDK1;CDK2	CDK3;CDK2;CDK5;CDK1;CDK6	0.1684296437733082	9.119592483190172e-05	0.1684296437733082	0.0048151447088852	gray	inf	unknown or not-regulated sites
PGM2L1	AVAGVMITAS(ph)HNR	Dasatinib_R1		nan	0.4867423280379503	0.1725681722493982	0.4867423280379503	0.1589066990221982	gray	inf	unknown or not-regulated sites
FAM21C;FAM21A	AVAS(ph)PEATVSQTDENK	Dasatinib_R1		P38D;JNK1;P38B;JNK2;JNK3	-1.099038425822485e-07	-0.0	-1.099038425822485e-07	0.0327626204994618	gray	inf	unknown or not-regulated sites
HIPK1;HIPK2	AVCST(ph)YLQSR	Dasatinib_R1	HIPK2;Src;TAK1	nan	5.114958606666775e-08	-0.0	5.114958606666775e-08	0.0041019527902465	gray	inf	unknown or not-regulated sites
STAT5A;STAT5B	AVDGY(ph)VKPQIK	Dasatinib_R1	AXL;Brk;Hck;JAK1;JAK2;JAK3;Lck;Mer;Src;Syk	nan%nan	-2.7871834425361786	2.552563875136906	-2.7871834425361786	1.3462946584276911	orange	2.0	known BCR-ABL substrates
PSIP1	AVDITT(ph)PK	Dasatinib_R1		P38D;JNK1;JNK3;P38B;ERK1	0.1330716290443901	0.001454349041192	0.1330716290443901	0.1145003396808264	gray	inf	unknown or not-regulated sites
FAM129B	AVDLGPPKPSDQETGEQVS(ph)SPSSHPALHTTTEDSAGVQTEF	Dasatinib_R1		nan	-0.5530264088230098	0.8369979553473085	-0.5530264088230098	1.072474305273344	gray	inf	unknown or not-regulated sites
HIRIP3	AVEES(ph)S(ph)DEER	Dasatinib_R1		TGFBR1;CK2A2;CK2A1;ALK2;CAMK2G%CK2A1;CK2A2;BMPR1A;BMPR1B;TGFBR1	0.2554898097816012	0.0081895796382843	0.2554898097816012	0.0098604367204662	gray	inf	unknown or not-regulated sites
HIRIP3	AVEES(ph)S(ph)DEERQR	Dasatinib_R1		TGFBR1;CK2A2;CK2A1;ALK2;CAMK2G%CK2A1;CK2A2;BMPR1A;BMPR1B;TGFBR1	0.1231446282152241	-0.0	0.1231446282152241	0.004026957488982	gray	inf	unknown or not-regulated sites
APC	AVEFSSGAKS(ph)PSK	Dasatinib_R1	CDK2	CDK3;CDK2;CDK1;CDK5;CDK6	-0.1545581345928566	-0.0	-0.1545581345928566	0.004026957488982	gray	inf	unknown or not-regulated sites
GAPVD1	AVET(ph)PPLSSVNLLEGLSR	Dasatinib_R1		P38D;HIPK1;DYRK4;DYRK1B;HIPK3	0.0210342685083253	-0.0	0.0210342685083253	0.1284342224182971	gray	inf	unknown or not-regulated sites
RAD23A	AVEYLLTGIPGS(ph)PEPEHGSVQESQVSEQPATEAAGENPLEFLR	Dasatinib_R1		DYRK4;P38B;CDK19;KIS;CDK8	0.1354607235421123	-0.0	0.1354607235421123	0.0035640406624581	gray	inf	unknown or not-regulated sites
RAD23A	AVEYLLTGIPGS(ph)PEPEHGSVQESQVSEQPATEAGENPLEFLR	Dasatinib_R1		DYRK4;P38B;CDK19;KIS;CDK8	-0.2921795916633975	0.0123812538386377	-0.2921795916633975	0.0098046633037043	gray	inf	unknown or not-regulated sites
RAD23A	AVEYLLTGIPGSPEPEHGS(ph)VQESQVSEQPATEAGENPLEFLR	Dasatinib_R1		GRK7;IKKA;GRK1;PLK2;COT	1.2053849155398804	0.3118376158949871	1.2053849155398804	0.1130808610503208	gray	inf	unknown or not-regulated sites
RAD23A	AVEYLLTGIPGSPEPEHGSVQES(ph)QVSEQPATEAAGENPLEFLR	Dasatinib_R1		ATM	0.8589003278249998	0.078764117606126	0.8589003278249998	0.0131706307197362	gray	inf	unknown or not-regulated sites
ACTB;POTEE;POTEF;ACTG2;POTEI;ACTG1;ACTA1;ACTC1;ACTA2	AVFPS(ph)IVGRPR	Dasatinib_R1		nan%nan	-0.2727162755583794	0.0459138853115296	-0.2727162755583794	0.1106379753258528	gray	inf	unknown or not-regulated sites
TUBA1C;TUBA1B;TUBA1A	AVFVDLEPTVIDEVRT(ph)GTYR	Dasatinib_R1		AAK1;BIKE;HASPIN;GAK	-0.3905728452093801	0.2294065129540904	-0.3905728452093801	0.3521494019344968	gray	inf	unknown or not-regulated sites
AFF4	AVGMPSPVS(ph)PK	Dasatinib_R1		CDK16;CDK18;CDK17;ERK1;P38B	-0.0913084958519599	-0.0	-0.0913084958519599	0.0036981582470383	gray	inf	unknown or not-regulated sites
GTSE1	AVGS(ph)PLCVPAR	Dasatinib_R1		HIPK1;DYRK4;DYRK2;HIPK3;JNK1	0.1580322633261304	-0.0	0.1580322633261304	0.0041019527902465	gray	inf	unknown or not-regulated sites
PRRC2A	AVGT(ph)PGGGGGGAVPGISAMSR	Dasatinib_R1	CDK2	JNK2;P38G;JNK1;MAK;JNK3	0.382879875051149	0.2428934305121293	0.382879875051149	0.396058785609891	gray	inf	unknown or not-regulated sites
MICAL3	AVHS(ph)PIR	Dasatinib_R1		CDK6;CDK4;P38G;CDK10;CDK13	-0.2013211969652406	0.0003521241790394	-0.2013211969652406	0.0048151447088852	gray	inf	unknown or not-regulated sites
ZNF638	AVIVSS(ph)PK	Dasatinib_R1		CDK16;ERK1;CDK5;ERK2;P38D	-0.2193667178693618	0.0457292739086819	-0.2193667178693618	0.2590341766505962	gray	inf	unknown or not-regulated sites
MYO1A	AVLDAT(ph)QRQLT(ph)VT(ph)VT(ph)EK	Dasatinib_R1		nan%nan%CHK2;MAPKAPK5;MAPKAPK3%nan	0.6033882656120747	0.1463502455371929	0.6033882656120747	0.0766544030948205	gray	inf	unknown or not-regulated sites
MICAL3	AVLIASTRS(ph)PISFLSK	Dasatinib_R1		DYRK1B;P38A;P38G;CDK12;CDK14	0.0993002730623514	-0.0	0.0993002730623514	0.0036981582470383	gray	inf	unknown or not-regulated sites
DOCK7	AVLPVTCHRDS(ph)FSR	Dasatinib_R1		AURA;PKN2;CAMK4;PKN3;PKN1	0.009536791364528	-0.0	0.009536791364528	0.0044776677452314	gray	inf	unknown or not-regulated sites
HAUS6	AVLSDS(ph)PQLSEGK	Dasatinib_R1		nan	-0.1486870962426699	0.0177415750768534	-0.1486870962426699	0.5158417458826304	gray	inf	unknown or not-regulated sites
FAM83H	AVPAPSPGPTHNS(ph)PELGRPPAAGVLAPDMSDKDK	Dasatinib_R1		CDK18;CDK17;FAM20C;CDK16;DYRK4	-0.2450049508724812	0.0157244348882265	-0.2450049508724812	0.0335582073372214	gray	inf	unknown or not-regulated sites
USP20	AVPIAVADEGES(ph)ES(ph)EDDDLKPR	Dasatinib_R1		CK2A2;CK2A1;BMPR1A;GRK7;BMPR1B%CK2A2;CK2A1;PLK2;BMPR1A;GRK1	-0.1959545922854607	0.0140438892292316	-0.1959545922854607	0.097695424934264	gray	inf	unknown or not-regulated sites
USP20	AVPIAVADEGES(ph)ESEDDDLKPR	Dasatinib_R1		CK2A2;CK2A1;BMPR1A;GRK7;BMPR1B	-0.2137435223596828	0.0336273654924254	-0.2137435223596828	0.2017315714495193	gray	inf	unknown or not-regulated sites
PATL1	AVPIGT(ph)PPK	Dasatinib_R1		CDK3;CDK1;CDK2;CDK5;MAK	1.1271274580337833e-08	-0.0	1.1271274580337833e-08	0.0112644267829685	gray	inf	unknown or not-regulated sites
MAP1S	AVPMAPAPAS(ph)PGSSNDSSAR	Dasatinib_R1		HIPK2;P38B;P38D;MAK;ERK1	0.1749297806284766	0.0066278907603572	0.1749297806284766	0.0731034789561929	gray	inf	unknown or not-regulated sites
USP19	AVPPGNDPVS(ph)PAMVR	Dasatinib_R1		KIS;P38G;ERK1;P38B;P38D	-0.1948881743742405	0.0020248507789341	-0.1948881743742405	0.0080055958693001	gray	inf	unknown or not-regulated sites
CHAMP1	AVPPVS(ph)PELR	Dasatinib_R1		MAK;CDK16;P38B;DYRK4;CDK18	0.2716309618455785	0.0239089276831922	0.2716309618455785	0.0394720988716192	gray	inf	unknown or not-regulated sites
SLC35B2	AVPVES(ph)PVQKV	Dasatinib_R1		P38D;JNK1;JNK3;P38G;CDK16	0.2798124535560082	0.0284468017792979	0.2798124535560082	0.0480655426731916	gray	inf	unknown or not-regulated sites
FOXK2	AVQPHISPLTINIPDTMAHLISPLPS(ph)PTGTISAANSCPS(ph)SPR	Dasatinib_R1		P38D;JNK1;JNK2;CDK19;JNK3%nan	0.5517138041318819	0.1976131826933408	0.5517138041318819	0.1539277554936723	gray	inf	unknown or not-regulated sites
SUGP1	AVQQHQHGYDS(ph)DEEVDSELGTWEHQLR	Dasatinib_R1		CK2A1;CK2A2;FAM20C	-0.1484499907315389	-0.0	-0.1484499907315389	0.0048151447088852	gray	inf	unknown or not-regulated sites
ASH1L	AVQTLAGSQPTSDKPSQRPSESTNCS(ph)PTR	Dasatinib_R1		CDK6;CDK5;CDK1;CDK4;CDK3	-0.3255188396194247	0.0988447580909946	-0.3255188396194247	0.189170170024807	gray	inf	unknown or not-regulated sites
PATL1	AVQTRPVLQPQPGS(ph)LNSSIWDGSEVLR	Dasatinib_R1		nan	-0.2009431808602472	0.0020093988792294	-0.2009431808602472	0.00674806245455	gray	inf	unknown or not-regulated sites
LTV1	AVS(ph)FHLVHR	Dasatinib_R1		PHKG2;DCAMKL2;MELK;SSTK;DCAMKL1	-0.3024534288764782	0.1222558842403591	-0.3024534288764782	0.2983372380277579	gray	inf	unknown or not-regulated sites
WBP11	AVS(ph)ILPLLGHGVPR	Dasatinib_R1		DYRK1A;CLK1;HIPK3;HIPK4;MAPKAPK3	0.7580074923038298	0.417966101054134	0.7580074923038298	0.2728471604604864	gray	inf	unknown or not-regulated sites
NCOA3	AVS(ph)LDSPVSVGSSPPVK	Dasatinib_R1	ERK3;IKKA;NLK;PKACA	CAMK2D;CAMK2A;MAPKAPK5;CAMK2B;MAPKAPK2	-0.1282285361668799	0.0014688515126205	-0.1282285361668799	0.1582121425507402	gray	inf	unknown or not-regulated sites
USP36	AVS(ph)PAPQSSSR	Dasatinib_R1		HIPK2;DYRK4;CLK2;HIPK3;HIPK1	0.2200419271582431	0.0055129837476728	0.2200419271582431	0.0131706307197362	gray	inf	unknown or not-regulated sites
CIC	AVS(ph)PAVPFSR	Dasatinib_R1			0.1644015982160666	2.6114395538637103e-05	0.1644015982160666	0.0048151447088852	gray	inf	unknown or not-regulated sites
INPP5F	AVS(ph)PFAK	Dasatinib_R1		HIPK3;HIPK2;DYRK1A;HIPK1;CLK1	-0.2057577286162895	0.027168172452871	-0.2057577286162895	0.184096313979144	gray	inf	unknown or not-regulated sites
EIF2AK2	AVS(ph)PLLLTTTNSSEGLSMGNYIGLINR	Dasatinib_R1	CDK1;PKR	DYRK4;CLK1;DYRK1B;CDK16;DYRK1A	0.1868186737631099	0.0125903321151767	0.1868186737631099	0.1106379753258528	gray	inf	unknown or not-regulated sites
PML	AVS(ph)PPHLDGPPS(ph)PR	Dasatinib_R1	CDK1;CDK2;ERK1;ERK2	CLK1;HIPK2;DYRK1B;HIPK4;CDK9%CDK16;P38D;CDK18;P38G;ERK1	0.2002933406734925	0.0078387107015086	0.2002933406734925	0.037255803737141	gray	inf	unknown or not-regulated sites
PML	AVS(ph)PPHLDGPPS(ph)PRS(ph)PVIGSEVFLPNSNHVASGAGEAEER	Dasatinib_R1	CDK1;CDK2	CDK18;CDK17;MAK;P38A;P38B%CLK1;HIPK2;DYRK1B;HIPK4;CDK9%CDK16;P38D;CDK18;P38G;ERK1	0.3550878346102453	0.0217430969103314	0.3550878346102453	0.0111814468843346	gray	inf	unknown or not-regulated sites
PML	AVS(ph)PPHLDGPPSPR	Dasatinib_R1	CDK1;CDK2	CLK1;HIPK2;DYRK1B;HIPK4;CDK9	0.4449500995617365	0.4190700624761904	0.4449500995617365	0.5717022316766072	gray	inf	unknown or not-regulated sites
NOL8	AVS(ph)PSSSEKR	Dasatinib_R1		HIPK2;DYRK4;DYRK1B;HIPK1;DYRK2	-0.1138870232481157	1.7585594542687638e-06	-0.1138870232481157	0.0372381961277095	gray	inf	unknown or not-regulated sites
HNRNPA0	AVS(ph)REDSARPGAHAK	Dasatinib_R1	MAPKAPK2	MAPKAPK2;CAMK1D;MAPKAPK3;TSSK2;CAMK2A	-0.5660138316911927	0.781496431887416	-0.5660138316911927	0.9323458130610452	gray	inf	unknown or not-regulated sites
HNRNPA1;HNRNPA1L2	AVS(ph)REDSQRPGAHLTVK	Dasatinib_R1		MAPKAPK2;MAPKAPK3;CAMK1D;CAMK2A;BRSK1	-0.2248532396646258	0.0533213826566065	-0.2248532396646258	0.2796553957836385	gray	inf	unknown or not-regulated sites
PML	AVSPPHLDGPPS(ph)PR	Dasatinib_R1	ERK1;ERK2	CDK16;P38D;CDK18;P38G;ERK1	0.3389934585423959	0.1403332511157236	0.3389934585423959	0.2648005943691239	gray	inf	unknown or not-regulated sites
PML	AVSPPHLDGPPS(ph)PRS(ph)PVIGSEVFLPNSNHVASGAGEAEER	Dasatinib_R1		CDK18;CDK17;MAK;P38A;P38B%CDK16;P38D;CDK18;P38G;ERK1	-2.930548902686897	1.0428967335177242	-2.930548902686897	0.393760738172408	gray	inf	unknown or not-regulated sites
RGS10	AVSRLS(ph)R	Dasatinib_R1		PKCE;PKCA;PKCI;PKCH;PKCT	-0.2518351765591889	0.0341550429474192	-0.2518351765591889	0.0992611793172657	gray	inf	unknown or not-regulated sites
N4BP2	AVT(ph)PENHESMTSIFPSAAVGLK	Dasatinib_R1		DYRK4;DYRK2;DYRK1B;CLK2;DYRK1A	0.1220831754247052	-0.0	0.1220831754247052	0.0048151447088852	gray	inf	unknown or not-regulated sites
SMYD3	AVT(ph)PLRPGELLFR	Dasatinib_R1		SRPK3;HIPK3;DYRK1A;SRPK1;HIPK1	0.2331112014794169	0.0042110526818427	0.2331112014794169	0.0066782417410551	gray	inf	unknown or not-regulated sites
ATXN2	AVT(ph)PSSEAK	Dasatinib_R1		DYRK4;DYRK1A;DYRK1B;HIPK1;HIPK3	-0.1229110663019226	0.0010052950911744	-0.1229110663019226	0.1660737533826014	gray	inf	unknown or not-regulated sites
LARP1	AVT(ph)PVPTK	Dasatinib_R1		DYRK4;HIPK2;DYRK2;HIPK3;DYRK1A	0.2324216661029847	0.0762260981658256	0.2324216661029847	0.3794627385941207	gray	inf	unknown or not-regulated sites
LARP1	AVT(ph)PVPTKTEEVSNLK	Dasatinib_R1		DYRK4;HIPK2;DYRK2;HIPK3;DYRK1A	-0.1866548411321796	0.0040570847138261	-0.1866548411321796	0.0239977053736336	gray	inf	unknown or not-regulated sites
NCL	AVT(ph)TPGKK	Dasatinib_R1		nan	-0.2992811440730816	0.0074414595316681	-0.2992811440730816	0.0048151447088852	gray	inf	unknown or not-regulated sites
LIN54	AVTGQTTQVS(ph)PPVIAGR	Dasatinib_R1		nan	-0.2036349644433248	0.0055656408018493	-0.2036349644433248	0.0203451599281236	gray	inf	unknown or not-regulated sites
SRFBP1	AVTIANS(ph)PSKPSEK	Dasatinib_R1		CDK3;CDK2;CDK1;CDK5;CDK6	-0.1748762517213915	0.0048525156506495	-0.1748762517213915	0.0513637170269915	gray	inf	unknown or not-regulated sites
SRFBP1	AVTIANSPS(ph)KPSEK	Dasatinib_R1		nan	-0.204739061775288	0.0182188358283646	-0.204739061775288	0.1087132557566805	gray	inf	unknown or not-regulated sites
SRFBP1	AVTIANSPS(ph)KPSEKDSVVSLESQK	Dasatinib_R1		nan	-0.2964740834258309	0.006144568833246	-0.2964740834258309	0.0048151447088852	gray	inf	unknown or not-regulated sites
BCOR	AVTSGLPGDTALLLPPS(ph)PR	Dasatinib_R1		P38D;CDK16;CDK18;CDK19;ERK1	0.5543359116243469	0.1884011460068074	0.5543359116243469	0.1403028554664435	gray	inf	unknown or not-regulated sites
BCOR	AVTSGLPGDTALLLPPS(ph)PRPSPR	Dasatinib_R1		P38D;CDK16;CDK18;CDK19;ERK1	-0.2440708750945067	0.0290891872718702	-0.2440708750945067	0.0875483789723619	gray	inf	unknown or not-regulated sites
NCL	AVTT(ph)PGK	Dasatinib_R1		CDK3;CDK6;CDK2;CDK5;CDK1	-0.0605850545382376	-0.0	-0.0605850545382376	0.0081591889670272	gray	inf	unknown or not-regulated sites
HCFC1	AVTTVTQSTPVPGPSVPPPEELQVS(ph)PGPR	Dasatinib_R1		PINK1;ERK1;KIS;P38D;CDK8	-0.2329743544708444	0.007786848402638	-0.2329743544708444	0.0145642043981005	gray	inf	unknown or not-regulated sites
ECH1	AVVIS(ph)GAGK	Dasatinib_R1		MPSK1	-0.3639520513040852	0.1270712905441626	-0.3639520513040852	0.1973227728577106	gray	inf	unknown or not-regulated sites
ZNF687	AVVLPGGTATS(ph)PK	Dasatinib_R1		CDK17;CDK16;CDK18;P38G;ERK1	-0.2360423354926401	0.0137666348496284	-0.2360423354926401	0.033216706614075	gray	inf	unknown or not-regulated sites
KIF22	AVVMPLQLIQEQAAS(ph)PNAEIHILK	Dasatinib_R1		JNK1;JNK2;JNK3;GSK3A;CDK19	0.1681992281152945	0.0018199475919408	0.1681992281152945	0.0201813919258952	gray	inf	unknown or not-regulated sites
HNRNPC	AVVPS(ph)KR	Dasatinib_R1		BUB1;PKCA;PKCE;IRE1;IRE2	-0.3592359719274822	0.1666391071604729	-0.3592359719274822	0.2827090857359594	gray	inf	unknown or not-regulated sites
RANBP2;RGPD3;RGPD4;RGPD1;RGPD2	AVVS(ph)PPKFVFGSESVK	Dasatinib_R1		CDK3;CDK2;CDK7;CDK1;CDK6%CDK3;CDK2;CDK7;CDK1;CDK6	-0.208581967452883	0.0037934524477788	-0.208581967452883	0.0111814468843346	gray	inf	unknown or not-regulated sites
CCNK	AVVVS(ph)PK	Dasatinib_R1		JNK1;JNK3;GSK3A%JNK1;JNK3;GSK3A	0.1072070336763111	5.970106932157304e-06	0.1072070336763111	0.082961708217836	gray	inf	unknown or not-regulated sites
CCNK	AVVVS(ph)PKEENK	Dasatinib_R1		JNK1;JNK3;GSK3A%JNK1;JNK3;GSK3A	0.2471533533287657	0.0047032271244506	0.2471533533287657	0.0052798807214002	gray	inf	unknown or not-regulated sites
CSRNP1	AWDS(ph)EEEGPWDQMPLPDR	Dasatinib_R1		CK2A1;CK2A2;FAM20C;CAMK2B;CAMK2A	-0.2225524551273245	0.025096318183704	-0.2225524551273245	0.1116230575961626	gray	inf	unknown or not-regulated sites
CSRNP1	AWDS(ph)EEEGPWDQMPLPDRDFCGPR	Dasatinib_R1		CK2A1;CK2A2;FAM20C;CAMK2B;CAMK2A	0.1613559650232456	-0.0	0.1613559650232456	0.0041019527902465	gray	inf	unknown or not-regulated sites
INO80B;INO80B-WBP1	AWLDEDSNLSPS(ph)PLR	Dasatinib_R1		CDK6;CDK13;CDK4;CDK1;CDK12	0.5260693772989287	0.1425925019268721	0.5260693772989287	0.0982820677435102	gray	inf	unknown or not-regulated sites
TBKBP1	AYGSELYGPGRPLS(ph)PR	Dasatinib_R1		CDK4;MAK;CDK10;ERK7;CDK6	0.1147259740894752	-0.0	0.1147259740894752	0.0048151447088852	gray	inf	unknown or not-regulated sites
CDK10	AYGVPVKPMT(ph)PK	Dasatinib_R1		P38B;P38A;MAK;P38D;ERK1	0.2211488906379715	0.0023382113425383	0.2211488906379715	0.0048151447088852	gray	inf	unknown or not-regulated sites
MIS18BP1	AYILVT(ph)PLK	Dasatinib_R1		CDK2;CDK6;CDK4;CDK3;JNK1	0.0880206223383508	-0.0	0.0880206223383508	0.0185598204494675	gray	inf	unknown or not-regulated sites
ZEB2	AYLQSITPQGYS(ph)DSEER	Dasatinib_R1		CK2A1;CK2A2	-0.1930510491810022	0.0013207804140327	-0.1930510491810022	0.0053092731690938	gray	inf	unknown or not-regulated sites
ZEB2	AYLQSITPQGYS(ph)DSEERESMPR	Dasatinib_R1		CK2A1;CK2A2	-0.2018071155328967	0.0036667497026572	-0.2018071155328967	0.0131706307197362	gray	inf	unknown or not-regulated sites
UPF1	AYQHGGVTGLS(ph)QY	Dasatinib_R1	SMG1	SMG1	0.9876110251281598	0.6128446396916584	0.9876110251281598	0.345591456663034	gray	inf	unknown or not-regulated sites
CUX1	AYQQKPYPS(ph)PK	Dasatinib_R1	PKACA	CDK16;CDK17;CDK18;CDK10;CDK14	0.1550498868798003	1.6784153828445723e-05	0.1550498868798003	0.0048151447088852	gray	inf	unknown or not-regulated sites
NKTR	AYRPPS(ph)GEK	Dasatinib_R1		MAK;CDKL5;CLK3;PIM3;ICK	-0.1016233590483809	-0.0	-0.1016233590483809	0.0849236571513658	gray	inf	unknown or not-regulated sites
NKTR	AYRPPS(ph)GEKWSK	Dasatinib_R1		MAK;CDKL5;CLK3;PIM3;ICK	-0.3860380077753628	0.132516127556339	-0.3860380077753628	0.1818829223547204	gray	inf	unknown or not-regulated sites
RPS6KA1;RPS6KA6;RPS6KA3	AYS(ph)FCGTVEYMAPEVVNR	Dasatinib_R1	PDK1;RSK4	DCAMKL1;SGK3;DCAMKL2;DRAK1;SGK1%DCAMKL1;SGK3;DCAMKL2;DRAK1;SGK1%DCAMKL1;SGK3;DCAMKL2;DRAK1;SGK1	0.3099040954471841	0.0658098966596982	0.3099040954471841	0.1183601499995839	gray	inf	unknown or not-regulated sites
ZNRF2	AYS(ph)GSDLPSSSSGGANGTAGGGGGAR	Dasatinib_R1		BRSK1;QSK;SIK;MARK2;MARK1	0.1727049959465073	-0.0	0.1727049959465073	0.0036981582470383	gray	inf	unknown or not-regulated sites
TJP2	AYS(ph)PEYR	Dasatinib_R1		DYRK4;DYRK2;DYRK3;CLK1;DYRK1B	0.1940629550975826	0.0080913831576649	0.1940629550975826	0.0498619375371873	gray	inf	unknown or not-regulated sites
TJP2	AYS(ph)PEYRR	Dasatinib_R1		DYRK4;DYRK2;DYRK3;CLK1;DYRK1B	0.1824492759536917	0.003859554052804	0.1824492759536917	0.0271377222512873	gray	inf	unknown or not-regulated sites
AHDC1	AYS(ph)PTCS(ph)PTLGFK	Dasatinib_R1		CLK1;CDK7;DYRK4;DYRK1B;HIPK3%CDK18;CDK17;CDK14;CDK16;CDK7	-0.3399428348840219	0.3263634822858918	-0.3399428348840219	0.7666490864409837	gray	inf	unknown or not-regulated sites
AHDC1	AYS(ph)PTCSPTLGFK	Dasatinib_R1		CLK1;CDK7;DYRK4;DYRK1B;HIPK3	-0.3025801298210362	0.1286633889634557	-0.3025801298210362	0.31466210290634	gray	inf	unknown or not-regulated sites
EIF4H	AYSSFGGGRGS(ph)R	Dasatinib_R1		AURC;PKACB;SKMLCK;PKCZ;PRKX	0.2029570078477757	0.0085618840195214	0.2029570078477757	0.0393350281694938	gray	inf	unknown or not-regulated sites
PRSS41	AYSSRY(ph)K	Dasatinib_R1		nan	-0.3323150553566963	0.0065090695105935	-0.3323150553566963	0.0048151447088852	gray	inf	unknown or not-regulated sites
HELZ	AYT(ph)PPPPLGPHPNLGK	Dasatinib_R1		HIPK3;HIPK1;HIPK2;HIPK4;DYRK4	0.1612518708997911	0.0020749171519363	0.1612518708997911	0.0339031709631888	gray	inf	unknown or not-regulated sites
CDK11B	AYT(ph)PVVVTLWYR	Dasatinib_R1	CDK7	JNK2;P38D;P38A;P38G;JNK1	0.3377777441808767	0.0742135508210065	0.3377777441808767	0.1079648013069001	gray	inf	unknown or not-regulated sites
CDK11A	AYT(ph)PVVVTQWYR	Dasatinib_R1		JNK2;P38D;P38A;P38G;JNK1	0.5160485443435447	0.6243651993057823	0.5160485443435447	0.7726295305982146	gray	inf	unknown or not-regulated sites
PPP6R3	CAAPRPPSS(ph)SPEQR	Dasatinib_R1		GRK7;MAK	0.1654521202662457	0.0009321663624734	0.1654521202662457	0.0131288183823562	gray	inf	unknown or not-regulated sites
NUP35	CALSS(ph)PSLAFTPPIK	Dasatinib_R1		P38D;CDK18;JNK2;CDK16;JNK1	-0.252906178770846	0.0211607473021651	-0.252906178770846	0.0477927088302117	gray	inf	unknown or not-regulated sites
MEPCE	CAPSAGS(ph)PAAAVGR	Dasatinib_R1		JNK2;JNK1;JNK3;CDK18;P38G	0.3555869766592495	0.2130852837910427	0.3555869766592495	0.396058785609891	gray	inf	unknown or not-regulated sites
MEPCE	CAPSAGS(ph)PAAAVGRES(ph)PGAAATSSSGPQAQQHR	Dasatinib_R1		P38D;DYRK2;HIPK2;CDK12;HIPK1%JNK2;JNK1;JNK3;CDK18;P38G	0.3057344207266537	0.075310798814067	0.3057344207266537	0.1565721412192201	gray	inf	unknown or not-regulated sites
MEPCE	CAPSAGSPAAAVGRES(ph)PGAAATSSSGPQAQQHR	Dasatinib_R1		P38D;DYRK2;HIPK2;CDK12;HIPK1	0.2408760953861914	0.0907610744861398	0.2408760953861914	0.404793612297274	gray	inf	unknown or not-regulated sites
SLBP	CDGDASPPS(ph)PAR	Dasatinib_R1		CDK1;CDK3;CDK19;CDK5;P38G	0.180471388405961	0.0197449426671234	0.180471388405961	0.2308406836553526	gray	inf	unknown or not-regulated sites
CHAMP1	CDILVQEELLAS(ph)PK	Dasatinib_R1		CDK2;CDK3;CDK1;CDK5;CDK6	0.5417073138417391	0.4712575517099692	0.5417073138417391	0.4828381856165375	gray	inf	unknown or not-regulated sites
RIF1	CDIPAMYNNLDVS(ph)QDTLFTQYSQEEPMEIPTLTR	Dasatinib_R1		nan	0.366222884960222	0.0618271503378682	0.366222884960222	0.063358785068769	gray	inf	unknown or not-regulated sites
ZMYM4	CGGVEQASSS(ph)PR	Dasatinib_R1		ERK7;P38G;ERK1;CDK8;P38D	0.3114706834111707	0.3484883207507327	0.3114706834111707	1.1285353447105082	gray	inf	unknown or not-regulated sites
NPM1	CGS(ph)GPVHISGQHLVAVEEDAESEDEEEEDVKLLSISGK	Dasatinib_R1		nan	-0.5808697503887387	0.3354812804158072	-0.5808697503887387	0.2865250705816488	gray	inf	unknown or not-regulated sites
NPM1	CGSGPVHISGQHLVAVEEDAES(ph)EDEEEEDVK	Dasatinib_R1	ATR;AurA;AurB;CK2A1	CK2A2;CK2A1;BMPR1A;GRK7;BMPR1B	0.1301363347607116	0.0001403627647476	0.1301363347607116	0.0278054562917918	gray	inf	unknown or not-regulated sites
NPM1	CGSGPVHISGQHLVAVEEDAES(ph)EDEEEEDVKLLSISGK	Dasatinib_R1	ATR;AurA;AurB;CK2A1	CK2A2;CK2A1;BMPR1A;GRK7;BMPR1B	-0.2183331644781631	-0.0	-0.2183331644781631	0.0033868156741119	gray	inf	unknown or not-regulated sites
NUP153	CIACQAAKLS(ph)PR	Dasatinib_R1		ERK7;NLK;ERK5;CDK9;JNK3	0.4174755634745562	0.1812563637396899	0.4174755634745562	0.2308406836553526	gray	inf	unknown or not-regulated sites
PIAS2	CIFMSETQSS(ph)PTK	Dasatinib_R1		CDK3;CDK2;CDK1;CDK5;CDK6	0.228483375164419	0.0108990202236385	0.228483375164419	0.0273160840971969	gray	inf	unknown or not-regulated sites
HINT1	CLAFHDIS(ph)PQAPTHFLVIPK	Dasatinib_R1		KIS;JNK3;JNK1;JNK2	0.3100551313909792	0.1472729359792769	0.3100551313909792	0.3464017486983087	gray	inf	unknown or not-regulated sites
RANBP9	CLGGRS(ph)PK	Dasatinib_R1		CDK16;CDK12;CDK18;CDK13;PRP4	0.4648486014626074	0.0867501261392929	0.4648486014626074	0.0576345809915022	gray	inf	unknown or not-regulated sites
NUP98	CLIKS(ph)PDRLADINYEGR	Dasatinib_R1	NEK6	CDK10;CDK4;CDK13;CDK9;CDK6	0.1930970606010078	0.0038751832767734	0.1930970606010078	0.0185598204494675	gray	inf	unknown or not-regulated sites
MAP1A	CLSPDDS(ph)TVK	Dasatinib_R1		nan	0.2226695078140912	0.0042256681700822	0.2226695078140912	0.0081591889670272	gray	inf	unknown or not-regulated sites
AHCTF1	CLVAGLLS(ph)PR	Dasatinib_R1		ERK7;ERK1;NLK;P38G;ERK5	0.3349434593714344	0.1625414251953081	0.3349434593714344	0.3233103893793808	gray	inf	unknown or not-regulated sites
SMCHD1	CNDSLRHS(ph)PK	Dasatinib_R1		ERK2;CLK4;NLK	0.3747526096293608	0.1437120286744256	0.3747526096293608	0.217426537087851	gray	inf	unknown or not-regulated sites
ZFP37	CNECGKAFGHS(ph)S(ph)SLTYHMR	Dasatinib_R1		nan%nan	0.6561778567722623	0.3372027462559686	0.6561778567722623	0.2499635360170271	gray	inf	unknown or not-regulated sites
KCNH2	CPAPTPSLLNIPLSS(ph)PGR	Dasatinib_R1		CDK4;CDK6;CDK13;CDK16;CDK10	0.3864055857233822	0.431960074622465	0.3864055857233822	0.8332003131038548	gray	inf	unknown or not-regulated sites
RACGAP1	CPLPCIPTLIGT(ph)PVK	Dasatinib_R1		CDK2;CDK3;CDK6;JNK1;JNK2	0.3588414094191449	0.0628627093669935	0.3588414094191449	0.0684216317129012	gray	inf	unknown or not-regulated sites
KMT2D	CPS(ph)LDNLAVPESPGVGGGK	Dasatinib_R1		BRSK1;QSK;BRSK2;MARK3;SIK	0.2050684159778802	0.0021609651960749	0.2050684159778802	0.0066782417410551	gray	inf	unknown or not-regulated sites
LARP1	CPS(ph)QSSSRPAAMISQPPTPPTGQPVR	Dasatinib_R1		RSK4;P90RSK;RSK2;SBK;CAMK1D	0.1954098759181609	0.0038378922422026	0.1954098759181609	0.017046853472773	gray	inf	unknown or not-regulated sites
LARP1	CPS(ph)QSSSRPAAMISQPPTPPTGQPVREDAK	Dasatinib_R1		RSK4;P90RSK;RSK2;SBK;CAMK1D	-0.4459506514246422	0.0237600129241313	-0.4459506514246422	0.006287082346066	gray	inf	unknown or not-regulated sites
LARP1	CPSQSSSRPAAMISQPPT(ph)PPTGQPVREDAK	Dasatinib_R1		P38D;P38B;CDK18;MAK;CDK17	0.2342680464049285	0.0069294494835755	0.2342680464049285	0.0131288183823562	gray	inf	unknown or not-regulated sites
USP8	CPT(ph)PEIQKK	Dasatinib_R1		DYRK1B;DYRK4;HIPK1;DYRK1A;DYRK2	0.3538123265762982	0.0634963388013556	0.3538123265762982	0.071638548701619	gray	inf	unknown or not-regulated sites
NCAPG	CQTAEADS(ph)ES(ph)DHEVPEPESEMK	Dasatinib_R1	CK2A1	CK2A2;CK2A1;BMPR1A;GRK7%CK2A2;BMPR1A;BMPR1B;CK2A1;ALPHAK3	0.4060211574123305	0.1831318497437453	0.4060211574123305	0.2494977880529424	gray	inf	unknown or not-regulated sites
SRRM2	CRS(ph)PGMLEPLGSSR	Dasatinib_R1		DYRK1B;HIPK1;HIPK2;DYRK1A;HIPK3	0.2525535515977304	0.2060747023751229	0.2525535515977304	1.0514829718065188	gray	inf	unknown or not-regulated sites
CEP170	CS(ph)TGSPSKDVTK	Dasatinib_R1		AURC;AURB	0.6799363773560699	0.506174613908981	0.6799363773560699	0.396058785609891	gray	inf	unknown or not-regulated sites
PAPPA	CS(ph)YISRDR	Dasatinib_R1		nan	-0.1467854637117151	-0.0	-0.1467854637117151	0.0036966857532742	gray	inf	unknown or not-regulated sites
MKI67	CSAS(ph)PPLRR	Dasatinib_R1		CDK16;CDK18;CDK17;CDK14;KIS	0.3826709801347719	0.3870680121886393	0.3826709801347719	0.7224383993511105	gray	inf	unknown or not-regulated sites
PCBP1	CSDAAGYPHATHDLEGPPLDAYSIQGQHTIS(ph)PLDLAK	Dasatinib_R1		JNK1	0.2592939353329816	0.0383033716976735	0.2592939353329816	0.1035320143965777	gray	inf	unknown or not-regulated sites
PRKAB1	CSDVSELSS(ph)SPPGPYHQEPYVCKPEER	Dasatinib_R1		nan	0.4423833151665841	0.2525173305418881	0.4423833151665841	0.3112043141829358	gray	inf	unknown or not-regulated sites
PRKAB1	CSDVSELSSS(ph)PPGPYHQEPYVCKPEER	Dasatinib_R1		JNK2;PINK1;JNK1	0.2329820889686156	0.1529044577434253	0.2329820889686156	0.9323458130610452	gray	inf	unknown or not-regulated sites
FLNA	CSGPGLS(ph)PGMVR	Dasatinib_R1	CDK1;CDK4;CDK6	CDK7;CDK17;ERK1;P38G;P38D	0.3126987390042378	0.3688749707012396	0.3126987390042378	1.225150162455884	gray	inf	unknown or not-regulated sites
CEP170	CSTGS(ph)PSKDVTK	Dasatinib_R1		CDK3;CDK2;CDK1;CLK3;CLK2	0.4101797421076057	0.1729171572122054	0.4101797421076057	0.2259410695070983	gray	inf	unknown or not-regulated sites
GAS2L1	CT(ph)CPDQFPMIK	Dasatinib_R1		nan	-0.3503558008561102	0.0028023391573093	-0.3503558008561102	0.0041019527902465	gray	inf	unknown or not-regulated sites
LRRFIP1	CTLPEHES(ph)PSQDISDACEAESTER	Dasatinib_R1		nan	0.2392053772280228	0.1195138565253912	0.2392053772280228	0.5725437892410155	gray	inf	unknown or not-regulated sites
RIF1	CVWS(ph)PLAS(ph)PSTSILK	Dasatinib_R1		CDK7;DYRK2;HIPK3;JNK1;DYRK1B%CDK7;P38D;P38B;JNK3;JNK1	0.2152218479377402	0.0688899282672751	0.2152218479377402	0.4371361819153096	gray	inf	unknown or not-regulated sites
RIF1	CVWS(ph)PLASPSTSILK	Dasatinib_R1		CDK7;DYRK2;HIPK3;JNK1;DYRK1B	0.108305172885912	-0.0	0.108305172885912	0.0051370038386198	gray	inf	unknown or not-regulated sites
IL12RB1	CYRIS(ph)SDR	Dasatinib_R1		nan	0.3626712800615047	0.0245145964995606	0.3626712800615047	0.0131288183823562	gray	inf	unknown or not-regulated sites
TNKS1BP1	DAELQDQEFGKRDS(ph)LGTYSSR	Dasatinib_R1		AURA;AURB;PKACA;AURC;PAK5	0.2087085030797042	0.0183744250352477	0.2087085030797042	0.1000170415910363	gray	inf	unknown or not-regulated sites
PHF8	DAEYIYPSLES(ph)DDDDPALK	Dasatinib_R1		CK2A2;CK2A1;GRK1;GRK6;CAMK2A	-0.1385863484037196	0.0002689018703637	-0.1385863484037196	0.0211436839844307	gray	inf	unknown or not-regulated sites
PTDSS2	DAGGPRPES(ph)PVPAGR	Dasatinib_R1		HIPK4;HIPK2;DYRK4;DYRK2;DYRK1A	0.3062272583393761	0.107090423888057	0.3062272583393761	0.2470782415684864	gray	inf	unknown or not-regulated sites
QKI	DANIKS(ph)PALAFSLAATAQAAPR	Dasatinib_R1		CDK18;CDK17;ERK1;JNK1;P38D	0.2631331735730211	0.0162787380111844	0.2631331735730211	0.0235007642736342	gray	inf	unknown or not-regulated sites
NCAPH	DAPSLEEVEGHVADGS(ph)ATEMGTTK	Dasatinib_R1		nan	0.1460498872148407	0.0003431842346531	0.1460498872148407	0.015862448448407	gray	inf	unknown or not-regulated sites
TLE3	DAPTS(ph)PASVASSSSTPSSK	Dasatinib_R1		P38G;P38D;ERK1;P38B;CDK8	-0.1289620883531261	7.409597195025464e-06	-0.1289620883531261	0.0129529536972761	gray	inf	unknown or not-regulated sites
PDCD2L	DAPVHGS(ph)PTGPGAWTASK	Dasatinib_R1		CDK5;JNK1;CDK17;JNK2;CDK18	0.1555112836079239	4.830536424172267e-07	0.1555112836079239	0.0048151447088852	gray	inf	unknown or not-regulated sites
USP42	DAQDPSQSLGAPEAAERPPAPVLDMAPAGHPEGDAEPS(ph)PGERVEDAAAPK	Dasatinib_R1		P38G;JNK3;GRK7;JNK1;P38D	-0.5485996553434621	0.2448571520893811	-0.5485996553434621	0.2107997995896497	gray	inf	unknown or not-regulated sites
RSF1	DAQRLS(ph)PIPEEVPK	Dasatinib_R1		DYRK4;KIS;DYRK2;DYRK1B;HIPK2	-0.1060012403068419	3.257579952242158e-06	-0.1060012403068419	0.0867672726740098	gray	inf	unknown or not-regulated sites
SMG9	DAS(ph)EETSTSVMQK	Dasatinib_R1		FAM20C;CLK2;ALPHAK3;SRPK3;BMPR1B	0.2316489504194326	0.0787594683016158	0.2316489504194326	0.3968924388680144	gray	inf	unknown or not-regulated sites
DDX23	DAS(ph)PSKEER	Dasatinib_R1		CLK2;CLK3;SRPK2;SRPK1;CDK3	-0.1798826349627891	0.0006239328197868	-0.1798826349627891	0.0048151447088852	gray	inf	unknown or not-regulated sites
EXOC4	DASVPLIDVTNLPT(ph)PR	Dasatinib_R1		CDK3;ERK7;CDK6;CDK2;CDK1	0.5105627717603644	0.1055985148354247	0.5105627717603644	0.0639138214590776	gray	inf	unknown or not-regulated sites
RAF1	DAVFDGSSCIS(ph)PTIVQQFGYQR	Dasatinib_R1		P38D;DYRK1B;HIPK3;ERK2;P38B	-1.814791182907297	2.8126469412241497	-1.814791182907297	1.997212374684169	steelblue	3.0	MAPK-pathway substrates
HDLBP	DCDPGS(ph)PR	Dasatinib_R1		CDK1;CDK5;CDK3;ERK7;P38G	0.0888387206595987	-0.0	0.0888387206595987	0.0082716417242387	gray	inf	unknown or not-regulated sites
CTU2	DCLIEDS(ph)DDEAGQS	Dasatinib_R1		CK2A2;CK2A1;TGFBR1;ALK2;ACVR2B	0.1205177559209777	-0.0	0.1205177559209777	0.0051370038386198	gray	inf	unknown or not-regulated sites
DMXL1	DCSPSS(ph)PLKLDAR	Dasatinib_R1		CDK3;CDK1;CDK2;CDK5;CDK6	0.1600156112338224	6.649676160020874e-05	0.1600156112338224	0.0048151447088852	gray	inf	unknown or not-regulated sites
EEF1B2	DDDDIDLFGS(ph)DDEEESEEAKR	Dasatinib_R1		CK2A1;CK2A2;CAMK2G;GRK6	0.3292202448047686	0.1466180041120303	0.3292202448047686	0.2994134496650916	gray	inf	unknown or not-regulated sites
HNRNPC	DDEKEAEEGEDDRDS(ph)ANGEDDS	Dasatinib_R1	CK1A	GRK7;CK1G2;GRK1;COT;GSK3A	0.4480146737565198	0.2406979201474873	0.4480146737565198	0.2852277694413382	gray	inf	unknown or not-regulated sites
SSBP3	DDGELGGNFLHSFQNDNYS(ph)PSMTMSV	Dasatinib_R1		CDK17;CDK16	0.1256631505646634	0.0003331896880255	0.1256631505646634	0.0659697326216363	gray	inf	unknown or not-regulated sites
SSBP3	DDGELGGNFLHSFQNDNYSPSMTMS(ph)V	Dasatinib_R1		nan	0.1439140200724696	0.0023888796925551	0.1439140200724696	0.0965767850019245	gray	inf	unknown or not-regulated sites
SSBP4	DDGEMAAAGTFLHPFPSESVSDCVDS(ph)PPAAASGR	Dasatinib_R1			0.1635185590707787	0.0012003721990249	0.1635185590707787	0.0173379573867721	gray	inf	unknown or not-regulated sites
TERF2IP	DDGSSMSFYVRPS(ph)PAK	Dasatinib_R1		CDK3;CLK1;CDK10;CDK6;CLK4	0.2335119395695916	0.0265635063900972	0.2335119395695916	0.0965005575633232	gray	inf	unknown or not-regulated sites
RBMX;RBMXL1	DDGYSTKDS(ph)YSSR	Dasatinib_R1		nan	0.1155863873691211	0.0012489297465868	0.1155863873691211	0.2953864462843735	gray	inf	unknown or not-regulated sites
TCP1	DDKHGS(ph)YEDAVHSGALND	Dasatinib_R1		FAM20C;GRK7;IKKA;CAMK2B;MTOR	0.1885810402184378	4.916981036044924e-05	0.1885810402184378	0.004280068066543	gray	inf	unknown or not-regulated sites
TCOF1	DDPDGKQEAKPQQAAGMLS(ph)PK	Dasatinib_R1		CDK18;CDK12;CDK16;CDK17;P38D	0.6528769696845299	0.2265188464161157	0.6528769696845299	0.1431973809569987	gray	inf	unknown or not-regulated sites
GAB3	DDPNTNAVATEET(ph)RSESELLFLPDYLVLSNCETGR	Dasatinib_R1		TLK1;TGFBR1	0.6561778567722623	0.3372027462559686	0.6561778567722623	0.2499635360170271	gray	inf	unknown or not-regulated sites
NUCKS1	DDSHS(ph)AEDS(ph)EDEKEDHK	Dasatinib_R1		FAM20C%CK2A2;CK2A1;BMPR1B;BMPR1A;ALK2	0.4982101903936525	0.1984274901110773	0.4982101903936525	0.1872004980508981	gray	inf	unknown or not-regulated sites
NUCKS1	DDSHS(ph)AEDS(ph)EDEKEDHKNVR	Dasatinib_R1		FAM20C%CK2A2;CK2A1;BMPR1B;BMPR1A;ALK2	0.498929302834975	0.1173611779175524	0.498929302834975	0.0779400450136261	gray	inf	unknown or not-regulated sites
SNRNP70	DDTSRYDERPGPS(ph)PLPHR	Dasatinib_R1	CDK2;CLK1	DYRK4;DYRK2;HIPK2;DYRK1B;CDK18	-0.2619642046312114	0.0155532780572307	-0.2619642046312114	0.0224910100623524	gray	inf	unknown or not-regulated sites
WBP11	DEDMLYS(ph)PELAQR	Dasatinib_R1		P38D;JNK1;JNK3;CDK8;P38B	0.2502835260112721	0.0216629552991888	0.2502835260112721	0.0518028119610349	gray	inf	unknown or not-regulated sites
NAE1	DEIIS(ph)SMDNPDNEIVLY(ph)LMLR	Dasatinib_R1		CK1G3%nan	0.6561778567722623	0.3372027462559686	0.6561778567722623	0.2499635360170271	gray	inf	unknown or not-regulated sites
RPS3	DEILPTT(ph)PISEQK	Dasatinib_R1	CDK1;PKCD	P38D;P38B;JNK1;JNK2;P38A	0.1915364141415494	0.0115536996586145	0.1915364141415494	0.0834951777825571	gray	inf	unknown or not-regulated sites
MCM10	DEKENLATLFGDMEDLT(ph)DEEEVPASQSTENR	Dasatinib_R1		CK2A1;CK2A2;PLK2;BMPR1A;ACVR2B	-0.4768078547481868	0.3225096541054791	-0.4768078547481868	0.3751138384118561	gray	inf	unknown or not-regulated sites
RPLP2	DEKKEES(ph)EES(ph)DDDMGFGLFD	Dasatinib_R1		CK2A2;CK2A1;BMPR1A;BMPR1B;TGFBR1%BMPR1A;BMPR1B;ALK2;FAM20C;TGFBR1	0.4804992959365708	0.0686721198592367	0.4804992959365708	0.033216706614075	gray	inf	unknown or not-regulated sites
NPM1	DELHIVEAEAMNYEGS(ph)PIK	Dasatinib_R1	CDK1;CDK2;NEK2	CDK3;CDK2;CDK1;CDK5;KIS	0.2276905905191733	0.0171763062535142	0.2276905905191733	0.0594114573332666	gray	inf	unknown or not-regulated sites
NPM1	DELHIVEAEAMNYEGS(ph)PIKVTLATLK	Dasatinib_R1	CDK1;CDK2;NEK2	CDK3;CDK2;CDK1;CDK5;KIS	0.2118416524520462	0.0040373054119478	0.2118416524520462	0.0111814468843346	gray	inf	unknown or not-regulated sites
SERBP1	DELTES(ph)PK	Dasatinib_R1		PINK1;ERK2	0.1836502964503364	0.0001276326531508	0.1836502964503364	0.0048151447088852	gray	inf	unknown or not-regulated sites
SERBP1	DELTES(ph)PKYIQK	Dasatinib_R1		PINK1;ERK2	-0.3364771022694957	0.0108206532672084	-0.3364771022694957	0.0048151447088852	gray	inf	unknown or not-regulated sites
HUWE1	DEPPPLS(ph)PAPLTPATPSSLDPFFSR	Dasatinib_R1		P38B;ERK1;CDK19;HIPK4;P38D	0.1875662856097115	0.0004313253878892	0.1875662856097115	0.0048151447088852	gray	inf	unknown or not-regulated sites
MEPCE	DEVVS(ph)PLPSALQGPSGSLSAPPAASVISAPPSSSSR	Dasatinib_R1		KIS;P38D;DYRK4;DYRK1B;DYRK2	0.2330488067242742	0.0068217915259826	0.2330488067242742	0.0131288183823562	gray	inf	unknown or not-regulated sites
ITGA3	DFDRVRVNGWAT(ph)LFLRT(ph)S(ph)IPT(ph)INMENK	Dasatinib_R1		nan%PRP4%nan%nan	0.398253196692802	0.1090117691165367	0.398253196692802	0.1209312565670089	gray	inf	unknown or not-regulated sites
DYNC1LI2	DFQDYMEPEEGCQGS(ph)PQRR	Dasatinib_R1		CDK6;CDK5;CDK16;CDK1;CDK4	-0.2192107778579237	0.0051414938929188	-0.2192107778579237	0.0129529536972761	gray	inf	unknown or not-regulated sites
MAP1A	DFQESS(ph)PQKGLEVER	Dasatinib_R1		CDK3;CDK2;CDK1;CDK5;CLK3	0.2426274986023434	0.0118121490987356	0.2426274986023434	0.0213919665755929	gray	inf	unknown or not-regulated sites
DYNC1LI1	DFQEYVEPGEDFPAS(ph)PQR	Dasatinib_R1		CDK1;CDK6;CDK5;CDK19;CDK3	0.3294664843140789	0.0297924797920405	0.3294664843140789	0.0239977053736336	gray	inf	unknown or not-regulated sites
DYNC1LI1	DFQEYVEPGEDFPAS(ph)PQRR	Dasatinib_R1		CDK1;CDK6;CDK5;CDK19;CDK3	0.0905746162918143	-0.0	0.0905746162918143	0.00674806245455	gray	inf	unknown or not-regulated sites
EIF3H	DFS(ph)PEALKK	Dasatinib_R1		KIS;CLK3	0.2535102468420658	0.0022244716451913	0.2535102468420658	0.0048151447088852	gray	inf	unknown or not-regulated sites
PPME1	DFS(ph)PVPWSQYFESMEDVEVENETGKDTFR	Dasatinib_R1		SRPK3;SRPK2;CLK1;CLK4;DYRK1A	0.1341679097123111	-0.0	0.1341679097123111	0.0048151447088852	gray	inf	unknown or not-regulated sites
PRDX6	DFT(ph)PVCTTELGR	Dasatinib_R1		SRPK2;DYRK1A;SRPK3;JNK1	0.300050331931972	0.05463849350104	0.300050331931972	0.1008067541941135	gray	inf	unknown or not-regulated sites
MPRIP	DFTNEAPPAPLPDAS(ph)ASPLSPHRR	Dasatinib_R1		KIS	0.3082075666590027	0.0125455445666918	0.3082075666590027	0.0075032351499392	gray	inf	unknown or not-regulated sites
NR3C1	DFY(ph)KT(ph)LRGGAT(ph)VK	Dasatinib_R1			0.5736987247525454	0.0444593690069584	0.5736987247525454	0.0092947560032613	gray	inf	unknown or not-regulated sites
PRKAA1	DFYLATS(ph)PPDSFLDDHHLTR	Dasatinib_R1		JNK2;JNK1;CDK8;CDK19	-0.1770718067434015	0.0029585712836177	-0.1770718067434015	0.0235112371013259	gray	inf	unknown or not-regulated sites
PRKAA1	DFYLATS(ph)PPDSFLDDHHLTRPHPER	Dasatinib_R1		JNK2;JNK1;CDK8;CDK19	-0.1362295170433261	0.0012292444944668	-0.1362295170433261	0.0809193171832344	gray	inf	unknown or not-regulated sites
ARHGEF1	DGDGVPGGGPLS(ph)PAR	Dasatinib_R1		P38G;CDK12;CDK4;CDK3;CDK5	0.1947796942283958	0.0051682754648301	0.1947796942283958	0.0246436969992567	gray	inf	unknown or not-regulated sites
DAXX	DGDKS(ph)PMSSLQISNEK	Dasatinib_R1		KIS;PRP4;P38G;JNK1;JNK2	0.3853869256909129	0.0528713126103606	0.3853869256909129	0.0393350281694938	gray	inf	unknown or not-regulated sites
MCM3	DGDSYDPYDFS(ph)DT(ph)EEEMPQVHT(ph)PK	Dasatinib_R1	CDK2	CK2A1;CK2A2;ALK2;BMPR1A;ALPHAK3%P38B;P38D;ERK1;ERK2;JNK3%CK2A2;CK2A1;GRK7;ACVR2B;GRK1	0.1944456788554283	0.0014797804652693	0.1944456788554283	0.0061319810662363	gray	inf	unknown or not-regulated sites
MCM3	DGDSYDPYDFS(ph)DT(ph)EEEMPQVHTPK	Dasatinib_R1		CK2A1;CK2A2;ALK2;BMPR1A;ALPHAK3%CK2A2;CK2A1;GRK7;ACVR2B;GRK1	-0.2761826533698456	0.0120789684734157	-0.2761826533698456	0.0129529536972761	gray	inf	unknown or not-regulated sites
MCM3	DGDSYDPYDFS(ph)DTEEEMPQVHT(ph)PK	Dasatinib_R1	CDK2	P38B;P38D;ERK1;ERK2;JNK3%CK2A2;CK2A1;GRK7;ACVR2B;GRK1	0.1331223269850573	-0.0	0.1331223269850573	0.0048151447088852	gray	inf	unknown or not-regulated sites
MCM3	DGDSYDPYDFS(ph)DTEEEMPQVHTPK	Dasatinib_R1		CK2A2;CK2A1;GRK7;ACVR2B;GRK1	-0.1649710236927434	0.0001078367080372	-0.1649710236927434	0.0048151447088852	gray	inf	unknown or not-regulated sites
PDIA6	DGELPVEDDIDLS(ph)DVELDDLGKDEL	Dasatinib_R1	CK2A1	CK2A2;CK2A1;ACVR2B;ACVR2A;GRK7	-0.3571279265325636	0.0136558949186714	-0.3571279265325636	0.0051370038386198	gray	inf	unknown or not-regulated sites
DCAF6	DGEQS(ph)PNVSLMQR	Dasatinib_R1		PRP4;P38G;CDK17;GSK3A;CLK3	-0.1306928896804879	-0.0	-0.1306928896804879	0.0035640406624581	gray	inf	unknown or not-regulated sites
SCAMP3	DGGNPFAEPSELDNPFQDPAVIQHRPS(ph)R	Dasatinib_R1		PKG2;MNK1;PKACA	0.3577206508307634	0.1383432153303782	0.3577206508307634	0.2304061510103335	gray	inf	unknown or not-regulated sites
WAC	DGGTSYS(ph)PQENSHNHSALHSSNSHSSNPSNNPSK	Dasatinib_R1		P38G;JNK3	-0.2641196112919418	0.021012023261814	-0.2641196112919418	0.036620396158553	gray	inf	unknown or not-regulated sites
BUB1	DGKFS(ph)PIQEK	Dasatinib_R1		PRP4;GSK3A;DYRK1B;DYRK3;JNK3	0.227507959408039	0.0029008343529342	0.227507959408039	0.0048151447088852	gray	inf	unknown or not-regulated sites
RSRC2	DGLAPEKT(ph)SPDRDK	Dasatinib_R1		BUB1	0.3722143009696181	0.0337885566219358	0.3722143009696181	0.0195829801580105	gray	inf	unknown or not-regulated sites
RSRC2	DGLAPEKT(ph)SPDRDKK	Dasatinib_R1		BUB1	0.617252487205406	0.1823612737282036	0.617252487205406	0.1082940194229345	gray	inf	unknown or not-regulated sites
RSRC2	DGLAPEKTS(ph)PDRDK	Dasatinib_R1		CLK3;CLK2;SRPK1;CDK1;CDK13	0.3786579466807028	0.0912539509613562	0.3786579466807028	0.1062996132772066	gray	inf	unknown or not-regulated sites
YTHDF2	DGLNDDDFEPYLS(ph)PQAR	Dasatinib_R1	ERK1;ERK2	CDK6;CDK17;CDK4;P38B;ERK1	-0.2740339243611144	0.2116036213395016	-0.2740339243611144	0.7901352302958587	gray	inf	unknown or not-regulated sites
LARP4	DGLNQTTIPVS(ph)PPSTTKPSR	Dasatinib_R1		CDK7;P38B;P38D;ERK1;P38A%CDK7;P38B;P38D;ERK1;P38A	-0.1212098348345384	-0.0	-0.1212098348345384	0.0048151447088852	gray	inf	unknown or not-regulated sites
LARP4	DGLNQTTIPVSPPST(ph)TKPSR	Dasatinib_R1		nan%nan	-0.1288329906676165	0.0001843640443503	-0.1288329906676165	0.0358320056910951	gray	inf	unknown or not-regulated sites
SRRM2	DGLPRT(ph)PSR	Dasatinib_R1		CDK6;CDK4;CDK5;ERK1;MAK	0.1708533715576397	0.0009485601562644	0.1708533715576397	0.0098046633037043	gray	inf	unknown or not-regulated sites
SLTM	DGQDAIAQS(ph)PEK	Dasatinib_R1		CDK3;CDK1;CLK3;CLK2;CDK2	0.1928745256075714	0.0009482776122276	0.1928745256075714	0.0048151447088852	gray	inf	unknown or not-regulated sites
SLTM	DGQDAIAQS(ph)PEKESK	Dasatinib_R1		CDK3;CDK1;CLK3;CLK2;CDK2	0.4275644790459416	0.0615230476642618	0.4275644790459416	0.0369227680152902	gray	inf	unknown or not-regulated sites
VIM	DGQVINETS(ph)QHHDDLE	Dasatinib_R1	DNAPK;MOS;PLK1	ATM;TLK1	0.376871696960443	0.1690646485648254	0.376871696960443	0.2623158169008426	gray	inf	unknown or not-regulated sites
BCOR	DGS(ph)SPPLLEK	Dasatinib_R1		CLK3;GRK7;CLK2	0.1146634692078285	-0.0	0.1146634692078285	0.0036966857532742	gray	inf	unknown or not-regulated sites
SRRM2	DGSGT(ph)PSRHS(ph)LSGSS(ph)PGMK	Dasatinib_R1		CDK16;CDK17;CDK14;CDK18;ERK1%CDK6;PRP4;CDK4;CDK12;CDK13%AURA;AURC;AURB;MNK2;PAK5	-0.2180970594968781	0.0007317477792766	-0.2180970594968781	0.0048151447088852	gray	inf	unknown or not-regulated sites
BCOR	DGSS(ph)PPLLEK	Dasatinib_R1		KIS;CDK16;DYRK1B;CDK7;CDK17	-0.145718859837212	4.62433560175732e-06	-0.145718859837212	0.0048151447088852	gray	inf	unknown or not-regulated sites
MEIS2	DGSSKS(ph)DHEELSGSSTNLADHNPSSWR	Dasatinib_R1		CK2A1;CK2A2;GRK1;IKKA;GRK7	-0.1955099397239779	0.0076717744296818	-0.1955099397239779	0.0432700429286908	gray	inf	unknown or not-regulated sites
ESF1	DGTS(ph)PEEEIEIER	Dasatinib_R1		GSK3A;CLK2;FAM20C;JNK1;CLK3	0.172476746865685	0.0312781196879394	0.172476746865685	0.4533138340633743	gray	inf	unknown or not-regulated sites
SOD1	DGVADVS(ph)IEDSVISLSGDHCIIGR	Dasatinib_R1		FAM20C;PLK2	0.2716878549730399	0.0669525755346969	0.2716878549730399	0.1971707356566387	gray	inf	unknown or not-regulated sites
PKP4	DGWNQNHFITPVS(ph)TLER	Dasatinib_R1		nan	5.1301402015369035e-09	-0.0	5.1301402015369035e-09	0.0035640406624581	gray	inf	unknown or not-regulated sites
RBM15	DGWS(ph)LDR	Dasatinib_R1		CLK2;SRPK3;CK1G3;CLK3	0.2150643204998542	0.0330896931961738	0.2150643204998542	0.1944593596131746	gray	inf	unknown or not-regulated sites
RBM15	DGWS(ph)LDRDR	Dasatinib_R1		CLK2;SRPK3;CK1G3;CLK3	0.167984123248552	0.0092319918890443	0.167984123248552	0.1455544994058386	gray	inf	unknown or not-regulated sites
RBMX;RBMXL1	DGYGGSRDS(ph)YSSSR	Dasatinib_R1	AurB	AURA%AURA	0.3828948305339157	0.1086974423228135	0.3828948305339157	0.1362510188614344	gray	inf	unknown or not-regulated sites
MPLKIP	DGYGS(ph)PHHTPPYGPR	Dasatinib_R1		CDK9;CDK5;CDK12;PRP4;CDK13	0.3282736883457235	0.1905826528740024	0.3282736883457235	0.4087435580135533	gray	inf	unknown or not-regulated sites
ZC3H3	DHASQLS(ph)PVLSR	Dasatinib_R1		P38D;CDK14;JNK1;ERK2;CDK18	-0.2127115736788231	0.005712385142291	-0.2127115736788231	0.0164869093180056	gray	inf	unknown or not-regulated sites
CDK11A	DHCMEIT(ph)IRNSPYRR	Dasatinib_R1		nan	-0.2514640274793235	0.0103043510926646	-0.2514640274793235	0.0146467138053269	gray	inf	unknown or not-regulated sites
CDK11A	DHCMEITIRNS(ph)PYR	Dasatinib_R1		CDK4;CDK10;CDK14;CDK12;CDK13	0.4229824801102077	0.0928686563392679	0.4229824801102077	0.0788476615106981	gray	inf	unknown or not-regulated sites
CDK11A	DHCMEITIRNS(ph)PYRR	Dasatinib_R1		CDK4;CDK10;CDK14;CDK12;CDK13	0.2061920997629678	0.005535182874843	0.2061920997629678	0.0194718741631219	gray	inf	unknown or not-regulated sites
ZNF24	DHHPENGEEAVTVLEDLES(ph)ELDDPGQPVSLR	Dasatinib_R1		GRK6;ALPHAK3;CK2A2;CK2A1;BMPR1A	0.4813371676243605	0.2493731647471304	0.4813371676243605	0.2653104465145621	gray	inf	unknown or not-regulated sites
UHRF1BP1L	DHNVGSPPKS(ph)PTHASPQHTQTEK	Dasatinib_R1		MAK;CDK5;CDK18;ERK1;CDK7	-0.2777660738699412	0.1011131671888905	-0.2777660738699412	0.3004892546327601	gray	inf	unknown or not-regulated sites
ELOVL5	DHQNGSMAAVNGHTNSFS(ph)PLENNVKPR	Dasatinib_R1		JNK3;JNK1	0.2210140205791103	0.0077428479703257	0.2210140205791103	0.0195829801580105	gray	inf	unknown or not-regulated sites
FIP1L1	DHS(ph)PTPSVFNS(ph)DEER	Dasatinib_R1		CK2A1;CK2A2;FAM20C%SRPK2;SRPK3;CLK2;SRPK1;HIPK2	-0.1266252476666223	-0.0	-0.1266252476666223	0.0048151447088852	gray	inf	unknown or not-regulated sites
FIP1L1	DHS(ph)PTPSVFNS(ph)DEERYR	Dasatinib_R1		CK2A1;CK2A2;FAM20C%SRPK2;SRPK3;CLK2;SRPK1;HIPK2	0.1683589592563618	0.0071126760223145	0.1683589592563618	0.1028613905614105	gray	inf	unknown or not-regulated sites
FIP1L1	DHS(ph)PTPSVFNSDEER	Dasatinib_R1		SRPK2;SRPK3;CLK2;SRPK1;HIPK2	0.1330030722386454	0.0081596273132536	0.1330030722386454	0.4761843524525357	gray	inf	unknown or not-regulated sites
FIP1L1	DHS(ph)PTPSVFNSDEERYR	Dasatinib_R1		SRPK2;SRPK3;CLK2;SRPK1;HIPK2	-0.3863686721670774	0.1037767894518212	-0.3863686721670774	0.1217845779500948	gray	inf	unknown or not-regulated sites
BAZ1B	DHTVS(ph)GDEDYCPR	Dasatinib_R1		CK2A2;CK2A1;CAMK2G	-0.1826885594984571	0.0358893067733526	-0.1826885594984571	0.404793612297274	gray	inf	unknown or not-regulated sites
SUPT6H	DHYQDPVPGITPSS(ph)SSR	Dasatinib_R1		nan	0.4436936449949995	0.3176010619148416	0.4436936449949995	0.4061429141294391	gray	inf	unknown or not-regulated sites
GRAMD1B;hCG_39893	DICSMT(ph)KEKT(ph)AR	Dasatinib_R1		TTK;ERK7%nan	0.3103304398843655	0.0280800946331323	0.3103304398843655	0.0282330353776263	gray	inf	unknown or not-regulated sites
YY1	DIDHETVVEEQIIGENS(ph)PPDYSEYMTGK	Dasatinib_R1		KIS	-0.1503857226489886	0.0001707002337864	-0.1503857226489886	0.0080055958693001	gray	inf	unknown or not-regulated sites
AHNAK	DIDISS(ph)PEFK	Dasatinib_R1		ERK2;JNK1	0.1480115086286837	0.0001436694703052	0.1480115086286837	0.0082716417242387	gray	inf	unknown or not-regulated sites
CTDSPL2	DIDNNLITST(ph)PR	Dasatinib_R1	CDK1	ERK7;CDK14;CDK6;CDK4;P38D	0.4295426132744179	0.408179793000184	0.4295426132744179	0.5883365088780793	gray	inf	unknown or not-regulated sites
ARID4B	DIEVLS(ph)EDT(ph)DYEEDEVTK	Dasatinib_R1		CK2A1;CK2A2;TGFBR1;ALK2;BMPR1A%BMPR1A;ACVR2B;BMPR1B;ALK2;GRK6	0.4583017325639471	0.5498984410250571	0.4583017325639471	0.8035480428859034	gray	inf	unknown or not-regulated sites
SON	DIHLDLPSNNNLVSKDTEEPLPVKESDQTLAALLS(ph)PK	Dasatinib_R1		P38D;JNK1;P38B;JNK2;ERK1	0.582956319078071	0.0446463716631104	0.582956319078071	0.0091734643187783	gray	inf	unknown or not-regulated sites
MKI67	DIIIFVGT(ph)PVQK	Dasatinib_R1		CDK14;P38D;JNK2;JNK3;P38A	0.3773568968508836	0.0757061570648677	0.3773568968508836	0.0779393134517789	gray	inf	unknown or not-regulated sites
PEA15	DIIRQPS(ph)EEEIIK	Dasatinib_R1	Akt1	CAMK2B;MAPKAPK2;CAMK2A;SBK;CAMK1D	-0.5119780454497853	0.3606786024222029	-0.5119780454497853	0.3823078674939296	gray	inf	unknown or not-regulated sites
RBM33	DIKEES(ph)DEEEEDDEESGR	Dasatinib_R1		CK2A2;CK2A1;FAM20C;BMPR1A;TGFBR1	0.1320334187747271	8.468663210097629e-05	0.1320334187747271	0.019427784371497	gray	inf	unknown or not-regulated sites
MKI67	DINTFLGT(ph)PVQK	Dasatinib_R1		P38D;JNK3;CDK14;JNK2;JNK1	0.1535556923786309	0.0188864492703673	0.1535556923786309	0.4747826700430292	gray	inf	unknown or not-regulated sites
MKI67	DINTFVGT(ph)PVEK	Dasatinib_R1		JNK3;JNK1;P38D;JNK2;P38G	0.1850165849978349	0.0129723929673576	0.1850165849978349	0.1203372301781516	gray	inf	unknown or not-regulated sites
SRRM2	DIPRT(ph)PSR	Dasatinib_R1		CDK6;CDK4;CDK5;P38G;CDK12	0.1137119157721006	-0.0	0.1137119157721006	0.0048151447088852	gray	inf	unknown or not-regulated sites
HSPA8	DIS(ph)ENKR	Dasatinib_R1		nan	-0.1721040589923744	0.0002507324583999	-0.1721040589923744	0.0048151447088852	gray	inf	unknown or not-regulated sites
APIP	DISGPS(ph)PSK	Dasatinib_R1		CDK3;CDK1;CDK5;CDK2;CLK3	0.231366912327595	0.0444987381600816	0.231366912327595	0.2058304241482842	gray	inf	unknown or not-regulated sites
APIP	DISGPS(ph)PSKK	Dasatinib_R1		CDK3;CDK1;CDK5;CDK2;CLK3	0.376220890979545	0.110630693645591	0.376220890979545	0.1485737720845592	gray	inf	unknown or not-regulated sites
MEPCE	DITDPLSLNTCTDEGHVVLAS(ph)PLK	Dasatinib_R1		CDK2;CDK3;P38D;CDK6;JNK1	0.1339182545760048	3.1374620861743426e-06	0.1339182545760048	0.00674806245455	gray	inf	unknown or not-regulated sites
MEPCE	DITDPLSLNTCTDEGHVVLAS(ph)PLKTGR	Dasatinib_R1		CDK2;CDK3;P38D;CDK6;JNK1	-0.4816358379381157	0.016126250480331	-0.4816358379381157	0.0048151447088852	gray	inf	unknown or not-regulated sites
ZRSR2	DIYLS(ph)PDR	Dasatinib_R1		CDK4;CDK13;CDK6;CDK12;SRPK3	0.2012313711408094	0.0071063503769821	0.2012313711408094	0.0314988143692788	gray	inf	unknown or not-regulated sites
ZRSR2	DIYLS(ph)PDRTGSSFGK	Dasatinib_R1		CDK4;CDK13;CDK6;CDK12;SRPK3	-0.334947845192232	0.0114531890554796	-0.334947845192232	0.0048151447088852	gray	inf	unknown or not-regulated sites
AKAP1	DKAIT(ph)PPLPESTVPFSNGVLK	Dasatinib_R1		DYRK1B;HIPK1;JNK2;HIPK3;JNK1	0.3661926726617287	0.0409754896471206	0.3661926726617287	0.0294731026797048	gray	inf	unknown or not-regulated sites
PSMD2	DKAPVQPQQS(ph)PAAAPGGTDEKPSGK	Dasatinib_R1		CDK18;JNK1;JNK2;CDK5;JNK3	0.2045953010851227	6.747861731510479e-06	0.2045953010851227	0.0036981582470383	gray	inf	unknown or not-regulated sites
ZMYND8	DKAS(ph)PEPEKDFSEK	Dasatinib_R1		KIS;CLK2;CLK3;DYRK4;GSK3A	0.4768648868318882	0.0653550434229641	0.4768648868318882	0.0301618872296669	gray	inf	unknown or not-regulated sites
DAP	DKDDQEWESPS(ph)PPKPTVFISGVIAR	Dasatinib_R1	mTOR	CDK1;CDK3;KIS;CLK3;CDK2	0.3444402949381556	0.0504819247521005	0.3444402949381556	0.055394517822872	gray	inf	unknown or not-regulated sites
GLCCI1	DKDSGSS(ph)SPLPK	Dasatinib_R1		nan	-0.1554217964811408	8.798479927958919e-05	-0.1554217964811408	0.0048151447088852	gray	inf	unknown or not-regulated sites
BOD1L1	DKDVTLS(ph)PVK	Dasatinib_R1		CDK2;CDK3;CDK6;CDK1;CDK5	0.176776861042368	0.0004878796682002	0.176776861042368	0.0048151447088852	gray	inf	unknown or not-regulated sites
SP110	DKEDPQEMPHS(ph)PLGSMPEIR	Dasatinib_R1		CDK8;CDK19;ERK1;JNK1;P38D	0.1084519345891886	-0.0	0.1084519345891886	0.0048151447088852	gray	inf	unknown or not-regulated sites
HBS1L	DKEIS(ph)PLVAITPFDFK	Dasatinib_R1		KIS	-0.5707105175874729	0.0851277018384444	-0.5707105175874729	0.0318620681935366	gray	inf	unknown or not-regulated sites
RYBP	DKEIS(ph)PSVTK	Dasatinib_R1		KIS	0.2049934783965914	0.0060412008262067	0.2049934783965914	0.0216102445365689	gray	inf	unknown or not-regulated sites
RYBP	DKEIS(ph)PSVTKK	Dasatinib_R1		KIS	0.4194194454472315	0.0477754303911022	0.4194194454472315	0.0239977053736336	gray	inf	unknown or not-regulated sites
HSP90AA1	DKEVS(ph)DDEAEEK	Dasatinib_R1		CK2A2;CK2A1;BMPR1A;TGFBR1;BMPR1B	0.7053258578610544	0.4246024121869659	0.7053258578610544	0.3044586731358484	gray	inf	unknown or not-regulated sites
SRRM2	DKFS(ph)PFPVQDRPESSLVFK	Dasatinib_R1		KIS;HIPK2	0.174224247852538	3.256262675649044e-05	0.174224247852538	0.0048151447088852	gray	inf	unknown or not-regulated sites
DLG1	DKGS(ph)FNDKR	Dasatinib_R1			-0.3627651222271889	0.0618045621673481	-0.3627651222271889	0.0647786046015962	gray	inf	unknown or not-regulated sites
ING5	DKMEGS(ph)DFESSGGR	Dasatinib_R1		CK2A2;CK2A1;TGFBR1	0.3448195825809789	0.0476859145279737	0.3448195825809789	0.049581110582219	gray	inf	unknown or not-regulated sites
EHD1	DKPTYDEIFYTLS(ph)PVNGK	Dasatinib_R1		P38D;CDK8;JNK2	0.1913517400820028	0.0008671121700548	0.1913517400820028	0.0048151447088852	gray	inf	unknown or not-regulated sites
EHD4	DKPVYDELFYTLS(ph)PINGK	Dasatinib_R1		CDK8;JNK2	0.1587655423393164	6.194494962938323e-06	0.1587655423393164	0.0048151447088852	gray	inf	unknown or not-regulated sites
FOXJ3	DKQLLFSEY(ph)NFEDLS(ph)AS(ph)FRSLY(ph)K	Dasatinib_R1		NEK7;DSTYK%nan%nan%nan	-0.1790567810022038	7.335738428981911e-06	-0.1790567810022038	0.0041019527902465	gray	inf	unknown or not-regulated sites
DCP1A	DKQS(ph)PSQANGCSDHRPIDILEMLSR	Dasatinib_R1		CLK3;HIPK2;JNK3;CLK2;SRPK1	-0.0501764111021731	-0.0	-0.0501764111021731	0.049581110582219	gray	inf	unknown or not-regulated sites
DCP1A	DKQSPS(ph)QANGCSDHRPIDILEMLSR	Dasatinib_R1		ATR	-0.1797863961443013	0.001283575726826	-0.1797863961443013	0.0086044389601182	gray	inf	unknown or not-regulated sites
PAK4	DKRPLS(ph)GPDVGTPQPAGLASGAK	Dasatinib_R1	PRKD1	MAK;PIM3;PIM1;CDKL5;ICK	-0.3319419818546602	0.025776678383997	-0.3319419818546602	0.0189102224342825	gray	inf	unknown or not-regulated sites
CLASP2	DKS(ph)FDDEESVDGNRPSSAASAFK	Dasatinib_R1		CAMK2B;CAMK2A;CAMK2G;LATS2;PLK3	-0.121113138222903	-0.0	-0.121113138222903	0.0048151447088852	gray	inf	unknown or not-regulated sites
ABL2	DKS(ph)PSSLLEDAK	Dasatinib_R1		SRPK2;CLK2;SRPK3;SRPK1;CLK1	0.3968819636327412	0.0747677240114367	0.3968819636327412	0.0675656956839197	gray	inf	unknown or not-regulated sites
RBM39	DKS(ph)PVREPIDNLTPEER	Dasatinib_R1		CLK2;CLK1;SRPK2;SRPK3;SRPK1	0.151761728106253	0.0012716796697339	0.151761728106253	0.0338354529733546	gray	inf	unknown or not-regulated sites
PHF3	DKVEENSVRS(ph)PR	Dasatinib_R1		CDK3;CDK6;CDK2;CDK1;ERK7	-0.1807723058190987	0.0029120541274689	-0.1807723058190987	0.0198094308394447	gray	inf	unknown or not-regulated sites
PKP3	DLAGAPPGEVVGCFT(ph)PQSR	Dasatinib_R1		PRP4;CDK16;CDK6;CDK4;CDK14	0.6244277605916195	0.3484925846022962	0.6244277605916195	0.2728471604604864	gray	inf	unknown or not-regulated sites
CCNB2	DLASPLIGRS(ph)	Dasatinib_R1		nan	-0.1476679117353289	0.000288531475391	-0.1476679117353289	0.0131706307197362	gray	inf	unknown or not-regulated sites
NUP210	DLAVPAALT(ph)PR	Dasatinib_R1		ERK7;JNK2;JNK3;P38G;JNK1	0.8013063383771108	0.503558155897585	0.8013063383771108	0.3257954856186227	gray	inf	unknown or not-regulated sites
FIP1L1	DLDENEVERPEEENASANPPS(ph)GIEDETAENGVPKPK	Dasatinib_R1		GRK7;P38D	0.4364715294130826	0.1404456355354182	0.4364715294130826	0.1470927525968201	gray	inf	unknown or not-regulated sites
KDM5A	DLDLEPLS(ph)DLEEGLEETR	Dasatinib_R1		CK2A1;CK2A2;PLK2;GRK7	0.1867220333777517	0.0029189976912183	0.1867220333777517	0.0164869093180056	gray	inf	unknown or not-regulated sites
SMAP2	DLDLLASVPS(ph)PSSSGSR	Dasatinib_R1		P38D;CDK19;P38B;CDK8;JNK2	0.2443704062018394	0.1426239480355685	0.2443704062018394	0.6837596347143096	gray	inf	unknown or not-regulated sites
SMAP2	DLDLLASVPS(ph)PSSSGSRK	Dasatinib_R1		P38D;CDK19;P38B;CDK8;JNK2	0.13468435909671	-0.0	0.13468435909671	0.0048151447088852	gray	inf	unknown or not-regulated sites
GTF3C2	DLDRPESQS(ph)PK	Dasatinib_R1		CLK3;CDK1;CDK5;SRPK2;CDK6	0.116294537692981	0.0001172466447737	0.116294537692981	0.079226265836672	gray	inf	unknown or not-regulated sites
MASTL	DLELALS(ph)PIHNSSALPTTGR	Dasatinib_R1		JNK1;JNK2;JNK3;P38D;CDK9	-0.2527448313121427	0.0083488648259279	-0.2527448313121427	0.0111814468843346	gray	inf	unknown or not-regulated sites
ELK1	DLELPLS(ph)PSLLGGPGPER	Dasatinib_R1		P38B;ERK1;P38D;ERK2;P38A	-0.8529928473647813	1.579417680075723	-0.8529928473647813	1.5403608152997603	steelblue	3.0	MAPK-pathway substrates
NEK4	DLFAFQES(ph)PPR	Dasatinib_R1		PINK1;CDK1;CDK13;CDK12	0.3220107864868147	0.0750297570230349	0.3220107864868147	0.1284342224182971	gray	inf	unknown or not-regulated sites
NOC2L	DLFDLNS(ph)S(ph)EEDDTEGFSER	Dasatinib_R1		FAM20C;CK2A1;CK2A2;PLK2;BMPR1A%FAM20C;GRK6;PLK2	-0.0613563877431062	-0.0	-0.0613563877431062	0.0048151447088852	gray	inf	unknown or not-regulated sites
NOC2L	DLFDLNS(ph)SEEDDTEGFSER	Dasatinib_R1		FAM20C;GRK6;PLK2	0.1093229356927123	-0.0	0.1093229356927123	0.0048151447088852	gray	inf	unknown or not-regulated sites
BCLAF1	DLFDYS(ph)PPLHK	Dasatinib_R1		KIS	0.1150383619670486	3.023067717224385e-05	0.1150383619670486	0.0589914202210263	gray	inf	unknown or not-regulated sites
PAGR1	DLFSLDSEDPSPAS(ph)PPLR	Dasatinib_R1		CDK18;CDK16;CDK17;HIPK2;ERK1	-0.0914701581184058	-0.0	-0.0914701581184058	0.1575957632542204	gray	inf	unknown or not-regulated sites
PRKD2	DLGGACPPQDHDMQGLAERIS(ph)VL	Dasatinib_R1	PKCA;PKCE;PKCH;PRKD2	CK1G3	1.0857193823670654	0.9610348119187604	1.0857193823670654	0.5516393243878657	gray	inf	unknown or not-regulated sites
USO1	DLGHPVEEEDELES(ph)GDQEDEDDESEDPGKDLDHI	Dasatinib_R1		PLK2;IKKA;CK2A2;GRK1;GRK6	0.2740621647215664	0.0355714243003466	0.2740621647215664	0.0723726264379794	gray	inf	unknown or not-regulated sites
STX7	DLGMMIHEQGDVIDS(ph)IEANVENAEVHVQQANQQLSR	Dasatinib_R1		FAM20C	0.6481533154418779	0.3582059546108779	0.6481533154418779	0.2694074075497042	gray	inf	unknown or not-regulated sites
TCF4	DLGSHDNLS(ph)PPFVNSR	Dasatinib_R1		KIS;CDK7	0.0937585518106754	-0.0	0.0937585518106754	0.0041019527902465	gray	inf	unknown or not-regulated sites
SNX15	DLHILPPPLIPT(ph)PPPDDPR	Dasatinib_R1		P38D;P38B;HIPK2;JNK2;HIPK4	0.1159917068255276	-0.0	0.1159917068255276	0.0098046633037043	gray	inf	unknown or not-regulated sites
FTSJ3	DLIDNS(ph)FNR	Dasatinib_R1		NEK6;PLK1;HRI;DSTYK	0.1716094798947847	0.0017440114449308	0.1716094798947847	0.0173379573867721	gray	inf	unknown or not-regulated sites
RPS27	DLLHPS(ph)PEEEK	Dasatinib_R1		GSK3A;JNK1;DYRK4	-0.1483881317875515	-0.0	-0.1483881317875515	0.0036981582470383	gray	inf	unknown or not-regulated sites
RPS27	DLLHPS(ph)PEEEKRK	Dasatinib_R1		GSK3A;JNK1;DYRK4	0.3202418189861278	0.0187268884609645	0.3202418189861278	0.0131706307197362	gray	inf	unknown or not-regulated sites
CDK11B;CDK11A	DLLS(ph)DLQDIS(ph)DSER	Dasatinib_R1		CK2A1;CK2A2;ACVR2B%nan%nan	0.4827750396139224	0.6967196915936796	0.4827750396139224	1.0514829718065188	gray	inf	unknown or not-regulated sites
CDK11B;CDK11A	DLLSDLQDIS(ph)DSER	Dasatinib_R1		CK2A1;CK2A2;ACVR2B	0.1711365541172103	0.0250417334081138	0.1711365541172103	0.3778908084971741	gray	inf	unknown or not-regulated sites
ARHGEF2	DLLVGPGVELLLT(ph)PR	Dasatinib_R1	ERK1;ERK2	ERK7;JNK1;JNK2;JNK3;P38D	-0.7047763934847233	0.7831196633266424	-0.7047763934847233	0.6580868231306342	gray	inf	unknown or not-regulated sites
PRR14L	DLLVSSGSNNSLPCGS(ph)PK	Dasatinib_R1		CDK3;CDK1;CDK16;CDK2;CDK5	-0.394775018912537	0.0070915050105606	-0.394775018912537	0.0048151447088852	gray	inf	unknown or not-regulated sites
UIMC1	DLNES(ph)PVK	Dasatinib_R1	CDK1	CDK2;CDK3;CDK1;CDK5;CDK6	0.1005202589487963	-0.0	0.1005202589487963	0.0083468189915324	gray	inf	unknown or not-regulated sites
UIMC1	DLNES(ph)PVKSFVSISEATDCLVDFKK	Dasatinib_R1	CDK1	CDK2;CDK3;CDK1;CDK5;CDK6	0.4099142863415695	0.045754813475274	0.4099142863415695	0.0239275272632457	gray	inf	unknown or not-regulated sites
MCM2	DLPPFEDES(ph)EGLLGTEGPLEEEEDGEELIGDGMER	Dasatinib_R1	CDC7;CDK2;CDK7;CK2A1	BMPR1A;ACVR2B;BMPR1B;ACVR2A;PLK2	0.3960391661455291	0.1782700594836621	0.3960391661455291	0.250014306215862	gray	inf	unknown or not-regulated sites
RAPGEF2	DLPPFGINS(ph)PQALKK	Dasatinib_R1		PRP4;P38D;JNK1;JNK2;P38B	-0.3009834320033117	0.0033288263684106	-0.3009834320033117	0.0048151447088852	gray	inf	unknown or not-regulated sites
EIF4EBP1	DLPTIPGVTS(ph)PSSDEPPMEASQSHLR	Dasatinib_R1	CDK1	PRP4;P38D;CDK13;DYRK2;DYRK4	0.2487524707518759	0.0110077347745555	0.2487524707518759	0.0173776191142213	gray	inf	unknown or not-regulated sites
EIF4EBP1	DLPTIPGVTSPSSDEPPMEAS(ph)QSHLRNSPEDK	Dasatinib_R1	ATM	nan	0.4338671012974321	0.1323289978814575	0.4338671012974321	0.13452178573749	gray	inf	unknown or not-regulated sites
EIF4EBP1	DLPTIPGVTSPSSDEPPMEAS(ph)QSHLRNSPEDKR	Dasatinib_R1	ATM	nan	0.1127603716767319	-0.0	0.1127603716767319	0.0293116003996652	gray	inf	unknown or not-regulated sites
EIF4EBP1	DLPTIPGVTSPSSDEPPMEASQS(ph)HLRNSPEDK	Dasatinib_R1		nan	-0.5088756510785745	0.0769685605440632	-0.5088756510785745	0.0351957974600627	gray	inf	unknown or not-regulated sites
EIF4EBP1	DLPTIPGVTSPSSDEPPMEASQSHLRNS(ph)PEDKR	Dasatinib_R1	DYRK2	DYRK4;CLK3;CLK2	-0.7006141407370545	0.5282479175253885	-0.7006141407370545	0.4015545966413973	gray	inf	unknown or not-regulated sites
DHX57	DLQEQDADAGS(ph)ER	Dasatinib_R1		CK1G2;CK1G1;CK1A;MOS;GRK7	0.3418811539780647	0.1358251701697935	0.3418811539780647	0.2499635360170271	gray	inf	unknown or not-regulated sites
IBTK	DLQS(ph)PDFTTGFHSDKIEAK	Dasatinib_R1		JNK1;JNK3;JNK2;DYRK4;ERK2	-0.3913737696229199	0.0085429770978872	-0.3913737696229199	0.0048151447088852	gray	inf	unknown or not-regulated sites
STMN1;STMN2	DLS(ph)LEEIQK	Dasatinib_R1		BRSK1;PLK3%BRSK1;PLK3	-0.1394790595986484	-0.0	-0.1394790595986484	0.004462620571014	gray	inf	unknown or not-regulated sites
UBR5	DLS(ph)LEVDRDR	Dasatinib_R1		CAMK2B;FAM20C	-0.1351347530553114	-0.0	-0.1351347530553114	0.004462620571014	gray	inf	unknown or not-regulated sites
UBR5	DLS(ph)LEVDRDRDLLIQQTMR	Dasatinib_R1		CAMK2B;FAM20C	0.3338386679590746	0.0664307852472194	0.3338386679590746	0.0940614389529236	gray	inf	unknown or not-regulated sites
CDK5RAP2	DLS(ph)PPRYDSLVQSQAR	Dasatinib_R1		SRPK3;SRPK2;SRPK1;CLK2;CLK1	0.1383877234457875	0.000764251171606	0.1383877234457875	0.049581110582219	gray	inf	unknown or not-regulated sites
HARS2	DLS(ph)PQHMVVR	Dasatinib_R1		SRPK3;SRPK2;SRPK1;DYRK1A;CLK4	0.1065871738985795	-0.0	0.1065871738985795	0.0164869093180056	gray	inf	unknown or not-regulated sites
MAP1B	DLS(ph)TPGLEK	Dasatinib_R1		PRKD3;SRPK3	0.3110441792387502	0.0145664067174026	0.3110441792387502	0.0093209216290496	gray	inf	unknown or not-regulated sites
MTA2	DLVAQAPLKPKT(ph)PR	Dasatinib_R1		MAK;ERK7;MOK;P38A;ERK1	-0.231676085704539	1.2904877503975098e-05	-0.231676085704539	0.0036467709125156	gray	inf	unknown or not-regulated sites
TERF2	DLVLPTQALPAS(ph)PALK	Dasatinib_R1	CDK2;ERK2	CDK16;ERK1;CDK18;P38B;CDK17	-0.0773600818099939	-0.0	-0.0773600818099939	0.0022766585088653	gray	inf	unknown or not-regulated sites
SOWAHC	DLVMGS(ph)SPQLK	Dasatinib_R1		nan	-0.4062189350684873	0.0167695470783926	-0.4062189350684873	0.0048151447088852	gray	inf	unknown or not-regulated sites
ZC3H14	DLVQPDKPAS(ph)PK	Dasatinib_R1		HIPK2;ERK1;P38B;CDK16;CDK18	0.3295909694020773	0.0326854554130655	0.3295909694020773	0.0293116003996652	gray	inf	unknown or not-regulated sites
RAD51C	DLVSFPLS(ph)PAVR	Dasatinib_R1		P38A;CDK19;P38B;ERK1;CDK8	0.1579438090491443	0.0059728463912011	0.1579438090491443	0.1280601115900581	gray	inf	unknown or not-regulated sites
ACTB;ACTG1	DLYANTVLS(ph)GGTTMYPGIADR	Dasatinib_R1		nan	-0.4164025744883299	0.1921491470998514	-0.4164025744883299	0.2499635360170271	gray	inf	unknown or not-regulated sites
UBN1	DMDDGS(ph)DSLGVGLDQEFR	Dasatinib_R1		ACVR2B;ACVR2A	-0.3023387866076044	0.0003646679008774	-0.3023387866076044	0.0036966857532742	gray	inf	unknown or not-regulated sites
SMARCC2	DMDEPS(ph)PVPNVEEVTLPK	Dasatinib_R1		KIS;P38D;P38G;CLK3;CDK1	0.2282299915600816	0.0204006486810747	0.2282299915600816	0.0720765914912665	gray	inf	unknown or not-regulated sites
MAP4	DMES(ph)PTKLDVTLAK	Dasatinib_R1		CDK2;CDK3;CDK1;CDK5;P38G	0.270823667605192	0.0081315891180165	0.270823667605192	0.00674806245455	gray	inf	unknown or not-regulated sites
MYO18B	DMLLS(ph)PTLRPR	Dasatinib_R1		CDK14;NLK;ERK2;ERK5;CDK16	-0.1051122800952873	-0.0	-0.1051122800952873	0.004026957488982	gray	inf	unknown or not-regulated sites
STAU2	DMNQPSSSFFSIS(ph)PTSNSSATIAR	Dasatinib_R1		nan	-0.4410081809701236	0.0410114897394427	-0.4410081809701236	0.0160300761705963	gray	inf	unknown or not-regulated sites
UBL7	DMPGGFLFEGLS(ph)DDEDDFHPNTR	Dasatinib_R1		CK2A1;CK2A2;CAMK2B;PLK2;CAMK2G	0.1156381874486733	6.612678237855159e-05	0.1156381874486733	0.0689495117666517	gray	inf	unknown or not-regulated sites
RBL1	DMQPLS(ph)PISVHER	Dasatinib_R1	CDK2;CDK4	P38D;P38B;CDK8;ERK1;JNK1	0.3175714985817494	0.0125582506304744	0.3175714985817494	0.00674806245455	gray	inf	unknown or not-regulated sites
MAP4	DMS(ph)PLS(ph)ETEMALGK	Dasatinib_R1		CK2A1;CK2A2%KIS;JNK2	0.2334532113075888	0.0268600948435672	0.2334532113075888	0.0982820677435102	gray	inf	unknown or not-regulated sites
MAP4	DMS(ph)PLSETEMALGK	Dasatinib_R1		KIS;JNK2	-0.151294527493408	4.841332662721996e-05	-0.151294527493408	0.0048151447088852	gray	inf	unknown or not-regulated sites
APOL5	DMS(ph)S(ph)FLQSWK	Dasatinib_R1		nan%nan	0.2557899159426249	0.0020257241205238	0.2557899159426249	0.0048151447088852	gray	inf	unknown or not-regulated sites
KAT7	DMSLKDSGS(ph)DLSHRPK	Dasatinib_R1		nan	0.6904456709882301	0.170694331047937	0.6904456709882301	0.0788476615106981	gray	inf	unknown or not-regulated sites
MAP4	DMSPLSETEMALGKDVT(ph)PPPETEVVLIK	Dasatinib_R1		KIS	-0.47555235197635	0.0492873833067448	-0.47555235197635	0.018280749371102	gray	inf	unknown or not-regulated sites
HIST1H4A	DNIQGIT(ph)KPAIR	Dasatinib_R1		nan	-0.1336045297627889	-0.0	-0.1336045297627889	0.0044776677452314	gray	inf	unknown or not-regulated sites
YWHAQ	DNLTLWTSDS(ph)AGEECDAAEGAEN	Dasatinib_R1	Bcr;CK1A;CK2A1	CK2A2;CK2A1	0.2817109235406686	0.0903125104227341	0.2817109235406686	0.250985993451384	gray	inf	unknown or not-regulated sites
MED1	DNPAQDFSTLYGSS(ph)PLER	Dasatinib_R1		nan	-0.0954608927731764	5.619450841953674e-07	-0.0954608927731764	0.2253256847407669	gray	inf	unknown or not-regulated sites
CHAMP1	DNQESS(ph)DAELSSSEYIK	Dasatinib_R1		CK2A2;CK2A1;BMPR1A;BMPR1B;TGFBR1	-0.2514427446039139	0.01214472689059	-0.2514427446039139	0.0195829801580105	gray	inf	unknown or not-regulated sites
ZNF318	DNS(ph)PLREK	Dasatinib_R1		CLK2;CLK3;SRPK2;KIS;SRPK1	0.1940800652989785	0.0044917884890527	0.1940800652989785	0.0208732759072301	gray	inf	unknown or not-regulated sites
PPHLN1	DNTFFRES(ph)PVGR	Dasatinib_R1		DYRK3;CDK14;HIPK3;DYRK4	0.1630987116027964	0.0086691912979671	0.1630987116027964	0.1615404212891317	gray	inf	unknown or not-regulated sites
PPHLN1	DNTFFRES(ph)PVGRK	Dasatinib_R1		DYRK3;CDK14;HIPK3;DYRK4	-0.3502165623760802	0.0107867716099554	-0.3502165623760802	0.0048151447088852	gray	inf	unknown or not-regulated sites
C10orf71	DNTLRAT(ph)PVIKPIMLPLLR	Dasatinib_R1		CDK14;HIPK3;CDK16;DYRK3;NLK	0.049404317161332	-0.0	0.049404317161332	0.0125349626194321	gray	inf	unknown or not-regulated sites
DDX1	DNTRPGANS(ph)PEMWSEAIK	Dasatinib_R1		DYRK4;DYRK1B;DYRK2;HIPK2;PRP4	0.1521607742553893	0.000687220231154	0.1521607742553893	0.018877126006621	gray	inf	unknown or not-regulated sites
USP32	DPALCQHKPLT(ph)PQGDELSEPR	Dasatinib_R1		JNK2;JNK1;P38B;JNK3;P38A	-0.2563706957077173	0.0664153320080886	-0.2563706957077173	0.2338720298220949	gray	inf	unknown or not-regulated sites
MYBBP1A	DPAQPMS(ph)PGEATQSGAR	Dasatinib_R1		P38D;JNK1;P38B;JNK2;JNK3	0.361504990583791	0.1045985109001898	0.361504990583791	0.1526175299309198	gray	inf	unknown or not-regulated sites
MYBBP1A	DPAQPMS(ph)PGEATQSGARPADR	Dasatinib_R1		P38D;JNK1;P38B;JNK2;JNK3	0.2019691697802858	0.0091510727989435	0.2019691697802858	0.0463695447187099	gray	inf	unknown or not-regulated sites
RRP7A	DPEDRIPS(ph)PLGYAAIPIK	Dasatinib_R1		DYRK2;DYRK1B;HIPK2;DYRK4;P38D	0.1515209923187418	0.0054615829834121	0.1515209923187418	0.1568551539527003	gray	inf	unknown or not-regulated sites
ARHGAP6	DPGMTGS(ph)SGDIFESSSLR	Dasatinib_R1		nan	0.6909342993552796	0.2478362761732165	0.6909342993552796	0.1514946164381275	gray	inf	unknown or not-regulated sites
JAG2	DPGRS(ph)PGRPAHWASGPK	Dasatinib_R1		CDK1;CDK12;CDK13;CLK3;CDK5	0.3136937950296758	0.1035467963752535	0.3136937950296758	0.2224702028925728	gray	inf	unknown or not-regulated sites
EIF4G2	DPLGGLADMFGQMPGSGIGTGPGVIQDRFS(ph)PTMGR	Dasatinib_R1		CDK14;DYRK3;CDK17;DYRK4;DYRK1B	0.5803101902754232	0.6401470146714741	0.5803101902754232	0.6528070239945138	gray	inf	unknown or not-regulated sites
AAAS	DPLKT(ph)PGR	Dasatinib_R1		CDK1;CDK6;CDK5;CDK4;ERK2	0.2271228411344926	0.1014300850437706	0.2271228411344926	0.5650728948798276	gray	inf	unknown or not-regulated sites
DDX19A;DDX19B	DPNS(ph)PLYSVK	Dasatinib_R1		ERK2;ERK1;JNK1;P38G;DYRK1A%ERK2;ERK1;JNK1;P38G;DYRK1A	-0.3835195481579399	0.5553848477669843	-0.3835195481579399	1.2827005046151143	gray	inf	unknown or not-regulated sites
TPX2	DPQT(ph)PVLQTK	Dasatinib_R1		DYRK1B;JNK1;P38D;JNK2;P38G	0.1243445938623195	7.870762355626332e-07	0.1243445938623195	0.0131706307197362	gray	inf	unknown or not-regulated sites
SMEK1	DPSVDITQDLVDES(ph)EEERFDDMS(ph)SPGLELPSCELSR	Dasatinib_R1		CK2A2;CK2A1;FAM20C;BMPR1A;BMPR1B%ACVR2B	0.5895354597929401	0.4469389762633673	0.5895354597929401	0.402558814837171	gray	inf	unknown or not-regulated sites
SMEK1	DPSVDITQDLVDESEEERFDDMS(ph)SPGLELPSCELSR	Dasatinib_R1		ACVR2B	0.5583751323229774	0.479550750464821	0.5583751323229774	0.4700619905191001	gray	inf	unknown or not-regulated sites
SMEK1	DPSVDITQDLVDESEEERFDDMSS(ph)PGLELPSCELSR	Dasatinib_R1		JNK1;P38D;KIS;JNK2;ERK1	-0.2013211423500207	0.0194475685435395	-0.2013211423500207	0.1295747122972839	gray	inf	unknown or not-regulated sites
LUC7L2	DQDLASCDRDRSS(ph)R	Dasatinib_R1		CLK2;CLK3;SRPK1;SRPK3;PRKX	0.1876173729086846	0.0803022644046792	0.1876173729086846	1.0043324971924688	gray	inf	unknown or not-regulated sites
DCAF8	DQDS(ph)SDDERALEDWVSSETSALPRPR	Dasatinib_R1		CAMK2B;CAMK2A;CK2A2;CK2A1;PLK2	0.1855846789628889	0.0299583935079299	0.1855846789628889	0.31466210290634	gray	inf	unknown or not-regulated sites
DCAF8	DQDSS(ph)DDERALEDWVSSETSALPRPR	Dasatinib_R1		CK2A1;CK2A2;ACVR2A;ACVR2B;BMPR1B	-0.1707750333675082	0.0100142251726866	-0.1707750333675082	0.1448672569933786	gray	inf	unknown or not-regulated sites
HMHA1	DQEPDVHYDFEPHVSANAWS(ph)PVMR	Dasatinib_R1		CDK16;CDK17;CDK18;CDK7;CDK14	-0.2610074247966554	0.0796317854483094	-0.2610074247966554	0.2707585820762317	gray	inf	unknown or not-regulated sites
FUS	DQGSRHDS(ph)EQDNSDNNTIFVQGLGENVTIESVADYFK	Dasatinib_R1	CK1D	PIM3;CAMK2B;PIM1;CAMK2A;LATS1	-0.1817438288336145	0.003443336321125	-0.1817438288336145	0.0232479398683294	gray	inf	unknown or not-regulated sites
BRD9	DQHHLGS(ph)PSR	Dasatinib_R1		CDK6;CDK2;CDK10;CDK5;CDK13	0.4118610489810252	0.2239944483124571	0.4118610489810252	0.3077628643885277	gray	inf	unknown or not-regulated sites
PCM1	DQHLNNS(ph)SSS(ph)PQR	Dasatinib_R1			0.458950527089673	0.3676558744241385	0.458950527089673	0.4582944854159446	gray	inf	unknown or not-regulated sites
PCM1	DQHLNNSS(ph)SSPQR	Dasatinib_R1			1.6576889455555133e-07	-0.0	1.6576889455555133e-07	0.0048151447088852	gray	inf	unknown or not-regulated sites
PCM1	DQHLNNSSSS(ph)PQR	Dasatinib_R1			0.092246433687558	-0.0	0.092246433687558	0.0048151447088852	gray	inf	unknown or not-regulated sites
XRN2	DQPAFTPSGILT(ph)PHALGSR	Dasatinib_R1	CDK7;CDK9	P38B;PRP4;JNK1;P38G;JNK2	-0.0985304411782773	-0.0	-0.0985304411782773	0.00674806245455	gray	inf	unknown or not-regulated sites
MDC1	DQPPFGDSDDSVEADKS(ph)SPGIHLER	Dasatinib_R1		nan	-0.3740044111429126	0.0358779314672338	-0.3740044111429126	0.0208732759072301	gray	inf	unknown or not-regulated sites
MARK2	DQQNLPYGVTPAS(ph)PSGHSQGR	Dasatinib_R1	CDK1	P38B;CDK19;P38D;CDK8;ERK1	-0.0762425729364364	-0.0	-0.0762425729364364	0.0048151447088852	gray	inf	unknown or not-regulated sites
ZC3H13	DQRPS(ph)SPIRHQGR	Dasatinib_R1		AURA	0.403539047236169	0.1091191634368732	0.403539047236169	0.1175864557310174	gray	inf	unknown or not-regulated sites
ZC3H13	DQRPSS(ph)PIR	Dasatinib_R1		MAK;CDK4;CDK6;DYRK1A;ICK	0.1787337004703501	0.000890107910872	0.1787337004703501	0.00674806245455	gray	inf	unknown or not-regulated sites
PPIG	DQS(ph)PFSK	Dasatinib_R1		SRPK2;SRPK3;CLK3;SRPK1;HIPK2	0.1469830943845891	0.0010116418534048	0.1469830943845891	0.0354291459588844	gray	inf	unknown or not-regulated sites
NR2C2	DQS(ph)TPIIEVEGPLLSDTHVTFK	Dasatinib_R1		NUAK1;NUAK2	0.0129540187972366	-0.0	0.0129540187972366	0.0263598045545592	gray	inf	unknown or not-regulated sites
NR2C2	DQST(ph)PIIEVEGPLLSDTHVTFK	Dasatinib_R1		JNK1	-0.3530251446296925	0.0364297060423974	-0.3530251446296925	0.0271377222512873	gray	inf	unknown or not-regulated sites
RACGAP1	DRCPLPCIPTLIGT(ph)PVK	Dasatinib_R1		CDK2;CDK3;CDK6;JNK1;JNK2	0.1155408994350436	-0.0	0.1155408994350436	0.0048151447088852	gray	inf	unknown or not-regulated sites
DDX23	DRDAS(ph)PSKEER	Dasatinib_R1		CLK2;CLK3;SRPK2;SRPK1;CDK3	-0.1053104732597784	-0.0	-0.1053104732597784	0.002470844134435	gray	inf	unknown or not-regulated sites
RBMX;RBMXL1	DRDYSDHPS(ph)GGSYR	Dasatinib_R1		nan	-0.0937136646404999	-0.0	-0.0937136646404999	0.0048151447088852	gray	inf	unknown or not-regulated sites
RBMX;RBMXL1	DRDYSDHPSGGSYRDS(ph)YESYGNSR	Dasatinib_R1		AURA%AURA	-0.2256105947689389	0.0639597201938847	-0.2256105947689389	0.3405479071439263	gray	inf	unknown or not-regulated sites
USP39	DREREPEAASSRGS(ph)PVR	Dasatinib_R1		CDK12;CLK2;CDK13;CDK6;CDK5	0.1219245646850847	-0.0	0.1219245646850847	0.00631678282802	gray	inf	unknown or not-regulated sites
EIF3A	DRES(ph)LRR	Dasatinib_R1	PKCB iso2	CK1G3;CK1G2;IRE2;AURA;PKCD	-0.4626664678412453	0.1518291012291864	-0.4626664678412453	0.145837549299947	gray	inf	unknown or not-regulated sites
CLK2	DRGDAYYDTDYRHS(ph)YEYQR	Dasatinib_R1		AURA	-0.1849678258412361	0.0057204164382975	-0.1849678258412361	0.0419112176041002	gray	inf	unknown or not-regulated sites
DDX54	DRGQAGASRPHAPGT(ph)PAGR	Dasatinib_R1		MAK;P38A;P38B;P38G;CDK16	-0.2457376935433906	0.0341926617855886	-0.2457376935433906	0.1096441572791999	gray	inf	unknown or not-regulated sites
DDX54	DRGQGASRPHAPGT(ph)PAGR	Dasatinib_R1		MAK;P38A;P38B;P38G;CDK16	0.1590357578263783	0.0003141022030156	0.1590357578263783	0.00674806245455	gray	inf	unknown or not-regulated sites
PANK2	DRLGS(ph)YSGPTSVSR	Dasatinib_R1	Akt1	RSK3;RSK4;AKT3;RSK2;P90RSK	-0.4725972661074484	0.1788130422889109	-0.4725972661074484	0.1775943402549201	gray	inf	unknown or not-regulated sites
AKAP11	DRNVIPDT(ph)PPSTPLVPSR	Dasatinib_R1		P38D;P38B;P38A	-0.1625844612977953	0.0003292305341299	-0.1625844612977953	0.0066782417410551	gray	inf	unknown or not-regulated sites
RBM12B	DRPGHVSQKYS(ph)QEGNSGQK	Dasatinib_R1		DNAPK;CAMK2B	-0.0943440148128425	-0.0	-0.0943440148128425	0.0258928910967636	gray	inf	unknown or not-regulated sites
TGS1	DRPHAS(ph)GT(ph)DGDES(ph)EEDPPEHKPSK	Dasatinib_R1		PIM3;PIM1%CK2A2;CK2A1%FAM20C;BMPR1B;BMPR1A;CK2A2;CK2A1	-0.3662157560026976	0.0023415191841567	-0.3662157560026976	0.004026957488982	gray	inf	unknown or not-regulated sites
PTBP3	DRPPCS(ph)PSR	Dasatinib_R1		MAK;CDK1;CDK5;MOK;CDK4	0.2198421663906035	0.0076231477737297	0.2198421663906035	0.0198094308394447	gray	inf	unknown or not-regulated sites
BMP2K	DRS(ph)GSGPTQDLNTILLTSAQLSSDVAVETPK	Dasatinib_R1		SRPK1;SRPK3;SRPK2;PIM3	-0.2786654089695819	0.0667426095648731	-0.2786654089695819	0.1785857833816217	gray	inf	unknown or not-regulated sites
EPS8L1	DRS(ph)PAAETPPLQR	Dasatinib_R1		CLK2;SRPK1;SRPK2;SRPK3;CLK1	-0.0921617492412828	-0.0	-0.0921617492412828	0.0041019527902465	gray	inf	unknown or not-regulated sites
PHF6	DRS(ph)PHRS(ph)SPSDTRPK	Dasatinib_R1		PIM3%SRPK3;SRPK1;SRPK2;CLK2;CLK1	-0.1938562398535799	0.0240127952673434	-0.1938562398535799	0.2062838763468405	gray	inf	unknown or not-regulated sites
RBM4;RBM14;RBM4B	DRS(ph)PLRR	Dasatinib_R1	SRPK1	SRPK3;SRPK2;SRPK1;CLK2;CDK10%SRPK3;SRPK2;SRPK1;CLK2;CDK10%SRPK3;SRPK2;SRPK1;CLK2;CLK1	0.1411468936246192	0.0098501057575367	0.1411468936246192	0.402558814837171	gray	inf	unknown or not-regulated sites
RBM14	DRS(ph)PLRRS(ph)PPR	Dasatinib_R1		SRPK3;SRPK2;SRPK1;CLK2;CLK1%CLK2;CDK10;CLK3;CDK12;CDK13	0.3207473643467897	0.0203828114043398	0.3207473643467897	0.0142843056500581	gray	inf	unknown or not-regulated sites
CEP135	DRS(ph)PSRLDTFLK	Dasatinib_R1		SRPK2;SRPK3;SRPK1;CLK2;CLK1	-0.1227697365685383	-0.0	-0.1227697365685383	0.00674806245455	gray	inf	unknown or not-regulated sites
MAP3K2	DRS(ph)SPPPGYIPDELHQVAR	Dasatinib_R1		SRPK2;SRPK3;SRPK1;CLK2;HIPK4	-0.6568664304953336	0.8061369540804921	-0.6568664304953336	0.7628149485923023	gray	inf	unknown or not-regulated sites
BRAF	DRS(ph)SSAPNVHINTIEPVNIDDLIR	Dasatinib_R1		SRPK3;SRPK2;SRPK1;RSK3;RSK2	0.3739304665819508	0.2046234537806167	0.3739304665819508	0.3362686651406085	gray	inf	unknown or not-regulated sites
ZFP36L2	DRSFS(ph)ENGDR	Dasatinib_R1		PIM3;MAPKAPK2;RSK4;P70S6KB;CAMK2B	-0.6408117950682128	1.0439950387766463	-0.6408117950682128	1.2003900928009632	gray	inf	unknown or not-regulated sites
PHF6	DRSPHRS(ph)S(ph)PSDTRPK	Dasatinib_R1		PIM3%DYRK4;HIPK2;DYRK1B;DYRK2;DYRK3	-0.1679075887938921	0.0096015441370153	-0.1679075887938921	0.1520714521921017	gray	inf	unknown or not-regulated sites
MAP3K2	DRSS(ph)PPPGYIPDELHQVAR	Dasatinib_R1		HIPK2;CLK2;DYRK1B;DYRK4;HIPK1	0.1835913065720487	0.0171462824296818	0.1835913065720487	0.1827799604376025	gray	inf	unknown or not-regulated sites
BRAF	DRSSS(ph)APNVHINTIEPVNIDDLIR	Dasatinib_R1	Akt1;Akt3	PIM3;SIK;CDKL5;QSK;PIM1	0.3907722561780185	0.289520362964861	0.3907722561780185	0.4621227707715654	gray	inf	unknown or not-regulated sites
MAST2	DRSWVIGS(ph)PEILR	Dasatinib_R1		P38B	-0.1036280039230294	-0.0	-0.1036280039230294	0.0195829801580105	gray	inf	unknown or not-regulated sites
SCNN1A	DRT(ph)ITPST(ph)TR	Dasatinib_R1			-2.4935629616695824e-08	-0.0	-2.4935629616695824e-08	0.0048151447088852	gray	inf	unknown or not-regulated sites
RBM15B	DRT(ph)PPHLLYSDRDR	Dasatinib_R1		CLK1;SRPK3;HIPK1;CLK4;DYRK1A	0.2659199613258872	0.0304430841238977	0.2659199613258872	0.0659697326216363	gray	inf	unknown or not-regulated sites
RBM15	DRT(ph)PPLLYR	Dasatinib_R1		HIPK1;MAK;SRPK1;DYRK1A;DYRK1B	0.1874459244449952	0.0418860843398069	0.1874459244449952	0.4320807776004651	gray	inf	unknown or not-regulated sites
MAP1A	DRWPEVSPEDTQSLSLSEES(ph)PSKETSLDVSSK	Dasatinib_R1		CDK3;CDK2;CDK1;CLK3;CLK2	0.3127983507371881	0.0292990904351188	0.3127983507371881	0.0298192121605124	gray	inf	unknown or not-regulated sites
RBM15	DRYNS(ph)DNDR	Dasatinib_R1		PIM3;CK2A1;CK2A2;PIM1;PIM2	-0.163046239873535	0.0004843666543314	-0.163046239873535	0.0080055958693001	gray	inf	unknown or not-regulated sites
SLK	DS(ph)FIGTPYWMAPEVVMCETSK	Dasatinib_R1	PKACA;SLK	AURA;CAMK1A;SGK1;AKT1;CAMK4	0.4599051445303951	0.3760760588112297	0.4599051445303951	0.4731205079191483	gray	inf	unknown or not-regulated sites
GPN1	DS(ph)LSPVLHPSDLILTR	Dasatinib_R1		nan	-0.1082395496547817	1.6904146470278824e-05	-0.1082395496547817	0.0919087104469991	gray	inf	unknown or not-regulated sites
RPS6KA3	DS(ph)PGIPPSANAHQLFR	Dasatinib_R1		CDK17;KIS;CDK7	-0.1971936783549727	0.0007509838585621	-0.1971936783549727	0.0048151447088852	gray	inf	unknown or not-regulated sites
ZC3H13	DS(ph)SFERR	Dasatinib_R1		nan	0.2392441484094714	0.0771177066617455	0.2392441484094714	0.3460046186624997	gray	inf	unknown or not-regulated sites
R3HDM2;R3HDM1	DS(ph)SQEYTDSTGIDLHEFLVNTLK	Dasatinib_R1		nan%nan	-0.1467299107216499	3.87919227187772e-05	-0.1467299107216499	0.0052798807214002	gray	inf	unknown or not-regulated sites
NMD3	DSAIPVES(ph)DT(ph)DDEGAPR	Dasatinib_R1		CK2A2;CK2A1;PLK2;TGFBR1%CK2A1;CK2A2	0.1506043091440997	0.0009249090714636	0.1506043091440997	0.0263598045545592	gray	inf	unknown or not-regulated sites
NMD3	DSAIPVESDT(ph)DDEGAPR	Dasatinib_R1		CK2A2;CK2A1;PLK2;TGFBR1	0.1816281811923063	0.0077371237233609	0.1816281811923063	0.0702879532752235	gray	inf	unknown or not-regulated sites
USP42	DSALAEAPEGLS(ph)PAPPAR	Dasatinib_R1		KIS;P38D;P38G;HIPK2;P38B	5.7483266119318095e-08	-0.0	5.7483266119318095e-08	0.0142375409546195	gray	inf	unknown or not-regulated sites
DCAF6	DSALQDT(ph)DDS(ph)DDDPVLIPGAR	Dasatinib_R1		CK2A2;CK2A1;ACVR2B;BMPR1B;BMPR1A%CK2A1;CK2A2	0.3612722264023976	0.0621156456190793	0.3612722264023976	0.0659697326216363	gray	inf	unknown or not-regulated sites
SACS	DSAPSTPT(ph)SPTEFLTPGLR	Dasatinib_R1		nan	-0.2425595464118637	0.1078906386668902	-0.2425595464118637	0.4890829209495558	gray	inf	unknown or not-regulated sites
TANC2	DSAYISSS(ph)PLGSHQVFDFR	Dasatinib_R1		JNK1	-0.2349992349281606	0.0487443915725029	-0.2349992349281606	0.2182399542875014	gray	inf	unknown or not-regulated sites
EMD	DSAYQSITHYRPVS(ph)ASR	Dasatinib_R1		CDKL5;MAK;MOK;SRPK3;CDKL1	0.3795088323894514	0.1931850118123494	0.3795088323894514	0.3043932540163822	gray	inf	unknown or not-regulated sites
SMARCA4	DSDAGSST(ph)PTTSTR	Dasatinib_R1		PRP4;P38G;JNK3;GSK3A;P38D	0.1340038562937252	0.0004070398257099	0.1340038562937252	0.0397679883202714	gray	inf	unknown or not-regulated sites
SEC31A	DSDQVAQS(ph)DGEESPAAEEQLLGEHIK	Dasatinib_R1		CK2A2;CK2A1	0.3581108310044855	0.1746941623014748	0.3581108310044855	0.3050200419558219	gray	inf	unknown or not-regulated sites
NUP98	DSENLAS(ph)PSEYPENGER	Dasatinib_R1	CDK1	JNK1;P38D;JNK3;P38G;JNK2	-0.6199903856878874	1.078648268118276	-0.6199903856878874	1.3462946584276911	gray	inf	unknown or not-regulated sites
SMARCC1	DSENT(ph)PVK	Dasatinib_R1		CDK3;CDK1;CDK2;CDK5;P38G	0.2206736768610105	0.0325905304033471	0.2206736768610105	0.1693951078033453	gray	inf	unknown or not-regulated sites
MATR3	DSFDDRGPS(ph)LNPVLDYDHGSR	Dasatinib_R1	Chk1	CLK3;HIPK4;GRK7;SRPK1;CLK2	0.4289848867092447	0.1116999111094973	0.4289848867092447	0.1054893565443505	gray	inf	unknown or not-regulated sites
MATR3	DSFDDRGPSLNPVLDYDHGS(ph)R	Dasatinib_R1		nan	0.6742978379170793	0.70263667639054	0.6742978379170793	0.5885111005792697	gray	inf	unknown or not-regulated sites
C2orf44	DSFSHS(ph)PGAVSSLK	Dasatinib_R1		P38D;CDK19;CDK8;JNK3;KIS	-0.2049822801808549	0.0364228700763139	-0.2049822801808549	0.2601661205286222	gray	inf	unknown or not-regulated sites
SAMSN1	DSGCYISSGNS(ph)DNGKEDLESENLSDMVHK	Dasatinib_R1		nan	-0.2582772477270467	0.0083941903623698	-0.2582772477270467	0.0098046633037043	gray	inf	unknown or not-regulated sites
RAVER1	DSGPLPT(ph)PPGVSLLGEPPKDYR	Dasatinib_R1		P38D;JNK1;JNK2;P38B;P38G	-0.8338343176562846	1.370396789490982	-0.8338343176562846	1.261268804065252	gray	inf	unknown or not-regulated sites
GSG2	DSGRLS(ph)PDLSVCGQPR	Dasatinib_R1		DYRK4;DYRK3;DYRK2;DYRK1B;CDK14	0.236786422089864	0.0790044250853058	0.236786422089864	0.374987922869324	gray	inf	unknown or not-regulated sites
ZC3H18	DSGSDQDLDGAGVRAS(ph)DLEDEESAAR	Dasatinib_R1		CK2A1;CK2A2	0.1059011733585375	-0.0	0.1059011733585375	0.0144673209757268	gray	inf	unknown or not-regulated sites
NPM1	DSKPSS(ph)TPR	Dasatinib_R1	CDK1	CLK3	0.1789839196882506	2.873342716269388e-05	0.1789839196882506	0.0045485852927899	gray	inf	unknown or not-regulated sites
NPM1	DSKPSST(ph)PR	Dasatinib_R1	CDK1	CDK16;ERK7;CDK6;CDK14;CDK10	0.2048372595663259	0.0004056219378033	0.2048372595663259	0.0048151447088852	gray	inf	unknown or not-regulated sites
PURB	DSLGDFIEHYAQLGPS(ph)SPEQLAAGAEEGGGPR	Dasatinib_R1		nan	-0.3308727644842716	0.0876586678124126	-0.3308727644842716	0.1517691531574965	gray	inf	unknown or not-regulated sites
PURB	DSLGDFIEHYAQLGPSS(ph)PEQLAAGAEEGGGPR	Dasatinib_R1		DYRK4;CDK8;P38B;CDK19;P38A	0.0416247276002009	-0.0	0.0416247276002009	0.0056574386452774	gray	inf	unknown or not-regulated sites
PURB	DSLGDFIEHYAQLGPSS(ph)PEQLAAGAEEGGGPRR	Dasatinib_R1		DYRK4;CDK8;P38B;CDK19;P38A	-0.3018267792685604	0.0097476672616637	-0.3018267792685604	0.0059580230508248	gray	inf	unknown or not-regulated sites
RANBP2;RGPD3;RGPD4;RGPD8;RGPD1;RGPD2;RGPD5;RGPD6	DSLIT(ph)PHVS(ph)R	Dasatinib_R1		nan%ERK2;JNK2;JNK1;P38B;P38D	0.6022439133182258	0.6531313707267834	0.6022439133182258	0.6347535940501476	gray	inf	unknown or not-regulated sites
RANBP2;RGPD3;RGPD4;RGPD8;RGPD1;RGPD2;RGPD5;RGPD6	DSLITPHVS(ph)R	Dasatinib_R1		nan	0.2642633487530206	0.1428426124597371	0.2642633487530206	0.5059296196115183	gray	inf	unknown or not-regulated sites
RAD9A	DSLLDGHFVLATLSDTDSHS(ph)QDLGS(ph)PER	Dasatinib_R1	ATM;CDK1	ATM;DNAPK%CDK1;JNK1;CDK5;CDK13;JNK3	0.1693310422182274	0.0199794741025186	0.1693310422182274	0.3112043141829358	gray	inf	unknown or not-regulated sites
RAD9A	DSLLDGHFVLATLSDTDSHSQDLGS(ph)PER	Dasatinib_R1	CDK1	CDK1;JNK1;CDK5;CDK13;JNK3	-0.099742322500638	-0.0	-0.099742322500638	0.0767787952846729	gray	inf	unknown or not-regulated sites
GTF3C1	DSLLDTSSVSEPNVS(ph)FVSHCADSNSGDIAVIEEVR	Dasatinib_R1		PLK1;PLK4	-0.405659930057474	0.1795165820364192	-0.405659930057474	0.2424608949268994	gray	inf	unknown or not-regulated sites
GPN1	DSLS(ph)PVLHPSDLILTR	Dasatinib_R1		JNK1;CDK16;KIS;CDK17;P38G	-0.0760378926143359	-0.0	-0.0760378926143359	0.004462620571014	gray	inf	unknown or not-regulated sites
FAM129B	DSMVMHNS(ph)DPNLHLLAEGAPIDWGEEYSNSGGGGS(ph)PSPSTPESATLSEK	Dasatinib_R1		PRP4;CDK12;CDK18;KIS;CDK13%QSK	-0.263018340602986	0.1138515188882447	-0.263018340602986	0.4029643456839983	gray	inf	unknown or not-regulated sites
HMG20A	DSNAPKS(ph)PLTGYVR	Dasatinib_R1		CDK18;CDK16;CDK17;ERK1;CDK14	-0.42665521762527	0.0341853532284483	-0.42665521762527	0.0131706307197362	gray	inf	unknown or not-regulated sites
INCENP	DSPAFPDS(ph)PWR	Dasatinib_R1		CDK1;CDK13;CDK3;CDK19;CDK12	0.3279969391482936	0.2313016981802537	0.3279969391482936	0.5059296196115183	gray	inf	unknown or not-regulated sites
INCENP	DSPAFPDS(ph)PWRER	Dasatinib_R1		CDK1;CDK13;CDK3;CDK19;CDK12	0.3274057381577529	0.2313967543322619	0.3274057381577529	0.5072446514944361	gray	inf	unknown or not-regulated sites
CYTH4	DSQAGDSAS(ph)R	Dasatinib_R1			0.5791871447201857	0.0914722928010925	0.5791871447201857	0.0354291459588844	gray	inf	unknown or not-regulated sites
EDC4	DSQDASAEQS(ph)DHDDEVASLASASGGFGTK	Dasatinib_R1		CK2A1;CK2A2;BMPR1A;BMPR1B;TGFBR1	-0.0761173829874723	-0.0	-0.0761173829874723	0.0828614396512047	gray	inf	unknown or not-regulated sites
TRAFD1	DSQNGAIAPGHVSVIRPPQNLYPENIVPSFS(ph)PGPSGR	Dasatinib_R1		CDK19;CDK13;CDK8;KIS;CDK9	0.2633344723279142	0.0655215071103974	0.2633344723279142	0.2107997995896497	gray	inf	unknown or not-regulated sites
N4BP1	DSQQTEFTQNAATGLNIS(ph)RDETVLQEEAR	Dasatinib_R1		PLK3	0.1853402727387905	0.0004369227486937	0.1853402727387905	0.0048151447088852	gray	inf	unknown or not-regulated sites
SEC24B	DSRPLS(ph)PILHIVK	Dasatinib_R1		DYRK1A;DYRK4;CDK14;MAK;DYRK2	-0.0800071472862914	-0.0	-0.0800071472862914	0.0585604890154441	gray	inf	unknown or not-regulated sites
R3HDM2;R3HDM1	DSS(ph)QEYTDSTGIDLHEFLVNTLK	Dasatinib_R1		ATM;CAMK2B;CAMK2A;DNAPK;FAM20C%ATM;CAMK2B;CAMK2A;DNAPK;FAM20C	0.2130134998016642	0.0030517712081465	0.2130134998016642	0.00674806245455	gray	inf	unknown or not-regulated sites
CPSF7	DSSDSADGRAT(ph)PSENLVPSSAR	Dasatinib_R1		DYRK1B;GSK3A;PRP4;JNK3;DYRK3	0.236797118183607	0.0615755020790806	0.236797118183607	0.2745189308762838	gray	inf	unknown or not-regulated sites
ZBTB34	DSSFFANPVEIS(ph)PPYCSQGR	Dasatinib_R1		KIS	0.2306378047449128	0.0299788066852252	0.2306378047449128	0.1199124531915212	gray	inf	unknown or not-regulated sites
ILF3	DSSKGEDSAEET(ph)EAKPAVVAPAPVVEAVSTPSAAFPSDATAENVK	Dasatinib_R1		BMPR1B;BMPR1A;ACVR2B;ACVR2A;ALK2	0.6051713599518576	0.1013723045148273	0.6051713599518576	0.0393350281694938	gray	inf	unknown or not-regulated sites
HMX3	DSSPASGTDRDS(ph)PEPLLK	Dasatinib_R1		DYRK4;KIS;CLK2;CLK3;DYRK1B	0.3640384054144996	0.3606159630076955	0.3640384054144996	0.7480109929361146	gray	inf	unknown or not-regulated sites
FARP2	DSSSSLTDPQVSYVKS(ph)PAAER	Dasatinib_R1		JNK2;JNK1;JNK3;CDK8;CDK19	-0.1987788390539922	0.0012231441854701	-0.1987788390539922	0.0048151447088852	gray	inf	unknown or not-regulated sites
RBMX;RBMXL1	DSYS(ph)SSR	Dasatinib_R1		nan%nan	0.3064742914420155	0.0034814197915794	0.3064742914420155	0.0048151447088852	gray	inf	unknown or not-regulated sites
RBMX	DSYSSSRS(ph)DLYSSGR	Dasatinib_R1		nan	0.2446717733312207	0.0679220827470874	0.2446717733312207	0.2755033017634007	gray	inf	unknown or not-regulated sites
RANBP1	DT(ph)HEDHDT(ph)STENTDESNHDPQFEPIVSLPEQEIK	Dasatinib_R1		PLK2;LATS1%FAM20C	-0.2658429552683414	0.0233767942634986	-0.2658429552683414	0.0428630071157111	gray	inf	unknown or not-regulated sites
RANBP1	DT(ph)HEDHDTSTENTDESNHDPQFEPIVSLPEQEIK	Dasatinib_R1		FAM20C	-0.2635393841640596	0.1071717251244423	-0.2635393841640596	0.3778908084971741	gray	inf	unknown or not-regulated sites
CENPC	DTCIQS(ph)PSKECQK	Dasatinib_R1		CDK3;CDK2;CDK1;JNK3;JNK1	0.6219371308600994	0.3831957448035993	0.6219371308600994	0.310496512133373	gray	inf	unknown or not-regulated sites
CD2AP	DTCYS(ph)PKPSVYLSTPSSASK	Dasatinib_R1		CDK16;DYRK1B;CDK17;CDK18;KIS	-0.5289783975579736	0.2973230660933292	-0.5289783975579736	0.2819469313873751	gray	inf	unknown or not-regulated sites
SON	DTEEPLPVKESDQTLAALLS(ph)PK	Dasatinib_R1		P38D;JNK1;P38B;JNK2;ERK1	0.3883668502327551	0.0208898967508439	0.3883668502327551	0.0069538762674792	gray	inf	unknown or not-regulated sites
MAP1A	DTGLGDKPFPLDTAEEGPPSTAIQGT(ph)PPSVPGLGQEEHVMK	Dasatinib_R1		nan	-0.2625755112976261	0.002737660949919	-0.2625755112976261	0.0048151447088852	gray	inf	unknown or not-regulated sites
SETD1A	DTGSEVPSGSGHGPCT(ph)PPPAPANFEDVAPTGSGEPGATRES(ph)PK	Dasatinib_R1		P38D;P38B;CDK18;HIPK2;PRP4%CDK14;CLK2;CDK5;CDK18;HIPK2	-0.2575256272506399	0.0275610962144978	-0.2575256272506399	0.0652804957439982	gray	inf	unknown or not-regulated sites
RANBP1	DTHEDHDT(ph)S(ph)TENTDESNHDPQFEPIVSLPEQEIK	Dasatinib_R1		FAM20C;ALPHAK3%PLK2;LATS1	-0.3649123101334119	0.0161904790725553	-0.3649123101334119	0.00631678282802	gray	inf	unknown or not-regulated sites
RANBP1	DTHEDHDT(ph)STENTDESNHDPQFEPIVSLPEQEIK	Dasatinib_R1		PLK2;LATS1	-0.3307596983368774	0.0066425311680064	-0.3307596983368774	0.0048151447088852	gray	inf	unknown or not-regulated sites
RANBP1	DTHEDHDTST(ph)ENTDESNHDPQFEPIVSLPEQEIK	Dasatinib_R1		ALPHAK3;BMPR1A;ACVR2B	-0.3174125118451885	0.0207769466754886	-0.3174125118451885	0.0156098177454665	gray	inf	unknown or not-regulated sites
RANBP1	DTHEDHDTSTENTDES(ph)NHDPQFEPIVSLPEQEIK	Dasatinib_R1		TLK2;NEK6;GRK7;PLK1	-0.4026375970851591	0.0474436137890061	-0.4026375970851591	0.0275354249460804	gray	inf	unknown or not-regulated sites
ZNF444	DTHPGS(ph)PGSPGPALRPLPAR	Dasatinib_R1		CDK19;CDK8;P38G;ERK1;JNK1	-0.2826794484225422	0.0712132462502839	-0.2826794484225422	0.1869193233388242	gray	inf	unknown or not-regulated sites
DMAP1	DTIIDVVGAPLT(ph)PNSR	Dasatinib_R1		ERK1;P38B;CDK4;P38A;MAK	-0.1571681825556673	0.0053850237587137	-0.1571681825556673	0.1171658504067816	gray	inf	unknown or not-regulated sites
LRIF1	DTLQTVS(ph)SSPVTEISR	Dasatinib_R1		nan	0.1777756102843505	-0.0	0.1777756102843505	0.004026957488982	gray	inf	unknown or not-regulated sites
LRIF1	DTLQTVSSS(ph)PVTEISR	Dasatinib_R1		JNK1;P38D	0.1211414023168667	4.047081636033289e-05	0.1211414023168667	0.0353169289714153	gray	inf	unknown or not-regulated sites
SRRM2	DTLRT(ph)PPR	Dasatinib_R1		JNK2;CDK6;CDK1;CDK4;CLK2	0.3843160306597405	0.1175349936810259	0.3843160306597405	0.1542910638239785	gray	inf	unknown or not-regulated sites
SRRM2	DTLRT(ph)PPRER	Dasatinib_R1		JNK2;CDK6;CDK1;CDK4;CLK2	-0.0721759133955693	-0.0	-0.0721759133955693	0.0785152712864522	gray	inf	unknown or not-regulated sites
WDR33	DTPRPDHPPHDGHS(ph)PASR	Dasatinib_R1		P38G;KIS;CDK5;JNK3;CDK16	0.0395888045409169	-0.0	0.0395888045409169	0.0066782417410551	gray	inf	unknown or not-regulated sites
PNN	DTS(ph)GLER	Dasatinib_R1		PIM2;SRPK3;RSK2;PIM1;SRPK2	0.1463277000792943	0.0130597794434334	0.1463277000792943	0.4268570462376215	gray	inf	unknown or not-regulated sites
PPHLN1	DTS(ph)PSSGSAVSSSK	Dasatinib_R1		SRPK3;SRPK2;SRPK1;CLK2;DYRK1A	0.0913488727222865	-0.0	0.0913488727222865	0.0048151447088852	gray	inf	unknown or not-regulated sites
CDC25C	DTSFTVCPDVPRT(ph)PVGK	Dasatinib_R1	CDK1	JNK1;P38G;MAK;P38D;ERK1	-0.6501730324754722	0.0850170128661232	-0.6501730324754722	0.023157969942632	gray	inf	unknown or not-regulated sites
RNF214	DTSLDFRPVVS(ph)PANGVEGVR	Dasatinib_R1		CDK7;DYRK2;DYRK4;CDK8;CDK19	0.2244589667969442	0.0143135167957911	0.2244589667969442	0.0481378543393075	gray	inf	unknown or not-regulated sites
RNF214	DTSLDFRPVVS(ph)PANGVEGVRVDQDDDQDSSSLK	Dasatinib_R1		CDK7;DYRK2;DYRK4;CDK8;CDK19	-0.2151221886137592	0.0051819972025691	-0.2151221886137592	0.0131706307197362	gray	inf	unknown or not-regulated sites
SMARCAD1	DTVIIVS(ph)EPS(ph)EDEESQGLPTMAR	Dasatinib_R1		CK2A2;CK2A1;TGFBR1;ALK2;CAMK2B%nan	0.1348818884929758	-0.0	0.1348818884929758	0.0048151447088852	gray	inf	unknown or not-regulated sites
CTPS1	DTYSDRS(ph)GS(ph)SSPDSEITELKFPSINHD	Dasatinib_R1	GSK3B	CLK2%nan	0.1472861780475192	0.0004497074741169	0.1472861780475192	0.0176403490912055	gray	inf	unknown or not-regulated sites
CTPS1	DTYSDRS(ph)GSSS(ph)PDSEITELKFPSINHD	Dasatinib_R1	GSK3B	nan%DYRK4;GSK3A;PRP4;DYRK1B;DYRK2	-0.2703436332640208	0.0199149154744673	-0.2703436332640208	0.0296705065681395	gray	inf	unknown or not-regulated sites
SUGP1	DVDASPS(ph)PLSVQDLK	Dasatinib_R1		P38D;KIS;JNK1;JNK3;P38G	-0.3065221874024955	0.1810302282383351	-0.3065221874024955	0.4549054904793812	gray	inf	unknown or not-regulated sites
RPRD2	DVEDMELS(ph)DVEDDGSK	Dasatinib_R1		CK2A2;CK2A1;TGFBR1;BMPR1A;ACVR2B	0.2481544203614243	0.0351727310748133	0.2481544203614243	0.1096139444889147	gray	inf	unknown or not-regulated sites
LDB1	DVGPTPMYPPTYLEPGIGRHT(ph)PYGNQTDYR	Dasatinib_R1		DYRK3;CDK14;DYRK2;CDK4;DYRK4	0.1090671185653259	-0.0	0.1090671185653259	0.0048151447088852	gray	inf	unknown or not-regulated sites
TTC28	DVLSLLNLS(ph)PR	Dasatinib_R1		ERK7;CDK9;CDK6;CDK4;NLK	0.2957601686932648	0.0471963180816996	0.2957601686932648	0.0828614396512047	gray	inf	unknown or not-regulated sites
NIPBL	DVPPDILLDS(ph)PER	Dasatinib_R1		CDK1;CDK2;CDK3;PINK1;CDK5	0.1724885583065278	0.0066538957274243	0.1724885583065278	0.0801547059923444	gray	inf	unknown or not-regulated sites
NIPBL	DVPPDILLDS(ph)PERK	Dasatinib_R1		CDK1;CDK2;CDK3;PINK1;CDK5	0.1670506897760259	0.0098939210921751	0.1670506897760259	0.1623829161459898	gray	inf	unknown or not-regulated sites
GTPBP4	DVS(ph)GLR	Dasatinib_R1		SRPK2;SRPK3;SRPK1;CLK2;PIM3	0.1621891826620292	0.0035338359286639	0.1621891826620292	0.0603272687014197	gray	inf	unknown or not-regulated sites
MAGI1	DVS(ph)PER	Dasatinib_R1		SRPK3;SRPK2;CLK2;SRPK1;CLK1	0.1473338347396465	0.0004999494193992	0.1473338347396465	0.0195829801580105	gray	inf	unknown or not-regulated sites
UNC13D	DVSGFSDPYCLLGIEQGVGVPGGS(ph)PGSR	Dasatinib_R1		CDK18;CDK12;MAK;CDK5;CDK13	-0.2061300562602463	0.0279374490873365	-0.2061300562602463	0.1888101507757739	gray	inf	unknown or not-regulated sites
MAP4	DVT(ph)PPPETEVVLIK	Dasatinib_R1		KIS	0.1024829669612803	-0.0	0.1024829669612803	0.0048151447088852	gray	inf	unknown or not-regulated sites
ANKS3	DVT(ph)SPINER	Dasatinib_R1		TTK	0.1610144879352775	3.266048738501706e-06	0.1610144879352775	0.0048151447088852	gray	inf	unknown or not-regulated sites
SUPT5H	DVTNFTVGGFAPMS(ph)PR	Dasatinib_R1	CDK1;CDK2;CDK9	P38A;ERK1;P38D;P38B;CDK19	0.1629450563252714	0.0013366701857748	0.1629450563252714	0.0195829801580105	gray	inf	unknown or not-regulated sites
USP36	DVVLSTS(ph)PK	Dasatinib_R1		CDK16;CDK14;CDK17	-0.2743365605977539	0.0094761431580122	-0.2743365605977539	0.0082716417242387	gray	inf	unknown or not-regulated sites
RPAP1	DVVMLDNLPDLPPALVPS(ph)PPKR	Dasatinib_R1		CDK3;CDK1;CDK6;CDK5;CDK10	0.1161937013331031	-0.0	0.1161937013331031	0.0048151447088852	gray	inf	unknown or not-regulated sites
RBMX;RBMXL1	DVYLS(ph)PR	Dasatinib_R1		ERK7;P38D;JNK1	0.1775220442342782	0.0253692726442457	0.1775220442342782	0.320518954803359	gray	inf	unknown or not-regulated sites
RBMX;RBMXL1	DVYLS(ph)PRDDGYSTK	Dasatinib_R1		ERK7;P38D;JNK1	-0.3442485607973374	0.1217445768641908	-0.3442485607973374	0.213405501117677	gray	inf	unknown or not-regulated sites
RBMX;RBMXL1	DVYLSPRDDGYS(ph)TK	Dasatinib_R1	TAK1	CK1G3	-0.3132942077511557	0.0183253342174963	-0.3132942077511557	0.0131706307197362	gray	inf	unknown or not-regulated sites
PTGES3	DWEDDS(ph)DEDMSNFDR	Dasatinib_R1	CK2A1	CK2A2;CK2A1;FAM20C;PLK2;BMPR1A	0.3311239385907426	0.296674544648789	0.3311239385907426	0.7185323850361044	gray	inf	unknown or not-regulated sites
OCEL1	DWRPEAS(ph)K	Dasatinib_R1			0.5829319769767187	0.4856596034021473	0.5829319769767187	0.4483899088676351	gray	inf	unknown or not-regulated sites
LYRM5	DY(ph)PKGADYFK	Dasatinib_R1		nan	-0.2016912060808936	0.0092029694121838	-0.2016912060808936	0.0470418452840694	gray	inf	unknown or not-regulated sites
HNRNPK	DYDDMS(ph)PR	Dasatinib_R1	CDK2;ERK1;ERK2	ERK7;CDK1;CDK5;CDK13;CDK12	0.1530164944280156	0.0074119722714648	0.1530164944280156	0.1999359081789046	gray	inf	unknown or not-regulated sites
SRSF11	DYDEEEQGYDS(ph)EKEKK	Dasatinib_R1		CK2A1;CK2A2;GRK7;ALPHAK3;BMPR1B%CK2A1;CK2A2;GRK7;ALPHAK3;BMPR1B	0.8851053281496262	0.4710386158016559	0.8851053281496262	0.2728471604604864	gray	inf	unknown or not-regulated sites
SRSF11	DYDEEEQGYDS(ph)EKEKKEEK	Dasatinib_R1		CK2A1;CK2A2;GRK7;ALPHAK3;BMPR1B%CK2A1;CK2A2;GRK7;ALPHAK3;BMPR1B	1.0084641848502804	0.5147993155190335	1.0084641848502804	0.2728471604604864	gray	inf	unknown or not-regulated sites
RBM5	DYDS(ph)PERER	Dasatinib_R1		CLK2;CLK3;CDK1;SRPK3;KIS	0.2153632005074254	0.0487503799478669	0.2153632005074254	0.2978868608701869	gray	inf	unknown or not-regulated sites
TUBA1C	DYEEVGADS(ph)ADGEDEGEEY	Dasatinib_R1		CK2A2;GSK3A;CK2A1	0.1732984131557091	0.0036113308967727	0.1732984131557091	0.0366786535277542	gray	inf	unknown or not-regulated sites
NUFIP2	DYEIESQNPLAS(ph)PTNTLLGSAK	Dasatinib_R1		JNK1;CDK16;JNK3;CDK17;P38D	-0.1170079476147524	5.637868194583326e-06	-0.1170079476147524	0.032035668027938	gray	inf	unknown or not-regulated sites
RBMX;RBMXL1	DYGHS(ph)SSRDDYPSR	Dasatinib_R1		nan%nan	0.2021957803262375	0.0126865535072123	0.2021957803262375	0.0704247664940281	gray	inf	unknown or not-regulated sites
PTBP1	DYGNS(ph)PLHR	Dasatinib_R1		CDK5;CDK16;DYRK1B;CDK13;CDK1	0.2982716551503416	0.0148828280484695	0.2982716551503416	0.0126357133124315	gray	inf	unknown or not-regulated sites
SF3B3	DYIVVGS(ph)DSGR	Dasatinib_R1		nan	-0.3165279034605073	0.0199307627235863	-0.3165279034605073	0.0143706772837901	gray	inf	unknown or not-regulated sites
UTP14A	DYLLS(ph)ES(ph)EDEGDNDGER	Dasatinib_R1		CK2A2;CK2A1;GRK6%CK2A1;CK2A2;GRK6;GRK1;ALK2	0.2398473150919242	0.0990762141172759	0.2398473150919242	0.4549054904793812	gray	inf	unknown or not-regulated sites
UTP14A	DYLLS(ph)ES(ph)EDEGDNDGERK	Dasatinib_R1		CK2A2;CK2A1;GRK6%CK2A1;CK2A2;GRK6;GRK1;ALK2	0.2392414216180458	0.0205877808119105	0.2392414216180458	0.0599590577067126	gray	inf	unknown or not-regulated sites
ZNF709	DYMCHS(ph)SLNR	Dasatinib_R1		nan	-0.3866036161039339	0.0235820678053093	-0.3866036161039339	0.0092031223736597	gray	inf	unknown or not-regulated sites
CLASP2	DYNPYNYSDSIS(ph)PFNK	Dasatinib_R1	CDK1	ERK2	-0.4393245319119138	0.3304931277318336	-0.4393245319119138	0.4371312078084328	gray	inf	unknown or not-regulated sites
ANKRD11	DYRKET(ph)KS(ph)NS(ph)FIS(ph)IPK	Dasatinib_R1		nan%nan%nan%nan	0.4384149034113165	0.0551827052587698	0.4384149034113165	0.0279005497823275	gray	inf	unknown or not-regulated sites
PRRC2A	DYS(ph)YER	Dasatinib_R1		SRPK3;SRPK2;SRPK1;NUAK2;CLK2	0.4444553150227888	0.657983577809877	0.4444553150227888	1.161308602425878	gray	inf	unknown or not-regulated sites
MPZL1	DYTGCSTSESLS(ph)PVK	Dasatinib_R1		CDK2;CDK3;CDK1;CDK6;CDK5	0.2122054764577299	0.024025961368937	0.2122054764577299	0.1324845792034056	gray	inf	unknown or not-regulated sites
FMNL1	EAAAQEAGADTPGKGEPPAPKS(ph)PPKAR	Dasatinib_R1		CDK3;CDK1;MAK;HIPK2;CLK3	0.4294798363071169	0.0138526705279937	0.4294798363071169	0.0048151447088852	gray	inf	unknown or not-regulated sites
NCAPH2	EAADLDAVPMSLS(ph)YEELVR	Dasatinib_R1		nan	0.3323615711494071	0.1251040249824803	0.3323615711494071	0.2414766641789858	gray	inf	unknown or not-regulated sites
TNKS1BP1	EAAFS(ph)PGQQDWSR	Dasatinib_R1		JNK3;HIPK2;CDK8;JNK2;CDK19	0.0899694552489384	-0.0	0.0899694552489384	0.0010068800651039	gray	inf	unknown or not-regulated sites
CDC20	EAAGPAPS(ph)PMR	Dasatinib_R1	BUB1	CDK3;CDK5;CDK12;CDK13;JNK3	0.413680911997587	0.3883595173478203	0.413680911997587	0.596857364003979	gray	inf	unknown or not-regulated sites
DNAJC19	EAALILGVS(ph)PTANK	Dasatinib_R1		nan	0.111644501075162	-0.0	0.111644501075162	0.0114023095590289	gray	inf	unknown or not-regulated sites
EIF4G1	EAALPPVS(ph)PLK	Dasatinib_R1	CDK1;ERK1;ERK2	CDK3;CDK1;MAK;CDK5;ERK1	-0.0949366064769088	-0.0	-0.0949366064769088	0.0048151447088852	gray	inf	unknown or not-regulated sites
EIF4G1	EAALPPVS(ph)PLKAALSEEELEKK	Dasatinib_R1	CDK1;ERK1;ERK2	CDK3;CDK1;MAK;CDK5;ERK1	-0.3538394494849809	0.0067597020593035	-0.3538394494849809	0.0048151447088852	gray	inf	unknown or not-regulated sites
NOC2L	EAARS(ph)PDKPGGS(ph)PSASR	Dasatinib_R1		CDK3;CLK3;CLK2;CDK1;HIPK2%CDK18;KIS;CDK17;P38G;CDK5	0.0951716967752648	-0.0	0.0951716967752648	0.0040528456979625	gray	inf	unknown or not-regulated sites
NOC2L	EAARS(ph)PDKPGGS(ph)PSASRR	Dasatinib_R1		CDK3;CLK3;CLK2;CDK1;HIPK2%CDK18;KIS;CDK17;P38G;CDK5	0.1569696582640087	0.0073524377658935	0.1569696582640087	0.170763239545884	gray	inf	unknown or not-regulated sites
NOC2L	EAARS(ph)PDKPGGSPS(ph)ASR	Dasatinib_R1		IRE1;SRPK1%CDK3;CLK3;CLK2;CDK1;HIPK2	0.1033106804817112	-0.0	0.1033106804817112	0.0041019527902465	gray	inf	unknown or not-regulated sites
NOC2L	EAARS(ph)PDKPGGSPSAS(ph)RR	Dasatinib_R1		PKCZ;PKCA;PKCB;MLK3;PKCG%CDK3;CLK3;CLK2;CDK1;HIPK2	-0.1508421013474306	-0.0	-0.1508421013474306	0.0041019527902465	gray	inf	unknown or not-regulated sites
NOC2L	EAARSPDKPGGS(ph)PSASR	Dasatinib_R1		CDK18;KIS;CDK17;P38G;CDK5	-0.0213802459727167	-0.0	-0.0213802459727167	0.0048151447088852	gray	inf	unknown or not-regulated sites
NOC2L	EAARSPDKPGGSPSAS(ph)R	Dasatinib_R1		PKCZ;PKCA;PKCB;MLK3;PKCG	-0.1926238696472315	0.0084458867186131	-0.1926238696472315	0.05562687726167	gray	inf	unknown or not-regulated sites
NOC2L	EAARSPDKPGGSPSAS(ph)RR	Dasatinib_R1		PKCZ;PKCA;PKCB;MLK3;PKCG	-0.5972396166871526	0.093239652348285	-0.5972396166871526	0.0348712825544926	gray	inf	unknown or not-regulated sites
KLF16	EAAS(ph)PGTPGPPPPPPAASGPGPGAAAAPHLLAASILADLR	Dasatinib_R1		HIPK2;HIPK1;DYRK1B;JNK2;HIPK3	4.298803257807293e-09	-0.0	4.298803257807293e-09	0.0062327358601706	gray	inf	unknown or not-regulated sites
TCOF1	EAASGTT(ph)PQK	Dasatinib_R1		CDK3;CDK2;CDK1;CDK5;CDK6	-0.1139980716122468	-0.0	-0.1139980716122468	0.0066782417410551	gray	inf	unknown or not-regulated sites
SIRT1	EAASS(ph)PAGEPLR	Dasatinib_R1	CAMKK2;HIPK2;JNK1	DYRK4;JNK1;JNK2;JNK3;P38G	0.1851810429725678	0.0010769924115928	0.1851810429725678	0.00631678282802	gray	inf	unknown or not-regulated sites
SCAF1	EAASSSSGTQPAPPAPAS(ph)PWDSKK	Dasatinib_R1		P38B;HIPK2;MAK;P38D;P38G	0.2783747876004175	0.0301580282548772	0.2783747876004175	0.0538137088813522	gray	inf	unknown or not-regulated sites
UTP14A	EAATQEDPEQLPELEAHGVS(ph)ESEGEERPVAEEEILLR	Dasatinib_R1		CK2A2;CK2A1;BMPR1B	-0.3706393482841359	0.0865396911094147	-0.3706393482841359	0.1039238624624085	gray	inf	unknown or not-regulated sites
C12orf43	EAAVSASDILQESAIHS(ph)PGTVEK	Dasatinib_R1		P38D;ERK1;CDK8;JNK3;P38B	-0.1065379625266664	-0.0	-0.1065379625266664	0.0258928910967636	gray	inf	unknown or not-regulated sites
DNMT1	EADDDEEVDDNIPEMPS(ph)PK	Dasatinib_R1	AMPKA1;GSK3B;mTOR	CDK3;CDK1;CDK5;CDK2;CDK6	-0.306337465524648	0.002605189160592	-0.306337465524648	0.0044776677452314	gray	inf	unknown or not-regulated sites
VPRBP	EADLPMTAASHSSAFTPVTAAAS(ph)PVSLPR	Dasatinib_R1		JNK3;JNK1;P38D;P38G;JNK2	0.4429164567775229	0.0431372234364145	0.4429164567775229	0.0173776191142213	gray	inf	unknown or not-regulated sites
DYNC1I2	EAEALLQSMGLTPESPIVPPPMS(ph)PSSK	Dasatinib_R1		MAK;ERK1;P38B;CDK18;CDK17	-0.1536496389159015	0.0021398153675417	-0.1536496389159015	0.0529763469166496	gray	inf	unknown or not-regulated sites
PJA2	EAEAYTGLS(ph)PPVPSFNCEVRDEFEELDSVPLVK	Dasatinib_R1		CDK7;P38D;CDK19;CDK13;JNK2	-0.2147644975476073	0.0655676670820357	-0.2147644975476073	0.4145814703857194	gray	inf	unknown or not-regulated sites
IWS1	EAEDS(ph)DS(ph)DDNIKR	Dasatinib_R1		CK2A2;CK2A1;MOS;BMPR1B%CK2A2;CK2A1;BMPR1A;BMPR1B;TGFBR1	-0.1284035553047223	-0.0	-0.1284035553047223	0.004026957488982	gray	inf	unknown or not-regulated sites
HNRNPC	EAEEGEDDRDS(ph)ANGEDDS	Dasatinib_R1	CK1A	GRK7;CK1G2;GRK1;COT;GSK3A	0.3605596336684364	0.2123532066187419	0.3605596336684364	0.3828389925545556	gray	inf	unknown or not-regulated sites
SH3PXD2A	EAEEGPTGASESQDS(ph)PR	Dasatinib_R1		CDK2;CDK3;CDK1;ERK7;CDK5	-0.2462606921267597	0.0170654891828733	-0.2462606921267597	0.0367285604041539	gray	inf	unknown or not-regulated sites
TAF7	EAENQGLDISS(ph)PGMSGHR	Dasatinib_R1		P38D;JNK1;ERK1;JNK2;ERK2	0.1089150330861486	-0.0	0.1089150330861486	0.0044776677452314	gray	inf	unknown or not-regulated sites
NOLC1	EAET(ph)PQAK	Dasatinib_R1		JNK2;P38G;JNK1;JNK3;CDK16	0.4067350864978773	0.2837628377350707	0.4067350864978773	0.417004922126949	gray	inf	unknown or not-regulated sites
ADD2	EAETKS(ph)PLVS(ph)PSK	Dasatinib_R1	CDK5;GSK3B	P38G;ERK1;CDK17;JNK1;ERK2%CDK3;CDK2;CDK1;CDK6;CDK5	0.3785317107447116	0.0858623896035664	0.3785317107447116	0.0965792078585882	gray	inf	unknown or not-regulated sites
ADD2	EAETKS(ph)PLVSPSK	Dasatinib_R1	GSK3B	P38G;ERK1;CDK17;JNK1;ERK2	-0.2346493603511441	0.0045317821574216	-0.2346493603511441	0.00674806245455	gray	inf	unknown or not-regulated sites
L3MBTL2	EAGELPTS(ph)PLHLLS(ph)PGTPR	Dasatinib_R1		JNK2;JNK1;JNK3;P38D;P38A%ERK1;P38D;P38B;ERK2;P38G	0.3088364032298208	0.0789219516444197	0.3088364032298208	0.1616455108610457	gray	inf	unknown or not-regulated sites
L3MBTL2	EAGELPTS(ph)PLHLLSPGTPR	Dasatinib_R1		ERK1;P38D;P38B;ERK2;P38G	0.3569201881927324	0.0928280455799218	0.3569201881927324	0.1290202915413857	gray	inf	unknown or not-regulated sites
PRRC2B	EAGS(ph)PAQEFK	Dasatinib_R1		CLK2;DYRK4;P38G;JNK2;JNK1	0.0770004937458714	-0.0	0.0770004937458714	0.0048151447088852	gray	inf	unknown or not-regulated sites
PDE12	EAKPGAAEPEVGVPSSLS(ph)PSSPSSSWTETDVEER	Dasatinib_R1		JNK2;JNK3;JNK1	0.3115610353750701	0.1261606296551555	0.3115610353750701	0.2833851661421805	gray	inf	unknown or not-regulated sites
PDE12	EAKPGAAEPEVGVPSSLSPSS(ph)PSSSWTETDVEER	Dasatinib_R1		CDK19;ERK1;CDK8;P38B;P38D	-0.1656933232441827	0.0234567575997946	-0.1656933232441827	0.404793612297274	gray	inf	unknown or not-regulated sites
CCNB1	EAKPS(ph)ATGK	Dasatinib_R1		nan	-0.2750720701854279	6.284536536273816e-06	-0.2750720701854279	0.0025983427153515	gray	inf	unknown or not-regulated sites
SLC9A3R1	EALAEAALES(ph)PRPALVR	Dasatinib_R1	CDK1	P38D;ERK7;P38G;ERK1;CDK18	0.1946228002230802	0.0049316494165631	0.1946228002230802	0.0231206020046091	gray	inf	unknown or not-regulated sites
KDM5C	EALASLPSS(ph)PGLLQSLLER	Dasatinib_R1		ERK1;P38D;P38B;CDK16;CDK17	0.0400602513222917	-0.0	0.0400602513222917	0.0301618872296669	gray	inf	unknown or not-regulated sites
RAVER1	EALGLGPPAAQLT(ph)PPPAPVGLR	Dasatinib_R1		P38D;P38B;JNK2;P38A;HIPK3	-0.337202570078652	0.2480564114368134	-0.337202570078652	0.5186686733349799	gray	inf	unknown or not-regulated sites
DNM2	EALNIIGDISTSTVSTPVPPPVDDT(ph)WLQSASSHSPTPQR	Dasatinib_R1		GRK7	-0.1642015743779558	0.0017472594957023	-0.1642015743779558	0.0231513885785108	gray	inf	unknown or not-regulated sites
DNM2	EALNIIGDISTSTVSTPVPPPVDDTWLQSASSHS(ph)PTPQR	Dasatinib_R1	CDK1;CDK2	KIS;CDK19;CDK18;CDK9;HIPK2	0.2637174845273917	0.0112597585518253	0.2637174845273917	0.0131706307197362	gray	inf	unknown or not-regulated sites
ZNF768	EALPWGLEPQDVQSSDEMRS(ph)PEGYLR	Dasatinib_R1		JNK1;P38G;CDK1;JNK2;P38A	-0.1532598346159715	0.0019812671095401	-0.1532598346159715	0.0497882985428232	gray	inf	unknown or not-regulated sites
CPT1A	EAMT(ph)DIIT(ph)LFGLS(ph)SNSK	Dasatinib_R1		nan%nan%nan	-0.6521624561003708	0.398817993275387	-0.6521624561003708	0.3073784753226218	gray	inf	unknown or not-regulated sites
MAP7D1	EANANGSS(ph)PEPVK	Dasatinib_R1		KIS;DYRK4;P38D;CLK2;CDK8%KIS;DYRK4;P38D;CLK2;CDK8	-0.054672673667924	-0.0	-0.054672673667924	0.0480177113064077	gray	inf	unknown or not-regulated sites
STAT5A	EANNCS(ph)SPAGILVDAMSQK	Dasatinib_R1		nan	0.4547970499616551	0.4774929557272478	0.4547970499616551	0.6654220164136277	gray	inf	unknown or not-regulated sites
STAT5A	EANNCSS(ph)PAGILVDAMSQK	Dasatinib_R1		P38G;CDK8;P38D;DYRK4;HIPK2	-0.2271309342590478	0.077227634066108	-0.2271309342590478	0.4097827294050302	gray	inf	unknown or not-regulated sites
STAT5B	EANNGSS(ph)PAGSLADAMSQK	Dasatinib_R1		P38G;CDK8;CDK7;CDK5;CDK1	-0.1043003375913736	-0.0	-0.1043003375913736	0.0293116003996652	gray	inf	unknown or not-regulated sites
PRRC2A	EAPPPVLLT(ph)PK	Dasatinib_R1		P38D;P38B;JNK1;JNK2;JNK3	-0.3458046688457907	0.0401443686041659	-0.3458046688457907	0.035294709900687	gray	inf	unknown or not-regulated sites
BRD4	EAPS(ph)PLMIHS(ph)PQMS(ph)QFQSLTHQSPPQQNVQPK	Dasatinib_R1		DYRK4;DYRK1B;DYRK2;HIPK3;JNK1%LATS2;SMG1%CDK8;P38B;ERK2;JNK2;CDK19	-0.2546384548763358	0.0247771441424994	-0.2546384548763358	0.0594630246038487	gray	inf	unknown or not-regulated sites
APC	EAPS(ph)PTLR	Dasatinib_R1		CDK16;CDK18;CDK17;CDK14;KIS	0.152572073908787	1.629527444742627e-08	0.152572073908787	0.0048151447088852	gray	inf	unknown or not-regulated sites
APC	EAPS(ph)PTLRR	Dasatinib_R1		CDK16;CDK18;CDK17;CDK14;KIS	0.2955096957288862	0.0914258442842924	0.2955096957288862	0.2247015403576916	gray	inf	unknown or not-regulated sites
BRD4	EAPSPLMIHSPQMSQFQSLTHQS(ph)PPQQNVQPK	Dasatinib_R1		nan	-0.2622142855105858	0.0240190925645977	-0.2622142855105858	0.048786886829135	gray	inf	unknown or not-regulated sites
TOP2A	EAQQKVPDEEENEES(ph)DNEKETEK	Dasatinib_R1		CK2A2;CK2A1;BMPR1B;BMPR1A;GRK7	0.5623824989969342	0.1184885734759024	0.5623824989969342	0.063358785068769	gray	inf	unknown or not-regulated sites
XRN1	EAQSSQATPVQTSQPDSSNIVKVS(ph)PR	Dasatinib_R1		ERK7	-0.1586344082868278	0.0017360786596228	-0.1586344082868278	0.0312760615421114	gray	inf	unknown or not-regulated sites
PHRF1	EAS(ph)PAPLAQGEPGR	Dasatinib_R1		CLK2;CLK1;SRPK2;SRPK1;SRPK3	-0.0643857429707551	-0.0	-0.0643857429707551	0.0066782417410551	gray	inf	unknown or not-regulated sites
PHRF1	EAS(ph)PAPLAQGEPGREDLPTR	Dasatinib_R1		CLK2;CLK1;SRPK2;SRPK1;SRPK3	0.2162429380504051	0.0007442635753584	0.2162429380504051	0.0048151447088852	gray	inf	unknown or not-regulated sites
CLASP2	EAS(ph)RES(ph)S(ph)RDTS(ph)PVR	Dasatinib_R1	CDK1;CDK5;GSK3B	SRPK1;SRPK3;CAMK2A%SRPK1;SRPK3;CAMK2A%SRPK3;SRPK2;SRPK1;CLK2;CLK1%SRPK3;SRPK2;SRPK1;CLK2;CLK1%CLK2;SRPK1;FAM20C;SRPK3;SRPK2%nan%nan	0.0202133586811686	-0.0	0.0202133586811686	0.3468195503136301	gray	inf	unknown or not-regulated sites
CLASP2	EAS(ph)RES(ph)SRDT(ph)SPVR	Dasatinib_R1	CDK1;CDK5;GSK3B	CLK2;SRPK1;FAM20C;SRPK3;SRPK2%nan%nan%nan%nan	0.1526074805281035	0.0022287260365768	0.1526074805281035	0.0594114573332666	gray	inf	unknown or not-regulated sites
NELFA	EASRPPEEPSAPS(ph)PTLPAQFK	Dasatinib_R1		JNK3;CDK18;JNK1;CDK17;HIPK2	-0.2620593376419691	0.121643536385537	-0.2620593376419691	0.4401513578060275	gray	inf	unknown or not-regulated sites
GATAD2A	EATAQKPTGSVGSTVT(ph)TPPPLVR	Dasatinib_R1		nan	-0.0614434087069664	-0.0	-0.0614434087069664	0.0048151447088852	gray	inf	unknown or not-regulated sites
ZKSCAN1	EATGLS(ph)PQAAQEK	Dasatinib_R1		P38D;JNK3;JNK1;P38G;JNK2	0.0646749788360604	-0.0	0.0646749788360604	0.0048151447088852	gray	inf	unknown or not-regulated sites
ZKSCAN1	EATGLS(ph)PQAAQEKDGIVIVK	Dasatinib_R1		P38D;JNK3;JNK1;P38G;JNK2	0.2152179045749779	0.0269195236491044	0.2152179045749779	0.1467537096640442	gray	inf	unknown or not-regulated sites
TOM1L1	EATNTTSEPSAPSQDLLDLSPS(ph)PR	Dasatinib_R1		CDK16;CDK14;CDK17;ERK7;CDK18	0.1851268175645498	0.0270543812402369	0.1851268175645498	0.2836542684750069	gray	inf	unknown or not-regulated sites
RBL1	EAVIT(ph)PVASATQSVSR	Dasatinib_R1		P38D;JNK1;JNK2;JNK3;P38G	0.6368306370574659	0.871637823306647	0.6368306370574659	0.9070245176278364	gray	inf	unknown or not-regulated sites
ACTL6A	EAVREGS(ph)PANWK	Dasatinib_R1	CDK9	CLK2;CLK1;CLK4;SRPK3;SRPK2	-0.4556984373036148	0.0226157521641749	-0.4556984373036148	0.0052798807214002	gray	inf	unknown or not-regulated sites
ACIN1	EAVVDLHADDS(ph)RISEDETER	Dasatinib_R1		PLK1	0.1432272147243838	-0.0	0.1432272147243838	0.0041019527902465	gray	inf	unknown or not-regulated sites
ACIN1	EAVVDLHADDSRIS(ph)EDETER	Dasatinib_R1		CK2A1;CK2A2;GRK1;GRK6;BMPR1A	0.3369661396563072	0.1383952301770248	0.3369661396563072	0.2642414113143744	gray	inf	unknown or not-regulated sites
CT45A10;CT45A3;CT45A1;CT45A2;CT45A9;CT45A8;CT45A7;CT45A5;CT45A6	ECDS(ph)PSYQK	Dasatinib_R1		KIS;DYRK1B;P38G;DYRK4;HIPK2	0.1870480372056198	0.0130759338186259	0.1870480372056198	0.1158225551131606	gray	inf	unknown or not-regulated sites
BRAP	ECINAAPDS(ph)PSK	Dasatinib_R1		CDK3;CDK1;CDK2;CDK5;CDK6	0.2514531418138684	0.0508410286874499	0.2514531418138684	0.1785857833816217	gray	inf	unknown or not-regulated sites
BRAP	ECINAAPDS(ph)PSKQLPDQISFFSGNPSVEIVHGIMHLYK	Dasatinib_R1		CDK3;CDK1;CDK2;CDK5;CDK6	-0.1849227105505714	-0.0	-0.1849227105505714	0.0035640406624581	gray	inf	unknown or not-regulated sites
TP53BP1	ECSEAMEVETSVISIDS(ph)PQKLAILDQELEHK	Dasatinib_R1		CDK2;CDK3;CDK1	0.2829751150811559	0.0089638320504111	0.2829751150811559	0.00674806245455	gray	inf	unknown or not-regulated sites
PHRF1	ECSPT(ph)SSLER	Dasatinib_R1		nan	0.2026444187447605	0.0133482255855922	0.2026444187447605	0.0746493182827903	gray	inf	unknown or not-regulated sites
SRSF11	ECSVEKGT(ph)GDSLR	Dasatinib_R1		nan	-0.3186355877378769	0.0037844620119902	-0.3186355877378769	0.0048151447088852	gray	inf	unknown or not-regulated sites
RANBP2;RGPD3;RGPD4;RGPD8;RGPD5	EDALDDSVSSSSVHASPLASS(ph)PVRK	Dasatinib_R1	CDK1	CDK6;CDK5;CDK4;CDK3;CDK13%CDK6;CDK5;CDK4;CDK3;CDK13%CDK6;CDK5;CDK4;CDK3;CDK13%CDK6;CDK5;CDK4;CDK3;CDK13	-0.3168518982723523	0.0690591999857869	-0.3168518982723523	0.1183376280990234	gray	inf	unknown or not-regulated sites
SON	EDDDVIVNKPHVS(ph)DEEEEEPPFYHHPFK	Dasatinib_R1		CK2A1;CK2A2;FAM20C;CAMK2B	0.1244181113156442	-0.0	0.1244181113156442	0.0036981582470383	gray	inf	unknown or not-regulated sites
PRKAR1A	EDEIS(ph)PPPPNPVVK	Dasatinib_R1	CDK16;CDK2;YSK1	KIS;CLK3;ALK4;BMPR1B;TGFBR1	-1.4711924437027513e-07	-0.0	-1.4711924437027513e-07	0.0036981582470383	gray	inf	unknown or not-regulated sites
CCT8	EDGAISTIVLRGS(ph)TDNLMDDIER	Dasatinib_R1		QSK;MARK1	0.298715700524495	0.0766395502295592	0.298715700524495	0.172960667451915	gray	inf	unknown or not-regulated sites
NUP153	EDHLVYADEESSNITDGRIT(ph)PEPAVSNTEEPSTTSTASNYPDVLTRPSLHR	Dasatinib_R1		PRP4;DYRK4;DYRK1B;DYRK2;DYRK3	0.3874612499135377	0.0187835957515288	0.3874612499135377	0.0066782417410551	gray	inf	unknown or not-regulated sites
GABARAPL2	EDHS(ph)LEHR	Dasatinib_R1		PLK2;PLK3;FAM20C	0.3576468726519372	0.0187972748294773	0.3576468726519372	0.0080055958693001	gray	inf	unknown or not-regulated sites
RAD23A	EDKSPSEESAPTTS(ph)PESVSGSVPSSGSSGR	Dasatinib_R1		DYRK4	0.1781715091104294	0.0108667126093822	0.1781715091104294	0.1199124531915212	gray	inf	unknown or not-regulated sites
IBTK	EDLKPWEKS(ph)PILK	Dasatinib_R1		CDK16;CDK17;CDK14;CDK18;CDK5	0.4114389071471688	0.0794240417724691	0.4114389071471688	0.0674428045501761	gray	inf	unknown or not-regulated sites
PTPRN2	EDLLPRTLGQLQPDELS(ph)PK	Dasatinib_R1		KIS;CK1G2;JNK1;CLK3;P38G	0.2395149144979007	0.0016883210207844	0.2395149144979007	0.0048151447088852	gray	inf	unknown or not-regulated sites
PTPN2	EDLSPAFDHS(ph)PNK	Dasatinib_R1	CDK1;CDK2	CDK3;CDK2;CDK1;CDK5	0.1729053626613392	0.0060228468210388	0.1729053626613392	0.0704247664940281	gray	inf	unknown or not-regulated sites
PTPN2	EDLSPAFDHS(ph)PNKIMTEK	Dasatinib_R1	CDK1;CDK2	CDK3;CDK2;CDK1;CDK5	0.2506608169269413	0.0030086470740509	0.2506608169269413	0.0048151447088852	gray	inf	unknown or not-regulated sites
CHD4	EDNS(ph)EGEEILEEVGGDLEEEDDHHMEFCR	Dasatinib_R1	CK2A1	CK2A2;BMPR1A;GRK7;CK2A1;BMPR1B	-0.1520773251537683	0.0002724636848849	-0.1520773251537683	0.0098046633037043	gray	inf	unknown or not-regulated sites
GTF3C1	EDPQARPLEGSSSEDSPPEGQAPPSHS(ph)PR	Dasatinib_R1		ERK7;CDK18;P38G;CDK17;CDK5	-0.117492845050443	-0.0	-0.117492845050443	0.0080055958693001	gray	inf	unknown or not-regulated sites
HNRNPA1;HNRNPA1L2	EDS(ph)QRPGAHLTVK	Dasatinib_R1		ATM;MAPKAPK2;TLK1;TGFBR2;SRPK2	-0.4665547185941635	0.4152862188648781	-0.4665547185941635	0.5059296196115183	gray	inf	unknown or not-regulated sites
DOCK11	EDS(ph)RGSLIPEGATGFPDQGNTGENTR	Dasatinib_R1		CAMK1G;NUAK2;CAMK1A;CAMK1D;NUAK1	-0.1957621915053957	0.0101414042240682	-0.1957621915053957	0.0639548801303919	gray	inf	unknown or not-regulated sites
AKAP11	EDSGLFS(ph)PIR	Dasatinib_R1		CDK4;CDK6;CDK13;CDK12;PRP4	-0.5297731163480848	0.7837303103321811	-0.5297731163480848	1.0514829718065188	gray	inf	unknown or not-regulated sites
NUP88	EDVEVAES(ph)PLR	Dasatinib_R1		P38D;JNK1;CDK13;JNK3;CDK2	0.1958301523181134	0.0213276206242628	0.1958301523181134	0.1720567571296234	gray	inf	unknown or not-regulated sites
NUP88	EDVEVAES(ph)PLRVLAETPDSFEK	Dasatinib_R1		P38D;JNK1;CDK13;JNK3;CDK2	-0.4772447086442252	0.0782440511992995	-0.4772447086442252	0.043221108654447	gray	inf	unknown or not-regulated sites
FOXK1	EEAPAS(ph)PLRPLYPQIS(ph)PLK	Dasatinib_R1		CDK2;CDK3;CDK1;ERK2;NLK%CDK19;CDK1;P38D;P38G;ERK1	-0.007842791983688	-0.0	-0.007842791983688	0.0048151447088852	gray	inf	unknown or not-regulated sites
FOXK1	EEAPAS(ph)PLRPLYPQISPLK	Dasatinib_R1		CDK19;CDK1;P38D;P38G;ERK1	-0.0748574291703547	-0.0	-0.0748574291703547	0.0741367273699108	gray	inf	unknown or not-regulated sites
FOXK1	EEAPASPLRPLYPQIS(ph)PLK	Dasatinib_R1		CDK2;CDK3;CDK1;ERK2;NLK	-0.1712455566293913	0.0026429568060144	-0.1712455566293913	0.0273160840971969	gray	inf	unknown or not-regulated sites
SNRNP200	EEAS(ph)DDDMEGDEAVVR	Dasatinib_R1		CK2A1;CK2A2;BMPR1B;BMPR1A;TGFBR1	0.2996480108550605	0.0612887133394901	0.2996480108550605	0.119303163001371	gray	inf	unknown or not-regulated sites
PCIF1	EEASLLSHS(ph)PGTSNQSQPCSPKPIR	Dasatinib_R1		nan	-0.1186540657882444	0.0001443367591084	-0.1186540657882444	0.0718093258597462	gray	inf	unknown or not-regulated sites
TFIP11	EEATYGVWAERDS(ph)DDERPSFGGK	Dasatinib_R1		CK2A2;CK2A1;AURA;CAMK2A;GRK6	-0.0960655493041098	-0.0	-0.0960655493041098	0.1844715593826283	gray	inf	unknown or not-regulated sites
TFIP11	EEATYGVWAERDS(ph)DDERPSFGGKR	Dasatinib_R1		CK2A2;CK2A1;AURA;CAMK2A;GRK6	-0.3083189251617766	0.0027103403487784	-0.3083189251617766	0.0044776677452314	gray	inf	unknown or not-regulated sites
EIF4B	EEDCHS(ph)PTSKPPKPDQPLK	Dasatinib_R1		ERK2;ERK1;P38G;P38D;KIS	0.3191399636901892	0.0293191563739994	0.3191399636901892	0.0273160840971969	gray	inf	unknown or not-regulated sites
NUCKS1	EEDEEPES(ph)PPEKK	Dasatinib_R1		GRK7;CDK1;P38D;CLK3;JNK1	0.4043663409056945	0.1168154134268654	0.4043663409056945	0.1315020404219301	gray	inf	unknown or not-regulated sites
HNRNPUL2;HNRNPUL2-BSCL2	EEDEPEERS(ph)GDETPGSEVPGDK	Dasatinib_R1		GRK7;PLK2;BMPR1B;TGFBR1;CK2A2	-0.2107515096532234	0.0016066861614769	-0.2107515096532234	0.0048151447088852	gray	inf	unknown or not-regulated sites
RBM12B	EEDFRRPS(ph)EEDFR	Dasatinib_R1		CLK2;MSK1;PRKX;LATS1;RSK4	0.1943481041871424	0.0131822951461233	0.1943481041871424	0.0931278494961186	gray	inf	unknown or not-regulated sites
ERICH1	EEDGADAS(ph)EEDLTR	Dasatinib_R1		FAM20C;BMPR1B;BMPR1A;CK2A2;CK2A1	0.0204333569077654	-0.0	0.0204333569077654	0.0335088091122378	gray	inf	unknown or not-regulated sites
PSRC1	EEEDITVLVT(ph)PEKPLRR	Dasatinib_R1		CDK2;JNK1	0.4877685719896383	0.3479251479241347	0.4877685719896383	0.3948741378247925	gray	inf	unknown or not-regulated sites
HMGA1	EEEEGIS(ph)QES(ph)S(ph)EEEQ	Dasatinib_R1	CK2A1	BMPR1A;BMPR1B;ALK2;FAM20C;CK2A1%FAM20C;CAMK2B;CK2A2;CK2A1;CAMK2A%FAM20C;PLK2;ATM;ALPHAK3	0.2088091208904213	0.0118892241962968	0.2088091208904213	0.055394517822872	gray	inf	unknown or not-regulated sites
HMGA1	EEEEGISQES(ph)S(ph)EEEQ	Dasatinib_R1	CK2A1	BMPR1A;BMPR1B;ALK2;FAM20C;CK2A1%FAM20C;CAMK2B;CK2A2;CK2A1;CAMK2A	0.2231399256090902	0.0349435305306617	0.2231399256090902	0.1767358455922426	gray	inf	unknown or not-regulated sites
KIF2C	EEEELSSQMSS(ph)FNEAMTQIR	Dasatinib_R1	PLK1	CAMK2B	-0.0285957848330346	-0.0	-0.0285957848330346	0.0002890397082142	gray	inf	unknown or not-regulated sites
AKAP9	EEEFGVDDSYSEQGAQDS(ph)PTHLEMMESELAGK	Dasatinib_R1		CDK5;CDK2;P38G	-0.1628701326809711	0.0043486640682709	-0.1628701326809711	0.0717236747803269	gray	inf	unknown or not-regulated sites
	EEEMEMS(ph)DDENCDSPTKKMRVDESGA	Dasatinib_R1			0.4462863330805414	0.1441246190837612	0.4462863330805414	0.145837549299947	gray	inf	unknown or not-regulated sites
ZNF830	EEENADS(ph)DDEGELQDLLSQDWR	Dasatinib_R1		CK2A2;CK2A1;FAM20C;IKKA;BMPR1A	-0.0872579642040526	-0.0	-0.0872579642040526	0.0035640406624581	gray	inf	unknown or not-regulated sites
SLC16A1	EEETS(ph)IDVAGKPNEVTK	Dasatinib_R1		PLK2;BMPR1A;TGFBR1;CK1G2;BMPR1B	0.4461896888895489	0.1682456558023271	0.4461896888895489	0.1841322580114654	gray	inf	unknown or not-regulated sites
SNX15	EEGAAPS(ph)PTHVAELATMEVESAR	Dasatinib_R1		P38D;CDK5;P38G;JNK3;CDK19	0.2087770061325703	0.0015634072723097	0.2087770061325703	0.0048151447088852	gray	inf	unknown or not-regulated sites
DDX55	EEGS(ph)DIEDEDMEELLNDTR	Dasatinib_R1		CK2A1;CK2A2;GRK3;TGFBR1;GRK7	1.069353958160768e-08	-0.0	1.069353958160768e-08	0.011580074509215	gray	inf	unknown or not-regulated sites
LRRC47	EEGSLS(ph)DTEADAVSGQLPDPTTNPSAGK	Dasatinib_R1		CK2A1;CK2A2	-0.113868175994293	5.692913764468602e-06	-0.113868175994293	0.0447727428019423	gray	inf	unknown or not-regulated sites
U2AF2	EEHGGLIRS(ph)PR	Dasatinib_R1	CDK1	CDK9;CDK12;ERK7;ERK1;CDK13	0.1527045012589977	0.0021091903654321	0.1527045012589977	0.0551189137952495	gray	inf	unknown or not-regulated sites
RPAP2	EELDEDDIIS(ph)DPDSHFPAWR	Dasatinib_R1		CK2A2;CK2A1;BMPR1A;CK1G3;ALPHAK3	-0.1608101140514326	-0.0	-0.1608101140514326	0.0036981582470383	gray	inf	unknown or not-regulated sites
NOP56	EELMS(ph)S(ph)DLEETAGSTSIPK	Dasatinib_R1		CK2A1;CK2A2;GRK6%PLK2;PLK3	0.0875119173178924	-0.0	0.0875119173178924	0.004026957488982	gray	inf	unknown or not-regulated sites
NOP56	EELMS(ph)SDLEETAGSTSIPKR	Dasatinib_R1		PLK2;PLK3	-0.1655586843274225	0.0008154994388805	-0.1655586843274225	0.0111814468843346	gray	inf	unknown or not-regulated sites
NOP56	EELMSS(ph)DLEETAGSTSIPK	Dasatinib_R1		CK2A1;CK2A2;GRK6	-1.6370848769098334e-06	-0.0	-1.6370848769098334e-06	0.004026957488982	gray	inf	unknown or not-regulated sites
NOP56	EELMSS(ph)DLEETAGSTSIPKR	Dasatinib_R1		CK2A1;CK2A2;GRK6	-0.4744945810738119	0.186518274546127	-0.4744945810738119	0.1882942783276098	gray	inf	unknown or not-regulated sites
KDM5C	EELSHS(ph)PEPCTK	Dasatinib_R1		DYRK4;P38B;KIS;P38D;CDK8	-0.0467062979651957	-0.0	-0.0467062979651957	0.0026277038027128	gray	inf	unknown or not-regulated sites
MLLT4	EELSSGDSLS(ph)PDPWKR	Dasatinib_R1		DYRK4;KIS;P38B;HIPK2;P38G	0.1937618854705703	0.001842454478597	0.1937618854705703	0.0072014311785871	gray	inf	unknown or not-regulated sites
NEK9	EEMEMDPKPDLDSDSWCLLGTDSCRPS(ph)L	Dasatinib_R1		AURA	-0.2355170262018705	0.0398208934803654	-0.2355170262018705	0.1664822577844573	gray	inf	unknown or not-regulated sites
MAP1A	EEMGHLMQAEDTSHHTAPMSVPEPHAAT(ph)ASPPTDGTTR	Dasatinib_R1		nan	0.3408659462013987	0.1229967534035074	0.3408659462013987	0.2224702028925728	gray	inf	unknown or not-regulated sites
MAP1A	EEMGHLMQAEDTSHHTAPMSVPEPHAATAS(ph)PPTDGTTR	Dasatinib_R1		P38D;DYRK4;CDK18;CDK13;KIS	-0.1594680785127691	1.7734949884684256e-05	-0.1594680785127691	0.0048151447088852	gray	inf	unknown or not-regulated sites
KMT2A	EENS(ph)HT(ph)EQPPLMK	Dasatinib_R1		nan%GRK7;PLK2;GRK3;TGFBR1;PLK3	0.4988750110755345	0.021225813069986	0.4988750110755345	0.0048151447088852	gray	inf	unknown or not-regulated sites
SKP2	EEPDSENIPQELLSNLGHPES(ph)PPR	Dasatinib_R1	CDK2;P38A;Pim1	CDK1;CDK5;CDK16;CDK3;CDK6	0.2234546870797633	0.025677809169504	0.2234546870797633	0.1130808610503208	gray	inf	unknown or not-regulated sites
ITSN2	EEPEALY(ph)AAVNK	Dasatinib_R1		nan	-0.8549544480884775	0.7699728868762055	-0.8549544480884775	0.5046180176833436	gray	inf	unknown or not-regulated sites
FOXP1	EEPLDPEEAEGPLSLVT(ph)TANHSPDFDHDRDYEDEPVNEDME	Dasatinib_R1		nan	0.2924925704516727	0.0606437629254811	0.2924925704516727	0.1286550282615447	gray	inf	unknown or not-regulated sites
FOXP1	EEPLDPEEAEGPLSLVTT(ph)ANHSPDFDHDRDYEDEPVNEDME	Dasatinib_R1		nan	-0.0930535326261126	-0.0	-0.0930535326261126	0.0048151447088852	gray	inf	unknown or not-regulated sites
FOXP1	EEPLDPEEAEGPLSLVTTANHS(ph)PDFDHDRDYEDEPVNEDME	Dasatinib_R1		DYRK4	-0.1772280616711767	0.0069219440548133	-0.1772280616711767	0.0704247664940281	gray	inf	unknown or not-regulated sites
NOP58	EEPLS(ph)EEEPCT(ph)STAIASPEKK	Dasatinib_R1		nan%FAM20C;CK2A1;CK2A2;GRK7;BMPR1B	-0.4868787306730165	0.1048770510959505	-0.4868787306730165	0.0697168507412604	gray	inf	unknown or not-regulated sites
NOP58	EEPLS(ph)EEEPCTSTAIAS(ph)PEK	Dasatinib_R1		CDK3;CDK2;CDK1;CDK5;CLK3%FAM20C;CK2A1;CK2A2;GRK7;BMPR1B	0.1171888852066868	-0.0	0.1171888852066868	0.004026957488982	gray	inf	unknown or not-regulated sites
NOP58	EEPLS(ph)EEEPCTSTAIASPEK	Dasatinib_R1		FAM20C;CK2A1;CK2A2;GRK7;BMPR1B	-1.5064405056719465e-08	-0.0	-1.5064405056719465e-08	0.0400602480768274	gray	inf	unknown or not-regulated sites
NOP58	EEPLS(ph)EEEPCTSTAIASPEKK	Dasatinib_R1		FAM20C;CK2A1;CK2A2;GRK7;BMPR1B	-0.093062011213435	-0.0	-0.093062011213435	0.0048151447088852	gray	inf	unknown or not-regulated sites
DDX21	EEPSQNDIS(ph)PK	Dasatinib_R1		KIS;CDK16;ERK2	-0.2007055731354655	0.0152217699816117	-0.2007055731354655	0.0949083735704333	gray	inf	unknown or not-regulated sites
NOP56	EEPVS(ph)S(ph)GPEEAVGK	Dasatinib_R1		GRK7;IKKA;GSK3A;CK2A2;GRK1%KIS	-0.2158197463532298	0.0144782246426252	-0.2158197463532298	0.060543302751837	gray	inf	unknown or not-regulated sites
NOP56	EEPVSS(ph)GPEEAVGK	Dasatinib_R1		GRK7;IKKA;GSK3A;CK2A2;GRK1	-0.1349874085865173	-0.0	-0.1349874085865173	0.0048151447088852	gray	inf	unknown or not-regulated sites
PCF11	EEQRS(ph)PFNDRFPLK	Dasatinib_R1		CLK3;ERK2;ERK1;CDK8;CDK19%CLK3;ERK2;ERK1;CDK8;CDK19	-0.2751693390134605	0.1720745867795443	-0.2751693390134605	0.576297067362786	gray	inf	unknown or not-regulated sites
GNL1	EEQT(ph)DT(ph)S(ph)DGESVTHHIR	Dasatinib_R1		PLK2%CK2A2;CK2A1;ACVR2A;ACVR2B;BMPR1A%BMPR1A;TGFBR1;ALK4;ALK2;BMPR1B	0.5087486477625653	0.3354583052188483	0.5087486477625653	0.3490802580192927	gray	inf	unknown or not-regulated sites
GNL1	EEQTDTS(ph)DGESVTHHIR	Dasatinib_R1		CK2A2;CK2A1;ACVR2A;ACVR2B;BMPR1A	-0.2223223179973152	0.0126598717569418	-0.2223223179973152	0.0402797183000311	gray	inf	unknown or not-regulated sites
PPP1R18	EERLS(ph)PR	Dasatinib_R1		ERK7;ERK2;P38G;DYRK3;ERK1	0.079479620916744	-0.0	0.079479620916744	0.004026957488982	gray	inf	unknown or not-regulated sites
SYMPK	EERS(ph)PQTLAPVGEDAMK	Dasatinib_R1		KIS;CDK16;P38G	0.1282846957091845	5.0193726940429786e-05	0.1282846957091845	0.0201990371703285	gray	inf	unknown or not-regulated sites
ZRANB2	EES(ph)DGEYDEFGR	Dasatinib_R1		CK2A2;CK2A1;BMPR1A;BMPR1B;GRK3	0.3458652964548273	0.1550593648311257	0.3458652964548273	0.2823238600082155	gray	inf	unknown or not-regulated sites
ZRANB2	EES(ph)DGEYDEFGRK	Dasatinib_R1		CK2A2;CK2A1;BMPR1A;BMPR1B;GRK3	0.1078233903127852	7.458995748553621e-05	0.1078233903127852	0.1451231103534777	gray	inf	unknown or not-regulated sites
RPLP0;RPLP0P6	EES(ph)EES(ph)DEDMGFGLFD	Dasatinib_R1		CK2A2;CK2A1;BMPR1A;BMPR1B;FAM20C%BMPR1A;BMPR1B;ALK2;FAM20C;TGFBR1	0.2007668090301364	0.0286255435183858	0.2007668090301364	0.217426537087851	gray	inf	unknown or not-regulated sites
HIRIP3	EES(ph)EES(ph)EAEPVQR	Dasatinib_R1		BMPR1A;BMPR1B;FAM20C;ALK2;CLK2%BMPR1B;BMPR1A;CK2A2;GRK7;TGFBR1	0.2474066773374423	0.1186872664876958	0.2474066773374423	0.5009890293236898	gray	inf	unknown or not-regulated sites
HIRIP3	EES(ph)EESEAEPVQR	Dasatinib_R1		BMPR1A;BMPR1B;FAM20C;ALK2;CLK2	-0.29681402299805	0.1765850931324787	-0.29681402299805	0.4853570638045634	gray	inf	unknown or not-regulated sites
BCLAF1	EES(ph)PLR	Dasatinib_R1	GSK3B	SRPK3;SRPK2;CLK2;SRPK1;CLK1	0.2734268417613875	0.0730526303692273	0.2734268417613875	0.2132690458978227	gray	inf	unknown or not-regulated sites
OTUD4	EES(ph)S(ph)EDENEVSNILR	Dasatinib_R1		BMPR1A;BMPR1B;CK2A2;ALK2;CK2A1%CAMK2B;FAM20C;CAMK2A;GRK7;TGFBR1	0.2935953360189555	0.1091026407791841	0.2935953360189555	0.2796553957836385	gray	inf	unknown or not-regulated sites
LUC7L	EES(ph)WESGR	Dasatinib_R1		FAM20C;TGFBR1;ALK2;CAMK2B;LATS1	0.2647546263356874	0.0832741963264537	0.2647546263356874	0.2728563580254797	gray	inf	unknown or not-regulated sites
RPLP0;RPLP0P6	EESEES(ph)DEDMGFGLFD	Dasatinib_R1		CK2A2;CK2A1;BMPR1A;BMPR1B;FAM20C	0.3057498092089305	0.063332949044235	0.3057498092089305	0.1171398664925788	gray	inf	unknown or not-regulated sites
SEC62	EESKKEETPGT(ph)PK	Dasatinib_R1		CDK3;CDK1;CDK5;CDK2;CDK16	0.713580972463064	0.3442353869459669	0.713580972463064	0.2307929187909505	gray	inf	unknown or not-regulated sites
RSF1	EESYS(ph)PSKDR	Dasatinib_R1		CDK1;CDK3;CDK2;CLK3;P38G	0.160124397844544	0.020384662218379	0.160124397844544	0.4139908232101717	gray	inf	unknown or not-regulated sites
RAD21	EEVGNIS(ph)ILQENDFGDFGMDDR	Dasatinib_R1		PLK1	1.09738603421277	0.675683145479232	1.09738603421277	0.3611635025910956	gray	inf	unknown or not-regulated sites
XPO1	EFAGEDT(ph)SDLFLEER	Dasatinib_R1		TGFBR1;ALK2;TLK1;ALK4	0.5407409974002598	0.46997993228447	0.5407409974002598	0.4827133740153247	gray	inf	unknown or not-regulated sites
SERBP1	EFDRHS(ph)GSDR	Dasatinib_R1		CK1G3%CK1G3	-0.0807828594451784	-0.0	-0.0807828594451784	0.0036981582470383	gray	inf	unknown or not-regulated sites
STX7	EFGSLPTT(ph)PSEQR	Dasatinib_R1		JNK2;P38B;JNK3;JNK1;P38D	0.3083567525804319	0.0643058816104294	0.3083567525804319	0.1163234602461623	gray	inf	unknown or not-regulated sites
SLC7A6OS	EFGYDS(ph)PHDLDS(ph)D	Dasatinib_R1		CK2A2;CK2A1%PRP4	0.2425897571021619	0.110260783904024	0.2425897571021619	0.4938797343126602	gray	inf	unknown or not-regulated sites
SLC7A6OS	EFGYDSPHDLDS(ph)D	Dasatinib_R1		CK2A2;CK2A1	-0.1922533858226263	0.0223167660574884	-0.1922533858226263	0.1973227728577106	gray	inf	unknown or not-regulated sites
NAP1L4	EFITGDVEPT(ph)DAESEWHSENEEEEKLAGDMK	Dasatinib_R1		CK2A1;CK2A2;BMPR1B;TGFBR1;BMPR1A	0.2088089366590214	0.007019343923382	0.2088089366590214	0.0239275272632457	gray	inf	unknown or not-regulated sites
NAP1L4	EFITGDVEPTDAESEWHS(ph)ENEEEEK	Dasatinib_R1		CK2A2;CK2A1;GRK6;GRK7;PLK2	-0.1855339389757679	0.0061434270621015	-0.1855339389757679	0.046382063494393	gray	inf	unknown or not-regulated sites
NAP1L4	EFITGDVEPTDAESEWHS(ph)ENEEEEKLAGDMK	Dasatinib_R1		CK2A2;CK2A1;GRK6;GRK7;PLK2	-0.3619010788111876	0.0005436564171842	-0.3619010788111876	0.0035640406624581	gray	inf	unknown or not-regulated sites
PRKCQ	EFLNEKPRLS(ph)FADR	Dasatinib_R1		PAK6;AURA;PAK4;PAK5;PRKX	0.2886828735641739	0.2193116875560367	0.2886828735641739	0.7021353292031914	gray	inf	unknown or not-regulated sites
CDC42BPA	EFS(ph)GGSYSAK	Dasatinib_R1		CHK2;PRKD3;CHK1;PRKD1	-0.2604264907983188	0.031626981141501	-0.2604264907983188	0.0755860846152345	gray	inf	unknown or not-regulated sites
CDC42BPA	EFSGGS(ph)YSAK	Dasatinib_R1		MTOR	0.2466932440764753	0.0129905320389351	0.2466932440764753	0.0230432561338577	gray	inf	unknown or not-regulated sites
TBC1D5	EFTGS(ph)PPSSATK	Dasatinib_R1		CDK19;MTOR	-0.1623689213231391	0.0296100449068469	-0.1623689213231391	0.5715805121265529	gray	inf	unknown or not-regulated sites
TBC1D5	EFTGS(ph)PPSSATKK	Dasatinib_R1		CDK19;MTOR	-0.3353534675859461	0.0560562729148632	-0.3353534675859461	0.0704247664940281	gray	inf	unknown or not-regulated sites
CBL	EFVS(ph)ISSPAHVAT	Dasatinib_R1		nan	0.1891680711879498	0.0137709423036262	0.1891680711879498	0.115865360842972	gray	inf	unknown or not-regulated sites
TNIP1	EGASGRPGS(ph)PK	Dasatinib_R1		MAK;HIPK2;CDK14;CDK17;DYRK1A	-0.1626646991610706	0.003301952849659	-0.1626646991610706	0.0551049137894953	gray	inf	unknown or not-regulated sites
AP3B1	EGDELEDNGKNFYES(ph)DDDQKEK	Dasatinib_R1		CK2A1;CK2A2;CAMK2G	0.731248967060026	0.1964098825382599	0.731248967060026	0.0920787757917541	gray	inf	unknown or not-regulated sites
TP53BP1	EGDIIPPLTGAT(ph)PPLIGHLK	Dasatinib_R1		P38D	-0.1114446520350432	-0.0	-0.1114446520350432	0.00674806245455	gray	inf	unknown or not-regulated sites
WRAP53	EGDPVSLSTPLETEFGS(ph)PSELS(ph)PR	Dasatinib_R1		JNK1;JNK3;P38G%ERK7;KIS;P38G;ERK5	0.0706545624326091	-0.0	0.0706545624326091	0.0048151447088852	gray	inf	unknown or not-regulated sites
WRAP53	EGDPVSLSTPLETEFGSPSELS(ph)PR	Dasatinib_R1		ERK7;KIS;P38G;ERK5	0.1665590080676469	6.740642632842023e-06	0.1665590080676469	0.0048151447088852	gray	inf	unknown or not-regulated sites
RRN3	EGDVDVS(ph)DS(ph)DDEDDNLPANFDTCHR	Dasatinib_R1	CK2A1	CK2A2;CK2A1;BMPR1A;ACVR2B;ACVR2A%CK2A1;CK2A2;CAMK2G;GRK6;CAMK2B	0.0717849599628349	-0.0	0.0717849599628349	0.0036981582470383	gray	inf	unknown or not-regulated sites
RBM12B	EGDVLRRS(ph)EEHS(ph)PPR	Dasatinib_R1		FAM20C%CLK2;CLK3;SRPK2;SRPK3;KIS	-0.1862159869504299	0.0068157212540033	-0.1862159869504299	0.0518028119610349	gray	inf	unknown or not-regulated sites
PGRMC1	EGEEPTVYS(ph)DEEEPKDESAR	Dasatinib_R1		CK2A1;CK2A2;FAM20C;GRK1;GRK6	0.523298173191187	0.3035712971796254	0.523298173191187	0.2970532847952286	gray	inf	unknown or not-regulated sites
LCP1	EGES(ph)LEDLMK	Dasatinib_R1		FAM20C;PLK2;MARK2;MARK1;MARK3	0.3909824278174978	0.2524574110948808	0.3909824278174978	0.3968924388680144	gray	inf	unknown or not-regulated sites
RBM6	EGETQGVAFEHESPADFQNSQS(ph)PVQDQDK	Dasatinib_R1		JNK1;JNK3;JNK2;CDK8;P38D	-0.0003896973410346	-0.0	-0.0003896973410346	0.0142375409546195	gray	inf	unknown or not-regulated sites
MON1B	EGGGVHAVPPDPEDEGLEETGSKDKDQPPS(ph)PS(ph)PPPQSEALSSTSR	Dasatinib_R1		P38D;HIPK2;KIS;CDK19;P38B%KIS;HIPK2;CLK3;CDK18;HIPK4	-0.4947513622489878	0.013299537496895	-0.4947513622489878	0.0048151447088852	gray	inf	unknown or not-regulated sites
MON1B	EGGGVHAVPPDPEDEGLEETGSKDKDQPPS(ph)PSPPPQSEALSSTSR	Dasatinib_R1		P38D;HIPK2;KIS;CDK19;P38B	-0.445473239759392	0.0625085966502147	-0.445473239759392	0.0343045257944812	gray	inf	unknown or not-regulated sites
SAMD1	EGGTASVATGPDS(ph)PSPVPLPPGKPALPGADGTPFGCPPGRK	Dasatinib_R1		P38D;KIS;P38B;CDK19;HIPK2	-0.2390742583977488	0.0244580789825374	-0.2390742583977488	0.0756342924325038	gray	inf	unknown or not-regulated sites
PRPF38B	EGHGSSS(ph)FDRELER	Dasatinib_R1		CAMK2G	-0.1944432845725976	0.0007039825700394	-0.1944432845725976	0.0048151447088852	gray	inf	unknown or not-regulated sites
PEX14	EGHS(ph)PEGSTVTYHLLGPQEEGEGVVDVK	Dasatinib_R1		CLK2;P38G;CLK3;DYRK4;CDK1	0.6465440646344711	0.4845696278221966	0.6465440646344711	0.3968924388680144	gray	inf	unknown or not-regulated sites
CHD4	EGIQWEAKEDNS(ph)EGEEILEEVGGDLEEEDDHHMEFCR	Dasatinib_R1	CK2A1	CK2A2;BMPR1A;GRK7;CK2A1;BMPR1B	0.6098688748745287	0.4349550969913516	0.6098688748745287	0.377137093555636	gray	inf	unknown or not-regulated sites
DPF2	EGLISQDGSS(ph)LEALLR	Dasatinib_R1		nan	-0.1200786780858069	4.534613820949192e-05	-0.1200786780858069	0.0399354459124598	gray	inf	unknown or not-regulated sites
SSRP1	EGMNPSYDEYADS(ph)DEDQHDAYLER	Dasatinib_R1		CK2A2;CK2A1;FAM20C;BMPR1A;BMPR1B	0.1173284597718674	-0.0	0.1173284597718674	0.0041019527902465	gray	inf	unknown or not-regulated sites
PRPF4B	EGMS(ph)PAKR	Dasatinib_R1		CDK3;CDK1;CDK5;CDK2;CDK6	-0.0477837887837917	-0.0	-0.0477837887837917	0.0999201106206801	gray	inf	unknown or not-regulated sites
WTAP	EGNTTEDDFPSS(ph)PGNGNK	Dasatinib_R1	ERK1;ERK2	CDK8;CDK19;P38D;ERK1;CDK1	-0.0869213262406671	-0.0	-0.0869213262406671	0.004026957488982	gray	inf	unknown or not-regulated sites
HDGFRP2	EGPDLDRPGS(ph)DR	Dasatinib_R1		CDKL1;CDKL5;GSK3A;PIM1;PKN3%CDKL1;CDKL5;GSK3A;PIM1;PKN3	0.233568719504312	0.0350746091473751	0.233568719504312	0.145837549299947	gray	inf	unknown or not-regulated sites
HDGFRP2	EGPDLDRPGS(ph)DRQER	Dasatinib_R1		CDKL1;CDKL5;GSK3A;PIM1;PKN3%CDKL1;CDKL5;GSK3A;PIM1;PKN3	0.1532010595074537	0.0033346982667969	0.1532010595074537	0.0828614396512047	gray	inf	unknown or not-regulated sites
PRRC2A	EGPEPPEEVPPPTT(ph)PPVPK	Dasatinib_R1		MAK;P38B;CDK7;JNK2;P38A	0.1782715265092793	0.0070545453412333	0.1782715265092793	0.0704247664940281	gray	inf	unknown or not-regulated sites
ARID3A	EGPGEEHFEDMAS(ph)DEDMKPK	Dasatinib_R1		CK2A1;CK2A2;FAM20C;PLK2	0.4658660599268288	0.0852927334768091	0.4658660599268288	0.055394517822872	gray	inf	unknown or not-regulated sites
LIMD1	EGPLGWSSDGSLGSVLLDS(ph)PSSPR	Dasatinib_R1	CDK1;JNK1;JNK2	JNK1;P38D;JNK3	0.1654416392983579	0.0076027749527165	0.1654416392983579	0.123334385938827	gray	inf	unknown or not-regulated sites
LIMD1	EGPLGWSSDGSLGSVLLDSPSS(ph)PR	Dasatinib_R1	CDK1;JNK1;JNK2	CDK16;CDK18;ERK1;CDK17;P38A	-0.7471760923884596	1.23988936729535	-0.7471760923884596	1.2514026402224998	gray	inf	unknown or not-regulated sites
WIPF2	EGPPAPPPVKPPPS(ph)PVNIR	Dasatinib_R1		CDK16;MAK;CDK17;P38G;P38B	-0.0342860734114946	-0.0	-0.0342860734114946	0.3292510782335473	gray	inf	unknown or not-regulated sites
C2CD3	EGPSCPS(ph)PGPFCR	Dasatinib_R1		HIPK2;P38D;HIPK4;DYRK1B;DYRK4	-0.1032606413808879	-0.0	-0.1032606413808879	0.0044649404998888	gray	inf	unknown or not-regulated sites
RB1	EGPTDHLESACPLNLPLQNNHTAADMY(ph)LSPVRS(ph)PK	Dasatinib_R1	CDK2;CDK4;CDK6;Chk1;Chk2	nan%CDK3;CDK1;CDK16;CDK5;CDK2	-0.2946167424966118	0.0320033894095292	-0.2946167424966118	0.0468853306870322	gray	inf	unknown or not-regulated sites
ANK1	EGQNANMENLYTALQSIDRGEIVNMLEGSGRQS(ph)R	Dasatinib_R1		SKMLCK;PKCZ;DYRK3;RIPK3;PKCA	-0.1134708421282475	-0.0	-0.1134708421282475	0.0126398008510919	gray	inf	unknown or not-regulated sites
SRSF4	EGRGES(ph)ENAGTNQETR	Dasatinib_R1		CAMK2B;BMPR1B;GRK7;PIM3	0.05919730857249	-0.0	0.05919730857249	0.0036981582470383	gray	inf	unknown or not-regulated sites
SRRM2	EGRPPEPT(ph)PAKR	Dasatinib_R1		CDK3;CLK3;CDK1;CDK5;CDK6	0.5866437027944955	0.2938385679759724	0.5866437027944955	0.2415950386745366	gray	inf	unknown or not-regulated sites
ACTL6A	EGS(ph)PANWK	Dasatinib_R1	CDK9	CLK2;CLK1;CLK4;SRPK3;SRPK2	0.1928348166202526	0.0055284210030086	0.1928348166202526	0.0296544897658011	gray	inf	unknown or not-regulated sites
FOXK2	EGS(ph)PAPLEPEPGAAQPK	Dasatinib_R1		CLK2;CLK1;KIS;CLK4;HIPK4	0.4438874548445264	0.4873615493177278	0.4438874548445264	0.7210486999610453	gray	inf	unknown or not-regulated sites
FOXK1	EGS(ph)PIPHDPEFGSK	Dasatinib_R1		KIS;CLK4;CLK1;DYRK4;DYRK1A	0.2242438052856509	0.0181616808340806	0.2242438052856509	0.0677241729294232	gray	inf	unknown or not-regulated sites
SAFB2	EGS(ph)RPMMGDHR	Dasatinib_R1		HIPK4;CLK2;SRPK1;SRPK3;CLK4	0.2933064167382386	0.1409319297008482	0.2933064167382386	0.3870952278157037	gray	inf	unknown or not-regulated sites
HSP90B1	EGS(ph)RTDDEVVQR	Dasatinib_R1		CLK2;RSK2;PRKX;DCAMKL1;SRPK1	0.101317137574114	-0.0	0.101317137574114	0.004026957488982	gray	inf	unknown or not-regulated sites
HSP90B1	EGS(ph)RTDDEVVQREEEAIQLDGLNASQIR	Dasatinib_R1		CLK2;RSK2;PRKX;DCAMKL1;SRPK1	-0.0472455774126645	-0.0	-0.0472455774126645	0.0344579350680793	gray	inf	unknown or not-regulated sites
RIOK2	EGSEFSFS(ph)DGEVAEK	Dasatinib_R1		CK2A1;CK2A2	-0.0690680316197723	-0.0	-0.0690680316197723	0.4951435358393214	gray	inf	unknown or not-regulated sites
ACACA	EGSLS(ph)PASVGSDTLSDLGISSLQDGLALHIR	Dasatinib_R1		PRP4;P38G;KIS;P38D;P38B	1.9076923973848642e-07	-0.0	1.9076923973848642e-07	0.007192814864665	gray	inf	unknown or not-regulated sites
GPS1	EGSQGELT(ph)PANSQSR	Dasatinib_R1		PRP4;P38G	0.326298407559829	0.1488050891109711	0.326298407559829	0.310496512133373	gray	inf	unknown or not-regulated sites
HSP90B1	EGSRT(ph)DDEVVQREEEAIQLDGLNASQIR	Dasatinib_R1		CK2A1;CK2A2	-0.1329091634544392	0.0001302247096867	-0.1329091634544392	0.020918068423152	gray	inf	unknown or not-regulated sites
RBM26	EGSTQQLQTTS(ph)PK	Dasatinib_R1		CDK16;CDK17;CDK18;CDK2;CDK19%CDK16;CDK17;CDK2;CDK18;P38A	-0.4530562312583944	0.1103223085088237	-0.4530562312583944	0.087759396613152	gray	inf	unknown or not-regulated sites
RBM26	EGSTQQLQTTS(ph)PKPLVQQPILPVVK	Dasatinib_R1		CDK16;CDK17;CDK18;CDK2;CDK19	0.23946465274242	0.0080561799769097	0.23946465274242	0.0131706307197362	gray	inf	unknown or not-regulated sites
LARP1	EGTGQQERES(ph)PRPLQLPGAEGPAISDGEEGGGEPGAGGGAAGAAGAGR	Dasatinib_R1		HIPK2;CLK3;ERK7;P38G;CLK2	-0.4579170860269739	0.0726954155154024	-0.4579170860269739	0.0420223549931826	gray	inf	unknown or not-regulated sites
PRRC2A	EGTLTQVPLAPPPPGAPPS(ph)PAPAR	Dasatinib_R1		HIPK2;P38D;HIPK4;P38B;CDK18	0.2459382090865594	0.0887450003525335	0.2459382090865594	0.377137093555636	gray	inf	unknown or not-regulated sites
ARID3A	EGTPGS(ph)PGR	Dasatinib_R1		CDK5;CDK1;CDK19;CDK12;CDK3	0.1991145020128261	0.0336605743613281	0.1991145020128261	0.2662955567265797	gray	inf	unknown or not-regulated sites
ARFIP1	EGVIEAGAFQGSPAPPLPSVMS(ph)PSR	Dasatinib_R1		CDK13;CDK12;CDK6;CDK4;P38D	0.1344743082824466	8.040719721065097e-06	0.1344743082824466	0.0080055958693001	gray	inf	unknown or not-regulated sites
MTMR4	EGVKS(ph)PVCSSHSNGHCTGPGGK	Dasatinib_R1		P38G;PRP4;P38D;DYRK1B;DYRK2	0.130883695203814	-0.0	0.130883695203814	0.0048151447088852	gray	inf	unknown or not-regulated sites
TPR	EGVQGPLNVS(ph)LSEEGK	Dasatinib_R1		PLK1;GRK1;PLK3	0.2057279067812192	0.0561427181899884	0.2057279067812192	0.4095213344702402	gray	inf	unknown or not-regulated sites
TPR	EGVQGPLNVS(ph)LSEEGKSQEQILEILR	Dasatinib_R1		PLK1;GRK1;PLK3	-0.1129706214264321	-0.0	-0.1129706214264321	0.0006658466986955	gray	inf	unknown or not-regulated sites
SIRT2	EHASIDAQSGAGVPNPSTSAS(ph)PK	Dasatinib_R1	CDK1;CDK2	CDK3;CDK2;CDK5;CDK1;CDK6	-0.0364873504871186	-0.0	-0.0364873504871186	0.0301156152605502	gray	inf	unknown or not-regulated sites
INF2	EHNSMWASLSS(ph)PDAEAVEPDFSSIER	Dasatinib_R1		JNK1;JNK2;JNK3;P38D;P38B	-0.193429018728664	-0.0	-0.193429018728664	0.0035640406624581	gray	inf	unknown or not-regulated sites
TJP2	EHPHS(ph)RS(ph)PS(ph)PEPR	Dasatinib_R1		HIPK4;HIPK2;DYRK2;MOK;HIPK1%CLK2;DYRK4;SRPK1;SRPK2;HIPK2%DYRK4;KIS;HIPK2;CDK9;CLK2	0.1691999424362635	0.0224306808629862	0.1691999424362635	0.3527211480225012	gray	inf	unknown or not-regulated sites
ANKRD17	EHYPVSS(ph)PSS(ph)PSPPAQPGGVSR	Dasatinib_R1	CDK2;mTOR	CDK7;CDK19;CDK8;JNK2;JNK3%CDK19;CDK8;P38B;P38D;ERK1	0.3025019194379814	0.0505134641708016	0.3025019194379814	0.0844013247410574	gray	inf	unknown or not-regulated sites
ANKRD17	EHYPVSSPSS(ph)PS(ph)PPAQPGGVSR	Dasatinib_R1	CDK2;mTOR	CDK19;CDK8;P38B;P38D;ERK1%KIS;HIPK2;CDK7;CDK18;HIPK4	-0.4067473159608099	0.2944336283713237	-0.4067473159608099	0.4371361819153096	gray	inf	unknown or not-regulated sites
NUMB	EIAATCSGTEWGQSSGAAS(ph)PGLFQAGHR	Dasatinib_R1		P38G;HIPK2;CDK18;DYRK1A;P38D	0.44995832434829	0.0735548910763537	0.44995832434829	0.0465991292515763	gray	inf	unknown or not-regulated sites
USP9X	EICSLFGEAPQNLS(ph)QTQR	Dasatinib_R1		SMG1	0.1685115727730302	1.0145234976621518e-05	0.1685115727730302	0.0048151447088852	gray	inf	unknown or not-regulated sites
RSRC1	EIEAIES(ph)DSFVQQTFR	Dasatinib_R1		nan	0.3458138657500127	0.0963168825204807	0.3458138657500127	0.1533382073758543	gray	inf	unknown or not-regulated sites
MACC1	EIENGNSFDS(ph)SGDELDVHQLLR	Dasatinib_R1		GRK1;IKKA	-0.0827329872129164	-0.0	-0.0827329872129164	0.1771524224108527	gray	inf	unknown or not-regulated sites
LRRC6	EIEPS(ph)ER	Dasatinib_R1		BMPR1B;BMPR1A;ACVR2A	0.2855849209305384	0.0076990617797072	0.2855849209305384	0.0052798807214002	gray	inf	unknown or not-regulated sites
ATXN2L	EIES(ph)SPQYR	Dasatinib_R1		nan	-0.0766765560351948	-0.0	-0.0766765560351948	0.014148657888258	gray	inf	unknown or not-regulated sites
MCM6	EIESEIDS(ph)EEELINK	Dasatinib_R1		CK2A2;FAM20C;CK2A1;PLK2;ALPHAK3	-0.1759177037482706	0.0022252382079082	-0.1759177037482706	0.0185598204494675	gray	inf	unknown or not-regulated sites
ATXN2L	EIESS(ph)PQYR	Dasatinib_R1		nan	0.2587468292884231	0.0314812376528655	0.2587468292884231	0.0764958113671266	gray	inf	unknown or not-regulated sites
PRPF4B	EIIDAS(ph)DKEGMS(ph)PAKR	Dasatinib_R1		CDK3;CDK1;CDK5;CDK2;CDK6%CK2A2;CK2A1	0.292757230540397	0.0181107044357008	0.292757230540397	0.0173776191142213	gray	inf	unknown or not-regulated sites
PRPF4B	EIIDASDKEGMS(ph)PAKR	Dasatinib_R1		CDK3;CDK1;CDK5;CDK2;CDK6	-0.0728299243529126	-0.0	-0.0728299243529126	0.0041019527902465	gray	inf	unknown or not-regulated sites
FAM208B	EILS(ph)PLFPR	Dasatinib_R1		JNK1;ERK2;JNK3;ERK1;JNK2	-0.4042007196349252	0.2205721967627888	-0.4042007196349252	0.31225068031182	gray	inf	unknown or not-regulated sites
RAPGEF6	EIPARQS(ph)R	Dasatinib_R1		PKCI;PKCE;IRE1;PKCZ;IRE2	-0.2131174648326839	0.001235140907968	-0.2131174648326839	0.0048151447088852	gray	inf	unknown or not-regulated sites
WDR75	EIPEDVDMEEEKES(ph)EDS(ph)DEENDFTEK	Dasatinib_R1		BMPR1A;PLK2;CK2A2;GRK1;BMPR1B%CK2A1;CK2A2;FAM20C;BMPR1A;BMPR1B	-0.4237454955586371	0.0049902769014217	-0.4237454955586371	0.0041019527902465	gray	inf	unknown or not-regulated sites
MYBBP1A	EIPS(ph)ATQS(ph)PISK	Dasatinib_R1		P38G;CDK4;JNK3;CDK6;CDK5%nan	0.1494516242018446	0.0053369558741298	0.1494516242018446	0.1664637297701687	gray	inf	unknown or not-regulated sites
MYBBP1A	EIPSATQS(ph)PISK	Dasatinib_R1		P38G;CDK4;JNK3;CDK6;CDK5	0.0938654407160228	-0.0	0.0938654407160228	0.0861467888949574	gray	inf	unknown or not-regulated sites
MYBBP1A	EIPSATQS(ph)PISKK	Dasatinib_R1		P38G;CDK4;JNK3;CDK6;CDK5	-0.2694963585954595	0.0165271228091343	-0.2694963585954595	0.0212517333997645	gray	inf	unknown or not-regulated sites
ZNF777	EIPSLS(ph)PTIPR	Dasatinib_R1		P38A;CDK17;ERK2;P38B;ERK1	-0.1590014945017689	0.0003809851004798	-0.1590014945017689	0.0080055958693001	gray	inf	unknown or not-regulated sites
KTN1	EIQNGNLHES(ph)DSESVPR	Dasatinib_R1		CK2A1;CK2A2	0.3698923208159351	0.2112778628647802	0.3698923208159351	0.3571494317270837	gray	inf	unknown or not-regulated sites
HSP90AB1;HSP90AB3P	EIS(ph)DDEAEEEK	Dasatinib_R1	CK2A1	CK2A1;CK2A2;BMPR1B;TGFBR1;BMPR1A%CK2A2;CK2A1;BMPR1B;TGFBR1;BMPR1A	0.2647514774902509	0.0323529226744215	0.2647514774902509	0.0723726264379794	gray	inf	unknown or not-regulated sites
HSP90AB1;HSP90AB3P	EIS(ph)DDEAEEEKGEK	Dasatinib_R1	CK2A1	CK2A1;CK2A2;BMPR1B;TGFBR1;BMPR1A%CK2A2;CK2A1;BMPR1B;TGFBR1;BMPR1A	0.5853356128167552	0.3975814929097818	0.5853356128167552	0.3521494019344968	gray	inf	unknown or not-regulated sites
CASC5	EIS(ph)PYENK	Dasatinib_R1		nan	-0.0927409346486009	-0.0	-0.0927409346486009	0.1456296775514045	gray	inf	unknown or not-regulated sites
SRRM2	EIS(ph)SS(ph)PTSK	Dasatinib_R1		SRPK3%ERK2;CDK4	0.1172840205333544	-0.0	0.1172840205333544	0.0048151447088852	gray	inf	unknown or not-regulated sites
CCAR1	EIS(ph)TPTHWSK	Dasatinib_R1		nan	-0.1298209649547675	0.0007574729562503	-0.1298209649547675	0.0828614396512047	gray	inf	unknown or not-regulated sites
SRRM2	EISS(ph)S(ph)PTSK	Dasatinib_R1		ERK2;CDK4%nan	-0.1202092476176099	-0.0	-0.1202092476176099	0.0036981582470383	gray	inf	unknown or not-regulated sites
SRRM2	EISSS(ph)PTSK	Dasatinib_R1		ERK2;CDK4	-0.073504059320893	-0.0	-0.073504059320893	0.0048151447088852	gray	inf	unknown or not-regulated sites
CCAR1	EIST(ph)PTHWSK	Dasatinib_R1		P38G;ERK2;JNK1;JNK2;CDK5	-0.14462281679122	0.0045609229444171	-0.14462281679122	0.1771524224108527	gray	inf	unknown or not-regulated sites
ACTB;ACTG2;ACTG1;ACTA1;ACTC1;ACTA2	EITALAPS(ph)TMK	Dasatinib_R1		SSTK	-0.2295572097177196	0.0615719062428432	-0.2295572097177196	0.3077752970422148	gray	inf	unknown or not-regulated sites
SETD2	EKAGS(ph)PAPSNR	Dasatinib_R1		CLK2;HIPK2;DYRK4;HIPK1;CLK3	-0.2771608412150936	0.1140822140408238	-0.2771608412150936	0.3463118050123547	gray	inf	unknown or not-regulated sites
U2SURP	EKDECT(ph)PTR	Dasatinib_R1		CDK1;CDK5;CLK3;CDK3;CDK6	0.1371671072391954	-0.0	0.1371671072391954	0.0048151447088852	gray	inf	unknown or not-regulated sites
U2SURP	EKDECT(ph)PTRK	Dasatinib_R1		CDK1;CDK5;CLK3;CDK3;CDK6	-0.3111764983374833	0.0181520282199335	-0.3111764983374833	0.0131706307197362	gray	inf	unknown or not-regulated sites
EIF3H	EKDFS(ph)PEALKK	Dasatinib_R1		KIS;CLK3	0.5684634003756481	0.2880817627384543	0.5684634003756481	0.2470782415684864	gray	inf	unknown or not-regulated sites
BTBD10	EKDHSSSRPS(ph)SPRPQK	Dasatinib_R1		CLK2;AURC;CLK3	-0.663068945255242	1.0121232131173854	-0.663068945255242	1.0632627828719103	gray	inf	unknown or not-regulated sites
KDM5A	EKDLDLEPLS(ph)DLEEGLEETR	Dasatinib_R1		CK2A1;CK2A2;PLK2;GRK7	0.1556897086234042	0.0013124208349759	0.1556897086234042	0.0273549210401024	gray	inf	unknown or not-regulated sites
GLCCI1	EKDRQS(ph)PLHGNHITISHTQATGSR	Dasatinib_R1		CDK5;DYRK3;DYRK1B;CLK3;HIPK2	-0.0421528224490758	-0.0	-0.0421528224490758	0.7777439015145869	gray	inf	unknown or not-regulated sites
RBBP5	EKDS(ph)PFKPK	Dasatinib_R1		CDK3;CDK1;CDK2;CDK5;CLK3	0.4640683799787147	0.1183796335833959	0.4640683799787147	0.0953854365806876	gray	inf	unknown or not-regulated sites
NFYA	EKDS(ph)PHMQDPNQADEEAMTQIIR	Dasatinib_R1		KIS;CDK16;CDK17	0.279659868407039	0.0949555242530622	0.279659868407039	0.2718618911199221	gray	inf	unknown or not-regulated sites
C12orf43	EKEES(ph)PQPR	Dasatinib_R1		CLK2;CLK3;CLK1;CLK4;KIS	-0.1279456737270151	-0.0	-0.1279456737270151	0.0048151447088852	gray	inf	unknown or not-regulated sites
HSP90AB1	EKEIS(ph)DDEAEEEK	Dasatinib_R1	CK2A1	CK2A2;CK2A1;BMPR1B;TGFBR1;BMPR1A	0.5116820955583851	0.172837059730539	0.5116820955583851	0.1448672569933786	gray	inf	unknown or not-regulated sites
HSP90AB1	EKEIS(ph)DDEAEEEKGEK	Dasatinib_R1	CK2A1	CK2A2;CK2A1;BMPR1B;TGFBR1;BMPR1A	1.088830347628858	0.8023832482099366	1.088830347628858	0.4438195776500103	gray	inf	unknown or not-regulated sites
KIF21A	EKELS(ph)PPPGLPSK	Dasatinib_R1		CLK2;KIS;CLK3;CLK1;CLK4	-0.227793759730269	0.0044859296943115	-0.227793759730269	0.0079365049856498	gray	inf	unknown or not-regulated sites
THOC2	EKEPS(ph)RER	Dasatinib_R1		CLK2;CLK3;SRPK1;SRPK3;SRPK2	-0.3304278491374397	0.0718107807212585	-0.3304278491374397	0.1096927337993931	gray	inf	unknown or not-regulated sites
ATXN2L	EKEVDGLLTSEPMGS(ph)PVSSK	Dasatinib_R1		JNK1;P38D;CDK17;P38G;P38B	0.1587306555462468	-0.0	0.1587306555462468	0.0041817428360885	gray	inf	unknown or not-regulated sites
INTS3	EKFPEFCSSPS(ph)PPVEVK	Dasatinib_R1		KIS;CDK19;P38D;CDK8	-0.1660718279733744	3.15587735248102e-05	-0.1660718279733744	0.0048151447088852	gray	inf	unknown or not-regulated sites
FGFR1OP	EKGPTTGEGALDLSDVHS(ph)PPKS(ph)PEGK	Dasatinib_R1		MAK;CDK16;CLK3;CDK1;CDK18%MAK;CDK16;CLK3;CDK1;CDK18%CDK1;CDK3;KIS;CDK2;CDK7	0.34132010477732	0.0160268546189806	0.34132010477732	0.0072702938774409	gray	inf	unknown or not-regulated sites
FGFR1OP	EKGPTTGEGALDLSDVHS(ph)PPKSPEGK	Dasatinib_R1		CDK1;CDK3;KIS;CDK2;CDK7	0.3085079008216642	0.0034333052808241	0.3085079008216642	0.0048151447088852	gray	inf	unknown or not-regulated sites
TRIT1	EKGS(ph)PGQNDQELK	Dasatinib_R1		CDK18;CDK17;CDK16;JNK2;CDK1	0.2321576780496642	0.0100351397957421	0.2321576780496642	0.0211657074596606	gray	inf	unknown or not-regulated sites
THRAP3	EKGSFS(ph)DTGLGDGK	Dasatinib_R1		nan	0.1744130110609832	0.0003185559363337	0.1744130110609832	0.0048151447088852	gray	inf	unknown or not-regulated sites
PWP1	EKLQEEGGGS(ph)DEEETGSPSEDGMQSAR	Dasatinib_R1		CK2A1;CK2A2;FAM20C;GRK7;GSK3A	-0.2176739770065507	0.0618838790992102	-0.2176739770065507	0.3778908084971741	gray	inf	unknown or not-regulated sites
RBM6	EKLQSFDS(ph)PER	Dasatinib_R1		CDK1;CDK2;CDK5;CDK3	-0.2391954280278816	0.0473037953292673	-0.2391954280278816	0.1971707356566387	gray	inf	unknown or not-regulated sites
UBN2	EKNGS(ph)EEDDDEKPGKR	Dasatinib_R1		FAM20C;CAMK2B;CAMK2A;CK2A2;GRK7	0.5553338710112301	0.0708488208869818	0.5553338710112301	0.0231513885785108	gray	inf	unknown or not-regulated sites
PJA2	EKNHGS(ph)SPEQVVRPK	Dasatinib_R1		nan	-0.3281920430673257	0.1280422214676904	-0.3281920430673257	0.2558420642863404	gray	inf	unknown or not-regulated sites
NCAPD2	EKNT(ph)SSETTMEEELGLVGATADDTEAELIR	Dasatinib_R1		nan	-0.326190602107612	0.0663600832962507	-0.326190602107612	0.1019218204953294	gray	inf	unknown or not-regulated sites
LUZP1	EKPDS(ph)DDDLDIASLVTAK	Dasatinib_R1		CK2A2;CK2A1;CAMK2A;MOS;CAMK2B	0.2876504586664719	0.0280866025487463	0.2876504586664719	0.0394720988716192	gray	inf	unknown or not-regulated sites
WNK1	EKPELSEPSHLNGPSS(ph)DPEAAFLSR	Dasatinib_R1		CK2A1;CK2A2	-0.1725504683822852	0.0042090008449915	-0.1725504683822852	0.047607109647181	gray	inf	unknown or not-regulated sites
RSBN1	EKPHAGVS(ph)PR	Dasatinib_R1		ERK7;P38G;NLK;CDK5;CDK9	-0.1211529944958455	0.0004989294233472	-0.1211529944958455	0.115865360842972	gray	inf	unknown or not-regulated sites
ARHGAP21	EKPPS(ph)GRQTPQPLR	Dasatinib_R1		PIM1;PIM3;PIM2;ERK7;CLK3	-0.1363172863929126	-0.0	-0.1363172863929126	0.0041019527902465	gray	inf	unknown or not-regulated sites
ARHGAP21	EKPPSGRQT(ph)PQPLR	Dasatinib_R1		PRP4;HIPK2;DYRK1B;DYRK3;HIPK1	-0.1127562179782987	9.447718252591888e-07	-0.1127562179782987	0.0394720988716192	gray	inf	unknown or not-regulated sites
SLC39A3	EKPSFIDLETFNAGS(ph)DVGS(ph)DSEYESPFMGGAR	Dasatinib_R1		nan%CK2A2;CK2A1	0.2843233676162746	0.0011431403900948	0.2843233676162746	0.004026957488982	gray	inf	unknown or not-regulated sites
FOXK2	EKQEASES(ph)PVK	Dasatinib_R1		CDK3;CDK2;CDK1;CDK5;P38D	0.2088553434912107	0.0018122328314619	0.2088553434912107	0.0048151447088852	gray	inf	unknown or not-regulated sites
PHF14	EKQLS(ph)PEAQAR	Dasatinib_R1		CLK2;CLK3;DYRK4	-0.2197651945315581	0.0345785510482311	-0.2197651945315581	0.1864679455860644	gray	inf	unknown or not-regulated sites
SLC39A7	EKQS(ph)S(ph)EEEEKETR	Dasatinib_R1		CAMK2B;FAM20C;CK2A1;CAMK2A;CK2A2%FAM20C;CAMK2B;PLK3;CAMK2A;PLK2	0.7947784759440888	0.4488064104420791	0.7947784759440888	0.2833763252218742	gray	inf	unknown or not-regulated sites
CIZ1	EKRT(ph)PAPEPEPCEASELPAKR	Dasatinib_R1		CLK2;CLK3;GSK3A;HIPK2;P38G	-0.2510157915718427	0.0072747442674082	-0.2510157915718427	0.0090058095142405	gray	inf	unknown or not-regulated sites
RSL1D1	EKS(ph)PSLGK	Dasatinib_R1		CLK1;CDK18;CDK17;CLK4;CLK2	-0.1961391020921569	0.0024742899499419	-0.1961391020921569	0.0098046633037043	gray	inf	unknown or not-regulated sites
RSL1D1	EKS(ph)PSLGKK	Dasatinib_R1		CLK1;CDK18;CDK17;CLK4;CLK2	-0.2924177992882205	0.0024213549439046	-0.2924177992882205	0.0048151447088852	gray	inf	unknown or not-regulated sites
RBM23	EKS(ph)PVREPVDNLSPEER	Dasatinib_R1		CLK2;SRPK2;CLK1;SRPK3;CLK4	0.0778427217580064	-0.0	0.0778427217580064	0.0036981582470383	gray	inf	unknown or not-regulated sites
SRRM2	EKSATRPS(ph)PS(ph)PER	Dasatinib_R1		CLK2;DYRK4;HIPK2;DYRK1B;KIS%CLK3;CLK2;SRPK1;CDK1;CDK3	-0.3360173918554263	0.078572613515807	-0.3360173918554263	0.1191963421377595	gray	inf	unknown or not-regulated sites
BCLAF1	EKSTFREES(ph)PLR	Dasatinib_R1	GSK3B	SRPK3;SRPK2;CLK2;SRPK1;CLK1	-0.4100570076205336	0.0766979391063588	-0.4100570076205336	0.064056218202281	gray	inf	unknown or not-regulated sites
SRRM1	EKT(ph)PELPEPSVK	Dasatinib_R1		CLK3;CLK2;CLK4;CLK1	0.3437942815507817	0.0378165475191619	0.3437942815507817	0.032035668027938	gray	inf	unknown or not-regulated sites
RNF185	EKT(ph)PPRPQGQRPEPENR	Dasatinib_R1		CLK2;CLK3;SRPK2;SRPK1;SRPK3	0.3677820013376268	0.328200888196951	0.3677820013376268	0.6265586359679668	gray	inf	unknown or not-regulated sites
NUCKS1	EKT(ph)PS(ph)PKEEDEEPES(ph)PPEKK	Dasatinib_R1		CLK3;CLK1;CLK4;CLK2;CDK1%GRK7;CDK1;P38D;CLK3;JNK1%GSK3A;CLK3;CLK2;CDK1;P38G	1.2421600337073977	0.5009439937503083	1.2421600337073977	0.2285162710386809	gray	inf	unknown or not-regulated sites
THOC2	EKTPAT(ph)TPEAR	Dasatinib_R1		nan	-0.1798554885879069	0.0181012895960294	-0.1798554885879069	0.2132690458978227	gray	inf	unknown or not-regulated sites
NUCKS1	EKTPSPKEEDEEPES(ph)PPEKK	Dasatinib_R1		GRK7;CDK1;P38D;CLK3;JNK1	0.7057468536601681	0.1677182010967698	0.7057468536601681	0.0746493182827903	gray	inf	unknown or not-regulated sites
RERE	EKVAS(ph)DTEEADR	Dasatinib_R1		CK2A1;CK2A2	-0.085316695127288	-0.0	-0.085316695127288	0.2498920556088533	gray	inf	unknown or not-regulated sites
DBF4	EKVELQHIS(ph)QK	Dasatinib_R1		nan	0.2810193109714087	0.0723713130551647	0.2810193109714087	0.1959585954884079	gray	inf	unknown or not-regulated sites
NSRP1;CCDC55	EKVIET(ph)PENDFK	Dasatinib_R1		nan	-0.3057616720626166	0.0153755699566347	-0.3057616720626166	0.0115370966727255	gray	inf	unknown or not-regulated sites
TBC1D23	EKVISFIENTST(ph)PVDR	Dasatinib_R1		JNK1;JNK3;JNK2	0.1595637922498253	0.019160302905846	0.1595637922498253	0.4004307984463748	gray	inf	unknown or not-regulated sites
LTV1	EKWDCES(ph)ICSTYSNLYNHPQLIK	Dasatinib_R1		CK1G2;CK1G1;CK1G3;CK1A;DSTYK	1.1552951920257544	0.8766970407635551	1.1552951920257544	0.4747826700430292	gray	inf	unknown or not-regulated sites
ATG16L1	ELAEAAKEPLPVEQDDDIEVIVDETSDHTEETS(ph)PVR	Dasatinib_R1		KIS;P38G;CDK5;CDK1;SRPK3%KIS;P38G;CDK5;CDK1;SRPK3	-0.074317883258158	-0.0	-0.074317883258158	0.1650607074348709	gray	inf	unknown or not-regulated sites
TAF3	ELALPLFS(ph)PATASR	Dasatinib_R1		P38D;CDK7;P38B;ERK1;JNK2	0.4542134866656591	0.3442908238059185	0.4542134866656591	0.4330148715505058	gray	inf	unknown or not-regulated sites
MAP1A	ELAPAWEDTS(ph)PEQDNR	Dasatinib_R1		FAM20C;PLK2;KIS;CLK3;JNK1	0.2853927986290314	0.0202357150412758	0.2853927986290314	0.0230432561338577	gray	inf	unknown or not-regulated sites
MAP1A	ELAPAWEDTS(ph)PEQDNRYWR	Dasatinib_R1		FAM20C;PLK2;KIS;CLK3;JNK1	0.0686809666782181	-0.0	0.0686809666782181	0.0651444126096002	gray	inf	unknown or not-regulated sites
HGH1	ELAPEPWVERAT(ph)PT	Dasatinib_R1		nan	-0.126044463974513	-0.0	-0.126044463974513	0.0048151447088852	gray	inf	unknown or not-regulated sites
ATG2A	ELAQPSGGHLPQAS(ph)PISVYLFPGER	Dasatinib_R1		KIS;CDK18;P38D;P38G;P38B	0.310167293383955	0.010459621201514	0.310167293383955	0.0058833834226172	gray	inf	unknown or not-regulated sites
UBR4	ELASPVS(ph)PELR	Dasatinib_R1		CDK16;CDK18;DYRK4;P38B;P38A	0.2683365252855152	0.0101358426344883	0.2683365252855152	0.011005011453532	gray	inf	unknown or not-regulated sites
DAXX	ELDLS(ph)ELDDPDSAYLQEAR	Dasatinib_R1		BMPR1A;BMPR1B;ALK2;ACVR2A;ACVR2B	0.2406422041023722	0.0386963624987682	0.2406422041023722	0.1466618679624335	gray	inf	unknown or not-regulated sites
RIF1	ELDPSLVSANDS(ph)PSGMQTR	Dasatinib_R1		nan	0.1579096303783815	0.001255952585552	0.1579096303783815	0.0229692492059753	gray	inf	unknown or not-regulated sites
DCPS	ELDVEEAHAAS(ph)T(ph)EEK	Dasatinib_R1		FAM20C%nan	-0.3293446427512354	0.0312376112342694	-0.3293446427512354	0.0269577736796413	gray	inf	unknown or not-regulated sites
MAP2K2	ELEAIFGRPVVDGEEGEPHSIS(ph)PR	Dasatinib_R1		ERK7;CDK6;CDK4;CDK16;CDK18	0.1377999031050788	-0.0	0.1377999031050788	0.0036966857532742	gray	inf	unknown or not-regulated sites
MAP2K2	ELEAIFGRPVVDGEEGEPHSIS(ph)PRPRPPGR	Dasatinib_R1		ERK7;CDK6;CDK4;CDK16;CDK18	0.2469511328482746	2.3678562363400296e-05	0.2469511328482746	0.0035640406624581	gray	inf	unknown or not-regulated sites
TBK1	ELEDDEQFVS(ph)LYGTEEYLHPDMYER	Dasatinib_R1	GSK3B;TBK1	IKKA;GRK1;IKKB	1.161501932776328	0.4717921755357756	1.161501932776328	0.2220664274876101	gray	inf	unknown or not-regulated sites
STK3	ELEEEEENS(ph)DEDELDSHTMVK	Dasatinib_R1	PLK1	CK2A2;FAM20C;BMPR1A;CK2A1;PLK2	-0.1178967414560982	0.0012593131278939	-0.1178967414560982	0.2590341766505962	gray	inf	unknown or not-regulated sites
EIF5B	ELEELS(ph)LEAQGIK	Dasatinib_R1		CK1G2;PLK2;ALK2;BMPR1A;TGFBR1	0.1892290773651598	0.0139584487698049	0.1892290773651598	0.1167313351619336	gray	inf	unknown or not-regulated sites
[truncated: 28,957 more rows]
