# Supplementary material for: CurveCurator: a recalibrated F-statistic to assess, classify, and explore significance of dose–response curves
Source: Nat Commun. 2023 Nov 30;14:7902. doi: 10.1038/s41467-023-43696-z (PMC10689459; doi:10.1038/s41467-023-43696-z)
Supplement: Supplementary file 6 — Source Data [file 41467_2023_43696_MOESM6_ESM.zip › SourceData/SuppFigure1a_1.tsv]

x	y
-inf	1.0
-11.0	1.01151875292618
-10.444444444444445	0.9933205424955732
-9.88888888888889	1.0047164812482259
-9.333333333333334	0.9981544302603295
-8.777777777777779	0.8654799376804467
-8.222222222222221	0.656827952789131
-7.666666666666666	0.4247929321352123
-7.111111111111111	0.22212963883587183
-6.555555555555555	0.1194853937182311
-6.0	0.12247489217875804
