# Supplementary material for: CurveCurator: a recalibrated F-statistic to assess, classify, and explore significance of dose–response curves
Source: Nat Commun. 2023 Nov 30;14:7902. doi: 10.1038/s41467-023-43696-z (PMC10689459; doi:10.1038/s41467-023-43696-z)
Supplement: Supplementary file 6 — Source Data [file 41467_2023_43696_MOESM6_ESM.zip › SourceData/Figure1c.tsv]

Name	Drug	Original Annotation	Protein IDs	Majority protein IDs	Protein names	Gene names	Fasta headers	Number of proteins	Peptides	Q-value	Score	Raw 0	Raw 1	Raw 2	Raw 3	Raw 4	Raw 5	Raw 6	Raw 7	Raw 8	Ratio 0	Ratio 1	Ratio 2	Ratio 3	Ratio 4	Ratio 5	Ratio 6	Ratio 7	Ratio 8	Signal Quality	pEC50	Curve Slope	Curve Front	Curve Back	Curve Fold Change	Curve AUC	Curve R2	pEC50 Error	Curve Slope Error	Curve Front Error	Curve Back Error	Null Model	Null RMSE	Curve F_Value	Curve P_Value	Curve Log P_Value	Curve F_Value SAM Corrected	Curve Relevance Score	Curve Regulation
Dasatinib_CSK_$$	Dasatinib	$$	P41240;P42679	P41240	Tyrosine-protein kinase CSK	CSK	>sp|P41240|CSK_HUMAN Tyrosine-protein kinase CSK OS=Homo sapiens GN=CSK PE=1 SV=1 XREF(PFAM)=Protein tyrosine kinase (_KINASE_-PROTEIN);SH2 domain;SH3 domain;	2	48	0.0	323.31	3945700000.0	3959800000.0	3686100000.0	2557600000.0	697100000.0	275870000.0	115160000.0	50648000.0	18342000.0	1	1.00357351	0.934206858	0.648199306	0.176673341	0.069916618	0.029186203	0.012836252	0.004648605	31.87763412	7.386405684	1.654631291	1.010840219	0.016875325	-5.884385764	0.300131023	0.996476839	0.019739356	0.104742718	0.012577115	0.009694621	0.351965226	0.402240458	2548.270489	1.16e-08	7.936927244	230.5869091	5.276056099	down
Foretinib_withCAKI_TESK1	Foretinib_withCAKI		Q15569	Q15569	Dual specificity testis-specific protein kinase 1	TESK1	>sp|Q15569|TESK1_HUMAN Dual specificity testis-specific protein kinase 1 OS=Homo sapiens GN=TESK1 PE=1 SV=2 XREF(PFAM)=Protein tyrosine kinase (_KINASE_-PROTEIN);	1	5	0.0	15.148	7241600.0	6482200.0	2395878.0	9477700.0	6719500.0	5991000.0	9443900.0	2395878.0	6721600.0	1	0.895133672	0.33084926	1.308785351	0.927902673	0.827303358	1.304117875	0.33084926	0.928192665	22.78787706	5.742668677	10.0	0.926827945	0.63023253	-0.556417321	0.836381919	0.037528161	13.40629211	583.7648284	0.167314869	0.409835209	0.842568504	0.299351647	0.419736438	0.894257075	0.048537615	0.242555485	0.008250655
OTS-167_CSNK1G1_#	OTS-167	#	Q9HCP0	Q9HCP0	Casein kinase I isoform gamma-1	CSNK1G1	>sp|Q9HCP0|KC1G1_HUMAN Casein kinase I isoform gamma-1 OS=Homo sapiens GN=CSNK1G1 PE=1 SV=1 XREF(PFAM)=Casein kinase 1 gamma C terminal (NOT KINASE);Protein kinase domain (_KINASE_-PROTEIN);	1	19	0.0	34.711	7605900.0	6644300.0	7071100.0	248490.0	9236900.0	4965800.0	2472900.0	248490.0		1	0.873571832	0.929686165	0.03267069	1.214438791	0.65288789	0.325129176	0.03267069		22.85868754	6.086244713	2.382855396	0.764355814	0.023733854	-3.772418364	0.623275371	0.0	0.626826668	8.223027752	0.212137147	0.684452371	0.606192592	0.386197285	1.428892754	0.402807693	0.394902243	1.223732594	0.32749625
Saracatinib_AURKA	Saracatinib		O14965	O14965	Aurora kinase A	AURKA	>sp|O14965|AURKA_HUMAN Aurora kinase A OS=Homo sapiens GN=AURKA PE=1 SV=2 XREF(PFAM)=Protein kinase domain (_KINASE_-PROTEIN);	1	37	0.0	323.31	858080000.0	942800000.0	971160000.0	835710000.0	905140000.0	853450000.0	928500000.0	824030000.0	829910000.0	1	1.098732053	1.131782584	0.97393017	1.054843371	0.994604233	1.08206694	0.960318385	0.967170893	29.67653692	5.732124651	9.999990708	1.050971107	0.963555122	-0.125283902	1.024544251	0.979068594	8.087249709	373.6023594	0.026798135	0.06564162	1.026341681	0.05723112	1.152989863	0.484811763	0.314426852	0.104467137	0.0	not
[truncated: 1 more columns]
