# Supplementary material for: CurveCurator: a recalibrated F-statistic to assess, classify, and explore significance of dose–response curves
Source: Nat Commun. 2023 Nov 30;14:7902. doi: 10.1038/s41467-023-43696-z (PMC10689459; doi:10.1038/s41467-023-43696-z)
Supplement: Supplementary file 6 — Source Data [file 41467_2023_43696_MOESM6_ESM.zip › SourceData/Figure2c.tsv]

10_fvals	10_pvals
1	0.52
2.7	0.14
0.2	0.99
0.42	0.89
0.96	0.57
1.5	0.34
0.51	0.84
0.26	0.98
1.1	0.5
2.6	0.15
0.6	0.78
1	0.54
0.55	0.81
2.3	0.19
0.96	0.57
0.73	0.7
1	0.54
0.32	0.95
3.6	0.08
2.1	0.22
0.95	0.57
0.71	0.71
0.78	0.67
1.1	0.51
1.1	0.5
0.79	0.66
1.6	0.31
1.1	0.5
0.75	0.69
4.5	0.05
1.1	0.5
0.85	0.63
1	0.55
6.7	0.02
0.61	0.77
1.2	0.47
0.88	0.61
0.36	0.93
2.9	0.12
0.65	0.75
1.7	0.29
4.2	0.059
2.1	0.22
0.3	0.96
1.2	0.47
1.7	0.3
0.82	0.64
1	0.53
0.66	0.74
6.2	0.024
0.57	0.8
2.5	0.16
1.1	0.49
1.4	0.4
1.4	0.4
2.3	0.18
11	0.0055
0.83	0.64
2.2	0.2
1.1	0.5
4.4	0.052
0.47	0.87
1.6	0.31
0.2	0.99
1.6	0.31
0.31	0.96
0.92	0.59
0.88	0.61
2.1	0.21
0.93	0.58
2.8	0.13
0.84	0.63
1.1	0.5
0.84	0.63
1.1	0.5
3.3	0.094
4.6	0.049
1.2	0.44
0.87	0.62
8.6	0.011
1.1	0.49
0.84	0.63
1.3	0.4
1.6	0.33
1.5	0.35
1.8	0.28
0.78	0.67
0.72	0.7
0.89	0.61
0.95	0.57
2.9	0.12
0.98	0.56
0.94	0.58
3.9	0.069
0.44	0.88
1.2	0.46
2.1	0.21
2.1	0.21
0.53	0.83
1	0.54
0.95	0.57
0.69	0.72
2.2	0.19
1.4	0.39
1.6	0.33
0.74	0.69
0.57	0.8
0.66	0.74
2.6	0.15
2	0.23
2.9	0.12
0.74	0.69
1.6	0.32
0.76	0.68
0.29	0.96
0.64	0.76
1	0.54
0.65	0.75
0.95	0.57
0.19	1
1.3	0.43
0.89	0.61
1.7	0.29
3	0.12
0.8	0.65
0.65	0.75
0.54	0.82
0.38	0.92
1.9	0.26
1.2	0.46
4.6	0.049
2.1	0.21
0.78	0.67
0.43	0.89
6.1	0.025
2.1	0.22
1.8	0.28
4.5	0.051
2.5	0.16
1.2	0.44
1.5	0.36
0.76	0.68
7.9	0.014
1.4	0.4
0.52	0.83
0.47	0.87
3.6	0.08
1.3	0.43
0.5	0.85
0.37	0.92
0.44	0.88
1.1	0.52
3	0.12
0.54	0.82
1.9	0.25
0.51	0.84
2.5	0.17
0.45	0.88
0.52	0.83
1.7	0.29
1.5	0.35
2.6	0.15
0.61	0.77
0.64	0.75
0.3	0.96
0.76	0.68
0.78	0.67
1.3	0.41
1.3	0.43
0.29	0.96
2	0.23
0.98	0.56
1.3	0.4
3.5	0.087
0.19	0.99
3.6	0.083
0.81	0.65
1.4	0.38
0.43	0.89
1.8	0.27
0.15	1
1.2	0.45
0.88	0.61
3.1	0.11
0.51	0.84
2.2	0.2
1.5	0.35
0.3	0.96
1.3	0.43
4.3	0.057
0.99	0.55
1.9	0.25
1.6	0.33
0.62	0.77
1	0.53
1.1	0.51
0.63	0.76
16	0.0021
2.8	0.14
0.94	0.58
1.2	0.45
2.6	0.15
0.68	0.73
0.72	0.7
0.84	0.63
2.1	0.22
1.5	0.36
0.7	0.71
2	0.24
0.97	0.56
0.79	0.66
4.3	0.058
1.3	0.43
3.8	0.073
1.1	0.49
1.1	0.48
0.42	0.89
1.7	0.29
2.1	0.22
1.3	0.41
1.3	0.43
0.63	0.76
2.6	0.15
0.33	0.94
2.3	0.18
0.7	0.72
0.3	0.96
1.9	0.26
0.73	0.7
0.73	0.7
0.31	0.95
0.39	0.91
1.9	0.26
1.2	0.44
0.66	0.75
1.1	0.48
0.92	0.59
0.51	0.84
2.7	0.14
15	0.0028
1.8	0.26
0.54	0.82
0.41	0.9
0.71	0.71
0.28	0.97
0.48	0.86
0.89	0.6
1.6	0.33
0.53	0.83
2.9	0.13
2.9	0.12
0.85	0.63
1.7	0.31
1.2	0.46
1.7	0.29
1.5	0.34
0.42	0.9
1.9	0.25
0.61	0.77
1.2	0.46
1.9	0.25
0.74	0.69
0.85	0.63
2.4	0.17
0.3	0.96
0.61	0.78
2.3	0.19
1.5	0.35
1.7	0.29
0.73	0.7
0.67	0.74
0.59	0.79
0.25	0.98
0.63	0.76
1.3	0.41
1	0.53
0.93	0.58
1.5	0.36
3.3	0.095
1.2	0.47
0.89	0.6
0.75	0.69
2.4	0.18
1.2	0.46
5.3	0.035
0.49	0.85
0.32	0.95
2.3	0.19
12	0.0045
1.7	0.29
5.7	0.03
2.9	0.12
0.56	0.81
2.5	0.17
3.3	0.097
1.3	0.43
1.8	0.27
2.6	0.15
1.1	0.5
1.6	0.33
1.5	0.36
1.7	0.29
1.1	0.52
0.95	0.57
0.36	0.93
1.9	0.26
0.95	0.57
0.51	0.84
0.67	0.73
0.47	0.87
1.6	0.32
0.59	0.79
0.9	0.6
0.59	0.79
2	0.23
0.58	0.79
2.3	0.18
0.47	0.86
0.66	0.74
0.99	0.55
1.8	0.27
0.72	0.71
0.65	0.75
2.9	0.12
0.62	0.77
6.8	0.02
0.81	0.65
0.79	0.66
0.36	0.93
0.49	0.86
1.4	0.39
0.5	0.85
0.81	0.65
0.85	0.63
0.71	0.71
1.1	0.51
1.2	0.45
0.44	0.88
1.8	0.27
0.78	0.67
1.2	0.44
1	0.52
0.45	0.88
3	0.12
1.8	0.27
14	0.003
3	0.12
0.38	0.92
5.1	0.038
0.49	0.85
1.4	0.38
0.96	0.57
3	0.12
0.65	0.75
2.6	0.15
5.2	0.037
1.8	0.27
1.2	0.47
0.31	0.96
0.69	0.72
0.72	0.71
4.1	0.062
0.97	0.56
0.81	0.65
0.97	0.56
2.1	0.22
0.64	0.75
0.45	0.88
0.95	0.57
2.1	0.22
0.97	0.56
0.61	0.77
1	0.54
0.75	0.69
0.7	0.72
0.85	0.63
2.6	0.15
1.9	0.25
0.69	0.72
1.4	0.38
0.22	0.99
2.1	0.22
0.96	0.57
7.2	0.017
0.63	0.76
0.73	0.7
1.4	0.37
0.6	0.78
1.2	0.44
0.55	0.82
3.8	0.073
0.29	0.96
2.2	0.2
2.2	0.19
1.9	0.26
1.5	0.34
0.79	0.66
5.3	0.035
1.1	0.49
2	0.23
1.7	0.31
1.9	0.26
0.61	0.77
5.3	0.036
0.73	0.7
0.63	0.76
2.1	0.21
1	0.54
0.83	0.64
1	0.54
1.5	0.36
2.7	0.14
0.75	0.68
0.35	0.93
3.7	0.078
3	0.12
0.51	0.84
1.3	0.42
1.1	0.52
0.99	0.55
0.19	1
1.1	0.52
1.4	0.38
2.5	0.16
1.8	0.28
0.41	0.9
2.1	0.21
0.38	0.92
0.93	0.58
1.2	0.44
2.1	0.22
0.2	0.99
1.4	0.39
3.2	0.1
3.7	0.078
0.64	0.76
0.72	0.7
0.43	0.89
0.64	0.75
1	0.54
0.71	0.71
1.3	0.41
0.31	0.95
0.58	0.79
1.7	0.29
1.6	0.32
0.4	0.91
2.6	0.15
1.7	0.31
1.6	0.33
1.4	0.38
0.96	0.57
3	0.11
2.1	0.21
1.4	0.38
1	0.53
0.97	0.56
0.44	0.89
1.5	0.36
1.8	0.27
1.3	0.4
0.18	1
0.67	0.74
0.69	0.72
1.8	0.28
2	0.23
2	0.24
4.5	0.052
2.7	0.14
0.25	0.98
0.26	0.98
0.45	0.88
0.46	0.87
0.75	0.69
0.92	0.59
0.33	0.94
0.61	0.77
1.1	0.5
0.62	0.77
1	0.53
1.4	0.39
3.8	0.073
0.44	0.88
1.2	0.47
1.4	0.37
1	0.54
1.5	0.34
0.7	0.72
0.25	0.98
0.38	0.92
4.2	0.06
1.8	0.28
0.75	0.69
0.82	0.65
2.2	0.2
1	0.53
1.1	0.51
0.96	0.57
0.7	0.72
0.68	0.73
1.7	0.29
0.37	0.93
2.2	0.21
1.4	0.37
0.45	0.88
1.6	0.32
4.1	0.061
5.3	0.036
2	0.24
1.3	0.41
1.2	0.46
1	0.54
0.24	0.98
1	0.54
0.77	0.68
0.43	0.89
0.55	0.82
2.5	0.16
2.2	0.21
0.7	0.72
2.3	0.18
3.1	0.11
2.5	0.17
0.75	0.69
0.71	0.71
0.38	0.92
5.5	0.032
2.2	0.2
2	0.23
0.85	0.63
3.2	0.11
0.75	0.69
2	0.24
2.1	0.22
0.46	0.87
0.89	0.6
3.7	0.077
3.4	0.089
0.95	0.57
1.2	0.47
1.6	0.33
0.52	0.83
0.36	0.93
0.32	0.95
5.9	0.028
1.9	0.25
1.6	0.31
1.7	0.29
0.27	0.97
2.5	0.16
1.2	0.47
0.54	0.82
0.51	0.84
0.5	0.85
0.29	0.97
0.77	0.67
0.68	0.73
1.4	0.37
2.1	0.21
3.2	0.1
0.27	0.97
1.1	0.52
2.1	0.22
4.2	0.06
0.46	0.87
1.4	0.37
0.64	0.76
0.86	0.62
0.74	0.69
2.2	0.2
0.43	0.89
1.8	0.26
1.3	0.4
1.1	0.49
0.77	0.67
0.78	0.67
0.32	0.95
0.47	0.86
0.7	0.72
0.49	0.86
0.89	0.6
0.99	0.55
1.1	0.51
0.47	0.87
0.89	0.61
1.9	0.25
7.3	0.016
0.75	0.69
1.7	0.31
3.8	0.074
1.4	0.38
1.3	0.42
0.79	0.66
1.1	0.52
1.1	0.5
2.1	0.21
1.6	0.33
4.8	0.045
0.57	0.8
0.98	0.56
0.66	0.74
1.6	0.32
2.4	0.17
0.55	0.82
1.1	0.48
1.5	0.35
0.48	0.86
0.53	0.83
1.4	0.39
1.1	0.5
0.49	0.85
1.2	0.44
0.85	0.62
0.63	0.76
0.74	0.69
2.9	0.13
0.31	0.96
1.9	0.25
0.36	0.93
1.1	0.49
1	0.53
1.8	0.27
0.76	0.68
4	0.067
3.4	0.089
0.93	0.58
1	0.54
0.58	0.79
6.6	0.021
0.24	0.98
1.5	0.34
1.7	0.3
1.5	0.36
1.6	0.33
2.2	0.2
1.1	0.49
1.2	0.47
0.27	0.97
5.9	0.028
1	0.54
0.66	0.74
0.33	0.95
0.15	1
0.83	0.64
1.8	0.27
2.8	0.13
1.6	0.31
1.1	0.48
0.45	0.88
0.52	0.83
0.34	0.94
1.3	0.44
0.56	0.81
1.4	0.39
1.4	0.39
0.59	0.79
2	0.23
2.3	0.19
0.97	0.56
2.8	0.13
0.36	0.93
2.1	0.22
2.3	0.18
0.66	0.74
0.8	0.65
2.5	0.16
0.91	0.59
0.53	0.83
1.4	0.38
1.1	0.51
2.6	0.15
1.1	0.5
1.5	0.36
0.39	0.91
0.96	0.57
1.1	0.49
0.49	0.85
0.14	1
0.64	0.76
11	0.0065
2.1	0.21
1.6	0.32
0.8	0.66
1	0.54
1.6	0.31
0.18	1
0.46	0.87
4	0.064
0.34	0.94
0.73	0.7
1.4	0.4
0.42	0.89
2.1	0.22
0.99	0.55
0.19	0.99
1	0.54
0.72	0.7
2.5	0.16
3.6	0.083
1.2	0.48
2.7	0.15
3.3	0.094
1.3	0.41
0.7	0.72
0.44	0.88
0.96	0.57
1.2	0.44
11	0.0057
0.38	0.92
0.62	0.77
1.4	0.4
1.3	0.43
1.1	0.51
0.65	0.75
1.4	0.37
2.6	0.15
2.9	0.13
1.3	0.41
0.61	0.77
1.2	0.44
0.43	0.89
0.58	0.8
0.68	0.73
0.51	0.84
2.6	0.15
1.7	0.29
0.87	0.62
0.87	0.62
0.29	0.96
1.9	0.26
0.6	0.78
1.9	0.25
0.39	0.92
0.57	0.8
0.27	0.97
2	0.24
0.47	0.87
0.43	0.89
3	0.11
0.64	0.76
0.79	0.66
1.9	0.25
0.26	0.98
1.2	0.47
0.54	0.82
3.5	0.087
0.62	0.77
1.4	0.4
0.52	0.84
0.78	0.67
2.1	0.21
3.5	0.086
0.72	0.71
0.58	0.79
0.54	0.82
2.1	0.21
1	0.55
0.45	0.88
5.1	0.038
0.91	0.59
0.42	0.9
0.71	0.71
2.3	0.19
1.3	0.41
1.3	0.43
0.84	0.64
2	0.23
1.7	0.3
2.4	0.18
0.98	0.55
3.1	0.11
1.3	0.43
1.6	0.32
0.46	0.87
0.76	0.68
9.4	0.0088
1.8	0.28
1.9	0.26
3.4	0.09
0.5	0.85
0.83	0.64
3.6	0.08
2.1	0.22
0.46	0.87
1.6	0.32
0.33	0.95
2.2	0.21
0.51	0.84
0.47	0.87
0.38	0.92
0.84	0.63
6.8	0.019
0.71	0.71
0.45	0.88
0.62	0.77
0.36	0.93
0.48	0.86
3.5	0.087
0.33	0.95
0.57	0.8
6.6	0.021
0.27	0.97
1.5	0.36
1.4	0.37
0.84	0.64
13	0.0039
1.9	0.26
0.74	0.69
1.7	0.3
0.89	0.6
0.47	0.86
2.7	0.14
2.4	0.17
1.5	0.35
2.7	0.14
0.52	0.83
4.2	0.058
0.28	0.97
1.3	0.42
0.42	0.9
1.3	0.41
0.48	0.86
1.1	0.51
0.47	0.87
1.6	0.32
0.89	0.6
0.94	0.58
1.1	0.49
1.8	0.27
0.89	0.61
0.28	0.97
0.32	0.95
1.2	0.44
0.46	0.87
2	0.24
0.6	0.78
0.54	0.82
2	0.24
0.87	0.61
2.9	0.12
1.7	0.29
4.6	0.049
0.31	0.95
0.91	0.59
0.39	0.91
2	0.24
0.63	0.76
0.54	0.82
2.2	0.2
0.72	0.71
2.9	0.12
0.53	0.82
5.9	0.028
1.2	0.47
1.4	0.37
1.5	0.36
0.92	0.59
0.61	0.77
9.8	0.0081
2.8	0.13
0.37	0.93
1	0.53
0.45	0.88
1.1	0.51
0.82	0.64
0.44	0.88
2	0.24
0.45	0.88
2.9	0.12
0.46	0.87
4.6	0.049
0.86	0.62
0.87	0.62
2.8	0.13
0.29	0.96
2.3	0.18
10	0.0075
0.98	0.56
1.8	0.27
0.4	0.91
0.37	0.92
0.73	0.7
2.4	0.17
0.8	0.66
3.8	0.071
1.1	0.49
2	0.23
0.75	0.69
0.61	0.77
2.8	0.13
0.74	0.69
2.9	0.12
2.2	0.2
1.3	0.43
2.5	0.16
0.98	0.56
0.29	0.96
0.84	0.63
3.6	0.081
4.8	0.043
0.95	0.57
2.4	0.18
2.6	0.15
0.81	0.65
1.8	0.27
1.5	0.36
1.4	0.37
2.5	0.16
1.1	0.51
2.6	0.15
1.4	0.39
0.94	0.58
1	0.53
1.4	0.37
0.38	0.92
0.89	0.61
0.5	0.85
1.7	0.3
2.1	0.22
2.5	0.16
0.81	0.65
0.38	0.92
0.33	0.95
0.67	0.74
0.53	0.83
1.1	0.48
0.2	0.99
1.4	0.4
1.6	0.33
0.18	1
0.7	0.72
1.9	0.26
2	0.22
1.7	0.31
0.55	0.81
1.8	0.28
1.1	0.5
1.9	0.25
1.5	0.34
11	0.006
3.3	0.096
3	0.12
2.3	0.19
0.97	0.56
2.3	0.19
8.4	0.012
0.42	0.9
0.72	0.71
0.8	0.65
1.6	0.33
0.69	0.72
1.3	0.42
0.63	0.76
0.73	0.7
1.3	0.41
1.7	0.29
0.49	0.85
1.2	0.45
2.6	0.15
3.4	0.092
3.4	0.094
0.51	0.84
0.99	0.55
0.74	0.69
0.56	0.81
2.7	0.14
1.1	0.49
2	0.24
0.38	0.92
0.2	0.99
2.9	0.12
0.22	0.99
1.2	0.44
1.3	0.41
1	0.53
1.1	0.52
4.5	0.052
0.33	0.95
0.89	0.61
2.4	0.18
1.4	0.38
2.1	0.22
1	0.55
1.4	0.39
1.2	0.45
5.6	0.031
1.3	0.41
1.7	0.3
1.5	0.36
2.7	0.14
0.6	0.78
0.33	0.95
3.6	0.083
0.86	0.62
0.2	0.99
1.2	0.45
0.18	1
2.1	0.22
1.2	0.45
0.85	0.63
0.27	0.97
0.55	0.82
0.44	0.88
1.3	0.42
0.63	0.76
1	0.54
8.9	0.01
1.9	0.25
2.2	0.2
3.7	0.078
6.4	0.023
0.35	0.94
1.7	0.29
5	0.041
0.28	0.97
0.82	0.64
1.3	0.43
1.4	0.38
0.39	0.92
3.9	0.07
1.2	0.47
2	0.23
1	0.53
0.96	0.57
0.75	0.69
0.89	0.61
1.6	0.32
0.5	0.84
6.6	0.021
1.9	0.26
1.1	0.48
0.31	0.95
0.94	0.58
1.2	0.47
0.68	0.73
0.79	0.66
0.24	0.98
0.45	0.88
1.8	0.28
0.91	0.59
1.9	0.26
2.7	0.14
2.7	0.14
1.1	0.48
0.51	0.84
0.93	0.58
0.34	0.94
0.74	0.69
0.95	0.57
0.66	0.74
0.49	0.85
0.79	0.66
1.2	0.45
0.76	0.68
0.84	0.63
1	0.53
0.3	0.96
0.67	0.74
0.48	0.86
1.2	0.47
0.62	0.77
0.58	0.8
1.4	0.37
1.4	0.38
9.5	0.0086
3.5	0.086
0.61	0.77
2	0.23
7.3	0.016
3.9	0.069
0.61	0.78
0.5	0.85
0.84	0.63
3.3	0.096
2.1	0.22
2	0.24
7.1	0.018
0.6	0.78
0.17	1
0.29	0.97
0.58	0.79
0.6	0.78
0.86	0.62
0.26	0.98
2.9	0.13
3.3	0.099
0.72	0.71
0.58	0.79
0.55	0.81
1.8	0.28
1.5	0.36
0.88	0.61
6.9	0.019
1.2	0.46
0.3	0.96
0.34	0.94
2.1	0.21
0.83	0.64
1.1	0.49
0.41	0.9
2.3	0.19
0.48	0.86
1.1	0.5
2.8	0.13
1.1	0.48
0.53	0.83
0.82	0.64
7.7	0.015
2.9	0.12
0.82	0.65
0.98	0.56
0.45	0.88
1.7	0.29
1.2	0.47
17	0.0019
1.7	0.3
6.4	0.023
1.3	0.42
0.56	0.8
7.8	0.014
1.8	0.27
1.8	0.28
0.51	0.84
0.93	0.58
0.49	0.85
0.32	0.95
1	0.53
0.2	0.99
0.75	0.69
1.2	0.47
0.52	0.84
0.62	0.77
0.64	0.76
0.81	0.65
1	0.53
1	0.55
1.2	0.46
2.2	0.21
2.1	0.21
0.94	0.58
0.7	0.72
0.29	0.96
0.77	0.67
1.4	0.39
0.95	0.57
0.31	0.95
3.8	0.074
0.91	0.59
2.7	0.14
1.6	0.33
0.95	0.57
0.49	0.85
2.3	0.18
4	0.066
1.6	0.32
1.6	0.32
2	0.23
0.42	0.9
0.52	0.84
1.6	0.32
1.1	0.52
4.7	0.045
1.2	0.46
0.73	0.7
0.78	0.67
1.1	0.5
1.3	0.4
0.61	0.78
6.2	0.024
1.4	0.38
1.3	0.42
2.6	0.15
0.81	0.65
0.77	0.67
0.97	0.56
0.66	0.74
0.35	0.93
0.84	0.63
0.82	0.64
1	0.52
0.65	0.75
4.9	0.042
0.89	0.61
1.9	0.26
0.47	0.86
3.5	0.085
3.4	0.089
1.7	0.31
0.93	0.58
1.3	0.42
1	0.55
0.87	0.62
0.96	0.57
1.8	0.27
0.82	0.64
1.7	0.3
0.49	0.85
10	0.0073
2.2	0.21
1.1	0.48
1.1	0.51
0.68	0.73
1.5	0.34
4.3	0.056
3.5	0.088
0.54	0.82
2.9	0.13
0.63	0.76
1.1	0.5
1.1	0.51
1.4	0.38
1	0.54
2.8	0.14
0.48	0.86
3.8	0.071
15	0.0028
0.76	0.68
0.43	0.89
0.93	0.58
1	0.54
1.5	0.36
11	0.006
0.8	0.65
1.1	0.5
2.4	0.17
4	0.065
0.99	0.55
1.3	0.43
1.5	0.36
0.57	0.8
2.6	0.15
0.63	0.76
0.46	0.87
5.5	0.033
1.3	0.43
2.1	0.22
2.1	0.21
0.67	0.74
0.28	0.97
1	0.54
0.62	0.77
1.1	0.5
0.87	0.61
2.4	0.18
1.2	0.44
0.55	0.82
1.3	0.43
1.5	0.36
0.7	0.72
1.4	0.39
0.77	0.67
1.4	0.39
0.58	0.8
0.97	0.56
3	0.11
1.9	0.25
5	0.04
1.7	0.29
1	0.55
1.8	0.27
0.85	0.63
7.8	0.014
0.76	0.68
1.1	0.52
1.6	0.31
0.32	0.95
2.7	0.14
1	0.54
2.9	0.12
5.2	0.037
1.2	0.47
1.8	0.27
13	0.004
1.5	0.36
1.1	0.48
2.6	0.15
1.3	0.42
2	0.23
0.89	0.61
1.3	0.42
1.9	0.26
0.74	0.69
1.1	0.51
16	0.002
9	0.0098
3	0.12
0.79	0.66
3.3	0.096
0.69	0.72
1.9	0.26
3.9	0.07
1.5	0.35
0.68	0.73
1.7	0.29
2.2	0.19
1.9	0.25
0.92	0.59
9.6	0.0084
0.4	0.91
2.4	0.17
0.67	0.74
1.9	0.25
3.7	0.078
2.1	0.21
0.85	0.63
0.51	0.84
1.6	0.31
2.1	0.21
0.82	0.64
5.6	0.031
0.32	0.95
2.7	0.14
2.3	0.19
2.6	0.15
1.8	0.27
1.7	0.29
0.57	0.8
0.77	0.68
1.1	0.48
1.7	0.29
1.5	0.34
2.4	0.17
0.26	0.98
1.7	0.29
0.95	0.57
1.3	0.41
1.5	0.35
0.92	0.59
1.4	0.39
0.41	0.9
0.62	0.76
3.6	0.082
1	0.54
2.2	0.2
1.5	0.34
0.36	0.93
0.51	0.84
0.56	0.81
1.6	0.33
3.9	0.07
0.78	0.67
15	0.0026
1.6	0.32
2.6	0.15
2	0.24
2.6	0.15
0.32	0.95
1	0.53
0.37	0.93
0.55	0.82
0.92	0.59
1.2	0.46
0.36	0.93
1.6	0.32
0.8	0.66
0.41	0.9
0.96	0.57
1	0.54
1.2	0.46
0.37	0.92
0.61	0.78
1.4	0.39
0.69	0.72
0.69	0.72
2.4	0.18
0.83	0.64
2.9	0.12
1.1	0.5
1.9	0.26
1.4	0.39
0.9	0.6
0.21	0.99
1.1	0.52
21	0.0011
0.43	0.89
0.82	0.64
0.44	0.88
0.53	0.83
1.5	0.34
5.5	0.033
0.55	0.81
0.94	0.58
4.3	0.055
0.87	0.61
0.42	0.89
0.58	0.79
0.56	0.8
0.72	0.7
0.41	0.9
5.1	0.039
6.9	0.019
1.7	0.31
1.3	0.4
0.68	0.73
0.72	0.7
0.39	0.91
1.7	0.3
1.8	0.26
1.2	0.47
2.7	0.14
0.3	0.96
1.5	0.36
0.59	0.79
0.69	0.72
0.89	0.6
1.7	0.29
0.84	0.63
1.1	0.49
0.39	0.92
0.41	0.9
0.58	0.79
0.41	0.9
1.3	0.41
2.8	0.13
4.1	0.062
1	0.53
1	0.53
0.31	0.95
1.4	0.37
1	0.54
2.9	0.13
0.31	0.96
1.1	0.5
3.8	0.071
0.95	0.57
0.68	0.73
2.7	0.14
4	0.065
0.7	0.72
2.1	0.22
0.62	0.77
2.4	0.17
1	0.53
1.6	0.32
0.63	0.76
0.56	0.8
0.51	0.84
1.5	0.34
0.86	0.62
0.57	0.8
1.2	0.45
3.8	0.072
0.45	0.88
0.22	0.99
0.74	0.69
0.87	0.61
1.9	0.25
0.78	0.67
5.8	0.028
4.7	0.046
1.1	0.5
0.43	0.89
1.9	0.26
8.1	0.013
1.1	0.5
0.72	0.71
0.99	0.55
0.6	0.78
0.44	0.88
2.6	0.15
0.55	0.81
1	0.54
1.5	0.35
0.63	0.76
2.1	0.21
0.92	0.59
0.94	0.58
0.4	0.91
1.2	0.44
1.6	0.31
1	0.53
8.1	0.013
0.58	0.79
0.28	0.97
1	0.53
2.5	0.16
5.1	0.039
0.72	0.71
1.2	0.48
2.7	0.14
0.85	0.63
0.37	0.93
0.88	0.61
1.9	0.25
0.83	0.64
2.3	0.19
1.7	0.3
0.37	0.93
1.5	0.35
0.52	0.83
2.6	0.15
0.98	0.56
8	0.013
1.6	0.33
1.1	0.52
0.78	0.67
1.5	0.35
1.8	0.28
0.41	0.9
0.2	0.99
6.3	0.024
3.9	0.069
0.9	0.6
0.26	0.98
0.22	0.99
1.2	0.47
0.96	0.57
4.4	0.053
2.5	0.16
2.1	0.21
0.92	0.59
2	0.24
1.3	0.4
0.34	0.94
15	0.0027
0.41	0.9
0.6	0.78
0.27	0.97
0.45	0.88
0.65	0.75
4.8	0.043
0.55	0.82
0.95	0.57
0.39	0.92
0.95	0.57
3.3	0.096
3.7	0.076
4.7	0.046
0.99	0.55
0.63	0.76
1.3	0.4
0.79	0.66
1.2	0.46
5.3	0.035
0.59	0.79
0.4	0.91
1.1	0.5
1.2	0.46
0.3	0.96
0.97	0.56
0.48	0.86
1.9	0.25
0.37	0.93
2.6	0.15
0.37	0.92
0.52	0.83
0.97	0.56
2	0.24
1.4	0.39
1.6	0.31
1.9	0.25
1.1	0.52
0.39	0.92
0.53	0.83
2.2	0.2
1.9	0.25
1	0.55
0.59	0.79
1.5	0.34
0.71	0.71
0.74	0.69
1.3	0.41
0.93	0.58
0.41	0.9
0.83	0.64
0.78	0.67
0.83	0.64
0.25	0.98
0.5	0.84
0.85	0.63
0.77	0.67
0.74	0.69
5	0.041
2.2	0.21
1.4	0.37
2.7	0.14
5.1	0.039
5.4	0.034
0.32	0.95
2.6	0.15
0.29	0.97
1.9	0.26
5.7	0.03
0.35	0.94
1.4	0.38
2.7	0.14
0.51	0.84
0.21	0.99
0.58	0.79
1.2	0.46
0.81	0.65
1.3	0.41
1.4	0.37
0.96	0.57
2.1	0.21
0.36	0.93
0.43	0.89
0.61	0.77
0.85	0.63
1.4	0.39
0.55	0.82
0.5	0.85
1.1	0.49
0.73	0.7
0.69	0.72
1	0.53
3.1	0.11
1.3	0.43
0.57	0.8
3.4	0.093
0.87	0.61
2.3	0.18
0.81	0.65
0.45	0.88
2	0.23
0.9	0.6
1.5	0.34
0.64	0.76
2.3	0.19
2.2	0.2
2	0.23
0.59	0.79
0.55	0.81
0.37	0.92
1.1	0.49
0.45	0.88
1.4	0.4
1.4	0.39
0.35	0.94
0.51	0.84
0.5	0.85
0.26	0.98
7.6	0.015
0.81	0.65
8.5	0.011
0.61	0.77
0.28	0.97
1.7	0.3
1	0.53
0.94	0.58
1.5	0.34
0.73	0.7
0.41	0.9
1.4	0.39
4.5	0.052
0.3	0.96
0.73	0.7
1.6	0.32
8.2	0.013
1.4	0.38
2	0.23
1.1	0.5
0.63	0.76
1	0.52
0.68	0.73
0.9	0.6
0.45	0.88
2.3	0.19
1.9	0.25
11	0.0065
0.78	0.67
0.61	0.77
0.86	0.62
0.55	0.81
0.51	0.84
2.9	0.12
1.6	0.32
1.7	0.31
0.91	0.59
1.7	0.29
3.5	0.085
0.56	0.81
1.9	0.25
1.2	0.46
0.34	0.94
13	0.0036
1.1	0.51
1.8	0.27
1.3	0.41
1.4	0.39
0.57	0.8
1.1	0.5
1.1	0.51
0.63	0.76
0.76	0.68
0.89	0.61
2.7	0.14
0.69	0.73
1.5	0.34
1.3	0.41
2.9	0.13
0.65	0.75
3.2	0.1
3	0.11
0.91	0.59
2.4	0.18
0.31	0.96
2.2	0.21
3	0.11
0.95	0.57
1.3	0.42
0.63	0.76
0.97	0.56
2.1	0.21
0.8	0.66
0.99	0.55
3.4	0.089
1.6	0.31
0.54	0.82
2.6	0.15
0.92	0.59
0.57	0.8
0.98	0.56
0.37	0.93
1.1	0.49
0.57	0.8
3.3	0.096
2.6	0.15
0.89	0.6
1.8	0.28
0.59	0.79
7.6	0.015
0.84	0.63
0.24	0.98
3.3	0.096
0.84	0.63
3.3	0.097
0.39	0.91
0.75	0.69
1.8	0.28
1.4	0.38
0.47	0.86
2.7	0.14
0.66	0.74
1	0.53
1.5	0.36
0.68	0.73
1.4	0.4
2.6	0.15
1.4	0.38
1.1	0.5
2.8	0.13
0.95	0.57
1	0.54
1.1	0.51
2.2	0.2
1.9	0.26
1.2	0.47
3.1	0.11
14	0.0033
1.6	0.31
0.25	0.98
0.67	0.74
0.48	0.86
0.52	0.83
1.4	0.38
1.7	0.3
0.45	0.88
0.64	0.76
1.7	0.29
0.69	0.72
0.3	0.96
0.32	0.95
0.66	0.74
0.61	0.77
0.68	0.73
6	0.027
3.5	0.088
1.9	0.25
3.3	0.094
0.84	0.63
1.1	0.51
2.3	0.18
1.1	0.48
1.2	0.46
0.81	0.65
0.92	0.59
2.3	0.18
0.6	0.78
0.28	0.97
0.63	0.76
1.1	0.48
0.85	0.63
1.7	0.31
0.99	0.55
0.45	0.88
1.3	0.4
1.3	0.41
0.64	0.76
0.86	0.62
3.1	0.11
3.5	0.084
0.82	0.64
1	0.52
0.97	0.56
2	0.23
1.1	0.51
1.4	0.39
1.2	0.47
1.2	0.47
0.54	0.82
0.44	0.88
4.8	0.045
0.94	0.58
2.6	0.15
3.3	0.098
27	0.00052
0.79	0.66
1.3	0.4
2	0.23
0.86	0.62
3.5	0.088
2.2	0.2
0.62	0.77
2.1	0.22
1.2	0.44
0.84	0.63
0.97	0.56
0.82	0.64
2.1	0.22
1.3	0.42
0.84	0.63
1.3	0.43
0.42	0.89
2.1	0.22
0.43	0.89
0.18	1
0.89	0.61
0.35	0.94
19	0.0014
0.68	0.73
0.55	0.82
1.7	0.29
1.1	0.48
1.4	0.39
1	0.54
2.9	0.12
3	0.12
1.2	0.46
3	0.12
0.93	0.58
4.5	0.05
3.7	0.078
0.21	0.99
0.51	0.84
0.27	0.97
0.44	0.88
2.1	0.21
0.51	0.84
0.51	0.84
0.28	0.97
0.44	0.88
0.73	0.7
0.58	0.8
0.42	0.9
1	0.54
1.6	0.31
9.1	0.0097
0.42	0.9
1.6	0.31
0.93	0.58
4.4	0.053
3.3	0.096
1.4	0.39
2.8	0.13
0.21	0.99
0.17	1
2.1	0.22
0.57	0.8
0.62	0.77
0.71	0.71
8.6	0.011
2.8	0.13
0.7	0.72
1.7	0.3
1	0.53
0.71	0.71
2.4	0.18
1.6	0.33
1.2	0.46
4.6	0.049
2.3	0.19
0.55	0.81
0.79	0.66
5.2	0.038
1.6	0.32
0.8	0.66
2.8	0.13
0.8	0.65
0.89	0.61
0.32	0.95
0.32	0.95
3.6	0.081
1.6	0.34
2.7	0.14
0.9	0.6
0.62	0.77
0.58	0.79
1.5	0.35
0.63	0.76
0.26	0.98
0.57	0.8
0.88	0.61
4.1	0.062
0.55	0.81
0.28	0.97
0.87	0.61
1	0.54
0.68	0.73
0.42	0.89
1.2	0.47
0.59	0.79
0.64	0.76
1.9	0.25
1.8	0.28
23	0.00085
1.7	0.29
0.73	0.7
0.56	0.81
2.6	0.15
0.85	0.63
1.1	0.48
2.3	0.19
0.76	0.68
0.72	0.71
3.9	0.068
2.2	0.2
1.3	0.43
0.98	0.56
3.9	0.07
2.8	0.13
0.51	0.84
2	0.23
0.65	0.75
0.98	0.56
0.52	0.83
0.45	0.88
1.2	0.44
0.61	0.78
0.46	0.87
0.68	0.73
0.89	0.61
0.66	0.74
1.6	0.31
2.3	0.19
1.7	0.3
0.99	0.55
0.53	0.83
0.39	0.91
0.62	0.77
0.31	0.96
3	0.11
1.8	0.27
1.4	0.38
0.77	0.67
0.95	0.57
0.54	0.82
1.3	0.41
0.59	0.79
6.9	0.019
1.9	0.26
0.76	0.68
0.71	0.71
1.7	0.3
0.89	0.6
0.86	0.62
0.74	0.69
1.2	0.44
0.77	0.67
0.53	0.83
1.2	0.46
0.54	0.82
1.2	0.45
0.78	0.66
0.82	0.64
2	0.23
6.2	0.025
0.46	0.87
3.2	0.1
1.2	0.44
0.69	0.72
0.48	0.86
5.2	0.037
0.46	0.87
3.7	0.075
0.79	0.66
1.5	0.35
3	0.12
0.79	0.66
0.66	0.74
3.1	0.11
0.79	0.66
0.68	0.73
0.31	0.96
2.1	0.22
0.98	0.56
2	0.24
1.6	0.32
0.68	0.73
[truncated: 998,000+ more rows]
