# Supplementary material for: CurveCurator: a recalibrated F-statistic to assess, classify, and explore significance of dose–response curves
Source: Nat Commun. 2023 Nov 30;14:7902. doi: 10.1038/s41467-023-43696-z (PMC10689459; doi:10.1038/s41467-023-43696-z)
Supplement: Supplementary file 6 — Source Data [file 41467_2023_43696_MOESM6_ESM.zip › SourceData/Figure2d.tsv]

Modified sequence	N duplicates	Genes	Proteins	Score	Raw 1	Raw 2	Raw 3	Raw 4	Raw 5	Raw 6	Raw 7	Raw 8	Raw 9	Raw 10	Name	Imputation N	Imputation Position	Normalized 1	Normalized 2	Normalized 3	Normalized 4	Normalized 5	Normalized 6	Normalized 7	Normalized 8	Normalized 9	Normalized 10	Ratio 1	Ratio 2	Ratio 3	Ratio 4	Ratio 5	Ratio 6	Ratio 7	Ratio 8	Ratio 9	Ratio 10	Signal Quality	pEC50	Curve Slope	Curve Front	Curve Back	Curve Fold Change	Curve AUC	Curve R2	pEC50 Error	Curve Slope Error	Curve Front Error	Curve Back Error
(ac)AAAAAAAAAAGAAGGRGS(ph)GPGR	2	PABPN1	Q86U42-2;Q86U42	113.78	53175.0	84204.0	77624.0	132371.0	85506.0	79658.0	89956.0	89894.0	76651.0	92258.0	PABPN1	0		79452.54158191466	91864.14758313786	89226.78274174652	86946.61373266866	68793.99964789452	91079.14638700018	106040.05351050716	78872.04045189051	72414.25705250191	83396.80726451287	0.952704835928694	1.1015307491540869	1.069906458873689	1.042565256208151	0.8248996802683098	1.092117904443523	1.2715121476314533	0.9457441242532104	0.8683097042650904	1.0	16.49338639706296	10.427878419726012	10.0	0.9341040499242323	1.0507456241784467	0.1697579401899445	1.0340623313250898	0.879288512423859	198.54773771277945	20899.63380430401	0.1011752410085935	0.0583916971818273
(ac)AAAAAAAGDS(ph)DSWDADAFSVEDPVRK	4	EIF3J	O75822-2;O75822-3;O75822	196.81	1390502.5	1917866.4	1793465.0	2782432.0	2428175.0	1924633.0	1802494.4	2409283.0	2170053.0	2276217.0	EIF3J	0		2077648.4758064183	2092337.2050536943	2061541.686977303	1827613.60374566	1953592.3805934817	2200581.6207819856	2124778.80995586	2113879.304915256	2050107.3144453808	2057590.9996012	1.009748038462992	1.0168868377919758	1.001920054751828	0.888229781380209	0.9494561265927606	1.0694941906377409	1.0326536276488776	1.0273564111259068	0.996362889827342	1.0	21.118206670861724	9.247987450439489	10.0	1.0251595858433369	0.9732402513052713	-0.0749806168391082	0.9959810827241518	0.9846298483625416	14.722033472802014	578.4128872814388	0.0252967970040093	0.0252967973364472
(ac)AAAAAAAGDSDS(ph)WDADAFSVEDPVRK	1	EIF3J	O75822-2;O75822-3;O75822	103.63	15466.0	17080.0	15415.0	21662.0	20551.0	14976.0	13268.0	24235.0	28151.0	23419.0	EIF3J	0		23108.848295362328	18633.789852263475	17719.144284809103	14228.4756228862	16534.34246443383	17123.217960427257	15640.30670524932	21263.531496557807	26595.00528740632	21169.652814147576	1.0916026114475903	0.8802123500018197	0.837006843729033	0.6721166259929109	0.7810398502796423	0.8088568154969407	0.7388078983891969	1.0044345877201866	1.2562797094921183	1.0	14.515391853089591	10.50793955793827	10.0	1.1281397979354926	0.8299487044491516	-0.4428472003206813	0.8666307536388609	0.8457231790071437	58.11699256796896	38917.5366052072	0.1323587027690725	0.060068198212984
(ac)AAAAPDSRVS(ph)EEENLKK	1	RRP15	Q9Y3B9	92.492	199120.0	248650.0	325840.0	520420.0	406510.0	208110.0	205480.0	390910.0	335650.0	304980.0	RRP15	0		297519.3244906597	271270.0144476182	374544.6625859358	341832.85401451605	327058.32101683604	237948.2431720428	242219.6428847328	342980.28047532093	317097.5640196772	275687.2930209968	1.079191286730797	0.983977213730188	1.358585150884738	1.2399296691142074	1.1863380333308535	0.8631092153889018	0.8786028555414233	1.244091726959643	1.150207398189827	1.0	18.21835511105696	9.212684914575869	10.0	1.0272313678097484	1.1697634901054743	0.1874557036736904	1.1060760370213074	0.8219559229580957	32.07301039824398	1497.824381218436	0.090269818361984	0.0902698239463948
(ac)AAAITDMADLEELSRLS(ph)PLPPGS(ph)PGSAAR	2	AEBP2	Q6ZN18-2;Q6ZN18	142.27	6329.655	7332.299999999999	8287.5	11162.4	7860.1	7235.1	6329.655	10679.0	8835.4	6329.655	AEBP2	0		9457.586781131618	7999.328883709102	9526.26715928352	7331.9147028393	6323.856999887901	8272.44886922324	7461.39173488204	9369.641132731203	8347.03952670775	5721.704546877889	1.652931692583158	1.39806744968578	1.664935174690492	1.2814214090869198	1.105240046576432	1.4458014742717176	1.3040505104293494	1.6375611596100066	1.458837914177586	1.0	12.62791115187442	7.490196771774461	0.0406554953951743	1.0053825433889454	1.9386305216024715	0.0869062024865027	1.4391810978042896	0.7947135671686885	1204.5740275504213	2.004209176715918	0.2184608514992812	52.67699453579953
(ac)AAAS(ph)PLRDCQAWK	1	TTC38	F8WBU8;A9UJP8;Q5R3I4	59.871	59590.0	92681.0	86208.0	111790.0	103310.0	53938.0	72271.0	95063.0	87093.0	77758.0	TTC38	0		89037.6483848857	101112.31131719146	99093.8689915551	73428.18252619554	83118.23852857074	61671.48306286898	85192.99109851327	83407.2661298649	82279.09472118499	70289.50269108356	1.2667275336432335	1.438512259242629	1.4097961316793532	1.044653607081362	1.18251282689918	0.87739250815175	1.2120300732945757	1.1866247865834647	1.170574432469592	1.0	16.24670349166201	8.254938046783135	10.0	1.0962042773235463	1.3718644745394686	0.3236212966711171	1.182688394691048	0.9054896957769604	7.245497416247286	277.92853416602964	0.0556321602621003	0.0963587719045957
(ac)AAASVT(ph)PPGS(ph)LELLQPGFSK	2	TRAF2	B1AMY1;B1AMX7;B1AMX8;Q12933-4;Q12933-3;Q12933;Q12933-2	113.72	167586.0	211310.0	227160.0	310760.0	268760.0	232149.0	219481.0	280230.0	274590.0	319880.0	TRAF2	0		250402.1369731406	230533.14600010493	261114.5517831488	204119.7066091827	216231.32113966392	265433.88930924336	258724.0093438974	245870.8244803136	259412.54313768263	289156.17841024505	0.8659753990035048	0.7972616987385698	0.9030225576321188	0.7059150792883441	0.7478011444489427	0.9179602897250037	0.8947552522181577	0.8503045856813073	0.8971364352783667	1.0	18.28717126744425	9.308376858812371	10.0	0.9121662912710798	0.803995976801672	-0.1821085748089199	0.8497418285881702	0.9550186953695814	18.19192930808737	841.7480940500733	0.0401015299666745	0.0401015276341141
(ac)AAAVAAPLAAGGEEAAATTSVPGS(ph)PGLPGRR	2	LRCH4	O75427	129.72	7674.4	14241.9	18706.2	23648.2	26027.0	19678.0	38109.7	20722.6	8399.1	24607.0	LRCH4	0		11466.865728561275	15537.50419771378	21502.29366334712	15533.09192249735	20940.06770093033	22499.37787294921	44923.68076914685	18181.7890567596	7934.85520618999	22243.547837129237	0.5155142431649606	0.6985173548519255	0.9666755420848464	0.6983189928258342	0.9413996298727528	1.01150131434487	2.019627493693233	0.817396091212136	0.3567261510749208	1.0	14.586781159696416	7.259599716271796	0.8128965663905617	1.0089779141458095	0.2176384299210466	-0.9579853509792294	0.9070442511326032	0.0	9.4930365719235	5.072887685034904	0.2639598918649472	6.600721235161086
(ac)AADVSVTHRPPLS(ph)PK	4	RAVER1	A0A087WZ13;Q8IY67-2;Q8IY67;Q8IY67-3	134.32	3888410.0	5424980.0	4992340.0	9412660.0	7239580.0	5015020.0	5398070.0	6801180.0	6557670.0	6824080.0	RAVER1	0		5809949.359897178	5918497.498403534	5738565.863044038	6182614.87196547	5824616.564579129	5734059.864843877	6363240.158004623	5967283.067619523	6195206.860255972	6168641.034030831	0.9418523995552922	0.959449166478108	0.9302804023423996	1.0022653024965382	0.9442301039153022	0.9295499338039804	1.031546514524064	0.9673578077731436	1.0043065929884043	1.0	22.702203129070465	9.753920209954403	10.0	1.0007918700277425	0.9512668856644632	-0.0732199120536448	0.9666949061938148	0.9940110949407988	5.464473538675789	231.31542145277925	0.0179749468567263	0.0139233109604171
(ac)AAGGDHGS(ph)PDSYRSPLASR	1	ADSL	A0A1B0GWJ0;A0A1B0GTJ7;A0A0A6YY92;P30566;B4DEP1;A0A1W2PRX2;A0A096LP72;A0A096LNY4;A0A096LNY5;A0A1B0GTG9;A0A1B0GWF8;P30566-2	95.153	61652.0	64900.0	61835.0	40585.0	56022.0	75921.0	62311.0	45754.0	48746.0	64736.0	ADSL	0		92118.62893480384	70804.03755338989	71077.73511846723	26657.86553203013	45072.59663970178	86806.34553776702	73452.15187750908	40144.07345135159	46051.654567862905	58518.23923210463	1.5741866150385664	1.2099481885050456	1.2146253211164997	0.4555479775509877	0.7702315932803013	1.483406655375625	1.255200991030696	0.6860095925327757	0.7869624098771203	1.0	15.982280604558284	7.449558955856407	1.6478891276750751	0.9396435029237084	1.678371281099392	0.7358122954683347	1.03079180376097	0.2315661797573512	1.4511850588384951	5.933606844870851	0.1470288641024867	1.4285830905435728
(ac)AALHTTPDS(ph)PAAQLER	1	ZNF316	A6NFI3	161.94	18221.0	18273.0	28777.0	24293.0	6329.655	6329.655	6329.655	6329.655	22228.0	38985.0	ZNF316	0		27225.289330776985	19935.318616534587	33078.41810470007	15956.622579021994	5092.534837804285	7237.183639109787	7461.39173488204	5553.572042700415	20999.388211021535	35240.57026173379	0.7725553000014801	0.5656922821757367	0.9386459373110227	0.452791270416773	0.1445077307200686	0.2053651114428284	0.2117273267562313	0.1575903000846385	0.5958867309767647	1.0	15.25063151408072	8.456877045632236	10.0	0.3858433180996301	0.758964375245752	0.976017047217952	0.5217411939491848	0.0	219.718152062808	33287.687517135295	0.136109698380282	0.234543613427382
(ac)AAPEEHDS(ph)PTEASQPIVEEEETK	1	DDX47	F5H1N9;Q9H0S4-2;Q9H0S4	223.18	94386.0	139760.0	119280.0	202240.0	166170.0	139600.0	107120.0	184040.0	189070.0	169310.0	DDX47	0		141028.82162201393	152474.1492829243	137109.27864366083	132839.39202162804	133692.3598518304	159615.46656488007	126272.96158172352	161474.74052512893	178619.50373663133	153048.11981567662	0.9214671947088398	0.9962497380990792	0.895857321271168	0.8679583400411129	0.873531540360265	1.0429103392914123	0.8250539878163826	1.0550586359349	1.1670806799309368	1.0	17.369307660454474	10.454555690358772	9.999985806737437	1.083546876489102	0.9175753705829012	-0.2398622202685083	0.9402074302764962	0.9488798994885644	117.14670513702492	17146.537055408295	0.0643362492354523	0.0369891335318563
(ac)AAQGAAAAVAAGTSGVAGEGEPGPGENAAAEGTAPS(ph)PGRVS(ph)PPTPAR	1	KAT8	A0A494C0I2;Q9H7Z6;Q9H7Z6-2	41.788	32650.0	32292.0	31642.0	70028.0	67970.0	33731.0	26607.0	53082.0	49436.0	52170.0	KAT8	0		48784.68232533168	35229.645310848486	36371.66159324873	45997.215904324345	54685.38062904801	38567.2586153293	31364.308147917443	46573.58278936584	46703.51608781991	47159.17790315896	1.034468463922562	0.7470368839590952	0.7712530881674333	0.9753608512595217	1.1595914742480045	0.8178102403423336	0.6650732591718166	0.9875825843487848	0.9903377913780697	1.0	15.670932812915106	10.410519627260843	10.0	0.995281313702503	0.8815170154575105	-0.1751157298396286	0.8982824722646929	0.791522064518509	201.29538463138655	17914.845049973883	0.1260811317364503	0.0727867731855892
(ac)AARDS(ph)DS(ph)EEDLVSYGTGLEPLEEGERPK	1	GPATCH1	K7EQ19;Q9BRR8	114.76	31795.0	41005.0	46685.0	60745.0	65989.0	46998.0	45038.0	73514.0	64280.0	56624.0	GPATCH1	0		47507.16614192714	44735.27827236909	53663.2014879217	39899.76695190761	53091.56366529721	53736.44482533123	53090.75470236805	64500.40249382926	60727.04130846072	51185.38028730061	0.9281393607954485	0.8739854626706401	1.0484087680254248	0.779514906951018	1.0372407778802717	1.049839710552342	1.0372249733102046	1.2601333062642532	1.186413795650307	1.0	15.789126046425231	8.972905081136924	10.0	1.1067243739568646	0.9075127214962148	-0.286306196392437	1.00846795361654	0.9145888781624651	54.17400347907321	19990.539041509797	0.0539765056990734	0.0694628601234038
(ac)AAS(ph)DTERDGLAPEK	1	RSRC2	Q7L4I2;E9PI52	67.08	420670.0	571980.0	595350.0	922930.0	776480.0	645890.0	552680.0	690650.0	669560.0	759560.0	RSRC2	0		628552.9039447871	624013.7657902617	684339.4453429186	606217.6625718016	624718.3220662532	738495.9434068085	651498.6968538737	605968.9716565978	632551.3033368539	686605.8111582024	0.9154494379890428	0.9088384567232876	0.9966991747252172	0.8829195044958943	0.9098646004939076	1.075574851545569	0.948868603012392	0.8825573011600614	0.9212728658235988	1.0	19.534804406621017	9.215081316448831	10.0	0.9656249214691068	0.9227307994262602	-0.0655530980019841	0.9418714293884604	0.9683307277727622	39.978855607789725	1844.38977889394	0.0352979893105185	0.0352979913237317
(ac)AAS(ph)DTERDGLAPEKT(ph)SPDRDK	1	RSRC2	Q7L4I2;E9PI52	48.634	323650.0	418370.0	377030.0	1004600.0	668830.0	358730.0	355370.0	604430.0	505990.0	506190.0	RSRC2	0		483588.4359753017	456429.6639632015	433386.2451963392	659861.8138099659	538108.329058794	410163.7272265006	418909.8427678964	530320.4597674614	478022.3340334169	457571.4828982176	1.0568587729993464	0.9975046108035756	0.9471443509794552	1.4420955817230108	1.176009321320601	0.8963926786445683	0.9155068845518042	1.1589893155239006	1.044694330611832	1.0	18.949319481109207	9.245927041272278	10.0	1.0031478202499533	1.1239326204699482	0.1640213369192095	1.0709662824971429	0.8111323840562573	23.333865618532293	924.2428318782988	0.0914848956198633	0.0914848970149243
(ac)AASAAAASAAAASAASGS(ph)PGPGEGSAGGEK	1	TRIM28	Q13263;Q13263-2	190.33	95428.0	127040.0	101410.0	177690.0	190730.0	129660.0	117720.0	151620.0	151270.0	149550.0	TRIM28	0		142585.7477776953	138596.99431098075	116568.17527878632	116713.96147311652	153452.15017475872	148250.2965243722	138768.23223861548	133029.7769964139	142908.8291650724	135186.02751423063	1.054737315679209	1.025231651964853	0.8622797593968469	0.8633581711011546	1.1351184216031889	1.096639196005418	1.0264983355917294	0.9840497530886484	1.0571272179000069	1.0	17.190268384894075	8.762270276726007	10.0	1.0498565841083252	0.9514783168043932	-0.1419495771993713	1.0065143100219438	0.9516711269307192	7.773718584317684	325.39855645264623	0.040347144192157	0.052088025440854
(ac)AASAAAASAAAASAASGS(ph)PGPGEGSAGGEKR	6	TRIM28	Q13263;Q13263-2	262.68	1915438.0	2287834.0	2617700.0	3768459.0	2970622.0	2425852.0	2276714.0	3120008.0	2863907.0	2988655.0	TRIM28	0		2861991.863518185	2495961.239629003	3008978.5270414995	2475275.921768354	2390019.0492132413	2773664.0314996275	2683788.4564467147	2737461.8682695394	2705609.8116457663	2701600.78275188	1.0593689052025403	0.92388233508231	1.1137761531059824	0.9162256457621436	0.8846677364294891	1.0266742774164963	0.9934067511310752	1.013274013594685	1.0014839457108105	1.0	21.51106493622439	8.267991540887039	10.0	0.976559251865492	1.032267204741292	0.0800369779132067	0.9942185551171538	0.9631908548167792	21.180430968560923	817.1696789852331	0.0318686694906223	0.0551987517369498
(ac)ACRPRS(ph)PPR	1	SLBP	F8W8D3;Q14493;E7EUV9;Q14493-2	54.023	6329.655	6329.655	6329.655	6329.655	6329.655	6329.655	6329.655	6329.655	6329.655	6329.655	SLBP	0		9457.586781131618	6905.471961787401	7275.774908729375	4157.572794237825	5092.534837804285	7237.183639109787	7461.39173488204	5553.572042700415	5979.794969715385	5721.704546877889	1.652931692583158	1.2068906923122145	1.2716096836386777	0.7266318559748861	0.8900380640211636	1.264864968090468	1.3040505104293494	0.9706149622372204	1.0451072614328412	1.0	12.62791115187442	6.978471064246595	1.3534897233055725	1.0473616208376657	2.2955907477676774	0.6561778567722623	1.1134632042082944	0.7462080217207121	5.890433090115358	5.506176077792075	0.0908001667515191	11.752167393641042
(ac)ACS(ph)PDAVVSPSSAFLR	1	PHKB	Q93100-4;Q93100-2;I3L3F2;H3BV13;H3BQ89	42.789	9060.8	15625.0	16691.0	30874.0	18556.0	17643.0	11519.0	17792.0	26118.0	17834.0	PHKB	0		13538.384367943809	17046.426606652043	19185.87332194281	20279.288910580217	14929.261776557543	20172.605133267763	13578.587046862149	15610.511755178715	24674.375620634364	16121.080673278451	0.8397938477154574	1.0573997458438007	1.1901108685439692	1.2579360727469229	0.9260707814274256	1.2513184160603406	0.8422876432452432	0.9683291133859264	1.5305658547775554	1.0	14.122342701858912	10.733693022592387	10.0	1.2649466960371043	1.0415844744488685	-0.2797444325755821	1.0564604664838877	0.6745904188690336	14.123377761153018	659.8475857448504	0.2427340321543422	0.0917450039888562
(ac)ADEAALALQPGGS(ph)PSAAGADR	2	SIRT1	Q96EB6-2;Q96EB6	105.5	10582.0	29278.0	26295.0	35179.0	34216.9	27646.0	9100.6	12203.0	31444.0	40041.0	SIRT1	0		15811.3172547216	31941.45780413176	30225.42322212489	23106.986609616557	27529.26585914484	31609.80794163808	10727.779258501056	10706.782539818234	29705.990773230227	36195.14361549524	0.4368353230667313	0.8824791011592378	0.8350684705996112	0.6384001913373922	0.7605789923529821	0.873316273515374	0.2963872549440158	0.2958071572683201	0.8207175826900991	1.0	15.2891903846181	10.99673191168149	10.0	1.0000071924057825	0.6273611942379417	-0.3875434328503429	0.6303207279935341	0.3532263967173075	12.700369701507883	38834.34755904111	0.2715285894496395	0.1026283416697154
(ac)ADEELEALRR	1	PDCD5	O14737;Q3HM38;X6R2P6;K7ESJ4;O14737-2	111.95	16185.0	15468.0	11362.0	21382.0	21562.0	16277.0	12567.0	27471.0	20842.0	21505.0	PDCD5	0		24183.157226201947	16875.144112108414	13060.325485825551	14044.560325387907	17347.744256635786	18610.751785648663	14813.968523128457	24102.763513180907	19689.99681006438	19439.488610454908	1.2440222945574717	0.8680858046354499	0.6718451162754082	0.7224758123438746	0.8923971511938774	0.9573683834275076	0.7620554645229317	1.2398867067016366	1.0128865632542794	1.0	14.392384510832011	6.895612712764719	10.0	0.9030028098401568	5.0167047647649445	0.4622084454009763	0.906867881577252	0.7383944923593363	3391361950.2793016	5289170048.944193	0.0763951144905058	289808839765.00586
(ac)ADESETAVKPPAPPLPQMMEGNGNGHEHCS(ph)DCENEEDNSYNR	1	NMT1	P30419;B7Z8J4	45.859	75794.0	76495.0	80652.0	129500.0	74171.0	88075.0	63175.0	106250.0	87044.0	107170.0	NMT1	0		113249.1948596076	83453.84980965426	92707.39051952156	85060.82509296288	59674.40586489808	100702.9528488668	74470.63431595764	93222.6210649584	82232.8031059997	96876.5400782354	1.1690053625795265	0.861445399910636	0.9569643016219724	0.8780332681603781	0.6159840743352963	1.0394978264865906	0.7687169076828791	0.9622827259280092	0.8488412472162017	1.0	16.709541584444754	6.9463426473780965	9.990098545392062	0.8813011092795802	2.1575323611556074	0.4075746297426347	0.8848442717944931	0.8506439096903151	915564655.6946492	3854256562.2545714	0.0568888858560135	20348418473.014893
(ac)ADFDDRVS(ph)DEEKVR	1	CAPZA1	P52907	91.475	168270.0	214270.0	233190.0	352610.0	333100.0	221900.0	199950.0	255860.0	224470.0	273890.0	CAPZA1	0		251424.14991986437	233762.4210564693	268045.8810103558	231608.47518169653	267996.17901332787	253715.41569302947	235700.8837590144	224488.8454181671	212062.83389094865	247583.4241114854	1.0155128552008776	0.9441763797208306	1.0826487353598286	0.935476500548779	1.0824479868759338	1.0247673752940054	0.9520059131780956	0.9067200125525408	0.8565308224974624	1.0	18.063237067191395	9.969672620755013	10.0	0.9210845134518364	1.014171937826401	0.1388968196832394	0.990194307327223	0.9682066959831118	68.52600258105177	22593.49652638128	0.0416795752423788	0.0322085039191567
(ac)ADHS(ph)FS(ph)DGVPS(ph)DSVEAAK	1	NAP1L4	Q99733-2;Q99733;E9PNJ7;C9J6D1;E9PKT8;C9JZI7;E9PS34;E9PNW0;E9PJJ2;E9PKI2;E9PP22;C9J1B1	62.042	83173.0	103800.0	102400.0	159490.0	125920.0	106230.0	103340.0	101920.0	112550.0	110730.0	NAP1L4	0		124274.68248222995	113242.82123331095	117706.15470414856	104759.467135727	101309.15299116868	121460.96714317486	121817.10091351098	89423.52507238179	106329.00590023736	100094.60933902208	1.2415721815878171	1.1313578421566706	1.175948989475306	1.0466044857711063	1.0121339566652674	1.213461623410553	1.217019594940567	0.8933900203306937	1.06228503814925	1.0	16.756686617854125	10.255171931953814	10.0	0.9852400400704971	1.1483099267231056	0.2209649016406689	1.1179451695020433	0.9433143302549414	9.428625820434634	363.5188862742684	0.0720653439038739	0.0416064956883843
(ac)ADHS(ph)FSDGVPSDSVEAAK	2	NAP1L4	Q99733-2;Q99733;E9PNJ7;C9J6D1;E9PKT8;C9JZI7;E9PS34;E9PNW0;E9PJJ2;E9PKI2;E9PP22;C9J1B1	120.87	1080070.0	1273420.0	1273090.0	2264640.0	1715730.0	1137860.0	1278780.0	1351550.0	1142390.0	1154100.0	NAP1L4	0		1613809.244689769	1389264.676444341	1463384.0673076606	1487506.926166237	1380393.5281253003	1301003.2577758927	1507424.7368509746	1185835.609415006	1079246.4953387128	1043251.0488410136	1.546904023228742	1.3316686122556278	1.4027151651880805	1.4258379397928849	1.3231652435517136	1.2470663309864156	1.4449299988968414	1.136673297124786	1.0345031491103582	1.0	20.13833680479249	10.490411296072336	10.0	1.0172491482858612	1.388898453962823	0.4492638248604036	1.3415513496068927	0.9550401402600386	56.365962714176064	17363.201857676813	0.075092434957385	0.0396457917207668
(ac)ADHSFS(ph)DGVPS(ph)DSVEAAK	1	NAP1L4	Q99733-2;Q99733;E9PNJ7;C9J6D1;E9PKT8;C9JZI7;E9PS34;E9PNW0;E9PJJ2;E9PKI2;E9PP22;C9J1B1	98.169	160540.0	210740.0	218330.0	360700.0	256500.0	159390.0	191540.0	223540.0	215590.0	230660.0	NAP1L4	0		239874.20828510707	229911.2923574943	250964.69488824956	236922.3135987008	206367.5170126648	182242.9026918068	225787.1831718009	196131.6208269251	203673.65954715363	208505.57744187544	1.1504450443392873	1.1026625530992622	1.2036354037493808	1.1362876547738727	0.9897457878324304	0.8740432986384269	1.0828831820325908	0.9406540737817922	0.9768259537514348	1.0	17.81540831458663	8.756227583896605	4.486474501251792	0.9751263101379828	1.151952097069055	0.240419710489518	1.0527628913322646	0.9724919842469664	0.4177564586512832	7.640381550907223	0.0310291522089118	0.0401148347641799
(ac)ADHSFSDGVPS(ph)DSVEAAK	1	NAP1L4	Q99733-2;Q99733;E9PNJ7;C9J6D1;E9PKT8;C9JZI7;E9PS34;E9PNW0;E9PJJ2;E9PKI2;E9PP22;C9J1B1	69.522	67438.0	96480.0	96799.0	156100.0	123200.0	95935.0	91928.0	111200.0	102380.0	101570.0	NAP1L4	0		100763.90219466208	105256.91129662655	111267.9498945984	102532.77835530115	99120.7723039388	109689.8981726487	108364.64537233634	97565.69846986704	96721.133932175	91814.40865677316	1.0974737371706498	1.1464095106259964	1.2118789580244185	1.1167395167636067	1.0795775276893498	1.19469154980564	1.1802575103155366	1.0626403839793137	1.0534417783350811	1.0	16.63211482101171	10.48595369634678	9.999996826517846	1.0267197470736684	1.1467183327976591	0.1594674089638016	1.13129711601051	0.9848049316402012	99.68398668599276	26999.42218851512	0.0397105898643616	0.0215044342158093
(ac)ADKT(ph)PGGSQK	1	U2SURP	O15042-2;O15042;E7ET15;E7EW00;C9J5L1	59.265	546830.0	730320.0	612390.0	1518500.0	1144400.0	620690.0	627600.0	971960.0	887230.0	920480.0	U2SURP	0		817057.5141182583	796758.1618796872	703926.4851491563	997412.0687541649	920728.9920830174	709682.8362618586	739814.3268174911	852787.3766616178	838189.9947122849	832069.773362081	0.981957932225847	0.9575617182442372	0.8459945399829321	1.198712055990206	1.1065526252236009	0.8529126510560492	0.88912534802001	1.0248988774292629	1.0073554184350122	1.0	19.8120268497716	8.243609310291584	10.0	1.0112978210757222	0.9286053159465422	-0.1230704797796461	0.985588528758226	0.903551538534539	23.88777999999003	950.2813062388902	0.0514101488288417	0.0890459559131358
(ac)ADLEEQLS(ph)DEEKVR	1	CAPZA2	C9JUG7;F8W9N7;P47755-2;P47755	48.369	330050.0	499770.0	455580.0	700110.0	396630.0	322750.0	259680.0	324760.0	353170.0	398830.0	CAPZA2	0		493151.130213652	545234.7280132157	523677.44101675873	459860.4961840485	319109.34999116283	369025.0131362106	306110.5551114821	284940.9733369964	333649.1782655427	360523.1919324682	1.367876301023173	1.5123430065363088	1.452548553699846	1.27553651602582	0.8851284941772544	1.023581898180173	0.8490731302767938	0.7903540735054028	0.9254582943114532	1.0	18.60541440780229	8.556183825768631	10.0	0.9122634899696525	1.4442572697283222	0.6628052718284245	1.1192335188371427	0.9545255210130608	15.649982409534744	4698.579515051174	0.0409671436031226	0.0529838641216953
(ac)ADLSLADALTEPS(ph)PDIEGEIKR	2	MAP4	E7EVA0;A0A0J9YVV8;A0A0J9YW37;P27816-7;P27816;P27816-6;P27816-2;P27816-5;H7C456	205.21	112944.0	146296.0	144462.0	257520.0	217469.0	154096.0	163061.0	224775.0	208389.0	212237.0	MAP4	0		168757.64657127895	159604.7377181931	166055.3371178783	169149.52647057787	174965.05870264032	176189.8634368321	192216.16307391177	197215.19670471543	196870.68156858787	191852.06901730376	0.87962380304618	0.8319156448805242	0.8655384222252054	0.8816664179697834	0.9119790034000606	0.9183631135139906	1.0018977854055624	1.0279544949130988	1.0261587616802377	1.0	17.69531666256182	9.521208567738867	1.2409224742733482	1.021834522150397	0.8634884197857762	-0.2394913509139286	0.9222194142291268	0.996536784674894	0.1972746210325282	0.6201119079298945	0.0163205249011114	0.0137247852595504
(ac)ADRDS(ph)GSEQGGAALGSGGSLGHPGSGSGSGGGGGGGGGGGGSGGGGGGAPGGLQHETQELASK	1	PURA	Q00577;A0A494C0H6	146.0	10914.0	17929.0	21664.0	27079.0	20579.0	18357.0	19255.0	23591.0	21269.0	22626.0	PURA	0		16307.38201833598	19560.02448836252	24902.208354596445	17786.579789130068	16556.869912684717	20988.976502374662	22697.777028156157	20698.49273923231	20093.395170965327	20452.81884678693	0.7973170906414112	0.9563485911104784	1.217544072586772	0.8696395309795785	0.809515306262332	1.0262143648562143	1.1097627763774918	1.012011737564672	0.9824266924518296	1.0	14.46569393586282	7.469968628008317	10.0	1.0033894344925147	0.7973092912093247	-0.3316628202471876	0.979176589267331	0.8837511958706783	686.8785526676099	129789.90930419783	0.0520303944459687	0.6575695193986394
(ac)ADRDS(ph)GSEQGGAALGSGGSLGHPGSGSGSGGGGGGGGGGGGSGGGGGGAPGGLQHETQELASKR	1	PURA	Q00577;A0A494C0H6	148.13	13745.0	19270.0	18749.0	26159.0	21129.0	25583.0	18274.0	21434.0	22096.0	27604.0	PURA	0		20537.380047831062	21023.01700545183	21551.49115769613	17182.286668778514	16999.373360470163	29251.02063846225	21541.375092834347	18805.963857941817	20874.68426807324	24952.69209965112	0.8230526776755366	0.8425149848158374	0.8636940283488472	0.688594505160377	0.681264101387595	1.1722591102252742	0.8632886185909988	0.7536647261481159	0.8365704263374892	1.0	14.75258971764099	9.24148277383367	10.0	0.9250491312895092	0.7798646578087749	-0.2463062200920371	0.843692007205715	0.837140792717903	16.94805367181668	684.5580465656344	0.0760586805385297	0.0760586820559247
(ac)ADVLDLHEAGGEDFAMDEDGDES(ph)IHKLK	1	RBM8A	Q9Y5S9;Q9Y5S9-2	195.08	30079.0	40539.0	49158.0	109000.0	75370.0	30161.0	36796.0	47687.0	44602.0	36503.0	RBM8A	0		44943.16874926961	44226.885645252296	56505.851102993525	71595.5979546947	60639.06338107032	34485.401769794786	43375.09236707526	41840.06711270276	42136.70654075862	32996.9612995785	1.3620396236256975	1.3403320761483952	1.7124562043752594	2.1697633701685515	1.8377165954928376	1.0451084103382362	1.314517781600372	1.2679975811359705	1.27698748252	1.0	15.15572741634391	9.264039794056362	10.0	1.180804159587118	1.6845511210061614	0.5125945018702818	1.4659299512840405	0.6030454044956044	8.698365169605458	332.76907655429164	0.1539376055242582	0.1539376051402318
(ac)AENHCELLS(ph)PAR	1	KCTD5	H3BSS5;Q9NXV2	67.964	12644.0	39366.0	36426.0	44687.0	29132.0	33008.0	34163.0	38430.0	25014.0	54439.0	KCTD5	0		18892.29780463993	42947.17630703775	41870.74600833318	29352.224640380195	23438.200801609964	37740.59685081348	40271.31428786802	33718.073670836224	23631.39718870312	49210.2450808907	0.383909849942531	0.8727283563908723	0.8508542467022261	0.5964657276575571	0.4762870163130213	0.7669256023573208	0.8183522398978289	0.6851840224614043	0.4802129546369532	1.0	15.7323529455043	6.995287701435193	10.0	0.7274458040220307	0.0010093015606603	-0.9220577878624006	0.7223951212528004	0.6196856076756103	347496182.8282964	3129464606.0672464	0.0792220449089324	3050767360.4804907
(ac)AEPPS(ph)PVHCVAAAAPTATVSEKEPFGK	1	RSBN1L	Q6PCB5	176.87	1042700.0	1422900.0	1332400.0	2616300.0	2011800.0	1311100.0	1322100.0	1856000.0	1718500.0	1953200.0	RSBN1L	0		1557972.0753636574	1552343.066790734	1531559.38015437	1718491.4030171365	1618597.1568268214	1499081.9356247438	1558490.3146676326	1628434.67949706	1623513.075429213	1765599.123642898	0.8824041961173774	0.8792160383427466	0.8674445742781962	0.9733191300364004	0.9167410286697624	0.8490499998276739	0.8826977164850733	0.9223128045833918	0.9195253065596658	1.0	20.897408252412188	11.359405936961345	1.1326176978065488	0.9998088045060368	0.8942605073186056	-0.0471432552958339	0.8976044823312241	0.9884769428011984	1.6508753619797851	4.012575549011141	0.0417877004494214	0.0180143715669237
(ac)AES(ph)SESFTMAS(ph)SPAQR	1	MCM2	P49736;F8WDM3	57.175	8314.5	7531.3	14081.0	20711.0	17927.0	15104.0	12648.0	19554.0	16135.0	22046.0	MCM2	0		12423.284569493737	8216.432172971427	16185.74574598748	13603.820451740195	14423.19874263564	17269.57025068731	14909.451251732997	17156.47183345126	15243.167571748812	19928.52666384976	0.6233920238584173	0.4122950136537685	0.8121897829681677	0.6826305166059994	0.7237463654952098	0.8665753641494339	0.748146187785104	0.860900162006106	0.7648918471930911	1.0	14.428229298205096	6.173863143049182	0.1611432163665478	0.988620702161216	0.001	-0.5723238613259618	0.7242585360840716	0.8807089181457453	28.88062570221197	0.4063501562379809	0.1219689804692048	5.850798698143842
(ac)AESLRS(ph)PRR	1	RPAIN	Q86UA6-6;Q86UA6-5;Q86UA6-7;Q86UA6-3;Q86UA6-4;Q86UA6-9;Q86UA6-2;Q86UA6;Q86UA6-8	40.475	29039.0	40729.0	51018.0	52720.0	52015.0	33869.0	35744.0	47628.0	38907.0	43033.0	RPAIN	0		43389.23093553772	44434.170192789206	58643.87305367437	34628.62315753675	41848.757884654064	38725.04467826592	42134.99569433463	41788.30113959379	36756.487184011865	38899.76811781939	1.1154110431743622	1.1422733950034678	1.5075635637738032	0.8902012745334055	1.0758099574759108	0.995508368095556	1.0831682997882248	1.0742557902408474	0.9449024753228356	1.0	15.393155799297796	8.277760731147996	10.0	1.009117678166757	1.2549377458561657	0.3145213736578849	1.087642485522175	0.8807821661024423	9.897206676303291	395.0715323587221	0.0598849623810599	0.1037249181228165
(ac)AETEERS(ph)LDNFFAK	1	CDV3	Q9UKY7-2;Q9UKY7	59.227	117680.0	203340.0	243880.0	340880.0	299720.0	246610.0	216880.0	299570.0	307340.0	348790.0	CDV3	0		175834.0403076578	221838.10471658423	280333.75985593547	223903.737897214	241140.24249136783	281968.2679768274	255657.95283648453	262839.5349875723	290352.3471646283	315289.43187354394	0.5576908787040511	0.7036014604053045	0.889131482111876	0.7101530062923807	0.764821837060762	0.8943156334206566	0.8108674982135895	0.8336452428034181	0.9209073245470614	1.0	18.41199915228897	5.621841981954406	0.1892458812841155	0.9864112963231056	0.001	-0.4979958697638855	0.7910028885669083	0.942710606165192	22.474672885950408	0.3481974905496962	0.0876075290413425	5.724324692706601
(ac)AETLSGLGDSGAAGAAALSSAS(ph)SETGTRR	3	SAFB	Q15424;Q15424-4;Q15424-3;Q15424-2;K7ES42	195.73	25703.0	25621.0	37003.0	24352.0	22180.0	12453.0	18395.0	33357.0	15444.0	20232.0	SAFB	0		38404.67656379789	27951.775749698056	42533.99260271107	15995.376159566284	17844.957221601984	14238.47711412931	21684.00978618189	29267.07737283593	14590.361324951262	18288.757664111785	2.099906252197752	1.5283583643599865	2.3256906447055155	0.874601569627344	0.9757337020556254	0.7785371415396694	1.1856469523204762	1.6002769521227247	0.7977776070368123	1.0	14.30435132166324	8.278204747335662	10.0	1.0300434020067644	1.9847997380961289	0.9462883217476122	1.3351369223413232	0.3661689599864974	6.51336939313403	260.4932150630933	0.1522556815659294	0.2637174253468788
(ac)AFS(ph)PWQILS(ph)PVQWAK	1	TACC1	O75410-9;O75410;O75410-2;E5RJG6;O75410-10;O75410-6	95.81	8111.8	9820.8	12072.0	16259.0	14172.0	8499.3	9532.2	11090.0	12265.0	10051.0	TACC1	0		12120.416112913505	10714.210970790931	13876.452144418769	10679.56722151726	11402.10702184595	9717.906410994889	11236.548958077905	9730.248165744835	11587.074698946344	9085.621949485349	1.334021620126959	1.1792490409968948	1.5272979903378874	1.1754360109736024	1.2549616399669612	1.0695917643310435	1.2367396553093863	1.0709501473694936	1.275319924532265	1.0	13.295051425557611	5.221924216251675	0.116998642795155	1.0049777769685793	1.857983492688516	0.2067341560038134	1.235114281628318	0.8927734693862315	99.9282094310398	0.7049266909560256	0.1471755883143956	12.909406147857023
(ac)AGS(ph)PELVVLDPPWDKELAAGTESQALVSATPR	2	NSL1	Q5SY74;Q96IY1-2;Q96IY1	77.731	58654.0	84619.0	82183.0	126371.0	103536.0	82472.0	80947.0	113369.0	104146.0	100802.0	NSL1	0		87639.1043525271	92316.90067381044	94467.2354692484	83005.57164341942	83300.0672180245	94296.61001818618	95420.2522512676	99468.7560236542	98389.52153252884	91120.1734904011	0.9617969434810096	1.0131335042237974	1.0367323925167888	0.910946154554496	0.9141781015901996	1.0348598604031378	1.0471912925113065	1.0916216707393844	1.0797775922023845	1.0	16.621164737892272	9.469606750449303	10.0	1.054648629625867	0.9673575577093392	-0.1246412789093427	1.000754974511114	0.9821706257341192	150.5983159589565	28269.62414730235	0.0275851585758086	0.0272544984929983
(ac)AHS(ph)PVAVQVPGMQNNIADPEELFTK	2	STK26	Q8NBY1;B4E0Y9;Q9P289-3;Q9P289	113.31	277680.0	368190.0	337570.0	533930.0	449120.0	367840.0	362800.0	427860.0	422310.0	449570.0	STK26	0		414901.396266404	401684.7239874058	388027.9945652295	350706.7671188082	361340.2699443585	420579.8941348535	427668.3202189065	375399.8178715584	398967.5920189177	406389.718419075	1.02094461907265	0.988422457019896	0.9548174497984944	0.8629813974701847	0.8891471746628666	1.0349176543417011	1.052360088937803	0.9237433942274116	0.981736431647359	1.0	18.77818624154532	9.270066204213718	10.0	0.9985404401101468	0.943284092399815	-0.0821285186702662	0.96718154823377	0.9714661145679886	17.92317612890798	693.204248751671	0.0339756045765462	0.033975604293364
(ac)AHS(ph)PVQSGLPGMQNLK	5	STK24	B4DR80;Q9Y6E0-2	129.16	1971091.0	2485825.0	2570570.0	3771190.0	3140720.0	2739230.0	2781280.0	3232980.0	3110460.0	3159950.0	STK24	0		2945146.960775508	2711963.738846771	2954803.809549253	2477069.752759309	2526871.688233983	3131973.3128833584	3278570.412509483	2836582.300711425	2938535.04835586	2856443.247366058	1.03105390365842	0.9494197867741596	1.034434628545095	0.8671867557821878	0.8846217023790075	1.0964591422466972	1.1477806938865915	0.993046966127212	1.028739167517331	1.0	21.591470300092777	9.271459076055924	10.0	1.0532127909907631	0.9533578876921404	-0.1437071434329409	0.9965087093941772	0.9574468473408988	12.422501390504364	482.3770721337021	0.0421767989523756	0.0421767985430121
(ac)AKS(ph)PENSTLEEILGQYQR	1	SDCCAG8	Q86SQ7-2;Q86SQ7-3;Q86SQ7-4;Q86SQ7	94.122	51892.0	62318.0	65310.0	90837.0	89277.0	53844.0	59570.0	87406.0	88136.0	81483.0	SDCCAG8	0		77535.5202213203	67987.1496494939	75072.15784890564	59665.406710189	71827.96419625607	61564.00559970921	70221.06349349578	76689.09568756465	83264.4448158446	73656.72403839562	1.0526604493148888	0.9230270628660284	1.0192166272528247	0.8100469779118434	0.9751718547625567	0.8358232924887788	0.9533557785829722	1.0411689725379087	1.1304391541014054	1.0	16.314211477249508	10.306249842997945	3.604559045809967	1.0635926223290944	0.9370118021122604	-0.1822660252230619	0.9589776877404184	0.941671240281976	0.8201277295097755	11.765001946386525	0.0703544797270918	0.0399938497776967
(ac)ANNS(ph)PALTGNSQPQHQAAAAAAQQQQQCGGGGATKPAVSGK	1	PRPF38B	Q5VTL8;Q5VTL8-2	224.75	56407.0	82164.0	72700.0	136790.0	108800.0	83119.0	82034.0	119650.0	113470.0	104790.0	PRPF38B	0		84281.70217228134	89638.56612537344	83566.77194327743	89849.19123140081	87535.22748919266	95036.3751103602	96701.6068931582	104979.63868632737	107198.15459351336	94725.13422411386	0.8897501477577852	0.9463018116532208	0.8822027292731365	0.9485253514534286	0.9240971597051494	1.003285726526499	1.020865345668111	1.1082553700895472	1.131675932386531	1.0	16.67714152300338	9.54026237040736	1.4798034358770151	1.0757748964731637	0.9132465784151408	-0.2347572535094475	0.9726388689174624	0.9847934456603684	0.3574155245738239	1.6232305804275078	0.0328536651910946	0.0274137225871833
(ac)AQS(ph)SPQLDIQVLHDLR	1	TAB3	F6SS63;Q8N5C8-2;Q8N5C8;A0A0A0MQY2	100.56	6329.655	6329.655	6329.655	6329.655	6329.655	6329.655	6329.655	6329.655	6329.655	6329.655	TAB3	0		9457.586781131618	6905.471961787401	7275.774908729375	4157.572794237825	5092.534837804285	7237.183639109787	7461.39173488204	5553.572042700415	5979.794969715385	5721.704546877889	1.652931692583158	1.2068906923122145	1.2716096836386777	0.7266318559748861	0.8900380640211636	1.264864968090468	1.3040505104293494	0.9706149622372204	1.0451072614328412	1.0	12.62791115187442	6.978471064246595	1.3534897233055725	1.0473616208376657	2.2955907477676774	0.6561778567722623	1.1134632042082944	0.7462080217207121	5.890433090115358	5.506176077792075	0.0908001667515191	11.752167393641042
(ac)AS(ph)FVTEVLAHSGR	1	ZW10	F5H3C1;O43264-2;O43264	64.82	6329.655	6329.655	6329.655	6329.655	6329.655	6329.655	6329.655	6329.655	6329.655	6329.655	ZW10	0		9457.586781131618	6905.471961787401	7275.774908729375	4157.572794237825	5092.534837804285	7237.183639109787	7461.39173488204	5553.572042700415	5979.794969715385	5721.704546877889	1.652931692583158	1.2068906923122145	1.2716096836386777	0.7266318559748861	0.8900380640211636	1.264864968090468	1.3040505104293494	0.9706149622372204	1.0451072614328412	1.0	12.62791115187442	6.978471064246595	1.3534897233055725	1.0473616208376657	2.2955907477676774	0.6561778567722623	1.1134632042082944	0.7462080217207121	5.890433090115358	5.506176077792075	0.0908001667515191	11.752167393641042
(ac)AS(ph)GVAVSDGVIK	6	CFL1	P23528;E9PP50;E9PS23	73.233	6152490.0	6574920.0	8764960.0	12939590.0	10525240.0	4919120.0	7746620.0	5119180.0	5374360.0	4279690.0	CFL1	0		9192871.98039143	7173049.038374957	10075095.095074946	8499244.80127144	8468099.979580434	5624409.9848756	9131708.827933269	4491514.139325301	5077302.142603283	3868634.5041282433	2.376257558211214	1.8541552660817535	2.604302651057822	2.1969624662660285	2.1889118681395394	1.4538488913526872	2.360447547626628	1.1610076202681796	1.312427456557414	1.0	22.02907486789918	10.338638581099517	10.0	1.1531708955438231	2.147873969261678	0.8973027091342607	1.9834094075779212	0.4992815010753352	15.941232485329737	863.9753382902668	0.2779053365800811	0.1604469343087667
(ac)AS(ph)GVQVADEVCR	1	DSTN	F6RFD5;P60981	50.292	27486.0	28740.0	30489.0	54629.0	36637.0	38391.0	15568.0	32485.0	40459.0	46729.0	DSTN	0		41068.78341176314	31354.51524321152	35046.31787866004	35882.53138226619	29476.3614845731	43895.39668260971	18351.544677971186	28501.993838072227	38222.70324049492	42240.77485598457	0.97225449939739	0.7422807784684681	0.8296798057835524	0.849476163839415	0.6978177267123915	1.0391711996824489	0.4344509479416232	0.6747507339826683	0.904876943446496	1.0	15.512030543427157	10.98818449084277	10.0	1.000003226327761	0.7799855327627605	-0.2142589898606451	0.7819883175294353	0.6929488290027502	48.00412229881015	40619.725275229786	0.2041591587507285	0.077165045280321
(ac)AS(ph)LSLAPVNIFK	2	CCT2	F8VQ14;F5GWF6;P78371	55.567	164593.0	111390.0	215126.0	337185.0	234942.0	182760.0	181742.0	197783.0	184036.0	186238.0	CCT2	0		245930.08324573707	121523.2934217582	247281.7796570772	221476.7128105844	189022.990962922	208963.62943694496	214237.30940800576	173532.70270202987	173863.7488214668	168350.2199411256	1.46082424680967	0.7218481417146743	1.4688533210325183	1.3155712709376788	1.1227962222385333	1.2412435784760034	1.2725692279043503	1.0307839381660246	1.0327503515128722	1.0	17.506787944853343	6.830485801968104	10.0	1.1340411477008798	17.660606045006187	0.365388011032953	1.1376255763007936	0.6703120742469696	19651810901.04252	7385953715.151899	0.0956919111452079	7283657985549.335
(ac)AS(ph)PAASSVRPPRPK	1	PRKRIP1	Q9H875	100.19	70318.0	100530.0	99156.0	128810.0	111680.0	79954.0	86533.0	124960.0	121470.0	127920.0	PRKRIP1	0		105067.11460191956	109675.34507307076	113977.26050629457	84607.60525269923	89852.33645214197	91417.58605822652	102005.02412762587	109638.57626613844	114755.96931765288	115633.54489883262	0.9086214099363848	0.9484734310361698	0.9856764367642008	0.7316873777996006	0.7770438632730101	0.7905801568066381	0.8821404222872326	0.9481554540428632	0.992410717997554	1.0	16.964882318367696	10.410742657159297	2.4607391214423813	0.9983070806780991	0.8585257544160232	-0.2106839478125145	0.8793325812105537	0.9393446177273028	0.6030167531959653	7.630048749925155	0.0767043714539757	0.0396666245062656
(ac)AS(ph)PGKDNYR	1	KPNA5	Q5TD90;O15131	62.463	830450.0	962310.0	1154000.0	1524000.0	1169500.0	1089300.0	1011400.0	1198900.0	1151000.0	1200600.0	KPNA5	0		1240834.285974632	1049852.594422228	1326493.1887557374	1001024.69066931	940923.2403364966	1245480.8576584798	1192237.4285264658	1051902.1213626226	1087380.5934355676	1085284.8186799418	1.1433259404511793	0.967352142361292	1.2222535190063593	0.922361276449882	0.8669827718413718	1.1476073710985732	1.098547964557924	0.9692406115493964	1.0019310827163093	1.0	20.19532414240162	8.26899932129956	10.0	1.000972742867197	1.1109003182545176	0.1503266794584066	1.0358472475068512	0.9126451776661868	16.991427947609438	657.2617258470316	0.050089473698723	0.0867584516139138
(ac)AS(ph)PPACPSEEDESLKGCELYVQLHGIQQVLK	1	PRKAR1B	C9J4C2;C9IZL8;C9JSK5;P31321	186.3	64644.0	95228.0	88982.0	181060.0	133170.0	93377.0	79713.0	126180.0	131740.0	143210.0	PRKAR1B	0		96589.18849123252	103891.01522548863	102282.51033090377	118927.51344657806	107142.152984704	106765.13912198292	93965.61413894624	110708.99130330783	124458.31396976694	129454.97158350374	0.7461218932710403	0.8025262680504681	0.7901010604674025	0.9186786107311836	0.8276403113309012	0.8247279947307009	0.7258555850698601	0.8551930447251772	0.9614023505422984	1.0	17.127772710381844	10.72757522206564	2.793603027175289	0.9958035825006644	0.8058405481191794	-0.2641205304705054	0.8199585380712306	0.9713584228183036	0.3201782614287936	3.478804038629556	0.0634457993081887	0.0243608472382566
(ac)AS(ph)PSSFTYYCPPS(ph)SSPVWSEPLYSLRPEHAR	1	FNTB	P49356	117.81	6329.655	6329.655	6329.655	8425.8	11102.0	6329.655	6329.655	6363.5	6329.655	6329.655	FNTB	0		9457.586781131618	6905.471961787401	7275.774908729375	5534.405405932719	8932.133231479947	7237.183639109787	7461.39173488204	5583.267286088121	5979.794969715385	5721.704546877889	1.652931692583158	1.2068906923122145	1.2716096836386777	0.9672651498499042	1.5610965505644403	1.264864968090468	1.3040505104293494	0.9758048917668586	1.0451072614328412	1.0	12.62791115187442	10.124737109020352	10.0	1.0069625587288844	1.3207865143923347	0.3913872528184793	1.252116898713147	0.7436322112456327	88.6523376440697	7106.013702274924	0.16177191412848	0.0934002640778403
(ac)AS(ph)PTDGTDLEASLLSFEK	1	LIN52	G3V5T8	110.92	48021.0	59333.0	63885.0	89548.0	77120.0	65733.0	60422.0	81880.0	72493.0	77192.0	LIN52	0		71751.58437809352	64730.6003105591	73434.15716088418	58818.73950134858	62047.02889675136	75157.6179348801	71225.40034252137	71840.64200281222	68486.08284963039	69777.86583670018	1.0282857395783986	0.9276666681386746	1.052399013359634	0.8429426551823893	0.8892078906792427	1.0770982607976296	1.0207448950818994	1.0295620415066795	0.9814872098540112	1.0	16.236163717219274	9.26279852624794	10.0	1.0217597838848909	0.9481213182319148	-0.1079124798108531	0.980102530996212	0.9619140411715166	15.255353976204256	583.1352918157833	0.0395353069281106	0.0395353068765574
(ac)ASEDNRVPS(ph)PPPTGDDGGGGGR	2	LRBA	E9PEM5;A0A494C1L5;P50851-2;P50851;A0A494C0R9	102.89	6329.655	9733.3	6800.5	6329.655	7091.6	8263.6	6329.655	8804.6	8865.0	7268.0	LRBA	0		9457.586781131618	10618.750981793684	7816.999072905887	4157.572794237825	5705.5590005731565	9448.412389008186	7461.39173488204	7725.062488739129	8375.003441187064	6569.923423426476	1.4395277039924936	1.6162670852342422	1.1898158576754023	0.6328190644373578	0.8684361495339136	1.4381312810006033	1.1356893001639627	1.17582230276745	1.274749019345368	1.0	12.827342704234116	7.95306961071602	10.0	1.0750928637028254	1.5279039877719536	0.5070926069158349	1.182982994140386	0.6219154486834562	72.72656528688704	15491.596271726596	0.1029679449575	0.272129729473494
(ac)ASEDNRVPS(ph)PPPTGDDGGGGGREETPTEGGALSLKPGLPIR	3	LRBA	E9PEM5;A0A494C1L5;P50851-2;P50851;A0A494C0R9	136.03	281392.0	402457.0	430374.0	593350.0	493740.0	451550.0	438974.0	593264.0	529663.0	487760.0	LRBA	0		420447.7589246469	439069.0376213351	494703.7951625318	389736.2206093404	397239.3678356065	516292.0052103979	517462.1642772172	520523.53000923735	500386.8525289859	440911.6468093697	0.953587327454812	0.9958209106033636	1.1220021034654577	0.883932695880553	0.9009500445502064	1.170964770258426	1.1736187238912843	1.1805619873640767	1.1348914372074426	1.0	18.895811925543832	9.274156192901192	10.0	1.1320604468707351	0.9712515384851392	-0.2210341096719736	1.0406343031510392	0.9435818379609632	9.283239067107845	363.73884519848446	0.0497209567791537	0.0497209561627498
(ac)ASHLRPPS(ph)PLLVR	4	DTX3L	Q8TDB6-2;Q8TDB6	112.67	8375.4	17017.8	12269.8	21841.4	15373.6	12733.7	13118.0	13265.0	11093.4	11114.5	DTX3L	0		12514.279581855526	18565.93143722773	14103.81813465784	14346.31278135476	12368.856372498656	14559.423113160568	15463.486837463111	11638.570055780448	10480.23273259612	10046.97494354342	1.2455768678807837	1.847912584788412	1.4037875294713964	1.427923615015509	1.2311025400185125	1.449135007798245	1.5391186824249574	1.15841535598333	1.043123207879714	1.0	13.44015542789226	10.490147858571692	10.0	1.0215583398312202	1.44922293050858	0.5045031276843187	1.3947114666573477	0.8055374472952843	104.06222954429872	31797.69868480972	0.1586607692060043	0.0839076250646042
(ac)ASLEVSRS(ph)PR	2	DPM1	Q5QPJ9;Q5QPK2;O60762	121.61	15844.0	23356.0	117654.0	160718.0	159255.0	134639.0	43990.0	34534.0	29381.0	21538.0	DPM1	0		23673.64492381485	25480.72574879777	135240.23364806545	105566.06708332693	128128.88468558264	153943.17194003495	51855.37322610172	30299.76466689197	27757.019301242763	19469.31902775997	1.2159462223645423	1.3087630703706965	6.946325829641787	5.422175625804243	6.581066574690794	7.906962319562275	2.66344052157986	1.5562827145463896	1.4256800282365254	1.0	14.394596668240991	9.977708706962046	10.0	1.3272658890113915	4.896849211223712	1.8833963591551253	3.9845607237036056	0.0	58.46344423058551	26224.65776789614	1.550713816430686	1.1952878498275357
(ac)ASYFDEHDCEPS(ph)DPEQETR	1	RNF181	F8WBU5;C9J391;C9J1C6;Q9P0P0	110.77	34342.0	18023.0	33403.0	28248.0	9315.0	25532.0	33094.0	22429.0	26784.0	28030.0	RNF181	0		51312.81961459545	19662.57579082816	38395.88560139333	18554.426156185466	7494.399302038883	29192.70839781174	39011.17803011163	19678.9662857972	25303.563696418973	25337.775668498085	2.0251509163999577	0.7760182285958991	1.5153613365174006	0.7322831490395499	0.2957796848504153	1.1521417183476927	1.5396449372867955	0.776665108384539	0.9986497641889832	1.0	14.774684123919856	6.962518912055331	10.0	0.9762851507311276	4.5111732360212216	1.052623753001107	0.9897939906554916	0.0	534424856.7120364	2969409855.474086	0.1720011673514088	29955398159.589657
(ac)DDDIAALVVDNGSGMCK	2	ACTB	P60709;A0A2R8Y793;A0A2R8YGF8;E7EVS6;G5E9R0;C9JUM1;C9JZR7;C9JTX5	178.53	222304.0	270680.0	261280.0	408110.0	323280.0	277410.0	260510.0	347530.0	301850.0	310560.0	ACTB	0		332160.1843690824	295304.11224886915	300334.6103623046	268063.11450725154	260095.48109105	317184.28782065504	307088.9583798993	304919.12939957663	285165.79681018746	280731.3454016683	1.1831959266744156	1.0519100096440968	1.069829270160723	0.9548741845115616	0.9264924824084296	1.1298499188497464	1.0938890986345635	1.0861598976890188	1.0157960679530618	1.0	18.244512497601026	6.408690697950636	1.6565296911067178	1.0336049224709398	2.608309003071013	0.1947846626693307	1.0438939731686845	0.965803333599446	102.94538436771568	24.210781886101493	0.0308947408155533	513.157175888096
(ac)EEEIAALVIDNGSGMCK	1	ACTG1	P63261;I3L3I0;I3L1U9;I3L4N8;K7EM38;I3L3R2;J3KT65	155.48	34743.0	44188.0	42899.0	56627.0	46484.0	36417.0	40458.0	45039.0	52544.0	53705.0	ACTG1	0		51911.98217546701	48207.839929263406	49311.29229153589	37194.89839798618	37398.78230337903	41638.36995625528	47691.85473929587	39516.74004842036	49639.72710814813	48546.74428386334	1.0693195381326994	0.993019009624656	1.0157486978571018	0.7661666904066634	0.7703664345584172	0.8576964443338713	0.9823903835946496	0.8139936185495243	1.0225140293217991	1.0	15.712768790654035	8.091703129097036	10.0	0.887590344602957	1.0311941178729709	0.2163500606381994	0.9267835167602296	0.9165499654523872	133.46269337452475	14553.799932601749	0.0464059870822089	0.0804179272176106
(ac)GDKKS(ph)PTRPK	2	YAF2	Q8IY57;Q8IY57-5;G3V1X5;A0A0B4J255;F8VRE5;G3V219;G3V212;Q8IY57-4	69.578	739760.0	1091360.0	958990.0	2521620.0	1643310.0	762430.0	778650.0	1541040.0	1353050.0	1500850.0	YAF2	0		1105327.920275264	1190642.441051889	1102334.2314426892	1656301.7588487808	1322127.8923278048	871745.1301795243	917871.933678202	1352092.1220324084	1278262.651562116	1356696.4185538846	0.8147201578474301	0.8776041749421037	0.8125135559933722	1.2208344742401902	0.974520072616594	0.6425498868116167	0.6765492420600403	0.9966062440657256	0.9421876803689272	1.0	20.517348365689934	10.31250350029677	10.0	0.9798183790692512	0.8599248917749198	-0.1883036735382942	0.8805314801615383	0.7420870250475873	41.801531097461314	1972.3837894922865	0.1387588424093196	0.0801115790609785
(ac)GDS(ph)DDEYDRR	3	SRRT	Q9BXP5-5;Q9BXP5-4;Q9BXP5-2;Q9BXP5-3;Q9BXP5;A0A087X0F4	89.827	6329.655	39574.0	29663.2	23314.0	15944.0	30803.0	25013.0	11555.0	24483.3	6329.655	SRRT	0		9457.586781131618	43174.098338025455	34097.082111524454	15313.575878126168	12827.772675438317	35219.44997563038	29485.302352909348	10138.234224993828	23130.030654440507	5721.704546877889	1.652931692583158	7.54567069730713	5.959252497602293	2.676401018728272	2.241949504791877	6.1554122005213046	5.153237485671701	1.7718905514836252	4.042506995063501	1.0	12.62791115187442	10.267761690249005	10.0	2.27039472882864	4.483807015445526	0.9817809734394294	4.0786206964179765	0.0	16.23998930270281	622.7603451598386	1.7348695543086086	1.0016165545652798
(ac)MAAPEEHDS(ph)PTEAS(ph)QPIVEEEET(ph)K	1	DDX47	F5H1N9;Q9H0S4-2;Q9H0S4	58.904	508150.0	698750.0	598430.0	1378500.0	983760.0	537260.0	676310.0	940030.0	735630.0	876720.0	DDX47	0		759262.9808152305	762316.1978494803	687879.8257773805	905454.420005014	791485.8032607376	614290.8708212572	797233.6318832663	824772.3339265217	694969.405689841	792512.8321115096	0.9580450310089104	0.961897608419064	0.867973107696751	1.1425107371354375	0.9987040855249804	0.7751178857061385	1.005956748686553	1.0407053368827637	0.8769188050094009	1.0	19.74175663397053	9.206358505050948	10.0	0.9397783923965688	0.9858603052400026	0.0690626362653415	0.9651966974793508	0.907323709735242	74.85236499067165	3610.383007126944	0.0609742418297983	0.0609742465187596
(ac)MDEETRHS(ph)LECIQANQIFPR	1	MTMR3	Q13615-3;Q13615-2;Q13615;C9JLU3	73.11	14570.0	19862.0	19642.0	38403.0	30933.0	17520.0	21694.0	25110.0	34990.0	24062.0	MTMR3	0		21770.071101993333	21668.87201672466	22577.971588856315	25224.639892239804	24887.198455176476	20031.969729345983	25572.86807835989	22031.2471994457	33055.99214970505	21750.893975576208	1.00088167072299	0.9962290304507184	1.0380249940167434	1.1597058916550382	1.1441919804823646	0.9209722483976804	1.1757157249295282	1.0128892736171808	1.5197532656277573	1.0	14.554468941854116	10.72297939877016	10.0	1.2596059706253455	1.0559357580652529	-0.2540550833435887	1.070044719648397	0.8219258116725401	13.71205659222304	678.6638152621695	0.1804246161865893	0.0681942167495397
(ac)MDEPS(ph)PLAQPLELNQHSR	1	ACACA	Q13085;A0A0C4DGT1;A0A087X2F8;A0A087X126	107.34	6329.655	6329.655	9522.7	11323.0	6329.655	6329.655	6329.655	11130.0	15452.0	6329.655	ACACA	0		9457.586781131618	6905.471961787401	10946.097650402304	7437.403262761543	5092.534837804285	7237.183639109787	7461.39173488204	9765.343740733995	14597.919139675409	5721.704546877889	1.652931692583158	1.2068906923122145	1.913083340938176	1.2998579709642373	0.8900380640211636	1.264864968090468	1.3040505104293494	1.7067193282572697	2.551323477134261	1.0	12.62791115187442	10.45293097235409	10.0	1.7756557370690025	1.3616727852670152	-0.3829707018221506	1.4182921131991169	0.0	284.2515724643815	40638.9195805008	0.3944302764804676	0.2269021822903607
(ac)MDLFGDLPEPERS(ph)PRPAAGK	6	ILKAP2;ILKAP;ILKAP3	F8SNU6;E9PC05;F8SNU7;Q9H0C8	174.19	1205530.0	1636220.0	1606900.0	2643320.0	2208250.0	1901610.0	1923730.0	2274060.0	2210080.0	2248080.0	ILKAP2;ILKAP;ILKAP3	0		1801267.935180924	1785069.065109517	1847090.0390048493	1736239.229225719	1776651.3428585452	2174257.6459487244	2267691.228375738	1995236.0814962764	2087921.895690774	2032156.5010644745	0.8863824878828932	0.8784112169384941	0.9089309991810748	0.8543826365323001	0.8742689561202144	1.069926280190436	1.1159038327943185	0.981831901455986	1.0274414862226846	1.0	21.100261945430017	9.228516676784702	10.0	1.0390426400535937	0.8803256729735345	-0.2391456136384984	0.9506167880469436	0.9860551532243644	5.780204497204185	248.99720189819627	0.0236147512224263	0.0236147520609786
(ac)MDPQRS(ph)PLLEVK	3	KIFC1	A0A140T9E6;A2AB20;Q9BW19	52.555	1441042.0	1957510.0	1714205.0	2910440.0	2353540.0	1810670.0	2130725.0	2296300.0	2314930.0	2389700.0	KIFC1	0		2153163.129784397	2135587.234994395	1970434.3644982907	1911694.4230390992	1893544.662728995	2070278.917228017	2511696.751925112	2014749.221190251	2186976.5049190274	2160174.1889050994	0.9967544010308464	0.9886180688404732	0.9121645720139911	0.8849723475346476	0.8765703582861308	0.9583851746128648	1.1627288043832171	0.9326790550216888	1.0124074790595998	1.0	21.18839808473595	9.563981587910364	10.0	1.026951138611443	0.9318127274518596	-0.1402555999995424	0.9659678549823882	0.957494394362568	86.24909004676661	20980.43218043373	0.0479014255610899	0.0371369429059997
(ac)MDRNPS(ph)PPPPGR	6	SAAL1	J3KND1;E9PRZ1;Q96ER3;E9PL53;E9PMD2	93.162	92603.9	114473.1	146973.4	170570.9	169909.6	174239.3	170769.6	161387.6	227502.9	173671.9	SAAL1	0		138366.05952792586	124886.86704550026	168942.12654096427	112037.8493501875	136701.06147608237	199221.25475242196	201303.0539593569	141599.76545301703	214928.095925554	156991.06821697575	0.8813626220868281	0.7955030083169788	1.0761257214166546	0.713657475056741	0.8707569355929805	1.268997383195586	1.2822580051569432	0.9019606469414774	1.369046649383289	1.0	17.406004820251823	9.168832412499455	10.0	1.1644578882754038	0.8662954004881172	-0.4267275039642696	1.002791771349269	0.7684972260426007	36.176659754939976	2141.614365307962	0.0989955595576791	0.0989956064286784
(ac)MDRS(ph)GFGEISSPVIR	1	NUP107	P57740;G3V1T4	99.566	7520.2	6329.655	11776.0	7640.3	6329.655	6329.655	6329.655	6329.655	6675.1	6329.655	NUP107	0		11236.464564256026	6905.471961787401	13536.207790977089	5018.457312415174	5092.534837804285	7237.183639109787	7461.39173488204	5553.572042700415	6306.146133137929	5721.704546877889	1.963831664532089	1.2068906923122145	2.365764901014204	0.8770913057986454	0.8900380640211636	1.264864968090468	1.3040505104293494	0.9706149622372204	1.1021446636175836	1.0	12.62791115187442	8.284143859924642	10.0	1.0581561857398107	1.8453724090881	0.8023594041101688	1.3108809056512547	0.3263379945944806	8.733046064481993	358.8677584856897	0.1556424476868272	0.2695835378811702
(ac)MDSAGQDINLNS(ph)PNKGLLSDSMTDVPVDTGVAAR	1	TPD52L2	O43399;O43399-5;O43399-7;A0A087WZ51;A0A087WYR3;O43399-2;O43399-4;O43399-3	138.8	151810.0	179690.0	191320.0	295440.0	241500.0	180480.0	186720.0	242670.0	209550.0	279370.0	TPD52L2	0		226830.0956756082	196036.63340475532	219917.39763669623	194056.91247463293	194299.2411639711	206356.72926668735	220105.37142027065	212916.07956549147	197967.50943042868	252537.08128820203	0.8982051052405395	0.7762687063807201	0.870832103209907	0.7684293787064483	0.7693889553678323	0.8171343717685071	0.8715764445264992	0.843108182289103	0.7839146172933823	1.0	18.09181758045624	13.0	3.418646696492861	1.0000007210193198	0.8220953584921354	-4.5409625337722304e-08	0.8220953593139346	0.9758320147841176	54789144.01722962	93706727.9808874	0.0581640598838827	0.0220946058448572
(ac)MDT(ph)PLRR	2	CCDC86	Q9H6F5	84.568	256751.0	321696.0	313918.0	336583.0	370089.0	380113.0	397769.0	395448.0	383073.0	428225.0	CCDC86	0		383629.8919360252	350961.1042338266	360840.6315665715	221081.29492096303	297755.7427044842	434612.5633408045	468889.7465963463	346961.87345784134	361899.3449775358	387094.8621349478	0.9910487827717158	0.906653997674285	0.9321762360172487	0.5711294996312568	0.7692061348018655	1.1227546677932687	1.211304495260605	0.896322600471211	0.9349112591718448	1.0	18.70800949791172	9.254435670182309	10.0	1.033066968337735	0.834005402501747	-0.3088051453504593	0.9208740946919864	0.8047585891528142	12.64921935221494	487.273414196987	0.0871470804022307	0.087147080990368
(ac)MDTDLYDEFGNYIGPELDS(ph)DEDDDELGRETK	1	EFTUD2	Q15029-3;Q15029;K7EIV5;K7EIT3	107.6	71514.0	106660.0	153850.0	255120.0	170780.0	130280.0	111900.0	205100.0	197150.0	188740.0	EFTUD2	0		106854.14308771113	116362.99915939232	176846.60059798122	167573.10963487806	137401.34329599582	148959.1904303194	131907.62136851065	179952.56075692212	186252.89660801212	170611.90794407157	0.6262994440150044	0.6820332798665928	1.0365431272004382	0.9821888264083556	0.8053443921454618	0.8730878883269381	0.7731442837609634	1.0547479535596809	1.0916758323168618	1.0	17.526040682675358	7.5913416377915315	10.0	0.9520926234935442	0.6262681194307891	-0.6043205759775585	0.9039242202091862	0.8877787594281092	32.25201303459291	4710.684488847484	0.0488336683884833	0.1292231161962678
(ac)MEALGPGGDRAS(ph)PASSTSSLDLWHLSMR	2	SHROOM1	C9JXU1;A6NN40;Q2M3G4-2;Q2M3G4	131.9	7077.2	12043.4	7083.5	17519.4	10370.0	10942.2	8297.3	16736.1	13177.2	13748.0	SHROOM1	0		10574.546822445254	13139.003788451402	8142.300262176144	11507.448796398883	8343.201370063682	12511.062738153516	9780.849926549992	14684.07631440236	12448.854522866352	12427.53263969004	0.8508967249599594	1.0572495900343986	0.6551823679120287	0.925964077507013	0.6713481760182907	1.006721374297317	0.787030717208717	1.1815761615870195	1.0017156972179833	1.0	13.746934136372298	10.24764559945972	10.0	1.0610793831183312	0.8505882833832734	-0.3189996973683177	0.8901792597417884	0.814973347037385	12.853187596747857	507.7636878431973	0.1187002566422974	0.0685308845039522
(ac)MEDLDQSPLVS(ph)SSDSPPRPQPAFK	1	RTN4	Q9NQC3-5;Q9NQC3;Q9NQC3-4;Q9NQC3-2	65.784	24944.0	26389.0	28669.0	44168.0	37538.0	26988.0	35001.0	29794.0	28443.0	26165.0	RTN4	0		37270.60079396858	28789.6417102682	32954.27489466054	29011.32449966012	30201.262587217974	30857.465699519937	41259.14794923361	26140.939030676425	26870.865524837394	23651.905114743226	1.575796986042205	1.2172229497201226	1.3933031920595167	1.2265956741715554	1.2769061283098193	1.3046503251987591	1.7444323300415685	1.1052360857976589	1.1360972993286558	1.0	14.675350638502078	10.434556604883667	10.0	1.0679868944345048	1.3912694006288655	0.3815068942901645	1.3455699033797273	0.8104491869608829	109.93119442106932	12446.69054753062	0.1432766719890356	0.0826644920791916
(ac)MEDLDQSPLVSSS(ph)DSPPRPQPAFK	4	RTN4	Q9NQC3-5;Q9NQC3;Q9NQC3-4;Q9NQC3-2	206.28	1822770.0	1916560.0	2062570.0	3457420.0	2798220.0	1700496.0	2339320.0	2133680.0	1878280.0	1683590.0	RTN4	0		2723530.027630776	2090911.9601436849	2370870.932696641	2270972.956702023	2251312.723022144	1944308.4701412064	2757588.3540642047	1872068.1610718176	1774461.5300070862	1521884.6142606724	1.7895772137455113	1.37389650999228	1.5578519622845417	1.4922109964330348	1.479292649341767	1.2775662832268968	1.8119562601688	1.2300986182065212	1.1659632493683596	1.0	20.683109414982223	10.4904862476975	10.0	1.0829731040167403	1.540335400318127	0.5082422170168843	1.4820772654922856	0.8217203417167507	95.53257082617854	29496.350974043147	0.1568710563518954	0.0827816179465917
(ac)MEDLDQSPLVSSSDS(ph)PPRPQPAFK	4	RTN4	Q9NQC3-5;Q9NQC3;Q9NQC3-4;Q9NQC3-2	228.15	1449971.0	1438780.0	1684010.0	2549354.0	2166865.0	1296116.0	2021481.0	1546825.0	1325557.0	1260655.0	RTN4	0		2166504.582417869	1569667.691079603	1935725.992024739	1674518.56906599	1743354.9697919989	1481949.570646176	2382920.021015537	1357167.819565217	1252289.276535771	1139571.6584149287	1.901156953509478	1.3774190323958306	1.6986435014689731	1.46942805807854	1.5298335623903585	1.3004443904014542	2.091066413787463	1.1909455711218289	1.0989122687358035	1.0	20.26574208060564	10.474320931944364	10.0	1.0494407751747468	1.6239976935283722	0.6299244598495914	1.548489522646629	0.6563683740157857	118.9313278428657	24494.515250676883	0.2093026811333712	0.1179165769097701
(ac)MEDS(ph)MDMDMSPLRPQNYLFGCELK	17	NPM1	P06748;P06748-3;P06748-2	116.24	1595381.4	1955560.0	2256149.8	3358184.7	2838283.1	2076980.0	2289815.8	2552499.3	2445671.2	2310154.9	NPM1	0		2383772.5815235227	2133459.840953889	2593385.912055994	2205791.2076954767	2283545.559165726	2374771.717377682	2699232.8467384567	2239535.764823263	2310491.225720482	2088269.23352414	1.1415063456643924	1.0216402208605475	1.2418829288977382	1.056277213821231	1.0935110868401003	1.1371961427454655	1.2925693696033922	1.0724363165777466	1.106414435758038	1.0	21.13955815948045	11.273869211400168	1.593198302830758	1.0004079072209626	1.1342710398250284	0.0463713230543912	1.1314247689330494	0.9458199104835712	2.6257050195992018	12.961870096941794	0.1004019065501427	0.0402739071291126
(ac)MEDSMDMDMS(ph)PLRPQNYLFGCELK	6	NPM1	P06748;P06748-3;P06748-2	132.1	1120842.1	1426551.1	1582229.2	2342276.1	1872092.1	1414550.6	1463074.5	1888433.4	1849192.5	1757152.3	NPM1	0		1674729.7330890545	1556326.3121144795	1818731.5917248176	1538501.4491237637	1506194.9251307058	1617364.9999901934	1724670.931009142	1656891.400043398	1746981.7880335364	1588381.4053794325	1.0543624644667728	0.9798190200688636	1.145021961076382	0.9685969905674174	0.9482577169624484	1.0182472512663527	1.0858040299188425	1.0431319545997833	1.0998503143621337	1.0	20.744807810717308	9.695196626350851	10.0	1.057192247719833	1.0189411903894168	-0.0531669642470228	1.03141871755201	0.9687490111045616	39.025144757886245	2258.108798089246	0.0423762584623803	0.0328244560081722
(ac)MEEGGRDKAPVQPQQS(ph)PAAAPGGTDEKPSGK	1	PSMD2	Q13200;C9JPC0;F8WBS8	133.36	54681.0	108210.0	146090.0	344370.0	173370.0	72272.0	83095.0	171220.0	167530.0	173810.0	PSMD2	0		81702.76306987628	118054.0046787723	167926.68106180758	226196.1107124605	139485.13225920338	82634.1618880876	97952.31275796588	150226.60874110294	158270.08759188576	157115.90399363727	0.5200158672236326	0.7513816340550294	1.0688076559621114	1.4396767288537562	0.8877849327389041	0.5259439674002324	0.6234398317940663	0.9561515093162476	1.0073460647134438	1.0	17.407151563121808	7.51369059129064	10.0	0.9386444235168044	0.5200078188436085	-0.8520369510035333	0.8848819691061682	0.3747195173568641	47.164389225062166	51303.15943676699	0.1143337306588037	0.3565177577951132
(ac)MEEIPAQEAAGS(ph)PR	1	ZNF655	Q8N720;Q8N720-3;F8WEB1;F8WCS2;C9J9R2;C9J0V9;C9JUB9;C9IYG2;F8WE52;F8WEM9;C9JNK1;F8WDU5;C9JS03;Q8N720-4;Q8N720-2	51.695	11441.0	8819.0	14774.0	26336.0	12238.0	12417.0	14897.0	23406.0	17525.0	14518.0	ZNF655	0		17094.8101220251	9621.275919620124	16982.33134374113	17298.54741041137	9846.103989087687	14197.315532493674	17560.570469407536	20536.17570490745	16556.33788006806	13123.575710141102	1.3026030785813405	0.7331291510884025	1.2940323368286142	1.31812760428121	0.7502607678393028	1.081817626999542	1.338093432557241	1.5648308173387795	1.261572169486882	1.0	13.82555510087083	9.690292031706615	10.0	1.2911476564812283	1.0792755224709871	-0.2585907878791251	1.1486481780141211	0.5329271488595493	31.39763257431116	1871.2283033441167	0.1738271692922138	0.1346457315339061
(ac)MEGIPGGS(ph)PYAGWAYGK	1	GATA1	P15976-3	48.568	15757.0	26488.0	31415.0	37924.0	31056.0	31147.0	22879.0	27719.0	28460.0	24085.0	GATA1	0		23543.65204901229	28897.64786924797	36110.73095733232	24910.01336544807	24986.15831713576	35612.77175570433	26969.74503387092	24320.35607811371	26886.925881126197	21771.684872485766	1.0813886103397476	1.3273041585204886	1.6586098489312464	1.1441472495740743	1.1476446799352824	1.6357379763800644	1.2387532334695082	1.1170635722754216	1.2349492489258318	1.0	14.55584730347434	10.01126712397007	9.99339476291871	1.117336222244793	1.3324703371346056	0.2540400382075006	1.2792927940975083	0.7150429692017951	84.16584907689662	74650.94070543666	0.1496540637868353	0.1070527180883507
(ac)MEGISNFKT(ph)PSK	1	PBK	Q96KB5;Q96KB5-2;E5RIE1	71.241	96456.0	189320.0	146500.0	303290.0	219120.0	118410.0	109650.0	175130.0	151230.0	138030.0	PBK	0		144121.75553973028	206542.6870509675	168397.96547029066	199213.1092080673	176293.3735977197	135387.30226323407	129255.3233517174	153657.20119629314	142871.0400914517	124772.500018651	1.15507628298052	1.655354240879148	1.3496400684855918	1.5966107049092462	1.4129185002413782	1.0850732512612664	1.0359279755747166	1.2314989374527596	1.145052315775474	1.0	17.074622336711762	9.107677274341963	10.0	1.099506064929279	1.439171645636708	0.3883831060099857	1.2784824212625825	0.8469289661064211	75.10127067325445	6974.241346451643	0.0898814672814532	0.0898891178532265
(ac)MEITIRNS(ph)PYR	1	CDK11B;CDK11A	P21127;P21127-6;P21127-9;P21127-2;P21127-8;P21127-3;A0A0D9SEN2;A0A0D9SEI3;A0A0D9SER5;Q9UQ88-9;A0A087WYI9;A0A087X1I0	81.918	60167.0	40325.0	78350.0	75308.0	74371.0	69779.0	58348.0	68611.0	79653.0	71479.0	CDK11B;CDK11A	0		89899.78503731187	43993.417786447615	90061.3009870122	49465.33294286374	59835.31620954743	79783.72235981925	68780.5709705975	60198.56238953281	75250.32702773527	64613.58783476898	1.391344886577189	0.680869446515621	1.3938446076902364	0.7655562026575179	0.92604850178819	1.2347824201287756	1.064490818037909	0.9316703251872293	1.1646207794584438	1.0	16.125231830589	6.881217920171229	9.993397907423294	1.0179849357303303	7.1346412441958265	0.4507612790648061	1.0221703699542266	0.6157278111071913	5446554537.623649	6267038890.080982	0.0982529317022504	709956068423.7391
(ac)MEITIRNS(ph)PYRR	2	CDK11B;CDK11A	P21127;P21127-6;P21127-9;P21127-2;P21127-8;P21127-3;A0A0D9SEN2;A0A0D9SEI3;A0A0D9SER5;Q9UQ88-9;A0A087WYI9;A0A087X1I0	105.46	17263.4	6329.655	6335.4	19592.5	10005.0	10750.0	16696.9	6329.655	19603.4	7065.2	CDK11B;CDK11A	0		25794.471205363898	6905.471961787401	7282.378637818974	12869.144522269316	8049.5399910787955	12291.305627309895	19682.29100293017	5553.572042700415	18519.858145399496	6386.601949806375	4.03884121917852	1.0812435182369171	1.1402587314901873	2.015022170382714	1.2603791584854973	1.9245454349448747	3.081809569097521	0.8695660206079987	2.8997984046838816	1.0	12.78651468526719	6.910626039592068	10.0	1.6969314380372111	22.37500979195522	1.251011152588566	1.7239170803727937	0.0	1670398529.634775	3549355218.302635	0.3640921146055179	691859087303.9803
(ac)MEPETALWGPDLQGPEQS(ph)PNDAHR	1	ZNF629	Q9UEG4	234.23	6329.655	6329.655	6329.655	6329.655	6329.655	6329.655	6329.655	6329.655	6329.655	7844.9	ZNF629	0		9457.586781131618	6905.471961787401	7275.774908729375	4157.572794237825	5092.534837804285	7237.183639109787	7461.39173488204	5553.572042700415	5979.794969715385	7091.413355041048	1.3336673957115386	0.9737793604822842	1.0259978574732596	0.586282675410868	0.7181269209450571	1.020555885938466	1.0521727279623303	0.7831403649249367	0.8432444521746219	1.0	12.937539341744102	6.935530644854334	1.4950557965664135	0.8724511654003219	1.9072822668589724	0.6111879262504455	0.9166643929027112	0.7810165932063879	8.703640104702167	8.54316550015108	0.0749881859872729	16.56067490656947
(ac)MESRDPAQPMS(ph)PGEATQSGARPADR	1	MYBBP1A	Q9BQG0;Q9BQG0-2	109.44	6329.655	11743.0	8218.9	11019.0	10929.0	6329.655	6329.655	15643.0	16214.0	6329.655	MYBBP1A	0		9457.586781131618	12811.276009082563	9447.413231425076	7237.723796906244	8792.945783358342	7237.183639109787	7461.39173488204	13725.001988886055	15317.80099214969	5721.704546877889	1.652931692583158	2.2390663313912595	1.6511536298357388	1.264959373139179	1.536770329771101	1.264864968090468	1.3040505104293494	2.3987610468938416	2.6771394549737835	1.0	12.62791115187442	11.731243705391456	10.0	1.000000278831646	1.7766326275403992	3.0715338827924654e-08	1.77663262712972	0.0	67978008348.5447	929623078751.1873	0.612022828010259	0.2313119104984704
(ac)MET(ph)PGASASSLLLPAASRPPR	1	DGCR14	Q96DF8;F8WEF8	161.21	6668.5	8526.6	6329.655	12137.0	8940.8	6329.655	6329.655	9072.0	12271.0	6466.0	DGCR14	0		9963.879145068122	9302.27591067388	7275.774908729375	7972.071306203017	7193.33604720013	7237.183639109787	7461.39173488204	7959.676407541666	11592.743059989449	5844.953887709904	1.7046976480035232	1.5915054403138469	1.244795946812863	1.3639237296577773	1.2306916676152826	1.2381934533867416	1.2765527116597095	1.3618031143544789	1.9833763076155888	1.0	12.658657792126084	13.0	3.998915059742001	1.000000720897498	1.443948854660116	4.457843649774418e-09	1.4439488545389771	0.607450612150724	2671704458.935194	5343751686.898827	0.3025982117895793	0.1146533810568598
(ac)METMAS(ph)PGKDNYR	2	KPNA6	S4R3E5;O60684	103.97	743450.0	956210.0	908600.0	1627470.0	1281000.0	913640.0	1024380.0	1192010.0	1141370.0	1194010.0	KPNA6	0		1110841.4111720617	1043197.6694749922	1044412.2281659133	1068987.961498412	1030630.757478455	1044635.2068218996	1207538.2410855668	1045856.9085707392	1078282.8739613842	1079327.774739329	1.0291974663955474	0.966525363184448	0.9676506549812004	0.9904201360486492	0.954882086423992	0.9678572452878756	1.118787331658543	0.9689891551464306	0.9990318967023736	1.0	20.187383488749333	9.715631142188364	10.0	1.0216476180911702	0.979386613384244	-0.0609472924505736	0.9929562929705956	0.9830860874906586	18.045078088023907	927.927789967475	0.0305977917582379	0.023700909016971
(ac)MEVAEPS(ph)SPTEEEEEEEEHSAEPR	1	BABAM1	M0R3H9;M0QXG9;M0R3F4;M0R2A4;M0R2K3;M0R193;M0R0I0;J3KQS6;Q9NWV8-3;Q9NWV8	87.519	6329.655	6329.655	7134.8	8895.6	8138.2	12386.0	6329.655	9712.5	7716.2	9134.3	BABAM1	0		9457.586781131618	6905.471961787401	8201.268286944924	5842.989001520938	6547.602834122689	14161.870837196306	7461.39173488204	8521.644302055605	7289.701246800634	8256.96911483275	1.145406583166466	0.8363204301421534	0.9932540830523678	0.7076433156355935	0.7929789663813361	1.7151415537883072	0.903647770884653	1.0320547628968837	0.8828543676765699	1.0	13.15707845793482	9.222725595612587	10.0	1.1065386519584977	0.8951146729075852	-0.3059094234761375	0.9890542795178168	0.4002391325072255	31.92090909229065	1416.3744396508914	0.1581571589253954	0.1581571658611151
(ac)MEVKPPPGRPQPDS(ph)GR	3	HNRNPA3	P51991	67.251	905340.0	1186550.0	1106490.0	1842780.0	1501480.0	1192720.0	1184160.0	1340470.0	1262810.0	1415150.0	HNRNPA3	0		1352732.7502730712	1294491.999367871	1271881.6710800154	1210412.2568711224	1208018.3214197888	1363728.934679542	1395886.764251436	1176114.1351430083	1193010.5014738236	1279227.728764717	1.0574604660730222	1.0119324106724092	0.9942574277280596	0.9462054563497884	0.9443340651990936	1.0660564213976376	1.0911948927181014	0.919393872331645	0.9326021275553892	1.0	20.43252355014582	10.280477192878037	10.0	0.950662479605042	1.015901000028293	0.0957546844935712	1.0041658491462522	0.97576713259285	15.432598406247294	617.2563127210148	0.0448562984506002	0.0258975149541977
(ac)MEVKPPPGRPQPDS(ph)GRR	1	HNRNPA3	P51991	43.164	194230.0	278520.0	313650.0	357520.0	294280.0	248290.0	236620.0	318730.0	283350.0	301090.0	HNRNPA3	0		290212.82842417085	303857.3272630227	360532.5724898069	234833.56129139857	236763.4811169085	283889.1417864903	278927.44743714936	279650.3154073805	267688.35026061523	272170.91958716005	1.0662888925252467	1.1164209891487522	1.3246550110374666	0.8628165038631007	0.8699073415927057	1.043054644548745	1.0248245766308828	1.0274805105246567	0.9835303149456812	1.0	18.199835267554253	8.268896642964158	10.0	0.973098297988236	1.1690426192577372	0.26467007450129	1.0352565708549264	0.930262626901995	8.502198808049956	328.79059692174985	0.0447097511518162	0.0774403980721133
(ac)MEVS(ph)PLQPVNENMQVNK	2	TOP2A	P11388;P11388-2;P11388-3;P11388-4	128.85	564810.0	726680.0	651440.0	1134980.0	909170.0	718430.0	796610.0	961460.0	948310.0	938240.0	TOP2A	0		843922.7082441229	792787.026337402	748813.4513717826	745500.6584093523	731474.2902237999	821436.5304026282	939043.1658478032	843574.788226963	895893.9101310896	848123.9615844316	0.9950464159361092	0.934753717907402	0.8829056662576529	0.8789996417700987	0.8624615308088791	0.9685335724603902	1.1072003720936263	0.9946361928638712	1.0563242529516748	1.0	19.839597483021173	9.531883278237736	10.0	1.0395399426654006	0.9108325138082076	-0.1906874954126603	0.9580718959382756	0.9790958464380592	19.840423865019726	22025.3468898998	0.0332626461046482	0.0261783382483143
(ac)MFPFGPHS(ph)PGGDGSAGAGAEEPTPHEGQAAATGPPS(ph)PLHPGADATHPPPPAR	1	DCAF10	Q5QP82-2;Q5QP82	157.96	6329.655	6329.655	6329.655	7545.1	7973.3	7602.2	6329.655	6329.655	9235.8	6329.655	DCAF10	0		9457.586781131618	6905.471961787401	7275.774908729375	4955.926111265751	6414.932254959381	8692.182664180025	7461.39173488204	5553.572042700415	8725.308153650923	5721.704546877889	1.652931692583158	1.2068906923122145	1.2716096836386777	0.8661625343744822	1.1211575505868718	1.5191596477876528	1.3040505104293494	0.9706149622372204	1.524949092034468	1.0	12.62791115187442	6.84277036230641	3.119383759319461	1.1966863386501143	3.0640890395165	0.465924820412266	1.2148914791866288	0.6513908504147866	441.02563957940345	586.9923002307498	0.102356461622108	4170.704822820348
(ac)MFPFGPHSPGGDGSAGAGAEEPTPHEGQAAATGPPS(ph)PLHPGADATHPPPPAR	1	DCAF10	Q5QP82-2;Q5QP82	111.36	7924.5	16032.0	14321.0	27041.0	23010.0	26472.0	10994.0	31024.0	16068.0	18950.0	DCAF10	0		11840.557889344283	17490.45192690211	16461.619546075326	17761.61985589815	18512.73515189636	30267.483029409068	12959.717509610426	27220.127961593123	15179.870873434153	17129.891149412717	0.6912220157190098	1.0210486321450885	0.9609879830812408	1.0368787344283323	1.0807269579486531	1.7669396008069065	0.7565557420401202	1.5890426695750686	0.886162716448702	1.0	14.209910227945816	6.753585388173612	0.7818752532025462	1.1670715167162635	0.001	-0.7137111980387152	1.0868775036681302	0.2129268199290659	17.68187071420559	4.860036671017245	0.1936086133907596	21.1103288352176
(ac)MFPTGFSSPS(ph)PSAAAAAQEVR	1	CUL4B	A0A669KAX4;Q13620-1;A0A669KAU9	55.588	6329.655	6329.655	6476.0	9554.1	7487.1	6329.655	6329.655	6329.655	6710.0	6329.655	CUL4B	0		9457.586781131618	6905.471961787401	7443.994705703781	6275.518370816042	6023.75920711705	7237.183639109787	7461.39173488204	5553.572042700415	6339.117099871994	5721.704546877889	1.652931692583158	1.2068906923122145	1.3010099778335598	1.0967917548696826	1.0527910271780776	1.264864968090468	1.3040505104293494	0.9706149622372204	1.1079071014477675	1.0	12.62791115187442	5.0	1.0079274427821918	1.120379893931505	55.89501547251953	0.5526737223151925	1.176989981740932	0.9000668394557465	296.0750347592769	3.511432674795468	0.0633551122306862	36424.31113808602
(ac)MFS(ph)FNMFDHPIPR	2	UFD1L	Q92890;Q92890-1;Q92890-3;C9IZG3	72.937	6329.655	6329.655	6329.655	6329.655	6329.655	6329.655	6329.655	6329.655	6329.655	6329.655	UFD1L	0		9457.586781131618	6905.471961787401	7275.774908729375	4157.572794237825	5092.534837804285	7237.183639109787	7461.39173488204	5553.572042700415	5979.794969715385	5721.704546877889	1.652931692583158	1.2068906923122145	1.2716096836386777	0.7266318559748861	0.8900380640211636	1.264864968090468	1.3040505104293494	0.9706149622372204	1.0451072614328412	1.0	12.62791115187442	6.978471064246595	1.3534897233055725	1.0473616208376657	2.2955907477676774	0.6561778567722623	1.1134632042082944	0.7462080217207121	5.890433090115358	5.506176077792075	0.0908001667515191	11.752167393641042
(ac)MHGHGGYDS(ph)DFS(ph)DDER	1	FRA10AC1	Q70Z53;Q70Z53-2;Q70Z53-4;Q70Z53-5;Q70Z53-3	115.32	6329.655	17762.0	6329.655	24784.0	17396.0	10484.0	12660.0	16084.0	6329.655	21796.0	FRA10AC1	0		9457.586781131618	19377.832280790637	7275.774908729375	16279.131189992231	13995.981777591893	11987.1672741132	14923.596841155895	14111.93070314156	5979.794969715385	19702.538653963056	0.4800186893291173	0.9835195667484652	0.3692810879102574	0.8262453623821606	0.7103643862044488	0.6084072456166479	0.7574453781444097	0.716249360094671	0.3035037806416171	1.0	14.411775775576528	13.0	4.028170566957648	0.9999981131856636	0.6394489807862783	-7.144830949101788e-09	0.6394489808716353	0.4221208557710912	3252673367.220854	6553296234.699557	0.2550684144180143	0.0966360598457957
(ac)MHRDS(ph)CPLDCK	1	SRSF3	P84103;A0A087X2D0;P84103-2	52.527	140060.0	188920.0	170870.0	323410.0	265260.0	195260.0	207070.0	239140.0	229920.0	271830.0	SRSF3	0		209273.58672238735	206106.29852983708	196410.65092087752	212428.7370140168	213415.3901083022	223255.84528265373	244093.9334832664	209818.89507269784	217211.5951717688	245721.28291001928	0.8516705766957163	0.8387808173918382	0.7993229100663665	0.8645109389722914	0.8685262732673134	0.908573496925815	0.9933772548821144	0.8538897916690898	0.8839755050900884	1.0	18.052345159618035	5.0	0.103421465016133	0.9987489019287096	0.5555677887512578	-0.1394683760735234	0.8739109541763446	0.9807958149102546	92.73294348591968	0.5282970414133874	0.0532572402990476	5.459889698240146
(ac)MIAAPEIPTDFNLLQESETHFSSDT(ph)DFEDIEGK	1	STAG2	Q8N3U4;Q8N3U4-2;B1AMS8;E7ERE6;B1AMS9;B1AMT0;B1AMT1;B1AMT2;B1AMT3;B1AMT4	53.206	20452.0	18493.0	24810.0	21048.0	28394.0	19855.0	27284.0	23313.0	19948.0	22977.0	STAG2	0		30558.78477542677	20175.33230315624	28518.45408408133	13825.175649086372	22844.441629854216	22701.75564932446	32162.355151192533	20454.578493057645	18845.411014641788	20770.106012667875	1.4712868945776538	0.971363954081463	1.3730528898931795	0.6656285548400318	1.0998712098975896	1.0930014336700282	1.548492585043929	0.9848085744281811	0.907333405190508	1.0	14.487902823849431	6.881672598362408	10.0	1.0715048275359584	7.568433734323331	0.4574650884281295	1.075984990304993	0.5195063367931925	5869247633.78442	6812651801.387577	0.1127613753313758	812674675754.3289
(ac)MNTAPS(ph)RPSPTRR	1	NCOA5	Q9HCD5	59.728	200070.0	250190.0	211090.0	306820.0	265090.0	337420.0	330920.0	381720.0	286570.0	325750.0	NCOA5	0		298938.78691666515	272950.11025396927	242642.5019189329	201531.7556372422	213278.6163153504	385798.3576527351	390088.2043187448	334917.07212156145	270730.3706870814	294462.3768823853	1.015201976163046	0.9269439211345888	0.824018689545013	0.6844057898701891	0.7242983588376675	1.3101787798406292	1.324747183150513	1.1373849374833194	0.9194056420838342	1.0	18.313405653230223	9.251932457870163	10.0	1.1383267369091636	0.8349248316250553	-0.4471964950761852	0.9675165873369304	0.789456399048203	8.987743059924501	348.4706861668156	0.0930362855473579	0.0930362864032825
(ac)MNTAPSRPS(ph)PTR	2	NCOA5	Q9HCD5	54.005	103180.0	93568.0	129314.0	184383.0	157018.0	150845.0	153718.0	147923.0	126194.0	133177.0	NCOA5	0		154168.56117389674	102080.0028627981	148643.10243566683	121110.19392367404	126329.1024806808	172472.74393968005	181202.64290906832	129786.06847804078	119218.8589122572	120385.62077073035	1.2806227204451988	0.8479418240256901	1.234724724464824	1.0060187682574118	1.049370362273328	1.4326689752104826	1.5051851022487277	1.07808613393466	0.9903081294011415	1.0	17.02298542132736	10.50842697951356	10.0	0.9951511429928166	1.1937895455642569	0.2625574653173643	1.169378199494968	0.7032631438900727	131.33926452552865	90917.96726952684	0.2067845389712797	0.0934155621616771
(ac)MNTAPSRPSPT(ph)RR	1	NCOA5	Q9HCD5	52.172	66289.0	71743.0	50011.0	53578.0	81267.0	70940.0	66661.0	83363.0	71435.0	68807.0	NCOA5	0		99047.09974468348	78269.55417862648	57486.35256747247	35192.19217629938	65383.50489305355	81111.18336756878	78579.9280433091	73141.81044553526	67486.561852363	62198.22798509984	1.5924424690750212	1.2583888112918051	0.9242442177170042	0.565806990268758	1.0512116986470543	1.3040754695937595	1.2633788869697968	1.175946852747269	1.0850238670550232	1.0	16.070267722842676	7.503161850172276	10.0	1.046206834602062	1.5924680400134732	0.6060917174136186	1.1149213394448458	0.6614955128812295	82.19285718017895	41673.17228035504	0.0950965618106119	0.3581164521886624
(ac)MNYEGS(ph)PIKVTLATLK	2	NPM1	E5RI98	111.3	82574.0	135296.0	108741.0	237233.0	181388.0	101701.0	102946.0	149698.0	149235.0	156775.0	NPM1	0		123379.67406835948	147604.05338711	124994.97039730288	155824.20632647787	145936.0279761919	116282.61149795754	121352.65406079266	131343.43461818487	140986.31004461934	141717.0809999568	0.8706055275609093	1.0415403164220904	0.8820035631226484	1.09954428377286	1.029770207983866	0.8205264367390759	0.8563022410885648	0.9268003101067608	0.9948434518254178	1.0	17.258335994020054	9.244321167674796	10.0	0.9197384058313482	0.9846742949492436	0.0984230121031134	0.9561726534536172	0.9285257123811462	25.68712338011037	1024.3831347771954	0.0532519426840014	0.0532519435851172
(ac)MS(ph)GDEMIFDPTMSK	1	EIF2S2	P20042	66.289	207410.0	255710.0	273050.0	394810.0	355930.0	278390.0	283450.0	318310.0	347640.0	332120.0	EIF2S2	0		309906.0018712726	278972.271845568	313863.92130827886	259327.13787608285	286364.0948550405	318304.79754295794	334130.6101600028	279281.8118699941	328424.83883748145	300220.55137429875	1.032261117543877	0.9292244337322544	1.0454444902973024	0.8637887602596792	0.9538457428852604	1.0602365363925828	1.1129504913320434	0.930255475821176	1.0939452257151414	1.0	18.341345077831548	9.248007771806042	10.0	1.0394894216006938	0.9648787200793384	-0.1074555565375167	0.9975580623807164	0.9551601685236384	17.520973087813353	688.3275729753435	0.0432719087624256	0.0432719093302031
(ac)MSPT(ph)PPLFSLPEAR	1	THOC1	A0A087WWS1;Q96FV9;J3KRD7;J3QQZ3;J3KT14;Q96FV9-2	54.776	6329.655	6329.655	6329.655	8852.8	6985.6	6329.655	6329.655	6329.655	6329.655	6329.655	THOC1	0		9457.586781131618	6905.471961787401	7275.774908729375	5814.876234617622	5620.27651790905	7237.183639109787	7461.39173488204	5553.572042700415	5979.794969715385	5721.704546877889	1.652931692583158	1.2068906923122145	1.2716096836386777	1.0162839040318103	0.9822731096759996	1.264864968090468	1.3040505104293494	0.9706149622372204	1.0451072614328412	1.0	12.62791115187442	5.0	1.0134664524737396	1.0915822718996984	60.77788354934577	0.5936447217694889	1.151393842715163	0.8809845122600635	309.38068643150024	3.611988645355864	0.0682975336264587	41732.43000577853
(ac)MTTS(ph)QKHR	1	BANF1	O75531;E9PJJ8	76.143	230600.0	277310.0	334430.0	414250.0	319290.0	279190.0	314370.0	326050.0	341300.0	313680.0	BANF1	0		344555.8267755437	302537.2519866035	384418.6456807463	272096.11424525024	256885.3197152971	319219.4993570837	370579.07890633337	286072.80563039694	322435.2706686009	283551.67576505465	1.215142974718428	1.066956318174892	1.355726939872745	0.95959973966334	0.9059559215165678	1.1257895002587914	1.3069190224549685	1.0088912536261336	1.137130541720954	1.0	18.258934021403952	8.268398250814366	10.0	1.063493855090594	1.212514366236218	0.1891901435134602	1.1107481940087371	0.8618815241923266	16.24611656767742	627.4366938688347	0.0652061053146251	0.1129415088478701
(ac)MVDYSVWDHIEVS(ph)DDEDETHPNIDTASLFR	13	CDC37	K7EKQ2;Q16543;K7EJ06;K7EQA9	277.5	39023.5	64626.74	73250.4	106784.72	80907.5	51581.23	71757.2	83746.37	75662.57	87472.4	CDC37	0		58307.781032850886	70505.91873517982	84199.44252481227	70140.512668116	65094.268548546606	58976.8058197736	84587.3241113896	73478.17521012519	71480.46070152934	79070.85438405743	0.737411799670741	0.8916802440596303	1.0648606642827536	0.8870589955615555	0.823239726642832	0.7458728791940906	1.0697661580907922	0.9292700298043086	0.9040051642080336	1.0	16.41654025747296	9.765316738909094	10.0	0.975679238401598	0.8584220856202314	-0.1847197348578955	0.894615946565815	0.9005598820003745	8.857470621780637	371.36698439111	0.0707207073458748	0.0547799334756514
(ac)S(ph)ASSLLEQRPK	2	YTHDF2	Q9Y5A9;S4R3J8;S4R3V3	91.087	332300.0	438160.0	475460.0	690330.0	601870.0	474070.0	485340.0	599870.0	538130.0	536840.0	YTHDF2	0		496513.0149068212	478019.9860461228	546528.9874573682	453436.59757857234	484235.54567022406	542040.8612780282	572118.3642090529	526319.5642186974	508385.8546876471	485277.6129103289	1.0231525248591438	0.9850443814609944	1.1262192462984224	0.9343859793144008	0.997852636898176	1.1169706717507042	1.1789506645029817	1.0845741699523903	1.047618602553562	1.0	19.034132645326014	9.246260161534805	10.0	1.085626103595874	1.0133028828153288	-0.0994618459895972	1.0450119111975678	0.9632224184396982	17.026330699834766	673.4872292696402	0.0401029133991451	0.0401029139969202
(ac)S(ph)DAAVDTSSEITTK	2	PTMA	B8ZZQ6;P06454-2;P06454	76.533	681920.0	893210.0	794960.0	1346430.0	1153960.0	909580.0	902400.0	1084150.0	1087700.0	1005210.0	PTMA	0		1018905.071096178	974466.4773969715	913785.9838243176	884389.5500379774	928420.5065572496	1039993.0951152112	1063748.3246018223	951221.6906124664	1027579.3844308152	908661.6296728852	1.121325076159516	1.0724195295313348	1.0056394525575787	0.9732880988452812	1.0217450327372992	1.1445328614674806	1.170675958865753	1.0468381843689194	1.1308713286382963	1.0	19.939065497902345	9.240098502113444	10.0	1.0985759056983415	1.03886326745843	-0.0806287728042459	1.0651353578287246	0.9678248281874764	20.85910418559009	848.0303191024984	0.0378523685412786	0.037852369353783
(ac)S(ph)DLEDDETPQLSAHALAALQEFYAEQK	2	N6AMT2	Q8WVE0	129.32	17910.7	27152.6	24051.8	36670.0	33469.1	25218.8	25134.3	35669.9	29933.3	29762.7	N6AMT2	0		26761.648077314487	29622.70739710593	27646.922770637128	24086.335568794995	26927.62208050129	28834.60263758165	29628.29068599248	31296.391257646665	28278.791935260542	26904.05336742089	0.994706920620413	1.1010499790703343	1.0276118023210512	0.8952679077704339	1.0008760283351557	1.0717568183424189	1.101257505007423	1.163259336065123	1.0510978234047208	1.0	14.861217789729263	9.425123507722644	9.998539697420789	1.0789034712249184	1.0039013337124654	-0.1039483095642442	1.0334311095221944	0.964917919412974	168.11348188664263	17194.065402784126	0.0390084308434093	0.0390001817008715
(ac)S(ph)DNDDIEVESDADKR	1	MAX	A0A494C130;Q6V3B1;G3V563;G3V2R5;P61244-2	103.44	470180.0	639490.0	554040.0	1032000.0	815470.0	721340.0	631440.0	860950.0	819290.0	936080.0	MAX	0		702529.3089042716	697665.2384440268	636854.6675027974	677859.2393508715	656087.7937556251	824763.7582515082	744340.9154328175	755388.3821729503	774005.2531675285	846171.4251790108	0.8302446620147316	0.8244963345298891	0.7526307891667086	0.8010897309696646	0.7753603752535454	0.9747005555960796	0.8796573522621014	0.8927131780810785	0.914714477629382	1.0	19.8362723062447	9.246835780139117	10.0	0.9323745636850276	0.7967019460424049	-0.226869547640911	0.8561660407588831	0.9822070082213964	5.698287419336682	224.879154980729	0.0253174607986964	0.0253174611611245
(ac)S(ph)DNGELEDKPPAPPVR	1	PAK2	Q13177	64.439	412500.0	589360.0	555560.0	956620.0	728970.0	533200.0	507430.0	670910.0	793550.0	693920.0	PAK2	0		616345.5270811437	642974.847033372	638601.868236688	628346.6139029354	586494.0696948242	609648.7591145702	598158.0367383678	588649.3053994469	749687.9842926102	627270.3992823475	0.9825834724327772	1.0250361690412808	1.0180647276952726	1.0017157108351027	0.9349940159233162	0.97190742590765	0.953588815003407	0.938429911682288	1.1951591931491097	1.0	19.404409822750463	10.74214216441925	10.0	1.0974787239004655	0.9782597607165042	-0.1654909294083193	0.9859485579602812	0.9724443844545888	6.521711879869129	291.6771330624905	0.0678414860366541	0.0256417171349683
(ac)S(ph)DQDHS(ph)MDEMTAVVK	1	SP1	H3BUU5;P08047-3;P08047	76.655	52216.0	59002.0	76584.0	100080.0	83508.0	74330.0	64737.0	71352.0	81988.0	83212.0	SP1	0		78019.63161713698	64369.48880932376	88031.3296080324	65736.58204867748	67186.50530484844	84987.23230492507	76311.91853917135	62603.48666566501	77456.26420034343	75219.65711477211	1.0372239732240816	0.8557535527064039	1.1703234631036925	0.8739282332592249	0.8932040889568736	1.1298540243974968	1.0145209572377156	0.8322756187274688	1.0297343430076882	1.0	16.34450397392693	8.271589142168743	10.0	0.9677042502310168	1.020943189635286	0.0772644861878227	0.9846287645527788	0.8820873723222562	40.6061690750573	1583.0310054840074	0.0567621169228293	0.0983159333861598
(ac)S(ph)DQDHSMDEMTAVVK	1	SP1	H3BUU5;P08047-3;P08047	100.55	22806.0	27446.0	26893.0	44520.0	38723.0	32980.0	28149.0	37383.0	41371.0	30471.0	SP1	0		34076.06324996981	29942.798377354997	30912.80877401045	29242.53230222943	31154.656379264816	37708.58228731911	33182.01638875966	32799.44699549497	39084.29411904681	27544.32259703192	1.2371356431049687	1.087076956489811	1.122293302553082	1.0616537110039692	1.1310736094349232	1.369014690939702	1.204677162484847	1.1907879338818563	1.418960077212369	1.0	14.895149226845504	11.726820034561184	10.0	1.000001375680027	1.2025188824405575	1.310221842132364e-08	1.2025188823219846	0.8979768383067949	54213625458.45052	745902683876.1273	0.1417854729111978	0.0535550325962159
(ac)S(ph)DQEAKPSTEDLGDKK	5	SUMO1	B8ZZJ0;B9A032;B8ZZN6;P63165	128.9	2142190.0	3059330.0	3038730.0	7739700.0	5502710.0	2205010.0	2190712.0	4180310.0	3962270.0	4384140.0	SUMO1	0		3200798.120382915	3337641.235873842	3492941.635587278	5083747.243027066	4427214.81302441	2521158.3089557737	2582409.374651053	3667759.577073466	3743262.8183770217	3963052.294658909	0.807659824397649	0.8421895518189485	0.8813766198076141	1.282785808776367	1.1171224813235654	0.6361657938134183	0.6516213218108229	0.925488563957782	0.944540354267315	1.0	22.06386243835272	9.25274040788244	10.0	0.83165744247769	0.9861627407153613	0.2458363374343347	0.9186725246206726	0.6815215881869272	20.72854884274969	801.8618024351924	0.1098233702489662	0.1098233711719438
(ac)S(ph)DSEKLNLDSIIGR	1	PPP1CA	P62136-3;P62136;P62136-2;E9PMD7	56.359	53082.0	67220.0	62940.0	108020.0	90058.0	70761.0	64435.0	83374.0	85303.0	93888.0	PPP1CA	0		79313.58368126358	73335.09097594561	72347.90407303823	70951.89441345062	72456.31909211141	80906.51883665827	75955.9212053619	73151.46172865735	80588.03367665873	84870.24908897432	0.9345275232798554	0.8640847854595579	0.8524530662940767	0.8360043145280238	0.8537304870656304	0.9532965874983984	0.894965220683316	0.8619211386073405	0.949543974970236	1.0	16.51865315567339	10.986935570080066	10.0	1.000001887766513	0.8813729316460952	-0.1074795517241132	0.8824739456107822	0.9860904747143402	21.40094938437495	16377.997395900986	0.045678780316682	0.0172649866567002
(ac)S(ph)EGESQTVLSSGSDPK	1	NRBP1	F8W6G1;Q9UHY1;C9JDW7;C9JHZ6	76.326	141470.0	155650.0	170500.0	293180.0	263880.0	193450.0	208640.0	239010.0	224850.0	221350.0	NRBP1	0		211380.36779677423	169809.68328482498	195985.34547907548	192572.4532876826	212305.10873022204	221186.33242819508	245944.6480994288	209704.83445398303	212421.8300903451	200089.7839536945	1.0564275877557678	0.8486674328366657	0.9794870163107932	0.962430212490251	1.0610492176819704	1.1054354103325077	1.2291714411383752	1.048053680254429	1.0616325626075167	1.0	17.755969847872592	8.92583404334671	7.450771631097084	1.0888597172781729	0.9617238382075676	-0.1791235125933161	1.027649066266927	0.9494499525022786	7.749553252387352	776.7952965147058	0.0417771030340436	0.0539130332354681
(ac)S(ph)EGNAAGEPSTPGGPRPLLTGAR	1	POLR3D	E7EQ68;E5RHT4;P05423	77.776	11586.0	9729.4	10476.0	16952.0	9154.2	6763.4	12187.0	10568.0	11424.0	8748.4	POLR3D	0		17311.464913362728	10614.49619371266	12041.89137383459	11134.757582825545	7365.027384940884	7733.117812069558	14366.02485807005	9272.25091213629	10792.559426071171	7908.134022771621	2.189070754682968	1.3422251270840908	1.5227222172967398	1.408013262137794	0.9313230357165356	0.9778688360366552	1.816613731722656	1.172495418696328	1.3647415932752018	1.0	13.094803470391415	5.0	1.3023382446759526	1.2549585425731549	373.8996197525785	0.7958073370844292	1.3320625951841718	0.5166332817297703	1854.527231544988	8.718294448335493	0.1385857176293929	2052548.7343822515
(ac)S(ph)EKSVEAAAELSAK	1	PTMS	F5H7R9;F5GXR3;P20962	43.382	51170.0	58584.0	56144.0	129960.0	102980.0	64166.0	56313.0	104920.0	98892.0	102190.0	PTMS	0		76456.72877755652	63913.46280474259	64536.07763388404	85362.97165313864	82852.73645989955	73365.94575646208	66381.71476429807	92055.69319656875	93425.92671245016	92374.85892129208	0.8276789774878184	0.6918923996322418	0.6986324892671494	0.9240931206820252	0.8969186792533469	0.7942198409090233	0.7186123533986509	0.9965448853892672	1.0113782884589153	1.0	16.64089449990731	10.389714391376858	10.0	1.0057909318926228	0.7931484548138225	-0.3426673829452633	0.8255916175214875	0.9370105598299024	42.04050079546693	3156.769916687394	0.0670333410028987	0.0387008524720148
(ac)S(ph)ESGHSQPGLYGIER	1	SMG9	Q9H0W8-2;Q9H0W8;M0QZH1;M0QX70;M0QYR7;M0R2N0;M0QZC7	43.544	30602.0	54997.0	61838.0	102780.0	87353.0	80171.0	43104.0	68480.0	69391.0	65495.0	SMG9	0		45724.62016905971	60000.14874150673	71081.18354096828	67510.05098883955	70280.00668073028	91665.69892530813	50810.957207044514	60083.62438144325	65555.5401903454	59204.33883012066	0.7723187366429461	1.0134417498296795	1.2006076741254847	1.1402889099488311	1.187075273019936	1.5482936003783645	0.8582302954660149	1.0148517079777817	1.10727594439402	1.0	15.999097152603476	7.492073903765374	10.0	1.1320778092219363	0.7723161237900219	-0.5517016578877316	1.0878204280969357	0.7345430820524346	219.08879396332748	71103.39771478785	0.0827819279247489	0.4296632981052538
(ac)S(ph)ETAPAETATPAPVEKSPAK	1	HIST1H1B	P16401	51.211	341220.0	644830.0	504440.0	1346400.0	876570.0	497440.0	439110.0	883940.0	855130.0	907880.0	HIST1H1B	0		509841.020001522	703491.0252011168	579840.7488179761	884369.844827532	705245.9040459711	568761.5880231655	517622.4809573429	775559.5638979701	807864.2631316738	820679.9776637899	0.6212421819438977	0.8572050547690074	0.7065369749467935	1.0776062154520285	0.859343377736079	0.693036997980925	0.6307239058406743	0.9450206962593836	0.9843840292429232	1.0	19.792142094810064	10.467985238035276	10.0	0.9921980837977552	0.777956734926035	-0.3509367567133539	0.8064516361113672	0.807326196607294	178.11255523459832	32448.78469679779	0.1173949599486842	0.0668322276549293
(ac)S(ph)GDEMIFDPTMSK	7	EIF2S2	P20042	90.05	4227163.0	5344840.0	5326990.0	7776930.0	6443190.0	5310620.0	5609792.0	6362870.0	5827450.0	6605960.0	EIF2S2	0		6316104.260104018	5831067.058195083	6123237.3930415325	5108201.409190857	5183879.617703051	6072042.185163204	6612817.8649874935	5582714.530782037	5505348.426773327	5971471.015164875	1.0577132910909102	0.9764875427489762	1.0254152414859317	0.8554343471178713	0.8681076412392034	1.0168419422522397	1.1074018191152368	0.9348977021917096	0.9219417481542146	1.0	22.65533680325637	8.199415462882849	10.0	0.9578153656046724	1.020039807292596	0.0908059697234951	0.97647360498711	0.9474195915616942	45.96937449055384	2296.502797296222	0.0377643768275686	0.0654105381644314
(ac)S(ph)GDEMIFDPTMSKK	4	EIF2S2	P20042	98.353	1062540.0	1634150.0	1819840.0	3452130.0	2288400.0	1393120.0	1547030.0	2385860.0	2131140.0	2159020.0	EIF2S2	0		1587616.42750254	1782810.75451267	2091859.0681327917	2267498.271260004	1841136.163476736	1592861.7391179516	1823637.600408644	2093328.2135909777	2013345.158900329	1951650.5324224315	0.8134737244848623	0.9134887239775484	1.071841005026822	1.1618362168792251	0.9433738945012238	0.8161613529963567	0.934407861506386	1.0725937757886872	1.03161151315411	1.0	21.041945177097364	7.518527549216176	10.0	1.0039782020068757	0.8134710903201997	-0.3035627606362032	0.9792823920733172	0.9192517404047632	16.6434858264074	38209.208613318704	0.0433152326099737	0.1280871607482481
(ac)S(ph)GEDEQQEQTIAEDLVVTK	8	PA2G4	Q9UQ80;F8VR77	156.6	951631.3	1368077.0	1615811.7	2152340.0	1776399.0	1436301.0	1413699.0	1775348.0	1806262.0	1872823.0	PA2G4	0		1421899.8671161537	1492532.7470559168	1857333.8079391927	1413743.755062453	1429204.8766229276	1642233.9129126368	1666467.1351299568	1557671.4716464174	1706424.1924067049	1692942.1705602433	0.8398986639015591	0.8816206324177008	1.0971041068251894	0.8350809493951021	0.8442136426609083	0.9700472594224376	0.9843615240433612	0.9200972713267216	1.0079636635443965	1.0	20.83678312662605	7.548734594798427	10.0	0.9573578238523088	0.8398909931509463	-0.1888554958527973	0.941243291263177	0.9424958216352064	66.11932115168982	25574.125857718074	0.0358373772281278	0.0955468435607042
(ac)S(ph)KGPAVGIDLGTTYSCVGVFQHGK	2	HSPA8	E9PKE3;P11142;P11142-2;E9PNE6;E9PQQ4;E9PQK7;E9PK54;E9PLF4;E9PPY6;E9PI65;E9PN25	139.26	355080.0	495820.0	455650.0	974970.0	711730.0	370550.0	455170.0	647020.0	633580.0	661460.0	HSPA8	0		530550.2297114477	540925.3913670535	523757.9042084504	640399.6342925571	572623.597986059	423678.4465302028	536553.9948016539	567688.4732371703	598560.0316150372	597928.116078657	0.887314403595723	0.90466625806888	0.8759546342181882	1.071031144165686	0.9576796651434448	0.7085775616453337	0.8973553515437475	0.949425956016578	1.0010568419838233	1.0	19.33529439050772	10.524656335221506	9.989307492156009	1.0005295790560422	0.9003684079510943	-0.1521738992125228	0.9122711719190556	0.924361651135375	12.618470504676198	70604.75448982314	0.1031533482835463	0.0414147552322252
(ac)S(ph)LLNKPK	1	SNRPD2	K7ERG4;P62316	50.607	406190.0	615150.0	518860.0	1128800.0	750220.0	553080.0	548180.0	836430.0	683660.0	728150.0	SNRPD2	0		606917.30823052	671110.9969332481	596416.1663065876	741441.3850574257	603590.7938138074	632379.0991955862	646194.1008202875	733874.7947045943	645871.9517881497	658212.6775960356	0.9220687004193544	1.019595975246664	0.906114674796078	1.1264465275347826	0.9170148408843756	0.9607519282448336	0.9817405875261426	1.1149508657063496	0.9812511575241036	1.0	19.47387615283441	8.240196174899324	10.0	1.011700774373145	0.9492914043495128	-0.0918597294966057	0.9923508088778484	0.9547421327776976	22.52758360450985	910.4019972472432	0.035332254303688	0.0611979239377174
(ac)S(ph)LPLNPKPFLNGLTGKPVMVK	1	SNRPF	P62306;A0A0B4J254;F8W0W6	121.63	271800.0	314760.0	359570.0	643710.0	497200.0	294940.0	394190.0	450290.0	468190.0	498320.0	SNRPF	0		406115.6709349204	343394.1272774274	413316.4262399487	422814.70054510527	400023.1167980394	337227.69132267754	464670.8245509676	395079.6615467303	442311.6594618577	450457.3803469844	0.9015629194977164	0.762323234692954	0.9175483503490912	0.938634194914098	0.8880376573914811	0.7486339574743193	1.0315533607042573	0.8770633555662981	0.9819167778340048	1.0	18.926712951973784	9.77511324107322	10.0	0.9726251718207172	0.8595114219804904	-0.1783671177315376	0.8941493055884537	0.9474528882835314	6.995309717101957	301.36273869323145	0.0513923929891923	0.0398083101400852
(ac)S(ph)SAPTTPPSVDKVDGFSR	1	PPP2R5E	Q16537-2;Q16537	65.295	110530.0	148620.0	144030.0	217990.0	184730.0	138290.0	141830.0	182550.0	177790.0	178560.0	PPP2R5E	0		165150.71783825164	162140.1550259603	165558.76427771995	143184.62750590732	148624.8398352812	158117.64234424994	167189.07898745203	160167.43035678274	167962.98497559494	161409.67618148483	1.023177307242476	1.0045256199117465	1.025705324453845	0.8870882520383366	0.9207926275012862	0.979604482735388	1.0358058013787783	0.9923037710372126	1.0406004704869227	1.0	17.44604940671655	9.593666222463153	10.0	1.017177615715443	0.972256256447511	-0.0651631006416891	0.9880498626653512	0.981631222495081	105.56972718320696	14911.09296285756	0.0317995773336553	0.024633231028611
(ac)S(ph)SPASTPSRR	2	MCM4	A0A3B3ITP6;A0A3B3IT92;P33991;A0A3B3IS57;E5RFR3;E5RG53;A0A3B3IS88	91.318	7095.2	6890.5	8335.6	8797.8	12624.0	8432.0	9694.5	6329.655	7197.6	6329.655	MCM4	0		10601.44189999061	7517.337762120695	9581.55686671779	5778.75001546617	10156.660954260744	9640.95712088158	11427.868055022578	5553.572042700415	6799.765907308294	5721.704546877889	1.8528467894720997	1.313828370642209	1.6745983278612442	1.0099700129779348	1.7751110479486114	1.6849798939971965	1.9972838445945835	0.9706149622372204	1.1884161182385171	1.0	12.62791115187442	10.294365697816495	10.0	1.0523325230413734	1.6154843329761954	0.6183760424917593	1.5161395238324715	0.5006317573069928	11.686992745777925	501.4815154985263	0.2453725047754349	0.1416643404702739
(ac)S(ph)SPPEGKLETK	2	DAP	P51397;B4DQ75	72.643	1166690.0	2031160.0	2084130.0	4706400.0	2825500.0	1658110.0	1771940.0	3142500.0	2893200.0	2897500.0	DAP	0		1743234.3345219349	2215937.271447514	2395653.595737864	3091353.4148071134	2273260.8940322967	1895845.2812743075	2088761.3101672817	2757196.110085948	2733283.694985042	2619201.034586984	0.6655595777117664	0.8460355819143681	0.914650522851381	1.1802658039552056	0.8679215012568755	0.72382579887506	0.797480331820598	1.052685942650723	1.0435562825806717	1.0	21.46637723055592	7.406766269113888	2.5137267168974256	0.949027318820878	0.6388898736550087	-0.5113950495994931	0.9162738477809091	0.8274942119529929	1.4891642864008718	17.745311491958237	0.0621333334481795	0.7041611798044604
(ac)S(ph)YAEKPDEITKDEWMEK	1	GID8	Q9NWU2	107.34	110840.0	182760.0	140520.0	439190.0	276580.0	107150.0	109140.0	208280.0	179610.0	202710.0	GID8	0		165613.91084042162	199385.91530443076	161524.10995143544	288477.7125295632	222522.91561544992	122512.8742294192	128654.13580124448	182742.6589685602	169682.3878253364	183240.11793654124	0.903808143682685	1.08811278637946	0.881488790611746	1.5743152524572557	1.2143788059147227	0.6685919852542728	0.7021068161820291	0.9972852071173992	0.9260111253808508	1.0	17.629057735390372	9.243259208609922	10.0	0.8588335349321159	1.1325002793647656	0.3990609757333796	1.0123098960668258	0.5742521306534576	15.389581675835988	616.5992743906413	0.1328980915559954	0.1328980939539173
(ac)SAARES(ph)HPHGVKR	1	C11orf58;SMAP	E9PQA1;E9PM92;O00193;E9PRZ9	41.554	9423.8	11148.0	14537.0	19761.0	17245.0	18634.0	12214.0	19680.0	16918.0	17241.0	C11orf58;SMAP	0		14080.768431775216	12162.14808390125	16709.905966154376	12979.822120942408	13874.494467381695	21305.6920055156	14397.852434271585	17267.02289466711	15982.88868787396	15585.037113827166	0.9034799422635093	0.7803733796123525	1.0721762061977522	0.8328387045948457	0.8902445573948706	1.367060716628838	0.9238253543520724	1.1079231168046224	1.025527791248814	1.0	14.073555834556563	9.1829861361359	10.0	1.084837127870268	0.8953152898878756	-0.2770107303127602	0.9814062416676288	0.8329992902964579	37.38112485787774	2040.4653768353128	0.0830137998637716	0.0830138168011094
(ac)SAIQNLHS(ph)FDPFADASK	1	EIF1	K7EM18;P41567	74.786	64403.0	78501.0	91529.0	139040.0	129300.0	101480.0	97458.0	88379.0	95662.0	113530.0	EIF1	0		96229.09328631977	85642.33824312278	105210.22103433608	91327.08201486924	104028.5378157411	116029.92512180533	114883.40449805472	77542.79554917602	90374.45901757885	102625.67504975342	0.9376707460357012	0.8345118139452233	1.0251842044725128	0.8899048115453898	1.0136697056102926	1.1306130270573465	1.1194411578034316	0.7555886527575375	0.880622309902126	1.0	16.792714050651664	10.26201357704952	10.0	0.8788473880297868	0.9929498701083516	0.1761082132095852	0.9718983494069586	0.890261711641247	16.996234732208237	649.1830826669577	0.0936357208684711	0.0540600234795139
(ac)SCINLPTVLPGS(ph)PSK	4	TK1	K7ERV3;P04183;K7ENW5;K7ES52;K7ERJ1	87.932	1110080.0	1468530.0	1347780.0	2243460.0	1896380.0	1307230.0	1351700.0	1785560.0	1637380.0	1771650.0	TK1	0		1658649.3156417813	1602124.087338672	1549238.2928433346	1473595.0475911878	1525735.796929737	1494657.0655989132	1593382.7685774437	1566631.371941148	1546876.8341264382	1601486.6308631706	1.0356935135623335	1.0003980404601678	0.9673751019752972	0.920141960096756	0.9526996776160378	0.933293501671832	0.9949397877387468	0.978235685362396	0.9659005603391776	1.0	20.75666218837608	7.523546013091594	3.3426284593612823	0.9638333537747236	1.0369484102010271	0.1037101374158475	0.9734449869799529	0.9944004502263216	0.2722417400474889	16.858676582068426	0.0114657734089361	0.0422639756739376
(ac)SCINLPTVLPGS(ph)PSKTR	2	TK1	K7ERV3;P04183;K7ENW5;K7ES52;K7ERJ1	104.2	286856.0	494960.0	652520.0	1096880.0	620140.0	390240.0	472680.0	655890.0	691290.0	640020.0	TK1	0		428611.909130639	539987.1560466243	750054.8834721787	720475.0411426199	498934.7056539335	446191.5449303641	557194.767367896	575470.9169910164	653080.2175812983	578547.3843507726	0.7408414949652111	0.9333499219818971	1.2964450341675406	1.245317255994708	0.8623921205932373	0.7712273134396175	0.9630927084618354	0.9946824280206392	1.1288275346956482	1.0	19.28775746306505	7.494162359664687	10.0	1.0327471920738065	0.7408369734489587	-0.4792526282414797	0.9966843952090344	0.769788784028516	213.85973908399825	74453.51009591592	0.0737987482716458	0.3573739490620037
(ac)SDAAVDTS(ph)SEITTK	1	PTMA	B8ZZQ6;P06454-2;P06454	67.08	45632.0	64744.0	69683.0	111890.0	85525.0	43662.0	72844.0	88726.0	71447.0	92809.0	PTMA	0		68182.00991943451	70633.84603014917	80098.80838133965	73493.86656101633	68809.28613063614	49922.13826042833	85868.44299345648	77847.24966220709	67497.89857444918	83894.88483830311	0.8127075929700219	0.8419326895350898	0.954751991563253	0.8760232128891595	0.8201845233265106	0.5950558053288588	1.0235241774150732	0.9279141369852038	0.8045532061286326	1.0	16.5019770946629	9.78237494660572	10.0	0.938917674430581	0.8169125020279797	-0.200817103700184	0.8540516406682543	0.8825094451078952	10.172384540699694	453.5662278238632	0.0751695396142729	0.0582259777474801
(ac)SDEFSLADALPEHS(ph)PAK	2	MAPK1IP1L	Q8NDC0	108.75	1058290.0	1453130.0	1423760.0	2258320.0	1716950.0	1402640.0	1407160.0	1707080.0	1732590.0	1900930.0	MAPK1IP1L	0		1581266.2008598866	1585323.1292751543	1636575.34005448	1483355.6951655606	1381375.0812276625	1603746.6907060414	1658758.9676935982	1497773.8538124145	1636824.2766121046	1718349.550535784	0.9202238277810504	0.9225847725690316	0.9524111898793776	0.8632444398190391	0.80389643701827	0.9333064336100828	0.9653210356277012	0.8716351416074839	0.9525560594477068	1.0	20.85827397636995	10.999072383905592	9.99999359444843	1.000000055548972	0.9040781459262665	-0.0753492861953953	0.9048112124177716	0.977898451746952	3.173145450060202	34108.26133695455	0.0581673853861509	0.0219852440358266
(ac)SDEREVAEAAT(ph)GEDASSPPPKTEAASDPQHPAASEGAAAAAASPPLLR	1	VAT1	K7ERT7;Q99536-3;Q99536	72.484	18243.0	26820.0	30776.0	71547.0	36139.0	26764.0	27590.0	46825.0	42970.0	39585.0	VAT1	0		27258.161092221333	29259.850341786096	35376.21696459843	46994.95639325271	29075.694726396465	30601.349191564845	32523.0676814764	41083.75747168636	40594.912337034206	35782.94148546189	0.7617641244864105	0.8177038870232054	0.9886335638161916	1.313334076024636	0.8125574231567719	0.8551937856757178	0.9088986631993368	1.1481380726729278	1.1344766710564405	1.0	15.272666230934789	7.700304002635871	3.404931821271084	1.023193441627818	0.7626412888083817	-0.421978572187229	0.9775428046609304	0.7959502927973162	0.6576900950333305	9.854143651466078	0.0691811038962039	0.190642009166026
(ac)SDQDHS(ph)MDEMTAVVK	2	SP1	H3BUU5;P08047-3;P08047	104.55	244491.0	311276.0	369643.0	451693.0	425322.0	311571.0	355078.0	427784.0	376171.0	347836.0	SP1	0		365311.35578568623	339593.1832583819	424895.07952446863	296690.18740321	342193.5480345448	356243.19866107684	418565.6334252725	375333.1362790787	355378.8403242844	314427.06162781647	1.1618317898416164	1.0800380269442402	1.3513311396441183	0.9435898610864436	1.0883081954300586	1.1329915332884344	1.3312010463040984	1.1937049385506011	1.1302425385539558	1.0	18.408047729489923	11.06360226395644	9.99580193618562	1.0000015129036228	1.1603742240680766	0.0379555125907107	1.1600117226086453	0.8894685916331632	1422.3522994546006	223542.841951218	0.1450012291617809	0.0548054105614141
(ac)SDSGEQNYGERES(ph)R	5	TRA2B	P62995	125.22	6329.655	6329.655	6329.655	6329.655	6329.655	6329.655	11106.8	6329.655	6329.655	7319.4	TRA2B	0		9457.586781131618	6905.471961787401	7275.774908729375	4157.572794237825	5092.534837804285	7237.183639109787	13092.686050185652	5553.572042700415	5979.794969715385	6616.386558259178	1.429418716372579	1.0436923388593975	1.0996598890745113	0.6283751346190563	0.76968520399512	1.0938272084595289	1.9788272548619708	0.8393663208459214	0.9037856112338024	1.0	12.8375096746328	6.84280157194158	3.5783369125279894	1.0389371739952566	2.855303729730012	0.4603023996497842	1.0522761137739711	0.0	2455.088811474383	3355.175362642874	0.1690792555601671	27112.68670188508
(ac)SESSSKSS(ph)QPLASK	2	HMGA1	P17096;P17096-3;A0A669KAX1;A0A1W2PRV2;P17096-2	119.96	930060.0	1419810.0	1241890.0	2617100.0	1868310.0	1176410.0	1189690.0	2080570.0	1829630.0	2045290.0	HMGA1	0		1389668.6567686996	1548971.965465002	1427520.4732962414	1719016.875295701	1503152.0300582126	1345080.451444059	1402405.5233771538	1825470.0113799584	1728500.5692159133	1848844.0669647665	0.7516418943054015	0.8378056284692185	0.7721151279349324	0.929779263709242	0.8130226106769113	0.7275250928285516	0.7585309915721948	0.9873574759481036	0.9349087898221616	1.0	20.96387398554717	10.284877982546128	10.0	0.9742934433117008	0.7986119442327851	-0.286861689167183	0.8300203713801011	0.9636554420203804	6.810645948306783	278.21565317456367	0.0507772837723177	0.0293159600963296
(ac)SETAPAAPAAPAPAEKT(ph)PVK	1	HIST1H1E	P10412	177.0	1216300.0	1712800.0	1584900.0	3952300.0	2486800.0	1531900.0	1569800.0	2680800.0	2408100.0	2757000.0	HIST1H1E	0		1817360.1565788935	1868615.647479913	1821801.607330127	2596030.108223298	2000759.2253687915	1751539.6363233535	1850478.856338587	2352105.4357735543	2274996.704650036	2492195.7730306517	0.7292204634344921	0.749786861730999	0.7310026070362494	1.0416637955638526	0.8028098141486513	0.7028098094369938	0.7425094273746801	0.9437883898315343	0.9128483120262704	1.0	21.39466783667228	10.413387679091446	10.0	0.9564444742261689	0.7856853867333011	-0.2837291382765	0.8107277354142972	0.8973047198870043	93.64250503707942	8552.322262477155	0.0845744284740739	0.0488238251720483
(ac)SETAPAAPAAPAPAEKT(ph)PVKK	2	HIST1H1E	P10412	112.34	1875040.0	3480140.0	2915120.0	7366100.0	4822600.0	2525510.0	2185170.0	4628500.0	4058570.0	4957100.0	HIST1H1E	0		2801630.344480546	3796732.869815935	3350855.1338003706	4838351.688936478	3880031.140527396	2887610.723239758	2575876.46993591	4060996.7209332655	3834240.013118844	4480980.655237668	0.6252270563154104	0.8472995448837881	0.7477950456857403	1.079752862418875	0.8658888397547884	0.6444149049973082	0.5748465945562728	0.906274102341081	0.855669842858422	1.0	22.24106493203576	10.442781086809244	10.0	0.9278590010368112	0.7693188873763466	-0.2703231995115428	0.7914042794438143	0.7583945428866978	219.59049884352757	27415.79256042932	0.1282374237779992	0.0739316671215072
(ac)SETAPAETATPAPVEKS(ph)PAK	2	HIST1H1B	P16401	234.38	585360.0	876850.0	740670.0	1996160.0	1301940.0	678980.0	630490.0	1281510.0	1288980.0	1402900.0	HIST1H1B	0		874627.9217750727	956618.186882742	851381.0312961119	1311158.4294792973	1047478.0705632316	776330.2971935696	743221.0562701718	1124383.2576089872	1217734.002890163	1268154.3162802712	0.6896857192746988	0.7543389432988553	0.6713544403597256	1.0339107888109114	0.8259862834640476	0.6121733666220437	0.5860651552645227	0.8866296815572171	0.9602411845760224	1.0	20.419980745319908	10.503066553777304	10.0	0.9801233996159732	0.7390737791115629	-0.4072412006549634	0.7690202118548095	0.8228924543104645	94.92868390778466	47927.44955063592	0.1283578201811986	0.0610321936185748
(ac)SETAPAETATPAPVEKS(ph)PAKK	2	HIST1H1B	P16401	219.38	581960.0	1111800.0	903400.0	2524400.0	1545060.0	718410.0	626020.0	1552860.0	1418410.0	1651500.0	HIST1H1B	0		869547.740460951	1212941.8944816466	1038434.962497343	1658127.775016799	1243080.6855188631	821413.662857275	737951.8242101434	1362462.8644417045	1340009.997858336	1492876.7933116138	0.5824645036728406	0.8124862680670425	0.6955932111408918	1.1106929804559509	0.832674666180165	0.5502220052836057	0.4943152894574522	0.9126425372447412	0.8976025375046678	1.0	20.65534553894761	10.45158042402524	10.0	0.9488207071224788	0.7254939507866771	-0.3871707970198487	0.7561131499919098	0.6473501645009957	201.6960117462956	28289.82831852668	0.152687001409215	0.087872322268896
(ac)SETAPLAPTIPAPAEKT(ph)PVK	1	HIST1H1D	P16402	176.69	273370.0	420960.0	313510.0	745550.0	483030.0	310340.0	330230.0	531690.0	479340.0	539410.0	HIST1H1D	0		408461.51936526527	459255.2796375197	360371.6461064222	489707.321606629	388622.6188796392	354835.70124459104	389274.8329269288	466499.1566496728	452845.363733627	487600.7696519641	0.8376966255750863	0.9418674215082216	0.7390711182913954	1.004320239191108	0.7970098553310883	0.7277176807941934	0.7983474538089478	0.95672358553217	0.928721593398746	1.0	19.04102274205534	10.40321095533036	10.0	0.9643880563666776	0.8351465176229612	-0.2075842501864818	0.8544290027434858	0.9242547265845498	93.92198685605965	7848.219087929581	0.0742425101377263	0.0428618250369838
(ac)SGSSS(ph)VAAMKK	1	GNG5	P63218	41.448	161610.0	206280.0	252960.0	569560.0	403560.0	222610.0	261860.0	360140.0	359470.0	373340.0	GNG5	0		241472.9712280812	225045.56034689205	290770.985292592	374109.9887254673	324684.89343325945	254527.21355306573	308680.3371899749	315983.0094149096	339600.95736080204	337481.4544444197	0.7155147876958369	0.666838302914672	0.8615910043746698	1.1085349544357852	0.9620821800942316	0.7541961497471981	0.9146586667944204	0.9362974031716734	1.0062803537452794	1.0	18.510130563067325	7.973684616186424	9.997186161207148	0.9545785684805476	0.6911732646970076	-0.465816532657509	0.8904601454510337	0.91960410183859	44.71604853173464	16980.58659664138	0.0414101218146218	0.1087686813866174
(ac)SGYSS(ph)DRDR	2	DDX5	P17844;P17844-2;J3QRQ7;J3QR02;J3KRX8;J3QKN9;X6RLV5;J3QS79	65.5	21603.0	25113.0	19175.0	26713.0	22568.0	26861.0	24731.0	20343.0	25211.0	19657.0	DDX5	0		32278.575567355	27397.562327862564	22041.167152852064	17546.176221685862	18157.123290221523	30712.25678652756	29152.88100147128	17848.73205011246	23817.50837628505	17768.985241372335	1.8165683143345364	1.5418754619746984	1.240429144008326	0.9874607909984812	1.0218435686437213	1.7284192861514014	1.64066099473105	1.0044879776563969	1.3403977803318596	1.0	14.262755537678787	7.526182539245034	10.0	1.245462111503301	1.8165759385079543	0.5445380603779956	1.3205896763589715	0.5245824133615028	9.997766897768178	30294.86691071721	0.1228006865752713	0.3443245661821706
(ac)SKPHSEAGTAFIQTQQLHAAMADTFLEHMCR	1	PKM	P14618;B4DNK4;P14618-2;H3BTN5;H3BQ34;H3BR70;H3BT25;H3BUW1;H3BTJ2;H3BN34;H3BQZ3;H3BU13	41.83	33699.0	31225.0	34619.0	56112.0	45696.0	32554.0	36984.0	47424.0	34252.0	48546.0	PKM	0		50352.0676778362	34065.578930733456	39793.6461885051	36856.62561865895	36764.79554546093	37221.503571297326	43596.706601367296	41609.31370714905	32358.783741403186	43883.25571184117	1.1474095725365592	0.776277383665985	0.9068070621243228	0.8398790158295799	0.8377864164609045	0.8481937579041957	0.9934701948197396	0.9481820123004562	0.7373833872738776	1.0	15.567064807677916	6.880615561889324	9.963208583912389	0.8764221932829283	5.339208540925186	0.3886820376119133	0.8794687223252282	0.9247065918206872	2891999204.6722264	3300329060.356685	0.0402419590793221	274305100556.73856
(ac)SKS(ph)ESPKEPEQLR	1	HNRNPA1	F8W6I7;P09651-2;P09651;P09651-3;F8VTQ5;F8W646	61.423	222800.0	506260.0	542500.0	1289200.0	683920.0	286910.0	268070.0	783520.0	654330.0	693450.0	HNRNPA1	0		332901.29317255446	552315.1317685543	623589.7356152409	846798.576910021	550249.01456258	328046.37186339364	316000.6797163242	687452.1228876816	618163.1135557741	626845.5418237598	0.5310738785889795	0.8811024326050643	0.9948060471180088	1.350888728419962	0.877806377886444	0.5233288744607921	0.5041125103912266	1.096685031670787	0.9861490148869452	1.0	19.40343233773182	7.423588920402159	9.995743821254644	0.9167218837209664	0.5310501107577541	-0.7875749976402762	0.875880066877357	0.3536905883842326	4445.033398287567	447345.759178047	0.1160112039024981	12.120836269421778
(ac)SKSES(ph)PKEPEQLR	1	HNRNPA1	F8W6I7;P09651-2;P09651;P09651-3;F8VTQ5;F8W646	70.197	227810.0	478050.0	593510.0	1413400.0	664950.0	309300.0	321180.0	828620.0	702240.0	651550.0	HNRNPA1	0		340387.0897560128	521538.83131584007	682224.4128755794	928378.1481574808	534986.6683725985	353646.58888622787	378606.70090382703	727022.3836879604	663424.9764849643	588969.9513667467	0.5779362579807685	0.8855100843524735	1.1583348374436235	1.5762742156932	0.908342891061121	0.6004492895869573	0.6428285518221146	1.2343963932299995	1.1264156599932464	1.0	19.313516370013275	7.490327845469873	10.0	1.0308802142393705	0.5779286525917143	-0.8348992744374177	0.9753564619619592	0.2625809105244149	301.9282254676207	92732.53701879452	0.130573138369849	0.720143362333942
(ac)SKSES(ph)PKEPEQLRK	3	HNRNPA1	F8W6I7;P09651-2;P09651;P09651-3;F8VTQ5;F8W646	60.489	892145.0	1864815.0	2454361.0	7550200.0	3211980.0	1116892.0	1027349.0	3663360.0	3294940.0	3227310.0	HNRNPA1	0		1333017.164261348	2034459.650078963	2821224.566072546	4959275.997041614	2584204.044032513	1277028.923227664	1211038.0956686167	3214193.1398073	3112818.255894516	2917333.4567499286	0.4569299958416146	0.6973695946110542	0.9670559118104884	1.699934570580945	0.8858103066872102	0.437738414946348	0.4151181596559004	1.1017571996682511	1.0670080407477205	1.0	21.62190073220708	7.524471651843703	10.0	0.946805413536986	0.4569205452343958	-1.0511158362542703	0.8825727017378664	0.0	7.88272816425637	49598.82969305977	0.1657929992104035	0.4692000892677087
(ac)SLQYGAEETPLAGS(ph)YGAADSFPK	1	RRAGC	Q9HB90	120.75	118830.0	135620.0	150090.0	231450.0	187750.0	145290.0	144440.0	174370.0	183790.0	164660.0	RRAGC	0		177552.3369286115	147957.5280892258	172524.5777299384	152025.69859278973	151054.58603948457	166121.2832178469	170265.74468693187	152990.38527149928	173631.34601869955	148844.7428317835	1.192869385580328	0.994039327653242	1.1590908381958551	1.0213709648086209	1.0148466325760563	1.1160708806866526	1.1439150718232438	1.0278521253814183	1.1665265612701456	1.0	17.329130605637104	6.81484371182631	10.0	1.0715228878255902	9.813973834209351	0.1547643449667259	1.0728495371732203	0.9606214544243472	25139926588.67584	6640476494.594686	0.0318747514185233	4966080444969.46
(ac)SLYPS(ph)LEDLKVDK	1	SDCBP	B4DHN5;E9PBU7;O00560-2;O00560	41.644	52324.0	102950.0	85042.0	202270.0	135410.0	67098.0	81171.0	123740.0	122110.0	158170.0	SDCBP	0		78181.00208240903	112315.4956259089	97753.58211279512	132859.09723207436	108944.34884477568	76718.32790523156	95684.3032538282	108568.16122896904	115360.59449558402	142978.09409512446	0.5468040581824695	0.7855433822693462	0.6836962174622282	0.9292269425810232	0.7619653173743814	0.5365740003093779	0.6692235188851284	0.759334231695226	0.8068410425084678	1.0	17.271116465173606	11.147710960601904	1.5982460897295705	0.999424378153132	0.7043728326774868	-0.206491427389281	0.7135496930976726	0.8442587562977325	0.8720043091525558	5.586195040310881	0.1393307316640457	0.0559828304900212
(ac)SS(ph)SPLSKK	1	UBA1	P22314;Q5JRR9	45.137	1202800.0	1594700.0	1705900.0	3471700.0	2473300.0	1323000.0	1471200.0	2449200.0	2341400.0	2164500.0	UBA1	0		1797188.8484198754	1739771.936616192	1960887.9815410848	2280352.636874434	1989897.777104965	1512688.1251098586	1734249.26324712	2148902.056586316	2211983.4243875253	1956604.1895991468	0.9185244813301094	0.8891792963872893	1.0021894013948809	1.1654644557117166	1.017016005425522	0.7731191281051922	0.8863567156126855	1.098281434747702	1.1305216640881763	1.0	21.04560236987444	10.284366308829744	10.0	1.0763787927432702	0.9502645716394084	-0.1797847119237607	0.9728274681243454	0.8957989532454869	17.201981575486457	700.9180858189562	0.0926286417530461	0.0534785905480548
(ac)SSDASQGVIT(ph)TPPPPSMPHK	1	ADD3	Q9UEY8-2;Q9UEY8	48.704	14963.0	27557.0	19625.0	29747.0	34181.0	29376.0	23509.0	29880.0	28435.0	30927.0	ADD3	0		22357.28029506702	30063.89619196868	22558.430528016783	19539.02983814957	27500.382452280308	33587.85061468422	27712.388478572982	26216.39451690312	26863.307710113266	27956.524727065284	0.7997160059534324	1.0753803087285454	0.8069111146056545	0.6989076800105072	0.983683870608446	1.2014315421031976	0.991267289089908	0.9377558467244854	0.9608958185030182	1.0	14.916579274566226	8.939862970554437	10.0	1.0182770275302484	0.8452314970782875	-0.2687116728485285	0.9343558733443212	0.8706547820996211	77.10479437032758	12819.48523876784	0.0638559965737186	0.0824252134110806
(ac)SSDASQGVITT(ph)PPPPSMPHK	2	ADD3	Q9UEY8-2;Q9UEY8	102.69	222586.0	287770.0	276670.0	408700.0	362430.0	339640.0	336820.0	397240.0	355320.0	404010.0	ADD3	0		332581.54058395966	313948.8118141605	318025.0177929373	268450.65031269443	291593.681056141	388336.6551869333	397043.1191183359	348534.1552173557	335680.3409726552	365205.6634973207	0.910669175825636	0.8596493515672539	0.8708107501604241	0.7350670516495533	0.798436908846788	1.063336892062689	1.087176785037039	0.9543503566721458	0.9191542588854674	1.0	18.624031477245214	9.251290939757997	10.0	1.0048235494815596	0.8348680520287275	-0.2673220735486303	0.9091687315871536	0.9574593790042628	6.993849145534311	271.6842162410369	0.0403795893863318	0.0403795897833854
(ac)SSILPFT(ph)PPVVK	1	SMAD2	Q15796-2;Q15796;K7EJX0;B7Z5N5;K7ESI8;K7EL92;K7ERC7	53.327	104900.0	123270.0	127640.0	171490.0	146300.0	122920.0	131840.0	140950.0	137210.0	145780.0	SMAD2	0		156738.53525045322	134484.0324993279	146718.88268005414	112641.55131422568	117705.91711092732	140543.93374036587	155412.87579289064	123668.03236805536	129625.96978739716	131778.12832513914	1.1894123648784016	1.0205337881830618	1.1133781041270472	0.8547818423729819	0.8932128465241884	1.0665194256940624	1.1793525812526109	0.9384564338546868	0.9836683176100977	1.0	17.15343327997269	5.302966580087691	1.2372037124526394	0.9993112078913078	24.956857588956485	0.249885213768045	1.0159615682222527	0.9170426807864758	968.6563860482316	13.23875198981392	0.0501978496144729	64381.56832105584
(ac)SSILPFT(ph)PPVVKR	1	SMAD2	Q15796-2;Q15796;K7EJX0;B7Z5N5;K7ESI8;K7EL92;K7ERC7	50.563	62746.0	105280.0	94652.0	131790.0	118310.0	84823.0	84514.0	118280.0	101210.0	93880.0	SMAD2	0		93753.2519811719	114857.45876149288	108800.02885797924	86564.98949035982	95186.5143772647	96984.68997444725	99625.0287072235	103777.6152429486	95615.80352876964	84863.01747265787	1.104759820865177	1.3534453779998925	1.2820664654427787	1.020055520866322	1.121648949236727	1.142838103838281	1.1739510528166386	1.2228838701898015	1.1267075620964837	1.0	16.518530221410533	8.239976819334235	10.0	1.115453390413887	1.2468365064829343	0.1606420704196929	1.156181395008267	0.9383678390391624	13.499820177545164	546.1419670676561	0.0444646512393103	0.0770158711681209
(ac)SSS(ph)PVKR	1	TALDO1	P37837;F2Z393;E9PM01;E9PKI8	66.429	2699100.0	3426800.0	3370500.0	5302200.0	4420300.0	3296300.0	3480400.0	4280000.0	3984200.0	4159300.0	TALDO1	0		4032916.8779265736	3738540.460523216	3874302.6799837183	3482698.8942695623	3556359.982265429	3768914.487376895	4102692.452287439	3755226.523840208	3763980.677989565	3759807.7180871954	1.0726391295292947	0.9943435252122949	1.03045234503502	0.9262970756497588	0.9458887924392924	1.0024221369741568	1.0911974121843353	0.9987815349638894	1.0011098865195405	1.0	21.987909316078863	7.109386009224284	10.0	0.9989404812507142	1.0785407447414743	0.1026495655335623	1.001184234580443	0.9824755869580876	24327368.247390017	533939778.0653949	0.020491062793267	4122542.034585911
(ac)SSS(ph)PVNVK	2	HNRNPU	A0A1W2PPS1;Q00839-2;Q00839;A0A1X7SBS1	46.158	1664120.0	2253100.0	2168670.0	3248100.0	2730800.0	2273100.0	2218800.0	2626500.0	2659200.0	2655000.0	HNRNPU	0		2486479.802487931	2458067.442396656	2492830.141818808	2133483.13501508	2197069.845840881	2599010.8671105253	2615519.48429358	2304463.192725773	2512217.614303965	2399992.6649968727	1.0360364174242889	1.0241978978714332	1.038682400232276	0.8889540231231747	0.9154485669412428	1.082924504318813	1.0898031158345176	0.9601959315691392	1.0467605384565783	1.0	21.3402804303536	9.268565677947612	10.0	1.0359146731956828	0.9806951404236616	-0.079028541137484	1.0045973889959552	0.9669983041398824	19.49528952316315	751.2055781880687	0.0372358259077225	0.0372358256520049
(ac)SSS(ph)PVNVKK	2	HNRNPU	A0A1W2PPS1;Q00839-2;Q00839;A0A1X7SBS1	53.751	21629000.0	30504000.0	29642000.0	60406000.0	42338000.0	23696000.0	28122000.0	39323000.0	35021000.0	36299000.0	HNRNPU	0		32317424.012698278	33278988.621396087	34072713.25918336	39677098.073865056	34063110.8588	27093467.734394003	33150188.81255816	34501582.38246922	33085278.6817611	32812555.08351093	0.9849103165068216	1.0142150934816885	1.0384047561204914	1.2092047685065437	1.0381121120286514	0.8257042971947374	1.0102897725638225	1.0514750312695722	1.0083115623747088	1.0	25.11342646822008	9.039796100821132	10.0	0.9791563299596598	1.0616839485684326	0.1167432350155322	1.0212412086217169	0.939607227610455	284.5623265988224	71506.24429644784	0.0498952900300785	0.0517919249823987
(ac)SSSPVKR	1	TALDO1	P37837;F2Z393;E9PM01;E9PKI8	65.672	200760.0	233530.0	256660.0	392300.0	331990.0	278010.0	289710.0	330690.0	309470.0	326160.0	TALDO1	0		299969.7648892374	254774.52834889304	295024.03971061343	257678.46860208028	267103.1266005245	317870.31418124883	341509.8926422811	290143.89232913987	292364.6153349308	294832.9972185989	1.017422634912299	0.8641316635260972	1.0006479684900156	0.873981104669329	0.9059471942432736	1.078136834004266	1.1583163888167998	0.984095725601628	0.991627864224987	1.0	18.31522033637591	9.255014881725822	10.0	1.0424513403193216	0.9323943331257524	-0.1609679016891529	0.9804062930543956	0.956268996871263	11.105610835613234	427.2768599321618	0.042417585494727	0.0424175857571244
(ac)STVHEILCKLS(ph)LEGDHSTPPSAYGSVK	1	ANXA2;ANXA2P2	P07355;H0YN42;H0YMU9;H0YMD0;A6NMY6;H0YKS4;H0YMM1;H0YKX9;H0YMT9;H0YLV6;H0YKZ7;H0YKL9;H0YKV8;H0YMD9;H0YNB8;H0YKN4	105.03	130910.0	193650.0	197430.0	381670.0	279260.0	201710.0	197460.0	283130.0	291520.0	297950.0	ANXA2;ANXA2P2	0		195601.9223034967	211266.5927922029	226940.68479726653	250696.25570062664	224679.1142337496	230630.6286590401	232765.6739537636	248415.2536670276	275406.7685476427	269332.5101829828	0.7262469806211141	0.7844080636558494	0.8426041276750604	0.930805774357894	0.8342071816027855	0.8563044561622032	0.8642316287611327	0.9223366815177858	1.0225530084004084	1.0	18.18471072188836	5.0	0.1938456000809528	1.0048178084072257	0.1114592800280459	-0.3462419456801098	0.8662978116823417	0.9775957175662858	23.411842621923785	0.310652545737775	0.0570387167792098	5.891219968565801
(ac)SY(ph)GRPPPDVEGMTSLK	1	SRSF2	Q01130-2;Q01130;J3QL05;J3KP15	73.848	373870.0	472590.0	434580.0	665010.0	601220.0	479080.0	462160.0	575990.0	519730.0	523350.0	SRSF2	0		558625.7023268527	515582.1280024119	499538.4835090718	436805.39996194025	483712.587050114	547769.181388988	544793.8006404904	505367.5059501682	491002.88082212606	473083.2998968417	1.1808189011293868	1.0898337102891549	1.055920772553161	0.9233160419257834	1.0224681090108023	1.1578704670159188	1.151581129072376	1.0682421173192254	1.037878278369141	1.0	18.997416572690256	7.416965545061799	3.749858153155039	1.052045763507797	1.1843297677152451	0.1665820836146326	1.065938457632785	0.960950629726944	3.2500538792074813	96.59027115911302	0.0316299092619234	0.4340668166013822
(ac)SYGRPPPDVEGMTSLKVDNLTYRTS(ph)PDTLR	1	SRSF2	Q01130-2;Q01130;J3QL05;J3KP15	82.403	97193.0	141160.0	216400.0	318560.0	186790.0	133370.0	129880.0	203490.0	192730.0	202460.0	SRSF2	0		145222.9595481152	154001.5091068802	248746.20974587684	209243.0613252069	150282.21638516814	152492.22618737872	153102.42952048406	178539.96386360828	182077.20397292537	183014.12992665457	0.7935068161475581	0.8414733286910602	1.3591639609770312	1.143316428130789	0.8211508938976231	0.8332265178021614	0.8365607048037327	0.975552892747465	0.9948805813294052	1.0	17.627277377486312	7.573351359650871	10.0	0.9954771431849118	0.7934432617567114	-0.3272604513281211	0.9665180389801372	0.7535953821240162	89.16098668348687	17665.07717092298	0.0750429230345177	0.1987063215589221
(ac)T(ph)T(ph)SQKHRDFVAEPMGEKPVGSLAGIGEVLGK	1	BANF1	O75531	91.113	87332.0	213390.0	149470.0	431950.0	211550.0	148540.0	95019.0	348200.0	299390.0	352980.0	BANF1	0		130488.93956618269	232802.3663099827	171811.9037463779	283722.1884085358	170202.9170527455	169837.25933773152	112008.3134478508	305506.98028064484	282841.7687825148	319076.9909192456	0.4089575346384277	0.7296118897175575	0.5384653504829541	0.889196640569869	0.5334227220909882	0.5322767362461281	0.3510385162062616	0.9574710460960968	0.8864373703903285	1.0	18.429226916521824	10.324496127189436	10.0	0.9491887091873702	0.5690001297393253	-0.7382658563939813	0.6332048449187793	0.6898261350775436	15.559259603763618	781.5283474140759	0.1328403961344663	0.0766945951809986
(ac)TECFLPPT(ph)SSPSEHRR	1	RALBP1	Q15311;J3QLT3;E7ENF8;A0A1W2PRI7	62.377	10619.0	15216.0	20919.0	28028.0	15903.0	20902.0	21957.0	6329.655	17609.0	10657.0	RALBP1	0		15866.60158078704	16600.219343796325	24045.850100157088	18409.921279579663	12794.78605478523	23898.87164856106	25882.89224654504	5553.572042700415	16635.694934671516	9633.416885450735	1.6470377820719275	1.7231912146216248	2.496087357796517	1.9110479177314543	1.3281669636979043	2.480830211412869	2.686782120437011	0.5764903677207124	1.7268737699700567	1.0	13.379513748767124	10.266004035997517	10.0	1.1012259487004707	2.0389074754375884	0.8886857415899546	1.8668438609360123	0.0	9.608928356999712	367.6001751469772	0.4360050316842128	0.2517248963043391
(ac)TECFLPPTSS(ph)PSEHR	1	RALBP1	Q15311;J3QLT3;E7ENF8;A0A1W2PRI7	55.885	26169.0	52937.0	51898.0	56629.0	40408.0	54182.0	35507.0	65945.0	50704.0	48872.0	RALBP1	0		39100.960238027714	57752.74785768569	59655.410320663184	37196.212078682605	32510.32603293474	61950.46711617715	41855.620303232434	57859.44231650523	47901.42972159601	44177.94407673346	0.8850787662303288	1.307275588863391	1.3503437420502555	0.8419634017842895	0.7358949519349967	1.4022940272769209	0.9474325068303916	1.3096906957917311	1.0842838145296023	1.0	15.576720525080246	6.987453850612016	10.0	1.1087929779976102	0.5865471194437114	-0.3250332263674892	1.1056227617155463	0.5646544916480064	861389713.9675897	6983630748.843248	0.1061185083656559	5861869825.774767
(ac)TEVMMNTQPMEEIGLS(ph)PR	1	LBH	B5MBX5	133.94	6329.655	6329.655	11948.0	8188.3	6329.655	8752.6	6329.655	14022.0	7870.9	6329.655	LBH	0		9457.586781131618	6905.471961787401	13733.917347706729	5378.405823233269	5092.534837804285	10007.523872892338	7461.39173488204	12302.753812450315	7435.850489028682	5721.704546877889	1.652931692583158	1.2068906923122145	2.400319211728748	0.9400006202990776	0.8900380640211636	1.7490458989800606	1.3040505104293494	2.150190334305788	1.2995865878964576	1.0	12.62791115187442	8.272263362184932	10.0	1.333437655743413	1.752827220257517	0.3945334197918749	1.4668311500969111	0.0	21.71705938030775	848.5622655583769	0.2376826560462834	0.4116828868840653
(ac)TLPGGPTGMARPGGARPCS(ph)PGLER	2	ITPKA	P23677	52.268	37008.0	42276.0	29079.0	36822.0	40395.0	18245.0	19868.0	17257.0	51815.0	20495.0	ITPKA	0		55296.27943325807	46121.90279826058	33425.55930314392	24186.17530172265	32499.866860532547	20860.918248397124	23420.380887842435	15141.108439698704	48951.02124141092	18526.4970505126	2.9847131534090034	2.4895101687334065	1.8042028782888069	1.3054910075973296	1.7542370137172436	1.126004456833891	1.264155918087841	0.8172677435144045	2.6422167724392627	1.0	14.32298436952214	7.680648982054215	1.7726459662642595	1.411031048009231	3.077200709132558	1.0784178033029823	1.7007034535408585	0.0	0.5330929691077037	2.9734818759412014	0.2473541314122779	1.0435984748686504
(ac)VDYSVWDHIEVS(ph)DDEDETHPNIDTASLFR	10	CDC37	K7EKQ2;Q16543;K7EJ06;K7EQA9	253.0	59254.4	76578.7	95413.8	143474.0	95409.0	101472.5	98859.8	108840.5	105337.4	97575.8	CDC37	0		88536.20460576209	83545.16410770074	109675.6982784248	94239.5121188245	76761.4753632021	116021.34979229808	116535.8451024726	95495.49824019402	99515.06909032117	88203.84342041508	1.0037681032079615	0.947182808230825	1.2434344584698676	1.0684286360361983	0.8702735888426761	1.315377485755281	1.321210511734911	1.0826682209869696	1.128239600807328	1.0	16.57423576556419	9.262943377154444	10.0	1.1694233503536486	1.026696853357109	-0.1877870350080125	1.0886778550729552	0.8520012074279812	16.384813063427003	626.3525321991303	0.08228860475335	0.0822886046346537
AAAAAAAAAAAATGTEAGPGTAGGSENGSEVAAQPAGLSGPAEVGPGAVGERT(ph)PR	1	KDM1A	R4GMQ1;O60341;O60341-2	293.65	24298.0	33123.0	32737.0	53273.0	38794.0	40935.0	40183.0	42985.0	41983.0	44462.0	KDM1A	0		36305.3663442851	36136.242463496696	37630.335806149546	34991.85587009586	31211.779551615306	46804.148451528425	47367.6849816878	37714.58227272695	39662.46694544349	40191.51558233184	0.9033092138542026	0.8991012640335008	0.936275610932468	0.8706279263944517	0.7765763271026282	1.1645280794562398	1.1785493603657635	0.938371736578808	0.9868368079873824	1.0	15.440285225017032	9.25933463603046	10.0	1.0536364043902504	0.8771916341221442	-0.2644131403562004	0.9539744591869576	0.9341985400663866	8.292926106197518	317.1343964556555	0.0514485668903662	0.051448566994219
AAAAAATAPPS(ph)PGPAQPGPR	3	SAMD1	Q6SPF0	421.43	1850270.0	2281450.0	2325100.0	3075280.0	2809170.0	2461270.0	2687710.0	2864080.0	2697490.0	2701170.0	SAMD1	0		2764619.7294361866	2488996.4788317643	2672642.385767733	2019967.9860377384	2260122.5643916875	2814160.1675654906	3168270.1789844497	2512913.3603738947	2548391.205027374	2441728.130662756	1.132238964165838	1.019358563132161	1.0945700105614546	0.8272698179094414	0.9256241659378454	1.1525280526631136	1.297552392994911	1.0291536264079562	1.043683435934232	1.0	21.365153009037417	9.270916985212384	10.0	1.104588034821208	0.9998296451495912	-0.1437541960006173	1.045113633209015	0.8839521703246463	19.953083388964146	773.5504471435881	0.0713288355207836	0.0713288348666287
AAAAGLGHPAS(ph)PGGS(ph)EDGPPGS(ph)EEEDAAR	3	ARID3A	Q99856	274.5	1243360.0	1297680.0	1398610.0	1980220.0	1858240.0	1305710.0	1541850.0	1519570.0	1473510.0	1577740.0	ARID3A	0		1857792.4231554177	1415731.640250895	1607666.0647536053	1300688.3943288587	1495050.1942051237	1492919.132152075	1817531.420974424	1333254.5721569783	1392064.4467708468	1426201.2908746393	1.3026158614792016	0.9926590652450444	1.1272364392319965	0.911994963579925	1.0482743240880543	1.0467801015917746	1.274386324429559	0.9348291722126688	0.976064497822143	1.0	20.58942804868324	6.858602705454413	10.0	1.0346914009625727	8.252678289043116	0.3322133879383258	1.0376557396230306	0.907880656671412	6356966828.358935	4467958819.504453	0.0482516511399278	1007202029415.8282
AAAAGLGHPAS(ph)PGGSEDGPPGS(ph)EEEDAAR	2	ARID3A	Q99856	228.05	194308.0	193606.0	242941.0	287232.0	236667.0	233555.0	218620.0	269971.0	228813.0	288100.0	ARID3A	0		290329.3737602005	211218.5900548784	279254.40361309185	188665.56689654008	190410.8426855217	267041.4777475684	257709.06330280445	236869.68688496816	216165.7825593159	260428.58259344596	1.1148137845277628	0.8110422748205443	1.0722878450290336	0.7244426284462991	0.7311441808319916	1.025392355509786	0.9895575237419816	0.9095379797644736	0.8300386248185803	1.0	18.136210134934597	6.867867795840949	10.0	0.8992477139773382	5.632339966956348	0.3100111701977506	0.9016431568818536	0.8526821332961289	7523741964.530002	6478808636.294146	0.0568276588926139	773714194684.6201
AAAAGLGHPAS(ph)PGGSEDGPPGSEEEDAAR	1	ARID3A	Q99856	327.91	86519.0	91287.0	87070.0	138570.0	120680.0	92498.0	102460.0	106620.0	114680.0	99723.0	ARID3A	0		129274.17856371748	99591.4973210526	100084.71572353745	91018.36705121136	97093.3019613584	105760.11050371264	120779.75768916536	93547.25513360808	108341.27407053948	90144.80923973002	1.434072351519734	1.1047945872978684	1.110265988331878	1.0096906058024728	1.07708145128079	1.1732246304105596	1.3398415139796362	1.0377442242384654	1.2018581544991458	1.0	16.605638664103896	6.871867779008511	9.940673539561166	1.1171729237952426	7.38685081865337	0.3603194478343591	1.1207253064844904	0.9187942221698078	3340939269.387466	3171644405.876284	0.047132408065744	449644032087.5677
AAAAGLGHPASPGGSEDGPPGS(ph)EEEDAAR	1	ARID3A	Q99856	249.68	117830.0	133910.0	152830.0	173090.0	171030.0	115540.0	139370.0	142940.0	133340.0	178370.0	ARID3A	0		176058.16595386915	146091.96716139346	175674.13694760794	113692.49587135873	137602.48122680743	132105.80950505906	164289.23315575795	125414.03722376606	125969.87691459486	161237.92529397097	1.0919153520046712	0.906064543407122	1.0895335984218149	0.7051225427521047	0.8534126259434863	0.8193221865401835	1.0189242565371874	0.777819715771644	0.7812670417640579	1.0	17.444513463625974	8.242375852774106	10.0	0.8508639943345261	1.0292419434294928	0.2745817067235943	0.9062671084902656	0.883002523118557	11.818450748094804	472.7569937911972	0.0542131672510182	0.0939009791067925
AAAAPGAS(ph)PSPGGDAAWSEAGPGPR	1	MSH6	P52701-2;P52701;P52701-3;F8WAX8;F8W7G9	313.55	23076.0	33932.0	30732.0	40146.0	40869.0	41524.0	33101.0	46138.0	33020.0	39956.0	MSH6	0		34479.48941315021	37018.83824748268	35325.64010124898	26369.51261916672	32881.22437735129	47477.59766217823	39019.42962394164	40480.990971247535	31194.880273885698	36118.307692133785	0.9546263824719424	1.0249328003688565	0.9780535788763592	0.7300871581231295	0.910375554071502	1.31450227587818	1.0803227536720856	1.1207886957578552	0.8636860990217334	1.0	15.286124541533368	9.193575063567708	10.0	1.0758275405185291	0.9193048542076824	-0.2268315630082474	0.9899914751250032	0.8380598041581465	37.152894306840814	1915.1371728849597	0.0820509052212083	0.0820509154642141
AAAAPGAS(ph)PSPGGDAAWSEAGPGPRPLAR	1	MSH6	P52701-2;P52701;P52701-3;F8WAX8;F8W7G9	369.11	351030.0	442670.0	452340.0	485570.0	547230.0	590590.0	306050.0	489220.0	579820.0	603490.0	MSH6	0		524498.8372637426	482940.2666218659	519953.1447155725	318941.9678794598	440274.8395120494	675267.1805053907	360771.4702397916	429236.429904931	547771.5166688198	545526.016346126	0.9614552222032944	0.8852744913185762	0.9531225443621592	0.5846503343977955	0.8070647894319734	1.237827638410826	0.6613277083578887	0.7868303564693577	1.004116211244578	1.0	19.20297033975027	10.82833040079844	10.0	1.0033461020002732	0.8596943238161776	-0.2190272412446882	0.8658891467918275	0.6781657441958158	29.009046890435872	1682.0713823246172	0.2182668637074934	0.0824972660982708
AAAAPGASPS(ph)PGGDAAWSEAGPGPR	1	MSH6	P52701-2;P52701;P52701-3;F8WAX8;F8W7G9	294.17	12160.0	19568.0	25056.0	25313.0	30967.0	24559.0	29510.0	31882.0	33361.0	21928.0	MSH6	0		18169.11905286474	21348.12645369391	28801.22472917138	16626.599734194373	24914.55321376685	28080.202316381743	34786.36198913988	27972.928045110624	31517.03212650213	19821.86032318322	0.91662027461744	1.0769991365909082	1.4530031116951263	0.8388011752231076	1.256923054019674	1.4166279985102983	1.7549494054528525	1.4112160810856935	1.5900138338499183	1.0	14.420486612825774	8.998112183456596	10.0	1.434562080081368	1.0713572024335998	-0.4211708305880121	1.2531310573016512	0.5751224718745878	8.730157423823945	46166.3892386255	0.1361220479230812	0.1707193294929862
AAAAPGASPS(ph)PGGDAAWSEAGPGPRPLAR	1	MSH6	P52701-2;P52701;P52701-3;F8WAX8;F8W7G9	349.43	347250.0	526520.0	536000.0	639170.0	616720.0	589970.0	597030.0	723780.0	665940.0	575430.0	MSH6	0		518850.8709792165	574418.2103638039	616118.153529528	419832.6453642402	496183.13876043214	674558.2865994434	703778.4377626617	635036.8816413706	629131.3921741804	520161.1221164409	0.9974810667665952	1.1043082343920685	1.1844755929137023	0.8071203854221508	0.9539027767810738	1.296825652510877	1.353000845005708	1.220846492828071	1.2094933001035513	1.0	19.13428091227276	9.25339256802458	10.0	1.2160512832714905	1.0094019014369051	-0.2687033619542902	1.0996357379682582	0.8598451959957614	11.33288631652142	437.65312352442606	0.0806120207064035	0.0806120213324375
AAAPPQPS(ph)PPPTK	2	TAF6	J3KR72;P49848-4;P49848-2;P49848;P49848-3	164.2	166503.0	305620.0	250520.0	478730.0	441180.0	382450.0	333130.0	472990.0	444770.0	470080.0	TAF6	0		248783.94980749485	333422.6495696002	287966.26832503243	314449.1798977158	354952.1292617833	437284.63601531857	392693.3503707951	414996.4003530795	420186.15685693925	424929.7747501817	0.5854707403211652	0.7846535342589749	0.6776796671740153	0.7400026982872218	0.8353195053711202	1.0290750660445018	0.9241370544148416	0.9766234917217976	0.9888367015560836	1.0	18.842546775443644	8.971927088702566	2.6025928498260327	0.9844123647841366	0.6903758955710366	-0.511873881789817	0.8394577192538419	0.9670415613295577	0.169176923933928	3.472403569437588	0.0328531871183073	0.0396921884691303
AAARLS(ph)LTDPLVAER	4	GP1BB	P13224;P13224-2	197.84	1570710.0	1770400.0	1956460.0	2589420.0	2272440.0	1768400.0	2050310.0	2146450.0	2048550.0	2047120.0	GP1BB	0		2346909.2917372645	1931455.5945226736	2248900.228832797	1700835.5344573	1828295.517973725	2021948.360124167	2416903.620804924	1883272.4233871044	1935320.16914199	1850498.29919714	1.2682580106966317	1.0437489163652072	1.2152944046522542	0.9191229925448876	0.9880017283814592	1.0926507530438765	1.306082595079134	1.0177109723387392	1.045837313107313	1.0	20.965164243415177	6.8602934407973	9.85375891131408	1.0698277471578934	5.993123187457504	0.2455429581342939	1.0720601711994249	0.8937724916781542	6208558532.177964	4666907450.104554	0.052493258700084	658473942542.1882
AAAS(ph)PPTPIR	1	PSRC1	Q5T2Z1;Q6PGN9-2;Q6PGN9-4	144.17	286680.0	378390.0	364010.0	480170.0	400380.0	433170.0	350490.0	441720.0	435250.0	446790.0	PSRC1	0		428348.935039084	412812.631276228	418420.0915415734	315395.0299991355	322126.41895333614	495276.7310308676	413157.3030692522	387560.4346053031	411192.3573352135	403876.7317491355	1.0605932487963905	1.0221253140491464	1.036009402496283	0.7809190408994406	0.7975859801535241	1.2263066725480596	1.0229787224431668	0.9596007993003988	1.0181135109081303	1.0	18.769237370392645	9.256155159874153	10.0	1.0452890895761624	0.9395445863928372	-0.1538684633959786	0.9856450879548156	0.8794326539213108	19.15025408459111	735.1910920857894	0.0706091890118277	0.0706091893705469
AAAT(ph)PESQEPQAK	1	MARCKSL1	P49006	249.82	589520.0	937390.0	944780.0	1776200.0	1266300.0	979050.0	865850.0	1285700.0	1266400.0	1297400.0	MARCKSL1	0		880843.6730300016	1022665.5895558116	1086000.2035291572	1166679.82648742	1018803.8471467348	1119423.513899325	1020663.2168179166	1128059.5190891	1196402.0708312795	1172787.376108078	0.751068515039019	0.8719957345973068	0.9259992268445744	0.9947922788520064	0.8687029447125009	0.9544982634568916	0.8702883724797679	0.9618619214956008	1.0201355294269687	1.0	20.30719191325308	7.310266687870538	1.64167730780327	0.9523166300295572	0.6889491864389614	-0.3422554393155919	0.9271915970768134	0.97535583260902	1.4203167795876328	4.1982971322741145	0.024689531795768	0.5322634836088315
AAATGNAS(ph)PGKLEHSK	2	KDM1B	H0Y6H0;Q8NB78	177.94	336620.0	548410.0	500290.0	1116460.0	862050.0	378650.0	398800.0	729440.0	642940.0	706090.0	KDM1B	0		502967.833517708	598299.5721826593	575070.4310247906	733335.975160536	693563.8130244352	432939.80239822256	470105.0884875967	640002.9055023367	607402.6748422794	638271.4956036328	0.7880155027791677	0.937374732075148	0.9009809070056136	1.1489405060569058	1.0866282104114815	0.6783003868734232	0.7365284079355667	1.0027126542711522	0.9516368489365802	1.0	19.42949255917732	9.249756789527606	10.0	0.873944025760123	0.972305322598226	0.1538685378436727	0.9292662746071884	0.8046285929238675	26.238725838158093	1024.357330130475	0.0866873165823349	0.0866873175670789
AADEDWDS(ph)ELEDDLLGEDLLSGKK	1	RBM33	Q96EV2;A8MTF7;Q96EV2-2	189.78	8430.0	12208.0	9384.3	19818.0	16473.0	8997.1	10984.0	18521.0	17514.0	16445.0	RBM33	0		12595.86131707645	13318.577664896524	10787.01042568498	13017.26202079027	13253.380537035597	10287.079614834402	12947.929518424671	16250.128609356178	16545.945884822366	14865.491290347878	0.8473222358453034	0.8959392868195509	0.7256410309620211	0.8756698158534687	0.8915534830416927	0.6920107390943597	0.8710058258775293	1.093144403502314	1.1130439998014463	1.0	14.005361387722765	10.060023634978284	10.0	1.0687396447444284	0.8213634406489633	-0.3798178026539501	0.8794953869296642	0.9474863217360916	91.63018876912092	15264.80132204091	0.0624321958416467	0.0363631467324115
AADEEAFEDNSEEYIRR	1	CSE1L	P55060-4;P55060-3;P55060	227.89	127590.0	205730.0	228650.0	288650.0	224450.0	202540.0	185020.0	217810.0	224820.0	221600.0	CSE1L	0		190641.2746673528	224445.5261303377	262827.26829202747	189596.96651029924	180581.63428262257	231579.63179119496	218101.41291869385	191104.1797097279	212393.48828512992	200315.7719635809	0.9517037665012869	1.1204585836163905	1.312064775108231	0.9464904568012228	0.9014848532019428	1.1560728819361168	1.0887880209369962	0.9540146431628572	1.060293386802038	1.0	17.757598355823912	8.282791070635357	10.0	1.0153218726630673	1.1279491111053392	0.1517648236808079	1.051441176609084	0.8912813577604476	21.66226417809	884.4994576360805	0.0562884440342365	0.0974954977497148
AADGGERPLAAS(ph)PPGTVK	1	WIZ	B9EGQ5;A0A669KBG4;A0A2R8YFV2;O95785-4;O95785;O95785-2;M0QXA7;A0A669KBH9;A0A669KAV7;O95785-3	132.84	259360.0	355110.0	343970.0	614130.0	508330.0	306900.0	341810.0	463690.0	425570.0	489580.0	WIZ	0		387528.1840091275	387414.8193464456	395384.6292342387	403385.3630451068	408977.77747777005	350902.48344385164	402925.3267200239	406836.67916809965	402047.4015190048	442556.8395213443	0.8756574283842634	0.8754012699599478	0.8934098265476462	0.9114882587316824	0.924124860255482	0.7928981141120243	0.9104487621427688	0.9192868414554876	0.908465005204409	1.0	18.90118509764268	11.47116259491845	0.8289915754712005	0.999695844991586	0.8833832665220411	-0.053874204456107	0.8885800456192565	0.986535593565353	2.032449787246774	2.649075353448468	0.0449671612331952	0.0218060783860829
AADIS(ph)LDNLVEGK	2	TP53BP1	Q12888;Q12888-3;Q12888-2;A6NNK5;H7BZY0	222.42	213254.0	360736.0	300219.0	521580.0	437020.0	293116.0	297816.0	397250.0	380412.0	394121.0	TP53BP1	0		318637.93704766576	393552.6238961428	345093.9849523904	342594.78881843755	351605.19409307896	335142.1711864712	351065.2382974471	348542.92911110295	359385.4268549182	356266.48177824274	0.894380901221017	1.1046580131024188	0.9686400562576452	0.961625093408829	0.9869162890039564	0.94070643276254	0.9854006937311796	0.9783208551402618	1.0087545285234465	1.0	18.588279097266263	7.003559662638235	10.0	0.9927803292330636	0.8037806786175022	-0.1505384274662741	0.9912721455061748	0.982311029843267	255619251.9690425	2553501597.7686343	0.0203464230871438	535326708.38201296
AADIS(ph)LDNLVEGKR	1	TP53BP1	Q12888;Q12888-3;Q12888-2;A6NNK5;H7BZY0	64.83	26924.0	42060.0	31293.0	55498.0	56956.0	33605.0	27665.0	34299.0	51589.0	50202.0	TP53BP1	0		40229.05932395803	45886.25299685023	35970.49510895433	36453.32564485913	45824.04794921381	38423.19307960454	32611.477615369506	30093.578163830647	48737.51297545397	45380.200289330736	0.8864892412873774	1.0111513987221972	0.7926473413430768	0.803287015316008	1.009780645679244	0.8466950968622797	0.7186278907419615	0.6631433526507793	1.0739818833922723	1.0	15.615457220470624	10.795253240185602	10.0	1.0375234773629567	0.8415161937095854	-0.2996573924462101	0.8515681505895332	0.8717826386154143	7.915204986002185	375.6400497155356	0.1371773144324914	0.0518482431935858
AADPPAENSS(ph)APEAEQGGAE	1	YBX1	P67809;H0Y449	348.87	227070.0	270210.0	281490.0	374770.0	354490.0	288320.0	333980.0	371170.0	349930.0	339270.0	YBX1	0		339281.40323470306	294791.3557365405	323565.4832780354	246164.05729799025	285205.54037356586	329658.5338107898	393695.3296215831	325660.61421817035	330588.2633022658	306683.8084570581	1.106290563370936	0.961222430423213	1.0550458627271844	0.8026640158685069	0.9299660839887488	1.0749133952304777	1.283717362198821	1.0618774295799491	1.077944952377735	1.0	18.37207433960292	9.47030855595595	10.0	1.1058850274666727	0.9710459046507696	-0.1875900011444039	1.0226114677742424	0.902413682971436	231.36509237459703	44010.62361560409	0.06540383118135	0.0645704988774781
AADRLPNLSS(ph)PSAEGPPGPPSGPAPR	2	TOM1	O60784-4;O60784;O60784-2;O60784-3	295.72	187106.0	202056.0	218991.0	267161.0	259607.0	263566.0	247901.0	306040.0	229708.0	261499.0	TOM1	0		279568.3544001075	220437.2975637558	251724.4973126584	175482.12426765298	208867.25921679116	301355.3729272151	292225.48029379075	268516.2442420696	217011.3130815789	236382.5543894604	1.1826945314225463	0.9325446970192502	1.0649030253642189	0.7423649546426815	0.8835984523319116	1.274863002075468	1.236239624571974	1.1359393460130995	0.9180513073060133	1.0	17.996445903900234	9.245508836526431	10.0	1.1129605653251091	0.961224090684244	-0.2114577640965484	1.0277791666677514	0.8000239199967429	18.953382723193823	752.0357926117491	0.0929611333277097	0.0929611347855336
AADS(ph)DDGAVSAPAASDGGVSK	1	TOE1	Q96GM8	505.29	185870.0	319630.0	259110.0	511820.0	417040.0	269200.0	240080.0	370360.0	324070.0	350780.0	TOE1	0		277721.5590753264	348707.1575221884	297840.251419843	336184.0270199255	335530.2506626188	307797.16045319295	283006.0923874176	324949.92882463965	306157.62720648554	317088.29643224226	0.8758492892993671	1.0997162665595344	0.9392975230275888	1.060222123624685	1.0581603119316556	0.970698584326228	0.8925150993325685	1.0247931963457924	0.965527995360458	1.0	18.42020696816197	6.915834737466509	10.0	1.001215882726872	0.0053602569557684	-0.1929689673539998	0.9997613329726528	0.96476209804881	2191450607.520343	5170601742.452743	0.0288029564269226	43053503394.28808
AADSQNSGEGNTGAAESS(ph)FSQEVSR	1	TPR	P12270	409.89	172630.0	185420.0	212350.0	310380.0	289460.0	171380.0	234500.0	196090.0	200980.0	171300.0	TPR	0		257938.7353697399	202287.89896994687	244090.83936939403	203870.1072768637	232885.5418108618	195951.9961310112	276428.393305771	172047.28249061367	189871.2004071942	154846.98437437462	1.6657653128466463	1.306372867300238	1.5763357636933628	1.3165907498977545	1.5039720841305686	1.265455681443926	1.7851713058708858	1.1110793225049431	1.2261859743302543	1.0	17.386165625858723	10.347666764003735	10.0	1.1102959160754768	1.488512952688679	0.4229273934258851	1.4268320656073317	0.8069574197594036	26.24707325569826	1496.761291655684	0.1487660840055698	0.0858891665374321
AAEAGGAEEQYGFLTT(ph)PTK	3	MAP1B	P46821	316.84	472092.0	598970.0	569060.0	1081780.0	884750.0	594110.0	592960.0	773100.0	759530.0	763700.0	MAP1B	0		705386.1638079778	653459.0812535279	654119.7694916297	710556.7518846758	711827.1371421253	679291.8684875419	698980.725350064	678309.7256030061	717548.3771782076	690348.1726019258	1.021783198395925	0.9465645122093064	0.9475215484763998	1.029273024952878	1.0311132344411735	0.9839844522616572	1.012504636197706	0.9825617746570592	1.0394007048266154	1.0	19.542646498155936	8.267739943111053	10.0	1.0112634816719748	0.9719645284326176	-0.0571833669290921	0.998808268485978	0.9930573915210628	13.057878312309866	503.4837883999152	0.0138834522327797	0.0240471047436115
AAEDDEDDDVDTKK	1	PTMA	B8ZZQ6;P06454-2;P06454;B8ZZA1;B8ZZW7;H7C2N1	164.09	113940.0	258350.0	252220.0	532360.0	380100.0	157200.0	189290.0	299720.0	288610.0	344710.0	PTMA	0		170245.84086212245	281852.4360850278	289920.37440898805	349675.5277721214	305810.1100059023	179738.9064756387	223134.88515500777	262971.1433937816	272657.6134417369	311601.30755219306	0.5463579155026695	0.9045290544482638	0.9304209173141116	1.122188897469729	0.9814147200094122	0.5768233384114813	0.7160909782691871	0.8439346595159396	0.8750207615738804	1.0	18.395023626176936	6.985419679047105	10.0	0.8833805508023492	0.0748797798210293	-0.6931878453650526	0.8786464032439167	0.7569792554442454	396364349.3513347	3123569024.4927406	0.0701178046261081	4253565826.2821503
AAEDSPYWVS(ph)PAYSK	1	WDR70	Q9NW82	247.02	125940.0	200510.0	158280.0	305930.0	228540.0	162850.0	150950.0	209580.0	226460.0	209020.0	WDR70	0		188175.89255902843	218750.6559295872	181938.77115793605	200947.1677273369	183872.2508306996	186198.9880378992	177939.72694885315	183883.26515570784	213942.84030357865	188944.0553060818	0.9959344434213132	1.157753577243909	0.9629240298838856	1.0635273356539878	0.9731571100918412	0.9854715340806264	0.9417588008291552	0.9732154041990064	1.1323078673049531	1.0	17.67328146707951	7.776129584232377	10.0	1.0040524466412477	1.0767121889692235	0.1007980291107405	1.0181507905557772	0.9597610464470724	12.266758068349954	536.696122371496	0.0312393773708991	0.0826525024692472
AAEEAFVNDIDESS(ph)PGTEWER	1	CLTA	P09496-2;P09496-5	309.59	375430.0	485500.0	490930.0	630020.0	553060.0	512390.0	487700.0	527520.0	518210.0	559840.0	CLTA	0		560956.6090474515	529666.567521892	564311.3528213643	413822.5561781356	444965.3760585749	585855.0781746347	574900.3301288892	462840.4429570526	489566.8960245405	506068.509819906	1.108459819495741	1.0466301641854456	1.1150888503657048	0.8177204235161799	0.8792591663467151	1.1576596188194406	1.1360128499864146	0.914580603171225	0.9673925299141062	1.0	19.09465504412721	8.220834665911738	10.0	0.9818337177419688	1.0901770595383764	0.1510118501459781	1.0149010446134143	0.9012886874586744	25.52099615320253	1140.295011930764	0.0527367760312356	0.0913437710778491
AAESETPGKS(ph)PEK	3	RSL1D1	O76021;O76021-2;J3QSV6	142.32	1202630.0	1704430.0	1425200.0	3043950.0	2336720.0	1199660.0	1108410.0	2130930.0	1791990.0	2103680.0	RSL1D1	0		1796934.8393541682	1859484.2176752589	1638230.582855007	1999389.1779283728	1880012.1027439956	1371663.9729170797	1306592.731019402	1869655.3402913087	1692941.050938839	1901625.826553908	0.944946589524681	0.9778391688363752	0.8614894475974689	1.051410403671068	0.9886340816852068	0.7213111821281813	0.6870924409914991	0.983187814439534	0.8902598120508051	1.0	21.004483835967672	9.223980173238544	10.0	0.8564034248545768	0.9649324630254568	0.1721374044314729	0.9167450321327484	0.8856564327158186	25.366520723290694	1118.3581511986476	0.0658675738265327	0.0658675765894388
AAESETPGKS(ph)PEKKPK	2	RSL1D1	O76021;O76021-2	136.2	931530.0	1654780.0	1538360.0	4635800.0	3125200.0	726510.0	735820.0	2182900.0	1925820.0	2128890.0	RSL1D1	0		1391865.088101569	1805317.4924899647	1768305.0795964275	3044980.4862236115	2514385.045489202	830675.0187252937	867383.9674296469	1915253.2660959791	1819373.8440052893	1924414.4574708848	0.7232668008173219	0.9381126219881756	0.918879544233096	1.5822893422996849	1.30657147982232	0.4316507888934632	0.4507261749475656	0.9952394915038488	0.9454168445587116	1.0	21.02166997681548	9.251723336351132	10.0	0.7647382084412422	1.0937643114434257	0.5162640320839337	0.9499571470409144	0.1094104775898223	16.564542167595576	642.630936349156	0.1856927173967122	0.1856927191433227
AAESLTAIPEPAS(ph)PQLLETPIHASQIQK	3	MDC1	Q14676;Q14676-3;Q14676-2	449.3	702600.0	1034950.0	837470.0	1262000.0	1177130.0	1442190.0	1125750.0	1724180.0	1682380.0	1692940.0	MDC1	0		1049804.526853846	1129100.7498594893	962650.1306648772	828932.5194387588	947061.969984866	1648967.2616418663	1327033.1077354867	1512777.2121202822	1589389.5419497231	1530336.5658304354	0.6859958458119771	0.737812044141273	0.6290447161487618	0.5416668058172809	0.6188586165494542	1.0775193499653826	0.8671511465945883	0.9885258222915004	1.038588227869497	1.0	20.691099412471274	9.235192276546982	10.0	0.9944058651785372	0.6424082941382451	-0.6303442860596289	0.7977103021403975	0.9423872459158822	4.425485929772694	184.2933542486445	0.044327258583086	0.0443272597834262
AAETS(ph)DDDLIPFGDRPTVSR	1	RC3H1	Q5TC82-2;Q5TC82	251.12	88051.0	103850.0	104560.0	171210.0	149320.0	116230.0	129060.0	109380.0	137730.0	126020.0	RC3H1	0		131563.24849702234	113297.36979845227	120189.0189049392	112457.63601672728	120135.6633151311	132894.7398197424	152135.8142432528	95968.84980786029	130117.2277444665	113916.03602369354	1.154914207773683	0.994569103290141	1.0550667237046498	0.9871975881721962	1.0545983472436131	1.166602564998851	1.3355083230916662	0.8424525041224187	1.1422204659351318	1.0	16.943293189202226	10.270240579739026	10.0	0.995082686794026	1.1068243654517058	0.1535379834279382	1.086438229731509	0.8735942890034871	19.86308922650182	765.5308414068269	0.1063317523425343	0.0613900006400441
AAFDDAIAELDTLS(ph)EESYK	1	YWHAE	P62258;P62258-2;K7EM20	262.25	30962.0	35693.0	32625.0	54725.0	50980.0	37580.0	37481.0	46802.0	43551.0	49830.0	YWHAE	0		46262.521719966935	38940.03871175879	37501.59469944191	35945.5880556942	41016.046851094194	42968.117718540096	44182.569763298925	41063.57751606758	41143.79863137481	45043.93013061932	1.027053402885004	0.8644902564860496	0.8325560090048539	0.7980118065066357	0.91057877792091	0.9539158238177766	0.9808773265382794	0.9116339848008504	0.9134149376412132	1.0	15.604726953570896	6.838297044694054	9.962476060143691	0.9072842428414905	5.91699141659952	0.1788833775975382	0.9086053635549964	0.9612618364209006	12393997182.154436	5604102308.207992	0.0291181774304122	1380062345806.4888
AAFTTPDHAPLS(ph)PQSSVASSGSEQTEEQGSSR	2	SAMD4B	M0QZ22;Q5PRF9;A0A087WZT0;M0R0X3	556.52	190461.0	245086.0	286414.0	347070.0	326410.0	336144.0	327690.0	370820.0	343990.0	350690.0	SAMD4B	0		284581.2980203672	267381.79272434715	329225.49407650426	227969.57965262275	262613.7279848104	384339.4082592055	386280.683165749	325353.5279370149	324976.58586959215	317006.94074868306	0.8977131458013649	0.8434572192421561	1.0385434883506472	0.7191311935133704	0.8284163348745271	1.2124006097516404	1.2185243712754694	1.0263293515549516	1.0251402858943308	1.0	18.419836766857877	9.236965144220273	10.0	1.0964782766057055	0.8653201678663524	-0.3415712968540033	0.9672051185922524	0.8959539229441085	9.672521256368318	399.26365479412	0.0652135203158348	0.0652135219463197
AAGAGEDADWLEGGS(ph)PVSGQLLAGVQVQK	1	SLX4	Q8IY92-2;Q8IY92	77.641	17834.0	16301.0	27225.0	50616.0	28201.0	26894.0	21261.0	38584.0	25803.0	23799.0	SLX4	0		26647.045163551786	17783.923207362237	31294.434197465314	33246.63106490668	22689.16314726768	30749.988236360205	25062.44806001704	33853.191634544506	24376.786665871387	21513.15458917537	1.2386395985347307	0.8266534381856975	1.454665054710829	1.5454093878744852	1.0546646263902195	1.4293574709788248	1.164982474147587	1.5736042566057789	1.1331107469537216	1.0	14.538613334370464	7.766903853761335	10.0	1.2944395897343812	1.0329245212025198	-0.3255927936420182	1.2443003612051058	0.6317433311953897	10.331874038943438	436.5408403366328	0.1043593196121437	0.2761117453419873
AAGALGSASSGS(ph)MPNLAAR	1	FRMD4A	Q9P2Q2	267.26	41576.0	59595.0	77554.0	100540.0	79377.0	53040.0	59741.0	73613.0	56726.0	59135.0	FRMD4A	0		62121.652445880274	65016.43479189945	89146.31955005406	66038.7286088532	63862.90213611819	60644.730276513175	70422.63814277198	64587.2640419274	53590.57475519203	53455.20385860271	1.1621254426454284	1.2162788671403817	1.6676827159028311	1.2354031757794033	1.1946994403958398	1.1344962865903174	1.3174140786938304	1.208250261523101	1.0025324175537222	1.0	15.851724644986824	10.571765581357653	9.995279755943862	1.0012579913622726	1.275442859491068	0.3491637927696436	1.246088853905395	0.835284073960028	79.85227151639647	16321.031195790554	0.1824232242153912	0.069013477506582
AAGARPLTS(ph)PESLSR	3	BAG6;BAT3	P46379-3;P46379;P46379-2;A0A0G2JK23;A0A024RCR6	212.37	1127380.0	1397710.0	1399480.0	1861190.0	1631050.0	1432340.0	1334490.0	1637500.0	1613850.0	1571910.0	BAG6;BAT3	0		1684498.4735048215	1524861.4996725505	1608666.107278926	1222504.6876816356	1312264.0882008078	1637704.995555447	1573095.6357467703	1436725.101118771	1524647.411569063	1420931.2504840826	1.1854890748098803	1.073142348831487	1.1321209993311685	0.8603545648427064	0.9235239831298988	1.1525575181751502	1.107087788526608	1.0111151406018464	1.072991681370683	1.0	20.58408718751186	8.175959290183167	10.0	1.0182430551691963	1.1308567682150543	0.1513342377671998	1.0513503406837728	0.9338746749601567	44.53543760312271	2528.785474228393	0.0439551215540682	0.076133363951475
AAGGAPS(ph)PPPPVR	3	TBC1D10B	Q4KMP7;Q4KMP7-2	170.0	458440.0	581930.0	630510.0	891930.0	793440.0	675450.0	653390.0	794190.0	732280.0	736970.0	TBC1D10B	0		684987.7416607976	634868.9302533775	724754.9570557879	585855.6117773466	638363.5192925099	772294.175438741	770215.5560855343	696813.8675160396	691804.5707741072	666185.5345848394	1.0282236795905146	0.9529911673165072	1.0879175836615071	0.8794180920521584	0.9582368366649272	1.1592779118508292	1.156157730992351	1.0459756799587183	1.0384563081292864	1.0	19.49124636684788	9.2348606983671	10.0	1.0799591585918529	0.981310838435492	-0.1381946545309116	1.024842845172507	0.9546972404724486	15.78733524901436	658.5350757952552	0.0441081758911599	0.0441081771029962
AAGGAPS(ph)PPPPVRR	2	TBC1D10B	Q4KMP7;Q4KMP7-2	89.866	284800.0	335200.0	386640.0	469750.0	395700.0	360920.0	341680.0	406280.0	357740.0	336350.0	TBC1D10B	0		425539.893606569	365693.5807071852	444432.6919415235	308550.75357080594	318361.11688854377	412667.7234426685	402772.08283460926	356465.75516490644	337966.57992670697	304044.26850158145	1.3995984719717076	1.2027642636035518	1.461736786329889	1.0148218056911047	1.0470880390461557	1.357261972003008	1.3247152620886005	1.1724139939281648	1.1115703038649751	1.0	18.35960373260608	8.25689736663421	10.0	1.1468565162785518	1.3546930440983371	0.2402810861592709	1.212163812405324	0.8647420211790666	11.607932571039813	444.0635971126391	0.0674032895868135	0.1167471864991261
AAGISLIVPGKS(ph)PTR	1	RAP1GAP	F2Z357;J3KPC5;P47736;P47736-3;P47736-4	154.6	373720.0	584000.0	543630.0	990410.0	758570.0	666720.0	642950.0	761390.0	741750.0	785440.0	RAP1GAP	0		558401.5766806414	637127.240850227	624888.641423987	650541.2492688918	610308.8007029131	762312.4918920973	757908.8932876138	668035.4960249285	700751.133953808	710000.089941675	0.7864809942862302	0.8973621973802365	0.8801247355832311	0.9162551645906586	0.8595897512534804	1.0736794300331989	1.0674771792632791	0.9408949456327622	0.9869733030757408	1.0	19.58314154625341	9.22030329773714	10.0	1.0138097896038771	0.867803547928912	-0.2243466105404534	0.9327652546335944	0.9757906412614208	9.376366927933208	421.2163096311411	0.0308075760594398	0.0308075775295211
AAGISLIVPGKS(ph)PTRK	1	RAP1GAP	F2Z357;J3KPC5;P47736;P47736-3;P47736-4	123.19	204360.0	291650.0	289460.0	583770.0	482040.0	269370.0	261050.0	447390.0	399710.0	442140.0	RAP1GAP	0		305348.7803983088	318181.7804691247	332726.7923892862	383443.6900735055	387826.1126736256	307991.5345886945	307725.50990392966	392535.2323600161	377616.7654232244	399673.354765242	0.7639958399970468	0.7961045605755144	0.8324968087620489	0.9593926777999264	0.970357688471439	0.7706081251516027	0.7699425198977295	0.9821401093665132	0.9448134605946572	1.0	18.75414373392936	10.310379152538967	10.0	0.9759594345662256	0.8375565781030752	-0.2206345081146035	0.8614179520851979	0.9427706698056147	16.290013986052454	760.2017487721262	0.0647465415197618	0.0373810247481282
AAGS(ph)PSPLPAPDPAPK	1	ASPSCR1	J3KRY8;Q9BZE9-3;Q9BZE9;Q9BZE9-2;J3KRF7	220.6	195480.0	289000.0	304200.0	511210.0	424510.0	298000.0	309780.0	440860.0	395340.0	390540.0	ASPSCR1	0		292080.5421425983	315290.7065166365	349670.0416113477	335783.3544075183	341540.2520352688	340726.42576170655	365168.39095207537	386805.879743036	373488.3091301629	353029.4295246248	0.8273546557744554	0.89310034843609	0.9904841136961284	0.9511483358757672	0.9674554682174038	0.9651502035411468	1.0343851260326835	1.0956760184664869	1.0579523345492392	1.0	18.57511079449741	5.440391720162474	0.3853352174254913	1.0398850822115344	0.001	-0.3119553841681773	0.9765213259558456	0.98665678652256	17.177939631785605	0.645764822587928	0.0398980952332873	11.001052981195992
AAGSPS(ph)PLPAPDPAPK	1	ASPSCR1	J3KRY8;Q9BZE9-3;Q9BZE9;Q9BZE9-2;J3KRF7	220.46	63384.0	98121.0	75487.0	160190.0	142440.0	76792.0	79823.0	109990.0	114540.0	112520.0	ASPSCR1	0		94706.53306305756	107047.1952045636	86770.3564467975	105219.25537947292	114600.34745919686	87802.22713789598	94095.28204198949	96504.057326445	108209.01231286697	101712.68348981102	0.931118222562132	1.0524468682933428	0.8530927851833703	1.034475266695851	1.1267065574046804	0.8632377411091655	0.9251086375222356	0.948790790050409	1.0638694074343904	1.0	16.77982193220206	10.749257590400656	10.0	1.031935601175147	0.966853167609938	-0.0937022216921907	0.9709350924222124	0.93209303098158	16.932185200201936	732.7308316832034	0.1053098562569365	0.0398034550658965
AAGSPS(ph)SSDQDEKLPGQDESTAGTSEQNDILK	1	PRRC2C	E7EPN9;Q9Y520-6;Q9Y520-4;Q9Y520-5;Q9Y520;Q9Y520-7;Q9Y520-3	125.96	33140.0	52267.0	51371.0	128950.0	85039.0	38993.0	36229.0	69226.0	54095.0	57066.0	PRRC2C	0		49516.82610295533	57021.797084792444	59049.63743463689	84699.56290144836	68418.27399313843	44583.70979773902	42706.71326684336	60738.15685499117	51104.99843779064	51584.92708878031	0.9599088124663688	1.105396485036317	1.1447071997021423	1.641944026705244	1.3263229756123736	0.864277848469344	0.8278913178134945	1.1774400058850074	0.9906963394527304	1.0	15.80034382144224	9.25770488409427	10.0	0.9720407406391984	1.2356981764392054	0.346237715869035	1.1208559107725604	0.6824500625853773	13.08092745177079	501.03036458704565	0.1208538869466736	0.1208538873799386
AAHTEDINACTLTTS(ph)PR	2	RAF1	P04049;P04049-2;H7C155	220.91	157113.0	186988.0	197229.0	322059.0	287898.0	276633.0	264944.0	320032.0	251134.0	317735.0	RAF1	0		234753.6843546657	203998.5419727778	226709.6404896929	211541.34570358743	231628.83201915104	316295.88368368533	312315.7536716594	280792.6763732779	237253.0303665056	287217.2012854167	0.8173385274421067	0.7102587904199306	0.7893316955776767	0.7365204617162611	0.8064587739958312	1.1012428304019724	1.087385268966887	0.977631823987608	0.8260404645150059	1.0	18.277464492864784	9.064862648387695	10.0	0.9984603444257288	0.7633592221157244	-0.3873430083965904	0.8770974629127397	0.9370029271967264	93.188117216942	14366.783949172705	0.0481265577459401	0.0483331286293087
AAHTEDINACTLTTS(ph)PRLPVF	1	RAF1	P04049;P04049-2;H7C155	226.72	50159.0	62618.0	87441.0	98907.0	78687.0	78556.0	74610.0	105030.0	98294.0	89425.0	RAF1	0		74946.12192209225	68314.44104034157	100511.1706395064	64966.10832022916	63307.76144707819	89819.14463804253	87950.20223685958	92152.20602778909	92860.98006182078	80835.91113647669	0.92713895183985	0.845100155115529	1.2433975101710877	0.8036788032307293	0.7831638260400701	1.1111292416361744	1.0880090420255388	1.1399909363575664	1.1487589953064543	1.0	16.44839059276995	9.310358960193543	10.0	1.0977976585713336	0.9205112081449254	-0.2541049743378963	0.9953988237554432	0.8446132357827203	23.154736167343287	1082.2466658368808	0.080827366186776	0.0808273611583519
AAHVPENS(ph)DTEQDVLTVKPVR	4	ZNF106	H3BSS6;Q9H2Y7;A0A0C4DGM5;Q9H2Y7-2;H3BS99	302.53	1479645.0	2196740.0	1862438.0	3089530.0	2629510.0	2156800.0	1943953.0	2836660.0	2558030.0	3051630.0	ZNF106	0		2210842.611922372	2396580.2997693936	2140824.3687000503	2029327.9609997035	2115576.801793265	2466036.090882046	2291530.082950673	2488855.343718822	2416639.5998488143	2758527.1624423373	0.8014576191321394	0.8687898137814659	0.7760751454064396	0.735656327271029	0.7669225920980896	0.8939683917046058	0.8307078190674057	0.9022406513174394	0.8760615565986222	1.0	21.54114862011903	10.885565296680452	0.5228605627328848	0.9972200079875873	0.7931372737692152	-0.1824557056892391	0.8251392734816843	0.9776513770673524	0.831242847896423	0.6566673194752859	0.0560555708417176	0.0428821875455509
AAIELPSLEVLS(ph)DQEEDREQCGVK	1	EIF2AK1	Q9BQI3-2;Q9BQI3	415.25	166610.0	207960.0	205140.0	320860.0	255320.0	205710.0	189460.0	269620.0	281950.0	275120.0	EIF2AK1	0		248943.8261017924	226878.39213563924	235803.13062508835	210753.79412608585	205418.1459792342	235204.1377296668	223335.2810051658	236561.7232144384	266365.7326838907	248695.2851201284	1.0009993795481245	0.9122746015311436	0.9481608407300016	0.8474378355194169	0.8259832745924804	0.9457522993089922	0.8980278049794438	0.9512111301192178	1.0710526038128425	1.0	18.069701495414154	10.555278679040027	9.999957145061384	1.0355269784376322	0.9112330683328655	-0.1844669485818189	0.9250521544970424	0.9737784545015014	59.87413757436399	18472.814557038277	0.0638964230788269	0.0242517113614571
AAIPPPVYEEQDRPRS(ph)PTGPSNSFLANMGGTVAHK	3	RBM17	H0Y6J6;Q5W012;Q96I25	431.99	375290.0	599957.0	553667.0	903979.0	745108.0	622825.0	555400.0	849191.0	825350.0	703990.0	RBM17	0		560747.4251109879	654535.8699294179	636425.9136384954	593769.8811329082	599477.9254045713	712123.9467283047	654705.0304563966	745071.1605155119	779730.2978210648	636373.1963205838	0.881161287673879	1.0285409154782883	1.0000828402550836	0.933052939008114	0.9420225881144344	1.119035105258519	1.0288067351701875	1.1708085205715824	1.2252720610002914	1.0	19.425195410326552	9.269302899151583	10.0	1.1088600339309902	0.9569230767713468	-0.2126024105493541	1.022662289588328	0.9522751999408546	8.65696937078885	334.1612181463943	0.0453204842157164	0.0453204838718894
AAIPPPVYEEQDRPRSPT(ph)GPSNSFLANMGGTVAHK	2	RBM17	H0Y6J6;Q5W012;Q96I25	369.1	544340.0	807940.0	722670.0	1248020.0	1067690.0	789130.0	634410.0	1086090.0	1049940.0	1028280.0	RBM17	0		813337.0283911495	881439.3544050202	830690.4962895236	819749.8913708071	859011.8293927965	902273.3032259584	747841.9488149862	952923.8259994409	991906.498932877	929515.8032252294	0.8750115119818691	0.948277965093876	0.8936808749320858	0.8819106555546908	0.9241497846644472	0.9706917301408486	0.8045500100376215	1.0251830282960122	1.067121715941961	1.0	19.971801732307483	10.406402316331825	10.0	1.033621912538583	0.8997535312053997	-0.2001065794053721	0.9196195231586686	0.978416612050435	52.582012616164086	4514.225838431542	0.0411000063707298	0.0237276282740332
AAISQLRS(ph)PR	3	OXSR1	C9JIG9;O95747	119.39	533464.0	618358.0	642100.0	857260.0	867410.0	804610.0	844500.0	892380.0	809110.0	843020.0	OXSR1	0		797086.4248698533	674610.8328727137	738077.3626516981	563082.956904968	697876.2102610358	919972.7833292856	995495.8556363484	782964.7302206839	764387.9339310613	762049.6483787827	1.0459770259924788	0.8852583743170932	0.9685423570785916	0.7389058680138427	0.9157883764472928	1.207234706146083	1.306339892360307	1.0274458257232937	1.003068416286594	1.0	19.68520733283851	9.14558149519568	10.0	1.1088177538491757	0.9095531205191092	-0.2857924595110869	1.00193312636919	0.8711149510583249	59.271872982784416	4070.6279583537607	0.0736424944771833	0.0736427056830617
AAKLS(ph)EGSQPAEEEEDQETPSR	1	ACIN1	S4R3H4;Q9UKV3;E7EQT4;Q9UKV3-5	311.77	48174.0	67918.0	98184.0	142160.0	95051.0	91229.0	82286.0	137320.0	102980.0	150900.0	ACIN1	0		71980.19253722909	74096.58894531806	112859.97161593867	93376.42390127892	76473.44584627988	104309.16475105616	96998.6642710391	120483.10893778907	97287.97003648548	136406.362767619	0.5276894059542815	0.5432047848937115	0.8273805512152407	0.6845459552378389	0.5606296091668359	0.764694275506463	0.7111007309555303	0.8832660478092458	0.7132216420301789	1.0	17.203233280301408	5.849676801087721	0.1151324612802456	0.9964792638879924	0.001	-0.4680129599916118	0.6914871077396585	0.8853436441433676	57.58157846633567	0.4500956344322392	0.1174148049024621	8.236683387157091
AAKNS(ph)EEEEEEK	1	NOLC1	A0A0A0MRM9;Q14978;Q14978-3;Q14978-2	234.04	632220.0	937160.0	715100.0	1988300.0	1492100.0	600680.0	607690.0	1028300.0	1012500.0	1067600.0	NOLC1	0		944644.7736514916	1022414.6661561618	821988.9768450849	1305995.6643423787	1200471.6262557383	686803.857136047	716344.4363666694	902219.4940338508	956535.9260239032	965059.197420212	0.9788464543695434	1.0594320730679236	0.851749798398294	1.353280366462032	1.243935739346176	0.7116701845565591	0.7422803059973888	0.9348851308247786	0.9911681361940354	1.0	20.02593977991669	9.258947046152215	10.0	0.8760502681882841	1.097411781832578	0.3250194099496565	1.0010612525329243	0.7566554336052536	12.859514516080273	491.91477389552585	0.1000245846842917	0.1000245849233803
AAKNS(ph)EEEEEEKKK	1	NOLC1	A0A0A0MRM9;Q14978;Q14978-3;Q14978-2	149.47	14342.0	22252.0	25669.0	80647.0	51300.0	9427.7	8672.5	30495.0	23686.0	31258.0	NOLC1	0		21429.40011975213	24276.29343047816	29505.85239356243	52972.2035619473	41273.50340253298	10779.417866287398	10223.135355839226	26755.988982361472	22376.79994449596	28255.73285215531	0.7584089300347956	0.859163468082775	1.044243040799834	1.8747418033401548	1.4607125434860095	0.3814948960159481	0.3618074749407683	0.9469224925914658	0.7919384027864308	1.0	14.931937851988478	9.25739404976335	10.0	0.6964898274045376	1.1994421632408516	0.7841894061818732	0.980330229962406	0.0	12.883736140987226	493.6754072187095	0.2268700167386358	0.2268700176199352
AAKPGPAEAPS(ph)PTAS(ph)PSGDAS(ph)PPATAPYDPR	1	ZC3H4	Q9UPT8;M0QY97	205.74	66264.0	71524.0	67440.0	125870.0	101560.0	86420.0	88640.0	111970.0	109680.0	109460.0	ZC3H4	0		99009.74547031477	78030.6314633076	77520.5378246854	82676.49462896718	81710.27301288993	98810.66347089504	104488.75387046278	98241.28828840848	103617.6398679524	98946.59024879766	1.0006382758754828	0.7886136476972311	0.783458405486867	0.8355668893802212	0.8258018068882654	0.9986262611216734	1.0560116685954468	0.9928718922136104	1.0472077876297663	1.0	16.74004423609485	9.445238506194958	10.0	1.0240238765623084	0.8468147805847716	-0.2741309982481517	0.9156942502792408	0.962760759242562	87.52091904413889	11272.326203872772	0.03807799316317	0.0380271204509072
AAKPGPAEAPS(ph)PTASPSGDAS(ph)PPATAPYDPR	3	ZC3H4	Q9UPT8;M0QY97	180.25	270745.0	349588.0	373273.0	599634.0	502613.0	370763.0	322123.0	516876.0	445946.0	449535.0	ZC3H4	0		404539.32055656746	381390.47581224167	429067.6707507977	393863.8053574809	404378.155275971	423921.9858882136	379718.308472643	453501.510452437	421297.1556213878	406358.0800976913	0.9955242441821592	0.9385576280913442	1.0558856628312814	0.9692530422005964	0.9951276351604862	1.0432227305195945	0.9344426186415588	1.11601450214405	1.0367633283435758	1.0	18.778073920233663	10.25810534792778	10.0	1.0508735035485444	0.99030685085798	-0.0856414906560424	1.001540369814303	0.9797127979275958	14.30598279092589	548.3893304215235	0.0412915287933187	0.0238394173329971
AAKPGPAEAPS(ph)PTASPSGDASPPATAPYDPR	1	ZC3H4	Q9UPT8;M0QY97	255.98	201850.0	279250.0	197930.0	425580.0	332560.0	256090.0	225980.0	325180.0	313220.0	323280.0	ZC3H4	0		301598.41125170566	304653.73631408525	227515.4218807825	279538.11539044924	267561.72108277533	292807.4844742128	266385.02481551457	285309.4768743828	295907.340986871	292229.6153447043	1.0320597072132824	1.0425149277041132	0.7785501877091167	0.9565701103247712	0.9155872883286262	1.0019774488934905	0.9115606729362308	0.9763195168903096	1.012585054522378	1.0	18.302424731070825	7.689714350165533	10.0	0.944167862444342	1.0381419654008486	0.1368884459887943	0.960371684411898	0.9566473312057964	18.369725187791182	1097.3133892298792	0.031524330948826	0.083406447225885
AAKPGPAEAPSPTASPS(ph)GDASPPATAPYDPR	1	ZC3H4	Q9UPT8;M0QY97	52.577	65926.0	83666.0	97542.0	157840.0	128740.0	107820.0	102000.0	130750.0	124600.0	142540.0	ZC3H4	0		98504.71568085208	91277.2050222176	112122.00920070382	103675.68056118352	103577.98885072302	123278.93699874904	120237.51009462094	114718.66074581942	117712.96432847236	128849.32371700733	0.7644954031516586	0.7084026705696209	0.8701792602882277	0.8046272775857725	0.8038690919186513	0.95676821144601	0.933163687833546	0.8903318809633555	0.9135706803320612	1.0	17.121007303916368	6.905164349959641	0.214159461168083	0.9957329497675504	0.4729030659153591	-0.3357689008008178	0.8511721786134296	0.9758051751176036	11.342130517230355	0.3219849626867317	0.0588121198522104	1.5593623557287557
AAKPGPAEAPSPTASPSGDAS(ph)PPATAPYDPR	1	ZC3H4	Q9UPT8;M0QY97	223.92	96823.0	127520.0	133480.0	238140.0	174880.0	125790.0	127390.0	183770.0	169710.0	165170.0	ZC3H4	0		144670.11628746046	139120.66053633735	153431.81181552508	156419.96052230266	140700.00536130543	143825.42649854053	150167.21971523287	161237.84539395207	160329.5921042139	149305.7583719524	0.9689520207724102	0.9317836234404182	1.0276349250595802	1.0476485450254858	0.9423615465037308	0.9632945712665736	1.005769779763848	1.079917125448533	1.073833948887616	1.0	17.333592146777935	10.025142329236257	10.0	1.0512507527082606	0.980279218830228	-0.1008421890627544	0.9975760048820832	0.9851153065903592	125.70004167265266	49993.83463443574	0.0324868065974021	0.0212884886819105
AALALQSYPRPT(ph)TPAPVVFVSAEQGGPAK	1	FBXO46	Q6PJ61	134.78	32866.0	33037.0	54202.0	66450.0	61193.0	43262.0	39491.0	44079.0	42745.0	39379.0	FBXO46	0		49107.423255876	36042.418931453685	62303.79880150646	43647.04113843543	49232.933600608216	49464.78735336562	46551.95599163409	38674.44624868047	40382.34879791777	35596.727365315244	1.3795488206515667	1.0125205770059835	1.7502676064040108	1.2261531991551633	1.383074716261131	1.3895880608834603	1.3077594328795912	1.0864607257790808	1.1344399271171637	1.0	15.265138855101796	10.204954475661722	3.444165419070621	1.0662238592989697	1.356873795327152	0.3470591550146199	1.2990870884118155	0.7618318711273719	0.8410359574144126	12.110661791588347	0.1623293970087831	0.0924175359572538
AALAPAKES(ph)PR	5	TCOF1	E7ETY2;Q13428-6;Q13428-7;A0A3B3IS06;H0Y8Y7;Q13428-5;H0YAB7;Q13428;Q13428-3;Q13428-4;Q13428-2;Q13428-8;A0A6I8PRA0	145.52	16197500.0	22118800.0	20501800.0	38508400.0	28690400.0	19838200.0	20973000.0	29376000.0	26653400.0	26851600.0	TCOF1	0		24201834.363386244	24130976.052941795	23566289.47767102	25293870.864940982	23082910.76062441	22682546.911227856	24722953.91386751	25774190.27203968	25180182.3710474	24272558.585096072	0.9970862477698064	0.9941669712462364	0.970902568637378	1.0420768282941553	0.9509879512577576	0.9344934458271522	1.0185557417522515	1.0618654058112211	1.0373930001144844	1.0	24.678504720515026	9.959524495622391	10.0	1.033087275697368	0.9816190075458524	-0.0737270489423795	0.995006875611972	0.9907395106557392	71.56832999850101	17680.385906304648	0.0227065156206628	0.017571929451136
AALAPAKES(ph)PRK	2	TCOF1	E7ETY2;Q13428-6;Q13428-7;A0A3B3IS06;H0Y8Y7;Q13428-5;H0YAB7;Q13428;Q13428-3;Q13428-4;Q13428-2;Q13428-8;A0A6I8PRA0	144.18	772250.0	1324070.0	1044080.0	2221250.0	1777940.0	906860.0	931640.0	1646860.0	1325230.0	1503930.0	TCOF1	0		1153873.5352446362	1444522.3729324648	1200142.9883155017	1459006.6234574814	1430444.6908284486	1036883.108947186	1098216.4108289478	1444937.465666235	1251980.350858919	1359480.5908356886	0.8487605803443922	1.0625546128941057	0.882795235478691	1.0732088661601362	1.0521994212136103	0.7627053419790288	0.8078205884159488	1.0628599447514104	0.9209255058870036	1.0	20.520305988066408	9.24460775892864	10.0	0.9109360559330212	0.9838579732474572	0.1111002813542768	0.9518563312830052	0.8827277845589659	29.13649524654217	1160.504970513642	0.0680390533222706	0.068039054453162
AALHS(ph)PVSEGAPVIPPSSGLPLPTPDAR	1	SPHK2	E9PCV4;M0R344;Q9NRA0-4;Q9NRA0-2;Q9NRA0;Q9NRA0-5;Q9NRA0-3	71.86	11745.0	17052.0	20483.0	26007.0	16545.0	22017.0	29135.0	18492.0	21489.0	29330.0	SPHK2	0		17549.038098346722	18603.24265578436	23544.67936333082	17082.446935850858	13311.308261109329	25173.73730199832	34344.31231967433	16224.684317489044	20301.235075879173	26512.91331990897	0.6619053095598086	0.7016672378216123	0.8880457262179009	0.6443066716105987	0.5020688635946188	0.9494896693640588	1.2953805530637268	0.6119540361981145	0.7657112151698037	1.0	14.840089450644316	9.30317857407909	10.0	0.9247503997634048	0.6796191200174853	-0.4443375779626242	0.7836051219265574	0.5711645252990651	21.923946620910687	987.92671590522	0.1197139570757949	0.1197139512432522
AALKEWNGVVSESDS(ph)PVKRPGR	1	LIG1	P18858;M0R0Q7;P18858-2;B4E135;F5GZ28;M0QY71;M0R1G7	117.03	292640.0	451260.0	445340.0	926560.0	634500.0	396770.0	346490.0	630250.0	686330.0	638250.0	LIG1	0		437254.1940485467	492311.7101131396	511906.8255463432	608601.9930357967	510488.06839975057	453657.7984881627	408442.1065949535	552974.6534229649	648394.3724523309	576947.3892407736	0.7578753317940231	0.8533043381320968	0.8872677736179382	1.0548656677980266	0.8848086981926041	0.786307048005101	0.7079364846982626	0.9584490089306836	1.1238362189411706	1.0	19.283762107069204	10.519840561564392	10.0	1.0619187511711183	0.8474809895291606	-0.3254158759853763	0.873222105095933	0.905785300980262	11.883938050415669	39202.69703138714	0.1113316067903126	0.0458914799632874
AALLKAS(ph)PK	2	RPL14	P50914	95.273	5189380.0	8119040.0	7963140.0	17723790.0	12655790.0	6095670.0	6183550.0	13475240.0	12098330.0	12138190.0	RPL14	0		7753820.972907488	8857639.646494215	9153423.718464792	11641700.39516916	10182237.653542733	6969650.5091371285	7289163.289662681	11823032.397923475	11429617.076437304	10972341.606907113	0.706669665482019	0.8072697664569897	0.8342270088184907	1.0610041878244736	0.9279913092692076	0.6352017426024832	0.6643215779095081	1.077530469018651	1.041675285541815	1.0	23.533049972732133	10.289730154174704	10.0	1.0399789657986336	0.8052494624259073	-0.369046625983099	0.8469297846698898	0.8366896344836104	11.667931472387531	488.6201375038631	0.1091625051453245	0.0630243167110169
AALLKAS(ph)PKK	1	RPL14	P50914	45.992	613980.0	1156000.0	1019300.0	2734900.0	1811700.0	797090.0	772160.0	1796000.0	1616500.0	1751300.0	RPL14	0		917391.0950721942	1261162.826066546	1171659.0184564325	1796392.6683146283	1457606.3570052453	911374.5862765074	910221.5273986527	1575791.317013319	1527150.9376964355	1583091.2068583926	0.5794935194496692	0.7966457147906809	0.7401083483885695	1.1347373167965018	0.9207342891492848	0.5756930379804893	0.5749646788860422	0.9953888381077172	0.9646639000206634	1.0	20.73999480982884	10.3245751885566	10.0	0.9873926529668804	0.7603509396942643	-0.3769584042031971	0.7986883417225921	0.6744660986403144	29.440735356861	1479.3983847850295	0.1498971880384698	0.0865422302547487
AALPSLTNPPSLS(ph)PIRR	1	HTT	P42858	128.67	31494.0	34174.0	44068.0	46442.0	39536.0	35381.0	37371.0	31192.0	27904.0	35505.0	HTT	0		47057.42067852977	37282.85330276655	50655.02759279712	30504.97945148559	31808.75693026401	40453.8311069629	44052.90186025569	27367.529376547584	26361.65775779852	32094.81716411077	1.4661999922888036	1.1616471629088192	1.5782930724852624	0.9504643474210852	0.9910870271550688	1.2604474703847008	1.3725861604071312	0.8527086861597903	0.8213680614849175	1.0	15.115734586343134	8.277114603822845	10.0	1.035426657675902	1.4020540158590526	0.4373165651912294	1.1524829460000756	0.696751808098387	10.802659353790157	430.0379685893884	0.0982299686762925	0.170141134945701
AALQELLSK	1	RPS25	P62851	157.96	44584.0	78795.0	72093.0	104960.0	99601.0	70087.0	71850.0	84719.0	71298.0	88285.0	RPS25	0		66616.1187379047	85963.08380615352	82869.0411238886	68941.96294793359	80134.15618705035	80135.88255825758	84696.71666959333	74331.55043766793	67357.13427521204	79805.40581139321	0.834731908955401	1.077158657764525	1.0383888194207769	0.8638758521053879	1.0041193998365736	1.0041410320955626	1.0612904703443262	0.9314099675570622	0.844017188940802	1.0	16.429880718171663	7.010170510383299	10.0	0.980493046630324	0.7194676720688068	-0.232132471731369	0.9781774057584716	0.9426893776912209	262473839.1423868	2833200071.347151	0.0363046347540998	704487465.8826648
AALS(ph)LPAK	2	NOLC1	A0A0A0MRM9;Q14978;Q14978-3;Q14978-2	121.6	585630.0	798200.0	873010.0	1339080.0	1377430.0	698160.0	798650.0	819550.0	841010.0	795120.0	NOLC1	0		875031.3479382531	870813.2939154985	1003502.4425612194	879561.7734786476	1108213.6801510917	798260.2731872257	941447.9160496956	719064.4620591691	794524.7201435688	718750.3456844884	1.2174343333427315	1.211565739264022	1.3961766398951123	1.2237375310630472	1.5418617699525488	1.110622454625768	1.3098399488811727	1.0004370312676254	1.1054251659342411	1.0	19.60081308368953	10.252311004566868	10.0	1.0351682894557437	1.2874077277870806	0.314603693459297	1.2402585646320996	0.8923140704233781	9.010758951313656	350.14184994342975	0.1042786168584479	0.060204636548566
AALSS(ph)PR	2	INTS3	Q68E01-4;Q68E01-3;Q68E01-2;Q68E01	108.3	2051780.0	2671520.0	2619390.0	3380960.0	3117130.0	2905120.0	2792860.0	3026550.0	2870150.0	2817060.0	INTS3	0		3065710.12255648	2914551.6549249943	3010921.13838379	2220750.9436780205	2507892.313082605	3321648.1678149286	3292220.906302581	2655462.812086116	2711507.741311116	2546487.132525835	1.2038977473707604	1.1445381434282291	1.1823822315557069	0.872084101785851	0.9848438977168724	1.304404065266263	1.2928480431931575	1.0427945141243218	1.064803236850287	1.0	21.425758861038656	10.426068047149272	10.0	1.0323623629863206	1.1407127916520516	0.1439858691089143	1.1251663462289168	0.860951119604765	234.19992178063964	24191.410349415157	0.1134054283974774	0.0654537935268827
AANQVEETLHTHLPQT(ph)PETNFR	2	ZMYM4	Q5VZL5-2;Q5VZL5-4;Q5VZL5	200.48	258530.0	393370.0	386130.0	584000.0	494340.0	407650.0	371700.0	505720.0	433860.0	473930.0	ZMYM4	0		386288.0221000918	429155.38139255735	443846.4601163372	383594.7633535936	397722.098869555	466097.7431602678	438159.63237422216	443713.3545879602	409879.1870268947	428409.9901024368	0.9016783712436928	1.0017399017467878	1.036032002919001	0.8953917327228352	0.9283679373920668	1.0879712283292449	1.022757737907685	1.0357213063165596	0.9567451658372598	1.0	18.85431446159713	9.2393659096906	10.0	1.020619331278382	0.9526266717934516	-0.0994620256098025	0.9825542203384434	0.9745304152331452	15.80630199519	644.8621501383901	0.0323584946992469	0.0323584954201727
AAPAQVRPPS(ph)PGNIRPVK	2	MAP7	Q14244-5;Q14244-3;Q14244-6;Q14244;Q14244-7;A0A087WZ40;Q14244-2;Q14244-4	218.95	748260.0	993000.0	824800.0	1292350.0	1291160.0	1070450.0	1020560.0	1157600.0	1114500.0	1152910.0	MAP7	0		1118028.3735605727	1083334.5037059505	948086.2929685732	848867.6240068778	1038805.002986638	1223928.196163152	1203035.2284526106	1015665.9401863144	1052898.0637566808	1042175.3459139528	1.0727833640893696	1.0394935055347163	0.9097185964777676	0.8145151651639286	0.996766050031284	1.1743975723104525	1.1543501131257226	0.9745633920130872	1.0102887847853708	1.0	20.1368484651226	9.02436363619081	10.0	1.0627200570859028	0.9591282359435772	-0.1479659882342629	1.0102931781540765	0.9230766017498632	185.67324866354448	76213.72518912295	0.0546698818946098	0.0607568400684041
AAPAQVRPPS(ph)PGNIRPVKR	1	MAP7	Q14244-5;Q14244-3;Q14244-6;Q14244;Q14244-7;A0A087WZ40;Q14244-2;Q14244-4	98.957	334310.0	494100.0	465080.0	873430.0	695640.0	473650.0	459420.0	644220.0	629390.0	672840.0	MAP7	0		499516.2985660532	539048.9207261938	534597.4456035694	573704.0653354949	559678.3607590267	541560.6428256124	541563.8910555962	565231.7829879288	594601.6261532684	608215.0902887002	0.8212823169661062	0.886280083038263	0.8789611670927354	0.9432585190597228	0.920198084025448	0.8904097439748675	0.8904150845690678	0.9293287720296968	0.9776173522281896	1.0	19.359903950074838	5.0	0.1486784210725143	0.9985288466967268	0.5528384497751486	-0.1587244584797852	0.9049050710132628	0.9922668674098728	34.39403363832285	0.3198420177775425	0.0342941347296469	3.127497429587526
AAPEASS(ph)PPAS(ph)PLQHLLPGK	5	FAM129B	Q96TA1-2;Q96TA1	228.94	847985.0	1324341.0	1180606.0	2022420.0	1882460.0	1504332.0	1574804.0	2126710.0	1844920.0	2035090.0	FAM129B	0		1267034.5740167345	1444818.0261555316	1357076.0984438113	1328407.0570232451	1514536.4369421497	1720019.0118085917	1856377.5671279356	1865952.757129955	1742945.4426074263	1839623.756161392	0.6887465818883327	0.785387784494764	0.7376922014072718	0.72210801397517	0.823285974574726	0.9349841270791313	1.0091071942892835	1.0143121662135424	0.947446692167263	1.0	20.956661167099508	9.173723386394226	1.9910478349614076	0.9919805259987816	0.7316906416829991	-0.4389664108553033	0.8505335866269057	0.9900648028191956	0.1437159585227183	1.0331165916001652	0.0203144611443176	0.0209685013993969
AAPEASS(ph)PPASPLQHLLPGK	3	FAM129B	Q96TA1-2;Q96TA1	248.18	548800.0	866360.0	754920.0	1234050.0	965630.0	783000.0	687440.0	1045980.0	1012960.0	1011500.0	FAM129B	0		820001.0309384998	945173.8979161	867761.0381763263	810573.8317063401	776899.2805182826	895264.4005752233	810353.6660730018	917731.7381790604	956970.5003705418	914347.4880016336	0.8968155342458104	1.0337141079501837	0.9490495129733172	0.8865052317012455	0.8496761796942722	0.9791292832573776	0.8862644418087513	1.0037012735550062	1.0466157701838976	1.0	19.94806488922037	10.463025966780656	10.0	1.0233095580869715	0.9258791297943744	-0.1443462776312259	0.938958536819222	0.9728701351298976	153.20159935610354	25597.612955995137	0.0467886313468583	0.0267708468596701
AAPFSLEYR	1	PPA1	Q15181;Q5SQT6	125.5	53561.0	50386.0	96046.0	94233.0	92973.0	64993.0	79569.0	89991.0	67042.0	72144.0	PPA1	0		80029.29157816515	54969.68006417726	110402.39584682292	61896.03653270413	74801.5873653743	74311.51875681417	93795.86706587156	78957.14722123923	63336.37684196993	65214.7159410676	1.2271661452989382	0.8429030054175434	1.6929061831165522	0.9491114948447762	1.1470047256353926	1.1394900320345955	1.438262295746742	1.21072592407809	0.9711976189424016	1.0	16.13859179463752	10.7418798029463	10.0	0.9853489990088566	1.2061135927169573	0.2908137116628512	1.191861363720196	0.5716621698873223	15.006130847005172	672.0103650029431	0.2880034035042565	0.1088552482928161
AAPLDSIHSLAAYYIDCIR	1	FASN	P49327;A0A0U1RQF0	228.76	52150.0	51779.0	53926.0	80904.0	82119.0	79478.0	69972.0	81015.0	82795.0	64796.0	FASN	0		77921.01633280395	56489.40308901351	61986.54393140547	53141.01153143685	66068.98296125933	90873.3384788219	82482.9319249099	71081.70019367163	78218.65876064099	58572.47635447744	1.330335017103088	0.9644359706962484	1.0582879159191816	0.9072693326099164	1.1279868476349444	1.551468268626059	1.4082199875881585	1.2135682938090075	1.335416626185752	1.0	15.98361713466118	9.044107058557096	10.0	1.301733505264175	1.065079956114077	-0.2894723875393887	1.180797207701599	0.7654030149193235	217.27477357282837	49261.229444600496	0.1067611033659386	0.1096133469744736
AAPPCPPCQS(ph)PVPQR	1	TBKBP1	A7MCY6	136.81	7314.6	7014.1	6329.655	7757.2	8907.2	8051.4	8422.2	9503.4	6390.7	7541.0	TBKBP1	0		10929.263011849043	7652.181815149956	7275.774908729375	5095.241949120711	7166.303109299064	9205.787732811426	9928.08193645997	8338.182183799765	6037.465819694775	6816.702330222759	1.6033064790569922	1.122563586387363	1.067345258200766	0.7474643459976646	1.0512859095410847	1.3504752425518625	1.456434718066314	1.2231988107844056	0.8856871735365156	1.0	12.880540134333732	7.394125658451722	9.996525103441632	1.09773677391197	1.60336449339558	0.5465180339574178	1.1475576190385617	0.6623397970314326	7190.179708962941	557984.0547921357	0.0961859172995174	39.01155665537181
AAPPCPPCQS(ph)PVPQRR	1	TBKBP1	A7MCY6	130.11	20852.0	24546.0	24436.0	36902.0	32567.0	28007.0	19724.0	25409.0	34520.0	32327.0	TBKBP1	0		31156.453165323623	26778.9815991604	28088.55074561111	24238.72252957931	26201.835970960838	32022.56713526215	23250.63381476769	22293.586622489664	32611.970534661858	29222.05758243088	1.066196419517555	0.9163961683266504	0.9612105741143544	0.8294666609702498	0.8966458264292146	1.0958354676063269	0.7956535486654651	0.7629026997706415	1.1160052793225994	1.0	14.980452008697853	10.782366092798592	10.0	1.0580852677319093	0.9155905478161096	-0.2073948804779983	0.9233537425175432	0.8838215328093121	9.292689343247696	408.8820278337351	0.135201149648402	0.051101321845839
AAPPPPPPPPPLES(ph)SPR	1	UBR4	Q5T4S7-3;Q5T4S7-4;Q5T4S7;Q5T4S7-2;Q5T4S7-5	134.85	147860.0	164060.0	110250.0	163990.0	151630.0	128830.0	151720.0	101830.0	225370.0	134820.0	UBR4	0		220928.12032537677	178984.75194158943	126729.52691535544	107715.248702664	121994.17779583004	147301.29339221722	178847.40227015587	89344.56002865605	212913.0880474142	121870.81397170572	1.8128058156456452	1.4686432797859512	1.0398677319475171	0.883847782682996	1.0010122507604893	1.208667511045061	1.4675162694135953	0.7331087494779417	1.747039189357063	1.0	17.040675004788426	7.521510697888925	10.0	1.135132190001659	1.812814527558848	0.6753677272324539	1.223486882040853	0.3849065554957392	4.276297662560089	31151.69871018333	0.1345550416168155	0.3882417507679692
AAPPPPPPPPPLESS(ph)PR	2	UBR4	Q5T4S7-3;Q5T4S7-4;Q5T4S7;Q5T4S7-2;Q5T4S7-5	242.24	56617.0	77822.0	77540.0	143257.0	106254.0	29927.0	33347.0	51942.0	67801.0	58231.0	UBR4	0		84595.47807697726	84901.56872850409	89130.2269117157	94096.97776326332	85486.83880180781	34217.85148916311	39309.414207111055	45573.35890217475	64053.42451392264	52638.03121485234	1.6071170620284865	1.6129320715275588	1.6932667285353695	1.7876234272362552	1.6240508398362523	0.6500594854981622	0.746787318975933	0.8657876795611568	1.216865886424896	1.0	15.829499773912996	9.114950230293516	10.0	0.8958954960247033	1.6753068281344528	0.9030229852223628	1.3079995401094258	0.8290091349049201	31.406382924170664	2731.9736316180647	0.0955121158584982	0.0955162998404995
AAPQS(ph)PSVPK	1	NUP155	E9PF10;O75694;O75694-2	221.56	1334600.0	1741700.0	1661300.0	3357300.0	2666900.0	1866500.0	1981300.0	2710900.0	2484800.0	2406300.0	NUP155	0		1994120.582890894	1900144.7181315764	1909621.4336914264	2205210.101039419	2145658.9907254428	2134113.6700812937	2335554.6936320863	2378514.8559528994	2347457.253317721	2175179.7927615754	0.9167612670579238	0.873557544279676	0.8779142947383672	1.0138058970471209	0.9864283393334334	0.9811205846905442	1.073729491881175	1.093479658034692	1.079201480783078	1.0	21.19838508778639	8.447342597634837	9.998899148306736	1.0356594297794828	0.8894086023555201	-0.2196313960313438	0.9827406666619722	0.9853579068686102	76.42174299369206	10115.40698115368	0.0200786200958239	0.0347025702218322
AAPRPAPVAQPPAAAPPS(ph)AVGSSAAAPR	1	CHCHD2;CHCHD2P9	Q9Y6H1;Q5T1J5	206.41	85958.0	104940.0	107620.0	157820.0	139170.0	120010.0	117380.0	157810.0	130680.0	153100.0	CHCHD2;CHCHD2P9	0		128435.94864688712	114486.52851853216	123706.40985605928	103662.54375421934	111969.46332418168	137216.70589148486	138367.44053830026	138460.8172259868	123456.90351881836	138395.05725462217	0.9280385527829071	0.8272443452073395	0.8938643641619483	0.7490335696274094	0.8090568084247248	0.991485596476402	0.9998004501253892	1.000475161271429	0.8920615083216428	1.0	17.224114757274513	9.278152506710311	10.0	0.9768391955529993	0.841424901821982	-0.2152865744039107	0.8997155923760685	0.9680018564715072	8.018558355035887	319.2164364002686	0.0348150938146928	0.034815093240348
AAPTRGS(ph)PTK	1	ZZZ3	Q8IYH5-4;Q8IYH5-2;Q8IYH5	72.705	119890.0	179480.0	131660.0	285620.0	213540.0	158610.0	137940.0	221990.0	228050.0	215460.0	ZZZ3	0		179136.15816183834	195807.52943116237	151339.7688315254	187606.74025522827	171803.9749820056	181351.06842303465	162603.55041619617	194771.66729609505	215444.95598000105	194765.50644076336	0.9197529964902764	1.0053501413542951	0.7770357883034817	0.9632441785182716	0.882106786369067	0.931125186061585	0.8348683162007999	1.0000316321685718	1.1061761392822766	1.0	17.717060533273177	10.496185557655568	10.0	1.0530892699552867	0.90192666938706	-0.2235437956006538	0.9209661597464036	0.9556768693823086	104.47422422000815	39146.1719875576	0.0660737060656484	0.033429854201677
AAPTT(ph)PPPPVK	1	NCKIPSD	C9JC20;C9JMQ4;C9JSC3;Q9NZQ3-5;Q9NZQ3-4;Q9NZQ3-3;Q9NZQ3-2;Q9NZQ3	93.258	347660.0	427740.0	451880.0	700530.0	624000.0	465560.0	427270.0	533020.0	495840.0	599780.0	NCKIPSD	0		519463.4810788608	466652.0650706777	519424.38659873663	460136.3691302963	502040.2753056638	532310.7207302698	503665.49939341913	467666.084518062	468433.3566021649	542172.3542794066	0.9581150292498262	0.8607079674707837	0.958042922142528	0.8486902098537592	0.9259791122565042	0.9818108882326844	0.9289767274519808	0.8625782573138208	0.8639934384421959	1.0	19.194073889971428	13.0	3.391345313028433	0.9999963511549864	0.9098799026029138	-2.3566974538535845e-08	0.909879903078759	0.9772014836049272	94799436.19045366	160844394.47495815	0.0590893620048774	0.0224499588193841
AAQDFFSTCRS(ph)PEACCELTLQPLR	1	UROD	A0A494C007;H0Y5R6;Q5T446;A0A1B0GVN9;A0A1B0GVZ4;P06132;A0A494C1D8;A0A494C1T3;A0A494C0S8;A0A494BZY8;A0A494C0Q8	200.14	23648.0	62156.0	42027.0	85959.0	77254.0	56378.0	74955.0	74950.0	45365.0	60534.0	UROD	0		35334.15521070272	67810.41229843625	48308.95081788336	56461.33949162938	62154.83882766629	64461.32359595134	88356.88793276783	65760.33363594007	42857.53312007344	54719.83276192877	0.6457284941719776	1.239229158346683	0.8828417116708409	1.031825878146913	1.1358740641274476	1.178024864885921	1.614714144269863	1.201764156006206	0.7832175457577695	1.0	15.885458064968896	6.986535608605681	10.0	1.1186084109435348	0.0010012902301768	-0.7926791204956594	1.1119333567036933	0.5696094561575165	411132361.9570178	3290968225.685061	0.1047773011044236	6037750549.229773
AAQDFFSTCRS(ph)PEACCELTLQPLRR	1	UROD	A0A494C007;H0Y5R6;Q5T446;A0A1B0GVN9;A0A1B0GVZ4;P06132;A0A494C1D8;A0A494C1T3;A0A494C0S8;A0A494BZY8;A0A494C0Q8	128.92	33564.0	64553.0	51318.0	73756.0	44565.0	42134.0	45349.0	56874.0	42306.0	48312.0	UROD	0		50150.354596246034	70425.47051130938	58988.71530378415	48445.91672244462	35854.847546469435	48175.05779544887	53457.36122824478	49900.64329833828	39967.6137149306	43671.73093458719	1.148348222591926	1.6126100111945352	1.3507299582913073	1.1093198205266548	0.8210081620115741	1.1031176636347868	1.2240724167382968	1.1426303063892964	0.9151827248339498	1.0	15.560093957642495	8.468663303616163	10.0	1.0343339647656986	1.3705679550017549	0.4060717842464642	1.1577875954877317	0.8059829582642717	148.984168118236	27478.55228505214	0.078905724749535	0.1346770897522436
AAQDRDQIYR	2	TRA2B	P62995;P62995-3;H7C2L4	127.83	515583.0	632368.0	614828.0	885332.0	764060.0	648438.0	587022.0	756586.0	708870.0	686981.0	TRA2B	0		770369.1536704893	689895.3408253016	706728.9031683817	581521.7791598695	614725.7896635347	741409.2686847977	691981.0161839675	663820.5174687303	669688.5154375939	620997.876079931	1.2405342809438726	1.1109463774341517	1.1380536558830612	0.936431188510248	0.9898999873300872	1.1938998461073127	1.114304964377849	1.0689577904180907	1.0784070948278022	1.0	19.389910673065582	7.110813114733298	1.4378251623109917	1.0613211216696978	1.3630356351481927	0.2239479752760275	1.081673584246116	0.9541088769508166	5.4209806243539695	7.520992262488883	0.0373833208921491	2.476279253278653
AAQEEYVKR	2	ALDOA	P04075;P04075-2;H3BQN4;J3KPS3;H3BR68	143.89	306690.0	479920.0	478660.0	762820.0	600120.0	454200.0	428600.0	596560.0	581300.0	605480.0	ALDOA	0		458247.2962436742	523578.9476521245	550207.3047918727	501050.9544201856	482827.5801545437	519321.9549696886	505233.3022211235	523415.4053883437	549169.7123927852	547324.8809048245	0.837249159011574	0.9566145554840412	1.0052663856287387	0.915454370705494	0.8821590192580768	0.9488367386316476	0.923095806252922	0.95631575258016	1.0033706333337358	1.0	19.207719780554008	6.892473808769505	7.931210895673405	0.954570236127022	0.001	-0.1892542479308389	0.9528559037291912	0.9842818341754196	16942856.32613567	30846109.22471675	0.0187846706306706	252351263.39615467
AAQMHSGYQR	1	RBM14	Q96PK6	99.283	32338.0	28067.0	43286.0	41610.0	46514.0	39776.0	39505.0	32748.0	39970.0	35726.0	RBM14	0		48318.50098121214	30620.291556409786	49756.13879417755	27331.126888943527	37422.9188550764	45478.97419831425	46568.459179294136	28732.74724362596	37760.73181548188	32294.590564850605	1.496179395251474	0.9481554347289628	1.540695761237861	0.8463066541766501	1.1587983684118126	1.4082536239927907	1.4419894590637476	0.8897077417943378	1.169258725843102	1.0	15.124686773651495	10.268391149193969	10.0	1.0196728822287016	1.2628774320916778	0.3086082089329436	1.2183947816551368	0.5728704556903761	17.559321476724236	674.0911014718519	0.2058058751417144	0.1188207902295212
AAQPPAQPCQLCGRS(ph)PLGEAPPGTPPCR	1	ZNF428	M0QXZ5;Q96B54	303.62	26058.0	43332.0	37160.0	51037.0	40362.0	48161.0	37703.0	49037.0	40562.0	40778.0	ZNF428	0		38935.10725983136	47273.96849404457	42714.46004693519	33523.160851502296	32473.316653665435	55066.19258761602	44444.263167622485	43024.54276858699	38320.01010506818	36861.356268641255	1.056258130495168	1.2824804423775789	1.1587869891611473	0.9094391591885392	0.8809582701462122	1.493873209284543	1.2057142673676435	1.1671991246070588	1.039571355589752	1.0	15.31550339813988	9.249016906186066	10.0	1.1810859765803698	1.0577333502096389	-0.1591380124457946	1.111730441047813	0.7626457018026466	25.54746261004816	999.94978550219	0.1052190930127665	0.1052190942860912
AAQQQQPSAS(ph)PR	1	PBRM1	Q86U86-8;Q86U86	156.02	131340.0	167780.0	178780.0	216900.0	188150.0	206160.0	164560.0	204540.0	215160.0	200660.0	PBRM1	0		196244.4158226361	183043.16518810103	205502.99158210648	142468.6715263603	151376.4067287832	235718.65750011243	193983.18295265533	179461.22270707358	203267.4270057316	181387.01625546985	1.0819099397182912	1.0091304712256726	1.1329531508069526	0.7854402948318197	0.8345492960509423	1.2995343457666264	1.0694435961140942	0.9893829581182154	1.1206283183987371	1.0	17.61439352983663	9.252366356160444	10.0	1.0956864589393052	0.968880684146096	-0.1774441000212386	1.0242831937115344	0.8483620158534654	18.615662330988144	720.8686198875017	0.0807614832434457	0.0807614839519291
AAS(ph)ADYLRPR	1	EIF4ENIF1	B1AKL4;Q9NRA8;Q9NRA8-3;Q9NRA8-2;B0QYZ7	77.597	227620.0	327330.0	322990.0	457730.0	482410.0	311310.0	356480.0	309480.0	337530.0	345350.0	EIF4ENIF1	0		340103.1972708114	357107.6365539465	371268.66120989225	300655.5325853429	388123.7968112271	355944.77719421807	420218.30978951487	271534.4636911373	318873.6504798497	312179.8368575034	1.089446393125171	1.1439164045593075	1.1892781575747966	0.9630844054882992	1.243269907237439	1.1401914382980842	1.3460776775962195	0.8698014145451715	1.0214421715692092	1.0	18.397699698086363	10.27631068639814	10.0	0.9637406694094548	1.1592795316994784	0.2665115691402805	1.1239021853181443	0.9086559568336336	10.123929548398424	397.8193948799962	0.0915337651124473	0.0528464708189891
AAS(ph)AIYR	1	RALY	Q9UKM9-2;Q5QPL9	100.02	317900.0	344190.0	302250.0	505740.0	422590.0	400850.0	356160.0	479080.0	435390.0	426080.0	RALY	0		474996.95287053456	375501.4127195879	347428.5669856341	332190.4377028194	339995.5127266358	458322.7777402015	419841.0940715708	420339.70164517866	411324.6190928858	385155.88501011976	1.2332589773568026	0.974933597885235	0.9020466271117876	0.8624830896562603	0.8827478066905368	1.1899669603338898	1.090054989191038	1.0913495496352976	1.0679432279272547	1.0	18.700764808097976	6.876456628290046	9.860894754123642	1.006840980093531	4.975734976896016	0.2926398850414662	1.0094078959937742	0.9032325197565642	3571442577.2936053	3791259766.801406	0.0487026551598299	299446994697.76984
AAS(ph)AIYSGYIFDYDYYR	2	RALY	Q9UKM9;Q5QPM1	232.74	35651.0	34860.0	32985.0	55159.0	64013.0	43543.0	39145.0	50612.0	47405.0	50237.0	RALY	0		53268.68942053292	38031.25961650497	37915.40539957367	36230.656766816544	51501.76946016264	49786.07636557719	46144.091496607216	44406.43103378517	44784.77587472903	45411.83861071491	1.1730132725338318	0.8374745612597042	0.8349233715154518	0.7978240449015409	1.134104476624534	1.0963237316233696	1.0161247134732732	0.9778602318759116	0.98619164616167	1.0	15.616462693015652	6.823249127246265	10.0	0.964536360867212	13.378782786285717	0.2823109198428799	0.966819083676448	0.88692296236936	19616126840.991	6264527037.455561	0.0515039698673544	5481958674692.402
AAS(ph)AIYSGYIFDYDYYRDDFYDR	1	RALY	Q9UKM9;Q5QPM1	431.83	17580.0	25008.0	32162.0	37659.0	36158.0	21784.0	24392.0	33594.0	38748.0	36131.0	RALY	0		26267.525735967258	27283.010341065863	36969.38816010574	24735.95067317292	29090.98120913817	24907.330398634316	28753.26810027445	29475.018654646683	36606.27561636956	32660.69114086708	0.8042550484517977	0.835346999345267	1.13192302026479	0.7573615195859025	0.8907031723140032	0.7626087975667091	0.8803631244746252	0.9024615715423644	1.1208052964490245	1.0	15.140949564435386	10.586594504538908	10.0	1.0604048256211518	0.8660774281238934	-0.2920278108571466	0.8861615865834258	0.8832529843741119	76.41652047574709	11989.360383947069	0.1329391037593051	0.0502582139176213
AAS(ph)ALLLR	4	ISCU	F5H672;F5H5N2;B4DNC9;B3KQ30;Q9H1K1	128.27	1438864.0	1686253.0	1869701.0	2502490.0	2200280.0	1764725.0	1791802.0	1966320.0	1944920.0	2008560.0	ISCU	0		2149908.825401413	1839653.6323037955	2149172.999575209	1643736.4029875584	1770239.0656242757	2017746.448665533	2112174.618260412	1725228.2753171674	1837418.12665917	1815641.908552212	1.184103988388186	1.0132249226229473	1.1836987180412428	0.905319708277867	0.97499350355702	1.111312995784768	1.1633211418570164	0.950202937699791	1.0119936745260094	1.0	20.937730127749894	8.246785936779181	10.0	1.016762664880661	1.1270046097770163	0.1485104553230853	1.0511246915156514	0.9344430750808213	14.832362676931163	582.3459424734582	0.0437237314650695	0.0757325456731137
AAS(ph)DDGSLK	1	MYO18A	A0A0D9SFK2;Q92614-3;Q92614-4;Q92614;Q92614-5;Q92614-2;A0A1B0GV45	116.75	275070.0	451670.0	327410.0	727880.0	511940.0	384180.0	324420.0	535640.0	496400.0	595470.0	MYO18A	0		411001.6100223273	492759.0083472981	376349.33702817647	478100.9526537902	411882.2091986885	439262.6786883641	382426.0100480093	469964.8446798518	468962.403632855	538276.3209889597	0.7635513471356231	0.9154387609731116	0.6991749819808543	0.8882072905889468	0.765187308336263	0.8160542486456013	0.7104641150578367	0.8730921765542254	0.8712298597330898	1.0	19.183669300844485	11.097163162635646	1.3574162472426292	0.9986904939198556	0.7979719916443854	-0.1464145393918296	0.8068466994634642	0.9453690798139246	0.7375491158363214	3.446488109352236	0.0869373620557065	0.0361111705551155
AAS(ph)GGSGSENVGPPAAAVPGPLSR	1		Q9UL54-2	261.06	42869.0	61374.0	50110.0	68729.0	77325.0	78999.0	54660.0	72373.0	68572.0	53344.0		0		64053.61551622184	66957.27273962651	57600.15051000869	45143.980292001965	62211.96200001679	90325.66076761436	64433.15982129394	63499.30121726342	64781.80890796158	48220.41759758696	1.3283504935765469	1.3885668369445474	1.194517869809803	0.9362005254442478	1.29015809276463	1.8731828811896152	1.3362215225717644	1.3168550663991148	1.343451843337072	1.0	15.703038388986418	11.486678782431492	10.0	0.9999998700657	1.3341672406994216	4.91060860563497e-06	1.33416719139367	0.6357968076484571	173030447.5819672	3555339021.808189	0.2809915447430415	0.1062049541239447
AAS(ph)LMNLENI	1	SCLT1	D6RBP0;Q96NL6-3;Q96NL6-2;Q96NL6	89.301	12110.0	14877.0	17507.0	17397.0	21192.0	12969.0	19395.0	15973.0	13867.0	15907.0	SCLT1	0		18094.410504127616	16230.3800721384	20123.84424224151	11427.05153777819	17050.060119034668	14828.459784240196	22862.808904756606	14014.540482546634	13100.527097455266	14379.165093071666	1.258376991084557	1.1287428697761257	1.3995140964017314	0.7946950649648012	1.185747573567392	1.031246229406255	1.5899955774047427	0.97464215702616	0.911077034908481	1.0	13.95737415404762	10.417224235123102	10.0	0.9553889803058666	1.1983256302123944	0.3268593089561232	1.1629312282993525	0.6476079806248365	149.27356978553166	14128.213550744504	0.1819790331666548	0.105050108341939
AAS(ph)LNYLNQPSAAPLQVSR	2	KLC4	Q9NSK0-5;Q9NSK0;Q9NSK0-3	279.1	291576.0	305903.0	350612.0	493475.0	367768.0	361381.0	360008.0	389815.0	407588.0	355425.0	KLC4	0		435664.3961314218	333731.3944482997	403019.4366516698	324134.2908320453	295888.37815482944	413194.8203630587	424377.1130798461	342019.5391099929	385059.32347282	321287.1536559376	1.3559969366156774	1.038732456778177	1.2543901368781718	1.0088616589356594	0.9209468065806722	1.2860608202391557	1.3208654882426651	1.0645291454019894	1.1984896348678018	1.0	18.43918563612848	6.844589114294293	10.0	1.121411901418386	9.758455612513949	0.2740360812539651	1.1239940874745469	0.8531020286531593	13125923864.788973	6763443541.463098	0.0632870177038786	2519186019210.784
AAS(ph)LRGGVGAPGSPSTPPTR	2	PPM1H	Q9ULR3	128.1	104257.0	135000.0	133657.0	282293.0	193790.0	127383.0	131657.0	162750.0	168786.0	172911.0	PPM1H	0		155777.78331369397	147281.12588147356	153635.26874308966	185421.4324167396	155914.07844789195	145646.82648591785	155197.1555541915	142795.12073714792	159456.66450357588	156303.25111008444	0.9966381518448366	0.9422780705805244	0.9829307301796576	1.1862928704288258	0.9975101435227448	0.931822117911922	0.9929234001977738	0.9135774190427892	1.020174969945254	1.0	17.399670125607017	8.99420074362924	10.0	0.9716990006418044	1.0270330199896602	0.0799011760741459	0.9992857862746763	0.9558557827409524	46.675935334748	80440.62349076508	0.0386895165201971	0.0489139903761601
AAS(ph)LTEDRDR	3	EIF4G1	Q04637-9;Q04637;E7EX73;E9PGM1;Q04637-3;Q04637-8;E7EUU4;Q04637-7;Q04637-4;Q04637-5;Q04637-6	205.8	1337290.0	1625800.0	1862760.0	2622590.0	2410880.0	1949970.0	1962080.0	2207900.0	2084820.0	1950240.0	EIF4G1	0		1998139.902812949	1773701.1441340728	2141194.4993818337	1722622.928807365	1939677.6585399369	2229551.370612601	2312898.17457308	1937188.000464204	1969585.411647559	1762923.4256058405	1.1334241032767916	1.00611354887665	1.2145703371353171	0.9771399618309424	1.100262002516277	1.264689854493482	1.3119674632369454	1.0988497698352817	1.1172268647860857	1.0	20.895220244839606	11.326317038176828	2.0168331285474914	1.0000805238873094	1.139201352573142	0.0320922255391004	1.13771378926059	0.9124246575917644	6.546529894003028	39.29203721337228	0.1279952385390645	0.0499093711826118
AAS(ph)PESASSTPESLQAR	1	CENPT	Q96BT3	302.64	48820.0	64137.0	76077.0	96141.0	81229.0	84762.0	85598.0	106110.0	86430.0	87145.0	CENPT	0		72945.42698691253	69971.62644933381	87448.54620534688	63149.28791708534	65352.93192757019	96914.94396112012	100902.84695175847	93099.78655249624	81652.74082592195	78774.90048630981	0.9259983387676842	0.8882477288751903	1.110106717564746	0.8016422429890594	0.829616178809744	1.2302769456111575	1.280900976438482	1.181845816088031	1.0365324528732636	1.0	16.41113027072612	9.260696527638808	10.0	1.145942278316999	0.9110873039402632	-0.3308731662258205	1.013208322048952	0.8842577876071573	8.517067249602762	325.4935180071324	0.0704286682615022	0.0704286683116582
AAS(ph)PFR	3	BAG3	C9JFK9;O95817	89.296	1245934.0	1566530.0	1700650.0	2002190.0	1920270.0	1558830.0	1580470.0	1718410.0	1460940.0	1547130.0	BAG3	0		1861638.419244405	1709039.275015591	1954853.2421641625	1315119.176778991	1544956.5375980914	1782330.7861413476	1863056.6429337824	1507714.675428095	1380189.2303855408	1398531.3189441096	1.3311381690400337	1.2220243135533888	1.397790107153321	0.9403573298393528	1.1046992774995792	1.2744303699162107	1.3321522497904368	1.0780700117366115	0.986884749515358	1.0	20.56116299589489	8.246378045295371	10.0	1.10239813658709	1.317043033490634	0.2566571309184226	1.1692803083459071	0.872251489051022	11.24624905667111	442.249272351117	0.0643455908378243	0.1114510412735459
AAS(ph)PPASASDLIEQQQK	2	STRIP1	Q5VSL9;Q5VSL9-2;Q5VSL9-3	403.2	146547.0	251167.0	185881.0	387400.0	281270.0	181457.0	204973.0	287327.0	271250.0	294330.0	STRIP1	0		218966.27383554028	274015.9892168305	213665.4076422056	254459.9508958601	226296.2631974748	207473.80885718792	241621.9917316149	252097.6568727652	256257.1554903544	266060.2037998229	0.8229952120170707	1.0299021999659648	0.8030716529216905	0.956399894691915	0.850545327582078	0.7798002327822242	0.9081478112127032	0.9475210996321616	0.9631547741095317	1.0	18.167075072934693	10.40583910560995	2.064948112911762	0.9859939236605836	0.876283691211822	-0.161165613679141	0.8929124114388161	0.945584413440612	0.8130257188214258	6.7591057296478905	0.0772812905601573	0.0383715270406633
AAS(ph)PPASASDLIEQQQKR	1	STRIP1	Q5VSL9;Q5VSL9-2;Q5VSL9-3	154.84	58174.0	73537.0	111940.0	206790.0	111220.0	74704.0	69379.0	132350.0	117320.0	117740.0	STRIP1	0		86921.9022846508	80226.75669589582	128672.13825764056	135828.01560597532	89482.24265944868	85414.85540302878	81783.9040475951	116122.48374538578	110835.35292950545	106431.3131362455	0.8166948215078377	0.753789033808081	1.2089688125234723	1.2762035119504571	0.8407510912216231	0.8025350142367124	0.7684195716245781	1.0910556331925958	1.0413791736988365	1.0	16.84524500720011	7.721270047279794	10.0	1.0036244492914046	0.784453024731321	-0.3554605348486902	0.9641040032068796	0.7394693138692618	11.53381150351067	569.156678123243	0.0771678823598284	0.2041692164196264
AAS(ph)PPSYTLDLGESQLAPPPSK	1	STRIP2	Q9ULQ0-2;Q9ULQ0	207.56	236670.0	304540.0	210570.0	479770.0	362220.0	267640.0	284150.0	378690.0	344330.0	370510.0	STRIP2	0		353625.44459222845	332244.400562548	242044.77535207607	315132.2938598523	291424.7251942593	306013.4919156487	334955.76954300585	332258.5823161328	325297.79299536865	334923.27017250174	1.0558401761994447	0.9920015422978103	0.7226872448349476	0.9409089242964332	0.8701238496929803	0.9136823839025484	1.000097035271653	0.9920438855890888	0.9712606497238144	1.0	18.49915295557984	7.524071870582947	10.0	0.9263515254599248	1.0558445522829956	0.1887647652815958	0.9433174467355908	0.93423070295708	5.229432868594031	43959.50316397598	0.0384859491031115	0.1091735857260817
AAS(ph)PQDLAGGYTSSLACHR	1	MNAT1	P51948;P51948-2;H0YJ92	223.67	99836.0	111680.0	154390.0	160870.0	146200.0	148010.0	118000.0	131390.0	168370.0	141950.0	MNAT1	0		149172.0534343588	121839.67509957762	177467.31664817882	105665.90681625436	117625.46193860278	169231.26938587334	139098.29599181638	115280.18994564583	159063.65813792057	128315.99201367474	1.162536727444397	0.9495283727892084	1.38304909515305	0.8234819772502983	0.9166859102493424	1.3188634302717173	1.0840293077186558	0.8984085937889982	1.2396245833564457	1.0	17.115023323499116	8.261582662360526	10.0	1.040262643708147	1.164789034869308	0.1631208559229676	1.0795377277319589	0.723900719510805	26.23154127773739	1002.21730120194	0.090911059682986	0.1574642786637431
AAS(ph)PS(ph)PQSVR	3	SRRM1	A9Z1X7;Q8IYB3-2;E9PCT1;Q8IYB3	172.41	2363580.0	3035890.0	2779870.0	3988250.0	3750870.0	3107140.0	3037860.0	3428100.0	3101590.0	3499510.0	SRRM1	0		3531592.6324810847	3312068.8685356067	3195388.7527092	2619643.518741384	3017768.9221726866	3552633.2434269465	3581026.690353384	3007778.5155085567	2930155.3212804697	3163389.20191458	1.116395235320288	1.047000118269052	1.0101155908274748	0.8281129356943799	0.953967004864985	1.1230465227853672	1.1320221641352373	0.950808870969199	0.9262708867777162	1.0	21.73872149993632	7.484575407977496	2.679436367527405	0.9897204334009362	1.1225013899144731	0.1734273130226184	1.0060701043967295	0.9292530895817116	1.0133481256912271	21.900025171861024	0.0417813401243455	0.2285490731387633
AAS(ph)PS(ph)PQSVRR	1	SRRM1	A9Z1X7;Q8IYB3-2;E9PCT1;Q8IYB3	82.705	261060.0	372820.0	377130.0	491400.0	418550.0	387590.0	364920.0	410710.0	388670.0	401580.0	SRRM1	0		390068.2746661893	406735.9211194891	433501.1926130428	322771.34710951353	336745.1237647208	443161.59517107374	430167.3743502856	360352.5900949556	367186.9811039116	363009.0600412226	1.074541430513866	1.1204566659391393	1.1941883559705513	0.8891550725286588	0.9276493642513514	1.2208003709900497	1.1850045128389817	0.9926820836208182	1.0115091371609692	1.0	18.615327894573817	8.244113515042441	10.0	1.0324442443888744	1.129689946657737	0.1298629934693808	1.0626904175069964	0.9051281861959024	20.801513164331475	825.6899213914174	0.0528932056268215	0.0916147134306886
AAS(ph)PSPQSVR	3	SRRM1	A9Z1X7;Q8IYB3-2;E9PCT1;Q8IYB3	199.27	1279160.0	1399860.0	1465200.0	2079540.0	1773680.0	1559510.0	1611440.0	1811280.0	1652270.0	1694440.0	SRRM1	0		1911283.7440511896	1527207.0879736282	1684209.5495363155	1365925.7777128955	1427017.3004874217	1783108.2826833562	1899564.05163604	1589197.8266591777	1560943.816781744	1531692.4938897567	1.247824711341018	0.9970716015557812	1.0995742006016098	0.8917754596055413	0.931660438488857	1.1641424697167022	1.2401732457486083	1.0375436538331433	1.0190973860671624	1.0	20.692377121321645	6.849312501630696	10.0	1.0423375836504527	7.8495760595045905	0.2595924491384138	1.0446029967427983	0.9091394122225864	10179130585.13026	5825852085.796786	0.0479495035140511	1533994497054.6992
AAS(ph)VPCSVAPEK	2	FAM117A	Q9C073;D6RFX7	235.6	779170.0	1099870.0	1069230.0	2130850.0	1573390.0	1066380.0	1034440.0	1581170.0	1347640.0	1430960.0	FAM117A	0		1164213.1983898515	1199926.6068389358	1229052.2636163742	1399628.2559794595	1265873.6358384276	1219274.6506837893	1219396.9602184282	1387301.7576402863	1273151.6793549175	1293519.210509953	0.9000354914952331	0.927644983614801	0.950161585255341	1.082031286901162	0.9786276272923488	0.9426026616203916	0.9426972172587192	1.0725018587805593	0.9842541718827617	1.0	20.44855191391972	8.01407052170396	9.999986237344968	1.0003878420708343	0.9138391087825274	-0.1305473385912832	0.9784462122911436	0.9799105511874936	70.63079581181987	50218.653765455885	0.0224739337591073	0.0499261730839055
AASAPAKES(ph)PR	5	TCOF1	E7ETY2;Q13428-6;Q13428-7;A0A3B3IS06;H0Y8Y7;Q13428-5;Q13428;Q13428-3;Q13428-4;Q13428-2;Q13428-8;A0A6I8PRA0	221.69	5387840.0	7858460.0	6711250.0	13381410.0	9958600.0	6972270.0	6635260.0	10248280.0	9146470.0	9652030.0	TCOF1	0		8050354.144554826	8573354.344403883	7714408.503498213	8789450.003916789	8012208.791120173	7971935.021965028	7821638.639514062	8991731.981247922	8640915.704987511	8724972.204267338	0.9226796322190506	0.9826225394976849	0.884175711152998	1.007390029233321	0.9183076580119583	0.9136917385325304	0.8964657372419524	1.0305742838756682	0.9903659865828895	1.0	23.20240096900382	10.270217484965384	10.0	1.0070069681729554	0.93218946489062	-0.1113785474683398	0.9458395913600356	0.9860594906422177	9.290304949584598	358.0319907155331	0.0333021815231048	0.0192268151333102
AASAPAKES(ph)PRK	2	TCOF1	E7ETY2;Q13428-6;Q13428-7;A0A3B3IS06;H0Y8Y7;Q13428-5;Q13428;Q13428-3;Q13428-4;Q13428-2;Q13428-8;A0A6I8PRA0	141.1	572420.0	876160.0	627500.0	1650150.0	1247110.0	635950.0	594750.0	1017150.0	999260.0	1201900.0	TCOF1	0		855293.3493619098	955865.4166837912	721295.03981302	1083885.1005957755	1003364.499577639	727130.7733663005	701090.7757723124	892436.6025056222	944027.7426554516	1086459.9563313543	0.7872295194845247	0.8797981104719761	0.6638947304129041	0.9976300500349105	0.923517239388828	0.6692660591206698	0.6452983119043644	0.8214169305596037	0.8689024728008815	1.0	20.196885435834464	11.098990249368024	2.5382031039355404	0.9998503663995392	0.7974779055756546	-0.1258757931554375	0.8013313607503685	0.8538541935774954	1.0252215163362572	21.23082014313015	0.1418166845579529	0.0544517408348251
AASAPAKGT(ph)PGK	1	TCOF1	E7ETY2;Q13428-6;Q13428-7;A0A3B3IS06;H0Y8Y7;Q13428-5;Q13428;Q13428-3;Q13428-4;Q13428-2;Q13428-8;A0A6I8PRA0	139.0	123040.0	201940.0	153530.0	356330.0	250900.0	132650.0	131660.0	230060.0	205800.0	236230.0	TCOF1	0		183842.79673227613	220310.74489262787	176478.76886453087	234051.92127703063	201862.0273624859	151668.99455466593	155200.69195154696	201852.19955015823	194424.78377848832	213540.5903021512	0.8609267047175722	1.031704298376703	0.8264413272194324	1.0960535462876486	0.9453098686149524	0.7102583838513349	0.7267971477082852	0.9452638454569487	0.9104816255466244	1.0	17.849832665687067	9.100331474805436	10.0	0.8585627201440033	0.9538031059144096	0.1517679501150308	0.9085718151205522	0.8666487166503587	233.17649605147892	23239.443276220736	0.0709204368373795	0.0709322686750707
AASDPLLS(ph)SVSPAVSK	1	TFE3	P19532	262.19	170080.0	289530.0	225340.0	431210.0	319760.0	235780.0	232110.0	375250.0	381400.0	345140.0	TFE3	0		254128.59938414715	315868.9213071338	259022.50879914884	283236.1265508612	257263.45902522307	269585.4921681046	273611.063412377	329240.36286706454	360318.8169733497	311990.0069291982	0.8145408306036485	1.012432816089574	0.8302269401145608	0.9078371751026556	0.824588779484868	0.8640837404426331	0.8769866256468568	1.0552913732963922	1.154904993656156	1.0	18.396822159040383	10.432030611373946	10.0	1.07745205952667	0.875811612681935	-0.2989306303338991	0.9044430175883886	0.9568739482953244	69.21942642027389	7619.26586059873	0.057967244003121	0.0334492496564236
AASDPLLSSVS(ph)PAVSK	1	TFE3	P19532	269.91	184070.0	314430.0	235050.0	431430.0	313050.0	265680.0	259350.0	378790.0	372420.0	355550.0	TFE3	0		275032.0513207903	343034.1067474949	270183.90296103625	283380.63142746734	251864.91696224097	303772.4724710414	305721.5514023525	332346.3212536053	351835.1699455028	321400.1476608806	0.855730942634741	1.067311602823036	0.840646480492958	0.881706599981003	0.7836490393526252	0.9451534938047425	0.9512178311906968	1.0340577740003851	1.0946951098377689	1.0	18.43969293070837	10.037839663929844	2.030558260912265	1.0471868189037363	0.8919944664968116	-0.2290577833883665	0.9294162443341728	0.943719026613134	0.5738631880762352	5.4285627538055365	0.069653441280742	0.0424718139887027
AASENS(ph)QDALR	1	IKZF1	Q13422;Q13422-4;Q13422-3;Q13422-7;Q13422-5;A0A0A0MST1;A0A087WU46;A0A0A0MRA0;R9R4D9;Q13422-2;Q13422-6	226.23	154140.0	178690.0	222470.0	227040.0	201540.0	199330.0	195610.0	191120.0	185860.0	159960.0	IKZF1	0		230311.5140467572	194945.66210192992	255723.51793976536	149129.0326571914	162149.35430305064	227909.39076201676	230584.89558440004	167686.65729821014	175586.9305785705	144596.1682459135	1.592791267159088	1.348207663223741	1.7685359234752231	1.0313484407385465	1.1213945450289151	1.576178632717384	1.5946819226374398	1.1596894947660497	1.214326304137958	1.0	17.287351660697492	8.26013096759429	10.0	1.242550022538757	1.5697856995617214	0.3372636890674594	1.345639975118338	0.6637155667784769	12.252781480476507	467.950855791918	0.1119110019043232	0.193837639598268
AASGEDSTEEALAAAAAPWEGGPVPGVDRS(ph)PFAK	2	FAM21A	F8W7U3;E7ESD2;Q641Q2-2;Q641Q2;A0A087WYF6	294.69	37379.0	49401.0	43212.0	86426.0	66179.0	35126.0	54165.0	67586.0	57810.0	56576.0	FAM21A	0		55850.61686488736	53895.073330893945	49671.07770581714	56768.08393424253	53244.42849271397	40162.26990371044	63849.654257599446	59299.23828043554	54614.65865031292	51141.99058940235	1.0920696715403315	1.0538321389090024	0.9712386462350564	1.1100092757438742	1.0411098175702862	0.7853090863466091	1.248478080765796	1.1595019590951068	1.0679024813248112	1.0	15.787902559391432	9.773316351411586	10.0	1.1187680072350066	1.009104487066276	-0.1488353385003492	1.0427350988256832	0.8982929687967554	10.688708519509648	457.2628615128895	0.077133653783787	0.0597473718807096
AASGGS(ph)GSENVGPPAAAVPGPLSR	1		Q9UL54-2	317.42	48444.0	59126.0	72284.0	107590.0	65553.0	68204.0	63099.0	73723.0	74496.0	95316.0		0		72383.61870040951	64504.76925087414	83088.59068979173	70669.45306372107	52740.77911396193	77982.90316325995	74381.04558294585	64683.77687314753	70378.3707111869	86161.0926014472	0.8400963418051377	0.7486531020358798	0.9643400307622856	0.8202014497496527	0.6121182719667144	0.9050825704356272	0.8632788110871346	0.7507306943326885	0.8168230994555051	1.0	16.54043078868098	11.1688198996099	9.99833718926983	0.9999997123568612	0.8130627272197551	-0.0066528251264861	0.8131039517991234	0.9001739775991808	29711.840307961287	1759690.7419695903	0.1176636953515333	0.0444727754581508
AASIENVLQDSS(ph)PEHCGR	1	MGRN1	K7EPJ5;O60291-4;O60291;O60291-3;O60291-2	119.02	58944.0	75112.0	81250.0	94292.0	88188.0	84782.0	84984.0	75830.0	86070.0	94898.0	MGRN1	0		88072.41393520223	81945.03649784629	93394.77607140696	61934.79011324842	70951.80736964098	96937.81150647315	100179.06429295364	66532.43628570164	81312.63916333557	85783.2406489166	1.0266855538327642	0.9552569462049252	1.088729865704677	0.7219917275768087	0.8271057007513165	1.130032052568504	1.1678162719796812	0.7755878162495358	0.9478849079171796	1.0	16.5340900619435	9.25576222603016	10.0	1.0041910379946106	0.9240168743460728	-0.1200426512835821	0.9589775755291275	0.8060431190939539	31.623564829870755	1214.903149869035	0.0882700935108526	0.0882700939929228
AASPS(ph)PQSVR	1	SRRM1	A9Z1X7;Q8IYB3-2;E9PCT1;Q8IYB3	98.407	47946.0	40927.0	44461.0	57867.0	51905.0	50465.0	44715.0	45723.0	45436.0	46898.0	SRRM1	0		71639.52155498785	44650.18251074871	51106.77094044095	38009.38042976437	41760.25719509699	57700.53381229709	52710.00258706839	40116.874380734975	42924.60872575019	42393.54275066796	1.6898687136464687	1.053230742553244	1.2055319660595174	0.8965841956948853	0.9850617449148904	1.3610689286256443	1.243349792610524	0.9462968126225516	1.0125270487113007	1.0	15.517238778801708	6.892042833129068	10.0	1.0781775174739376	9.036792223517237	0.6483182340289633	1.085087999774913	0.8300682891887785	1823308735.1016512	2638250976.794758	0.0678935839568148	303629286143.0249
AASPYSQRPAS(ph)PTAIR	1	PKP4	A0A0D9SF60;Q99569-2;Q99569	199.81	281460.0	367720.0	317090.0	405360.0	322130.0	353650.0	376060.0	373500.0	375840.0	361940.0	PKP4	0		420549.3625509296	401171.9674750778	364486.7636243996	266256.8035496794	259170.2466093169	404355.370706804	443299.19653120777	327704.9314612891	355066.1357400728	327176.40119358554	1.285390269642634	1.2261641304554547	1.114037449812091	0.8138019813725474	0.792142237838143	1.235894059692749	1.354924117124554	1.0016154290644907	1.0852437230947634	1.0	18.46539103120146	7.962772342776309	7.690454895252246	1.0405254326652262	1.2558423662144926	0.2713431501856367	1.0923507299232509	0.7643985855650174	14.32384985904079	2947.597870096501	0.0784157232767036	0.2055418939042966
AASPYSQRPAS(ph)PTAIRR	1	PKP4	A0A0D9SF60;Q99569-2;Q99569	154.82	56852.0	63079.0	61814.0	91822.0	78801.0	75830.0	72907.0	82109.0	78386.0	82813.0	PKP4	0		84946.60825604167	68817.37881094433	71053.59616095941	60312.39445317412	63399.48034352832	86702.29820641023	85942.70733792674	72041.56416962514	74053.3581207997	74858.98025099294	1.134755081771434	0.9192935647828508	0.9491659640930914	0.8056801502098224	0.8469188350009266	1.158208379485108	1.1480614222872316	0.9623636860678392	0.9892381364601536	1.0	16.337569639585283	9.256325813393053	10.0	1.0515339981795022	0.9311891639774222	-0.1753493208514774	0.9836497091998372	0.8990754644332972	15.377472910806055	590.1800677943676	0.0645674813472019	0.0645674816645632
AASQLAVPSTPLS(ph)PHSAASGTAAGSQPSSPR	1	UBE4B	O95155;O95155-4	246.6	12881.0	23038.0	17978.0	39475.0	30584.0	31396.0	18505.0	29399.0	34229.0	24995.0	UBE4B	0		19246.416325653823	25133.796874499185	20665.24657491391	25928.772745519	24606.409903763528	35897.47269535084	21813.67768922513	25794.37022765848	32337.055024071284	22594.281228473417	0.8518268906646785	1.1123963900575629	0.9146228802743	1.1475812168277095	1.089054776956322	1.5887857786824693	0.9654512780754196	1.1416326975319884	1.4312052991232125	1.0	14.609351906570886	8.469601083492035	10.0	1.2026895179589328	0.9596142760335322	-0.3257377239127776	1.1133836082330184	0.6866544880821224	260.2111460164437	48837.98727043102	0.099509904886324	0.1696320954732373
AASSDQLRDNS(ph)PPPAFKPEPPK	2	TJP2	Q9UDY2-7;Q9UDY2;Q9UDY2-3;A0A2R8YDH4;A0A1B0GTW1;A0A3B3ITE1;A0A3B3IRI3	153.06	677600.0	969670.0	842510.0	1991630.0	1349390.0	772660.0	784190.0	1273790.0	1115080.0	1345010.0	TJP2	0		1012450.25248529	1057882.1432110278	968443.4804667212	1308182.9427019143	1085654.0498312665	883441.879627652	924402.480795106	1117609.8116360789	1053446.0053241805	1215824.5327109029	0.832727277042064	0.870094421316114	0.7965322745276407	1.0759636012485136	0.8929364563903003	0.7266195539399563	0.7603091202099549	0.919219658402651	0.8664457551085354	1.0	20.35918546842338	11.663179011538764	1.301173806013339	0.9999435818283868	0.8575424211948188	-0.0286023098802273	0.8590692393709916	0.9043249209332844	13.580071857858968	25.58758724697116	0.1180593834686321	0.0489033180728507
AASSLNLS(ph)NGETESVK	1	MAP4K4	O95819-3;E7EX83;G5E948;C9J840;H7C360;E7ENQ1;H7C0P6;G3XAA2;A0A0D9SG62;A0A0D9SEY1;O95819-4;O95819-2;O95819;O95819-5;O95819-6;E7EN19	319.33	237140.0	314030.0	311220.0	624530.0	469090.0	325790.0	295030.0	482790.0	385370.0	445880.0	MAP4K4	0		354327.70495035703	342597.7182263643	357739.3502639172	410216.5026664721	377407.1678575866	372500.880029888	347781.1039530982	423594.81622542377	364069.3825302039	403054.1353931474	0.8791069829980491	0.8500042255916499	0.8875714670808941	1.017770236413375	0.936368429738243	0.9241956534363376	0.862864497380396	1.0509625854905087	0.9032766334851844	1.0	18.76629596328367	8.047629981365091	10.0	0.956490393008651	0.8645540508890124	-0.1457943159453684	0.932411575913225	0.9698861763331196	175.39707847113223	36827.71667800164	0.0278153576453091	0.0494733012476622
AAT(ph)PLPSLR	3	TSC22D4	Q9Y3Q8	140.78	2943140.0	4063310.0	4389200.0	6195450.0	6094800.0	4168730.0	4764510.0	4597480.0	4836930.0	4510250.0	TSC22D4	0		4397554.362602656	4432954.604484821	5045272.013939935	4069421.535306543	4903581.842841288	4766431.116998659	5616400.188440422	4033780.102529179	4569577.596703996	4077049.6863661646	1.0786119132440974	1.0872947217957185	1.2374811204316565	0.9981290021838264	1.2027280067837005	1.1690883073948837	1.3775648129140818	0.9893870354384736	1.1208049811079974	1.0	22.104775972597317	10.294030357662017	10.0	1.0366759192597994	1.1643649484076213	0.1675783432973141	1.1418288037272966	0.9076415119861972	19.45871902278564	833.4856596657614	0.0930990112096346	0.0537501544590199
AATAARPPAPPPAPQPPS(ph)PT(ph)PSPPRPTLAR	1	AKT1S1	Q96B36;Q96B36-3;H9KV91	84.231	17096.0	20270.0	19201.0	30147.0	26628.0	20373.0	21850.0	24319.0	21706.0	25766.0	AKT1S1	0		25544.34698419205	22113.98830827757	22071.053481194915	19801.76597743284	21423.603286601327	23294.025073970646	25756.760740857528	21337.23220403503	20506.240800271444	23291.228250964024	1.0967367933090764	0.9494556521450204	0.9476122617226678	0.8501812684186479	0.919814234602016	1.0001200805288792	1.1058566969215742	0.9161059251201956	0.8804276261996913	1.0	14.65318096532758	6.796138554595004	8.012837825877389	0.9521773566367332	7.312499453243218	0.2038891244234144	0.9541584601143244	0.9522766256329134	172157316.73275813	59424758.03291696	0.0331421209657728	19570077001.82906
AATAARPPAPPPAPQPPS(ph)PTPS(ph)PPRPTLAR	2	AKT1S1	Q96B36;Q96B36-3;H9KV91	148.77	216090.0	314940.0	300010.0	422670.0	342000.0	272910.0	304500.0	319030.0	311580.0	274520.0	AKT1S1	0		322875.4059320347	343590.50211193576	344853.7448514807	277626.7099771631	275156.6893502201	312039.09011619963	358944.3316060005	279913.5322197993	294357.98896842217	248152.91389639975	1.3011147073083755	1.3845918499082377	1.3896824318389915	1.118772718071198	1.1088190947662775	1.2574468105841845	1.4464643028767918	1.127988093408644	1.1861959803192652	1.0	18.066551734230945	5.0	0.0839824285749192	1.000960535762672	1.8092510236531616	0.1535577204604081	1.2577403766796138	0.9042256312747724	201.34842836726736	0.8532899512703943	0.1402385536642295	17.059261060995244
AATAARPPAPPPAPQPPS(ph)PTPSPPRPTLAR	1	AKT1S1	Q96B36;Q96B36-3;H9KV91	214.87	46891.0	55858.0	71005.0	101940.0	84197.0	55014.0	86022.0	86649.0	80242.0	52828.0	AKT1S1	0		70063.17117663489	60939.47503323964	81618.4132301569	66958.30509634476	67740.84144216504	62901.757002867605	101402.65777803422	76024.9119308949	75806.77113680005	47753.97834518079	1.467169304098524	1.276113051623677	1.709143741704478	1.4021513477337753	1.4185381781704742	1.3172045383987467	2.1234389529823856	1.592012112192264	1.5874440991878171	1.0	15.689015171898564	11.742799619016946	10.0	1.0000007015536567	1.5436895628766671	1.896569679082916e-08	1.5436895626563345	0.6426709074176404	62640697962.33461	843306625565.3555	0.297819279659954	0.1125684771358539
AATESVPCS(ph)PSPLAGEIR	2	C19orf47	Q8N9M1;J3QKZ5;J3QS16;Q8N9M1-2;J9JIE4	249.89	252174.0	329800.0	291100.0	491040.0	448950.0	401570.0	394520.0	458890.0	393640.0	430370.0	C19orf47	0		376791.0713846308	359802.3356719264	334611.93002321944	322534.8845841585	361203.4961514073	459146.0093729146	465059.8282600968	402625.2101693997	371882.2735012834	389033.8392597756	0.968530326568919	0.9248612829067292	0.8601100887776084	0.8290663999765513	0.9284629245586404	1.180221263647767	1.1954225605283535	1.0349362177220491	0.9559124065116624	1.0	18.715217989227977	9.064442100052297	10.0	1.0732982195690068	0.8956392569192778	-0.2610613198245766	0.9816065590825768	0.9404375237582364	127.02665809977267	19711.472240383417	0.0494290208040289	0.0496494277226471
AATESVPCS(ph)PSPLAGEIRR	1	C19orf47	Q8N9M1;J3QKZ5;J3QS16;Q8N9M1-2;J9JIE4	65.438	49744.0	51810.0	53585.0	107020.0	86231.0	46523.0	49064.0	77642.0	63120.0	69256.0	C19orf47	0		74326.04096757421	56523.22319940109	61594.573240447295	70295.05406524242	69377.29964724803	53193.34062319428	57836.59995374987	68122.26583271062	59631.15817346054	62604.10245085633	1.1872391434078862	0.902867719312346	0.9838743920783546	1.1228506010516393	1.1081909480566166	0.8496781926543965	0.9238468037961426	1.0881437983427045	0.9525119894542132	1.0	16.079651444144783	6.835470985178428	10.0	0.9924402642885424	9.794709128093396	0.2585578123417386	0.9945790151355992	0.9264778527605536	12955637216.64775	5445441087.026402	0.0420976745884858	2549976974652.2056
AATTATPAATTS(ph)PK	2	RREB1	Q92766;Q92766-2;Q92766-5;Q92766-3;A0A087X055	308.0	388940.0	554780.0	422290.0	1001990.0	745330.0	437090.0	495380.0	633740.0	557700.0	616660.0	RREB1	0		581142.8589162177	605249.0593816595	485411.4459962391	658147.4605011421	599656.5358871326	499758.7699200818	583953.5073595422	556036.7423407689	526874.1589565738	557431.0647069582	1.0425376261040005	1.085782794864221	0.8708008518531706	1.1806795533491312	1.075750122039525	0.8965391445896637	1.0475797714404862	0.9974986640421228	0.9451826285166792	1.0	19.234115742557155	9.2357716295442	10.0	0.9773836286674462	1.0511307258289218	0.1049452593856021	1.018604045566163	0.9362762784123804	24.52756843524521	1018.4658811792976	0.0518940764714373	0.0518940778411055
AAVGQES(ph)PGGLEAGNAK	3	PDS5A	Q29RF7	333.2	1955300.0	3014600.0	2494390.0	4854890.0	3789850.0	2617360.0	2631370.0	3664650.0	3481480.0	3767520.0	PDS5A	0		2921552.506913357	3288842.089498448	2867236.8675047	3188887.6381125483	3049130.34834483	2992629.925274032	3101856.636643947	3215324.9721007	3289047.6007246426	3405657.3880335344	0.8578527356212702	0.9656996329268056	0.8419040851200466	0.9363501006640744	0.8953132981193486	0.8787231316306926	0.910795268937782	0.944112870366348	0.9657599769963284	1.0	21.84518373976021	10.647788919015756	1.2776110680596888	0.9980505854955348	0.895937968084399	-0.116525961742005	0.907564241335172	0.9876356969314384	0.5841673396189855	1.8937429817631883	0.0431065243586564	0.0192282164204471
AAVGVSMAHFSVSDALMS(ph)PPPK	1	DIDO1	Q9BTC0	273.88	59632.0	91317.0	75450.0	122660.0	124350.0	102150.0	121120.0	126860.0	153240.0	121600.0	DIDO1	0		89100.40356582467	99624.22646013726	86727.82590261733	80568.03711121881	100046.00678567195	116795.98789113552	142776.1492417694	111305.6160781234	144769.94104089183	109920.56800889633	0.810589002402293	0.9063292545219952	0.7890045282116638	0.7329659823509839	0.910166391949274	1.0625489842963944	1.2989029426250231	1.012600444978732	1.3170414205754015	1.0	16.89178370321831	9.232420916309842	2.4764806812319287	1.1515179491059102	0.8128040380059289	-0.5025378473690997	0.9624805229724848	0.8870579736955265	0.3784690302816847	3.407367004742395	0.0709039282759927	0.0712330886549919
AAVLS(ph)DS(ph)EDEEKASAK	3	IWS1	Q96ST2;Q96ST2-3;Q96ST2-2	237.09	1425920.0	2091940.0	1803890.0	4651800.0	3506060.0	1547980.0	1549560.0	2676290.0	2374000.0	2611500.0	IWS1	0		2130568.2763043493	2282246.507233259	2073524.9551686184	3055489.931794943	2820806.614804774	1769925.142787274	1826619.9621786375	2348148.409693531	2242781.5193883926	2360670.751276589	0.9025266548298584	0.9667788301265982	0.8783626238632855	1.2943312531587106	1.1949174247528398	0.74975518793976	0.7737715906340811	0.9946954307049016	0.9500611290988183	1.0	21.316447273034345	9.26198255250972	10.0	0.8937231336943237	1.0473150597477487	0.2287956344082022	0.9805786979291264	0.79516669566725	16.82799798765593	643.0813561155358	0.0910123729396109	0.0910123728921672
AAVPS(ph)GASTGIYEALELR	1	ENO1;ENO3;ENO2	P06733;A0A2R8Y6G6;K7EM90;A0A2R8YEM5;K7ERS8;A0A2R8Y879;E5RGZ4;K7EKN2;K7EPM1;A0A2R8Y798;E5RG95;E5RI09;A0A2R8YEG5;F5H1C3;P09104-2;F5H0C8;P09104;P13929-3;P13929-2;P13929	160.45	55789.0	69326.0	61038.0	104360.0	88789.0	78612.0	65933.0	77660.0	79635.0	77765.0	ENO1;ENO3;ENO2	0		83358.30450989072	75632.67653969668	70161.60420734217	68547.85873900863	71435.34295531195	89883.17376503129	77721.76228498675	68138.05884145566	75233.32194460604	70295.8303553604	1.1858214646373295	1.0759198114220627	0.9980905532043692	0.9751340640331666	1.0162102445364265	1.2786416108985794	1.1056382987737206	0.9693044167342962	1.0702387547637686	1.0	16.24683336139566	7.457248288159088	10.0	1.0516566312659856	1.1858215655995836	0.1732188333751373	1.066993341887685	0.9304793206272092	1417.133341548163	215874.0403915692	0.0420355807651355	0.9398051363680912
AAVPSGAS(ph)TGIYEALELR	1	ENO1;ENO3;ENO2	P06733;A0A2R8Y6G6;K7EM90;A0A2R8YEM5;K7ERS8;A0A2R8Y879;E5RGZ4;K7EKN2;K7EPM1;A0A2R8Y798;E5RG95;E5RI09;A0A2R8YEG5;F5H1C3;P09104-2;F5H0C8;P09104;P13929-3;P13929-2;P13929	379.01	16589.0	21747.0	29730.0	26977.0	23954.0	27480.0	20239.0	29967.0	26381.0	24382.0	ENO1;ENO3;ENO2	0		24786.80229999777	23725.352922551177	34173.86698588224	17719.582073612826	19272.231978640837	31420.00731520708	23857.715360833678	26292.72739250456	24922.83877969046	22040.15862823119	1.1246199593249937	1.0764601708520112	1.5505272698949184	0.8039679919052785	0.8744143952736835	1.4255799082571603	1.0824656829045858	1.1929463773834306	1.1307921689713636	1.0	14.57352885135407	8.263830507703377	10.0	1.0730132178324607	1.2502112305748	0.2205040193991821	1.1290002814345064	0.6484445189644681	21.421895572445752	820.0852134642415	0.1048700413708043	0.1816422053453386
AAVPSGASTGIY(ph)EALELR	2	ENO1;ENO3;ENO2	P06733;A0A2R8Y6G6;K7EM90;A0A2R8YEM5;K7ERS8;A0A2R8Y879;E5RGZ4;K7EKN2;K7EPM1;A0A2R8Y798;E5RG95;E5RI09;A0A2R8YEG5;F5H1C3;P09104-2;F5H0C8;P09104;P13929-3;P13929-2;P13929	253.15	20387.7	25910.0	9612.8	20275.0	34399.3	18341.0	23802.4	24481.0	15294.0	19647.7	ENO1;ENO3;ENO2	0		30462.709581750853	28267.0664562147	11049.665272851948	13317.438059921426	27676.01609346496	20970.68246609216	28058.24813996281	21479.36928274113	14448.652298873643	17760.578487404564	1.7151867887273142	1.5915622611201048	0.6221455726055399	0.7498313227446887	1.5582834823253204	1.1807432106428364	1.5798048560108076	1.2093845534352303	0.8135237435605114	1.0	14.262072817081473	7.583634304121674	10.0	1.0892182169194964	1.7153175024969167	0.655181857612161	1.180571482040631	0.2505597581417379	53.34225429852877	8779.578108571624	0.1464553616949757	0.3876097732579308
AAVS(ph)PQKR	2	BRMS1	E9PJF5;G5E9I4;Q9HCU9	140.07	735900.0	1117180.0	925070.0	1841790.0	1389400.0	1044280.0	955230.0	1379980.0	1354640.0	1304550.0	BRMS1	0		1099560.4203127604	1218811.3200908497	1063344.0676969406	1209761.9849263965	1117844.164278349	1194006.013068573	1126024.2820361254	1210779.789338552	1279764.7672385387	1179250.6331908368	0.932423006072552	1.0335473102888817	0.9017116783899668	1.025873508885046	0.9479275506120922	1.0125125053677615	0.9548642589992168	1.0267366031107426	1.085235598963156	1.0	20.315120809278437	10.469698154209471	9.999999172917386	1.042618168701026	0.972694324936464	-0.1001520184395647	0.9819645145683398	0.9805048084617812	189.99554400274044	35728.665250416765	0.0407241562473192	0.023130718757318
AAVT(ph)PGKK	2	NCL	P19338;C9J1H7;C9JWL1;C9JYW2;C9JLB1	94.692	1408300.0	1911640.0	1247150.0	4954300.0	4138500.0	1677520.0	1501260.0	2270640.0	2428900.0	2506530.0	NCL	0		2104240.983729391	2085544.3813337807	1433566.7074148336	3254184.137127923	3329637.306654635	1918038.2340395276	1769683.9647514753	1992235.4098347016	2294647.0229328	2265782.9056853573	0.928703706983303	0.920451988626396	0.6327025876211235	1.4362294502983697	1.4695305972605883	0.8465233934048754	0.7810474517708389	0.879270209354893	1.0127391362936915	1.0	21.25726007078623	8.247171588005463	10.0	1.0606331894481638	0.8274626876030168	-0.3581596355555998	0.9879322831826024	0.4664646735297988	19.37845239712293	759.717066455117	0.1211736308027432	0.2098811610095217
AAVTSLWSK	1	HBE1	P02100	157.91	144110.0	115550.0	190180.0	287260.0	271580.0	200000.0	224860.0	199240.0	233930.0	219370.0	HBE1	0		215324.9791700932	126061.73404151316	218606.99708627915	188683.95842629008	218500.15699921836	228675.45353134695	265064.7698027103	174811.05902100992	220999.94980224373	198299.95891539167	1.0858548854362875	0.6357123558220187	1.102405660000927	0.9515078039264524	1.1018668798234368	1.1531795305561086	1.3366859542104346	0.8815486396323272	1.1144729984363608	1.0	17.74300671754103	7.809983532283912	10.0	1.0804732762980436	0.8609409080236287	-0.3276772624780441	1.0360188755027124	0.7710375251562751	16.64359731162777	870.6318954392268	0.0751633199395992	0.1988655603699964
AAVVT(ph)SPPPTTAPHK	3	ADD1	P35611;P35611-3;E7EV99;E7ENY0;P35611-5;P35611-2;P35611-6;P35611-4;A0A0A0MSR2;D6RJE2;D6RAH3;D6RF25	158.64	1744870.0	2645900.0	2411770.0	3821960.0	3484160.0	2826030.0	2728800.0	3755580.0	3371310.0	3704900.0	ADD1	0		2607134.108698361	2886600.970146598	2772267.3118244573	2510417.537237845	2803186.932065676	3231218.4597159624	3216707.034766682	3295105.98794481	3184967.044704833	3349051.911317108	0.7784693034731232	0.861915863529079	0.8277767515207567	0.7495905120952733	0.8370091017679222	0.9648158778300918	0.9604828829009168	0.98389218059296	0.9510055768147996	1.0	21.821003172192373	9.150416158562512	4.298381591356043	0.9729183822429937	0.8046398627658599	-0.2739755674950488	0.8824511704325833	0.9898217389416496	0.3391291944209834	9.033724399690998	0.0195203421636876	0.0195653846459883
AAVVTS(ph)PPPTTAPHK	1	ADD1	P35611;P35611-3;E7EV99;E7ENY0;P35611-5;P35611-2;P35611-6;P35611-4;A0A0A0MSR2;D6RJE2;D6RAH3;D6RF25	218.83	753920.0	1086900.0	956440.0	1705700.0	1462100.0	1295300.0	1327700.0	1681900.0	1596900.0	1617000.0	ADD1	0		1126485.3812776136	1185776.7090412877	1099403.0723167565	1120372.581938741	1176335.0745583528	1481016.574795768	1565091.5897316504	1475681.1893567406	1508634.291622294	1461690.4479472477	0.7706730127843514	0.8112365451293435	0.7521449386638079	0.7664910060212525	0.8047771511473999	1.0132217644821182	1.0707407932572974	1.0095716171841589	1.0321161322090957	1.0	20.624888248135747	9.216403211968451	4.089242671195973	1.0278507055928152	0.7751460001043591	-0.4070907358924961	0.8878268256972766	0.994556474167528	0.135894951953987	2.2989209197154423	0.0143937808626734	0.0144021412370747
AAWGEETDYTPVWCMR	1	UROD	A0A494C007;H0Y5R6;Q5T446;A0A1B0GVN9;A0A1B0GVZ4;P06132;A0A494C0P4;A0A494C085	140.39	10336.0	7790.8	8513.5	17616.0	12488.0	11802.0	11264.0	9993.5	14922.0	13308.0	UROD	0		15443.751194935012	8499.539226054705	9786.048321032904	11570.899574035797	10047.241919899254	13494.13851288478	13277.993271625588	8768.19071635446	14097.213914201166	12029.793742289416	1.2837918526104235	0.7065407278077853	0.8134842982910944	0.9618535298206796	0.8351965241581226	1.1217265068683282	1.1037590133360529	0.7288729054040928	1.1718583224452106	1.0	13.700006150882864	6.856819309960847	10.0	0.9381434775092176	10.625784661175352	0.4525291918299674	0.9419648762386028	0.7494467614994165	8096552230.022325	5471287930.881854	0.0761747172448878	1724776893021.4983
ACAS(ph)PSAQVEGS(ph)PVAGSDGSQPAVK	1	LRWD1	F8WDB4;Q9UFC0	293.89	168540.0	247140.0	182600.0	397880.0	352930.0	272980.0	243930.0	332040.0	323550.0	326480.0	LRWD1	0		251827.5760830445	269622.6477803509	209893.9829001714	261343.63774508197	283950.4396853016	312119.12652493577	287544.46899393044	291328.36798502377	305666.36924941605	295122.2618712544	0.8532991529893568	0.9135964398984324	0.7112102678033031	0.8855436255062716	0.9621451051672054	1.0575926212611373	0.9743232081874266	0.9871446706115118	1.035727929541152	1.0	18.316635090145464	8.746141229862749	2.618446164057085	1.009233624996552	0.8299260002809977	-0.2821968997493262	0.9309593261241748	0.9705163376307212	0.327200913364003	3.378367227066215	0.031095423641464	0.0408990598925311
ACASPS(ph)AQVEGSPVAGSDGSQPAVK	1	LRWD1	F8WDB4;Q9UFC0	354.17	137140.0	174580.0	166360.0	292820.0	239610.0	190150.0	172720.0	255430.0	219590.0	226670.0	LRWD1	0		204910.60747614072	190461.77004731604	191226.5224275601	192335.99076232745	192778.63840703585	217413.187444928	203602.18376022493	224111.56798703384	207452.56690922333	204898.8088040836	1.0000575829216676	0.929540640860574	0.9332729826184768	0.9386876960628492	0.940848019235502	1.0610758974826946	0.9936718761254566	1.0937670613855095	1.012463508792682	1.0	17.790233936026176	9.23321485799184	10.0	1.032202168561592	0.9484182218269976	-0.122130280209646	0.9854252798843686	0.988941527451163	9.219848342977514	387.7873284741216	0.0213617735840241	0.0213617742135388
ACASPSAQVEGS(ph)PVAGSDGSQPAVK	1	LRWD1	F8WDB4;Q9UFC0	388.77	198250.0	263740.0	252160.0	450980.0	366430.0	242110.0	223850.0	326290.0	336760.0	368430.0	LRWD1	0		296219.395742634	287732.77140725846	289851.4059589662	296221.860234938	294811.8879491261	276823.0702723719	263874.1826929501	286283.379080332	318146.21081265167	333043.04993024433	0.8894327499243025	0.8639506858573506	0.870312129376894	0.8894401498454373	0.8852065461533404	0.8311930554634072	0.7923125336145534	0.8595987189652926	0.9552705299788936	1.0	18.49103101439232	10.96722026372623	9.995470768681344	0.99999978915234	0.860180899455918	-0.1512806271226195	0.8619121073638267	0.991058143318534	22.889962021126365	6979.099513920623	0.0362897269311998	0.0137162518989651
ACDDKLNKKS(ph)PPLVK	1	DENND4A	A0A0U1RR27;Q7Z401;Q7Z401-2	57.338	276170.0	447850.0	413760.0	1146900.0	762520.0	265900.0	271490.0	603280.0	550010.0	608830.0	DENND4A	0		412645.1980945432	488591.49797050393	475606.4313514501	753330.1953599934	613486.7800097354	304024.0154699255	320032.1727018498	529311.4619865234	519609.2095529946	550353.1202373055	0.7497826085125413	0.8877781918631247	0.8641841280855724	1.3688124363411742	1.1147148211773694	0.5524162656492873	0.5815033311046839	0.9617669865454578	0.944137846132217	1.0	19.21567992359509	9.244603862699371	10.0	0.8080711709003484	0.9970200985866272	0.3031402237158772	0.9141000441347298	0.5138322385516361	22.34742770570942	890.1116974313775	0.1352125209351803	0.1352125231831995
ACKVDS(ph)PTVTTTLK	1	KLC1	Q07866-4;Q07866-6;Q07866-7;H0YG16;Q07866-9;G3V5R9;H0YJT3;G3V3H3;F8W6L3;E7EVH7;G5E9S8;H0YJU9;H0YJL0;G3V2E7;Q07866-8;Q07866-2;Q07866-3;Q07866-5;Q07866-10;Q07866	87.16	143890.0	240850.0	209800.0	536510.0	376120.0	223870.0	223780.0	391090.0	349100.0	373590.0	KLC1	0		214996.2615556504	262760.43828557734	241159.68024346096	352401.4152171861	302607.99414738186	255967.86891031289	263791.6667546496	343138.2105627729	329804.14002463623	337707.4424543062	0.63663465629645	0.7780712097309801	0.7141082781321626	1.0435109533153628	0.8960655173844044	0.757957441062161	0.7811248246041903	1.0160812804982866	0.9765971920185345	1.0	18.511096312933283	8.1440994848045	10.0	0.9244761081367636	0.7070843183229365	-0.3867537719100756	0.8622966494550732	0.8952605309375761	44.71941948146581	3102.917372791412	0.0500217765651762	0.086641587727224
ACPGPPPPS(ph)PEPLAR	2	BCL2L12	A0A087WSV0;Q9HB09-3;Q9HB09	180.48	133890.0	186196.0	126178.0	287840.0	215219.0	178282.0	168845.0	216880.0	179067.0	196067.0	BCL2L12	0		200054.55180822837	203134.49270093997	145038.35144785207	189064.9258282508	173154.81732533636	203843.586032378	199034.33717574785	190288.20759123005	169169.40115093577	177235.16453783144	1.1287520302751546	1.1461297380271296	0.8183384591091862	1.0667461297608032	0.9769777785173996	1.1501305994435824	1.122995753663	1.0736481560385405	0.9544911789490058	1.0	17.58098721066728	7.695296029169512	10.0	1.0204486209066006	1.138349161198442	0.1577395756381421	1.0409425654247175	0.9233126407340836	18.471736428959176	1066.2206436425054	0.0436567122131815	0.1155060556635409
ACQSIYPLHDVFVR	1	RPS3A	D6R9B6;H0Y9Y4;D6RAT0;P61247;D6RG13;D6RB09	218.4	362620.0	490800.0	451620.0	593870.0	504630.0	402670.0	464390.0	544650.0	527220.0	490760.0	RPS3A	0		541816.2788610045	535448.715426869	519125.523315309	390077.77759040834	406000.9361017585	460403.7243673372	547422.522674912	477870.1229461604	498078.8848576024	443623.5029280105	1.2213425918259528	1.2069890614288747	1.1701939141839173	0.8792991692636012	0.91519257528527	1.037825366168775	1.2339799831654672	1.0771974879421735	1.1227513456121567	1.0	18.90465813958811	8.047770770139012	10.0	1.0380355506095815	1.2141706089142126	0.2261153018874535	1.084172842031726	0.9181363211796276	163.0493615505022	34134.184590844634	0.049539484719909	0.0880843959337496
ACRPPGS(ph)PGRAPPPTPAPSGCDPR	1	PPP1R3D	O95685	68.434	37614.0	58641.0	54426.0	78144.0	74019.0	54785.0	64844.0	88206.0	67922.0	60588.0	PPP1R3D	0		56201.74704395178	63975.64816900372	62561.2810149218	51328.13217038223	59552.11400296462	62639.92360857421	76438.05004485873	77391.00718734802	64167.73646162519	54768.64617206429	1.0261664469007536	1.16810716788606	1.142282772854668	0.9371809558543194	1.0873395302829345	1.1437186782339126	1.3956534511500724	1.413053135259397	1.171614435383927	1.0	15.886744462772262	9.53801645804798	10.0	1.2450788447520815	1.0722141472273106	-0.21564402816423	1.1353954829187427	0.8684922567712245	59.72816439517813	39446.397644662495	0.0911759968832932	0.0712843873548704
ACS(ph)TPHVQVAGK	4	ARHGAP6	O43182-4;O43182	187.37	2169450.0	3289300.0	3230010.0	6196480.0	5367050.0	2939260.0	3084170.0	3729860.0	3887320.0	3663590.0	ARHGAP6	0		3241529.2211543918	3588531.906384679	3712813.054257296	4070098.080865197	4318069.326248824	3360683.0677327346	3635616.877534583	3272539.5332267834	3672455.5416802345	3311709.6525634318	0.9788083984492068	1.08358892622334	1.1211167172772498	1.2290020889104014	1.30387919813756	1.014787955559871	1.0978066494206191	0.9881722362628232	1.1089304096564043	1.0	21.80482662678092	9.29984523963781	10.0	1.0418855609398812	1.1432348128053698	0.1339249309467209	1.1001574595508057	0.9292458407677374	23.7743391680442	1053.2426929761427	0.0567552894630123	0.0567552870009576
ACSMPQELPQS(ph)PR	1	FAM63A	Q8N5J2;Q8N5J2-3	146.59	47259.0	63761.0	59201.0	68229.0	58668.0	91894.0	82277.0	113530.0	89654.0	92873.0	FAM63A	0		70613.02609533997	69561.42123947154	68050.02016250294	44815.56011789779	47201.44049941137	105069.51063404794	96988.0550789719	99610.0157129857	84698.54015975015	83952.73776883418	0.8411045067973195	0.8285783535852105	0.810575354312807	0.533818923705603	0.5622382515908134	1.251531676350559	1.155269710751194	1.1865011000268293	1.0088835982093824	1.0	16.50297161740903	9.26477425893297	10.0	1.1205111072505318	0.7152194322568236	-0.647699110194963	0.8910375690291374	0.8427078482784401	5.455701043158449	208.8680572828606	0.0775599147465339	0.0775599144982994
ACTGLSGPGSGSKS(ph)PPATR	1	CIC	I3L2J0;I3L2I4	183.15	155130.0	200170.0	198290.0	420910.0	315330.0	220460.0	200350.0	319350.0	302570.0	313810.0	CIC	0		231790.74331175227	218379.7256866267	227929.23258091425	276470.6709643172	253699.29489124237	252068.9524276036	236172.40340644415	280194.29681971244	285846.00013536046	283669.189530196	0.8171163872101755	0.7698394247478917	0.803503661988824	0.9746235444963172	0.8943491371460227	0.8886018000230208	0.8325627601558898	0.9877501933987314	1.007673764672045	1.0	18.259531800995656	10.43106066729344	10.0	1.0038408854945722	0.8543703258342513	-0.2325967277814903	0.8756302492704311	0.9678509907399104	78.11653167455792	8507.76257628554	0.0490599518689963	0.0283106930271045
ADAASSLTVDVT(ph)PPTAK	1	GORASP2	Q9H8Y8-2;Q9H8Y8;Q9H8Y8-3	150.14	183400.0	269920.0	206600.0	436430.0	359720.0	192550.0	232500.0	320280.0	292010.0	308850.0	GORASP2	0		274030.95676771307	294474.974058721	237481.36290895636	286664.8331685086	289413.3458861438	220157.29288730415	274070.7950686215	281010.26893821085	275869.6846994965	279185.5874140434	0.981536902767528	1.0547642404692004	0.850621857340945	1.026789512394754	1.0366342638487718	0.7885696927499417	0.9816795974577428	1.006535729659502	0.9881229445070556	1.0	18.236546805128132	7.737738613949014	10.0	0.9599170923230684	1.0180945952420688	0.0848898994511314	0.9706470399411786	0.9388038753488588	17.182398974185105	767.611024088637	0.0376240186187406	0.0995448605342897
ADADPSPTS(ph)PPTAR	1	UCKL1	Q9NWZ5;Q9NWZ5-3;Q9NWZ5-2	133.13	320590.0	421330.0	448070.0	624070.0	597520.0	446700.0	474140.0	524500.0	516570.0	558380.0	UCKL1	0		479016.2727925912	459658.9390195648	515044.890022343	409914.3561062966	480735.7456741032	510746.6254622636	558915.8140810163	460190.7270453712	488017.54400609137	504748.73984216776	0.9490192544955676	0.9106688194274596	1.0203985653998755	0.8121156602282447	0.9524258462228684	1.0118829135105347	1.107314927137384	0.9117223892213586	0.9668524267315494	1.0	19.090887742600504	9.02054238976895	10.0	0.9995547660775886	0.9230510059683584	-0.1148752445368423	0.960909993508235	0.9552399159478996	159.07172154972858	77442.06538740726	0.0402669216226682	0.0457514478555559
ADAPAVSPES(ph)PQKKPPFQPR	2		P0DN24	254.25	448100.0	711110.0	564210.0	1220340.0	859010.0	496220.0	495790.0	817410.0	735640.0	728980.0		0		669538.013781964	775800.6031524056	648544.8197815209	801568.5505324047	691117.9757857664	567366.6677566244	584436.8149981585	717186.8487972487	694978.8529582453	658962.9577888597	1.016048027993241	1.177305331024361	0.98419010069656	1.2164091183851302	1.0487963968487732	0.8609993339540886	0.8869038966305897	1.088356849683567	1.0546554168844884	1.0	19.475519708335217	9.015263187972474	9.999993201832046	0.9781831711372077	1.0984876812336095	0.1673421414600784	1.0387944837732932	0.9220947504917792	101.350454800673	66410.20516802621	0.0542599811060967	0.0635466792754836
ADAPDAGAQS(ph)DSELPSYHQNDVSLDR	2	GBF1	A0A669KBG8;A0A669KB10;Q92538;Q92538-3;Q92538-2	509.09	513850.0	779240.0	753490.0	1415270.0	930060.0	937400.0	874450.0	1025030.0	854650.0	988930.0	GBF1	0		767779.7553712614	850128.4780139216	866117.2901174707	929606.4396086312	748281.3757224146	1071801.8507014224	1030800.8892376596	899350.4307784885	807410.794248226	893945.290469063	0.8588666035349869	0.9509849059866402	0.9688705778213892	1.0398918698043105	0.837055000681063	1.1989568736796363	1.1530916938963758	1.0060463882600572	0.9031993376513776	1.0	19.91550887992378	9.251790524906417	10.0	1.0521907406168518	0.9311753110246156	-0.1762715468113552	0.9840653911860328	0.9126437897629256	14.565144126744975	564.9510418640946	0.0600805842069914	0.0600805847680935
ADATNVNNWHWTER	1	AHSA1	G3V3W9;O95433-2;O95433	226.93	170040.0	202690.0	219300.0	274850.0	223740.0	203520.0	186350.0	245630.0	227620.0	235120.0	AHSA1	0		254068.83254515743	221128.9733697472	252079.6848302712	180532.5697050261	180010.40255911733	232700.1415134984	219669.21574639832	215513.1521146892	215038.72343857845	212537.20353825425	1.1954087487531473	1.040424780642917	1.1860496921655403	0.8494163219407013	0.8469594949136401	1.0948678049752127	1.0335565354649094	1.014002012480132	1.0117697977515452	1.0	17.843037738538694	8.23884269410791	10.0	0.9786731846284316	1.1407229992695744	0.2210494299888898	1.0288617418658628	0.9332262410680802	10.88482612980362	442.79418875668426	0.0436506924369172	0.0756060380181897
ADDGRPFPQVIK	1	ALDOA	P04075;P04075-2;H3BQN4;J3KPS3;H3BPS8;H3BUH7;H3BR04;H3BMQ8;H3BU78	102.33	446670.0	565650.0	654070.0	773910.0	732060.0	549380.0	577090.0	749110.0	637110.0	776090.0	ALDOA	0		667401.3492880831	617107.917443374	751836.5684310792	508335.3138818148	588980.1345196551	628148.6033052568	680273.1833382826	657261.1545032561	601894.9173620632	701548.1383719123	0.951326520282594	0.8796373102428876	1.0716820803998877	0.7245907815556495	0.8395434358738454	0.8953749129218783	0.9696742762613516	0.9368724946353172	0.8579524118742371	1.0	19.56586444002542	8.25149342060436	10.0	0.8892136729047803	0.967415661356174	0.1216057615691111	0.9136809914110552	0.922713471683714	20.56420993539205	794.8817240730322	0.0442648295902181	0.0766697647321273
ADEASELACPT(ph)PK	2	FASN	P49327;A0A0U1RQF0	238.02	815870.0	1080610.0	1049480.0	2055160.0	1636940.0	948620.0	911600.0	1230200.0	1127500.0	1164780.0	FASN	0		1219049.273162889	1178914.499546514	1206350.1488174791	1349912.0100235804	1317002.8978507288	1084630.5436445326	1074593.2764927095	1079364.4087916408	1065179.5126834072	1052905.256623375	1.1577957897867577	1.1196776653269314	1.1457347574521528	1.2820830758815795	1.250827545561226	1.0301311887480733	1.0205982634552393	1.0251296610039913	1.0116575123761802	1.0	20.151626058211285	9.422153461677716	10.0	1.0143373552928256	1.1912244584885388	0.2319077274882016	1.1214492826257356	0.9814524596616102	51.44901078421452	5107.5950459563655	0.0292173550037808	0.0292126542318085
ADEES(ph)DSQMSPSHSSTDDHSNWFIIGSK	1	SUPT20H	B4E2D5;R4GND2;F6S7C4;Q8NEM7-2;Q8NEM7;Q8NEM7-3	129.25	29586.0	43178.0	30881.0	67016.0	48205.0	50097.0	39253.0	55230.0	50658.0	63452.0	SUPT20H	0		44206.54245872169	47105.95891340942	35496.91175213688	44018.81277552124	38783.41581908581	57279.770977799446	46271.40180141332	48458.21516628379	47857.97228693225	57357.56481332643	0.7707186070851244	0.8212684598224931	0.6188706209488438	0.7674456354411673	0.6761691495325632	0.9986437040034708	0.8067183806008208	0.8448443605301916	0.834379430903122	1.0	15.953378017920128	9.248047724949211	10.0	0.8969037314338056	0.7308577575403091	-0.2953624923214144	0.8035839129717428	0.9232259906088534	9.280338075133898	364.5318961141135	0.051026066843787	0.0510260675112259
ADEESDSQMS(ph)PSHSSTDDHSNWFIIGSK	2	SUPT20H	B4E2D5;R4GND2;F6S7C4;Q8NEM7-2;Q8NEM7;Q8NEM7-3	284.44	111516.0	161622.0	147916.0	244937.0	199220.0	178744.0	148559.0	251400.0	185971.0	212139.0	SUPT20H	0		166623.9704193471	176324.96390530007	170025.62089080905	160884.50436907375	160282.7943051192	204371.8263300356	175121.2182563412	220575.6888068755	175691.79525786795	191763.48171742837	0.8689035520583352	0.9194918778389852	0.8866423333997921	0.8389736300582189	0.8358358581604329	1.065749456047039	0.91321463653017	1.1502486648208816	0.9161900570660128	1.0	17.69465034723522	9.250507934279549	10.0	1.0090902050378958	0.8699258064980258	-0.2140908782850024	0.9307925592670911	0.9510836043987596	9.30841781674926	362.49151653875055	0.0437602000203736	0.0437602004846747
ADEGISFR	3	PRDX1	Q06830;A0A0A0MSI0	176.41	848130.0	1132820.0	1069520.0	1448770.0	1320420.0	1137660.0	1118850.0	1291120.0	1110450.0	1139600.0	PRDX1	0		1267251.2288080717	1235874.1112670442	1229385.6111248145	951610.591273606	1062346.1864088238	1300774.5823223612	1318899.393817321	1132814.9695001326	1049071.9200525866	1030143.7442675844	1.23016931943713	1.1997103493024954	1.1934117136234106	0.9237648595829564	1.0312601443443554	1.262711723058796	1.2803061719848012	1.0996668919302577	1.0183743054212884	1.0	20.12009609609857	10.540346030243704	10.0	1.0091848315660323	1.1601905170840656	0.2011658394646385	1.1428378848711502	0.9064094980520409	76.02923176044825	43503.27359649804	0.1308186306312133	0.0502438948994807
ADFS(ph)PFGNSQGPSR	1	RAB3GAP2	Q9H2M9	145.46	47091.0	50564.0	52802.0	76436.0	79642.0	59745.0	61104.0	64687.0	62242.0	72878.0	RAB3GAP2	0		70362.0053715833	55163.87295608026	60694.53496766072	50206.2488556426	64076.1083427784	68311.07485615154	72029.34134138939	56755.68648309613	58801.6880074862	65878.21673809507	1.0680617790750766	0.8373613568714121	0.9213141759583056	0.762106980752715	0.972644851598198	1.036929629223701	1.0933711461521292	0.8615243291835539	0.8925816592950252	1.0	16.153195747173587	6.869673525597111	10.0	0.930867928208161	3.825931881121524	0.1983363015269925	0.9323938543789037	0.9070808332621136	9128211410.21532	8175903290.461765	0.0457144974167496	572897668705.5188
ADGAPSAAPPDGLLAS(ph)PDLGLLK	1	JUND	P17535	308.54	53326.0	68814.0	58929.0	145910.0	154160.0	131450.0	102840.0	151380.0	148220.0	187460.0	JUND	0		79678.16139910073	75074.09923264977	67737.36318907006	95839.57520705966	124029.69365564294	150296.94183347782	121227.70135422373	132819.2035464791	140027.41230149425	169454.84933345186	0.4702028989581213	0.443033052922077	0.3997369414656115	0.5655758780822338	0.7319335748933236	0.8869438816573773	0.715398242251969	0.7838029071987109	0.8263405435270221	1.0	17.51622326226928	8.736646058644467	2.022935597409648	0.8424265317004157	0.4370233224995699	-0.9464118513090152	0.666409959645514	0.9242585251553482	0.2174991160942002	1.6339304519877142	0.0439158690422735	0.0596527329192417
ADGGTGDS(ph)SPSPGSSLPSPLSDPR	1	BICD2	Q8TD16;Q8TD16-2	135.04	19724.0	25813.0	32306.0	45978.0	26905.0	28433.0	34148.0	35965.0	26322.0	21094.0	BICD2	0		29471.028305814463	28161.242239840583	37134.91244015847	30200.205529916995	21646.464113940558	32509.64585128393	40253.63230108937	31555.308862129197	24867.09989609992	19067.96432220117	1.5455781124732242	1.4768877140729673	1.9475027230317203	1.583819070542017	1.1352267996818723	1.704935319887943	2.1110608149303776	1.6548860868901871	1.304129768438192	1.0	14.364545075106848	10.995045774179989	9.994644890804102	0.9999974749191158	1.6449892467172575	0.3349919030523804	1.6397217908203985	0.6028401279972886	12.53811802507377	25282.60597945311	0.3199398576039684	0.1209261148642968
ADHGEPIGR	2	HSP90AB1	P08238	125.16	374565.0	483721.0	431625.0	542680.0	501052.0	479582.0	549112.0	529317.0	503981.0	468731.0	HSP90AB1	0		559664.1511542986	527725.7295741647	496141.7873454904	356454.1201656306	403122.2500359832	548343.156777352	647292.7415987992	464417.11166344094	476124.3778108178	423710.3434488327	1.3208649725160266	1.2454870119022547	1.1709456590252074	0.841268394026534	0.951409981532972	1.2941462611322114	1.5276774608098902	1.096072160720155	1.1237025132201302	1.0	18.83840068650853	7.618477468727205	2.665286771935297	1.1229035864187618	1.3229335458534417	0.2317049511531813	1.1540131517894845	0.7242025152236509	0.9977014593101816	15.382254952619837	0.0884402104441933	0.2797068147158184
ADHGVPLPGS(ph)PPPTVALPLPSR	2	USP21	A0A1W2PRX0;V9GYJ6;V9GY36;Q9UK80-2;Q9UK80-3;Q9UK80	201.16	161582.0	211028.0	227140.0	277890.0	243800.0	235375.0	253070.0	270380.0	282160.0	242575.0	USP21	0		241431.13444078856	230225.49209270856	261091.5622998076	182529.3643635789	196149.7101274373	269122.42437470367	298318.6929377031	237228.53913923225	266564.1253203998	219276.16599307608	1.1010368288198364	1.049933954518241	1.1906974071593894	0.8324177118699827	0.8945327424852504	1.2273218256798668	1.3604702161160684	1.0818710645767264	1.2156548073209967	1.0	17.88807134709422	9.280093980126235	10.0	1.1771095665982554	1.0137476933808724	-0.2155499823737379	1.0839894606719804	0.8488926050225349	16.197212031373216	650.3412223767158	0.083047369214983	0.083047367674562
ADHQPLTEASY(ph)VNLPTIALCNTDSPLR	1	RPSA	C9J9K3;A0A0C4DG17;P08865	144.23	31572.0	41226.0	38588.0	53900.0	44836.0	40642.0	33973.0	33452.0	41345.0	48794.0	RPSA	0		47173.96601455966	44976.38293029356	44355.90915745789	35403.69476842244	36072.881063469154	46469.13891210502	40047.34245533881	29350.429363435163	39059.73122119337	44107.4358176488	1.0695241094854997	1.0197006943735567	1.005633366238662	0.8026695297996962	0.8178412640581396	1.0535443298998406	0.9079499116861968	0.6654304159683461	0.8855588745325413	1.0	15.574416135894362	8.052124524432596	10.0	0.8761420652543924	1.0446156353118383	0.2537354775908281	0.9204558589484856	0.8890847115841986	181.90838027053064	34901.03201257704	0.0531995777640237	0.0938131725654828
ADHRSS(ph)PNVANQPPS(ph)PGGK	1	MLLT4	A8MQ02;J3KN01;P55196;P55196-5;P55196-1;P55196-3;Q5TIG5;P55196-2;P55196-6	138.23	75532.0	128970.0	132550.0	206750.0	143810.0	120460.0	114090.0	177270.0	158890.0	160700.0	MLLT4	0		112857.7220642252	140702.5689254347	152362.80084018453	135801.74199204694	115702.58332004413	137731.2256619302	134489.19143818945	155534.81445821337	150107.64768981517	145265.09275517802	0.7769087529818987	0.9685917398102462	1.0488603831132963	0.9348546124630224	0.7964926819345584	0.948137112981816	0.9258190587111682	1.0706964178954086	1.033335984872832	1.0	17.294010403449818	7.301796205180614	9.998944175339522	0.9697744765654132	0.7767233947716403	-0.3199044350029901	0.9552069437657708	0.9420860084823116	102478.95856627634	4624291.459133992	0.036200465534054	1032.0302747620126
ADIPVKSS(ph)PQAAVPYKK	1	ADNP	Q9H2P0;A0A669KBJ7;A0A2R8Y6X0	183.07	436150.0	667080.0	557290.0	1439500.0	961710.0	422000.0	476140.0	871540.0	855500.0	921880.0	ADNP	0		651682.6706337947	727765.1366889891	640590.458545655	945521.681245716	773745.4377631587	482505.2069511415	561273.4123181646	764679.9356513304	808213.8120626658	833335.3062174451	0.7820173533650199	0.8733160964850454	0.7687067303716321	1.1346233313184475	0.9284923271464784	0.5790048775699415	0.6735265002341202	0.91761375036689	0.9698542783830832	1.0	19.814219443451456	10.50673030969022	10.0	0.9849315207303576	0.8199553532610927	-0.2644752435137271	0.8402998099345402	0.7708832558321213	134.86949906886105	83548.229633948	0.155845159423121	0.0715438148747634
ADKDYHFK	1	NPM1	P06748;P06748-3;P06748-2	99.653	4155700.0	6084500.0	4485400.0	10202000.0	7779300.0	4672900.0	5159000.0	7694200.0	6712500.0	7565100.0	NPM1	0		6209326.3197360085	6638014.892043168	5155851.428808485	6701085.232420137	6258849.220649607	5342887.634033153	6081424.652726959	6750809.327040019	6341478.916973285	6838487.574375841	0.9079970172063584	0.9706846462536752	0.7539461573532313	0.9799074955593168	0.9152388086660904	0.7812966794080644	0.8892938075246879	0.987178707808967	0.9273218453646282	1.0	22.85092772229501	10.126296302927836	10.0	0.9715059609832496	0.8848416230601569	-0.1348035959921606	0.9037713611738104	0.9465239785975268	123.52643719567769	9779.093173908916	0.0637261861261761	0.0367926902263807
ADKDYHFKVDNDENEHQLSLR	4	NPM1	P06748;P06748-3;P06748-2	307.56	1457740.0	2273460.0	2224020.0	5893290.0	3602640.0	1767910.0	1787060.0	3564340.0	3284730.0	3200240.0	NPM1	0		2178112.796720646	2480279.618122187	2556453.5369640677	3870950.6556919534	2898510.220235896	2021388.1052630171	2106584.752840129	3127314.0439216355	3103172.5948528326	2892863.4750393946	0.7529262322657604	0.8573787320151397	0.8837103994094481	1.338103470520412	1.0019519570298503	0.6987499142991843	0.7282005428242486	1.0810444636966658	1.072699289692741	1.0	21.6097486725075	8.012567403514922	9.9999921893782	0.9886779102562772	0.8051473498667341	-0.2962477641169215	0.9422186445063084	0.6862838132158826	115.02144914025337	91567.34607277597	0.0869022220375699	0.1957425671448809
ADLGPGS(ph)PPWAVK	1	KRBA1	A0A087WVC5;A0A0C4DH65;A5PL33-3;A5PL33-2;A5PL33	209.22	184380.0	251260.0	246140.0	453580.0	384470.0	282440.0	268900.0	358960.0	358500.0	390380.0	KRBA1	0		275495.24432296015	274117.44954799325	282931.57147342927	297929.6451402792	309326.0010364884	322935.4754769684	316979.0829847408	314947.6899527293	338684.5723255003	352884.7971982975	0.780694568058001	0.7767901925056797	0.8017675278723916	0.844268859145164	0.8765636930022462	0.91513003121951	0.8982508895293095	0.8924943563826864	0.9597596014746488	1.0	18.57451961688697	8.204694737204251	0.2512363403443152	0.9989765484616622	0.6522473399155102	-0.2948138938067695	0.8611123775909657	0.9965001080050272	2.242469214276087	0.1369927981222237	0.0224798773059867	0.2126552795951068
ADLNQGIGEPQS(ph)PSR	2	EFHD2	Q96C19	319.11	574223.0	733130.0	651783.0	888190.0	813580.0	611580.0	692330.0	844585.0	650360.0	783240.0	EFHD2	0		857987.3396293704	799823.7912406286	749207.7210110752	583399.0288750485	654567.1909986902	699266.6693535064	816117.9937628334	741029.9050555088	614412.5479989192	708011.395454671	1.2118270202111476	1.1296764379434845	1.0581859639843068	0.8239966653367226	0.9245150504651696	0.9876488907420072	1.1526904778682814	1.0466355623833343	0.8678003658463088	1.0	19.57909491957255	7.722967556607416	2.208067851368697	0.9752759234221872	1.2091929120458471	0.3032508303456576	1.0178422405211514	0.9242117337925532	0.5317696719631574	4.238412640911453	0.0442712352505308	0.1447599753301099
ADNNTVINGLLGNIVHS(ph)NPMDMPGR	1	FNIP1	Q8TF40-3	289.23	18847.0	22049.0	23466.0	29393.0	29382.0	22623.0	28134.0	26880.0	23512.0	28810.0	FNIP1	0		28160.64036096557	24054.826256004537	26973.56080358939	19306.50835488385	23639.33873242152	25866.62392619829	33164.33440198107	23584.22639271607	22212.417474245933	26042.85825934464	1.0813191117707306	0.923663064033044	1.0357373424597431	0.7413359993984661	0.9077090731367516	0.993232911249935	1.2734521714827949	0.9055928561241404	0.8529178039156177	1.0	14.814282040047232	6.820143825138325	9.974118241119337	0.9593035515403988	8.672552719179917	0.1727294936738765	0.960642344399131	0.8219408164387707	41863488725.088326	12563737761.330694	0.0641956251388333	7259078120464.729
ADQRPPRPAS(ph)HPQAS(ph)FNLASPEK	1	IGSF5	Q9NSI5	94.606	124700.0	171330.0	172420.0	223450.0	234210.0	187750.0	196910.0	248330.0	245390.0	235120.0	IGSF5	0		186323.12055034813	186916.11331313237	198192.3358797782	146770.97580712402	188434.059101506	214669.08200255167	232117.33443854732	217882.10342645732	231826.51939457344	212537.20353825425	0.8766612030670298	0.8794512687727616	0.9325065568772568	0.6905660437971602	0.8865932926777689	1.0100306131294032	1.0921256635277452	1.0251480672523343	1.0907573617004298	1.0	17.843037738538694	9.287106607430983	3.0712678709399164	1.0507527963625438	0.8478303676128675	-0.3095741879207369	0.9347265281402048	0.9567990353340058	0.3916239631734806	4.507809853918692	0.0421935099188282	0.042127879256964
ADQSFT(ph)SPPPRDFLLDIAR	1	TAF9;TAF9B	Q16594;D6RIE8;D6RHW1;D6RIY1;D6RGK3;D6RIV9;Q9HBM6	100.64	42480.0	51093.0	57558.0	74958.0	60552.0	62050.0	59154.0	69592.0	70751.0	70417.0	TAF9;TAF9B	0		63472.38300704719	55740.99677527505	66161.43410606832	49235.43882099085	48717.21594600732	70946.5594581004	69730.68306016864	61059.281366141935	66840.36869344911	63653.59076877026	0.997153220116343	0.875692888681823	1.0393983011328949	0.7734903597166235	0.7653490613432758	1.1145727774545002	1.0954713193396142	0.9592433141430704	1.050064385782339	1.0	16.10363614441995	9.27375817073174	10.0	1.043878195611861	0.8902524431882944	-0.229666986597174	0.956551243159887	0.9172271275583838	11.249450824054108	440.1509309761772	0.057751722215919	0.0577517215230567
ADRDESSPYAAMLAAQDVAQR	2	RPS14	P62263;A0A2R8Y811;E5RH77	193.54	204176.0	275670.0	221180.0	380790.0	323180.0	299050.0	264950.0	292950.0	309800.0	333880.0	RPS14	0		305073.8529389565	300748.0590499691	254240.69626429293	250118.2361942034	260015.02591872547	341926.9718927461	312322.8264663707	257031.21732686635	292676.3751923016	301811.5069639009	1.010809216679223	0.9964764500710074	0.8423823823745137	0.828723327053662	0.8615146206132737	1.132915624498185	1.0348274312275545	0.8516282891679454	0.9697323277581597	1.0	18.348970150452395	9.23829236962117	10.0	0.9977691470675386	0.9079843088210104	-0.136038693104522	0.94752796747882	0.923387244391675	20.689052234489843	848.4637671240245	0.0551534045530697	0.055153405848346
ADRDQS(ph)PFSK	4	PPIG	E9PG73;Q13427	201.37	5006300.0	7627390.0	6643040.0	13251470.0	10095110.0	6461660.0	6934600.0	9349420.0	8575580.0	9099920.0	PPIG	0		7480268.150851693	8321263.605459953	7636002.870564915	8704100.169070631	8122038.146860531	7388115.155326815	8174500.367668232	8203081.76787899	8101580.59900451	8225891.243713123	0.9093565583630474	1.011594167600954	0.9282888193301794	1.0581346034355843	0.9873748516998732	0.8981537606606941	0.9937525461348438	0.9972271119130628	0.984887881321842	1.0	23.11742243154643	6.888722133427571	9.581126200936056	0.9843628056141444	0.0361503442118992	-0.1143067466808148	0.9834776191479636	0.9823235804982112	1715074856.5786462	2444012090.4935617	0.0202764443899292	32493454514.0784
ADREVQAEQPSSS(ph)SPR	1	RBMX2	Q9Y388;A0A1W2PP04	114.3	211170.0	300400.0	383930.0	465620.0	368800.0	312590.0	282360.0	411670.0	385620.0	315960.0	RBMX2	0		315524.08473630337	327727.7793688493	441317.6169488649	305838.0029327061	296718.67553321976	357408.3000968183	332845.71912075626	361194.8838946959	364305.5642403332	285612.6864152214	1.10472713483601	1.1474552600664292	1.5451611148227529	1.0708137890208465	1.038884789248656	1.251374035876057	1.1653744212078443	1.2646317935947484	1.2755230477077222	1.0	18.269382401654585	13.0	3.621885192592282	1.0000044764873235	1.207108125993202	1.4120357993974153e-08	1.207108125639036	0.8424755553600234	429534637.3602401	778237970.5492959	0.1764870820289868	0.0669670982657805
ADRGEAERGS(ph)GGS(ph)S(ph)GDELREDDEPVK	1	HDGFRP2	Q7Z4V5-2;Q7Z4V5;Q7Z4V5-4;Q7Z4V5-3;A0A087WT54	155.61	480020.0	761260.0	661330.0	1339800.0	961500.0	643050.0	628860.0	1048100.0	932600.0	919550.0	HDGFRP2	0		717231.9512957337	830512.8139891167	760181.7508837372	880034.6985293581	773576.4819012762	735248.7519666632	741299.6137068963	919591.8036534854	881052.25146656	831229.0979653029	0.8628571269357468	0.9991382833229256	0.9145273580346542	1.0587149808440566	0.9306417253616964	0.884532018629302	0.8918114338411185	1.1063036723623827	1.0599391354600254	1.0	19.810568496916183	10.257704997550544	10.0	1.055428342821286	0.9345901505333928	-0.1754228874268969	0.9570145471430176	0.9637339336585384	9.42468713444975	361.5065941281244	0.0541678942317893	0.0312735099671314
ADS(ph)LLAVVK	2	SAFB2;SAFB	Q14151;Q15424;Q15424-4;Q15424-3;Q15424-2	162.36	311090.0	395020.0	387250.0	807870.0	645590.0	371850.0	360770.0	534000.0	488370.0	494410.0	SAFB2;SAFB	0		464821.6485325403	430955.4840422207	445133.8711834138	530641.6121069654	519410.54701055126	425164.8369781571	425275.3580082007	468525.9261052964	461376.2471035003	446922.92787235626	1.0400487859179517	0.9642724889811516	0.9959969458325634	1.1873224196242615	1.162192661457946	0.9513157872705664	0.9515630805355813	1.0483371894473716	1.0323396235228997	1.0	18.91534839810893	9.27684668412198	10.0	0.9967225974503264	1.0699265313051036	0.1022477920554215	1.0383911309658105	0.9536391874399196	18.78267881670544	743.6520521010184	0.0446781124279553	0.0446781117514672
ADS(ph)PVNGLPK	3	CCNL2	Q96S94;Q96S94-3;A0A0A0MSF3	217.42	1602580.0	2471010.0	2133660.0	4654200.0	3382500.0	1760870.0	1814230.0	2781830.0	2509460.0	2953160.0	CCNL2	0		2394528.520702297	2695800.9989954075	2452587.0512309945	3057066.348630642	2721396.2038804647	2013338.729298716	2138612.7248918065	2440748.08430243	2370754.2172048823	2669515.005108162	0.8969900959988336	1.0098467301502134	0.918738814555426	1.14517668669436	1.0194346908232497	0.7541964459634647	0.8011240696529276	0.9143039389671972	0.8880842447667101	1.0	21.49382809205181	9.224880013942888	10.0	0.8715645607921849	0.9981301756830908	0.1956204481029732	0.9419628875479772	0.9185481534633664	18.328202900856937	804.3461693200684	0.0563255311247723	0.0563255334124242
ADS(ph)RESLKPAAK	1	MAP1B	P46821;D6RA40;D6RA32	95.57	98267.0	152100.0	99182.0	247440.0	210360.0	102680.0	103570.0	177870.0	154580.0	184550.0	MAP1B	0		146827.69917498846	165936.7351597936	114007.14683463729	162528.575760639	169245.50050208258	117401.97784299354	122088.2247107834	156061.24808305065	146035.87500718518	166824.3488983703	0.8801335065568645	0.9946793513990128	0.683396324262537	0.9742497233401564	1.01451317879974	0.7037460575645047	0.7318369621520883	0.9354824347501182	0.8753870521391964	1.0	17.493652212020333	11.4872008302373	1.430810078217808	0.9998104774810898	0.8626559665980106	-0.0378658279994399	0.8645610154846288	0.8490820412326882	9.80180957472855	27.097453997582992	0.1487214680956737	0.0605791480551455
ADS(ph)RESLKPAAKPLPSK	1	MAP1B	P46821;D6RA40;D6RA32	163.71	812660.0	1401600.0	1359200.0	3267300.0	2047700.0	853860.0	1062500.0	1847200.0	1751500.0	1840600.0	MAP1B	0		1214252.984333968	1529105.3780405433	1562365.28783085	2146094.4697006764	1647480.5636913597	976284.1137613804	1252474.063485635	1620713.652999445	1654689.0611662874	1663814.1239899236	0.7298008634655164	0.9190361807806146	0.9390263403247272	1.2898643176283515	0.990183061879896	0.5867747482634623	0.7527728280621448	0.9740953809869572	0.994515575572977	1.0	20.811744702955373	7.329709461889441	4.910922653362534	0.9409292358543616	0.7247275255265518	-0.3665816742282476	0.9229947776897498	0.6812642511091274	82.3018351920525	1953.3810718125767	0.0835167097820045	12.24990046153856
ADSEWRR	1	SARS	Q5T5C7;P49591	81.119	123880.0	164780.0	193360.0	280920.0	199140.0	166610.0	177150.0	211020.0	205920.0	203950.0	SARS	0		185097.90035105948	179770.2512796239	222262.324937443	184519.59061864967	160218.4301672598	190498.0865642888	208824.2638555109	185146.70585531788	194538.15099935036	184361.0184655793	1.0039969506114317	0.9750990354459744	1.2055819976875424	1.0008601175801162	0.8690472177944331	1.033288317399132	1.132692071206468	1.0042616785059977	1.0552021930583504	1.0	17.63785598156725	8.313806609782777	10.0	1.0135968272702496	1.0615005110303797	0.0666211520709211	1.0293308713595004	0.9327019139229704	66.09387494133384	3146.783736467031	0.0438378911524714	0.0759302712439765
ADSGPTQPPLSLS(ph)PAPETK	2	SEC16A	O15027;O15027-5;F1T0I1;O15027-2;O15027-4;O15027-3;A0A3F2YNX0;A0A3F2YNZ0;X6RGP5;A0A0C4DH09	447.87	1067180.0	1843160.0	1515440.0	3082400.0	2821700.0	1825990.0	1763150.0	2335400.0	2515800.0	2737300.0	SEC16A	0		1594549.3808253433	2010834.6665162728	1741959.1316880384	2024644.68931698	2270203.5974839604	2087795.4569685184	2078399.665915012	2049055.1457421556	2376743.7853737604	2474387.9178515803	0.6444217454027305	0.8126594266036533	0.7039959737600551	0.8182406140565477	0.9174808772324974	0.8437623874195417	0.8399651691314471	0.8281058644682012	0.9605380660916738	1.0	21.384322127810066	5.0	0.1780919083699889	0.9925340187868666	0.001	-0.4076976834765817	0.8214928760939355	0.9651074397481144	26.77310424745236	0.3168893895912548	0.069601793681683	6.742630013775889
ADSHEGEVAEGKLPS(ph)PPGPQELLDSPPALYAEPLDSLR	1	DOK1	Q99704-3;Q99704	122.46	13199.0	25342.0	19202.0	44810.0	37725.0	19884.0	17517.0	24753.0	31423.0	25451.0	DOK1	0		19721.562695621848	27647.39475620967	22072.20295536193	29433.01600320981	30351.71375946504	22734.913590086508	20649.024160073288	21718.019192667423	29686.15150957938	23006.48335850677	0.8572176107188365	1.2017218940150145	0.9593905601049026	1.2793357222205275	1.3192678466542924	0.988195946151855	0.897530658567086	0.9439956056837808	1.29033851227866	1.0	14.63543472216468	6.944859179533391	10.0	1.0977524760146913	0.0010000097739864	-0.3568178739148349	1.094804295429566	0.7817144374743558	1522629827.363122	6242081417.510603	0.0747020541011848	29340307163.189777
ADTSQEICS(ph)PR	2	NUP98	P52948-6;P52948-2;P52948-5;P52948;A0A3B3ITD8;H7C3P6	123.1	848910.0	968850.0	958440.0	1336330.0	1209790.0	1217690.0	1094680.0	1363870.0	1220650.0	1181800.0	NUP98	0		1268416.6821683706	1056987.5467427082	1101702.0206508238	877755.4625210738	973338.6292660886	1392279.0650529277	1290407.8191213685	1196645.0465116687	1153180.8178776065	1068290.5203364629	1.1873330877904609	0.9894195695098046	1.0312756686297635	0.8216449044634607	0.9111179129058744	1.3032775621882546	1.20791844030868	1.1201494572232842	1.079463681391095	1.0	20.172554473348917	9.2454522774041	10.0	1.1421050218142352	0.9881590667949488	-0.2088801188820161	1.0556854479904336	0.8777012765433687	14.81402824480771	587.9326210354425	0.0736743467825657	0.0736743479422889
ADVSS(ph)SPTPSSDLPSHDMLHNYPSALSSSAGNIMPTTYISVTPK	1	KMT2C	Q8NEZ4;Q8NEZ4-3;H0YMU7	146.06	19797.0	23323.0	18283.0	40276.0	37345.0	29005.0	23856.0	28667.0	32080.0	35028.0	KMT2C	0		29580.102786970627	25444.72369580451	21015.83619585888	26454.901864433785	30045.984104631447	33163.657648383574	28121.431772718424	25152.121205356823	30306.837043799333	31663.63204124692	0.9341980335180068	0.8035945990863811	0.6637215897557931	0.8354980196198611	0.9489114851224828	1.047373769540482	0.8881303236497248	0.7943536348765101	0.9571497358332062	1.0	15.096220996223424	8.570107731156499	10.0	0.9393208587536488	0.800504703030198	-0.2307081676214425	0.8848317789259452	0.9143501875648964	75.94624581314936	16079.034059227266	0.0503248772689673	0.0650019379119125
ADVVPQQADPEFPRAS(ph)PR	4	CAMSAP1	Q5T5Y3-2;Q5T5Y3;Q5T5Y3-3	243.39	1544080.0	1880800.0	1843280.0	2737040.0	2299460.0	2141230.0	2040690.0	2141890.0	2191800.0	2139250.0	CAMSAP1	0		2307119.518679882	2051898.826354634	2118802.742608039	1797798.3066597923	1850034.5055358375	2448233.70682463	2405563.573284235	1879271.5278383384	2070652.2890461164	1933779.4006005905	1.1930624134083443	1.061082161552325	1.095679652989366	0.9296811756818976	0.9566936667963556	1.26603567400928	1.243970006370488	0.9718127761908504	1.0707799909353757	1.0	21.028673659907835	10.286936186409257	10.0	1.014187443787746	1.1065653717600556	0.1257643547282478	1.090097532282926	0.8952641137121806	25.39413786350552	1048.1969314516682	0.0970399847570324	0.0560254526892519
ADWLSHYWMPK	1	ASNS	P08243-3;P08243-2;P08243	201.75	281090.0	377050.0	421460.0	721700.0	602870.0	434210.0	425640.0	546100.0	524820.0	585740.0	ASNS	0		419996.5192902752	411350.72973044176	484457.38243760273	474041.67930186354	485040.097393471	496465.84338923066	501744.0568301415	479142.3375395173	495811.54044036	529480.8676441694	0.7932232209994193	0.7768944165266508	0.9149667382564916	0.8952952000154932	0.9160672784109656	0.9376464263915084	0.947615083926568	0.9049285192709148	0.9364106821203664	1.0	19.159900893438053	7.916595188438274	10.0	0.9339948344013892	0.7850506684733985	-0.2506287997865615	0.8998644579413986	0.991844374730759	21.853663960833117	2619.198775413579	0.013236880852158	0.035020510444398
ADYDTLS(ph)LR	1	PKP3	Q9Y446;Q9Y446-2;E9PKC4;E9PK71;E9PRW6;E9PQ15;E9PJR7	111.5	437710.0	329170.0	623080.0	970940.0	577820.0	264590.0	434120.0	319960.0	350490.0	264610.0	PKP3	0		654013.5773543936	359115.0237511459	716214.3639947356	637752.5676892773	464886.0767261528	302526.19124929514	511740.27335565584	280729.5043382973	331117.310332956	239194.7491844908	2.734230494541305	1.5013499459144093	2.994272936327377	2.666248192586281	1.9435463291361232	1.2647693658858576	2.139429377527643	1.1736440925037648	1.3843000795873048	1.0	18.01350805864523	9.001659037232061	10.0	1.3924272419625658	2.4740283406002432	0.8292600819630268	1.933676395404624	0.0	5.372506617982345	32430.496691688317	0.2694580866153416	0.3347583111605635
AEAGAGS(ph)ATEFQFR	1	RPS10;RPS10P5	P46783;Q9NQ39	187.0	161080.0	230650.0	191720.0	234330.0	257310.0	165720.0	203710.0	268640.0	222430.0	239270.0	RPS10;RPS10P5	0		240681.06061146807	251632.5309967548	220377.18730350936	153917.39879562933	207019.2039084944	189480.48079607385	240133.16844485528	235701.8816272041	210135.59113629308	216288.60450237387	1.1127773521180886	1.1634109507326955	1.018903366687035	0.7116297187720771	0.9571433704738812	0.8760539244867808	1.1102441989366096	1.089756356649003	0.9715518375078644	1.0	17.868279995573904	7.969764408041159	10.0	0.959484388574174	1.1381136861554662	0.2463134374271438	1.0027914723314957	0.8889604209032291	86.66768922640921	28653.20423612032	0.0515127209817322	0.1355997619251704
AEAPAGPALGLPS(ph)PEAESGVDR	2	C17orf85	Q53F19	399.48	252030.0	324980.0	234707.0	377320.0	388250.0	319190.0	291840.0	317880.0	309130.0	323580.0	C17orf85	0		376575.91076426784	354543.8539923064	269789.6333217445	247839.00018592112	312367.2065503589	364954.5900633529	344020.7347648452	278904.53443886066	292043.4082091545	292500.80095656856	1.287435485758492	1.2121124210013707	0.922355195060829	0.847310500947042	1.0679191493794924	1.2477045836108411	1.1761360435246344	0.953517164830852	0.9984362683933916	1.0	18.30376291411908	7.561982754907992	9.999977236121634	1.0266723188383309	1.2874467983140494	0.3265363224348226	1.063310015729472	0.8853615581819003	50.10040117965758	12812.292176612846	0.0540748506643631	0.1433961358637712
AEAPAGPALGLPS(ph)PEAESGVDRGEPEPMEVEEGELEIVPVRR	2	C17orf85	Q53F19	208.21	6329.655	7070.2	6852.3	7868.700000000001	9579.5	9444.3	6459.5	7029.4	6329.655	10930.2	C17orf85	0		9457.586781131618	7713.385305238483	7876.541834758185	5168.479647945926	7707.203232837518	10798.397928930504	7614.452906433377	6167.520870720176	5979.794969715385	9880.376582654935	0.957209140968824	0.7806772586764941	0.7971904480427906	0.523105531930759	0.7800515666950956	1.0929135988487684	0.7706642396404806	0.6242192105862946	0.6052193375111787	1.0	13.416032179129106	13.0	3.646298769768124	0.999996356016566	0.7701386110162871	-2.1951652440233005e-08	0.7701386113652133	0.6852492888351753	510666827.2734481	931461100.5739309	0.2039757617145947	0.0773885894796483
AEAPSS(ph)PDVAPAGKEDSPSASGR	1	PHRF1	A0A0J9YX88;E9PJ24;B7ZM65;F8WEF5;A0A0J9YYB5;A0A0J9YWD5;Q9P1Y6-2;Q9P1Y6-3;Q9P1Y6	281.63	150400.0	197360.0	175850.0	351210.0	297720.0	183850.0	199390.0	279250.0	261220.0	256210.0	PHRF1	0		224723.31460122173	215314.09632568609	202135.03227270083	230688.89869420484	239531.1390448756	210209.91065869087	235040.7562526128	245010.9828930788	246781.54527996428	231601.55205229725	0.9703014190098244	0.9296746693522444	0.8727706290459458	0.9960593815110258	1.034238056361504	0.9076360188260916	1.0148496595546947	1.057898708890144	1.0655435729732905	1.0	17.966967260299274	9.962029914704884	10.0	1.0411486658181122	0.9517806252603176	-0.1294750940781804	0.974970963430466	0.9793358425577616	60.68005164388274	15979.66365811152	0.0336552633194004	0.0260385713299103
AEASS(ph)PVPYLS(ph)PETNPASSTSAVNHNVNLTNVR	1	TJP1	G3V1L9;Q07157	98.735	21999.0	25088.0	31981.0	33105.0	34567.0	29344.0	29902.0	34166.0	31110.0	30004.0	TJP1	0		32870.26727335288	27370.288045291923	36761.333335872834	21744.699727432715	27810.939417453377	33551.262542119206	35248.45124362114	29976.88537699169	29390.4520084974	27122.17699456356	1.2119332190753525	1.009147903237196	1.355397590069609	0.8017313555542124	1.025394805993187	1.2370416485684137	1.299617329784642	1.1052536595052949	1.0836317458730726	1.0	14.872867226786576	8.249940127926289	10.0	1.0790706253775293	1.1919338073540062	0.1435148270668449	1.1143386804069908	0.8013175982376528	25.43007551936142	987.453586878258	0.0783721538934993	0.1357460238753334
AEASS(ph)PVPYLSPETNPASSTSAVNHNVNLTNVR	2	TJP1	G3V1L9;Q07157	441.4	94086.0	117786.0	127895.0	174960.0	159725.0	136535.0	130738.0	156225.0	140896.0	152366.0	TJP1	0		140580.5703295914	128501.14587463156	147011.99859264726	114920.78732250811	128507.02399550848	156111.01523951243	154113.8391642211	137070.15506704102	133108.2329215446	137731.55645759462	1.020685265927957	0.9329826016610436	1.0673806524353766	0.8343824050074568	0.9330252797591362	1.133444065068535	1.1189435676759405	0.995197895038983	0.9664323583138084	1.0	17.217181480261203	9.233320563225115	10.0	1.0427790043237135	0.9576588129884732	-0.122849779774347	0.9952538359100512	0.943606773407884	20.5638570587138	864.4549872022026	0.0484802766429701	0.0484802780653144
AEDEECENDGVGGNLLCSYGT(ph)PPDSPGNLLSFPR	1	PIP4K2B	P78356	213.52	12628.0	17824.0	20450.0	22981.0	21795.0	16211.0	13360.0	18381.0	11780.0	21361.0	PIP4K2B	0		18868.391069044068	19445.472501565822	23506.746715818736	15094.848042172833	17535.204808152164	18535.288885983315	15748.756224158207	16127.294096894126	11128.88218129539	19309.319516760163	0.97716499292824	1.0070511539615616	1.2173783076827371	0.7817389954664513	0.9081213241581042	0.95991414248933	0.8156038958539453	0.8352077908750698	0.5763477149795833	1.0	14.382691566896591	8.282014784469512	10.0	0.8395007551957724	1.067160429608971	0.346173549292342	0.9124665223020816	0.8318804683546744	12.266346662070848	499.04164658541146	0.0651130315098939	0.1127802967666378
AEDGSVIDYELIDQDAR	1	ANXA2	P07355;H0YN42;H0YMU9;H0YMD0;P07355-2;H0YN28;H0YM50;H0YNP5;H0YL33;H0YNA0	206.49	16539.0	21446.0	25270.0	31386.0	29933.0	24229.0	21062.0	20259.0	30252.0	47332.0	ANXA2	0		24712.093751260665	23396.970560400638	29047.212200916376	20615.59116886281	24082.6467319302	27702.887818055027	24827.86703542065	17775.03134263522	28579.876379333444	42785.85793583132	0.577576211941875	0.5468388782922283	0.6788975049765353	0.481831898749847	0.5628646448564495	0.6474776749738855	0.5802820892982113	0.41544174173844	0.667974834633362	1.0	15.530528263576292	11.049355035912097	10.0	1.0000001853222475	0.5614026354210621	-0.2507486699393563	0.5627281798294939	0.9193351190859232	183.315937000656	37143.29862005828	0.0909972492541289	0.0343937881703403
AEDQTES(ph)SCESHR	2	MMTAG2	Q9BU76	149.19	539176.0	466848.0	635672.0	657130.0	710900.0	565825.0	546459.0	380216.0	466673.0	437344.0	MMTAG2	0		805621.1294775816	509317.7707815864	730688.5427060107	431629.49801806005	571955.8200557644	646951.4424718713	644165.3875372211	333597.4785019691	440878.508844793	395338.0007835752	2.0378034185451672	1.288309673676952	1.8482628567396957	1.091798656244919	1.4467514352835442	1.6364514445603218	1.6294041712672709	0.8438285159553748	1.1151938542992446	1.0	18.738408975813822	10.243474788504136	10.0	0.986182709756798	1.5686363766402087	0.669584074667126	1.458476155586749	0.522849043560446	9.672952307945293	388.8923155534064	0.2354189931842569	0.1359177508581508
AEDQTES(ph)SCESHRK	1	MMTAG2	Q9BU76	174.65	128910.0	184990.0	198480.0	363760.0	272720.0	162260.0	185910.0	172650.0	149800.0	154390.0	MMTAG2	0		192613.58035401252	201818.78130973197	228147.6326726504	238932.2450642178	219417.3459637192	185524.3954499816	219150.5441342254	151481.27554696516	141520.08070951176	139561.1553856375	1.3801374732229736	1.4460956614472216	1.6347502429471106	1.7120254156967716	1.572194966123789	1.3293412120108763	1.5702832462848657	1.0854114465331688	1.0140363220586797	1.0	17.23621978521882	10.448440128437989	10.0	1.0070150992539617	1.5206917394356627	0.5946401724685583	1.44986086700058	0.9150445782099516	55.21473029731863	7417.661851925147	0.0988512355535645	0.0569347697483778
AEEDEILNRS(ph)PR	5	CANX	P27824-3;P27824;P27824-2	215.23	14569050.0	14580890.0	13489770.0	26210020.0	20116230.0	10219950.0	18126420.0	14692200.0	12079720.0	9904230.0	CANX	0		21768651.63956733	15907332.559658663	15506142.13421273	17215798.66334408	16184547.511718065	11685258.50658844	21367407.9189151	12890780.171393692	11412035.709935278	8952948.908641048	2.431450448528423	1.7767701705865326	1.7319591893623774	1.92291934635392	1.8077337061643848	1.3051854339646984	2.386633514493988	1.4398362263579991	1.274667802350666	1.0	23.23961338710803	10.50383110695552	10.0	1.1373247681009793	1.9089503193370063	0.7471245853457325	1.8132360789327	0.4362745821395513	74.48185247678943	39114.23180431747	0.3361775386560776	0.1586822219715867
AEEDEILNRSPR	1	CANX	P27824-3;P27824;P27824-2	77.74	60472.0	71160.0	61667.0	118040.0	82183.0	50526.0	85023.0	65933.0	59807.0	60699.0	CANX	0		90355.50718460836	77633.51790907906	70884.62345840562	77533.43470249692	66120.47427154705	57770.27982562419	100225.03745857814	57848.9136440085	56501.27815082621	54868.984848454	1.646750116375704	1.4148889053351328	1.291888735579603	1.4130648656365932	1.2050610094968812	1.0528767751979276	1.8266245992229635	1.054309894811886	1.029748924768347	1.0	15.889385128206277	10.428092656062535	10.0	1.0147765311214876	1.4073041658894092	0.4717710522224624	1.3511817984958086	0.6802864702268409	108.58118509006972	11455.36470959377	0.1857054566135184	0.1071762076497597
AEEGKS(ph)PFR	2	ZNF609	O15014	90.731	686400.0	1184300.0	825130.0	1828630.0	1545580.0	932710.0	919540.0	1339740.0	1217000.0	1402560.0	ZNF609	0		1025598.9570630208	1292037.3139365143	948465.6194436935	1201117.9659439754	1243499.0524149486	1066439.4113161133	1083952.9414941943	1175473.6408994573	1149732.5649097178	1267846.9725868227	0.8089296099910729	1.0190798589046877	0.7480915599053042	0.9473682486249124	0.9807958525765956	0.8411420576571855	0.8549556570558161	0.9271415764799332	0.9068385931181324	1.0	20.419631058412016	11.2380658494836	0.0712455501928037	1.0003479620494942	0.8176497030297362	-0.0464621268839753	0.8925575895432218	0.9343996264422028	315.60666156758805	2.7687126032653904	0.0993860723672401	4.867706931433284
AEEGKS(ph)PFRESSGDGMK	1	ZNF609	O15014	88.09	58914.0	75497.0	77538.0	193800.0	131350.0	67097.0	65383.0	121620.0	103270.0	98141.0	ZNF609	0		88027.58880595997	82365.0604494342	89127.9279633816	127295.6594827507	105677.86884839593	76717.18452796384	77073.4227697706	106708.09575454344	97561.94082023553	88714.75711316703	0.9922541826234108	0.9284256997329884	1.0046572956254338	1.434887087842317	1.1912095832443106	0.864762380289237	0.8687779268949988	1.2028223852140365	1.099726178540767	1.0	16.582568351258125	8.030708368512103	10.0	1.094596727618651	0.9603357700813092	-0.1887886281427944	1.0600007544940322	0.7622905879818279	315.589914969828	102785.67021972408	0.0824636844375126	0.1580528562995464
AEEKS(ph)PISINVK	1	CCNL1	Q9UK58;Q9UK58-6	169.64	155150.0	242270.0	178350.0	525400.0	352830.0	198040.0	150240.0	295160.0	274760.0	291580.0	CCNL1	0		231820.62673124677	264309.6175355896	205008.71769028227	345103.9189485928	283869.9845129768	226434.4340867396	177102.7795746654	258970.24784501732	259573.1467005705	263574.3356910694	0.8795265522473302	1.002789656445846	0.7778022740824402	1.3093229203964785	1.0770016123485389	0.8590913583943893	0.6719272538819723	0.9825321086972276	0.984819504600066	1.0	18.153532240431	9.27250534102042	10.0	0.8996560827038319	1.009278280831573	0.1658785092571753	0.9619353403887544	0.7455959383119524	27.18970400657369	1059.2954604306387	0.1005874144982827	0.1005874134175859
AEENTDQAS(ph)PQEDYAGFER	1	MDN1	Q9NU22	188.6	428470.0	619690.0	577270.0	811490.0	716410.0	569050.0	564030.0	645520.0	683790.0	688610.0	MDN1	0		640207.4375477761	676064.0066480767	663556.9524029681	533019.3741674792	576388.9000508515	650638.8341600641	664878.066849697	566372.3891750771	645994.766277417	622470.4139523535	1.0284945648786776	1.0860982168701525	1.066005608507137	0.8562967206474792	0.9259699531598472	1.045252624986393	1.0681279815824138	0.9098784078409702	1.037791920383326	1.0	19.39332760632584	8.197182283779021	10.0	0.9776291253000186	1.0604450848275646	0.1173107414623805	1.0024155751901542	0.9595020294731548	31.941224487591874	1614.55979502378	0.0335804438786002	0.0581636749438872
AEFS(ph)PAQFSGPK	1	RNF10	Q8N5U6;Q8N5U6-2;F5H5P6	74.296	22105.0	36220.0	40577.0	50796.0	42015.0	36294.0	32419.0	51767.0	53111.0	41976.0	RNF10	0		33028.64939667557	39514.98058834796	46642.21327568593	33364.86232758414	33803.24065219149	41497.73455233354	38215.48862507372	45419.81576159717	50175.3872267215	37944.2908120184	0.8704510926374764	1.0413946273000854	1.2292287529304031	0.8793117914070018	0.89086500047287	1.0936489696940028	1.007147262664596	1.1970131682421905	1.3223435239651138	1.0	15.357277074642807	10.14104126453594	10.0	1.173125430875377	1.0008016242989457	-0.2292012382868687	1.0378063840505711	0.8489329700165963	89.27920134613615	6328.558697530414	0.1151444428889499	0.0664783182080126
AEFTS(ph)PPSLFK	3	FIP1L1	Q6UN15;Q6UN15-5;Q6UN15-3;Q6UN15-4;A0A0B4J203	241.15	998230.0	1443530.0	1170180.0	2431730.0	1828070.0	1253570.0	1252610.0	1762970.0	1663990.0	1715460.0	FIP1L1	0		1491526.2921168716	1574849.8047680263	1345091.680778328	1597258.379948346	1470776.8687147836	1433303.4414164517	1476575.5639178748	1546811.1459660218	1572016.0153526077	1550693.5657610316	0.9618446384569072	1.0155776999017467	0.8674129502292732	1.030028379052738	0.9484639010499618	0.9242983095199928	0.952203321481648	0.9974963333306252	1.0137502663726548	1.0	20.71016405577093	10.457703835278965	9.691906342218758	1.0068732915369678	0.9571202841158948	-0.0731095965418831	0.9638655034849126	0.9813887406147418	180.62749467310945	26861.85547813141	0.0390230631525446	0.0223888456220152
AEGEPQEES(ph)PLKSK	1	BCLAF1	E9PK91;Q9NYF8-3;E9PQN2;E9PKI6;A0A1W2PQ43;E9PK09;Q9NYF8;Q9NYF8-2;Q9NYF8-4;E9PJA7	160.45	171260.0	344570.0	272190.0	727870.0	446090.0	197450.0	223010.0	442820.0	338210.0	354550.0	BCLAF1	0		255891.721134343	375915.9818146619	312875.373524631	478094.3842503088	358902.4782229226	225759.84149882244	262883.99143334705	388525.562917505	319516.0647314018	320496.195621334	0.7984235839001312	1.1729187021577203	0.976221801691191	1.4917318544872118	1.1198338174564968	0.7044072428415267	0.8202405988742042	1.2122626359551167	0.9969418329973246	1.0	18.435629570633463	9.19096158914267	10.0	0.9468012265916448	1.1121814021676366	0.2322586375808122	1.0373866296648118	0.5964291150677647	59.03559848940399	3085.7515607838063	0.131561377694931	0.1315613960620935
AEGEWEDQEALDYFS(ph)DKESGK	2	BCLAF1	E9PK91;Q9NYF8-3;E9PQN2;E9PKI6;A0A1W2PQ43;E9PK09;Q9NYF8;Q9NYF8-2	275.73	391683.0	612640.0	477571.0	1365390.0	981750.0	353586.0	436249.0	748990.0	716890.0	769090.0	BCLAF1	0		585241.3698999353	668372.6589631565	548955.5274239744	896843.2430400054	789868.6542970127	404282.1945616745	514249.9366791017	657155.8677782889	677265.224698545	695220.4740950827	0.841806868046717	0.961382300820654	0.7896135799776457	1.2900127031030844	1.136141244006265	0.5815165255135774	0.7396933143381069	0.9452481511475338	0.9741733017573904	1.0	19.552792908717805	9.24622525763798	10.0	0.8482557902335337	1.0037155379687035	0.2427791764512734	0.9355551932107256	0.6707659977204978	22.26892949284751	880.9864433184873	0.1127057501901	0.1127057518741207
AEGPLDSPSEGHS(ph)YQNSGLDHFQNSNIDQSFWETFGSAEPTK	1	ARFGAP1	F8VWH9;Q8N6T3-5;Q8N6T3;Q8N6T3-2;Q8N6T3-4;E5RHH7;F8W1U7	207.82	9694.5	12019.0	9360.3	21072.0	15879.0	11786.0	12012.0	13668.0	15323.0	15208.0	ARFGAP1	0		14485.240514637915	13112.38408866246	10759.423045676203	13840.93981744336	12775.476813427318	13475.844476602271	14159.735012319476	11992.15797379624	14476.049377248655	13747.30261742843	1.0536787410407296	0.9538150467451676	0.7826570306261914	1.006811314380773	0.9293078918064218	0.980253716064851	1.0300009686531653	0.8723280710059391	1.0530101635281048	1.0	13.892542816648552	10.784984224797606	10.0	1.026581716142194	0.9511312564333814	-0.1093868123995362	0.955192793122842	0.9407737917321004	12.97843411938068	579.2864029858553	0.0976588881452435	0.0369116556030436
AEISHHISSCDDR	1	GTSF1	G3V1V4;Q8WW33	198.14	49970.0	68731.0	69387.0	84265.0	75338.0	74826.0	72440.0	85987.0	86138.0	73617.0	GTSF1	0		74663.72360786593	74983.54861451536	79758.5640278981	55348.65194176461	60613.31772592644	85554.34742968288	85392.20814955248	75444.08016482416	81376.88058849075	66546.23729532008	1.121982649094372	1.1267887060503814	1.1985435581270223	0.8317322540136624	0.9108451535273976	1.2856376394356943	1.2832011488583104	1.133709180731242	1.2228622367836512	1.0	16.16775133854459	9.26651370650155	10.0	1.1850523057278093	1.0380248785762023	-0.1911097165602789	1.1017423860101156	0.8581705940716113	15.797213824801382	606.249821976332	0.0810478859607556	0.08104788556548
AEKDRES(ph)LRR	2	EIF3A	Q14152-2;Q14152	120.84	746450.0	1385980.0	958780.0	1957040.0	1590690.0	1539370.0	950950.0	2565330.0	2558370.0	2864700.0	EIF3A	0		1115323.9240962896	1512064.406290408	1102092.8418676143	1285462.8350573925	1279792.3806505871	1760080.664512747	1120979.0218086268	2250793.2846735986	2416960.806974589	2589551.407689851	0.4307015959537464	0.583909785223892	0.4255921850382556	0.496403674875935	0.4942139309728147	0.6796855468040011	0.4328854096040737	0.8691827001347466	0.9333511587363192	1.0	21.44995263285296	10.46579519302454	10.0	0.966679971924716	0.5061980489133923	-0.9333332783923493	0.5676959858579806	0.9114853901772384	48.45217375217651	8488.386197782185	0.0691122056844372	0.0394432643523641
AEKPPLSASS(ph)PQQRPPEPETGESAGTSR	1	TSC22D4	Q9Y3Q8	149.67	80197.0	135300.0	112480.0	225940.0	158870.0	102030.0	105700.0	144660.0	150740.0	163140.0	TSC22D4	0		119828.0296613975	147608.41727232153	129292.85430783816	148406.50827416236	127819.13227213272	116658.78261901654	124599.06683334758	126923.14694830004	142408.123939598	147470.73573167252	0.8125546337507139	1.0009336194056802	0.8767356700728097	1.0063454795817424	0.8667423515449433	0.7910639493335188	0.8449070672574616	0.8606666693467954	0.9656703971336652	1.0	17.31575103163328	10.961560933283875	10.0	1.0000024151223976	0.8824939162687472	-0.1299519972671803	0.8840639275491919	0.9503759346331562	67.0282087656765	17435.894484577788	0.08639906903804	0.0326558363377591
AELAHS(ph)PLPAK	1	MXRA8	Q9BRK3-4;Q9BRK3-3;Q9BRK3;Q9BRK3-2	124.51	90062.0	128330.0	135910.0	202550.0	166750.0	126680.0	127740.0	139700.0	124990.0	154130.0	MXRA8	0		134568.02632722902	140004.34729162615	156225.0340414144	133043.01252957253	134158.99985131348	144843.03226675524	150579.79940673418	122571.29564964405	118081.40779627427	139326.1278553554	0.96584917989635	1.0048678553456598	1.1212902880901348	0.9549035387511392	0.96291343136008	1.039597055457734	1.080772154689191	0.8797437891684914	0.8475180471452075	1.0	17.233788171064603	10.277650125073736	10.0	0.9090283311542628	1.0185953863557011	0.1641839135349215	0.998808949129396	0.9615078588433192	11.221057465341092	443.3095832151769	0.05623217470072	0.0324653090513798
AELEEMEEVHPS(ph)DEEEEDATK	1	MAP1A	E9PGC8;P78559;P78559-2	273.66	153690.0	191620.0	160140.0	315690.0	292700.0	172060.0	152040.0	212550.0	208530.0	210070.0	MAP1A	0		229639.13710812308	209051.9210474664	184076.79310861707	207357.9295258492	235492.2893941796	196729.49267301787	179224.61798809987	186489.1115986534	197003.8880531008	189893.204947606	1.2093067636173895	1.1008920572231455	0.9693700896743844	1.091971298199227	1.240130153467866	1.0360006969564717	0.9438179635629946	0.982073643183326	1.0374456953710205	1.0	17.680510620543256	9.494749156434628	9.999997100899348	0.990833744985423	1.1223337645178362	0.1797868660747895	1.0728486356853293	0.95215894792935	133.0277924120848	47293.16527217194	0.0484179659908864	0.0444719668964881
AELEEMEEVHPS(ph)DEEEEDATKAEGFYQK	2	MAP1A	E9PGC8;P78559;P78559-2	461.0	621670.0	852080.0	761060.0	2000830.0	1468120.0	648690.0	678670.0	1188670.0	1125780.0	1284030.0	MAP1A	0		928881.2698679612	929594.8277117478	874818.8095619091	1314225.873905428	1181178.4759322947	741697.3997562471	800015.5978031022	1042926.4280591436	1063554.5825177182	1160701.5373393348	0.8002757297946094	0.8008904940736524	0.7536983293459298	1.1322685734680902	1.0176418639367868	0.6390078550739521	0.6892517775387551	0.8985310990884305	0.9163032427403296	1.0	20.29224747921867	8.217967206513388	10.0	0.8989553734315809	0.7848439085513385	-0.1958437420131683	0.8642093679037453	0.7778164274294977	35.19786413991996	1596.4511275754053	0.073056963741595	0.1265397532931751
AELGMGDSTSQS(ph)PPIKR	4	ACSS2	Q9NR19;Q9NR19-2	243.99	581280.0	793390.0	734750.0	1349960.0	1013740.0	750770.0	738720.0	1028480.0	946670.0	951580.0	ACSS2	0		868531.7041981255	865565.7219489074	844576.1442272784	886708.1964671515	815606.2639236611	858413.3512386462	870802.484873514	902377.4241213024	894344.5581126392	860182.6817919872	1.0097061038112802	1.006258019686825	0.9818567173054492	1.0308370712833983	0.9481779640396136	0.9979430758247132	1.0123459856915549	1.049053233949575	1.0397146757819908	1.0	19.85996542442176	10.001772181784563	9.829274768589968	1.0295840813479562	0.995793083125615	-0.0481437535213567	1.004225861733375	0.9946862134526916	7.576739291995215	42028.072908352966	0.0177755429134857	0.0132200442252674
AELNPWPEYIYTR	1	TARS	D6RCA5;D6R9F8;D6RDJ6;P26639;P26639-2	140.14	11164.0	6329.655	26017.0	26646.0	18551.0	19503.0	20451.0	21406.0	21806.0	33990.0	TARS	0		16680.92476202153	6905.471961787401	29905.86940368979	17502.167918355914	14925.23901794131	22299.286851109293	24107.62077397152	18781.396955449403	20600.7134843232	30725.32982419729	0.5429046606648533	0.2247485055912758	0.9733294833547352	0.5696331990087323	0.4857633458563284	0.7257623263509383	0.7846171517737757	0.6112675457972915	0.6704798159106955	1.0	15.052822741429036	7.752043080123796	10.0	0.727544355902896	0.3837694288940741	-0.9227953770199144	0.6629109670460265	0.5601375967339697	5.917732245491091	248.69013383220528	0.0830669032972496	0.2197767117477937
AEMVCAPS(ph)PAPAPPPKPAS(ph)PGPPQVEEVGHR	1	LYL1	P12980	117.93	101690.0	109610.0	121710.0	242840.0	210780.0	99687.0	139610.0	124870.0	132260.0	122290.0	LYL1	0		151942.24642153078	119581.36450272826	139902.50086954996	159507.11015888138	169583.412225846	113979.8496808968	164572.14494421604	109559.6112224128	124949.57192683595	110544.29491618372	1.3744919766030042	1.0817506646851074	1.265578662160956	1.442924849987256	1.5340765650043413	1.0310785352361962	1.4887439018811148	0.9910924060394296	1.1303122609952376	1.0	16.899946909861725	10.288271444518488	10.0	1.0402047396865814	1.3169364161535526	0.340318145606842	1.2676969568372496	0.7990981201998183	12.776980445265114	531.0282379208356	0.143736445310067	0.0829853736605114
AEMVCAPSPAPAPPPKPAS(ph)PGPPQVEEVGHR	2	LYL1	P12980	273.93	362534.0	624544.0	486899.0	1030580.0	830055.0	552622.0	470754.0	776238.0	679542.0	857434.0	LYL1	0		541687.7801571762	681359.5813519926	559677.8224540551	676926.5260564156	667822.1806391719	631855.4324069996	554924.4002655218	681062.9734609054	641981.5666588988	775079.2130768108	0.6988805415214956	0.8790838018313225	0.7220911269601945	0.8733643150733444	0.8616179731980379	0.8152140087704589	0.715958305813226	0.8787011210858156	0.8282786531075219	1.0	19.709666100197776	5.0	0.0570061254392847	0.9996011147960492	0.4853179408790792	-0.112215231640528	0.808104010696403	0.94938916382022	453.4642897930985	1.0655322405632854	0.0835376404647641	15.987530300592264
AENGERS(ph)DLEEDNER	1	ZC3H15	Q8WU90	142.4	338360.0	529330.0	437440.0	717870.0	622730.0	503550.0	459090.0	569930.0	519520.0	596860.0	ZC3H15	0		505567.6910137592	577483.839724744	502825.9796267852	471525.9807682268	501018.49461714097	575747.6231285485	541174.8873464664	500050.5263393106	490804.4881856179	539532.8143239304	0.937047159304422	1.0703405323888755	0.9319655195705911	0.8739523681410915	0.9286154267464708	1.0671225323894296	1.0030435090858998	0.9268213407295836	0.9096842215252982	1.0	19.18703304580653	7.784329011398999	10.0	0.9551493491337768	1.0035896208254609	0.0713712158242213	0.9646476267432808	0.9622096191443889	19.42095484605535	884.5450771704676	0.0294644776625482	0.0779565086759893
AENGTGSS(ph)PRGPGCSLR	1	EXOSC5	M0R102;M0R050;Q9NQT4	103.31	109980.0	151440.0	197520.0	286460.0	220940.0	160770.0	146550.0	225380.0	188640.0	188110.0	EXOSC5	0		164328.92380214328	165216.69409992866	227044.13747229945	188158.48614772307	177757.65773402795	183820.7633211732	172753.01082712453	197746.01727642675	178213.27119520886	170042.41815915715	0.9663995935904292	0.9716204691072337	1.3352205874877028	1.1065385224739015	1.0453724409379397	1.0810288709792384	1.0159406852555477	1.162921695757934	1.0480518515586146	1.0	17.52121701956018	7.64511202327326	10.0	1.099371741107152	0.965289146589448	-0.1876461672699615	1.0777471671331904	0.9231750912799565	36.83340005951469	3012.476785690963	0.0443087634446732	0.1172314218182974
AENNS(ph)EVGASGYGVPGPTWDR	1	DHX9	Q08211	372.77	93964.0	100520.0	112520.0	170460.0	158290.0	97821.0	126040.0	97849.0	102890.0	86148.0	DHX9	0		140398.28147067263	109664.43536004252	129338.83327451954	111965.0057555712	127352.49227265004	111846.3076994493	148575.84090515724	85851.67292785991	97202.9446208388	77873.66030288159	1.802898193363558	1.4082352740774478	1.6608803640598049	1.4377776172340535	1.6353731387137274	1.436253378413633	1.9079087887648636	1.102448152481194	1.248213378474544	1.0	16.39452968298081	10.322809649729066	10.0	1.1153651463127323	1.6127528899109436	0.5320091987714773	1.528546343920913	0.8216217985510688	12.8221841430078	638.3681035188187	0.1475223245445084	0.0851711182042571
AEPMPSASSAPPASSLYSS(ph)PVNSSAPLAEDIDPELAR	1	HGS	I3L1E3;O14964-2;O14964	141.46	17383.0	20787.0	22410.0	30468.0	26618.0	24436.0	23245.0	26672.0	23497.0	25091.0	HGS	0		25973.17405394305	22678.020471838456	25759.71608320284	20012.611729207685	21415.55776936886	27939.566912459974	27401.18551126928	23401.729402772435	22198.24657163817	22681.060624269903	1.1451481253107898	0.999865960746642	1.1357368383222175	0.8823490250624858	0.9442044234233522	1.2318456960766286	1.2081086491144333	1.0317740334299614	0.9787128979270444	1.0	14.614882349949434	9.248229601820434	10.0	1.0900111341863967	1.021517937477465	-0.0936283343549239	1.051514026095314	0.8937660632687028	30.09366101815722	1181.2764711922002	0.0683620594073791	0.068362060288932
AEPSEVDMNS(ph)PK	2	DDX21	Q9NR30	165.34	577460.0	967740.0	750890.0	1632830.0	1235980.0	712270.0	585170.0	1152760.0	1021210.0	1179290.0	DDX21	0		862823.9710746108	1055776.568596573	863128.6572831848	1072508.6257648082	994409.8388979096	814393.3264338624	689797.8802163666	1011419.375612624	964764.4968048094	1066021.6007171995	0.809386949095702	0.9903894704256144	0.8096727652633753	1.006085266042681	0.9328233482594436	0.7639557452550244	0.6470768319819067	0.9487794383642504	0.905014022376032	1.0	20.169487105381798	10.390394398788224	10.0	0.952775678432724	0.8513467187863113	-0.1623896603729217	0.8668046351504297	0.8782586672469581	125.64492078309172	9482.975015586962	0.0945598020415494	0.0545928682960017
AEQGS(ph)EEEGEGEEEEEEGGESKADDPYAHLSK	1	ABCF1	Q8NE71;Q5STZ8	296.38	395450.0	830060.0	830530.0	1587400.0	1005000.0	722300.0	522940.0	1255700.0	1104800.0	1359300.0	ABCF1	0		590869.9119617888	905571.6396235252	954672.779945669	1042668.3687457084	808574.4818624886	825861.4004284592	616441.2110674613	1101737.8378472312	1043734.2134036622	1228742.007356028	0.4808738599514521	0.7369908688741816	0.7769513650794007	0.848565738376026	0.6580506542641575	0.6721194485777565	0.5016848186006938	0.8966388641810328	0.8494331659170176	1.0	20.37443246600927	10.431974880418908	9.999997674817594	0.9247499875279024	0.6678915846981318	-0.469448602483308	0.7043670967671116	0.8337676808831109	95.02875291326312	10453.78810149268	0.1014414740784331	0.0585356514095043
AES(ph)GDSLGSEDRDLLYSIDAYR	1	ANLN	Q9NQW6;Q9NQW6-2	233.54	13288.0	22283.0	15722.0	27825.0	27057.0	23028.0	18772.0	28976.0	25172.0	29198.0	ANLN	0		19854.543912373894	24310.11354086577	18072.03285408813	18276.582688893384	21768.755975873966	26329.69171959929	22128.41705388456	25423.234522148086	23780.66402950488	26393.591650688813	0.7522486585055482	0.9210612129869536	0.6847129065746721	0.6924628876122059	0.8247742961237279	0.9975789603804128	0.8384011295903737	0.9632351238367588	0.9010014379336756	1.0	14.833581930541694	9.026825244819072	9.999998264723564	0.9400436050011056	0.7626213803523905	-0.3017607013249652	0.8501426440236113	0.9352787158085336	99.2731984778174	37009.20742655624	0.0463668970015586	0.0508310589421257
AES(ph)PAEKVPEESVLPLVQK	1	ACIN1	S4R3H4;Q9UKV3;E7EQT4;Q9UKV3-5	293.4	138010.0	241730.0	178510.0	407870.0	354540.0	153880.0	153420.0	257530.0	243280.0	254690.0	ACIN1	0		206210.53622416648	263720.4930320642	205192.63355700733	267905.4728236819	285245.76795972785	175942.89394701846	180851.36077173284	225954.08567396476	229833.1457610816	230227.54495218603	0.8956814279846165	1.1454775886475008	0.8912601383106526	1.1636551694078172	1.2389732428366382	0.7642130483715948	0.7855331159844158	0.9814381060306716	0.9982869157068658	1.0	17.9583827900221	9.26563882524825	10.0	0.9059598760750532	1.0669287814884727	0.2359448166207717	0.9971342265156428	0.834544442286615	14.639365127009038	561.065090271292	0.082466305160257	0.0824663048277019
AES(ph)PDLR	2	FIP1L1	Q6UN15;Q6UN15-5;Q6UN15-4;A0A0B4J203	139.74	5545100.0	7628100.0	7514100.0	11040500.0	9034200.0	7018200.0	7222100.0	9046100.0	8463700.0	8464400.0	FIP1L1	0		8285327.472042779	8322038.195084965	8637263.838500433	7251845.864392721	7268481.178151338	8024450.339868503	8513405.11425846	7936952.022736198	7995884.560087415	7651411.6435403135	1.082849526078975	1.087647428054773	1.1288457922391906	0.9477788154967556	0.9499529651221598	1.0487542317296608	1.1126580964240609	1.037318653406519	1.0450208317883305	1.0	23.012976375460035	8.241676295607963	10.0	1.020226298734619	1.0998078942377283	0.1083623519854049	1.0449299439103374	0.9787616096440364	12.214159465210706	490.1634431981602	0.0248187173065316	0.0429877458972571
AES(ph)PEEVACR	1	HUWE1	Q7Z6Z7-2;Q7Z6Z7-3;Q7Z6Z7	154.15	282680.0	304300.0	308470.0	404640.0	447700.0	389020.0	320040.0	427800.0	434500.0	361840.0	HUWE1	0		422372.2511401152	331982.56744986994	354578.2963045775	265783.8784989696	360197.80649734923	444796.6246638232	377262.8699086516	375347.1745090751	410483.8122048251	327086.0059896303	1.2913186238652647	1.0149702566620806	1.084052175304066	0.8125810142650854	1.1012327030241968	1.3598766578779429	1.1534057189857645	1.1475488637107112	1.2549721011844168	1.0	18.46499237551877	9.021017041119622	9.99999971794396	1.183160703395664	1.0507309971426548	-0.1712526767096115	1.1162500301237146	0.8314834442255634	196.7261235969149	93610.39338957076	0.084382560784934	0.0956100549092152
AES(ph)PESSAIESTQS(ph)TPQK	1	PDS5B	Q9NTI5-2;Q9NTI5	343.06	294650.0	449490.0	337210.0	696230.0	587110.0	397620.0	361860.0	541190.0	516870.0	550200.0	PDS5B	0		440257.4777077791	490380.6909071379	387614.18386509776	457311.9556330012	472360.3622351095	454629.6691656706	426560.24904744606	474834.3557095982	488300.9620582472	497354.4121586751	0.8851986972366903	0.9859783665710956	0.779352056379132	0.9194890895772352	0.9497459973963364	0.9140959807563273	0.8576585199999333	0.9547203042769186	0.9817967833820292	1.0	19.069596614090937	10.503962606113143	10.0	0.9908993759716802	0.8987884650218271	-0.1407554833995827	0.9102110900320328	0.9705584971128888	104.1514929079298	55075.64221454309	0.0565344151106324	0.0266516903995832
AES(ph)PESSAIESTQSTPQK	1	PDS5B	Q9NTI5-2;Q9NTI5	424.06	79027.0	152930.0	100000.0	241630.0	191180.0	141270.0	108660.0	196380.0	191250.0	205210.0	PDS5B	0		118079.84962094904	166842.2413411391	114947.4167032702	158712.33333754947	153814.19845021926	161524.90660186703	128088.31222432856	172301.7254092848	180679.00824895955	185499.99803540812	0.6365490613019307	0.8994191003133721	0.6196626303000236	0.8555921025252763	0.8291870624217434	0.8707542227091304	0.6905030381718879	0.9288502815854258	0.9740108364554896	1.0	17.646741510444578	10.47970574412512	10.0	0.9870079682312356	0.7716667376568266	-0.3550818388148123	0.7996769536394099	0.8979124768528868	129.22784818990522	29935.25176491721	0.0869347726612091	0.0482860638422481
AES(ph)PSPAPPPGLR	1	C11orf84	Q9BUA3	184.31	284880.0	330460.0	336460.0	475440.0	397810.0	377460.0	304960.0	388940.0	360690.0	364260.0	C11orf84	0		425659.42728454806	360522.37673179136	386752.0782398232	312288.1751521106	320058.7210245935	431579.18344971054	359486.5792005449	341251.82340710505	340753.5241062339	329273.5699253338	1.2927227271264763	1.0949022626187204	1.1745615608550763	0.9484155537382644	0.9720146111246346	1.3107009577099542	1.0917565575702364	1.0363778164293218	1.0348644872514468	1.0	18.47460905345927	5.000123185006244	1.191744607144089	1.065827891612827	55.69861828285782	0.2763954598965968	1.0863748679170109	0.9089487273409552	1620.1652996290095	10.991284885520466	0.0549264894936165	239189.84511182195
AESGDS(ph)LGSEDRDLLYSIDAYR	2	ANLN	Q9NQW6;Q9NQW6-2	307.53	76184.1	89202.0	106012.7	150265.0	132965.0	99891.7	107697.0	103187.0	118773.0	86207.0	ANLN	0		113832.07095685462	97316.82215466088	121858.86002738764	98700.11492350642	106977.21988143864	114213.89900758622	126953.12867314104	90535.1774101635	112208.04102877746	77926.99347321498	1.4607527620834095	1.2488204384288295	1.5637567240326409	1.266571575835677	1.3727877223725922	1.4656525796397335	1.6291290477769722	1.1617948207033315	1.4399123593462582	1.0	16.395517400316976	12.711248936774243	0.6543742843256543	1.0000785188694583	1.4072463104086146	0.0296732008779266	1.4023167924772029	0.8630638374309674	27.31336438002492	10.148510020693772	0.1762379255495735	0.0947556204646841
AET(ph)PPLPIPPPPPDIQPLER	1	HOMEZ	U3KPW8;A0A669KB72;Q8IX15;Q8IX15-3	193.19	51781.0	86186.0	89596.0	134190.0	97289.0	79786.0	85175.0	85378.0	92629.0	117180.0	HOMEZ	0		77369.66724312409	94026.45270533848	102988.28746946184	88141.40632605953	78274.03260290514	91225.49867726029	100404.21492460145	74909.75003561421	87509.10251028952	105925.09999409938	0.7304186377679512	0.8876692371362054	0.9722746306135076	0.8321106737776929	0.7389564192742366	0.861226457962674	0.9478793499387258	0.7071954620744951	0.8261413254758718	1.0	16.83836682949531	13.0	3.173099047673832	0.9999988420680036	0.8337623730116688	-1.2961648571119258e-07	0.833762375574788	0.9157834878524236	29257644.481732205	46451863.29697042	0.1092524946331101	0.041575676148122
AETASQSQRS(ph)PISDNSGCDAPGNSNPSLSVPSSAESEK	1	SCAF11	F8VXG7;Q99590-2;Q99590;A0A0A0MTP7	484.3	175020.0	284630.0	277310.0	563460.0	386360.0	298880.0	273330.0	422800.0	416300.0	408760.0	SCAF11	0		261509.8039993735	310523.16192328813	318760.6812598385	370103.2626013972	310846.603793424	341732.5977572445	322201.16308002674	370960.2276354301	393289.7837074083	369499.4356851684	0.7077407398862515	0.8403887311694546	0.8626824576030969	1.0016341754760982	0.8412640826284793	0.9248528272406278	0.8719936540161808	1.003953434861282	1.0643853433175754	1.0	18.64089449990731	5.599259956565184	0.3205973796184186	1.0036385873562266	0.001	-0.411887913024843	0.9065822993236003	0.9598973091305508	19.3869133852393	0.6535360991729158	0.073005276404743	9.34511258979683
AFAAVPTSHPPEDAPAQPPT(ph)PGPAAS(ph)PEQLSFR	1	SCRIB	A0A0G2JNZ2;A0A669KB89;Q14160;A0A0G2JMS7;Q14160-2;A0A0G2JPP5;Q14160-3;H0YCG0	149.68	22683.0	23341.0	24568.0	30067.0	31550.0	36934.0	29609.0	47074.0	25966.0	25926.0	SCRIB	0		33892.28022007653	25464.3611792554	28240.281335659416	19749.218749576197	25383.606868419392	42229.49600363381	34903.063101878775	41302.2274259939	24530.777140875736	23435.860577291507	1.4461717805625158	1.0865554134559685	1.2050029587146127	0.8426922785465136	1.0831096551673114	1.801917871304997	1.489301533723006	1.7623516443861358	1.0467197080292057	1.0	14.66211201631089	9.217563610295832	10.0	1.4199734837640698	1.132460797625387	-0.3264028800605915	1.2605790661941825	0.3918919116838772	29.11907595802589	1326.512025047356	0.1798368439193865	0.1798368533462807
AFAAVPTSHPPEDAPAQPPTPGPAAS(ph)PEQLSFR	2	SCRIB	A0A0G2JNZ2;A0A669KB89;Q14160;A0A0G2JMS7;Q14160-2;A0A0G2JPP5;Q14160-3;H0YCG0	353.2	505408.0	606530.0	591280.0	774240.0	740290.0	639900.0	726030.0	665680.0	655530.0	743140.0	SCRIB	0		755165.9640024872	661706.8243028899	679661.0854830958	508552.0711967234	595601.5952019708	731647.1135735441	855843.5240588011	584060.5589696148	619296.7857643946	671762.9186688436	1.1241554766061128	0.9850302925533896	1.0117573724222575	0.7570409992329784	0.88662469846089	1.0891448355371658	1.27402614862209	0.8694444762253049	0.9218978430538928	1.0	19.50327449984308	6.619684643627957	2.252183435554491	0.9758729736613906	2.1890028171474194	0.2039446063626151	0.983491865108038	0.8249301135541831	418.2230221797845	189.86363843271187	0.0657932237708605	2133.240352382265
AFAS(ph)LR	2	RPL13	P26373;P26373-2;H3BUK8;J3KS98	110.14	401250.0	411340.0	501390.0	753140.0	606150.0	945690.0	983680.0	1004220.0	1046800.0	1271340.0	RPL13	0		599536.1036152932	448760.1357043362	576334.8526085269	494692.7398495293	487679.0270457191	1081280.4482502968	1159561.1169595774	881091.957890376	988940.056653652	1149230.3859574862	0.5216848692316702	0.3904875307751715	0.5014963576066178	0.4304556735483233	0.4243527085645296	0.9408735284608954	1.0089892602286914	0.7666800048593306	0.8605237633268044	1.0	20.277918477493635	9.264340780037069	10.0	0.9156253882972784	0.4535132100859919	-1.013612891564325	0.6540305257783849	0.9209378039183777	2.9268539776763696	112.00222625314086	0.0474882663484824	0.0474882662162733
AFEDDDITHVEGSVDPIRDIEIIHEELQLK	1	OLA1	J3KQ32;Q9NTK5-3;Q9NTK5	223.28	10685.0	11335.0	12144.0	22180.0	20121.0	13648.0	14116.0	15922.0	14225.0	17958.0	OLA1	0		15965.216865120026	12366.159717529656	13959.21428444513	14568.71892325806	16188.385223437936	15604.81294897912	16639.928357800676	13969.793624435457	13438.739306360518	16233.170726182258	0.9834934366438928	0.7617833833032045	0.8599191445655472	0.8974660076580341	0.9972411118259178	0.9612917409788792	1.0250571892872635	0.8605708558158492	0.8278567097606729	1.0	14.132339064219256	8.544529815242974	9.999999071751269	0.9453362945347038	0.8683982134026187	-0.1224708880641197	0.9156280044756816	0.9368211014613376	98.15808477389348	45332.22684239577	0.0438990106918367	0.0569693284934905
AFFSEVER	1	PA2G4	Q9UQ80;Q9UQ80-2;F8VR77	155.75	168940.0	200280.0	197880.0	226110.0	243550.0	200010.0	208020.0	235810.0	219480.0	203630.0	PA2G4	0		252425.24447294133	218499.7325299373	227457.948172431	148518.17113335794	195948.572196626	228686.8873040233	245213.7926459125	206897.18845485	207348.6469567667	184071.75381292411	1.3713415515641048	1.1870356423723922	1.2357026184669329	0.8068493294430169	1.064522764289911	1.2423790319097106	1.3321641564578577	1.124002918259386	1.126455540633895	1.0	17.635590598045273	7.24438565345771	1.6566770243148985	1.11179324872862	1.4712143954493064	0.3009592998517276	1.1415715567395817	0.8375365508965004	4.382230365911491	11.144871290673969	0.0706039576157787	2.3619706688699105
AFGES(ph)S(ph)T(ph)ES(ph)DEEEEEGCGHTHCVR	1	PPP1R11	Q5SRK2;O60927	188.41	80059.0	81931.0	96098.0	147220.0	126820.0	94717.0	97154.0	111050.0	99368.0	107910.0	PPP1R11	0		119621.834066883	89384.36981181493	110462.16850350855	96700.03606321242	102033.24954209018	108297.26466064282	114525.04956600787	97434.09006365774	93875.6166885366	97545.46458750016	1.226318769127189	0.9163354768958576	1.1324172678927769	0.9913329796740128	1.0460071103620034	1.1102234749571374	1.1740684208159848	0.9988582296028484	0.9623780776022484	1.0	16.7194690397439	6.779456343057031	10.0	1.0368447576295274	31.63405427314477	0.2421330482206611	1.0389083314454814	0.944712033404522	1702.2400066074626	77184.93572812548	0.0348727373507645	15.493119220335233
AFGPGLQGGSAGS(ph)PAR	3	FLNA	Q60FE5;P21333-2;P21333;A0A087WWY3	198.51	468092.0	618294.0	568533.0	714601.0	703059.0	662656.0	654606.0	692284.0	513455.0	676176.0	FLNA	0		699409.4799090087	674541.0107093325	653513.9966056029	469378.7696699333	565647.3299937906	757665.8066763408	771648.975813721	607402.6258949052	485074.71989787946	611230.6742926281	1.1442643658524323	1.1035784673110085	1.0691773565878528	0.7679241069063513	0.9254236637394048	1.239574253293457	1.2624513269180144	0.9937371461238376	0.793603364980418	1.0	19.367039284966456	10.531505745084988	10.0	0.8968025956933492	1.073198994460484	0.2590493874077723	1.0525387800469828	0.8001718197566728	53.555593328077975	62019.94121087926	0.1804455813614554	0.0705934174824928
AFGS(ph)GYR	3	EIF4B	E7EX17;P23588-2;P23588;F8VX11;F8VP89	125.49	3532440.0	4210480.0	3834100.0	4913190.0	5003790.0	4153120.0	4393870.0	4798890.0	4825560.0	4663110.0	EIF4B	0		5278069.318018213	4593512.851121688	4407198.903820078	3227181.430413087	4025807.867262384	4748582.99785054	5179490.083131884	4210495.096493344	4558836.052527317	4215227.795131294	1.2521433181178323	1.0897424942081004	1.0455422857361387	0.765600718931625	0.9550629439083468	1.1265305764341575	1.2287568631793375	0.9988772377513224	1.0815159403230592	1.0	22.152861031723987	7.372621911327262	2.9154006931737846	1.0246905450980743	1.2707241781260912	0.2891437218747528	1.0483317946547537	0.8777947150033167	3.0463909283862045	41.67189198896743	0.0559278841099836	1.0608782293826895
AFGS(ph)GYRR	1	EIF4B	E7EX17;P23588-2;P23588;F8VX11;F8VP89	85.29	25462.0	37595.0	28958.0	40751.0	43549.0	32198.0	35041.0	36683.0	40247.0	39089.0	EIF4B	0		38044.58135888502	41015.06612973335	33286.47292893299	26766.90102983269	35037.42299565124	36814.46126401152	41306.29991397661	32185.274433184637	38022.42115030519	35334.58127384666	1.0766954068037649	1.160762761326145	0.9420367166929016	0.7575270475794361	0.9915901570789134	1.0418819167176665	1.1690049358119885	0.910871822245336	1.0760682532397223	1.0	15.254475056694057	7.760382097485166	10.0	0.9861008605002046	1.1188293292010731	0.182182853048291	1.0113319483927763	0.8929952305337086	9.50161448749012	396.715053883516	0.0507932578492116	0.1343877599210106
AFGSGIDIKPGT(ph)PPIAGR	2	PRRC2C	E7EPN9;Q9Y520-6;Q9Y520-4;Q9Y520-5;Q9Y520;Q9Y520-7;Q9Y520-2;Q9Y520-3;H7C5N8;A0A2R8YET2;A0A2R8Y7F4;A0A2R8Y424	90.397	2129710.0	3036950.0	2616120.0	5380500.0	4359530.0	2897210.0	2533170.0	3976420.0	3562300.0	3978240.0	PRRC2C	0		3182150.8666181327	3313225.2981166057	3007162.357857588	3534129.493534264	3507467.374043754	3312604.05362777	2986098.563199912	3488868.657459967	3365400.4239752586	3596138.161806839	0.8848800361494723	0.9213287001331208	0.8362199177427247	0.9827568726554656	0.9753427750065828	0.921155946901492	0.8303625803129824	0.970170916822346	0.9358373545593562	1.0	21.92369888329507	8.264816127106187	10.0	0.9450846117830696	0.8808450312351963	-0.1015552717460909	0.9247717974141978	0.974647791544392	14.449709960587068	553.9353617624658	0.0255340014498962	0.0442266663420793
AFGYYGPLR	1	SRSF3	P84103;A0A087X2D0;P84103-2	102.8	75734.0	60535.0	236240.0	164660.0	244460.0	137160.0	249260.0	154500.0	222510.0	134970.0	SRSF3	0		113159.5446011232	66041.94781655568	271551.7772198058	108155.33173596344	196680.71426478	156825.62603179755	293827.4682959335	135556.65839563377	210211.1692835347	122006.4067776378	0.9274885441660584	0.5412990150338589	2.2257173569148807	0.8864725598638556	1.6120523459332712	1.2853884494575711	2.408295400678813	1.11106180385012	1.7229518910974408	1.0	17.042279247187565	7.733862803498843	10.0	1.5313298771137025	0.7328363972172096	-1.0632219642056029	1.3848337107830773	0.0	8.128172153059229	371.4045341525456	0.2344770086930892	0.6203744889214206
AFHNEAQVNPERK	1	TCP1	F5H282;E7EQR6;P17987	157.5	99610.0	150020.0	142130.0	253390.0	198660.0	135700.0	146020.0	201140.0	175060.0	194310.0	TCP1	0		148834.37079406696	163667.51484991607	163374.76336035802	166436.77583247796	159832.24534010136	155156.29522101878	172128.24729427986	176478.09883299493	165383.88070098223	175646.9208043476	0.8473497292893222	0.9317983719864048	0.930131667621663	0.9475644381940016	0.9099632638487176	0.8833419596000021	0.9799673487360068	1.0047320956430157	0.9415700539675425	1.0	17.56800062435218	9.856058881803635	10.0	0.98221111490358	0.9083583604375892	-0.112771574699381	0.929479161069019	0.9899873774578408	16.53006354159165	1147.5710913551227	0.0228379987486545	0.0176902048534029
AFITNIPFDVK	1	HNRNPM	A0A087X0X3;P52272-2;P52272;M0R2T0;M0QYQ7;M0R0N3;M0R019;M0R0Y6	162.38	30958.0	44249.0	42163.0	69465.0	56094.0	40628.0	44169.0	57079.0	45051.0	56880.0	HNRNPM	0		46256.54503606797	48274.38917873578	48465.27930459983	45627.41478828321	45130.52436377552	46453.13163035779	52066.37826832663	50080.50812015772	42560.88889215097	51416.792009424586	0.8996388772677464	0.938883724404416	0.9425963272021376	0.887402986555828	0.8777390148242464	0.903462270105125	1.012633737608192	0.9740107494644564	0.8277624338046927	1.0	15.795633844506778	11.589199114781335	10.0	1.0000117632001695	0.9182331439630784	-1.6476676631405065e-07	0.918233145101682	0.9736815098845972	2058004786.644724	34928910557.05312	0.0637466229236651	0.0240941648292919
AFKES(ph)PK	1	MKI67	P46013;P46013-2	81.525	218810.0	329170.0	283490.0	883520.0	556120.0	265870.0	239140.0	478340.0	420520.0	447000.0	MKI67	0		326939.55098333274	359115.0237511459	325864.4316121004	580331.5844489161	447427.3043317082	303989.7141518963	281898.0212159574	419690.4335078799	397276.5309743917	404066.56167744007	0.8091230059376292	0.8887521458353729	0.8064622577510703	1.4362276899125983	1.1073108907459717	0.7523258368371656	0.6976524363849541	1.038666579500117	0.9831957619188774	1.0	18.769915305845405	8.202696159112744	10.0	1.0021338240531958	0.834441248967531	-0.264192796066462	0.9517130200613808	0.6209285961452488	42.69429692614115	2096.581724272572	0.1001206398222249	0.173415937388827
AFKPEETSSNSDPPS(ph)PPVLNNSHPVPR	2	ZFC3H1	O60293-2;O60293	172.36	165952.0	289860.0	224550.0	455750.0	323840.0	243840.0	223740.0	315260.0	322110.0	343480.0	ZFC3H1	0		247960.66160041164	316228.9418370665	258114.4242071935	299354.9886958912	260546.0300560681	278801.11294541793	263744.51478990656	276605.77427707106	304305.96259907074	310489.4465435508	0.7986122052159071	1.018485315225394	0.8313146455719842	0.9641390135104064	0.8391461705269991	0.8979407063560593	0.8494475987057822	0.8908701321617156	0.980084721032176	1.0	18.389866571323427	10.841369947816974	4.279278572550507	0.9999527128446936	0.8856440662211554	-0.1462804174812588	0.890728900389862	0.9581476680350576	0.7748990826157199	17.67273395062351	0.0795405353321169	0.0301184076170876
AFLAELEQNS(ph)PK	3	MACF1	Q9UPN3;H3BQK9;H3BPE1;Q9UPN3-5;Q9UPN3-2;Q9UPN3-3;Q9UPN3-4;A0A590UJG2;H0Y390	244.67	399761.0	566261.0	526355.0	1053120.0	789035.0	499406.0	470016.0	705080.0	644092.0	679857.0	MACF1	0		597311.2830339028	617774.5009094019	605031.4751884972	691731.707505028	634819.4689516107	571009.4677313798	554054.4465160139	618629.7003339375	608491.0001625557	614558.1217501998	0.9719361959334624	1.0052336451921622	0.9844983798528744	1.1255757316086648	1.0329689682461745	0.929138266215085	0.9015493033240248	1.006625213205453	0.9901276683637904	1.0	19.374871798614063	9.23133976279985	10.0	0.965491624138971	1.0240814647838057	0.0849948363972641	0.9981750844207024	0.9759425888713388	20.043891465873298	851.1029413789282	0.0315778578998696	0.0315778589045253
AFLASLS(ph)PAMVVPEDQLTR	2	CDT1	Q9H211;H3BSY1	267.38	90328.3	114728.8	115404.1	132049.0	132047.2	139572.0	125145.0	135906.8	131464.0	135972.0	CDT1	0		134965.9240578026	125165.82840763273	132654.03171965852	86735.11114054572	106238.80230984325	159583.4520013858	147520.81569403267	119243.18227342184	124197.5693617841	122912.16672126368	1.0980680567113754	1.0183355459958645	1.0792587524755557	0.7056674164506502	0.8643473233269757	1.2983535825487815	1.2002132874980207	0.9701495421835478	1.010457895868319	1.0	17.052950069882485	9.24354559588188	10.0	1.0957501893693375	0.9531616779055384	-0.2011260742857173	1.0157742326398478	0.809999987628698	19.951929410992182	798.3772016899687	0.0900590886596616	0.0900590902572715
AFLS(ph)PPTLLEGPLR	2	MIA2	G3V599;Q96PC5-6;Q96PC5-11;Q96PC5-13;Q96PC5-10;Q96PC5-9;Q96PC5-14;Q96PC5-7;Q96PC5-12;Q96PC5	137.84	105151.9	104413.4	120102.0	184579.0	159909.0	95613.8	126155.0	115845.0	95641.3	96184.0	MIA2	0		157114.91691899046	113912.02303046426	138054.14640896153	121238.93463192278	128655.06151258569	109322.64539427758	148711.40280379335	101641.17211548338	90354.90317198022	86945.7229717738	1.807045954060288	1.3101509670285316	1.5878198684227365	1.3944209155783545	1.479716967266492	1.2573665691384068	1.7103935388756415	1.1690186548736887	1.0392104416834074	1.0	16.553509304309202	10.487473212362849	10.0	1.019600974115296	1.5067016828414297	0.563383978895474	1.4442886028321154	0.8159352032820733	93.47339322013	26404.04815868983	0.1546053973800027	0.0830630260876688
AFMGT(ph)PVQK	2	MKI67	P46013;P46013-2	181.68	988050.0	1253780.0	1232530.0	2273490.0	1624860.0	1145720.0	1192690.0	1655120.0	1298770.0	1269930.0	MKI67	0		1476315.6315939976	1367838.0000568463	1416761.3950928168	1493319.96324788	1307283.913033913	1309990.2030996748	1405941.9207328777	1452184.7019014957	1226982.878658828	1147955.8135817265	1.2860387256437675	1.1915423780895082	1.234160216212846	1.300851431370504	1.1387928852026703	1.141150371469775	1.2247352242123426	1.265017942955964	1.068841556566999	1.0	20.276317545505776	10.965048472751128	9.999957374400868	0.9999958077007414	1.2227863387070668	0.1941281680944878	1.219945538333718	0.9774638178592832	26.897775125261525	7694.958800704254	0.066718218372261	0.0252171608360862
AFQLEEGEET(ph)EPDCK	1	COIL	P38432	274.52	591690.0	497060.0	686050.0	1516000.0	1012100.0	305550.0	663380.0	469130.0	461610.0	418410.0	COIL	0		884086.024045192	542278.1957825572	788596.752292784	995769.9678836426	814286.7990975367	349358.92413251504	781991.7592800944	411609.6773666253	436095.3568512533	378222.5728667958	2.3374755698585807	1.4337541825499116	2.08500710657086	2.6327618691186303	2.1529301990770287	0.9236860758587084	2.0675438627389906	1.0882736962174595	1.1530125067517834	1.0	18.67455780684864	9.209679684052947	10.0	1.2464685817770538	2.1296924656849705	0.7727985967510087	1.7343790499624694	0.0181750710461844	15.875948031604072	752.858697843952	0.2627421046756751	0.2627421226842723
AFQQSVEQDNLFDIS(ph)TEEGSTKR	1	PDCD11	A0A3B3IUD7;Q14690	121.91	11145.0	30221.0	25177.0	38734.0	30459.0	21240.0	16162.0	39696.0	22927.0	28499.0	PDCD11	0		16652.535513501432	32970.24374269642	28940.311103382315	25442.054047496727	24505.84093835775	24285.33316502905	19051.751354404558	34828.8486192432	21659.752272543235	25761.729175045548	0.6464059691160847	1.279814857095598	1.1233838732927812	0.987591084225104	0.951249847083078	0.942690337283468	0.7395369784750044	1.3519608246243282	0.8407724545728185	1.0	14.798623677060094	6.976731461948946	10.0	1.0241111681685238	0.0010023397390598	-0.6638514062306489	1.018993376592897	0.6845152811107913	532840265.6867001	3701215038.105701	0.0860765134367479	7790582546.375043
AFS(ph)FSK	3	ECT2	Q9H8V3-2;Q9H8V3-4;Q9H8V3;Q9H8V3-3;H7C103	125.49	844100.0	1317740.0	1086340.0	2033450.0	1916980.0	1115130.0	922880.0	1720070.0	1416010.0	1686480.0	ECT2	0		1261229.7197798602	1437616.5245855802	1248719.7666143044	1335652.006063982	1542309.5624286106	1275014.2924820527	1087890.130550233	1509171.141790144	1337742.6534410922	1524497.0356549649	0.8273087387395294	0.9430103771687176	0.8191027843342581	0.8761263386059324	1.0116841990223964	0.8363507849880943	0.713605933699206	0.9899469178972616	0.8774977072135546	1.0	20.68558377883236	10.293089281139014	10.0	0.9558577259989324	0.8610607583832562	-0.1506808439884694	0.8778140066017992	0.9278221203037764	20.307501532959197	865.5373978024021	0.0731446461352374	0.0422296218291208
AFS(ph)HFSR	1	ZNF99	A0A0A0MS76	95.909	6329.655	105280.0	70082.0	101730.0	67140.0	72659.0	92404.0	64395.0	94154.0	74940.0	ZNF99	0		9457.586781131618	114857.45876149288	80557.4485739858	66820.36862322102	54017.60269875363	83076.64889067056	108925.75375277804	56499.48878567525	88949.81094207868	67742.16584364057	0.1396115205847004	1.6955091017698154	1.189177339855429	0.9863925634951324	0.7973999949076715	1.226365408546641	1.6079461351176103	0.8340372363659709	1.313064172577367	1.0	16.193448357216475	7.087600260263871	10.0	1.1833217705823165	0.001	-3.081087573096868	1.1558254109891712	0.2541464601623844	20245457.62770881	401021604.26662695	0.1384215205895268	75948509.76288773
AFS(ph)TEK	1	ACTR10	H0YJD9;Q9NZ32	86.332	413840.0	578850.0	506250.0	952600.0	1007500.0	497390.0	544970.0	715450.0	768410.0	990840.0	ACTR10	0		618347.7161872971	631508.738640674	581921.2970603053	625706.1157031388	810585.8611706046	568704.4191597833	642410.1556496632	627728.228149878	725937.5515220021	895671.8388645967	0.6903730689703821	0.7050670918058667	0.6497036881253082	0.6985885773703888	0.905003178617459	0.6349473037811534	0.7172383095844768	0.7008462261642848	0.8104950050034405	1.0	19.918292585488583	11.028739941660191	10.0	1.0000000524363777	0.7127207313270135	-0.1854655503861977	0.7140183898574781	0.9362221704724468	99.55729186230325	34642.57983132633	0.0893602999966337	0.0337750784130555
AFS(ph)WLR	3	KIAA1522	Q9P206-2	98.523	232462.0	281503.0	293486.0	502997.0	384347.0	260609.0	299356.0	359433.0	318728.0	294689.0	KIAA1522	0		347337.9731305131	307111.6946593516	337354.5753857593	330388.7246276839	309227.0411745294	297974.4063467536	352880.5889400524	315362.69512697577	301110.8964244414	266384.7225820202	1.3038959958507652	1.152887792072203	1.2664186298517457	1.2402690418027138	1.160828737388714	1.1185866946818126	1.324702803973302	1.1838617923363648	1.130360981312391	1.0	18.1688336837225	11.066421777255057	1.9438372877034231	1.0004119031419785	1.2217443967770127	0.1159324498510039	1.2148768808899435	0.9667315778893044	0.4352608222472396	4.891740899107762	0.08116647206896	0.0318251555858171
AFSTVPLT(ph)PVPR	2	CIZ1	H0Y5D5;A0A494C0L7;Q9BTG3;Q5SYW2;F5H2X7;Q9ULV3-5;Q9ULV3-3;Q9ULV3-4;Q9ULV3-2;Q9ULV3	239.19	444010.0	505370.0	537830.0	756080.0	863580.0	803440.0	901450.0	821810.0	751270.0	793410.0	CIZ1	0		663426.8544952688	551344.1673090402	618221.6912551983	496623.85047326185	694794.7771610032	918635.0319261268	1062628.4654391785	721047.3620460567	709744.9334755329	717204.587696862	0.9250175833728448	0.7687404358072436	0.8619879206858888	0.6924437726591451	0.9687539498208972	1.280854929938628	1.481625304226742	1.0053579890802633	0.9895989870264438	1.0	19.597707055508977	9.006674896831566	10.0	1.1514877026650563	0.8120473079212519	-0.5038633210123831	0.9812010728893088	0.7717395047673963	24.420027540588364	36597.76579707543	0.0895184220643484	0.1092780595996822
AFSTVPLT(ph)PVPRPSDSVSSTPAATSTPSK	1	CIZ1	H0Y5D5;A0A494C0L7;Q9BTG3;Q5SYW2;F5H2X7;Q9ULV3-5;Q9ULV3-3;Q9ULV3-4;Q9ULV3-2;Q9ULV3	222.52	39275.0	52135.0	60212.0	128040.0	127640.0	96784.0	104560.0	113930.0	113980.0	125050.0	CIZ1	0		58683.56503299852	56877.7888728195	69212.13854537308	84101.83818457893	102692.9819551523	110660.62547288933	123255.23583817216	99960.97146287734	107679.96528217716	113039.20254533298	0.5191434804174614	0.5031687024685915	0.6122843844162507	0.744005940336061	0.908472279021683	0.9789579453951848	1.0903760205557198	0.8843035797495936	0.9525895694371468	1.0	16.932145531955694	8.49317346926882	1.4434779819251204	0.9838536541206692	0.5088638121260294	-0.9416754881251632	0.8063027392221853	0.969896491840568	0.1725232833705191	0.7335924025608903	0.0311490558771648	0.0570367666501531
AFTHTAQYDEAISDYFR	2	ATIC	P31939-2;P31939;C9JLK0	252.76	102897.0	122072.0	117497.0	154765.0	160338.0	115680.0	127988.0	145163.0	150334.0	145703.0	ATIC	0		153745.71078804447	133177.04887854253	135059.76620384146	101655.89649044344	129000.21420185824	132265.88232253093	150872.1415881405	127364.47380378885	142024.56484234825	131708.52401809415	1.1673178477569368	1.0111498088024025	1.025444383427203	0.771824733807494	0.9794370953859916	1.0042317557545497	1.145500207468832	0.9670176987655824	1.0783247773913014	1.0	17.15267105699068	6.944275838008154	2.3796483868818448	0.9961519009511745	1.3995648546014372	0.2287398336885867	1.0063137102393958	0.9197962004139286	56.26290618787371	98.36090003106476	0.0448857923704374	68.70178325358879
AFTKPEEACSFILSADFPALVVK	1	GART	P22102;P22102-2;F8WD69;H7C366;C9JBJ1;C9JTV6	170.18	38065.0	51211.0	57702.0	108790.0	90366.0	52932.0	50627.0	85682.0	70520.0	75595.0	GART	0		56875.61815356052	55869.73138900852	66326.95838612098	71457.66148157093	72704.12102287119	60521.24553160628	59679.06297608216	75176.47640553194	66622.13679328951	68334.25442954378	0.8323149001677084	0.8175948044712064	0.970625331904478	1.0457077797672842	1.0639484052296635	0.8856648255964638	0.8733403689596761	1.1001287280165302	0.9749449576856136	1.0	16.206003194501672	7.916590284257237	10.0	0.9919615577250902	0.824943579546067	-0.2659887592510079	0.9536897937000576	0.9523186794440616	48.512745670957024	5813.993076532741	0.0329518998581631	0.0871800831407579
AFVDRT(ph)PPPAAVAQR	1	TJAP1	Q5JTD0-4;Q5JTD0-2;Q5JTD0	81.016	239940.0	227250.0	266290.0	419910.0	377070.0	289680.0	364120.0	359730.0	374350.0	361010.0	TJAP1	0		358511.3836796348	247923.22856714716	306093.4759391381	275813.83061610884	303372.31828446634	331213.52689480287	429224.33505542576	315623.2797712703	353658.4927477017	326335.7257968064	1.0985967987546132	0.7597183175755542	0.937971088491022	0.8451842958433698	0.9296325664121792	1.0149471869378888	1.315284540199816	0.9671735419118462	1.0837259447588277	1.0	18.4616792748473	9.510972851501288	10.0	1.0915432824357847	0.914219098691258	-0.2557574746475758	0.9802292296115014	0.8619371236401333	68.49140522457314	57537.4249201835	0.0838256535317917	0.0703157524373102
AFVEDS(ph)EDEDGAGEGGSSLLQK	2	KRI1	H0YFD2;F8WFC1;A0A494C108;Q8N9T8	394.86	328782.0	511389.0	430357.0	756946.0	663583.0	408515.0	435571.0	561051.0	561720.0	539076.0	KRI1	0		491256.52141767874	557910.7235807476	494684.25410169264	497192.6742148103	533886.8461669212	467086.7644967905	513450.7108767076	492260.1860810909	530671.9608554539	487298.8496707549	1.0081216521434389	1.1449046595486565	1.015155801077568	1.0203034022155812	1.095604568998354	0.9585221980564476	1.0536669873602662	1.0101813012973213	1.0890072102858526	1.0	19.04012915575183	7.794087056991756	10.0	1.030288793903885	1.0764247118775945	0.0631986291891798	1.0394477777409636	0.9764890598484524	19.447353153806706	932.721910242205	0.0241231015229841	0.0638244050253582
AFVHWYVGEGMEEGEFSEAR	4	TUBA1C;TUBA1B;TUBA1A;TUBA4A;TUBA8	Q9BQE3;F5H5D3;P68363;Q71U36-2;Q71U36;P68363-2;P68366-2;P68366;P0DPH8;P0DPH7;C9J2C0;Q9NY65-2;Q9NY65	304.18	594576.1	704769.8	657586.4	991656.6	764150.0	787621.0	760515.7	861729.0	819857.0	817070.0	TUBA1C;TUBA1B;TUBA1A;TUBA4A;TUBA8	0		888398.3508953952	768883.6268982304	755878.5793920328	651360.066446968	614798.1993186275	900547.9469290659	896495.2368222327	756071.8684958641	774540.9132861022	738592.0929525404	1.2028267827022092	1.041012534841253	1.0234046459533426	0.8818941776686775	0.8323920675361637	1.2192764524855702	1.213789377623135	1.02366634534828	1.048672089339402	1.0	19.64010015663493	9.26854762728131	10.0	1.1010049987721295	0.9963981579618724	-0.1440267594389821	1.041678598642754	0.8749743373214204	20.42603595826184	787.0374622465903	0.0739131592934496	0.0739131587871391
AFWMAIGGDRDEIEGLS(ph)S(ph)DEEH	6	AAGAB	Q6PD74-2;Q6PD74	211.98	256682.0	345706.0	349023.0	444825.0	398517.0	341199.0	334781.0	369411.0	379284.0	386547.0	AAGAB	0		383526.794138768	377155.3252146724	401192.922200255	292179.00789171614	320627.5390929284	390119.18034720985	394639.5477155619	324117.2863080217	358319.7749788146	349419.9490307146	1.0976098966377428	1.0793754800230937	1.1481683381648868	0.8361829617977339	0.9175994100575658	1.1164765532975272	1.129413328604408	0.927586668154231	1.0254702857486755	1.0	18.560284315610144	8.231710822235156	10.0	0.9932819047130804	1.108440301772546	0.1582559375648661	1.0287423656954304	0.9298079570618496	17.235755945243678	727.2316572000929	0.0447658537080319	0.0775375760713956
AFWMAIGGDRDEIEGLS(ph)SDEEH	1	AAGAB	Q6PD74-2;Q6PD74	205.38	6380.8	9745.0	7422.1	11471.0	8645.3	7204.5	8278.6	12842.0	8713.4	10320.0	AAGAB	0		9534.00615563481	10631.51534603675	8531.512215133416	7534.615634296352	6955.591012980863	8237.461524832941	9758.806383032645	11267.434350270076	8231.782852164619	9328.785048123442	1.021998696127386	1.1396462981184632	0.9145362628812632	0.8076738391364263	0.7456052398141636	0.8830154711829244	1.0460961778721338	1.2078136962258132	0.8824067453264459	1.0	13.333155350310616	7.78284444520748	10.0	0.9358092107671095	1.0808557395476566	0.2078876446532019	0.9641964281286056	0.8383595709751963	13.125954032283984	593.3020256154931	0.0609379172212464	0.1612282876248917
AGAAAGDS(ph)DEESR	1	ZBTB7A	O95365	261.79	207910.0	190150.0	149320.0	278690.0	241980.0	167450.0	182340.0	200250.0	187350.0	221130.0	ZBTB7A	0		310653.0873586434	207448.19323231265	171639.48262132306	183054.83664214544	194685.4259911292	191458.5234691201	214942.2312809134	175697.22228948632	176994.5735709413	199890.91450499409	1.5541130927733189	1.037807014621116	0.8586657530001686	0.9157736713319804	0.9739583536012344	0.9578150359822216	1.0752976532885057	0.8789655233934942	0.885455819786743	1.0	17.75453523869184	7.449157498753249	10.0	0.9432427849340748	1.5541324860994317	0.7203901469461079	1.0118394213294342	0.9633110509936188	298.1857293822469	40437.44687469462	0.0297588900787277	0.9621640677495742
AGAAAGDS(ph)DEESRADDKGVMDYYLK	1	ZBTB7A	O95365	264.94	411290.0	658560.0	601360.0	1502600.0	991780.0	544440.0	462220.0	920720.0	819380.0	926160.0	ZBTB7A	0		614537.5802017049	718470.0611889142	691247.7850867852	986968.307217654	797938.3080811729	622500.3196030327	544864.5285876045	807829.9451005037	774090.2785831759	837204.2209467065	0.7340354537472216	0.8581777817322418	0.8256620879253638	1.1788859665585478	0.9530987638581996	0.7435465613146484	0.6508143592150961	0.9649138464531553	0.9246134446238676	1.0	19.820901924149773	10.351659284427498	10.0	0.9638631294169344	0.8491868954017304	-0.1827461310524049	0.8677742137159381	0.7885659571053611	77.75066092167717	4538.000935433036	0.1247603666154401	0.0720296067424865
AGADGPPAPPGAPQAPS(ph)PPQGSPQDQHHFLR	1	CRAMP1L	Q96RY5	120.4	69763.0	100990.0	86285.0	131900.0	123060.0	89809.0	84632.0	127730.0	119880.0	110500.0	CRAMP1L	0		104237.84971093756	110177.19187237068	99182.37850241664	86637.24192866274	99008.13506268432	102685.56903098358	99764.12700321533	112068.9448341376	113253.85364123	99886.70036992645	1.0435608476894	1.1030216381593727	0.9929487923326992	0.8673551294397066	0.9912043815243832	1.028020433658251	0.9987728760059428	1.121960625579729	1.133823153851302	1.0	16.75368684405352	10.218887796791126	10.0	1.0852631412351474	1.003489288072813	-0.1130196738494452	1.019457926738656	0.9592280704155492	25.37587128133536	1150.189114403094	0.0591027532520705	0.034122622959502
AGAES(ph)PTMSVDGR	1	ZNF217	O75362	192.35	307470.0	427530.0	428420.0	568620.0	504540.0	377170.0	350140.0	463670.0	484430.0	481210.0	ZNF217	0		459412.7496039738	466422.961097085	492457.7226401504	373492.55879815103	405928.5264466669	431247.6040420908	412744.7233777513	406819.1313806047	457654.0233518613	434990.7609503377	1.0561436950989045	1.0722594661046971	1.1321107638338408	0.8586218198799679	0.9331888464937104	0.9913948588239688	0.9488585975389804	0.935236257643299	1.0521005603705478	1.0	18.87630709783298	8.244010055326893	10.0	0.959932258726781	1.0868810810802858	0.1791895941351695	0.9994136616066982	0.9738577786510888	8.117714599367025	322.366791481666	0.0269206634792498	0.0466284627905179
AGAGMITQHSSNAS(ph)PINR	2	SLTM	Q9NWH9;Q9NWH9-3;H7C3F4;H0YKH2	295.79	386406.0	454970.0	506481.0	541040.0	545895.0	522087.0	549102.0	612208.0	498384.0	444591.0	SLTM	0		577356.6296662211	496359.21364662296	582186.8255928901	355376.9019945689	439200.76296151575	596942.4075391011	647280.9536076139	537144.7943241044	470836.7416844419	401888.9412141721	1.4366074068172476	1.2350656182452813	1.4486261399331086	0.8842664366949666	1.092841125796143	1.4853417109105829	1.6105965783782763	1.33655032333386	1.1715593374178628	1.0	18.762119218153067	11.007401601438564	10.0	0.9999965428585316	1.3162382598055469	0.1679910448960948	1.314138439427618	0.6923456518460542	40.688722683131736	54986.27014795357	0.2552011546058391	0.0964571404552258
AGAPGALS(ph)PSYDGGLHGLQSK	3	TCF3	A0A0A0MRB7;P15923-2;K7ENH8;X6REB3;P15923;P15923-3	452.94	8222310.0	11968170.0	10188660.0	18338600.0	14833600.0	11324600.0	11288220.0	15206100.0	14085800.0	16061300.0	TCF3	0		12285536.94733224	13056930.01733984	11711601.466679396	12045532.409651035	11934398.441945666	12948290.20530546	13306543.786277464	13341670.57106694	13307233.330160486	14518644.892773757	0.8461903323668325	0.8993215354305247	0.8066594061067307	0.8296595514672558	0.8220049825645696	0.8918387563670012	0.9165141708852196	0.918933596737212	0.9165616645658016	1.0	23.937085333383678	10.59814242243707	0.5351892404025215	0.9962347473264728	0.8392597784657888	-0.1554530281792296	0.8698093019802657	0.9909269550667636	0.6606173180221706	0.4913334517444195	0.0364846540300208	0.0289782769451019
AGAPGESLECPAELRPQVPQPPS(ph)PAAVPRPPSNPPAR	1	TRAF3IP2	O43734-5;O43734-2;O43734	81.941	6329.655	6483.9	6329.655	7786.9	8431.1	6643.6	6329.655	8255.8	6672.2	9968.9	TRAF3IP2	0		9457.586781131618	7073.748830391756	7275.774908729375	5114.750107462498	6783.256033861516	7596.141215404279	7461.39173488204	7243.551199887844	6303.40642530043	9011.407487038554	1.0495127198203855	0.7849771348777863	0.8073960609587787	0.5675861528644927	0.7527410167188786	0.842947256167263	0.827994044838616	0.8038201812876086	0.6994918867409843	1.0	13.283218606527576	6.853369042059304	8.336989651877971	0.7874432927999454	5.422418015384561	0.4143879305050683	0.7909556991717512	0.8674427913408782	115050022.53017873	102074865.26401237	0.0506757117165994	9507304968.415735
AGAPGPGLGLCSS(ph)SPTGDFVDASVLVR	1	EP400NL	Q6ZTU2;Q6ZTU2-6;Q6ZTU2-2	238.96	42889.0	47518.0	68370.0	75200.0	59574.0	65235.0	58604.0	67034.0	70880.0	64636.0	EP400NL	0		64083.498935716736	51840.77436767307	78589.54880002585	49394.39418525728	47930.36436067253	74588.21605558717	69082.34354495267	58814.91934558509	66962.23845587576	58427.84402814991	1.0967972548301117	0.8872614629199178	1.3450701477563034	0.8453913541882461	0.8203342970789783	1.276586827671604	1.1823531176620097	1.0066248434093972	1.1460672487523942	1.0	15.980050299193575	9.264628022155907	10.0	1.1222293751007355	0.9990766009577496	-0.1677003805839579	1.0525055692681242	0.7606712249245394	23.799626680319317	911.0087664889684	0.1028445156411859	0.1028445153265138
AGAPGPGLGLCSSS(ph)PTGGFVDASVLVR	1	EP400	Q96L91-4;Q96L91-3;Q96L91-5;Q96L91-2;Q96L91;A0A0A0MR80;A0A0A0MR72	266.01	48872.0	69118.0	62415.0	74382.0	88460.0	105330.0	83467.0	95562.0	87153.0	84563.0	EP400	0		73023.12387759904	75405.75450870892	71744.43013534595	48857.09878042292	71170.6454383638	120431.92760228392	98390.82603007578	83845.08342785464	82335.77833161612	76440.89632019984	0.9552886922167388	0.986458272190388	0.9385608174297032	0.6391486904571031	0.931054564565024	1.5754907830726113	1.2871490362688955	1.0968615945663396	1.0771168614601727	1.0	16.367738938961022	9.073117538493868	10.0	1.2073204057299902	0.8798479482296961	-0.4564824680586182	1.0375981819756035	0.7210805156017286	143.4411190172403	19617.44586545996	0.110315425817763	0.1105386602931324
AGAPHALAPHPDRFS(ph)HDR	2	USP42	Q9H9J4-2;Q9H9J4;C9JPC9	202.73	122171.0	146800.0	129198.0	202927.0	197564.0	164776.0	155907.0	210100.0	206043.0	161240.0	USP42	0		182544.3621552252	160154.58725481722	148509.76343229107	133290.64134084704	158950.45665142342	188401.13265540625	183783.03417962813	184339.50763056695	194654.35240073368	145753.2268565335	1.2524207257168007	1.0988064601304446	1.018912353676196	0.9144953028864772	1.0905450265459995	1.2926035101840423	1.260919144936172	1.2647370600721888	1.3355062978628536	1.0	17.298850162738443	9.085864769366722	10.0	1.230753533224728	1.071154677794473	-0.2003750568260215	1.1475281257814225	0.8863686402028618	172.92938628226173	20139.046806300004	0.0738651354349154	0.0739116176656814
AGAPVGGS(ph)PGLAK	2	SRCAP	A0A0A0MS59;A0A0C4DFX4;Q6ZRS2-3;Q6ZRS2-2;Q6ZRS2	174.95	598860.0	923060.0	755390.0	1466800.0	1109840.0	729020.0	775160.0	1058070.0	1099810.0	1025830.0	SRCAP	0		894799.2299340931	1007031.9707863184	868301.2910348327	963453.4227518004	892923.6845276263	833544.8956671123	913757.9247543756	928339.3757195352	1039020.0264694808	927301.1207283416	0.9649500145446605	1.0859816172715857	0.9363746809157656	1.038986582907463	0.9629274294700368	0.8988934414447928	0.9853950397867212	1.0011196524710098	1.1204774837901526	1.0	19.96836023742523	10.5716897525383	10.0	1.0602371032005389	0.9819284003130764	-0.1106916460102154	0.9903135495928268	0.9690129577944784	110.5209658969292	22635.227029420465	0.0717968799411717	0.0271619473088152
AGASCVCCSQPQQSSTS(ph)PPPSDALQWVVVEVSGTPNQLETHR	1	NFYC	Q13952-3;Q13952	161.4	32042.0	43678.0	39720.0	56699.0	46166.0	40243.0	42523.0	47684.0	51349.0	42516.0	NFYC	0		47876.22637268848	47651.44456482225	45657.11391453894	37242.190903057206	37142.9348553867	46012.931382309966	50126.07491915265	41837.43494457859	48510.77853372976	38432.42491337368	1.2457248399131993	1.2398760856809885	1.1879842091007695	0.9690304732787678	0.9664478611252484	1.1972424713252592	1.304265214389577	1.088597324755848	1.262235694028482	1.0	15.37571825083947	8.013859799902669	10.0	1.112547547828852	1.2428008679391571	0.1597281591003926	1.1455621990948777	0.8939609280590042	114.94703812632338	82970.91482347508	0.0558731095182042	0.124366582926242
AGASIPSSGAAS(ph)PR	1	SLAIN2	Q9P270	154.82	409140.0	564510.0	486040.0	883210.0	634710.0	469980.0	511600.0	668090.0	661040.0	671890.0	SLAIN2	0		611325.11260601	615864.2101581534	558690.4241445737	580127.963940971	510657.0242616314	537364.448253312	603073.6290628248	586175.0673627116	624502.2306556457	607356.3358511303	1.0065345111602697	1.0140080440506156	0.91987255448919	0.9551690329005914	0.8407865269833936	0.8847597638053223	0.9929486093492316	0.9651254671465048	1.0282303711880896	1.0	19.3578655326723	9.89515145642808	9.999999754364326	0.9978222332368436	0.936856629989696	-0.0909545307100416	0.9536960694786004	0.97358879533335	58.92384152206895	5618.8591841984935	0.0375460568395174	0.0290829198638681
AGAVTST(ph)PNR	1	PPM1H	Q9ULR3	108.3	286650.0	309400.0	392310.0	404980.0	404960.0	345270.0	356760.0	374640.0	365060.0	350010.0	PPM1H	0		428304.1099098416	337546.5210942808	450950.2104685996	266007.20421735995	325811.26584580453	394773.8692038404	420548.3735427152	328705.1553484803	344881.98039929464	316392.2533617916	1.3537123787290704	1.0668608902642742	1.4252884060120845	0.8407513186272079	1.0297700477300953	1.2477355719339314	1.329199337449713	1.038916572248085	1.0900455897222152	1.0	18.417036615763884	8.250115090638179	10.0	1.08242155428992	1.2818612069781088	0.2439775900313184	1.1447521841642063	0.7982290491124009	14.67771749642495	569.6276079257456	0.0800123124119874	0.1385868925194832
AGAVTSTPNRNS(ph)SK	2	PPM1H	Q9ULR3	155.79	63010.0	89934.0	94819.0	174291.0	152980.0	96915.0	107653.0	130649.0	123918.0	120830.0	PPM1H	0		94147.71311850386	98115.41314832927	108991.99104387382	114481.36112955688	123080.32262221225	110810.40789495246	126901.26151192376	114630.0444189718	117068.66062323946	109224.52493844536	0.8619649586167741	0.8982910495936994	0.9978710468669688	1.048128716458818	1.1268561038976868	1.0145194768061554	1.161838530160148	1.0494899793207872	1.0718166152630533	1.0	16.882619169810386	7.850984499188223	1.9422906071925727	1.069222593456462	0.8579260306029666	-0.3099270242616655	1.0240102662327024	0.9801213878556666	0.3315747689497382	2.3732807875654687	0.0234549603740486	0.0752933057228665
AGAVTSTPNRNS(ph)SKR	1	PPM1H	Q9ULR3	161.86	31144.0	40760.0	36305.0	77172.0	65528.0	45724.0	45408.0	63519.0	63296.0	64968.0	PPM1H	0		46534.46083736997	44467.990303176775	41731.65963412222	50689.68335192389	52720.6653208807	52279.78218633653	53526.91037624072	55730.89569341266	59797.430097391545	58727.95610527946	0.7923732396535194	0.7571860703522635	0.7105927466522315	0.8631269792712409	0.8977098611497782	0.8902026505505567	0.9114383323724904	0.9489670574182067	1.018210645543238	1.0	15.98744167293612	9.158719072888346	0.5685300262501611	1.004858590443098	0.7407482314498915	-0.3798650671357644	0.8637566230373928	0.9848489287953304	0.6007937533190715	0.3869468768651236	0.042991272734357	0.0678087022223304
AGDLLEDS(ph)PK	3	HDGF	P51858;P51858-2;P51858-3	187.58	5530700.0	8423700.0	6953400.0	15537200.0	12656300.0	6049900.0	6596000.0	9797500.0	8321300.0	9331600.0	HDGF	0		8263811.410006496	9190014.963613115	7992753.673045189	10205459.85818057	10182647.9749216	6917318.131596476	7775358.986118827	8596222.398907578	7861355.45799774	8435318.852235347	0.979667936063448	1.0894685932562913	0.9475342678868768	1.209848736835376	1.207144407140367	0.8200422832580178	0.921762309442324	1.0190749809806643	0.9319571193108476	1.0	23.15369303669939	9.26178188687164	10.0	0.9386112262154144	1.0866879241013705	0.2113380646728561	1.0223405245019692	0.915760922355667	11.433268922038668	436.9088784658885	0.0596189609917966	0.059618960972215
AGDLLEDS(ph)PKRPK	4	HDGF	P51858;P51858-2;P51858-3	177.76	8666260.0	14424660.0	12786360.0	34869290.0	23550800.0	9746810.0	9659990.0	19328580.0	17175250.0	19807630.0	HDGF	0		12948874.15156902	15736890.113018198	14697590.510380251	22903556.58537296	18947836.72382796	11144280.986169323	11387187.697440574	16958690.72059983	16225919.667597078	17905147.537089277	0.7231928206537434	0.8789031243903641	0.820858386111324	1.2791604502520757	1.0582340460796995	0.6224065433186025	0.6359728493637263	0.9471405184163422	0.9062153570075984	1.0	24.239552935060185	9.247689395260243	10.0	0.8224432292399851	0.9520140144740092	0.2110667139902526	0.8952519492164999	0.6367522559529786	27.09524970648661	1065.7473537704334	0.1158809881456092	0.1158809897035173
AGDNSQSVYIPMS(ph)PGAHHFDSLGYPSTTLPVHR	1	GAB2	Q9UQC2;Q9UQC2-2	132.08	9947.4	19264.0	32663.0	36840.0	35686.0	22564.0	27167.0	29235.0	25287.0	36754.0	GAB2	0		14863.116354150216	21016.471177634878	37545.27471778912	24197.99842799039	28711.23279576594	25799.164667406563	32024.435654319303	25650.478370202905	23889.30761616438	33223.853261504744	0.4473628100016792	0.6325717553654707	1.130069845368943	0.728332088320042	0.8641752830347523	0.7765253615931149	0.9638989012579356	0.7720500740328988	0.7190408477948596	1.0	15.165613648984989	7.533518688212865	10.0	0.8692607672571915	0.4473537034668149	-0.9583667837798404	0.8129869202803177	0.8075960975154137	18.2002434591701	17110.58673901023	0.0606666066154622	0.1654623720238561
AGDPGEMPQS(ph)PTGLGQPK	2	BAZ2A	J3KPG5;F8VU39;Q9UIF9-2;Q9UIF9-3;Q9UIF9;A0A0C4DGI9;H0YHL2	255.22	360455.0	432660.0	429218.0	988650.0	662690.0	444626.0	520386.0	605750.0	596510.0	646880.0	BAZ2A	0		538581.3987006871	472019.6438805805	493375.0030254416	649385.2102560457	533168.3814780617	508375.26100914273	613430.5581186223	531478.6137421043	563539.007637055	584748.4953420637	0.921047942817929	0.8072182273927193	0.8437388158422352	1.1105376335789818	0.9117909421317468	0.8693913110657181	1.0490502549472662	0.9089012079136726	0.9637288716876448	1.0	19.303138583159058	8.211955171119287	10.0	0.973325265933658	0.8571144604211882	-0.1834341285717384	0.9381146942634632	0.9457568900144984	19.700488115042877	921.961542830716	0.037605372909467	0.0651351283212028
AGDRNS(ph)EDDGVVMTFSSVK	2	AATF	Q9NY61	340.75	593020.0	818990.0	642010.0	1370920.0	979450.0	553050.0	600870.0	781910.0	749520.0	798380.0	AATF	0		886073.2714415991	893494.587301245	737973.9099766645	900475.5701655966	788018.185333547	632344.7978775564	708305.026377989	686039.5259943681	708091.6615046274	721697.2293334102	1.2277631608202426	1.2380463038863458	1.022553336747999	1.2477193115973488	1.0918958162848895	0.8761912505353756	0.9814434607601434	0.9505918799605522	0.981147817567002	1.0	19.606716055003997	9.01627958533494	10.0	0.9578746076391365	1.184021207951165	0.3057862077122987	1.071868301014647	0.958031971189932	42.98529406015693	26407.44776989507	0.0404710888938348	0.0471297725768083
AGEEDEGEEDS(ph)DSDYEISAK	1	NBAS	A2RRP1-2;A2RRP1	321.92	143550.0	212010.0	178020.0	307910.0	251080.0	187640.0	182170.0	275020.0	240910.0	238850.0	NBAS	0		214488.2434242376	231296.82591208344	204629.3912151616	202247.7116167896	202006.8466726701	214543.31050310985	214741.8354307559	241299.625837975	227594.1431490556	215908.9446457642	0.9934199056743224	1.071270235198295	0.947757822404678	0.9367268778447868	0.9356112920847124	0.9936749533702972	0.9945944378685972	1.1175990241343108	1.0541209560468323	1.0	17.86574535124599	10.062475626168498	10.0	1.057239637495665	0.9797426153055117	-0.1098277210196272	0.997906452106524	0.9795824008082044	190.11506153308736	30428.45837316292	0.041159324200711	0.0239314143895583
AGEPNS(ph)PDAEEANS(ph)PDVTAGCDPAGVHPPR	3	NSUN2	Q08J23-3;Q08J23-2;Q08J23	377.9	345314.0	460168.0	522129.0	686328.0	615524.0	529670.0	513985.0	555693.0	577589.0	626618.0	NSUN2	0		515958.155972116	502030.0824787107	600173.7973586172	450807.9225050432	495220.8948994287	605612.6373597427	605885.0649606248	487559.13381129387	545663.8310876249	566432.6191167657	0.9108906135678518	0.8863015044252264	1.0595678587410164	0.795872107803369	0.8742803260017459	1.0691697775175273	1.0696507307530718	0.8607539844219094	0.9633340536399096	1.0	19.25722668707229	9.24194661975439	10.0	0.9925611161962784	0.9053639480252208	-0.1326580788374512	0.943688267087964	0.9291207137016008	19.533447732622697	787.2971234266885	0.0529403219834667	0.0529403230131035
AGEPNS(ph)PDAEEANSPDVTAGCDPAGVHPPR	1	NSUN2	Q08J23-3;Q08J23-2;Q08J23	324.92	66131.0	66211.0	66781.0	110240.0	76162.0	67547.0	89938.0	83562.0	80655.0	80632.0	NSUN2	0		98811.02073067403	72234.3009313944	76763.03434861089	72410.07998647283	61276.26834588136	77231.7042984095	106018.83512637268	73316.41093110641	76196.94332193368	72887.4608527413	1.355665564071543	0.9910387889260336	1.0531720195837202	0.9934504390647804	0.8406969817439698	1.0596020686527294	1.4545551990152132	1.0058851011318908	1.0454053746758818	1.0	16.299064886779355	6.877575744810009	10.0	1.0492969283773996	6.489999326395787	0.3695763758972748	1.052720588122627	0.7974786100689001	5384193300.313438	5722901613.42098	0.0721657881221812	628249577985.4637
AGEPNSPDAEEANS(ph)PDVTAGCDPAGVHPPR	1	NSUN2	Q08J23-3;Q08J23-2;Q08J23	247.66	67473.0	63457.0	70064.0	119290.0	100230.0	74231.0	70290.0	69986.0	62665.0	110550.0	NSUN2	0		100816.198178778	69229.7659634124	80536.75803897913	78354.48513775704	80640.21922097236	84874.03795542715	82857.79004461682	61404.97277978517	59201.30746102506	99931.89797190386	1.0088490284365734	0.6927694496793861	0.8059164258205349	0.7840788249592401	0.8069517427122678	0.8493187828704076	0.8291425633476163	0.6144681930993581	0.5924165222766977	1.0	16.75433949959095	6.856550559455694	10.0	0.7750096246449012	7.368173980261495	0.380423358633371	0.7775946142250225	0.8409198944826118	8695935097.668592	5841589208.1836	0.0549948766334261	1261065707725.411
AGEQQLS(ph)EPEDMEMEAGDTDDPPR	1	USP7	Q93009;H3BMF6	142.41	74789.0	88690.0	109290.0	152660.0	125640.0	91491.0	83927.0	135280.0	109320.0	117700.0	USP7	0		111747.5530299918	96758.24484761411	125626.03171500408	100273.24755746506	101083.8785086597	104608.7295951823	98933.07362462016	118693.23461334198	103277.53820536612	106395.15505466382	1.050306782978774	0.909423411224896	1.180749552462796	0.9424606553366698	0.950079714219362	0.9832095224771872	0.92986446209689	1.1155887178543011	0.9706977554786596	1.0	16.84475479481317	8.286583271914262	10.0	0.9845711031782496	1.046733112320631	0.0883263395493988	1.004565253456042	0.9397688076386268	30.160622875052805	1254.0142713178616	0.0409697990730755	0.0709625395465197
AGETRFT(ph)DTR	2	EEF2	P13639	114.72	4228290.0	4004590.0	5138850.0	8098550.0	5527150.0	2386437.0	3792650.0	3986620.0	2697704.0	1970430.0	EEF2	0		6317788.190792551	4368892.769582894	5906975.323255994	5319454.401981579	4446878.05714055	2728597.8164949333	4470772.47706239	3497818.029082205	2548593.3765712464	1781174.2172842894	3.546979363099653	2.45281608457371	3.316337765242418	2.986487425184053	2.496599161378268	1.531909562813657	2.510014143298606	1.9637708625803252	1.4308501391048771	1.0	20.91007906762171	9.182583334243528	0.2955632644459192	0.9916613779022873	3.812400903687695	1.0172337107129534	2.4781753895583103	0.338596579180288	2.4521677116701244	0.3171501659987029	0.5038366101012273	2.021508159476313
AGFDS(ph)DYDQALADIR	1	MSH6	P52701-2;P52701;A0A087WWJ1;P52701-3;A0A494C0M1;P52701-4	152.37	98344.0	111100.0	113600.0	165550.0	145870.0	123010.0	144180.0	115130.0	125730.0	117060.0	MSH6	0		146942.75034004365	121206.9117439386	130580.26537491506	108739.91964586893	117359.95986993144	140646.83769445503	169959.25691610266	101013.83871255204	118780.5056582571	105816.62574935386	1.3886546589389892	1.1454429857841002	1.2340240907342712	1.0276260358503533	1.109088094983487	1.329156327736276	1.6061677993653136	0.954612169847694	1.1225126941735089	1.0	16.836888658217546	10.295503733554314	10.0	1.0255438274839683	1.2628085407615486	0.30024674516133	1.2210205143634372	0.7926322828908305	16.50532682052836	712.4996011461449	0.1435078583771862	0.0828533990529626
AGFNYES(ph)PSKGGNFPSFPHDEVTDR	1	TRPS1	H0YC29;E5RJ97;Q9UHF7;Q9UHF7-3;Q9UHF7-2	112.6	49502.0	78031.0	70889.0	127820.0	101770.0	79121.0	71962.0	92350.0	94624.0	102750.0	TRPS1	0		73964.4515916867	85129.58173079469	81485.07422678129	83957.3333079731	81879.22887477152	90465.15279426838	84828.74217087374	81026.90875622498	89393.8325571217	92881.0720634383	0.7963350330535435	0.916543918363159	0.8773054877222618	0.903922956989878	0.8815491365005729	0.973989110854364	0.9133049423991922	0.8723726692224562	0.9624547883778216	1.0	16.64877886834377	5.0	0.1503147511794065	0.9942766065724576	0.5451799101475917	-0.1611022642392318	0.9009565596578946	0.9847265909478544	47.283187850871016	0.4461541598776827	0.0480877939496958	4.389984590707519
AGFQTEDFSLYACAS(ph)PK	1	BRAF	H7C560;P15056;A0A2U3TZI2;A0A2R8Y8E0	244.1	44897.0	52003.0	51638.0	84855.0	62092.0	34431.0	34002.0	53897.0	48733.0	55727.0	BRAF	0		67083.79425299901	56733.78066084649	59356.54703723466	55736.18774720749	49956.22559980657	39367.62270268904	40081.527629777454	47288.655129770006	46039.37311893616	50374.53530782705	1.331700507867032	1.1262392856660528	1.178304607169488	1.10643576971215	0.9916960085991008	0.7814984785888877	0.7956704192872168	0.938741267602769	0.9139413959374568	1.0	15.76608886920054	8.672160298221447	1.7779397104174453	0.8894172796517625	1.2218860675781402	0.4577209097295975	1.0284226752687935	0.9403888635425192	0.3101026485210142	1.9793479670740608	0.0483117069949893	0.0698614994165171
AGGAS(ph)PAASSTAQPPTQHR	5	IRF2BP1	Q8IU81	197.99	340682.3	618144.8	582952.7	753620.7	653821.8	542614.8	466694.9	731323.3	614956.9	660915.9	IRF2BP1	0		509037.6042684022	674378.2377909515	670089.0692519647	495008.4830049136	526033.4558859699	620413.4274141057	550139.5367633154	641655.2929117637	580966.2891913959	597436.2757739384	0.8520366521249121	1.128786893493101	1.121607603060108	0.8285544468548774	0.8804846260875757	1.0384595856861922	0.9208338346221892	1.0740146170075504	0.9724322287574406	1.0	19.334107178284555	6.922870626123026	10.0	0.9961323116877208	0.0010015229929203	-0.2254232582450428	0.9944422539892156	0.9094426628014638	2592618452.503772	7029597361.939441	0.0460087160954024	49741944143.80825
AGGGGGGGVQNGPPAS(ph)PTLAHEAAPLPAGR	1	MARK4	Q96L34-2;Q96L34	51.607	8330.2	12894.0	11215.0	17860.0	17762.0	15449.0	22340.0	22337.0	19774.0	17428.0	MARK4	0		12446.74305379719	14066.983978634978	12891.352783271754	11731.16861899859	14290.447708300017	17664.035408028885	26334.37230895916	19598.246463322117	18681.028544391764	15754.076145222423	0.7900649291689367	0.8929107520469187	0.8182868144369849	0.7446433869469509	0.9070952543690562	1.1212358785878838	1.6715910261069364	1.244011155123525	1.1857901645382718	1.0	14.089119397915168	9.495318027797785	10.0	1.275345588587469	0.8305975579860067	-0.6186667011457933	0.9978986439406214	0.7486923846962539	87.72822728121996	31832.38692608722	0.1099243438082478	0.1006649787570939
AGGGGGLGAGS(ph)PALSGGQGR	2	RAB12	A0A3B3ITT1;Q6IQ22	289.7	216810.0	268370.0	247050.0	403880.0	308310.0	245540.0	274160.0	279520.0	280400.0	280110.0	RAB12	0		323951.2090338485	292783.96853934147	283977.59296542907	265284.6798343308	248051.3417940532	280744.8543004346	323179.56634844386	245247.878024256	264901.40608108894	253206.00579746705	1.279397808964171	1.15630736173585	1.1215278724177478	1.04770295237991	0.979642410190156	1.1087606449785208	1.2763503193006682	0.968570541017986	1.0461892688792571	1.0	18.09563396335756	7.282393422328623	1.2802199354847033	1.0622768062399977	1.3720523905064588	0.2668907005555899	1.093634108900726	0.936981983948906	2.8819337221311527	4.454068017121852	0.0454667471377102	1.1027886755626162
AGGKPSQS(ph)PSQEAAGEAVLGAK	2	ABL1	P00519-2;P00519	340.0	313924.0	543439.0	434143.0	1059515.0	716477.0	411395.0	413517.0	709118.0	698098.0	682217.0	ABL1	0		469056.12907495885	592876.3538363122	499036.1632980782	695932.2015318192	576442.8050163081	470379.6910276428	487453.47511566017	622172.598629093	659511.917911541	616691.4485635298	0.7606009944965826	0.9613824793862628	0.8092153125529661	1.1284933545825329	0.934734552196283	0.7627472249263492	0.7904333297487651	1.0088879942770903	1.0694358085356197	1.0	19.379871180003956	10.45252534113764	10.0	1.034724392173723	0.8782297883814523	-0.2365754385364494	0.8996490015324679	0.8755740699715899	186.40967600311205	26496.971758633747	0.0981063806653262	0.0564446233343444
AGGLDWPEATEVS(ph)PSR	3	PKP3	Q9Y446;Q9Y446-2;E9PKC4;E9PK71;E9PRW6;E9PJR7	339.9	1810680.0	2237590.0	2281120.0	2980910.0	2585410.0	2018130.0	2112880.0	2427650.0	2525710.0	2262200.0	PKP3	0		2705465.5005461425	2441146.4774898263	2622088.511901636	1957981.9623773275	2080096.070798104	2307483.965176087	2490661.081654146	2129994.315560906	2386106.0283632907	2044920.303862876	1.3230175745409198	1.1937611812443132	1.282244841986499	0.9574857067430352	1.0172015343917225	1.1283979922431333	1.217974645246204	1.041602605019533	1.166845487257333	1.0	21.109295052256243	8.218793902174308	10.0	1.0756497052889162	1.2666792735665018	0.2358429484887542	1.1338561235268456	0.943125274433433	12.008826577878732	542.3291719141563	0.0423055711194951	0.0732761977049126
AGGPAT(ph)PLS(ph)PTR	1	LMNB2	Q03252	71.548	200730.0	224590.0	209350.0	323190.0	282670.0	235210.0	217270.0	201240.0	243860.0	260090.0	LMNB2	0		299924.9397599947	245021.2449016309	240642.4168682963	212284.23213741105	227422.6356100193	268933.76712554024	256117.68449272847	176565.83777046794	230381.08732858184	235108.8859657393	1.2756852576116606	1.042160715853743	1.0235360347178173	0.902918795542018	0.9673076994765732	1.1438690035932115	1.089357739247893	0.7509960206106271	0.9798910253105176	1.0	17.988651405714062	6.640682630160025	1.416093950334349	0.9794820359265712	2.2310097941277083	0.3810236538014533	1.0053828592037144	0.9027012091925242	23.197729722755543	10.457883574294904	0.0526571509445225	64.1971413744958
AGGPATPLS(ph)PTR	1	LMNB2	Q03252	166.87	392060.0	475010.0	553190.0	686400.0	600730.0	597940.0	498530.0	722770.0	607330.0	648450.0	LMNB2	0		585804.6723574138	518222.2785552501	635877.6144608203	450855.2150101135	483318.35670572345	683671.0034226676	587666.7245830522	634150.7183728934	573760.9520514533	586167.7000441526	0.9993806760646972	0.8840853539289446	1.08480493622034	0.7691573844416081	0.8245393880783911	1.1663402868687078	1.002557330502494	1.0818588576701285	0.9788341322939412	1.0	19.306635811391786	9.254603188627526	10.0	1.0458737271970802	0.9124179579795488	-0.1969419325624925	0.970651276492434	0.9073239898092652	13.301968886959182	512.2285866439216	0.061490422275242	0.061490422680189
AGGPS(ph)DDDNADKPK	1	MAP4	E7EVA0	111.33	36604.0	65503.0	60055.0	152160.0	93644.0	41448.0	33339.0	78219.0	67141.0	70316.0	MAP4	0		54692.63435946218	71461.89324899385	69031.67110114887	99944.82738336104	75341.44157167253	47390.70098983633	39299.983814162464	68628.5195019293	63429.90479918117	63562.291612776	0.8604572455104652	1.1242812591519282	1.086047550357255	1.5723918198580518	1.185316634438789	0.7455788611043536	0.6182908579441964	1.0797049281988913	0.9979172114435184	1.0	16.101565383132318	9.219638511444526	10.0	0.8882999596496024	1.1659968324358314	0.3924450384812759	1.0423966279856087	0.5895183474033325	21.447888682310587	966.778627727808	0.13253473292249	0.1325347393935
AGGPTT(ph)PLS(ph)PTR	3	LMNB1	P20700;A0A0D9SFE5;E9PBF6;A0A0D9SFY5	156.08	2653260.0	3297260.0	3374980.0	4631360.0	4104270.0	3204360.0	3557840.0	3924020.0	3646910.0	3383610.0	LMNB1	0		3964424.0804443983	3597216.037955169	3879452.324252024	3042064.11507757	3302097.501167916	3663792.381388534	4193978.656029865	3442893.454224165	3445333.7619514437	3058621.160531105	1.2961474705013836	1.176090744540112	1.268366404546285	0.9945867616208276	1.0796033009182913	1.1978575276554828	1.3711991240201888	1.1256357925760032	1.126433638271563	1.0	21.69013186015476	11.11327066105617	1.7816783012114843	1.0009091307941007	1.1918355074669755	0.0920559356983558	1.1861628737069867	0.9105937853699824	1.052631567464575	9.07749485458844	0.1316750954679449	0.0521223392245294
AGGPTT(ph)PLSPTR	3	LMNB1	P20700;A0A0D9SFE5;E9PBF6;A0A0D9SFY5	240.31	878960.0	1141000.0	1076780.0	1617650.0	1458630.0	1382010.0	1346930.0	1603040.0	1372670.0	1465400.0	LMNB1	0		1313316.519959374	1244798.2565241598	1237730.7935774734	1062537.7892790083	1173543.2800786872	1580158.8176742827	1587759.8967818404	1406490.263265609	1296798.1921730663	1324651.318751947	0.99144318309874	0.9397176743061542	0.934382335982296	0.8021263967638704	0.8859261780559506	1.192886607445549	1.1986247809557822	1.0617814992935413	0.9789732390821736	1.0	20.48286309011416	9.230241607979766	10.0	1.086444140663498	0.9105946653820826	-0.2547330878859182	0.9883974365349926	0.935951603235064	11.10240560564366	474.0733218238038	0.0516231865590506	0.0516231882743327
AGGPTTPLS(ph)PTR	3	LMNB1	P20700;A0A0D9SFE5;E9PBF6;A0A0D9SFY5	207.42	1052950.0	1184190.0	1189380.0	1720290.0	1555350.0	1427560.0	1463760.0	1723480.0	1465680.0	1449380.0	LMNB1	0		1573287.3278547612	1291917.3070932014	1367161.5847853564	1129955.8826190983	1251359.5227510645	1632239.6522160473	1725478.9978049237	1512163.0395579706	1384667.2356095945	1310170.007078407	1.200826854037888	0.9860684492191149	1.0434993759581146	0.8624498168286004	0.9551123258740396	1.2458227889492253	1.3169886262719663	1.1541731465292773	1.0568607342014424	1.0	20.467004461142597	9.250335199552415	10.0	1.1547549529372052	1.0095692132492933	-0.1938469129527714	1.0730758078140146	0.8788206082075528	15.091129752187635	588.0156013089315	0.0739200208737375	0.0739200216707444
AGGSAALS(ph)PSK	4	H1FX	Q92522	249.04	4065620.0	5671840.0	5686440.0	11061880.0	8565840.0	5339170.0	5092870.0	8542960.0	7935050.0	7802930.0	H1FX	0		6074731.398331248	6187814.674219099	6536415.882381443	7265889.111037412	6891661.333051724	6104685.60615481	6003470.667015617	7495502.332735026	7496454.71584787	7053474.487941276	0.8612395789786578	0.87727185868438	0.9266944813589664	1.0301148920945673	0.977059085537746	0.8654863098450941	0.8511366529047831	1.0626681000334584	1.062803123292488	1.0	22.8955845269828	10.284711128326126	10.0	1.0419434139138382	0.9127135801761814	-0.1910428146135272	0.9358227457650572	0.967716912955406	9.206825493751088	375.7873075927369	0.0505936908240566	0.029209963818426
AGGSAALS(ph)PSKK	3	H1FX	Q92522	147.36	1538800.0	2393180.0	1996050.0	5009150.0	3400640.0	1752680.0	1682180.0	3148040.0	2857300.0	3223640.0	H1FX	0		2299230.2959332447	2610890.702496484	2294407.9111056244	3290211.830227143	2735990.772140152	2003974.4694766072	1982952.3012840168	2762056.8472219445	2699368.001410466	2914015.952764795	0.7890246083765442	0.8959768048007052	0.787369715299159	1.1290987707549838	0.9389072731548588	0.6877019556379752	0.680487798772209	0.9478523426068848	0.9263394727984682	1.0	21.620259209215497	10.440044474791431	10.0	0.9631922770812654	0.8440822347606874	-0.1904398155287364	0.8607563195887442	0.8256819789182108	250.3699991266672	30225.79866644532	0.1130640513111248	0.0652045029169629
AGIIAS(ph)AR	1	EEF2	P13639	72.042	79891.0	107320.0	112380.0	137200.0	113060.0	142960.0	120400.0	159220.0	154030.0	168110.0	EEF2	0		119370.8133431262	117083.04021925744	129177.90689113503	90118.4957741661	90962.61783022188	163457.2141842069	141927.4138763956	139697.93624435467	145516.27524490035	151963.37736822004	0.7855235610740652	0.7704687948304503	0.8500594625383069	0.5930277237508443	0.5985824966880791	1.075635570984556	0.933958012347235	0.91928686150384	0.9575746325530934	1.0	17.359046020077564	9.26591271302268	10.0	0.977323758559019	0.7195256962486036	-0.4417903532145353	0.831286781863573	0.9166552426687437	6.021639436209942	230.8745874149112	0.0542800671229678	0.0542800668897247
AGISTTSVCEGQIANPS(ph)PISR	1	FAM222B	B4DRX9;Q8WU58	233.49	19582.0	29004.0	23473.0	38385.0	31162.0	29010.0	23862.0	27194.0	31864.0	31884.0	FAM222B	0		29258.85602740109	31642.53166715748	26981.607122758614	25212.816765972064	25071.440799799864	33169.37453472186	28128.50456742985	23859.72665638096	30102.77604624754	28821.606828911623	1.015170882077638	1.0978753493860072	0.936159017188894	0.8747887276250158	0.8698835199795356	1.150850982445881	0.9759519909630262	0.8278416535904832	1.0444516929587266	1.0	14.960545013211664	7.773216777576169	10.0	0.9599586933996836	1.0565436045980838	0.1383080737582215	0.9786289618689404	0.9159633709599532	12.63029164190665	545.6501868578357	0.0442657405955977	0.1171173868682712
AGKEPAKPSPS(ph)R	3	RALBP1	Q15311	86.873	807992.0	1170804.0	1029015.0	2294720.0	1674730.0	966301.0	920319.0	1584630.0	1384410.0	1505440.0	RALBP1	0		1207278.194223871	1277313.5652335775	1182826.1599891563	1507264.6838403386	1347406.907472205	1104846.5971139702	1084871.2260075642	1390337.5248768467	1307889.2852807436	1360845.5584154048	0.8871529812902864	0.9386175803233004	0.8691847158368673	1.1075942266332024	0.9901247787744204	0.8118824287456067	0.797203782088843	1.02167179536213	0.9610857581838128	1.0	20.52175377926162	10.292917422679992	10.0	0.994292912836756	0.91456270315585	-0.1205888283383548	0.92865666376725	0.9226331140016144	25.612388891908143	1090.6522030419162	0.0777857408946576	0.0449091300116515
AGKLS(ph)PLK	1	KMT2A;IREB2	Q03164-2;Q03164;Q03164-3;E9PR05;H0YNL8;P48200-2;P48200	73.435	1316800.0	1618500.0	2026000.0	4938800.0	4207900.0	1713900.0	1807000.0	2966500.0	2784400.0	3198800.0	KMT2A;IREB2	0		1967524.3395404816	1765737.0536234465	2328834.662408255	3244003.111730696	3385473.1962479227	1959634.2990368756	2130090.007264513	2602775.580133636	2630497.414736748	2891561.784102449	0.6804365552061714	0.610651677350044	0.805389902167051	1.1218861480207472	1.1708112947338545	0.6777079119701925	0.7366572690839807	0.9001279496926075	0.9097150990163828	1.0	21.609099362331616	7.989525867706824	10.0	0.9309866230978314	0.6455431439575778	-0.5282469192306274	0.8603731965030583	0.7626066700611277	38.68669577027843	36905.71244536529	0.070279238048369	0.1805444507204284
AGLAALS(ph)PLLR	1		P49189-3	69.864	25767.0	25141.0	36721.0	44426.0	35398.0	36721.0	31486.0	38780.0	34470.0	35780.0		0		38500.30350618136	27428.109524341697	42209.84088760784	29180.789309497868	28479.521899471016	41985.956645622944	37115.66904744347	34025.15995199139	32564.73419263597	32343.40397498612	1.1903602829175584	0.8480279177032252	1.3050525207628814	0.9022176308982762	0.8805357012359191	1.2981304218348266	1.1475498706366265	1.0519968763431922	1.006843133079654	1.0	15.12686576693927	6.781663585394229	10.0	1.0489334122049954	22.76243965331169	0.1824736041876323	1.0504739430494645	0.7819116704381829	4497.986920675041	206017.68764010712	0.069499003946883	60.744533734018205
AGLCYRR	1	SYCE1	A0A0A0MT28	69.39	70911.0	91989.0	85653.0	99898.0	96157.0	83639.0	103080.0	112370.0	89512.0	94243.0	SYCE1	0		105953.15798994176	100357.35917563614	98455.91082885204	65617.03710530352	77363.28005219028	95630.93128954156	121510.61314268172	98592.24403829998	84564.38894839662	85191.1520630133	1.2437108247059676	1.1780256135215177	1.1557058267744424	0.7702330056150501	0.9081140256791812	1.122545346244482	1.426329028310405	1.157306148006712	0.99264286138362	1.0	16.524097844187207	8.026599113654923	10.0	1.053882413899483	1.2108723851436116	0.2003329178020282	1.0941738552325588	0.7584171052651264	252.6429802154386	94999.44036475068	0.084154940403791	0.1664612615303722
AGLES(ph)GAEPGDGDS(ph)DTTK	1	DKC1	O60832	431.67	394990.0	641690.0	540720.0	1208200.0	975230.0	516560.0	455860.0	810500.0	756930.0	747630.0	DKC1	0		590182.593313407	700065.375310244	621543.6715979222	793594.5087051564	784622.9770614469	590622.9613807629	537367.3661934691	711124.0882178711	715092.0873928617	675821.6633264085	0.8732815553862477	1.0358729429662072	0.9196859250392644	1.174266158913977	1.1609911603003609	0.8739331593392615	0.7951319043969908	1.052236302573823	1.0581076727744467	1.0	19.51196493541776	6.915841265685633	9.645140598946302	1.0078067095722678	0.0010399492649281	-0.2067491765884734	1.0061808014857034	0.8718308202743157	1671277298.0228715	4033486237.152501	0.0550859055286749	31692145598.93932
AGLES(ph)GAEPGDGDSDTTK	1	DKC1	O60832	310.46	242910.0	454030.0	360910.0	754900.0	541810.0	335160.0	409300.0	518340.0	509070.0	454210.0	DKC1	0		362949.0714746195	495333.7006219661	414856.7216237727	495848.77886237577	435914.1691720546	383214.3250278316	482482.4792326316	454786.0084970404	480932.0927022106	410584.05588257255	0.883982381377282	1.206412410626174	1.0104063118866509	1.2076669119469876	1.0616928809742348	0.9333395185161092	1.175112555687311	1.107656281292885	1.171336504210864	1.0	18.79299994356306	6.938258721697843	10.0	1.0970803166762653	0.0010003719320447	-0.3115537147256658	1.09450774670659	0.9247988829145476	1175387373.1759045	4271952561.668691	0.0438887356866049	23361452358.153877
AGLESGAEPGDGDS(ph)DTTK	1	DKC1	O60832	413.93	282290.0	373470.0	290610.0	626920.0	536500.0	363850.0	283000.0	533060.0	445540.0	482910.0	DKC1	0		421789.5244599658	407445.0524663255	334048.6876813735	411786.3510986897	431641.9995216163	416017.8188369024	333600.1505566445	467701.1800930519	420913.596524138	436527.4794175677	0.9662381965569136	0.9333777864567766	0.7652409147920642	0.9433228617087552	0.9888083107563588	0.9530163356313096	0.7642134030181721	1.0714129170449416	0.9642316151224604	1.0	18.88139481328603	10.279636530986512	10.0	1.0118693762719435	0.9020691014264818	-0.1657131946428585	0.921843128222652	0.9350818887149768	14.41913885080926	574.5406563371442	0.0711216761881719	0.0410616733637516
AGLESGAEPGDGDS(ph)DTTKK	2	DKC1	O60832	301.12	1014380.0	1777290.0	1426590.0	3884300.0	2636500.0	1217800.0	1299340.0	2347000.0	1950430.0	2418000.0	DKC1	0		1515657.1533589573	1938972.3867991427	1639828.351947183	2551364.9645451424	2121200.6183387563	1392404.8365523706	1531660.8467288702	2059232.8624890088	1842623.5715504207	2185756.031624273	0.6934246692814323	0.8870946065093362	0.7502339365517379	1.167268866072477	0.9704654076889156	0.6370357974113198	0.7007464806539578	0.942114688325374	0.8430142911151596	1.0	21.20538281391121	6.940804626010907	9.717957849230691	0.8775496100104301	0.0010000879302413	-0.3397427139397552	0.8752404192389518	0.7458706083397144	1090882230.2787294	4159872988.570575	0.0721000603118465	16509495890.463572
AGLESGAEPGDGDS(ph)DTTKKK	1	DKC1	O60832	285.82	488420.0	920190.0	1000600.0	3081600.0	1589500.0	536490.0	475390.0	1499200.0	1320300.0	1414500.0	DKC1	0		729782.9874835677	1003900.8831472084	1150163.851532921	2024119.2170384163	1278834.9640999257	613410.470325161	560389.3129792339	1315382.1505937472	1247322.8475351697	1278640.159939014	0.5707493087956625	0.7851316692532873	0.8995211378217458	1.583024904469572	1.0001523526063194	0.4797365901243225	0.4382697576196591	1.0287352077667304	0.9755073292822756	1.0	20.43186074605834	7.466894264425829	3.47654301265224	0.9263273226874024	0.5623864617712946	-0.6984064208884289	0.8835793565925552	0.0	1.801024569489304	76.9271495582552	0.1465338877652243	0.9168807408796394
AGLGS(ph)PERPPK	3	CCDC86	Q9H6F5;H0YG79	115.69	1977920.0	2938860.0	2429920.0	5092030.0	3977520.0	2610660.0	2555550.0	3525480.0	3205860.0	3531100.0	CCDC86	0		2955350.654362024	3206211.923022432	2793130.2679561046	3344650.758286644	3200120.5702464543	2984969.297580728	3012480.0874736155	3093218.6928196647	3028661.988941224	3191945.046843864	0.9258776736410984	1.0044696496866932	0.8750558756385546	1.0478409587889903	1.0025612982938643	0.9351568569553572	0.9437756738488652	0.9690701586100868	0.9488452791303248	1.0	21.75168624781654	8.258193159155372	10.0	0.9781497333018064	0.9352017089048436	-0.0647777609716943	0.9646405056779324	0.9809059046018126	18.847639400298217	720.2330812641445	0.0226268448540633	0.039191269264
AGLGS(ph)PERPPKT(ph)SPGS(ph)PR	2	CCDC86	Q9H6F5;H0YG79	127.94	562660.0	825850.0	790470.0	1649540.0	1262050.0	705300.0	761780.0	1140540.0	1020110.0	1106290.0	CCDC86	0		840710.2406484261	900978.6504386289	908624.8448143408	1083484.427983367	1015384.5023229376	806423.9868782955	897985.5925478478	1000697.6774534374	963725.297280241	1000033.1018302788	0.8406824125218885	0.9009488273834548	0.9085947686645162	1.0834485638528906	1.0153508923500256	0.8063972936519438	0.8979558685650887	1.0006645536252172	0.963693397264964	1.0	20.077298188821143	8.01874784814063	9.999998866344349	0.9667871370655496	0.8708135841479525	-0.1508343655715477	0.9423439244371788	0.9463698340237412	135.1694228169752	72119.87843389354	0.0363282301300634	0.0771855116106951
AGLGS(ph)PERPPKTSPGS(ph)PR	1	CCDC86	Q9H6F5;H0YG79	163.15	341200.0	541500.0	487150.0	949680.0	771130.0	491900.0	491600.0	701830.0	666100.0	700500.0	CCDC86	0		509811.1365820265	590760.960480133	559966.3404699805	623788.1418863704	620413.9703468862	562427.2779603472	579497.6466913298	615778.1848660689	629282.5484686634	633218.403702565	0.8051110542603476	0.9329497642927398	0.8843178549387323	0.9851074103957594	0.9797788041522348	0.888204250968881	0.9151623567838232	0.9724578143425406	0.993784363797881	1.0	19.418025525092904	6.167515621512264	0.8829267000837587	0.9598431696600936	0.001	-0.2433968143691876	0.9399281481894992	0.983684932690355	22.10110553277294	3.009897239992793	0.0239984996706404	31.936708407850755
AGLGSPERPPKTS(ph)PGS(ph)PR	1	CCDC86	Q9H6F5;H0YG79	95.122	98888.0	143440.0	145870.0	305980.0	234630.0	116660.0	132190.0	212210.0	181480.0	193120.0	CCDC86	0		147755.5793503034	156488.92367732283	167673.79674506013	200980.00974474745	188771.9708252694	133386.39204483447	155825.45548439168	186190.7992112453	171449.02701710397	174571.21787728663	0.8463914106056528	0.8964188116469772	0.96048935662994	1.151278041068744	1.081346473494646	0.7640800910181959	0.8926182527633385	1.0665606935395648	0.98211508805319	1.0	17.559138055642382	7.63250972649215	2.7437588710019	0.989221725022084	0.8451461531672876	-0.222659050124726	0.9663355401356716	0.8948747864961757	0.7819607398929145	11.876863032465678	0.0497713627879361	0.1521875820343907
AGLLNTS(ph)GTK	2	VAC14	A0A087WT26;H3BQD9;Q08AM6	120.53	386450.0	627150.0	512460.0	959000.0	782840.0	482080.0	539580.0	714230.0	654920.0	668130.0	VAC14	0		577422.3731891096	684202.6525671572	589059.531637579	629909.8939316708	629835.2710260993	551199.313191958	636056.4284005447	626657.8131127087	618720.5023916792	603957.4761824347	0.9560646170636858	1.1328656065190974	0.975332792237254	1.0429706043433375	1.042847047787596	0.9126458979795122	1.0531477024193905	1.0375859854799063	1.0244438173074044	1.0	19.3497693138248	6.887079243873897	10.0	1.0246488556491444	0.0325854881239869	-0.0999484891165833	1.0238772288354248	0.9715641665958864	7040305905.968711	9171350455.02259	0.0262520026834655	147502257523.0531
AGLQFPVGR	3	HIST2H2AC;HIST1H2AC;HIST1H2AD;HIST1H2AB;HIST1H2AG;HIST3H2A;HIST2H2AA3;H2AFJ;HIST1H2AH;HIST1H2AJ;H2AFZ;H2AFV;HIST1H2AA;HIST2H2AB;H2AFX	A0A0U1RRH7;Q16777;Q93077;P20671;P04908;P0C0S8;A0A0U1RR32;Q7L7L0;Q6FI13;Q9BTM1;Q96KK5;Q99878;P0C0S5;Q71UI9;Q71UI9-2;Q96QV6;Q9BTM1-2;A0A494C189;C9J0D1;A0A3B3IS11;Q71UI9-5;Q8IUE6;P16104	147.52	809612.0	867533.0	1146406.0	1432660.0	1331766.0	1238017.0	1110911.0	1288556.0	1156351.0	1273195.0	HIST2H2AC;HIST1H2AC;HIST1H2AD;HIST1H2AB;HIST1H2AG;HIST3H2A;HIST2H2AA3;H2AFJ;HIST1H2AH;HIST1H2AJ;H2AFZ;H2AFV;HIST1H2AA;HIST2H2AB;H2AFX	0		1209698.7512029526	946453.6072543156	1317764.0819312904	941028.8932639722	1071474.6302607746	1415520.4947725872	1309540.9076149564	1130565.3431433272	1092435.8267591773	1150907.216990847	1.0510827748268203	0.8223543942394471	1.1449785547237303	0.8176409699857294	0.930982632172769	1.2299171243999985	1.1378336049007254	0.9823253572944785	0.9491953918018272	1.0	20.28002196577338	9.21778361617426	10.0	1.0598114646710817	0.9533291790912968	-0.1527612795645847	1.000772797578173	0.8616621301642341	33.17795110248412	1509.7204637022055	0.0761734468737137	0.0761734508368404
AGLQS(ph)LEASGR	2	TOM1	O60784-4;O60784;O60784-2;O60784-3	151.3	155221.0	197037.0	178663.0	262590.0	240742.0	204955.0	203353.0	200044.0	203995.0	213268.0	TOM1	0		231926.7128704536	214961.7125948737	205368.50310456348	172479.70703599317	193689.3909577504	234340.88789258583	239712.337159524	175516.48007829217	192719.5518313541	192784.0435700765	1.2030389474954075	1.1150389244571255	1.065277495488949	0.8946783345858044	1.0046961738684812	1.215561638572041	1.243424158557963	0.9104305357849412	0.9996654715943908	1.0	17.702307985803696	10.27954292001506	10.0	0.9700124459400518	1.1059275334858578	0.1891816793366274	1.0814472866189364	0.903853767487794	15.117454470195256	602.1151108192396	0.0923834789073177	0.0533370477048334
AGLS(ph)PAEPLLSR	3	MED26	O95402;B8ZZF3	219.35	361872.0	470487.0	490779.0	677923.0	670646.0	555335.0	536371.0	536710.0	565416.0	595102.0	MED26	0		540698.6389718972	513287.81535256986	564137.7822221426	445287.1793783528	539569.3949882097	634957.4149341532	632273.6620290393	470903.651310812	534163.6712580055	537943.6666384073	1.0051213026648416	0.954166480962754	1.0486930457745167	0.8277580107243163	1.0030221163490252	1.1803418356088875	1.1753529249263166	0.8753772569783633	0.99297325051892	1.0	19.1827774408109	8.99768724521854	10.0	1.044809387181694	0.9589359526493751	-0.1237333981311224	1.001922320964613	0.9043675033077369	18.94229110293089	81791.07059771412	0.0574235169673364	0.0720896244432581
AGLS(ph)PANCQSDR	1	BMS1	Q14692	217.39	277930.0	379790.0	307730.0	430140.0	342020.0	398420.0	338590.0	509860.0	404000.0	411010.0	BMS1	0		415274.9390100895	414339.9911001845	353727.6854209732	282533.30737827835	275172.7803846847	455544.3709797963	399129.5935582126	447345.7465993378	381669.6435690436	371533.3277741492	1.1177326715156233	1.1152162137983404	0.9520752486463346	0.7604521216735288	0.740640905711584	1.226119803865123	1.0742766899254832	1.20405280807345	1.0272823863625395	1.0	18.648813969985863	9.27219054856801	10.0	1.1063026575293966	0.9373096766538682	-0.2391484437926104	1.0103065940494689	0.8266644182697516	15.028048750443023	584.8869063231816	0.0859056058888109	0.0859056049927532
AGLS(ph)PANCQSDRVNLEK	1	BMS1	Q14692	213.2	131980.0	204030.0	218190.0	499900.0	317030.0	225670.0	193080.0	345080.0	348110.0	379080.0	BMS1	0		197200.6852464708	222590.87491553408	250803.768504865	328354.49006928323	255067.0328207609	258025.9479920954	227602.53381440596	302769.5254314899	328868.86045252427	342670.13915141847	0.5754825492959924	0.6495776826856104	0.7319101954023496	0.9582232373162534	0.7443515021542405	0.7529863811041888	0.6642029981895602	0.8835597002448546	0.9597243029898332	1.0	18.532142817355396	10.501297030784448	10.0	0.9798663148605716	0.7252466382886258	-0.4341093672151831	0.7569915639533187	0.8887001986577794	76.32468381761026	35374.15180491516	0.0997224052319704	0.0482170818168788
AGLSEEDDS(ph)LVDVYYR	1	PDCD11	A0A3B3IUD7;Q14690	281.86	103690.0	129880.0	129840.0	187860.0	152920.0	107520.0	111430.0	127360.0	106220.0	106290.0	PDCD11	0		154930.5883710152	141695.35281100593	149247.72584752596	123394.02781439396	123032.04951881774	122935.923818452	131353.58578278066	111744.31076548802	100348.88499976209	96081.06228343416	1.6124987035840426	1.4747479830417776	1.5533521622320632	1.2842700203541462	1.2805025943185306	1.2795021297308038	1.367112130747414	1.1630211834653543	1.0444189792962328	1.0	16.69764634572683	7.385817328033592	0.2260530171225918	0.9909933775155152	2.09301787723103	0.4905995687952635	1.338607371428717	0.9573534326946516	6.017310018513106	0.2218065920643926	0.095930318891249	1.762067988830918
AGMDASGR	1	LRP4	O75096	99.919	47255.0	76648.0	70043.0	115640.0	91013.0	65747.0	50996.0	89375.0	64050.0	89018.0	LRP4	0		70607.049411441	83620.76841898658	80512.6190814715	75957.01786679718	73224.66598781153	75173.62521662725	60114.03985083617	78416.67536640611	60509.75413514174	80468.00265638111	0.877454976892506	1.0391803655928753	1.0005544616943074	0.9439406392520144	0.9099848830658755	0.9342051838621842	0.747055200407278	0.9745075406092196	0.7519728604863454	1.0	16.441809467146022	9.574451687104576	10.0	0.8683865089158743	0.9542275560583652	0.1359960361849516	0.9236349160755766	0.9191851601597912	126.3893886548199	24503.127652916603	0.0641848189220562	0.0497340297997027
AGMSSNQS(ph)IS(ph)SPVLDAVPR	1	SRRM2	Q9UQ35;Q9UQ35-2	132.74	328270.0	400010.0	450410.0	668110.0	582030.0	470190.0	496150.0	441450.0	454450.0	416500.0	SRRM2	0		490491.5058786104	436399.43084332056	517734.659573199	438841.6050413864	468273.2394810194	537604.5574795204	584861.1826808444	387323.53947412607	429331.11267314886	376496.02447126136	1.3027800401543164	1.1591076730655672	1.375139778169739	1.165594260012921	1.2437667572682791	1.427915628682971	1.5534325588223787	1.02875864364855	1.140333721388127	1.0	18.667956970027635	10.307220196571814	10.0	1.0558920413876336	1.3182224434022842	0.3201314607459086	1.2727881419807103	0.8901430017300557	13.400233601487797	615.1521827007655	0.1065333622436576	0.0615063940272739
AGMSSNQS(ph)ISS(ph)PVLDAVPR	1	SRRM2	Q9UQ35;Q9UQ35-2	190.67	232620.0	287100.0	271960.0	387160.0	367670.0	282990.0	312800.0	315930.0	293790.0	300980.0	SRRM2	0		347574.05214452284	313217.861041267	312610.9944662136	254302.30921228963	295809.5320859516	323564.3329741789	368728.36429017136	277193.6251581391	277551.29847561754	272071.4848628097	1.2775100349813755	1.151233695803164	1.1490031549019026	0.9346893127757212	1.087249302274774	1.18926220120912	1.3552628070380115	1.0188264503276123	1.0201410802590023	1.0	18.19930809810132	10.403369396559803	10.0	1.0099318168268767	1.163454925682314	0.2041571861480309	1.1405557776113813	0.9023779499150466	101.82138963628894	8519.584508420337	0.0953867052431348	0.0550688009509174
AGMSSNQS(ph)ISS(ph)PVLDAVPRT(ph)PSR	1	SRRM2	Q9UQ35;Q9UQ35-2	197.12	149080.0	146310.0	177660.0	269310.0	204740.0	149140.0	171740.0	154430.0	151690.0	153010.0	SRRM2	0		222751.0089145621	159620.01131643265	204215.5805150299	176893.67417595256	164723.9198174387	170523.28569832523	202446.96062402183	135495.24113940264	143305.61443808983	138313.70157106288	1.610476810210426	1.1540433775060457	1.476466743319048	1.2789309530919324	1.1909443384595326	1.2328734157310777	1.4636797246005926	0.9796226953682377	1.0360912390480868	1.0	17.2232664180669	10.294132559511375	10.0	1.0047496320502505	1.3439325652538652	0.4196246579495784	1.2840780177026758	0.8544707068757743	9.672951351109091	414.5500881724864	0.1227459470662953	0.0708666346372215
AGMSSNQSIS(ph)SPVLDAVPRT(ph)PSRER	1	SRRM2	Q9UQ35;Q9UQ35-2	99.515	170450.0	212190.0	269590.0	361290.0	283530.0	273470.0	228150.0	310000.0	289520.0	278860.0	SRRM2	0		254681.442644802	231493.2007465916	309886.7406903458	237309.84940414352	228114.55009201143	312679.38138608745	268943.0189028216	271990.70616599603	273517.31486660754	252076.0657480332	1.0103356774037129	0.9183466112089532	1.2293382149184218	0.9414215851867132	0.904943313103066	1.2404167783966895	1.0669121564744193	1.0790025041007616	1.0850586470990322	1.0	18.089181481803127	9.252275811433016	10.0	1.0941998189924849	1.000935642110815	-0.1285270070355179	1.041685656576536	0.901436528886735	20.568101680396413	796.6772077276919	0.0655917153491788	0.0655917159305183
AGMSSNQSISS(ph)PVLDAVPR	7	SRRM2	Q9UQ35;Q9UQ35-2	289.97	3080260.0	3831190.0	3620860.0	4690920.0	4110090.0	4037160.0	3570840.0	4521030.0	4284950.0	4509440.0	SRRM2	0		4602435.0866593	4179718.3456729166	4162085.0324420254	3081185.5262168483	3306779.9921972044	4615996.969893063	4209303.044571342	3966703.684831138	4048107.275275189	4076317.485214125	1.1290668853330346	1.0253662431431934	1.0210404482818138	0.7558747662303337	0.8112174785677918	1.132393879190347	1.0326239454702903	0.9731096017960856	0.9930794865607838	1.0	22.104516854382325	7.405252991788867	2.047793499006439	0.9627213886582516	1.1525715576896238	0.2287082602264225	0.983344616184556	0.8940998880423701	2.040556655130116	13.99046194418824	0.0515335875322597	0.5800078096048279
AGMSSNQSISS(ph)PVLDAVPRT(ph)PS(ph)RER	1	SRRM2	Q9UQ35;Q9UQ35-2	120.23	181150.0	227060.0	237880.0	294850.0	258280.0	255400.0	230290.0	290800.0	269230.0	271860.0	SRRM2	0		270669.07207454304	247715.94401961056	273436.91485373885	193669.37666919015	207799.61908004325	292018.5541595297	271465.6490165712	255144.8301711991	254348.8072725091	245748.4014712057	1.1014072541434508	1.0080063289796637	1.1126701667916137	0.7880799041204848	0.8455787213101815	1.1882826191801108	1.1046486869961545	1.0382359707885809	1.034996792450392	1.0	18.05250437112191	9.263340222890887	10.0	1.073167650281709	0.9712179573345638	-0.1440084698990059	1.0154809400920466	0.8923602049290214	18.88342608507665	722.0325746996664	0.0677096060376606	0.067709605914286
AGMSSNQSISS(ph)PVLDAVPRT(ph)PSR	3	SRRM2	Q9UQ35;Q9UQ35-2	275.39	623690.0	683423.0	852595.0	1171240.0	970240.0	670525.0	877856.0	791760.0	729015.0	773102.0	SRRM2	0		931899.4952369416	745594.880691069	980035.9274412468	769317.6894353807	780608.2639624483	766663.0423955321	1034815.879035526	694681.8113354497	688720.037639818	698847.1296777448	1.333481180164055	1.0668926708404465	1.4023609539516386	1.1008383046377133	1.116994305066983	1.0970396955755672	1.480747126360388	0.9940397289115064	0.985508859365858	1.0	19.56029924458464	10.360061790843153	10.0	0.9914098474154504	1.2283266164634172	0.3091405981654972	1.1904235922119664	0.8469900509476496	42.274448774035136	2595.395293628264	0.1215042964678749	0.0701497038278806
AGMSSNQSISS(ph)PVLDAVPRT(ph)PSRER	1	SRRM2	Q9UQ35;Q9UQ35-2	171.94	25908.0	37550.0	41744.0	68872.0	47105.0	32053.0	29856.0	39039.0	46794.0	31395.0	SRRM2	0		38710.98161361999	40965.97242110622	47983.649628613086	45237.9084617957	37898.40892351494	36648.67156020132	35194.22648416672	34252.40380004621	44207.54777517284	28379.574281573223	1.364043774213869	1.443502006571864	1.6907811636825267	1.5940305521485056	1.3354114669761716	1.2913749585030665	1.2401252441273662	1.2069386052167173	1.5577241341451928	1.0	14.938247191864228	10.162515173308858	0.0960973617632281	1.001311572603843	1.7347602882018207	0.1607007044954451	1.4142053407809978	0.8505732401739365	67.97405686585098	0.952356621946472	0.1848739059428556	5.493325066028704
AGMSSNQSISSPVLDAVPRT(ph)PSR	2	SRRM2	Q9UQ35;Q9UQ35-2	318.8	230843.0	302270.0	301670.0	509570.0	432530.0	315727.0	342910.0	286510.0	335421.0	347650.0	SRRM2	0		344918.9103224055	329767.8957051335	346761.8719687554	334706.1362364563	347992.7568557039	360995.074585458	404222.0057504555	251380.82975361156	316881.2215731984	314258.9265484607	1.0975628094663423	1.049350926406481	1.1034272781915155	1.065064849271171	1.1073440639467127	1.1487186014103257	1.2862705609990746	0.7999162745019021	1.0083443772100242	1.0	18.40727606396681	10.265434295887191	10.0	0.9361641430093368	1.1224892663924757	0.2618682234916041	1.0882722549382429	0.938597487891525	8.190545216065535	313.1649278139856	0.0738771755917338	0.0426525453330957
AGMSYYNS(ph)PGLHVQHMGTSHGITRPS(ph)PR	1	CCDC6	Q16204	261.07	53724.0	88494.0	94380.0	116380.0	85087.0	81534.0	91258.0	93241.0	78691.0	89584.0	CCDC6	0		80272.84144704805	96544.41447226028	108487.3718845465	76443.07972447129	68456.89247585429	93224.12214112411	107574.8499628915	81808.66268910862	74341.49980715742	80979.63951076458	0.9912719040491336	1.1922060292627836	1.3396870193541095	0.9439790073937012	0.8453593136427132	1.1512044595942157	1.3284184841128075	1.0102374273749866	0.9180270529269922	1.0	16.450953464712992	8.276072161510172	10.0	1.0281863398773632	1.1742811101644703	0.1916760651533313	1.0747932072037638	0.7944278669591138	21.338181634627173	845.7957528289693	0.078241745396026	0.1355201427540361
AGMSYYNSPGLHVQHMGTSHGITRPS(ph)PR	1	CCDC6	Q16204	119.65	97134.0	86294.0	85375.0	135970.0	109820.0	92124.0	95547.0	126310.0	110750.0	132560.0	CCDC6	0		145134.80346060544	94144.27760604356	98136.357010417	89310.58214587008	88355.87024690384	105332.4874056089	112630.71938245822	110823.0519220224	104628.49758730605	119827.88236232995	1.2111939274847032	0.7856625332105469	0.8189776459011171	0.7453238794274684	0.7373565192426373	0.8790315353075291	0.9399374933614424	0.9248519604721112	0.8731565268835785	1.0	17.016285982108815	6.88985998178083	9.935389432898708	0.8560541260926136	5.623670114603083	0.5006551019661064	0.8600872250576219	0.9259819589831672	1644442092.5783982	2291587229.6800647	0.0396378252308704	163433161169.8018
AGMTHIVR	1	RPL3	P39023;H7C422;H7C3M2;F8WCR1	157.86	74403.0	81764.0	113270.0	139870.0	123330.0	102300.0	109690.0	104620.0	108980.0	106780.0	RPL3	0		111170.80303374138	89202.17760424301	130200.93889979404	91872.25950388204	99225.36402796088	116967.49448128404	129302.47531646043	91792.47638415014	102956.33107958996	96523.99878281228	1.1517426177492476	0.9241450699214812	1.3488970674822325	0.9518074329950102	1.0279864622188617	1.2117970241211355	1.3395888789004973	0.9509808704744146	1.0666397204621725	1.0	16.704281928551875	10.28978683842729	10.0	1.0058424094172878	1.1365163833475158	0.1762141782455696	1.113314789195306	0.8267521338764929	24.18591438959665	1013.1373571986944	0.1258707038329105	0.0726706948644785
AGNALT(ph)PELAPVQIK	1	TFPT	P0C1Z6-2;P0C1Z6	256.67	183700.0	285460.0	233380.0	425910.0	360690.0	244530.0	245590.0	354270.0	325300.0	345200.0	TFPT	0		274479.2080601356	311428.6681046329	268264.28110209224	279754.8727053581	290193.76105769264	279590.04326010135	289501.27553076466	310832.7337852503	307319.6412203213	312044.2440515713	0.8796163149696573	0.9980272799172776	0.8596995016442488	0.8965230990100339	0.9299763305671888	0.8959948744124044	0.927757140371796	0.9961175048429324	0.9848591892934608	1.0	18.39707293895368	10.056937303790065	9.99620172864873	0.9936596252833672	0.9099738907849788	-0.1269265943851966	0.9297041143879086	0.98708165941925	138.28773807729263	24277.1419050113	0.0315282958869513	0.0184146529837838
AGNWPGS(ph)PQVSGPSPAAR	1	MED14	H7C3E5;O60244	138.55	33786.0	45255.0	52669.0	58069.0	81482.0	61075.0	44355.0	71811.0	66360.0	72412.0	MED14	0		50482.06055263877	49371.90630937844	60541.6549034454	38142.062180102446	65556.48351355144	69831.7666221351	52285.6349043815	63006.208388665735	62692.073136737	65456.97508766615	0.7712250754794037	0.7542650151989904	0.9249076179026346	0.5827043203420109	1.0015202111883723	1.0668346120273633	0.798778660858612	0.9625591207702752	0.9577600103392168	1.0	16.143941177768493	8.794708009658432	10.0	0.9647648279707276	0.7583456316816206	-0.3473217761228365	0.8721492817388983	0.8870066606745969	7.333416434264437	351.3677990968345	0.0576387861024204	0.07441147466923
AGPCSLS(ph)QGNLSPNWPR	1	ARHGAP6	O43182-4;O43182	246.12	27750.0	46551.0	48593.0	56686.0	55156.0	42306.0	40824.0	62453.0	40613.0	30451.0	ARHGAP6	0		41463.244549095056	50785.805117840624	55856.3981986201	37233.651978530506	44375.85484737057	48371.718685485794	48123.29521669421	54795.5986199515	38368.19117393461	27526.243556240992	1.506316852293278	1.8449958496543932	2.0292052595006504	1.3526601224193762	1.612128976360426	1.7572945827734832	1.748269614717671	1.990667506374213	1.3938767596654298	1.0	14.894201986050575	11.006865347115545	10.0	0.9999967255182302	1.7301921070486035	0.3118135752228375	1.725298731059294	0.7671186976350057	15.880373540495622	23137.300396477865	0.2510287072176772	0.094880100788664
[truncated: 33,604 more rows]
[truncated: 9 more columns]
